# Supplementary material for: High-throughput quantum-mechanics/molecular-mechanics (ONIOM) macromolecular crystallographic refinement with PHENIX/DivCon: the impact of mixed Hamiltonian methods on ligand and protein structure
Source: Acta Crystallogr D Struct Biol. 2018 Oct 29;74(Pt 11):1063–77. doi: 10.1107/S2059798318012913 (PMC6213575; doi:10.1107/S2059798318012913)
Supplement: Supplementary file 2 [file d-74-01063-sup2.gz › results_ONIOM/1G9V-H_refine_001.pdb]

REMARK Date 2017-01-11 Time 15:03:14 EST -0500 (1484164994.52 s)
REMARK PHENIX refinement
REMARK 
REMARK ****************** INPUT FILES AND LABELS ******************************
REMARK Reflections:
REMARK   file name      : 1G9V.sf
REMARK   labels         : ['r1g9vsf,wavelength_id=1,_refln.F_meas_au,_refln.F_meas_sigma_au']
REMARK R-free flags:
REMARK   file name      : None
REMARK   label          : R-free-flags
REMARK   test_flag_value: 1
REMARK Model file name(s): 
REMARK   /scratch/oleg/2711220.gondor.quantumbioinc.com/1G9V-H.pdb
REMARK 
REMARK ******************** REFINEMENT SUMMARY: QUICK FACTS *******************
REMARK Start: r_work = 0.1639 r_free = 0.1599 bonds = 0.020 angles = 2.033
REMARK Final: r_work = 0.1457 r_free = 0.1759 bonds = 0.022 angles = 2.160
REMARK ************************************************************************
REMARK 
REMARK ****************** REFINEMENT STATISTICS STEP BY STEP ******************
REMARK leading digit, like 1_, means number of macro-cycle                     
REMARK 0    : statistics at the very beginning when nothing is done yet        
REMARK 1_bss: bulk solvent correction and/or (anisotropic) scaling             
REMARK 1_xyz: refinement of coordinates                                        
REMARK 1_adp: refinement of ADPs (Atomic Displacement Parameters)              
REMARK 1_occ: refinement of occupancies                                        
REMARK ------------------------------------------------------------------------
REMARK  stage       r-work r-free bonds angles b_min b_max b_ave n_water shift
REMARK       0    : 0.2625 0.2180 0.020  2.03   9.2  67.3  22.2 780      0.000
REMARK       1_bss: 0.1639 0.1599 0.020  2.03  13.5  71.6  26.5 780      0.000
REMARK 1_settarget: 0.1639 0.1599 0.020  2.03  13.5  71.6  26.5 780      0.000
REMARK       1_nqh: 0.1640 0.1599 0.020  2.03  13.5  71.6  26.5 780      0.003
REMARK    1_weight: 0.1640 0.1599 0.020  2.03  13.5  71.6  26.5 780      0.003
REMARK    1_checkH: 0.1648 0.1604 0.020  2.03  13.5  71.6  26.5 780      0.423
REMARK    1_xyzrec: 0.1596 0.1741 0.022  2.23  13.5  71.6  26.5 780      0.521
REMARK    1_checkH: 0.1597 0.1740 0.022  2.23  13.5  71.6  26.5 780      0.520
REMARK       1_adp: 0.1530 0.1804 0.022  2.23  13.8  78.7  27.0 780      0.520
REMARK   1_regHadp: 0.1524 0.1800 0.022  2.23  13.8  78.7  27.0 780      0.520
REMARK       2_bss: 0.1519 0.1797 0.022  2.23  13.1  78.0  26.4 780      0.520
REMARK 2_settarget: 0.1519 0.1797 0.022  2.23  13.1  78.0  26.4 780      0.520
REMARK 2_updatecdl: 0.1519 0.1797 0.022  2.24  13.1  78.0  26.4 780      0.520
REMARK       2_nqh: 0.1519 0.1797 0.022  2.24  13.1  78.0  26.4 780      0.520
REMARK    2_weight: 0.1519 0.1797 0.022  2.24  13.1  78.0  26.4 780      0.520
REMARK    2_checkH: 0.1519 0.1797 0.022  2.24  13.1  78.0  26.4 780      0.520
REMARK    2_xyzrec: 0.1496 0.1768 0.022  2.16  13.1  78.0  26.4 780      0.536
REMARK    2_checkH: 0.1496 0.1769 0.022  2.16  13.1  78.0  26.4 780      0.536
REMARK       2_adp: 0.1472 0.1748 0.022  2.16  13.2  81.0  26.9 780      0.536
REMARK   2_regHadp: 0.1474 0.1748 0.022  2.16  13.2  81.0  26.9 780      0.536
REMARK       3_bss: 0.1472 0.1747 0.022  2.16  13.2  81.0  26.9 780      0.536
REMARK 3_settarget: 0.1472 0.1747 0.022  2.16  13.2  81.0  26.9 780      0.536
REMARK 3_updatecdl: 0.1472 0.1747 0.022  2.16  13.2  81.0  26.9 780      0.536
REMARK       3_nqh: 0.1472 0.1747 0.022  2.16  13.2  81.0  26.9 780      0.536
REMARK    3_weight: 0.1472 0.1747 0.022  2.16  13.2  81.0  26.9 780      0.536
REMARK    3_checkH: 0.1472 0.1747 0.022  2.16  13.2  81.0  26.9 780      0.536
REMARK    3_xyzrec: 0.1458 0.1761 0.022  2.16  13.2  81.0  26.9 780      0.549
REMARK    3_checkH: 0.1458 0.1760 0.022  2.16  13.2  81.0  26.9 780      0.549
REMARK       3_adp: 0.1458 0.1760 0.022  2.16  12.9  81.1  26.8 780      0.549
REMARK   3_regHadp: 0.1458 0.1761 0.022  2.16  12.9  81.1  26.8 780      0.549
REMARK         end: 0.1457 0.1759 0.022  2.16  12.9  81.1  26.8 780      0.549
REMARK ------------------------------------------------------------------------
REMARK MODEL CONTENT.
REMARK  ELEMENT        ATOM RECORD COUNT   OCCUPANCY SUM
REMARK        C                     2994         2994.00
REMARK        H                     5082         5082.00
REMARK        O                     1008         1008.00
REMARK        N                      782          782.00
REMARK        S                       14           14.00
REMARK       Fe                        4            4.00
REMARK      O1-                       74           74.00
REMARK    TOTAL                     9958         9958.00
REMARK -----------------------------------------------------------------------
REMARK r_free_flags.md5.hexdigest eff08a08c0b3603899c1c390c47be0ed
REMARK 
REMARK IF THIS FILE IS FOR PDB DEPOSITION: REMOVE ALL FROM THIS LINE UP.
REMARK   3
REMARK   3 REFINEMENT.
REMARK   3   PROGRAM     : PHENIX (1.11.1_2575: ???)
REMARK   3   AUTHORS     : Adams,Afonine,Bunkoczi,Burnley,Chen,Dar,Davis,
REMARK   3               : Draizen,Echols,Gildea,Gros,Grosse-Kunstleve,Headd,
REMARK   3               : Hintze,Hung,Ioerger,Liebschner,McCoy,McKee,Moriarty,
REMARK   3               : Oeffner,Poon,Read,Richardson,Richardson,Sacchettini,
REMARK   3               : Sauter,Sobolev,Storoni,Terwilliger,Williams,Zwart
REMARK   3
REMARK   3  REFINEMENT TARGET : ML
REMARK   3  
REMARK   3  DATA USED IN REFINEMENT.
REMARK   3   RESOLUTION RANGE HIGH (ANGSTROMS) : 1.850   
REMARK   3   RESOLUTION RANGE LOW  (ANGSTROMS) : 44.860  
REMARK   3   MIN(FOBS/SIGMA_FOBS)              : 0.96  
REMARK   3   COMPLETENESS FOR RANGE        (%) : 92.67 
REMARK   3   NUMBER OF REFLECTIONS             : 86094     
REMARK   3   NUMBER OF REFLECTIONS (NON-ANOMALOUS) : 44112     
REMARK   3  
REMARK   3  FIT TO DATA USED IN REFINEMENT.
REMARK   3   R VALUE     (WORKING + TEST SET) : 0.1471
REMARK   3   R VALUE            (WORKING SET) : 0.1457
REMARK   3   FREE R VALUE                     : 0.1759
REMARK   3   FREE R VALUE TEST SET SIZE   (%) : 4.54  
REMARK   3   FREE R VALUE TEST SET COUNT      : 3912      
REMARK   3  
REMARK   3  FIT TO DATA USED IN REFINEMENT (IN BINS).
REMARK   3   BIN  RESOLUTION RANGE  COMPL.    NWORK NFREE   RWORK  RFREE  CCWORK CCFREE
REMARK   3     1 44.8737 -  5.6142    0.98     3122   147  0.1376 0.1479   0.961  0.953
REMARK   3     2  5.6142 -  4.4574    0.98     3097   149  0.1169 0.1489   0.961  0.944
REMARK   3     3  4.4574 -  3.8943    0.98     3110   147  0.1115 0.1301   0.966  0.947
REMARK   3     4  3.8943 -  3.5384    0.97     3090   146  0.1273 0.1582   0.954  0.921
REMARK   3     5  3.5384 -  3.2849    0.97     3063   148  0.1447 0.1564   0.943  0.918
REMARK   3     6  3.2849 -  3.0913    0.96     3031   142  0.1616 0.1958   0.921  0.872
REMARK   3     7  3.0913 -  2.9365    0.96     3071   149  0.1608 0.2398   0.925  0.866
REMARK   3     8  2.9365 -  2.8087    0.96     3031   141  0.1517 0.1800   0.937  0.904
REMARK   3     9  2.8087 -  2.7006    0.95     2960   140  0.1572 0.1800   0.931  0.909
REMARK   3    10  2.7006 -  2.6074    0.95     3046   145  0.1583 0.1872   0.931  0.912
REMARK   3    11  2.6074 -  2.5259    0.95     3022   141  0.1454 0.1603   0.945  0.907
REMARK   3    12  2.5259 -  2.4537    0.94     2934   139  0.1470 0.2197   0.934  0.857
REMARK   3    13  2.4537 -  2.3891    0.94     3010   143  0.1438 0.1689   0.939  0.917
REMARK   3    14  2.3891 -  2.3308    0.94     2927   142  0.1451 0.1620   0.938  0.908
REMARK   3    15  2.3308 -  2.2778    0.93     2991   141  0.1461 0.1680   0.937  0.918
REMARK   3    16  2.2778 -  2.2294    0.93     2892   140  0.1451 0.1935   0.941  0.895
REMARK   3    17  2.2294 -  2.1848    0.93     2956   139  0.1524 0.2063   0.936  0.842
REMARK   3    18  2.1848 -  2.1435    0.91     2897   139  0.1509 0.2121   0.935  0.884
REMARK   3    19  2.1435 -  2.1052    0.92     2916   139  0.1559 0.2070   0.929  0.900
REMARK   3    20  2.1052 -  2.0696    0.91     2841   137  0.1620 0.1923   0.923  0.901
REMARK   3    21  2.0696 -  2.0362    0.91     2917   140  0.1607 0.1944   0.923  0.866
REMARK   3    22  2.0362 -  2.0049    0.90     2868   140  0.1812 0.2012   0.909  0.866
REMARK   3    23  2.0049 -  1.9754    0.90     2837   130  0.1790 0.2159   0.907  0.853
REMARK   3    24  1.9754 -  1.9475    0.89     2854   134  0.1849 0.2353   0.900  0.778
REMARK   3    25  1.9475 -  1.9212    0.90     2839   136  0.1909 0.2116   0.898  0.841
REMARK   3    26  1.9212 -  1.8963    0.88     2839   136  0.1992 0.2150   0.884  0.868
REMARK   3    27  1.8963 -  1.8726    0.87     2700   129  0.1962 0.2384   0.889  0.829
REMARK   3    28  1.8726 -  1.8500    0.73     2321   113  0.2200 0.2411   0.866  0.853
REMARK   3  
REMARK   3  BULK SOLVENT MODELLING.
REMARK   3   METHOD USED        : FLAT BULK SOLVENT MODEL
REMARK   3   SOLVENT RADIUS     : 1.11    
REMARK   3   SHRINKAGE RADIUS   : 0.90    
REMARK   3   GRID STEP FACTOR   : 4.00    
REMARK   3  
REMARK   3  ERROR ESTIMATES.
REMARK   3   COORDINATE ERROR (MAXIMUM-LIKELIHOOD BASED)     : 0.16    
REMARK   3   PHASE ERROR (DEGREES, MAXIMUM-LIKELIHOOD BASED) : 17.91   
REMARK   3  
REMARK   3  STRUCTURE FACTORS CALCULATION ALGORITHM : FFT
REMARK   3  
REMARK   3  RESTRAINTS LIBRARY
REMARK   3    GEOSTD + MON.LIB. + CDL v1.2
REMARK   3  
REMARK   3  DEVIATIONS FROM IDEAL VALUES.
REMARK   3                 RMSD     MAX  COUNT
REMARK   3   BOND      :  0.022   0.265   4760
REMARK   3   ANGLE     :  2.160  26.179   6536
REMARK   3   CHIRALITY :  0.465   7.095    704
REMARK   3   PLANARITY :  0.017   0.266    821
REMARK   3   DIHEDRAL  : 15.757 177.705   2728
REMARK   3   MIN NONBONDED DISTANCE : 1.923 
REMARK   3  
REMARK   3  MOLPROBITY STATISTICS.
REMARK   3   ALL-ATOM CLASHSCORE : 0.66
REMARK   3   RAMACHANDRAN PLOT:
REMARK   3     OUTLIERS : 0.00  %
REMARK   3     ALLOWED  : 1.77  %
REMARK   3     FAVORED  : 98.23 %
REMARK   3   ROTAMER OUTLIERS : 4.76 %
REMARK   3   CBETA DEVIATIONS : 0
REMARK   3   PEPTIDE PLANE:
REMARK   3     CIS-PROLINE     : 0
REMARK   3     CIS-GENERAL     : 0
REMARK   3     TWISTED PROLINE : 0
REMARK   3     TWISTED GENERAL : 0
REMARK   3  
REMARK   3  ATOMIC DISPLACEMENT PARAMETERS.
REMARK   3   WILSON B : 23.94
REMARK   3   RMS(B_ISO_OR_EQUIVALENT_BONDED) : 4.17
REMARK   3   ATOMS          NUMBER OF ATOMS
REMARK   3                    ISO.  ANISO. 
REMARK   3    ALL         :   9958       0
REMARK   3    ALL (NO H)  :   4876       0
REMARK   3    SOLVENT     :    260       0
REMARK   3    NON-SOLVENT :   4616       0
REMARK   3    HYDROGENS   :   5082       0
REMARK   3
REMARK   3
REMARK   3   OTHER REFINEMENT REMARKS:
REMARK   3   XRAY REFINEMENT USING QUANTUM MECHANICAL FUNCTIONAL
REMARK   3   PROGRAM      :QuantumBio DivCon 6 build-7.1.1-b4015.17
REMARK   3   AUTHORS      :BORBULEVYCH O.Y., PLUMLEY J., 
REMARK   3                :MARTIN, R.I., WESTERHOFF L.M. 
REMARK   3
REMARK   3   REFERENCE     :BORBULEVYCH O.Y., PLUMLEY J.A.,
REMARK   3                 :MARTIN, R.I., MERZ, K.M.,  WESTERHOFF L.M.
REMARK   3                 :ACTA CRYSTLLOGRAPHICA SECTION D, 2014, 
REMARK   3                 :V. D70, pp. 1233-1247
REMARK   3   QM METHOD(HAMILTONIAN): PM6 AMBERFF14
REMARK   3   REGION QM REFINEMENT: 
REMARK   3      MAIN/BUFFER QM REGION RADII (A): 3.0 / 0.0
REMARK   3      LIGAND / STRAIN ENERGY: RQ3_A_801 / 5.11 KCAL/MOLE
REMARK   3      LIGAND / STRAIN ENERGY: RQ3_C_802 / 3.65 KCAL/MOLE
REMARK   3
HELIX    1   1 PRO A    4  VAL A   17  1               Generated by MOE   14
HELIX    2   2 GLY A   18  HIS A   20  5               Generated by MOE    3
HELIX    3   3 ALA A   21  SER A   35  1               Generated by MOE   15
HELIX    4   4 PRO A   37  TYR A   42  5               Generated by MOE    6
HELIX    5   5 ALA A   53  ALA A   71  1               Generated by MOE   19
HELIX    6   6 VAL A   73  ASP A   75  5               Generated by MOE    3
HELIX    7   7 MET A   76  ALA A   79  1               Generated by MOE    4
HELIX    8   8 SER A   81  HIS A   89  1               Generated by MOE    9
HELIX    9   9 VAL A   96  HIS A  112  1               Generated by MOE   17
HELIX   10  10 PRO A  119  THR A  137  1               Generated by MOE   19
HELIX   11  11 PRO B  205  TRP B  215  1               Generated by MOE   11
HELIX   12  12 VAL B  220  VAL B  234  1               Generated by MOE   15
HELIX   13  13 PRO B  236  PHE B  245  5               Generated by MOE   10
HELIX   14  14 PRO B  251  GLY B  256  1               Generated by MOE    6
HELIX   15  15 PRO B  258  GLY B  274  1               Generated by MOE   17
HELIX   16  16 LEU B  275  HIS B  277  5               Generated by MOE    3
HELIX   17  17 LEU B  281  ASP B  294  1               Generated by MOE   14
HELIX   18  18 GLU B  301  PHE B  318  1               Generated by MOE   18
HELIX   19  19 GLY B  319  GLU B  321  5               Generated by MOE    3
HELIX   20  20 PRO B  324  ALA B  342  1               Generated by MOE   19
HELIX   21  21 PRO C  404  VAL C  417  1               Generated by MOE   14
HELIX   22  22 GLY C  418  HIS C  420  5               Generated by MOE    3
HELIX   23  23 ALA C  421  SER C  435  1               Generated by MOE   15
HELIX   24  24 PRO C  437  TYR C  442  5               Generated by MOE    6
HELIX   25  25 ALA C  453  ALA C  471  1               Generated by MOE   19
HELIX   26  26 VAL C  473  ASP C  475  5               Generated by MOE    3
HELIX   27  27 MET C  476  ALA C  479  1               Generated by MOE    4
HELIX   28  28 SER C  481  HIS C  489  1               Generated by MOE    9
HELIX   29  29 VAL C  496  HIS C  512  1               Generated by MOE   17
HELIX   30  30 PRO C  519  THR C  537  1               Generated by MOE   19
HELIX   31  31 PRO D  605  TRP D  615  1               Generated by MOE   11
HELIX   32  32 VAL D  620  VAL D  634  1               Generated by MOE   15
HELIX   33  33 PRO D  636  PHE D  641  5               Generated by MOE    6
HELIX   34  34 GLU D  643  PHE D  645  5               Generated by MOE    3
HELIX   35  35 PRO D  651  GLY D  656  1               Generated by MOE    6
HELIX   36  36 PRO D  658  LEU D  675  1               Generated by MOE   18
HELIX   37  37 LEU D  681  ASP D  694  1               Generated by MOE   14
HELIX   38  38 GLU D  701  PHE D  718  1               Generated by MOE   18
HELIX   39  39 GLY D  719  GLU D  721  5               Generated by MOE    3
HELIX   40  40 PRO D  724  ALA D  742  1               Generated by MOE   19
CRYST1   63.200   83.560   53.860  90.00  99.16  90.00 P 1 21 1
SCALE1      0.015823  0.000000  0.002551        0.00000
SCALE2      0.000000  0.011967  0.000000        0.00000
SCALE3      0.000000  0.000000  0.018806        0.00000
ATOM      1  N   VAL A   1      19.397  29.404  43.087  1.00 35.23           N
ATOM      2  CA  VAL A   1      20.297  30.521  42.730  1.00 39.16           C
ATOM      3  C   VAL A   1      21.738  30.012  42.812  1.00 32.58           C
ATOM      4  O   VAL A   1      22.130  29.473  43.848  1.00 34.06           O
ATOM      5  CB  VAL A   1      20.052  31.737  43.670  1.00 54.00           C
ATOM      6  CG1 VAL A   1      21.303  32.565  44.036  1.00 41.14           C
ATOM      7  CG2 VAL A   1      19.030  32.675  43.008  1.00 61.85           C
ATOM      8  H1  VAL A   1      18.432  29.701  43.044  1.00 42.28           H
ATOM      9  H2  VAL A   1      19.596  29.101  44.035  1.00 42.28           H
ATOM     10  HA  VAL A   1      20.098  30.834  41.705  1.00 46.99           H
ATOM     11  HB  VAL A   1      19.623  31.385  44.610  1.00 64.80           H
ATOM     12 HG11 VAL A   1      22.021  31.965  44.592  1.00 49.37           H
ATOM     13 HG12 VAL A   1      21.772  32.956  43.131  1.00 49.37           H
ATOM     14 HG13 VAL A   1      21.016  33.404  44.670  1.00 49.37           H
ATOM     15 HG21 VAL A   1      19.422  33.070  42.070  1.00 74.22           H
ATOM     16 HG22 VAL A   1      18.103  32.132  42.815  1.00 74.22           H
ATOM     17 HG23 VAL A   1      18.802  33.506  43.681  1.00 74.22           H
ATOM     18  N   LEU A   2      22.525  30.239  41.756  1.00 28.86           N
ATOM     19  CA  LEU A   2      23.969  30.029  41.806  1.00 31.64           C
ATOM     20  C   LEU A   2      24.625  31.186  42.569  1.00 31.09           C
ATOM     21  O   LEU A   2      24.532  32.340  42.151  1.00 34.70           O
ATOM     22  CB  LEU A   2      24.538  29.902  40.389  1.00 29.88           C
ATOM     23  CG  LEU A   2      24.027  28.662  39.636  1.00 34.43           C
ATOM     24  CD1 LEU A   2      24.478  28.726  38.170  1.00 37.21           C
ATOM     25  CD2 LEU A   2      24.526  27.358  40.270  1.00 29.31           C
ATOM     26  H   LEU A   2      22.144  30.688  40.937  1.00 34.63           H
ATOM     27  HA  LEU A   2      24.176  29.107  42.349  1.00 37.97           H
ATOM     28  HB2 LEU A   2      24.257  30.795  39.827  1.00 35.86           H
ATOM     29  HB3 LEU A   2      25.629  29.867  40.439  1.00 35.86           H
ATOM     30  HG  LEU A   2      22.938  28.649  39.654  1.00 41.32           H
ATOM     31 HD11 LEU A   2      24.062  27.879  37.623  1.00 44.65           H
ATOM     32 HD12 LEU A   2      24.122  29.649  37.713  1.00 44.65           H
ATOM     33 HD13 LEU A   2      25.567  28.690  38.105  1.00 44.65           H
ATOM     34 HD21 LEU A   2      24.112  26.514  39.724  1.00 35.18           H
ATOM     35 HD22 LEU A   2      25.615  27.309  40.228  1.00 35.18           H
ATOM     36 HD23 LEU A   2      24.197  27.279  41.303  1.00 35.18           H
ATOM     37  N   SER A   3      25.297  30.868  43.675  1.00 27.43           N
ATOM     38  CA  SER A   3      26.116  31.833  44.400  1.00 29.00           C
ATOM     39  C   SER A   3      27.363  32.188  43.564  1.00 31.77           C
ATOM     40  O   SER A   3      27.703  31.462  42.626  1.00 27.44           O
ATOM     41  CB  SER A   3      26.521  31.231  45.746  1.00 26.17           C
ATOM     42  OG  SER A   3      27.533  30.265  45.581  1.00 26.26           O
ATOM     43  H   SER A   3      25.371  29.898  43.949  1.00 32.91           H
ATOM     44  HA  SER A   3      25.514  32.719  44.598  1.00 34.80           H
ATOM     45  HB2 SER A   3      26.870  32.011  46.419  1.00 31.41           H
ATOM     46  HB3 SER A   3      25.647  30.757  46.190  1.00 31.41           H
ATOM     47  HG  SER A   3      27.453  29.612  46.283  1.00 31.52           H
ATOM     48  N   PRO A   4      28.089  33.270  43.899  1.00 39.55           N
ATOM     49  CA  PRO A   4      29.372  33.570  43.265  1.00 35.91           C
ATOM     50  C   PRO A   4      30.408  32.445  43.432  1.00 25.32           C
ATOM     51  O   PRO A   4      31.177  32.200  42.504  1.00 30.20           O
ATOM     52  CB  PRO A   4      29.865  34.845  43.971  1.00 41.93           C
ATOM     53  CG  PRO A   4      28.572  35.515  44.432  1.00 41.42           C
ATOM     54  CD  PRO A   4      27.698  34.324  44.827  1.00 37.56           C
ATOM     55  HA  PRO A   4      29.203  33.817  42.218  1.00 43.09           H
ATOM     56  HB2 PRO A   4      30.423  34.545  44.860  1.00 50.32           H
ATOM     57  HB3 PRO A   4      30.477  35.492  43.344  1.00 50.32           H
ATOM     58  HG2 PRO A   4      28.739  36.149  45.303  1.00 49.71           H
ATOM     59  HG3 PRO A   4      28.137  36.087  43.612  1.00 49.71           H
ATOM     60  HD2 PRO A   4      27.904  34.025  45.852  1.00 45.07           H
ATOM     61  HD3 PRO A   4      26.656  34.615  44.695  1.00 45.07           H
ATOM     62  N   ALA A   5      30.401  31.733  44.573  1.00 28.90           N
ATOM     63  CA  ALA A   5      31.277  30.579  44.797  1.00 30.28           C
ATOM     64  C   ALA A   5      30.925  29.431  43.836  1.00 25.39           C
ATOM     65  O   ALA A   5      31.840  28.820  43.284  1.00 23.32           O
ATOM     66  CB  ALA A   5      31.213  30.100  46.257  1.00 30.86           C
ATOM     67  H   ALA A   5      29.742  31.973  45.300  1.00 34.68           H
ATOM     68  HA  ALA A   5      32.303  30.888  44.592  1.00 36.34           H
ATOM     69  HB1 ALA A   5      31.879  29.249  46.395  1.00 37.03           H
ATOM     70  HB2 ALA A   5      31.534  30.904  46.919  1.00 37.03           H
ATOM     71  HB3 ALA A   5      30.198  29.800  46.518  1.00 37.03           H
ATOM     72  N   ASP A   6      29.629  29.150  43.625  1.00 25.47           N
ATOM     73  CA  ASP A   6      29.202  28.161  42.633  1.00 21.45           C
ATOM     74  C   ASP A   6      29.741  28.477  41.254  1.00 23.17           C
ATOM     75  O   ASP A   6      30.228  27.572  40.584  1.00 21.78           O
ATOM     76  CB  ASP A   6      27.680  28.014  42.550  1.00 21.36           C
ATOM     77  CG  ASP A   6      27.049  27.445  43.809  1.00 23.85           C
ATOM     78  OD1 ASP A   6      27.656  26.547  44.430  1.00 22.90           O
ATOM     79  OD2 ASP A   6      25.938  27.922  44.113  1.00 22.81           O1-
ATOM     80  H   ASP A   6      28.917  29.656  44.132  1.00 30.56           H
ATOM     81  HA  ASP A   6      29.621  27.208  42.938  1.00 25.74           H
ATOM     82  HB2 ASP A   6      27.202  28.950  42.266  1.00 25.63           H
ATOM     83  HB3 ASP A   6      27.480  27.296  41.755  1.00 25.63           H
ATOM     84  N   LYS A   7      29.624  29.739  40.822  1.00 20.73           N
ATOM     85  CA  LYS A   7      30.077  30.160  39.493  1.00 26.02           C
ATOM     86  C   LYS A   7      31.575  29.956  39.336  1.00 27.05           C
ATOM     87  O   LYS A   7      32.007  29.471  38.295  1.00 24.78           O
ATOM     88  CB  LYS A   7      29.700  31.620  39.199  1.00 26.35           C
ATOM     89  CG  LYS A   7      28.180  31.856  39.177  1.00 31.93           C
ATOM     90  CD  LYS A   7      27.853  33.355  39.217  1.00 38.17           C
ATOM     91  CE  LYS A   7      26.352  33.589  39.384  1.00 45.65           C
ATOM     92  NZ  LYS A   7      26.061  35.022  39.555  1.00 45.33           N1+
ATOM     93  H   LYS A   7      29.183  30.423  41.424  1.00 24.87           H
ATOM     94  HA  LYS A   7      29.584  29.529  38.753  1.00 31.22           H
ATOM     95  HB2 LYS A   7      30.167  32.271  39.941  1.00 31.63           H
ATOM     96  HB3 LYS A   7      30.101  31.883  38.219  1.00 31.63           H
ATOM     97  HG2 LYS A   7      27.755  31.398  38.283  1.00 38.31           H
ATOM     98  HG3 LYS A   7      27.717  31.391  40.047  1.00 38.31           H
ATOM     99  HD2 LYS A   7      28.382  33.823  40.048  1.00 45.81           H
ATOM    100  HD3 LYS A   7      28.180  33.819  38.285  1.00 45.81           H
ATOM    101  HE2 LYS A   7      25.831  33.218  38.500  1.00 54.78           H
ATOM    102  HE3 LYS A   7      25.998  33.039  40.258  1.00 54.78           H
ATOM    103  HZ1 LYS A   7      25.071  35.162  39.691  1.00 54.40           H
ATOM    104  HZ2 LYS A   7      26.568  35.385  40.348  1.00 54.40           H
ATOM    105  HZ3 LYS A   7      26.350  35.526  38.723  1.00 54.40           H
ATOM    106  N   THR A   8      32.348  30.276  40.376  1.00 25.21           N
ATOM    107  CA  THR A   8      33.790  30.041  40.411  1.00 28.26           C
ATOM    108  C   THR A   8      34.104  28.556  40.253  1.00 25.64           C
ATOM    109  O   THR A   8      34.954  28.195  39.446  1.00 20.11           O
ATOM    110  CB  THR A   8      34.403  30.652  41.696  1.00 29.82           C
ATOM    111  OG1 THR A   8      34.143  32.038  41.700  1.00 32.67           O
ATOM    112  CG2 THR A   8      35.917  30.469  41.768  1.00 37.55           C
ATOM    113  H   THR A   8      31.906  30.635  41.210  1.00 30.25           H
ATOM    114  HA  THR A   8      34.212  30.577  39.559  1.00 33.91           H
ATOM    115  HB  THR A   8      33.947  30.202  42.578  1.00 35.78           H
ATOM    116  HG1 THR A   8      33.193  32.173  41.757  1.00 39.20           H
ATOM    117 HG21 THR A   8      36.294  30.954  42.669  1.00 45.06           H
ATOM    118 HG22 THR A   8      36.175  29.411  41.805  1.00 45.06           H
ATOM    119 HG23 THR A   8      36.389  30.942  40.906  1.00 45.06           H
ATOM    120  N   ASN A   9      33.411  27.693  40.993  1.00 21.01           N
ATOM    121  CA  ASN A   9      33.618  26.247  40.956  1.00 23.16           C
ATOM    122  C   ASN A   9      33.297  25.648  39.597  1.00 18.59           C
ATOM    123  O   ASN A   9      34.038  24.796  39.116  1.00 23.50           O
ATOM    124  CB  ASN A   9      32.784  25.573  42.058  1.00 19.19           C
ATOM    125  CG  ASN A   9      33.311  25.870  43.460  1.00 29.30           C
ATOM    126  OD1 ASN A   9      34.475  26.209  43.651  1.00 27.37           O
ATOM    127  ND2 ASN A   9      32.465  25.670  44.463  1.00 25.20           N
ATOM    128  H   ASN A   9      32.726  28.051  41.642  1.00 25.22           H
ATOM    129  HA  ASN A   9      34.671  26.052  41.162  1.00 27.80           H
ATOM    130  HB2 ASN A   9      31.747  25.894  41.986  1.00 23.02           H
ATOM    131  HB3 ASN A   9      32.815  24.495  41.908  1.00 23.02           H
ATOM    132 HD21 ASN A   9      32.765  25.837  45.413  1.00 30.24           H
ATOM    133 HD22 ASN A   9      31.521  25.369  44.274  1.00 30.24           H
ATOM    134  N   VAL A  10      32.179  26.060  38.984  1.00 22.38           N
ATOM    135  CA  VAL A  10      31.775  25.573  37.671  1.00 21.59           C
ATOM    136  C   VAL A  10      32.795  26.007  36.613  1.00 25.38           C
ATOM    137  O   VAL A  10      33.210  25.180  35.808  1.00 23.75           O
ATOM    138  CB  VAL A  10      30.350  26.055  37.356  1.00 23.51           C
ATOM    139  CG1 VAL A  10      29.958  25.748  35.907  1.00 24.56           C
ATOM    140  CG2 VAL A  10      29.341  25.379  38.293  1.00 23.18           C
ATOM    141  H   VAL A  10      31.594  26.748  39.438  1.00 26.86           H
ATOM    142  HA  VAL A  10      31.767  24.482  37.703  1.00 25.90           H
ATOM    143  HB  VAL A  10      30.289  27.135  37.498  1.00 28.21           H
ATOM    144 HG11 VAL A  10      28.936  26.082  35.727  1.00 29.47           H
ATOM    145 HG12 VAL A  10      30.613  26.283  35.221  1.00 29.47           H
ATOM    146 HG13 VAL A  10      30.033  24.678  35.709  1.00 29.47           H
ATOM    147 HG21 VAL A  10      28.387  25.884  38.184  1.00 27.82           H
ATOM    148 HG22 VAL A  10      29.242  24.323  38.048  1.00 27.82           H
ATOM    149 HG23 VAL A  10      29.642  25.464  39.332  1.00 27.82           H
ATOM    150  N   LYS A  11      33.208  27.282  36.621  1.00 22.36           N
ATOM    151  CA  LYS A  11      34.213  27.794  35.670  1.00 23.75           C
ATOM    152  C   LYS A  11      35.524  27.011  35.763  1.00 26.66           C
ATOM    153  O   LYS A  11      36.099  26.668  34.734  1.00 29.53           O
ATOM    154  CB  LYS A  11      34.456  29.294  35.883  1.00 30.47           C
ATOM    155  CG  LYS A  11      33.346  30.177  35.293  1.00 35.75           C
ATOM    156  CD  LYS A  11      33.797  31.651  35.292  1.00 46.09           C
ATOM    157  CE  LYS A  11      32.912  32.571  34.435  1.00 56.94           C
ATOM    158  NZ  LYS A  11      31.534  32.647  34.941  1.00 54.94           N1+
ATOM    159  H   LYS A  11      32.845  27.911  37.324  1.00 26.83           H
ATOM    160  HA  LYS A  11      33.842  27.651  34.654  1.00 28.50           H
ATOM    161  HB2 LYS A  11      34.584  29.505  36.946  1.00 36.56           H
ATOM    162  HB3 LYS A  11      35.389  29.556  35.380  1.00 36.56           H
ATOM    163  HG2 LYS A  11      33.151  29.869  34.265  1.00 42.90           H
ATOM    164  HG3 LYS A  11      32.430  30.061  35.870  1.00 42.90           H
ATOM    165  HD2 LYS A  11      33.795  32.020  36.320  1.00 55.31           H
ATOM    166  HD3 LYS A  11      34.819  31.722  34.916  1.00 55.31           H
ATOM    167  HE2 LYS A  11      33.343  33.574  34.410  1.00 68.33           H
ATOM    168  HE3 LYS A  11      32.888  32.179  33.417  1.00 68.33           H
ATOM    169  HZ1 LYS A  11      31.020  33.348  34.425  1.00 65.93           H
ATOM    170  HZ2 LYS A  11      31.076  31.753  34.831  1.00 65.93           H
ATOM    171  HZ3 LYS A  11      31.539  32.915  35.917  1.00 65.93           H
ATOM    172  N   ALA A  12      35.976  26.688  36.978  1.00 28.96           N
ATOM    173  CA  ALA A  12      37.211  25.960  37.205  1.00 31.22           C
ATOM    174  C   ALA A  12      37.122  24.522  36.695  1.00 38.05           C
ATOM    175  O   ALA A  12      38.009  24.091  35.961  1.00 33.04           O
ATOM    176  CB  ALA A  12      37.558  25.986  38.692  1.00 30.75           C
ATOM    177  H   ALA A  12      35.452  26.986  37.787  1.00 34.75           H
ATOM    178  HA  ALA A  12      38.010  26.468  36.663  1.00 37.47           H
ATOM    179  HB1 ALA A  12      38.499  25.461  38.855  1.00 36.89           H
ATOM    180  HB2 ALA A  12      37.668  27.017  39.027  1.00 36.89           H
ATOM    181  HB3 ALA A  12      36.774  25.499  39.271  1.00 36.89           H
ATOM    182  N   ALA A  13      36.065  23.784  37.057  1.00 27.79           N
ATOM    183  CA  ALA A  13      35.890  22.407  36.613  1.00 27.93           C
ATOM    184  C   ALA A  13      35.717  22.328  35.089  1.00 28.57           C
ATOM    185  O   ALA A  13      36.272  21.437  34.453  1.00 28.34           O
ATOM    186  CB  ALA A  13      34.687  21.789  37.327  1.00 29.64           C
ATOM    187  H   ALA A  13      35.353  24.188  37.650  1.00 33.35           H
ATOM    188  HA  ALA A  13      36.779  21.838  36.892  1.00 33.51           H
ATOM    189  HB1 ALA A  13      34.571  20.751  37.015  1.00 35.56           H
ATOM    190  HB2 ALA A  13      34.843  21.821  38.405  1.00 35.56           H
ATOM    191  HB3 ALA A  13      33.782  22.344  37.083  1.00 35.56           H
ATOM    192  N   TRP A  14      34.922  23.236  34.507  1.00 26.27           N
ATOM    193  CA  TRP A  14      34.631  23.215  33.086  1.00 24.44           C
ATOM    194  C   TRP A  14      35.851  23.647  32.264  1.00 33.95           C
ATOM    195  O   TRP A  14      36.022  23.177  31.146  1.00 32.36           O
ATOM    196  CB  TRP A  14      33.422  24.091  32.769  1.00 30.37           C
ATOM    197  CG  TRP A  14      32.817  23.705  31.475  1.00 31.88           C
ATOM    198  CD1 TRP A  14      32.990  24.327  30.288  1.00 27.35           C
ATOM    199  CD2 TRP A  14      31.974  22.552  31.212  1.00 32.10           C
ATOM    200  NE1 TRP A  14      32.313  23.627  29.315  1.00 35.72           N
ATOM    201  CE2 TRP A  14      31.664  22.528  29.824  1.00 32.31           C
ATOM    202  CE3 TRP A  14      31.458  21.516  32.015  1.00 37.05           C
ATOM    203  CZ2 TRP A  14      30.875  21.522  29.248  1.00 37.85           C
ATOM    204  CZ3 TRP A  14      30.674  20.497  31.449  1.00 39.38           C
ATOM    205  CH2 TRP A  14      30.373  20.501  30.074  1.00 39.70           C
ATOM    206  H   TRP A  14      34.466  23.935  35.074  1.00 31.53           H
ATOM    207  HA  TRP A  14      34.377  22.187  32.821  1.00 29.33           H
ATOM    208  HB2 TRP A  14      32.662  23.933  33.534  1.00 36.44           H
ATOM    209  HB3 TRP A  14      33.715  25.141  32.759  1.00 36.44           H
ATOM    210  HD1 TRP A  14      33.588  25.211  30.120  1.00 32.82           H
ATOM    211  HE1 TRP A  14      32.345  23.883  28.338  1.00 42.87           H
ATOM    212  HE3 TRP A  14      31.679  21.500  33.072  1.00 44.46           H
ATOM    213  HZ2 TRP A  14      30.673  21.523  28.187  1.00 45.42           H
ATOM    214  HZ3 TRP A  14      30.293  19.706  32.078  1.00 47.25           H
ATOM    215  HH2 TRP A  14      29.767  19.712  29.653  1.00 47.64           H
ATOM    216  N   GLY A  15      36.701  24.528  32.811  1.00 34.27           N
ATOM    217  CA  GLY A  15      37.986  24.880  32.221  1.00 38.37           C
ATOM    218  C   GLY A  15      38.882  23.648  32.091  1.00 40.71           C
ATOM    219  O   GLY A  15      39.553  23.487  31.073  1.00 37.56           O
ATOM    220  H   GLY A  15      36.485  24.909  33.721  1.00 41.12           H
ATOM    221  HA2 GLY A  15      37.813  25.287  31.224  1.00 46.05           H
ATOM    222  HA3 GLY A  15      38.484  25.632  32.834  1.00 46.05           H
ATOM    223  N   LYS A  16      38.868  22.761  33.097  1.00 37.34           N
ATOM    224  CA  LYS A  16      39.618  21.503  33.073  1.00 39.94           C
ATOM    225  C   LYS A  16      39.062  20.505  32.067  1.00 36.20           C
ATOM    226  O   LYS A  16      39.849  19.750  31.504  1.00 40.78           O
ATOM    227  CB  LYS A  16      39.720  20.877  34.475  1.00 37.37           C
ATOM    228  CG  LYS A  16      40.568  21.720  35.444  1.00 51.06           C
ATOM    229  CD  LYS A  16      42.047  21.910  35.067  1.00 54.44           C
ATOM    230  CE  LYS A  16      42.779  20.567  34.920  1.00 55.69           C
ATOM    231  NZ  LYS A  16      44.179  20.764  34.507  1.00 55.56           N1+
ATOM    232  H   LYS A  16      38.274  22.942  33.895  1.00 44.81           H
ATOM    233  HA  LYS A  16      40.626  21.723  32.725  1.00 47.93           H
ATOM    234  HB2 LYS A  16      38.724  20.743  34.896  1.00 44.85           H
ATOM    235  HB3 LYS A  16      40.168  19.886  34.391  1.00 44.85           H
ATOM    236  HG2 LYS A  16      40.115  22.700  35.563  1.00 61.27           H
ATOM    237  HG3 LYS A  16      40.548  21.234  36.414  1.00 61.27           H
ATOM    238  HD2 LYS A  16      42.126  22.487  34.145  1.00 65.33           H
ATOM    239  HD3 LYS A  16      42.528  22.482  35.864  1.00 65.33           H
ATOM    240  HE2 LYS A  16      42.759  20.041  35.874  1.00 66.82           H
ATOM    241  HE3 LYS A  16      42.267  19.956  34.175  1.00 66.82           H
ATOM    242  HZ1 LYS A  16      44.641  19.867  34.458  1.00 66.67           H
ATOM    243  HZ2 LYS A  16      44.202  21.208  33.599  1.00 66.67           H
ATOM    244  HZ3 LYS A  16      44.648  21.349  35.183  1.00 66.67           H
ATOM    245  N   VAL A  17      37.738  20.501  31.841  1.00 34.31           N
ATOM    246  CA  VAL A  17      37.114  19.730  30.769  1.00 36.32           C
ATOM    247  C   VAL A  17      37.744  20.161  29.440  1.00 38.44           C
ATOM    248  O   VAL A  17      38.199  19.303  28.688  1.00 32.64           O
ATOM    249  CB  VAL A  17      35.571  19.851  30.789  1.00 30.13           C
ATOM    250  CG1 VAL A  17      34.952  19.290  29.506  1.00 33.64           C
ATOM    251  CG2 VAL A  17      34.962  19.134  32.011  1.00 28.11           C
ATOM    252  H   VAL A  17      37.151  21.124  32.376  1.00 41.17           H
ATOM    253  HA  VAL A  17      37.364  18.680  30.928  1.00 43.58           H
ATOM    254  HB  VAL A  17      35.288  20.896  30.844  1.00 36.15           H
ATOM    255 HG11 VAL A  17      33.866  19.368  29.563  1.00 40.37           H
ATOM    256 HG12 VAL A  17      35.286  19.865  28.644  1.00 40.37           H
ATOM    257 HG13 VAL A  17      35.236  18.247  29.369  1.00 40.37           H
ATOM    258 HG21 VAL A  17      33.882  19.270  32.015  1.00 33.73           H
ATOM    259 HG22 VAL A  17      35.189  18.069  31.977  1.00 33.73           H
ATOM    260 HG23 VAL A  17      35.364  19.547  32.932  1.00 33.73           H
ATOM    261  N   GLY A  18      37.814  21.476  29.186  1.00 34.59           N
ATOM    262  CA  GLY A  18      38.546  22.023  28.056  1.00 38.11           C
ATOM    263  C   GLY A  18      38.096  21.388  26.738  1.00 34.77           C
ATOM    264  O   GLY A  18      36.902  21.318  26.448  1.00 30.63           O
ATOM    265  H   GLY A  18      37.453  22.123  29.872  1.00 41.50           H
ATOM    266  HA2 GLY A  18      38.392  23.100  28.014  1.00 45.74           H
ATOM    267  HA3 GLY A  18      39.608  21.827  28.208  1.00 45.74           H
ATOM    268  N   ALA A  19      39.070  20.901  25.957  1.00 37.00           N
ATOM    269  CA  ALA A  19      38.845  20.349  24.619  1.00 39.21           C
ATOM    270  C   ALA A  19      38.178  18.963  24.627  1.00 40.41           C
ATOM    271  O   ALA A  19      37.749  18.504  23.567  1.00 37.49           O
ATOM    272  CB  ALA A  19      40.177  20.310  23.852  1.00 41.72           C
ATOM    273  H   ALA A  19      40.023  20.952  26.283  1.00 44.40           H
ATOM    274  HA  ALA A  19      38.181  21.029  24.083  1.00 47.05           H
ATOM    275  HB1 ALA A  19      40.007  19.965  22.831  1.00 50.06           H
ATOM    276  HB2 ALA A  19      40.614  21.308  23.818  1.00 50.06           H
ATOM    277  HB3 ALA A  19      40.871  19.629  24.348  1.00 50.06           H
ATOM    278  N   HIS A  20      38.083  18.300  25.789  1.00 30.98           N
ATOM    279  CA  HIS A  20      37.381  17.024  25.942  1.00 32.74           C
ATOM    280  C   HIS A  20      35.856  17.173  26.024  1.00 31.16           C
ATOM    281  O   HIS A  20      35.175  16.174  26.229  1.00 27.95           O
ATOM    282  CB  HIS A  20      37.886  16.281  27.183  1.00 31.79           C
ATOM    283  CG  HIS A  20      39.334  15.894  27.105  1.00 38.89           C
ATOM    284  ND1 HIS A  20      39.839  14.793  26.451  1.00 49.16           N
ATOM    285  CD2 HIS A  20      40.387  16.554  27.675  1.00 41.85           C
ATOM    286  CE1 HIS A  20      41.169  14.778  26.658  1.00 54.16           C
ATOM    287  NE2 HIS A  20      41.552  15.829  27.405  1.00 42.80           N
ATOM    288  H   HIS A  20      38.440  18.736  26.628  1.00 37.18           H
ATOM    289  HA  HIS A  20      37.606  16.397  25.080  1.00 39.29           H
ATOM    290  HB2 HIS A  20      37.318  15.359  27.290  1.00 38.14           H
ATOM    291  HB3 HIS A  20      37.712  16.878  28.076  1.00 38.14           H
ATOM    292  HD1 HIS A  20      39.312  14.111  25.917  1.00 58.99           H
ATOM    293  HD2 HIS A  20      40.325  17.457  28.264  1.00 50.22           H
ATOM    294  HE1 HIS A  20      41.839  14.019  26.278  1.00 65.00           H
ATOM    295  N   ALA A  21      35.314  18.395  25.928  1.00 36.85           N
ATOM    296  CA  ALA A  21      33.908  18.662  26.224  1.00 38.07           C
ATOM    297  C   ALA A  21      32.995  17.776  25.369  1.00 33.33           C
ATOM    298  O   ALA A  21      32.090  17.144  25.906  1.00 28.60           O
ATOM    299  CB  ALA A  21      33.616  20.165  26.080  1.00 37.33           C
ATOM    300  H   ALA A  21      35.916  19.190  25.770  1.00 44.23           H
ATOM    301  HA  ALA A  21      33.733  18.394  27.265  1.00 45.69           H
ATOM    302  HB1 ALA A  21      32.629  20.403  26.467  1.00 44.80           H
ATOM    303  HB2 ALA A  21      34.336  20.742  26.657  1.00 44.80           H
ATOM    304  HB3 ALA A  21      33.683  20.460  25.033  1.00 44.80           H
ATOM    305  N   GLY A  22      33.280  17.666  24.069  1.00 28.32           N
ATOM    306  CA  GLY A  22      32.472  16.880  23.150  1.00 34.15           C
ATOM    307  C   GLY A  22      32.517  15.381  23.419  1.00 29.98           C
ATOM    308  O   GLY A  22      31.470  14.736  23.334  1.00 29.23           O
ATOM    309  H   GLY A  22      34.070  18.173  23.697  1.00 33.99           H
ATOM    310  HA2 GLY A  22      31.437  17.200  23.270  1.00 40.98           H
ATOM    311  HA3 GLY A  22      32.791  17.067  22.124  1.00 40.98           H
ATOM    312  N   GLU A  23      33.691  14.812  23.726  1.00 29.13           N
ATOM    313  CA  GLU A  23      33.781  13.387  24.033  1.00 27.26           C
ATOM    314  C   GLU A  23      33.106  13.082  25.380  1.00 20.93           C
ATOM    315  O   GLU A  23      32.503  12.024  25.518  1.00 20.40           O
ATOM    316  CB  GLU A  23      35.208  12.824  23.937  1.00 34.61           C
ATOM    317  CG  GLU A  23      36.207  13.370  24.957  1.00 49.97           C
ATOM    318  CD  GLU A  23      37.546  12.633  24.863  1.00 59.67           C
ATOM    319  OE1 GLU A  23      37.656  11.554  25.493  1.00 64.85           O
ATOM    320  OE2 GLU A  23      38.448  13.187  24.190  1.00 61.65           O1-
ATOM    321  H   GLU A  23      34.521  15.380  23.820  1.00 34.96           H
ATOM    322  HA  GLU A  23      33.209  12.870  23.261  1.00 32.71           H
ATOM    323  HB2 GLU A  23      35.153  11.741  24.053  1.00 41.53           H
ATOM    324  HB3 GLU A  23      35.592  13.026  22.936  1.00 41.53           H
ATOM    325  HG2 GLU A  23      36.358  14.427  24.745  1.00 59.97           H
ATOM    326  HG3 GLU A  23      35.791  13.205  25.949  1.00 59.97           H
ATOM    327  N   TYR A  24      33.186  13.986  26.365  1.00 21.49           N
ATOM    328  CA  TYR A  24      32.457  13.813  27.622  1.00 21.23           C
ATOM    329  C   TYR A  24      30.943  13.912  27.415  1.00 19.64           C
ATOM    330  O   TYR A  24      30.195  13.216  28.094  1.00 19.94           O
ATOM    331  CB  TYR A  24      32.946  14.801  28.695  1.00 21.39           C
ATOM    332  CG  TYR A  24      34.368  14.603  29.211  1.00 20.35           C
ATOM    333  CD1 TYR A  24      34.849  15.495  30.185  1.00 23.78           C
ATOM    334  CD2 TYR A  24      35.221  13.580  28.737  1.00 23.05           C
ATOM    335  CE1 TYR A  24      36.171  15.397  30.656  1.00 24.26           C
ATOM    336  CE2 TYR A  24      36.555  13.503  29.171  1.00 28.50           C
ATOM    337  CZ  TYR A  24      37.037  14.424  30.128  1.00 27.91           C
ATOM    338  OH  TYR A  24      38.342  14.394  30.521  1.00 31.18           O
ATOM    339  H   TYR A  24      33.713  14.837  26.228  1.00 25.79           H
ATOM    340  HA  TYR A  24      32.655  12.806  27.991  1.00 25.48           H
ATOM    341  HB2 TYR A  24      32.852  15.819  28.316  1.00 25.66           H
ATOM    342  HB3 TYR A  24      32.277  14.725  29.552  1.00 25.66           H
ATOM    343  HD1 TYR A  24      34.204  16.270  30.569  1.00 28.54           H
ATOM    344  HD2 TYR A  24      34.879  12.853  28.019  1.00 27.66           H
ATOM    345  HE1 TYR A  24      36.537  16.088  31.402  1.00 29.11           H
ATOM    346  HE2 TYR A  24      37.210  12.747  28.761  1.00 34.21           H
ATOM    347  HH  TYR A  24      38.904  13.916  29.907  1.00 37.42           H
ATOM    348  N   GLY A  25      30.481  14.755  26.482  1.00 19.02           N
ATOM    349  CA  GLY A  25      29.083  14.854  26.118  1.00 23.56           C
ATOM    350  C   GLY A  25      28.588  13.529  25.549  1.00 20.22           C
ATOM    351  O   GLY A  25      27.543  13.048  25.966  1.00 19.84           O
ATOM    352  H   GLY A  25      31.142  15.313  25.960  1.00 22.82           H
ATOM    353  HA2 GLY A  25      28.501  15.095  27.008  1.00 28.28           H
ATOM    354  HA3 GLY A  25      28.942  15.637  25.376  1.00 28.28           H
ATOM    355  N   ALA A  26      29.324  12.929  24.612  1.00 21.17           N
ATOM    356  CA  ALA A  26      28.972  11.645  24.022  1.00 23.05           C
ATOM    357  C   ALA A  26      28.947  10.536  25.078  1.00 21.55           C
ATOM    358  O   ALA A  26      28.055   9.691  25.064  1.00 17.48           O
ATOM    359  CB  ALA A  26      29.943  11.314  22.888  1.00 22.99           C
ATOM    360  H   ALA A  26      30.188  13.361  24.324  1.00 25.41           H
ATOM    361  HA  ALA A  26      27.974  11.727  23.592  1.00 27.66           H
ATOM    362  HB1 ALA A  26      29.649  10.380  22.412  1.00 27.59           H
ATOM    363  HB2 ALA A  26      29.926  12.120  22.157  1.00 27.59           H
ATOM    364  HB3 ALA A  26      30.953  11.212  23.280  1.00 27.59           H
ATOM    365  N   GLU A  27      29.915  10.535  26.000  1.00 16.64           N
ATOM    366  CA  GLU A  27      29.957   9.541  27.069  1.00 21.83           C
ATOM    367  C   GLU A  27      28.727   9.663  27.987  1.00 15.60           C
ATOM    368  O   GLU A  27      28.139   8.649  28.366  1.00 16.66           O
ATOM    369  CB  GLU A  27      31.280   9.662  27.850  1.00 22.19           C
ATOM    370  CG  GLU A  27      31.319   8.691  29.036  1.00 19.85           C
ATOM    371  CD  GLU A  27      32.629   8.748  29.802  1.00 21.83           C
ATOM    372  OE1 GLU A  27      32.588   8.453  31.011  1.00 21.92           O
ATOM    373  OE2 GLU A  27      33.662   9.090  29.189  1.00 22.69           O1-
ATOM    374  H   GLU A  27      30.629  11.248  25.978  1.00 19.97           H
ATOM    375  HA  GLU A  27      29.937   8.554  26.604  1.00 26.20           H
ATOM    376  HB2 GLU A  27      32.099   9.430  27.168  1.00 26.63           H
ATOM    377  HB3 GLU A  27      31.398  10.682  28.215  1.00 26.63           H
ATOM    378  HG2 GLU A  27      30.496   8.864  29.727  1.00 23.81           H
ATOM    379  HG3 GLU A  27      31.208   7.677  28.654  1.00 23.81           H
ATOM    380  N   ALA A  28      28.341  10.887  28.349  1.00 17.92           N
ATOM    381  CA  ALA A  28      27.176  11.108  29.200  1.00 17.72           C
ATOM    382  C   ALA A  28      25.907  10.596  28.527  1.00 19.88           C
ATOM    383  O   ALA A  28      25.067  10.008  29.196  1.00 16.01           O
ATOM    384  CB  ALA A  28      27.059  12.590  29.514  1.00 17.43           C
ATOM    385  H   ALA A  28      28.864  11.694  28.037  1.00 21.51           H
ATOM    386  HA  ALA A  28      27.322  10.570  30.139  1.00 21.26           H
ATOM    387  HB1 ALA A  28      26.194  12.760  30.155  1.00 20.92           H
ATOM    388  HB2 ALA A  28      27.963  12.923  30.021  1.00 20.92           H
ATOM    389  HB3 ALA A  28      26.939  13.160  28.593  1.00 20.92           H
ATOM    390  N   LEU A  29      25.760  10.825  27.210  1.00 14.49           N
ATOM    391  CA  LEU A  29      24.620  10.289  26.449  1.00 18.28           C
ATOM    392  C   LEU A  29      24.590   8.764  26.459  1.00 18.44           C
ATOM    393  O   LEU A  29      23.533   8.179  26.714  1.00 16.68           O
ATOM    394  CB  LEU A  29      24.660  10.786  25.001  1.00 15.83           C
ATOM    395  CG  LEU A  29      24.478  12.287  24.812  1.00 20.05           C
ATOM    396  CD1 LEU A  29      24.746  12.617  23.328  1.00 25.18           C
ATOM    397  CD2 LEU A  29      23.079  12.745  25.194  1.00 20.91           C
ATOM    398  H   LEU A  29      26.480  11.334  26.714  1.00 17.39           H
ATOM    399  HA  LEU A  29      23.699  10.638  26.915  1.00 21.94           H
ATOM    400  HB2 LEU A  29      25.623  10.500  24.579  1.00 18.99           H
ATOM    401  HB3 LEU A  29      23.890  10.264  24.428  1.00 18.99           H
ATOM    402  HG  LEU A  29      25.182  12.833  25.429  1.00 24.06           H
ATOM    403 HD11 LEU A  29      24.672  13.694  23.170  1.00 30.22           H
ATOM    404 HD12 LEU A  29      25.746  12.287  23.044  1.00 30.22           H
ATOM    405 HD13 LEU A  29      24.015  12.114  22.694  1.00 30.22           H
ATOM    406 HD21 LEU A  29      22.973  13.809  24.977  1.00 25.09           H
ATOM    407 HD22 LEU A  29      22.333  12.179  24.635  1.00 25.09           H
ATOM    408 HD23 LEU A  29      22.915  12.599  26.261  1.00 25.09           H
ATOM    409  N   GLU A  30      25.736   8.118  26.195  1.00 18.15           N
ATOM    410  CA  GLU A  30      25.819   6.668  26.252  1.00 18.01           C
ATOM    411  C   GLU A  30      25.467   6.138  27.644  1.00 18.04           C
ATOM    412  O   GLU A  30      24.730   5.162  27.758  1.00 19.07           O
ATOM    413  CB  GLU A  30      27.190   6.185  25.761  1.00 20.61           C
ATOM    414  CG  GLU A  30      27.313   4.663  25.884  1.00 29.05           C
ATOM    415  CD  GLU A  30      28.430   4.084  25.014  1.00 44.01           C
ATOM    416  OE1 GLU A  30      29.350   4.858  24.659  1.00 44.19           O
ATOM    417  OE2 GLU A  30      28.347   2.874  24.711  1.00 45.79           O1-
ATOM    418  H   GLU A  30      26.578   8.641  25.993  1.00 21.79           H
ATOM    419  HA  GLU A  30      25.076   6.285  25.548  1.00 21.61           H
ATOM    420  HB2 GLU A  30      27.305   6.477  24.713  1.00 24.73           H
ATOM    421  HB3 GLU A  30      27.986   6.649  26.347  1.00 24.73           H
ATOM    422  HG2 GLU A  30      27.532   4.411  26.923  1.00 34.86           H
ATOM    423  HG3 GLU A  30      26.373   4.162  25.644  1.00 34.86           H
ATOM    424  N   ARG A  31      25.992   6.770  28.703  1.00 17.73           N
ATOM    425  CA  ARG A  31      25.635   6.417  30.073  1.00 17.95           C
ATOM    426  C   ARG A  31      24.122   6.501  30.296  1.00 17.71           C
ATOM    427  O   ARG A  31      23.542   5.608  30.898  1.00 18.69           O
ATOM    428  CB  ARG A  31      26.401   7.281  31.083  1.00 18.91           C
ATOM    429  CG  ARG A  31      27.869   6.842  31.228  1.00 19.01           C
ATOM    430  CD  ARG A  31      28.604   7.813  32.165  1.00 18.94           C
ATOM    431  NE  ARG A  31      30.035   7.521  32.331  1.00 23.22           N
ATOM    432  CZ  ARG A  31      30.561   6.425  32.873  1.00 19.05           C
ATOM    433  NH1 ARG A  31      29.847   5.558  33.585  1.00 17.36           N
ATOM    434  NH2 ARG A  31      31.850   6.196  32.693  1.00 20.54           N1+
ATOM    435  H   ARG A  31      26.620   7.547  28.551  1.00 21.28           H
ATOM    436  HA  ARG A  31      25.906   5.376  30.237  1.00 21.53           H
ATOM    437  HB2 ARG A  31      26.344   8.334  30.805  1.00 22.69           H
ATOM    438  HB3 ARG A  31      25.926   7.166  32.058  1.00 22.69           H
ATOM    439  HG2 ARG A  31      27.901   5.832  31.630  1.00 22.81           H
ATOM    440  HG3 ARG A  31      28.358   6.859  30.256  1.00 22.81           H
ATOM    441  HD2 ARG A  31      28.561   8.763  31.634  1.00 22.72           H
ATOM    442  HD3 ARG A  31      28.110   7.968  33.122  1.00 22.72           H
ATOM    443  HE  ARG A  31      30.668   8.080  31.772  1.00 27.87           H
ATOM    444 HH11 ARG A  31      28.862   5.722  33.738  1.00 20.83           H
ATOM    445 HH12 ARG A  31      30.300   4.743  33.972  1.00 20.83           H
ATOM    446 HH21 ARG A  31      32.395   6.853  32.152  1.00 24.65           H
ATOM    447 HH22 ARG A  31      32.275   5.379  33.103  1.00 24.65           H
ATOM    448  N   MET A  32      23.476   7.551  29.793  1.00 17.64           N
ATOM    449  CA  MET A  32      22.048   7.758  29.961  1.00 16.92           C
ATOM    450  C   MET A  32      21.230   6.689  29.235  1.00 18.04           C
ATOM    451  O   MET A  32      20.287   6.145  29.814  1.00 16.81           O
ATOM    452  CB  MET A  32      21.697   9.173  29.508  1.00 16.70           C
ATOM    453  CG  MET A  32      20.203   9.488  29.641  1.00 17.77           C
ATOM    454  SD  MET A  32      19.705  11.061  28.917  1.00 20.36           S
ATOM    455  CE  MET A  32      19.914  10.729  27.153  1.00 21.19           C
ATOM    456  H   MET A  32      23.994   8.241  29.268  1.00 21.17           H
ATOM    457  HA  MET A  32      21.822   7.680  31.024  1.00 20.30           H
ATOM    458  HB2 MET A  32      22.260   9.895  30.106  1.00 20.04           H
ATOM    459  HB3 MET A  32      21.997   9.295  28.469  1.00 20.04           H
ATOM    460  HG2 MET A  32      19.638   8.707  29.141  1.00 21.33           H
ATOM    461  HG3 MET A  32      19.927   9.483  30.698  1.00 21.33           H
ATOM    462  HE1 MET A  32      19.653  11.622  26.586  1.00 25.43           H
ATOM    463  HE2 MET A  32      20.952  10.473  26.941  1.00 25.43           H
ATOM    464  HE3 MET A  32      19.270   9.905  26.852  1.00 25.43           H
ATOM    465  N   PHE A  33      21.558   6.396  27.975  1.00 17.16           N
ATOM    466  CA  PHE A  33      20.843   5.379  27.205  1.00 21.06           C
ATOM    467  C   PHE A  33      20.934   3.999  27.827  1.00 18.83           C
ATOM    468  O   PHE A  33      19.947   3.273  27.768  1.00 20.32           O
ATOM    469  CB  PHE A  33      21.360   5.328  25.767  1.00 21.01           C
ATOM    470  CG  PHE A  33      21.157   6.602  24.980  1.00 18.03           C
ATOM    471  CD1 PHE A  33      19.970   7.355  25.119  1.00 19.16           C
ATOM    472  CD2 PHE A  33      22.146   7.029  24.069  1.00 24.56           C
ATOM    473  CE1 PHE A  33      19.776   8.524  24.364  1.00 21.21           C
ATOM    474  CE2 PHE A  33      21.947   8.208  23.323  1.00 17.54           C
ATOM    475  CZ  PHE A  33      20.772   8.952  23.473  1.00 22.57           C
ATOM    476  H   PHE A  33      22.326   6.879  27.533  1.00 20.59           H
ATOM    477  HA  PHE A  33      19.787   5.645  27.201  1.00 25.27           H
ATOM    478  HB2 PHE A  33      22.422   5.077  25.777  1.00 25.22           H
ATOM    479  HB3 PHE A  33      20.842   4.526  25.243  1.00 25.22           H
ATOM    480  HD1 PHE A  33      19.183   7.030  25.778  1.00 23.00           H
ATOM    481  HD2 PHE A  33      23.052   6.456  23.939  1.00 29.47           H
ATOM    482  HE1 PHE A  33      18.863   9.088  24.473  1.00 25.46           H
ATOM    483  HE2 PHE A  33      22.703   8.537  22.625  1.00 21.05           H
ATOM    484  HZ  PHE A  33      20.625   9.849  22.891  1.00 27.08           H
ATOM    485  N   LEU A  34      22.079   3.643  28.429  1.00 20.96           N
ATOM    486  CA  LEU A  34      22.227   2.354  29.104  1.00 19.67           C
ATOM    487  C   LEU A  34      21.521   2.308  30.457  1.00 20.95           C
ATOM    488  O   LEU A  34      20.899   1.292  30.770  1.00 19.53           O
ATOM    489  CB  LEU A  34      23.696   1.980  29.287  1.00 21.48           C
ATOM    490  CG  LEU A  34      24.460   1.741  27.975  1.00 29.39           C
ATOM    491  CD1 LEU A  34      25.877   1.286  28.342  1.00 26.22           C
ATOM    492  CD2 LEU A  34      23.795   0.702  27.067  1.00 32.86           C
ATOM    493  H   LEU A  34      22.855   4.290  28.450  1.00 25.16           H
ATOM    494  HA  LEU A  34      21.757   1.594  28.485  1.00 23.61           H
ATOM    495  HB2 LEU A  34      24.193   2.768  29.853  1.00 25.77           H
ATOM    496  HB3 LEU A  34      23.736   1.064  29.878  1.00 25.77           H
ATOM    497  HG  LEU A  34      24.530   2.673  27.421  1.00 35.27           H
ATOM    498 HD11 LEU A  34      26.497   1.253  27.445  1.00 31.47           H
ATOM    499 HD12 LEU A  34      26.308   2.000  29.038  1.00 31.47           H
ATOM    500 HD13 LEU A  34      25.851   0.301  28.810  1.00 31.47           H
ATOM    501 HD21 LEU A  34      24.446   0.493  26.218  1.00 39.43           H
ATOM    502 HD22 LEU A  34      23.613  -0.221  27.618  1.00 39.43           H
ATOM    503 HD23 LEU A  34      22.854   1.090  26.680  1.00 39.43           H
ATOM    504  N   SER A  35      21.689   3.352  31.286  1.00 19.95           N
ATOM    505  CA  SER A  35      21.171   3.376  32.657  1.00 17.86           C
ATOM    506  C   SER A  35      19.666   3.569  32.699  1.00 20.51           C
ATOM    507  O   SER A  35      19.015   3.047  33.598  1.00 17.11           O
ATOM    508  CB  SER A  35      21.820   4.481  33.493  1.00 21.39           C
ATOM    509  OG  SER A  35      23.104   4.053  33.865  1.00 27.62           O
ATOM    510  H   SER A  35      22.277   4.120  30.993  1.00 23.94           H
ATOM    511  HA  SER A  35      21.397   2.424  33.133  1.00 21.43           H
ATOM    512  HB2 SER A  35      21.897   5.389  32.900  1.00 25.66           H
ATOM    513  HB3 SER A  35      21.237   4.685  34.387  1.00 25.66           H
ATOM    514  HG  SER A  35      23.601   4.036  33.188  1.00 33.14           H
ATOM    515  N   PHE A  36      19.153   4.378  31.768  1.00 17.93           N
ATOM    516  CA  PHE A  36      17.802   4.922  31.761  1.00 18.26           C
ATOM    517  C   PHE A  36      17.271   4.745  30.302  1.00 18.03           C
ATOM    518  O   PHE A  36      17.143   5.700  29.577  1.00 17.02           O
ATOM    519  CB  PHE A  36      17.737   6.415  32.164  1.00 18.83           C
ATOM    520  CG  PHE A  36      18.397   6.664  33.491  1.00 17.50           C
ATOM    521  CD1 PHE A  36      19.597   7.386  33.559  1.00 19.71           C
ATOM    522  CD2 PHE A  36      17.817   6.168  34.670  1.00 22.00           C
ATOM    523  CE1 PHE A  36      20.221   7.584  34.793  1.00 25.10           C
ATOM    524  CE2 PHE A  36      18.456   6.352  35.898  1.00 22.39           C
ATOM    525  CZ  PHE A  36      19.661   7.055  35.959  1.00 23.86           C
ATOM    526  H   PHE A  36      19.815   4.797  31.151  1.00 21.52           H
ATOM    527  HA  PHE A  36      17.160   4.335  32.465  1.00 21.91           H
ATOM    528  HB2 PHE A  36      18.194   7.033  31.363  1.00 22.59           H
ATOM    529  HB3 PHE A  36      16.679   6.738  32.192  1.00 22.59           H
ATOM    530  HD1 PHE A  36      20.054   7.779  32.655  1.00 23.65           H
ATOM    531  HD2 PHE A  36      16.882   5.620  34.625  1.00 26.40           H
ATOM    532  HE1 PHE A  36      21.151   8.147  34.847  1.00 30.12           H
ATOM    533  HE2 PHE A  36      18.024   5.934  36.805  1.00 26.87           H
ATOM    534  HZ  PHE A  36      20.159   7.200  36.918  1.00 28.64           H
ATOM    535  N   PRO A  37      16.955   3.488  29.913  1.00 20.06           N
ATOM    536  CA  PRO A  37      16.514   3.113  28.556  1.00 21.06           C
ATOM    537  C   PRO A  37      15.291   3.856  28.014  1.00 19.25           C
ATOM    538  O   PRO A  37      15.153   3.995  26.801  1.00 20.03           O
ATOM    539  CB  PRO A  37      16.164   1.616  28.641  1.00 23.54           C
ATOM    540  CG  PRO A  37      16.948   1.114  29.835  1.00 27.88           C
ATOM    541  CD  PRO A  37      16.931   2.311  30.773  1.00 19.18           C
ATOM    542  HA  PRO A  37      17.362   3.204  27.877  1.00 25.27           H
ATOM    543  HB2 PRO A  37      15.104   1.527  28.888  1.00 28.25           H
ATOM    544  HB3 PRO A  37      16.373   1.057  27.731  1.00 28.25           H
ATOM    545  HG2 PRO A  37      16.455   0.266  30.308  1.00 33.46           H
ATOM    546  HG3 PRO A  37      17.963   0.854  29.529  1.00 33.46           H
ATOM    547  HD2 PRO A  37      16.009   2.306  31.353  1.00 23.01           H
ATOM    548  HD3 PRO A  37      17.804   2.229  31.411  1.00 23.01           H
ATOM    549  N   THR A  38      14.400   4.359  28.880  1.00 20.42           N
ATOM    550  CA  THR A  38      13.246   5.121  28.416  1.00 19.45           C
ATOM    551  C   THR A  38      13.689   6.394  27.677  1.00 18.74           C
ATOM    552  O   THR A  38      12.947   6.858  26.822  1.00 18.44           O
ATOM    553  CB  THR A  38      12.321   5.443  29.590  1.00 19.23           C
ATOM    554  OG1 THR A  38      13.040   6.212  30.537  1.00 19.16           O
ATOM    555  CG2 THR A  38      11.750   4.170  30.233  1.00 20.40           C
ATOM    556  H   THR A  38      14.538   4.243  29.875  1.00 24.50           H
ATOM    557  HA  THR A  38      12.690   4.500  27.710  1.00 23.34           H
ATOM    558  HB  THR A  38      11.496   6.043  29.209  1.00 23.08           H
ATOM    559  HG1 THR A  38      13.049   7.130  30.245  1.00 22.99           H
ATOM    560 HG21 THR A  38      11.083   4.448  31.048  1.00 24.48           H
ATOM    561 HG22 THR A  38      11.197   3.596  29.490  1.00 24.48           H
ATOM    562 HG23 THR A  38      12.541   3.544  30.642  1.00 24.48           H
ATOM    563  N   THR A  39      14.893   6.944  27.942  1.00 17.61           N
ATOM    564  CA  THR A  39      15.391   8.140  27.226  1.00 14.05           C
ATOM    565  C   THR A  39      15.635   7.874  25.736  1.00 16.08           C
ATOM    566  O   THR A  39      15.714   8.830  24.966  1.00 16.53           O
ATOM    567  CB  THR A  39      16.682   8.694  27.861  1.00 19.43           C
ATOM    568  OG1 THR A  39      17.756   7.770  27.806  1.00 17.89           O
ATOM    569  CG2 THR A  39      16.442   9.086  29.317  1.00 17.21           C
ATOM    570  H   THR A  39      15.495   6.513  28.630  1.00 21.14           H
ATOM    571  HA  THR A  39      14.624   8.914  27.297  1.00 16.85           H
ATOM    572  HB  THR A  39      16.975   9.588  27.310  1.00 23.32           H
ATOM    573  HG1 THR A  39      17.545   7.023  28.376  1.00 21.47           H
ATOM    574 HG21 THR A  39      17.358   9.487  29.740  1.00 20.65           H
ATOM    575 HG22 THR A  39      15.671   9.846  29.365  1.00 20.65           H
ATOM    576 HG23 THR A  39      16.149   8.221  29.910  1.00 20.65           H
ATOM    577  N   LYS A  40      15.770   6.608  25.334  1.00 19.08           N
ATOM    578  CA  LYS A  40      15.973   6.246  23.936  1.00 18.65           C
ATOM    579  C   LYS A  40      14.718   6.514  23.101  1.00 20.81           C
ATOM    580  O   LYS A  40      14.827   6.604  21.883  1.00 19.48           O
ATOM    581  CB  LYS A  40      16.401   4.776  23.818  1.00 15.68           C
ATOM    582  CG  LYS A  40      17.755   4.493  24.464  1.00 21.09           C
ATOM    583  CD  LYS A  40      18.238   3.075  24.150  1.00 23.85           C
ATOM    584  CE  LYS A  40      17.313   1.998  24.706  1.00 25.61           C
ATOM    585  NZ  LYS A  40      17.799   0.659  24.319  1.00 26.68           N1+
ATOM    586  H   LYS A  40      15.690   5.864  26.014  1.00 22.89           H
ATOM    587  HA  LYS A  40      16.775   6.863  23.530  1.00 22.37           H
ATOM    588  HB2 LYS A  40      15.633   4.146  24.264  1.00 18.81           H
ATOM    589  HB3 LYS A  40      16.475   4.523  22.759  1.00 18.81           H
ATOM    590  HG2 LYS A  40      18.486   5.195  24.064  1.00 25.31           H
ATOM    591  HG3 LYS A  40      17.702   4.628  25.546  1.00 25.31           H
ATOM    592  HD2 LYS A  40      18.318   2.958  23.068  1.00 28.61           H
ATOM    593  HD3 LYS A  40      19.231   2.941  24.581  1.00 28.61           H
ATOM    594  HE2 LYS A  40      17.289   2.079  25.793  1.00 30.74           H
ATOM    595  HE3 LYS A  40      16.304   2.144  24.321  1.00 30.74           H
ATOM    596  HZ1 LYS A  40      17.175  -0.038  24.703  1.00 32.02           H
ATOM    597  HZ2 LYS A  40      17.816   0.571  23.314  1.00 32.02           H
ATOM    598  HZ3 LYS A  40      18.719   0.510  24.708  1.00 32.02           H
ATOM    599  N   THR A  41      13.534   6.645  23.728  1.00 16.13           N
ATOM    600  CA  THR A  41      12.293   6.991  23.026  1.00 20.84           C
ATOM    601  C   THR A  41      12.419   8.333  22.313  1.00 17.57           C
ATOM    602  O   THR A  41      11.634   8.558  21.402  1.00 17.39           O
ATOM    603  CB  THR A  41      11.068   7.058  23.954  1.00 18.42           C
ATOM    604  OG1 THR A  41      11.201   8.052  24.949  1.00 18.99           O
ATOM    605  CG2 THR A  41      10.736   5.709  24.586  1.00 19.81           C
ATOM    606  H   THR A  41      13.490   6.502  24.724  1.00 19.35           H
ATOM    607  HA  THR A  41      12.102   6.225  22.273  1.00 25.01           H
ATOM    608  HB  THR A  41      10.211   7.334  23.344  1.00 22.10           H
ATOM    609  HG1 THR A  41      11.856   7.757  25.590  1.00 22.79           H
ATOM    610 HG21 THR A  41       9.884   5.841  25.253  1.00 23.78           H
ATOM    611 HG22 THR A  41      10.475   4.989  23.812  1.00 23.78           H
ATOM    612 HG23 THR A  41      11.578   5.330  25.167  1.00 23.78           H
ATOM    613  N   TYR A  42      13.328   9.236  22.724  1.00 14.64           N
ATOM    614  CA  TYR A  42      13.539  10.517  22.052  1.00 19.26           C
ATOM    615  C   TYR A  42      14.481  10.445  20.828  1.00 18.05           C
ATOM    616  O   TYR A  42      14.560  11.436  20.100  1.00 18.20           O
ATOM    617  CB  TYR A  42      14.019  11.558  23.068  1.00 18.47           C
ATOM    618  CG  TYR A  42      12.941  11.848  24.094  1.00 18.45           C
ATOM    619  CD1 TYR A  42      11.860  12.666  23.728  1.00 18.69           C
ATOM    620  CD2 TYR A  42      12.973  11.225  25.359  1.00 19.85           C
ATOM    621  CE1 TYR A  42      10.806  12.889  24.631  1.00 21.31           C
ATOM    622  CE2 TYR A  42      11.909  11.437  26.259  1.00 16.59           C
ATOM    623  CZ  TYR A  42      10.848  12.300  25.905  1.00 18.43           C
ATOM    624  OH  TYR A  42       9.851  12.579  26.783  1.00 18.79           O
ATOM    625  H   TYR A  42      13.915   9.018  23.516  1.00 17.57           H
ATOM    626  HA  TYR A  42      12.573  10.864  21.682  1.00 23.12           H
ATOM    627  HB2 TYR A  42      14.924  11.204  23.564  1.00 22.16           H
ATOM    628  HB3 TYR A  42      14.254  12.486  22.545  1.00 22.16           H
ATOM    629  HD1 TYR A  42      11.828  13.112  22.747  1.00 22.43           H
ATOM    630  HD2 TYR A  42      13.788  10.573  25.631  1.00 23.82           H
ATOM    631  HE1 TYR A  42       9.969  13.513  24.352  1.00 25.57           H
ATOM    632  HE2 TYR A  42      11.916  10.945  27.219  1.00 19.90           H
ATOM    633  HH  TYR A  42       9.874  11.996  27.555  1.00 22.55           H
ATOM    634  N   PHE A  43      15.190   9.324  20.620  1.00 18.70           N
ATOM    635  CA  PHE A  43      16.215   9.175  19.582  1.00 21.94           C
ATOM    636  C   PHE A  43      15.957   7.939  18.689  1.00 18.68           C
ATOM    637  O   PHE A  43      16.912   7.227  18.363  1.00 22.16           O
ATOM    638  CB  PHE A  43      17.614   9.161  20.227  1.00 20.50           C
ATOM    639  CG  PHE A  43      17.969  10.387  21.048  1.00 21.43           C
ATOM    640  CD1 PHE A  43      17.594  10.435  22.404  1.00 19.17           C
ATOM    641  CD2 PHE A  43      18.680  11.460  20.481  1.00 25.88           C
ATOM    642  CE1 PHE A  43      17.972  11.527  23.203  1.00 18.94           C
ATOM    643  CE2 PHE A  43      19.029  12.572  21.269  1.00 28.14           C
ATOM    644  CZ  PHE A  43      18.688  12.599  22.639  1.00 20.29           C
ATOM    645  H   PHE A  43      15.030   8.526  21.217  1.00 22.44           H
ATOM    646  HA  PHE A  43      16.178  10.035  18.916  1.00 26.32           H
ATOM    647  HB2 PHE A  43      17.697   8.277  20.860  1.00 24.60           H
ATOM    648  HB3 PHE A  43      18.355   9.076  19.435  1.00 24.60           H
ATOM    649  HD1 PHE A  43      17.045   9.614  22.838  1.00 23.00           H
ATOM    650  HD2 PHE A  43      18.948  11.443  19.434  1.00 31.06           H
ATOM    651  HE1 PHE A  43      17.715  11.536  24.250  1.00 22.72           H
ATOM    652  HE2 PHE A  43      19.554  13.402  20.822  1.00 33.77           H
ATOM    653  HZ  PHE A  43      18.966  13.446  23.249  1.00 24.35           H
ATOM    654  N   PRO A  44      14.713   7.658  18.242  1.00 21.63           N
ATOM    655  CA  PRO A  44      14.463   6.504  17.388  1.00 21.63           C
ATOM    656  C   PRO A  44      15.092   6.670  15.990  1.00 21.66           C
ATOM    657  O   PRO A  44      15.260   5.692  15.271  1.00 26.04           O
ATOM    658  CB  PRO A  44      12.942   6.447  17.289  1.00 24.48           C
ATOM    659  CG  PRO A  44      12.534   7.914  17.332  1.00 23.83           C
ATOM    660  CD  PRO A  44      13.504   8.462  18.366  1.00 20.67           C
ATOM    661  HA  PRO A  44      14.783   5.579  17.866  1.00 25.96           H
ATOM    662  HB2 PRO A  44      12.558   5.923  16.414  1.00 29.37           H
ATOM    663  HB3 PRO A  44      12.586   5.959  18.197  1.00 29.37           H
ATOM    664  HG2 PRO A  44      12.658   8.378  16.354  1.00 28.60           H
ATOM    665  HG3 PRO A  44      11.514   8.034  17.697  1.00 28.60           H
ATOM    666  HD2 PRO A  44      13.691   9.515  18.148  1.00 24.81           H
ATOM    667  HD3 PRO A  44      13.077   8.313  19.356  1.00 24.81           H
ATOM    668  N   HIS A  45      15.442   7.903  15.618  1.00 21.75           N
ATOM    669  CA  HIS A  45      16.039   8.275  14.339  1.00 25.03           C
ATOM    670  C   HIS A  45      17.570   8.260  14.370  1.00 24.46           C
ATOM    671  O   HIS A  45      18.182   8.652  13.376  1.00 23.52           O
ATOM    672  CB  HIS A  45      15.524   9.674  13.954  1.00 22.31           C
ATOM    673  CG  HIS A  45      15.891  10.744  14.950  1.00 26.42           C
ATOM    674  ND1 HIS A  45      15.527  10.742  16.297  1.00 19.95           N
ATOM    675  CD2 HIS A  45      16.591  11.879  14.680  1.00 24.91           C
ATOM    676  CE1 HIS A  45      16.009  11.882  16.809  1.00 27.04           C
ATOM    677  NE2 HIS A  45      16.661  12.580  15.865  1.00 29.73           N
ATOM    678  H   HIS A  45      15.268   8.659  16.264  1.00 26.09           H
ATOM    679  HA  HIS A  45      15.709   7.570  13.575  1.00 30.04           H
ATOM    680  HB2 HIS A  45      14.437   9.639  13.882  1.00 26.78           H
ATOM    681  HB3 HIS A  45      15.913   9.944  12.971  1.00 26.78           H
ATOM    682  HD2 HIS A  45      16.999  12.176  13.727  1.00 29.89           H
ATOM    683  HE1 HIS A  45      15.861  12.211  17.829  1.00 32.45           H
ATOM    684  HE2 HIS A  45      17.089  13.489  15.995  1.00 35.67           H
ATOM    685  N   PHE A  46      18.191   7.882  15.501  1.00 19.16           N
ATOM    686  CA  PHE A  46      19.633   7.736  15.629  1.00 20.26           C
ATOM    687  C   PHE A  46      20.034   6.268  15.612  1.00 22.06           C
ATOM    688  O   PHE A  46      19.328   5.407  16.139  1.00 22.75           O
ATOM    689  CB  PHE A  46      20.138   8.362  16.938  1.00 19.98           C
ATOM    690  CG  PHE A  46      20.379   9.852  16.984  1.00 21.44           C
ATOM    691  CD1 PHE A  46      21.286  10.337  17.947  1.00 24.62           C
ATOM    692  CD2 PHE A  46      19.784  10.753  16.085  1.00 27.35           C
ATOM    693  CE1 PHE A  46      21.570  11.703  18.032  1.00 22.73           C
ATOM    694  CE2 PHE A  46      20.080  12.127  16.161  1.00 31.86           C
ATOM    695  CZ  PHE A  46      20.964  12.605  17.139  1.00 28.74           C
ATOM    696  H   PHE A  46      17.628   7.580  16.285  1.00 22.99           H
ATOM    697  HA  PHE A  46      20.144   8.239  14.807  1.00 24.32           H
ATOM    698  HB2 PHE A  46      19.455   8.092  17.740  1.00 23.98           H
ATOM    699  HB3 PHE A  46      21.093   7.895  17.175  1.00 23.98           H
ATOM    700  HD1 PHE A  46      21.765   9.653  18.631  1.00 29.54           H
ATOM    701  HD2 PHE A  46      19.097  10.408  15.330  1.00 32.82           H
ATOM    702  HE1 PHE A  46      22.248  12.062  18.790  1.00 27.27           H
ATOM    703  HE2 PHE A  46      19.616  12.819  15.472  1.00 38.23           H
ATOM    704  HZ  PHE A  46      21.174  13.663  17.206  1.00 34.49           H
ATOM    705  N   ASP A  47      21.233   6.020  15.071  1.00 24.05           N
ATOM    706  CA  ASP A  47      22.030   4.856  15.406  1.00 24.27           C
ATOM    707  C   ASP A  47      22.632   5.121  16.787  1.00 21.69           C
ATOM    708  O   ASP A  47      23.442   6.035  16.937  1.00 22.09           O
ATOM    709  CB  ASP A  47      23.157   4.662  14.381  1.00 24.23           C
ATOM    710  CG  ASP A  47      23.969   3.391  14.637  1.00 29.09           C
ATOM    711  OD1 ASP A  47      23.566   2.580  15.500  1.00 29.21           O
ATOM    712  OD2 ASP A  47      25.001   3.236  13.955  1.00 38.22           O1-
ATOM    713  H   ASP A  47      21.725   6.781  14.627  1.00 28.86           H
ATOM    714  HA  ASP A  47      21.388   3.974  15.418  1.00 29.13           H
ATOM    715  HB2 ASP A  47      22.735   4.591  13.377  1.00 29.07           H
ATOM    716  HB3 ASP A  47      23.829   5.520  14.346  1.00 29.07           H
ATOM    717  N   LEU A  48      22.175   4.371  17.787  1.00 24.95           N
ATOM    718  CA  LEU A  48      22.600   4.524  19.173  1.00 24.37           C
ATOM    719  C   LEU A  48      23.726   3.554  19.532  1.00 31.70           C
ATOM    720  O   LEU A  48      24.112   3.496  20.701  1.00 32.18           O
ATOM    721  CB  LEU A  48      21.378   4.401  20.107  1.00 24.43           C
ATOM    722  CG  LEU A  48      20.313   5.507  19.942  1.00 28.28           C
ATOM    723  CD1 LEU A  48      19.200   5.296  20.984  1.00 33.18           C
ATOM    724  CD2 LEU A  48      20.889   6.916  20.115  1.00 24.37           C
ATOM    725  H   LEU A  48      21.507   3.640  17.582  1.00 29.94           H
ATOM    726  HA  LEU A  48      23.017   5.521  19.310  1.00 29.24           H
ATOM    727  HB2 LEU A  48      20.910   3.431  19.936  1.00 29.32           H
ATOM    728  HB3 LEU A  48      21.730   4.425  21.140  1.00 29.32           H
ATOM    729  HG  LEU A  48      19.872   5.435  18.948  1.00 33.93           H
ATOM    730 HD11 LEU A  48      18.391   6.004  20.809  1.00 39.82           H
ATOM    731 HD12 LEU A  48      18.797   4.288  20.890  1.00 39.82           H
ATOM    732 HD13 LEU A  48      19.597   5.442  21.989  1.00 39.82           H
ATOM    733 HD21 LEU A  48      20.091   7.654  20.087  1.00 29.24           H
ATOM    734 HD22 LEU A  48      21.404   6.981  21.070  1.00 29.24           H
ATOM    735 HD23 LEU A  48      21.592   7.143  19.317  1.00 29.24           H
ATOM    736  N   SER A  49      24.283   2.825  18.546  1.00 27.57           N
ATOM    737  CA  SER A  49      25.444   1.967  18.768  1.00 32.22           C
ATOM    738  C   SER A  49      26.634   2.785  19.286  1.00 31.99           C
ATOM    739  O   SER A  49      26.777   3.987  19.020  1.00 28.89           O
ATOM    740  CB  SER A  49      25.763   1.137  17.511  1.00 29.90           C
ATOM    741  OG  SER A  49      26.249   1.937  16.460  1.00 41.41           O
ATOM    742  H   SER A  49      23.937   2.915  17.600  1.00 33.09           H
ATOM    743  HA  SER A  49      25.175   1.248  19.541  1.00 38.67           H
ATOM    744  HB2 SER A  49      26.525   0.405  17.781  1.00 35.88           H
ATOM    745  HB3 SER A  49      24.872   0.606  17.174  1.00 35.88           H
ATOM    746  HG  SER A  49      26.413   1.454  15.793  1.00 49.69           H
ATOM    747  N   HIS A  50      27.475   2.115  20.086  1.00 31.69           N
ATOM    748  CA  HIS A  50      28.648   2.716  20.682  1.00 28.85           C
ATOM    749  C   HIS A  50      29.522   3.349  19.607  1.00 27.88           C
ATOM    750  O   HIS A  50      29.895   2.715  18.619  1.00 35.06           O
ATOM    751  CB  HIS A  50      29.424   1.648  21.469  1.00 35.34           C
ATOM    752  CG  HIS A  50      30.726   2.177  22.006  1.00 39.82           C
ATOM    753  ND1 HIS A  50      30.862   3.126  22.987  1.00 37.75           N
ATOM    754  CD2 HIS A  50      31.983   1.930  21.520  1.00 45.45           C
ATOM    755  CE1 HIS A  50      32.159   3.453  23.086  1.00 41.38           C
ATOM    756  NE2 HIS A  50      32.893   2.732  22.222  1.00 41.48           N
ATOM    757  H   HIS A  50      27.294   1.143  20.286  1.00 38.03           H
ATOM    758  HA  HIS A  50      28.325   3.486  21.385  1.00 34.62           H
ATOM    759  HB2 HIS A  50      29.632   0.800  20.816  1.00 42.41           H
ATOM    760  HB3 HIS A  50      28.811   1.306  22.303  1.00 42.41           H
ATOM    761  HD1 HIS A  50      30.104   3.532  23.524  1.00 45.30           H
ATOM    762  HD2 HIS A  50      32.220   1.280  20.691  1.00 54.54           H
ATOM    763  HE1 HIS A  50      32.553   4.210  23.749  1.00 49.66           H
ATOM    764  N   GLY A  51      29.823   4.625  19.811  1.00 25.48           N
ATOM    765  CA  GLY A  51      30.747   5.383  18.989  1.00 35.61           C
ATOM    766  C   GLY A  51      30.138   5.909  17.689  1.00 33.69           C
ATOM    767  O   GLY A  51      30.893   6.402  16.848  1.00 30.76           O
ATOM    768  H   GLY A  51      29.454   5.076  20.637  1.00 30.58           H
ATOM    769  HA2 GLY A  51      31.103   6.234  19.568  1.00 42.73           H
ATOM    770  HA3 GLY A  51      31.589   4.738  18.735  1.00 42.73           H
ATOM    771  N   SER A  52      28.810   5.855  17.516  1.00 25.74           N
ATOM    772  CA  SER A  52      28.183   6.336  16.282  1.00 27.00           C
ATOM    773  C   SER A  52      28.446   7.823  16.074  1.00 23.17           C
ATOM    774  O   SER A  52      28.540   8.602  17.026  1.00 24.25           O
ATOM    775  CB  SER A  52      26.685   6.041  16.262  1.00 27.49           C
ATOM    776  OG  SER A  52      25.994   7.019  17.000  1.00 25.94           O
ATOM    777  H   SER A  52      28.220   5.426  18.218  1.00 30.89           H
ATOM    778  HA  SER A  52      28.621   5.780  15.453  1.00 32.40           H
ATOM    779  HB2 SER A  52      26.322   6.052  15.237  1.00 32.99           H
ATOM    780  HB3 SER A  52      26.495   5.056  16.687  1.00 32.99           H
ATOM    781  HG  SER A  52      25.073   6.736  17.058  1.00 31.12           H
ATOM    782  N   ALA A  53      28.555   8.228  14.805  1.00 23.23           N
ATOM    783  CA  ALA A  53      28.765   9.624  14.459  1.00 25.09           C
ATOM    784  C   ALA A  53      27.627  10.512  14.986  1.00 19.72           C
ATOM    785  O   ALA A  53      27.873  11.664  15.329  1.00 21.13           O
ATOM    786  CB  ALA A  53      28.885   9.767  12.933  1.00 23.15           C
ATOM    787  H   ALA A  53      28.446   7.557  14.059  1.00 27.88           H
ATOM    788  HA  ALA A  53      29.700   9.953  14.914  1.00 30.11           H
ATOM    789  HB1 ALA A  53      29.077  10.810  12.680  1.00 27.78           H
ATOM    790  HB2 ALA A  53      29.711   9.152  12.574  1.00 27.78           H
ATOM    791  HB3 ALA A  53      27.959   9.444  12.456  1.00 27.78           H
ATOM    792  N   GLN A  54      26.394   9.993  15.015  1.00 20.43           N
ATOM    793  CA  GLN A  54      25.233  10.744  15.472  1.00 19.63           C
ATOM    794  C   GLN A  54      25.310  11.041  16.964  1.00 24.33           C
ATOM    795  O   GLN A  54      25.064  12.179  17.357  1.00 21.72           O
ATOM    796  CB  GLN A  54      23.947  10.001  15.147  1.00 22.90           C
ATOM    797  CG  GLN A  54      23.561  10.165  13.668  1.00 24.66           C
ATOM    798  CD  GLN A  54      22.547   9.094  13.278  1.00 24.31           C
ATOM    799  OE1 GLN A  54      22.754   7.921  13.546  1.00 24.66           O
ATOM    800  NE2 GLN A  54      21.474   9.459  12.589  1.00 26.47           N
ATOM    801  H   GLN A  54      26.255   9.035  14.721  1.00 24.52           H
ATOM    802  HA  GLN A  54      25.218  11.698  14.944  1.00 23.55           H
ATOM    803  HB2 GLN A  54      24.068   8.948  15.410  1.00 27.49           H
ATOM    804  HB3 GLN A  54      23.137  10.413  15.749  1.00 27.49           H
ATOM    805  HG2 GLN A  54      23.169  11.167  13.489  1.00 29.59           H
ATOM    806  HG3 GLN A  54      24.462  10.007  13.077  1.00 29.59           H
ATOM    807 HE21 GLN A  54      21.316  10.430  12.373  1.00 31.77           H
ATOM    808 HE22 GLN A  54      20.796   8.760  12.320  1.00 31.77           H
ATOM    809  N   VAL A  55      25.679  10.045  17.770  1.00 21.56           N
ATOM    810  CA  VAL A  55      25.870  10.244  19.211  1.00 22.05           C
ATOM    811  C   VAL A  55      27.059  11.173  19.476  1.00 21.86           C
ATOM    812  O   VAL A  55      26.942  12.074  20.300  1.00 21.34           O
ATOM    813  CB  VAL A  55      25.954   8.887  19.930  1.00 22.08           C
ATOM    814  CG1 VAL A  55      26.346   9.047  21.410  1.00 25.34           C
ATOM    815  CG2 VAL A  55      24.597   8.172  19.837  1.00 22.95           C
ATOM    816  H   VAL A  55      25.871   9.129  17.384  1.00 25.87           H
ATOM    817  HA  VAL A  55      24.981  10.751  19.589  1.00 26.45           H
ATOM    818  HB  VAL A  55      26.712   8.270  19.444  1.00 26.50           H
ATOM    819 HG11 VAL A  55      26.359   8.068  21.892  1.00 30.41           H
ATOM    820 HG12 VAL A  55      27.342   9.481  21.494  1.00 30.41           H
ATOM    821 HG13 VAL A  55      25.628   9.686  21.927  1.00 30.41           H
ATOM    822 HG21 VAL A  55      24.664   7.189  20.304  1.00 27.54           H
ATOM    823 HG22 VAL A  55      23.829   8.755  20.343  1.00 27.54           H
ATOM    824 HG23 VAL A  55      24.299   8.039  18.798  1.00 27.54           H
ATOM    825  N   LYS A  56      28.188  10.997  18.775  1.00 20.63           N
ATOM    826  CA  LYS A  56      29.359  11.848  18.934  1.00 23.85           C
ATOM    827  C   LYS A  56      29.054  13.297  18.570  1.00 24.71           C
ATOM    828  O   LYS A  56      29.476  14.202  19.288  1.00 27.48           O
ATOM    829  CB  LYS A  56      30.559  11.319  18.131  1.00 24.26           C
ATOM    830  CG  LYS A  56      31.167  10.068  18.778  1.00 30.91           C
ATOM    831  CD  LYS A  56      32.433   9.669  18.013  1.00 41.51           C
ATOM    832  CE  LYS A  56      33.119   8.488  18.697  1.00 49.13           C
ATOM    833  NZ  LYS A  56      34.323   8.076  17.951  1.00 55.30           N1+
ATOM    834  H   LYS A  56      28.232  10.237  18.106  1.00 24.75           H
ATOM    835  HA  LYS A  56      29.639  11.843  19.985  1.00 28.62           H
ATOM    836  HB2 LYS A  56      30.259  11.112  17.102  1.00 29.12           H
ATOM    837  HB3 LYS A  56      31.327  12.094  18.116  1.00 29.12           H
ATOM    838  HG2 LYS A  56      31.428  10.285  19.816  1.00 37.10           H
ATOM    839  HG3 LYS A  56      30.449   9.248  18.757  1.00 37.10           H
ATOM    840  HD2 LYS A  56      32.160   9.384  16.995  1.00 49.82           H
ATOM    841  HD3 LYS A  56      33.122  10.514  17.977  1.00 49.82           H
ATOM    842  HE2 LYS A  56      33.397   8.774  19.712  1.00 58.95           H
ATOM    843  HE3 LYS A  56      32.421   7.651  18.745  1.00 58.95           H
ATOM    844  HZ1 LYS A  56      34.755   7.289  18.415  1.00 66.36           H
ATOM    845  HZ2 LYS A  56      34.058   7.808  17.013  1.00 66.36           H
ATOM    846  HZ3 LYS A  56      34.977   8.845  17.912  1.00 66.36           H
ATOM    847  N   GLY A  57      28.313  13.515  17.476  1.00 20.09           N
ATOM    848  CA  GLY A  57      27.923  14.842  17.011  1.00 22.93           C
ATOM    849  C   GLY A  57      26.939  15.511  17.974  1.00 22.51           C
ATOM    850  O   GLY A  57      27.079  16.693  18.283  1.00 21.80           O
ATOM    851  H   GLY A  57      27.997  12.718  16.941  1.00 24.11           H
ATOM    852  HA2 GLY A  57      28.815  15.465  16.945  1.00 27.51           H
ATOM    853  HA3 GLY A  57      27.466  14.764  16.027  1.00 27.51           H
ATOM    854  N   HIS A  58      25.964  14.751  18.483  1.00 20.97           N
ATOM    855  CA  HIS A  58      25.022  15.304  19.441  1.00 25.04           C
ATOM    856  C   HIS A  58      25.719  15.647  20.764  1.00 20.48           C
ATOM    857  O   HIS A  58      25.438  16.693  21.349  1.00 21.53           O
ATOM    858  CB  HIS A  58      23.845  14.347  19.636  1.00 23.22           C
ATOM    859  CG  HIS A  58      22.731  15.020  20.390  1.00 21.78           C
ATOM    860  ND1 HIS A  58      22.137  14.574  21.542  1.00 24.72           N
ATOM    861  CD2 HIS A  58      22.131  16.206  20.066  1.00 20.41           C
ATOM    862  CE1 HIS A  58      21.188  15.468  21.873  1.00 18.80           C
ATOM    863  NE2 HIS A  58      21.217  16.528  21.063  1.00 24.88           N
ATOM    864  H   HIS A  58      25.884  13.775  18.231  1.00 25.16           H
ATOM    865  HA  HIS A  58      24.633  16.228  19.012  1.00 30.04           H
ATOM    866  HB2 HIS A  58      24.172  13.451  20.165  1.00 27.86           H
ATOM    867  HB3 HIS A  58      23.456  14.063  18.659  1.00 27.86           H
ATOM    868  HD1 HIS A  58      22.273  13.664  21.959  1.00 29.67           H
ATOM    869  HD2 HIS A  58      22.438  16.876  19.285  1.00 24.50           H
ATOM    870  HE1 HIS A  58      20.352  15.234  22.508  1.00 22.56           H
ATOM    871  N   GLY A  59      26.636  14.785  21.217  1.00 22.60           N
ATOM    872  CA  GLY A  59      27.418  15.012  22.428  1.00 21.95           C
ATOM    873  C   GLY A  59      28.213  16.303  22.341  1.00 24.27           C
ATOM    874  O   GLY A  59      28.302  17.049  23.315  1.00 21.62           O
ATOM    875  H   GLY A  59      26.802  13.931  20.703  1.00 27.12           H
ATOM    876  HA2 GLY A  59      26.736  15.085  23.276  1.00 26.34           H
ATOM    877  HA3 GLY A  59      28.099  14.180  22.584  1.00 26.34           H
ATOM    878  N   LYS A  60      28.770  16.595  21.158  1.00 20.36           N
ATOM    879  CA  LYS A  60      29.460  17.855  20.908  1.00 23.13           C
ATOM    880  C   LYS A  60      28.520  19.060  21.004  1.00 23.24           C
ATOM    881  O   LYS A  60      28.893  20.066  21.598  1.00 22.71           O
ATOM    882  CB  LYS A  60      30.194  17.786  19.564  1.00 33.06           C
ATOM    883  CG  LYS A  60      31.087  19.020  19.354  1.00 39.83           C
ATOM    884  CD  LYS A  60      32.053  18.834  18.171  1.00 51.96           C
ATOM    885  CE  LYS A  60      33.006  17.640  18.365  1.00 61.29           C
ATOM    886  NZ  LYS A  60      33.901  17.459  17.204  1.00 67.23           N1+
ATOM    887  H   LYS A  60      28.688  15.928  20.405  1.00 24.44           H
ATOM    888  HA  LYS A  60      30.213  17.977  21.686  1.00 27.76           H
ATOM    889  HB2 LYS A  60      30.793  16.876  19.559  1.00 39.67           H
ATOM    890  HB3 LYS A  60      29.468  17.725  18.754  1.00 39.67           H
ATOM    891  HG2 LYS A  60      30.464  19.898  19.179  1.00 47.80           H
ATOM    892  HG3 LYS A  60      31.679  19.195  20.254  1.00 47.80           H
ATOM    893  HD2 LYS A  60      31.472  18.688  17.259  1.00 62.36           H
ATOM    894  HD3 LYS A  60      32.641  19.746  18.061  1.00 62.36           H
ATOM    895  HE2 LYS A  60      33.605  17.803  19.263  1.00 73.55           H
ATOM    896  HE3 LYS A  60      32.427  16.725  18.498  1.00 73.55           H
ATOM    897  HZ1 LYS A  60      34.506  16.665  17.367  1.00 80.68           H
ATOM    898  HZ2 LYS A  60      33.349  17.295  16.374  1.00 80.68           H
ATOM    899  HZ3 LYS A  60      34.462  18.290  17.076  1.00 80.68           H
ATOM    900  N   LYS A  61      27.307  18.970  20.443  1.00 23.31           N
ATOM    901  CA  LYS A  61      26.355  20.076  20.477  1.00 23.36           C
ATOM    902  C   LYS A  61      25.919  20.353  21.910  1.00 23.61           C
ATOM    903  O   LYS A  61      25.837  21.507  22.325  1.00 23.71           O
ATOM    904  CB  LYS A  61      25.140  19.792  19.590  1.00 23.12           C
ATOM    905  CG  LYS A  61      25.440  19.855  18.083  1.00 30.64           C
ATOM    906  CD  LYS A  61      24.263  19.215  17.342  1.00 37.88           C
ATOM    907  CE  LYS A  61      24.368  19.375  15.829  1.00 47.87           C
ATOM    908  NZ  LYS A  61      23.076  19.040  15.200  1.00 55.48           N1+
ATOM    909  H   LYS A  61      27.037  18.114  19.979  1.00 27.98           H
ATOM    910  HA  LYS A  61      26.847  20.977  20.107  1.00 28.03           H
ATOM    911  HB2 LYS A  61      24.711  18.824  19.856  1.00 27.74           H
ATOM    912  HB3 LYS A  61      24.395  20.559  19.789  1.00 27.74           H
ATOM    913  HG2 LYS A  61      25.584  20.891  17.770  1.00 36.77           H
ATOM    914  HG3 LYS A  61      26.340  19.282  17.859  1.00 36.77           H
ATOM    915  HD2 LYS A  61      24.229  18.151  17.577  1.00 45.46           H
ATOM    916  HD3 LYS A  61      23.336  19.677  17.678  1.00 45.46           H
ATOM    917  HE2 LYS A  61      24.629  20.410  15.599  1.00 57.45           H
ATOM    918  HE3 LYS A  61      25.149  18.714  15.448  1.00 57.45           H
ATOM    919  HZ1 LYS A  61      23.154  19.093  14.195  1.00 66.58           H
ATOM    920  HZ2 LYS A  61      22.796  18.106  15.471  1.00 66.58           H
ATOM    921  HZ3 LYS A  61      22.367  19.696  15.513  1.00 66.58           H
ATOM    922  N   VAL A  62      25.655  19.299  22.677  1.00 21.90           N
ATOM    923  CA  VAL A  62      25.235  19.428  24.075  1.00 20.23           C
ATOM    924  C   VAL A  62      26.358  20.096  24.875  1.00 23.82           C
ATOM    925  O   VAL A  62      26.107  21.046  25.615  1.00 19.72           O
ATOM    926  CB  VAL A  62      24.840  18.042  24.616  1.00 20.72           C
ATOM    927  CG1 VAL A  62      24.641  18.035  26.138  1.00 20.54           C
ATOM    928  CG2 VAL A  62      23.524  17.570  23.971  1.00 24.04           C
ATOM    929  H   VAL A  62      25.741  18.372  22.286  1.00 26.28           H
ATOM    930  HA  VAL A  62      24.354  20.071  24.109  1.00 24.28           H
ATOM    931  HB  VAL A  62      25.625  17.325  24.373  1.00 24.86           H
ATOM    932 HG11 VAL A  62      24.346  17.035  26.454  1.00 24.65           H
ATOM    933 HG12 VAL A  62      25.568  18.291  26.648  1.00 24.65           H
ATOM    934 HG13 VAL A  62      23.861  18.745  26.418  1.00 24.65           H
ATOM    935 HG21 VAL A  62      23.314  16.548  24.284  1.00 28.85           H
ATOM    936 HG22 VAL A  62      22.703  18.219  24.280  1.00 28.85           H
ATOM    937 HG23 VAL A  62      23.587  17.593  22.885  1.00 28.85           H
ATOM    938  N   ALA A  63      27.598  19.625  24.705  1.00 24.74           N
ATOM    939  CA  ALA A  63      28.753  20.170  25.412  1.00 24.25           C
ATOM    940  C   ALA A  63      29.040  21.628  25.039  1.00 27.49           C
ATOM    941  O   ALA A  63      29.343  22.416  25.924  1.00 26.17           O
ATOM    942  CB  ALA A  63      29.959  19.273  25.162  1.00 31.81           C
ATOM    943  H   ALA A  63      27.744  18.834  24.095  1.00 29.69           H
ATOM    944  HA  ALA A  63      28.534  20.135  26.480  1.00 29.10           H
ATOM    945  HB1 ALA A  63      30.761  19.579  25.820  1.00 38.18           H
ATOM    946  HB2 ALA A  63      29.701  18.240  25.390  1.00 38.18           H
ATOM    947  HB3 ALA A  63      30.283  19.352  24.124  1.00 38.18           H
ATOM    948  N   ASP A  64      28.921  22.022  23.766  1.00 24.04           N
ATOM    949  CA  ASP A  64      29.054  23.416  23.356  1.00 27.64           C
ATOM    950  C   ASP A  64      27.972  24.316  23.967  1.00 27.17           C
ATOM    951  O   ASP A  64      28.286  25.432  24.374  1.00 24.43           O
ATOM    952  CB  ASP A  64      29.107  23.544  21.823  1.00 33.29           C
ATOM    953  CG  ASP A  64      30.336  22.909  21.160  1.00 32.73           C
ATOM    954  OD1 ASP A  64      31.269  22.499  21.884  1.00 39.39           O
ATOM    955  OD2 ASP A  64      30.315  22.836  19.914  1.00 41.06           O1-
ATOM    956  H   ASP A  64      28.715  21.340  23.052  1.00 28.84           H
ATOM    957  HA  ASP A  64      30.012  23.769  23.739  1.00 33.16           H
ATOM    958  HB2 ASP A  64      28.202  23.141  21.368  1.00 39.95           H
ATOM    959  HB3 ASP A  64      29.100  24.598  21.545  1.00 39.95           H
ATOM    960  N   ALA A  65      26.716  23.854  24.064  1.00 24.01           N
ATOM    961  CA  ALA A  65      25.665  24.583  24.767  1.00 26.06           C
ATOM    962  C   ALA A  65      26.014  24.775  26.250  1.00 20.25           C
ATOM    963  O   ALA A  65      25.792  25.862  26.781  1.00 19.81           O
ATOM    964  CB  ALA A  65      24.315  23.889  24.591  1.00 23.34           C
ATOM    965  H   ALA A  65      26.501  22.928  23.717  1.00 28.81           H
ATOM    966  HA  ALA A  65      25.583  25.569  24.310  1.00 31.27           H
ATOM    967  HB1 ALA A  65      23.549  24.444  25.129  1.00 28.01           H
ATOM    968  HB2 ALA A  65      24.068  23.872  23.532  1.00 28.01           H
ATOM    969  HB3 ALA A  65      24.357  22.867  24.967  1.00 28.01           H
ATOM    970  N   LEU A  66      26.560  23.748  26.918  1.00 18.78           N
ATOM    971  CA  LEU A  66      27.004  23.893  28.302  1.00 21.91           C
ATOM    972  C   LEU A  66      28.173  24.871  28.444  1.00 22.26           C
ATOM    973  O   LEU A  66      28.195  25.661  29.381  1.00 20.86           O
ATOM    974  CB  LEU A  66      27.315  22.531  28.909  1.00 25.37           C
ATOM    975  CG  LEU A  66      26.058  21.649  29.088  1.00 25.19           C
ATOM    976  CD1 LEU A  66      26.525  20.260  29.523  1.00 25.80           C
ATOM    977  CD2 LEU A  66      25.060  22.234  30.106  1.00 24.39           C
ATOM    978  H   LEU A  66      26.698  22.863  26.449  1.00 22.54           H
ATOM    979  HA  LEU A  66      26.179  24.326  28.865  1.00 26.30           H
ATOM    980  HB2 LEU A  66      28.019  22.019  28.253  1.00 30.44           H
ATOM    981  HB3 LEU A  66      27.799  22.674  29.877  1.00 30.44           H
ATOM    982  HG  LEU A  66      25.544  21.562  28.132  1.00 30.23           H
ATOM    983 HD11 LEU A  66      25.650  19.624  29.615  1.00 30.96           H
ATOM    984 HD12 LEU A  66      27.192  19.834  28.774  1.00 30.96           H
ATOM    985 HD13 LEU A  66      27.038  20.316  30.484  1.00 30.96           H
ATOM    986 HD21 LEU A  66      24.286  21.500  30.323  1.00 29.27           H
ATOM    987 HD22 LEU A  66      25.569  22.496  31.035  1.00 29.27           H
ATOM    988 HD23 LEU A  66      24.580  23.121  29.694  1.00 29.27           H
ATOM    989  N   THR A  67      29.134  24.859  27.520  1.00 25.35           N
ATOM    990  CA  THR A  67      30.225  25.835  27.480  1.00 22.18           C
ATOM    991  C   THR A  67      29.684  27.261  27.348  1.00 21.62           C
ATOM    992  O   THR A  67      30.164  28.166  28.038  1.00 25.75           O
ATOM    993  CB  THR A  67      31.187  25.482  26.335  1.00 31.48           C
ATOM    994  OG1 THR A  67      31.683  24.182  26.546  1.00 27.53           O
ATOM    995  CG2 THR A  67      32.377  26.444  26.240  1.00 35.78           C
ATOM    996  H   THR A  67      29.078  24.182  26.771  1.00 30.42           H
ATOM    997  HA  THR A  67      30.772  25.746  28.419  1.00 26.61           H
ATOM    998  HB  THR A  67      30.643  25.508  25.392  1.00 37.78           H
ATOM    999  HG1 THR A  67      30.952  23.558  26.506  1.00 33.04           H
ATOM   1000 HG21 THR A  67      33.033  26.127  25.430  1.00 42.94           H
ATOM   1001 HG22 THR A  67      32.039  27.460  26.039  1.00 42.94           H
ATOM   1002 HG23 THR A  67      32.950  26.413  27.167  1.00 42.94           H
ATOM   1003  N   ASN A  68      28.669  27.456  26.499  1.00 24.02           N
ATOM   1004  CA  ASN A  68      27.991  28.737  26.328  1.00 25.68           C
ATOM   1005  C   ASN A  68      27.337  29.185  27.643  1.00 29.65           C
ATOM   1006  O   ASN A  68      27.443  30.351  28.018  1.00 25.89           O
ATOM   1007  CB  ASN A  68      26.963  28.624  25.194  1.00 26.87           C
ATOM   1008  CG  ASN A  68      26.203  29.923  24.966  1.00 29.82           C
ATOM   1009  OD1 ASN A  68      26.782  30.997  25.018  1.00 35.20           O
ATOM   1010  ND2 ASN A  68      24.926  29.835  24.611  1.00 34.69           N
ATOM   1011  H   ASN A  68      28.327  26.670  25.962  1.00 28.82           H
ATOM   1012  HA  ASN A  68      28.738  29.479  26.043  1.00 30.82           H
ATOM   1013  HB2 ASN A  68      27.536  28.425  24.287  1.00 32.25           H
ATOM   1014  HB3 ASN A  68      26.268  27.806  25.361  1.00 32.25           H
ATOM   1015 HD21 ASN A  68      24.409  30.675  24.405  1.00 41.63           H
ATOM   1016 HD22 ASN A  68      24.479  28.934  24.550  1.00 41.63           H
ATOM   1017  N   ALA A  69      26.667  28.258  28.343  1.00 23.87           N
ATOM   1018  CA  ALA A  69      26.016  28.547  29.605  1.00 23.15           C
ATOM   1019  C   ALA A  69      27.041  28.939  30.664  1.00 22.05           C
ATOM   1020  O   ALA A  69      26.773  29.857  31.420  1.00 26.31           O
ATOM   1021  CB  ALA A  69      25.194  27.351  30.067  1.00 22.77           C
ATOM   1022  H   ALA A  69      26.617  27.314  27.985  1.00 28.64           H
ATOM   1023  HA  ALA A  69      25.332  29.381  29.454  1.00 27.78           H
ATOM   1024  HB1 ALA A  69      24.676  27.609  30.989  1.00 27.33           H
ATOM   1025  HB2 ALA A  69      24.464  27.090  29.303  1.00 27.33           H
ATOM   1026  HB3 ALA A  69      25.840  26.496  30.247  1.00 27.33           H
ATOM   1027  N   VAL A  70      28.202  28.268  30.730  1.00 20.85           N
ATOM   1028  CA  VAL A  70      29.285  28.608  31.669  1.00 27.64           C
ATOM   1029  C   VAL A  70      29.814  30.027  31.388  1.00 27.82           C
ATOM   1030  O   VAL A  70      30.010  30.817  32.314  1.00 28.32           O
ATOM   1031  CB  VAL A  70      30.403  27.540  31.604  1.00 28.93           C
ATOM   1032  CG1 VAL A  70      31.664  27.945  32.395  1.00 25.86           C
ATOM   1033  CG2 VAL A  70      29.905  26.206  32.183  1.00 29.04           C
ATOM   1034  H   VAL A  70      28.356  27.496  30.095  1.00 25.02           H
ATOM   1035  HA  VAL A  70      28.872  28.600  32.680  1.00 33.17           H
ATOM   1036  HB  VAL A  70      30.682  27.382  30.563  1.00 34.71           H
ATOM   1037 HG11 VAL A  70      32.411  27.156  32.319  1.00 31.03           H
ATOM   1038 HG12 VAL A  70      32.101  28.851  31.981  1.00 31.03           H
ATOM   1039 HG13 VAL A  70      31.412  28.100  33.443  1.00 31.03           H
ATOM   1040 HG21 VAL A  70      30.697  25.460  32.151  1.00 34.85           H
ATOM   1041 HG22 VAL A  70      29.581  26.350  33.211  1.00 34.85           H
ATOM   1042 HG23 VAL A  70      29.066  25.825  31.617  1.00 34.85           H
ATOM   1043  N   ALA A  71      30.034  30.340  30.104  1.00 29.75           N
ATOM   1044  CA  ALA A  71      30.527  31.636  29.643  1.00 30.13           C
ATOM   1045  C   ALA A  71      29.575  32.778  29.972  1.00 32.07           C
ATOM   1046  O   ALA A  71      30.022  33.916  30.092  1.00 33.77           O
ATOM   1047  CB  ALA A  71      30.773  31.579  28.130  1.00 33.19           C
ATOM   1048  H   ALA A  71      29.832  29.643  29.399  1.00 35.70           H
ATOM   1049  HA  ALA A  71      31.477  31.836  30.139  1.00 36.15           H
ATOM   1050  HB1 ALA A  71      31.178  32.532  27.792  1.00 39.83           H
ATOM   1051  HB2 ALA A  71      31.485  30.789  27.895  1.00 39.83           H
ATOM   1052  HB3 ALA A  71      29.841  31.390  27.599  1.00 39.83           H
ATOM   1053  N   HIS A  72      28.275  32.482  30.067  1.00 26.31           N
ATOM   1054  CA  HIS A  72      27.205  33.443  30.293  1.00 30.71           C
ATOM   1055  C   HIS A  72      26.369  33.038  31.500  1.00 27.21           C
ATOM   1056  O   HIS A  72      25.142  33.130  31.482  1.00 31.20           O
ATOM   1057  CB  HIS A  72      26.347  33.588  29.028  1.00 34.77           C
ATOM   1058  CG  HIS A  72      27.150  34.011  27.829  1.00 36.59           C
ATOM   1059  ND1 HIS A  72      27.685  33.174  26.882  1.00 41.31           N
ATOM   1060  CD2 HIS A  72      27.531  35.285  27.502  1.00 35.35           C
ATOM   1061  CE1 HIS A  72      28.376  33.927  26.007  1.00 41.57           C
ATOM   1062  NE2 HIS A  72      28.316  35.225  26.346  1.00 40.96           N
ATOM   1063  H   HIS A  72      27.999  31.522  29.911  1.00 31.57           H
ATOM   1064  HA  HIS A  72      27.640  34.418  30.514  1.00 36.85           H
ATOM   1065  HB2 HIS A  72      25.570  34.331  29.202  1.00 41.72           H
ATOM   1066  HB3 HIS A  72      25.873  32.629  28.817  1.00 41.72           H
ATOM   1067  HD1 HIS A  72      27.575  32.168  26.848  1.00 49.57           H
ATOM   1068  HD2 HIS A  72      27.299  36.177  28.064  1.00 42.42           H
ATOM   1069  HE1 HIS A  72      28.893  33.540  25.139  1.00 49.88           H
ATOM   1070  N   VAL A  73      27.040  32.598  32.565  1.00 30.77           N
ATOM   1071  CA  VAL A  73      26.368  32.044  33.735  1.00 31.28           C
ATOM   1072  C   VAL A  73      25.513  33.092  34.465  1.00 36.85           C
ATOM   1073  O   VAL A  73      24.550  32.717  35.126  1.00 45.50           O
ATOM   1074  CB  VAL A  73      27.391  31.324  34.636  1.00 36.79           C
ATOM   1075  CG1 VAL A  73      28.264  32.305  35.437  1.00 33.66           C
ATOM   1076  CG2 VAL A  73      26.692  30.355  35.597  1.00 39.85           C
ATOM   1077  H   VAL A  73      28.043  32.504  32.503  1.00 36.92           H
ATOM   1078  HA  VAL A  73      25.683  31.279  33.368  1.00 37.54           H
ATOM   1079  HB  VAL A  73      28.050  30.725  34.009  1.00 44.15           H
ATOM   1080 HG11 VAL A  73      29.012  31.748  35.998  1.00 40.39           H
ATOM   1081 HG12 VAL A  73      28.762  32.994  34.758  1.00 40.39           H
ATOM   1082 HG13 VAL A  73      27.651  32.877  36.133  1.00 40.39           H
ATOM   1083 HG21 VAL A  73      27.438  29.798  36.163  1.00 47.82           H
ATOM   1084 HG22 VAL A  73      26.051  30.898  36.291  1.00 47.82           H
ATOM   1085 HG23 VAL A  73      26.086  29.649  35.027  1.00 47.82           H
ATOM   1086  N   ASP A  74      25.851  34.387  34.354  1.00 33.00           N
ATOM   1087  CA  ASP A  74      25.075  35.491  34.914  1.00 35.74           C
ATOM   1088  C   ASP A  74      23.783  35.797  34.132  1.00 40.78           C
ATOM   1089  O   ASP A  74      22.883  36.413  34.699  1.00 46.21           O
ATOM   1090  CB  ASP A  74      25.950  36.747  35.051  1.00 40.53           C
ATOM   1091  CG  ASP A  74      27.138  36.510  35.980  1.00 47.84           C
ATOM   1092  OD1 ASP A  74      26.886  36.391  37.196  1.00 45.44           O
ATOM   1093  OD2 ASP A  74      28.282  36.436  35.480  1.00 53.63           O1-
ATOM   1094  H   ASP A  74      26.661  34.630  33.803  1.00 39.60           H
ATOM   1095  HA  ASP A  74      24.778  35.201  35.923  1.00 42.89           H
ATOM   1096  HB2 ASP A  74      26.294  37.052  34.062  1.00 48.64           H
ATOM   1097  HB3 ASP A  74      25.318  37.515  35.498  1.00 48.64           H
ATOM   1098  N   ASP A  75      23.675  35.384  32.858  1.00 32.72           N
ATOM   1099  CA  ASP A  75      22.474  35.586  32.053  1.00 33.59           C
ATOM   1100  C   ASP A  75      22.210  34.348  31.167  1.00 30.88           C
ATOM   1101  O   ASP A  75      22.148  34.424  29.935  1.00 31.51           O
ATOM   1102  CB  ASP A  75      22.606  36.883  31.243  1.00 42.86           C
ATOM   1103  CG  ASP A  75      21.286  37.323  30.604  1.00 51.14           C
ATOM   1104  OD1 ASP A  75      20.224  36.756  30.967  1.00 54.98           O
ATOM   1105  OD2 ASP A  75      21.361  38.233  29.750  1.00 52.03           O1-
ATOM   1106  H   ASP A  75      24.431  34.863  32.436  1.00 39.27           H
ATOM   1107  HA  ASP A  75      21.625  35.682  32.731  1.00 40.31           H
ATOM   1108  HB2 ASP A  75      22.942  37.691  31.893  1.00 51.43           H
ATOM   1109  HB3 ASP A  75      23.378  36.805  30.475  1.00 51.43           H
ATOM   1110  N   MET A  76      21.982  33.195  31.811  1.00 32.63           N
ATOM   1111  CA  MET A  76      21.637  31.954  31.126  1.00 36.21           C
ATOM   1112  C   MET A  76      20.311  31.995  30.349  1.00 33.84           C
ATOM   1113  O   MET A  76      20.289  31.415  29.262  1.00 29.40           O
ATOM   1114  CB  MET A  76      21.635  30.756  32.085  1.00 30.22           C
ATOM   1115  CG  MET A  76      23.044  30.267  32.426  1.00 41.45           C
ATOM   1116  SD  MET A  76      23.023  28.670  33.282  1.00 42.98           S
ATOM   1117  CE  MET A  76      22.773  29.231  34.972  1.00 39.29           C
ATOM   1118  H   MET A  76      21.994  33.187  32.820  1.00 39.16           H
ATOM   1119  HA  MET A  76      22.424  31.779  30.392  1.00 43.45           H
ATOM   1120  HB2 MET A  76      21.104  31.018  33.001  1.00 36.26           H
ATOM   1121  HB3 MET A  76      21.103  29.930  31.609  1.00 36.26           H
ATOM   1122  HG2 MET A  76      23.628  30.157  31.512  1.00 49.74           H
ATOM   1123  HG3 MET A  76      23.526  31.011  33.059  1.00 49.74           H
ATOM   1124  HE1 MET A  76      22.768  28.367  35.636  1.00 47.15           H
ATOM   1125  HE2 MET A  76      23.587  29.901  35.252  1.00 47.15           H
ATOM   1126  HE3 MET A  76      21.823  29.759  35.046  1.00 47.15           H
ATOM   1127  N   PRO A  77      19.206  32.617  30.820  1.00 31.90           N
ATOM   1128  CA  PRO A  77      17.972  32.580  30.035  1.00 37.22           C
ATOM   1129  C   PRO A  77      18.118  33.259  28.672  1.00 34.57           C
ATOM   1130  O   PRO A  77      17.533  32.786  27.700  1.00 33.57           O
ATOM   1131  CB  PRO A  77      16.899  33.269  30.885  1.00 38.79           C
ATOM   1132  CG  PRO A  77      17.692  34.036  31.938  1.00 44.39           C
ATOM   1133  CD  PRO A  77      18.965  33.217  32.123  1.00 34.38           C
ATOM   1134  HA  PRO A  77      17.651  31.549  29.909  1.00 44.67           H
ATOM   1135  HB2 PRO A  77      16.209  33.905  30.329  1.00 46.55           H
ATOM   1136  HB3 PRO A  77      16.347  32.476  31.388  1.00 46.55           H
ATOM   1137  HG2 PRO A  77      17.921  35.036  31.566  1.00 53.26           H
ATOM   1138  HG3 PRO A  77      17.146  34.094  32.879  1.00 53.26           H
ATOM   1139  HD2 PRO A  77      19.744  33.908  32.430  1.00 41.25           H
ATOM   1140  HD3 PRO A  77      18.795  32.433  32.860  1.00 41.25           H
ATOM   1141  N   ASN A  78      18.940  34.308  28.575  1.00 33.43           N
ATOM   1142  CA  ASN A  78      19.198  34.968  27.309  1.00 34.98           C
ATOM   1143  C   ASN A  78      20.124  34.098  26.445  1.00 30.24           C
ATOM   1144  O   ASN A  78      19.831  33.852  25.272  1.00 29.70           O
ATOM   1145  CB  ASN A  78      19.728  36.379  27.601  1.00 38.78           C
ATOM   1146  CG  ASN A  78      19.306  37.353  26.509  1.00 52.67           C
ATOM   1147  OD1 ASN A  78      19.667  37.202  25.345  1.00 54.69           O
ATOM   1148  ND2 ASN A  78      18.545  38.378  26.887  1.00 59.53           N
ATOM   1149  H   ASN A  78      19.425  34.646  29.395  1.00 40.12           H
ATOM   1150  HA  ASN A  78      18.248  35.073  26.783  1.00 41.98           H
ATOM   1151  HB2 ASN A  78      19.358  36.733  28.563  1.00 46.54           H
ATOM   1152  HB3 ASN A  78      20.817  36.323  27.610  1.00 46.54           H
ATOM   1153 HD21 ASN A  78      18.257  39.060  26.203  1.00 71.43           H
ATOM   1154 HD22 ASN A  78      18.309  38.485  27.862  1.00 71.43           H
ATOM   1155  N   ALA A  79      21.214  33.587  27.034  1.00 27.86           N
ATOM   1156  CA  ALA A  79      22.212  32.784  26.332  1.00 30.68           C
ATOM   1157  C   ALA A  79      21.638  31.490  25.733  1.00 30.56           C
ATOM   1158  O   ALA A  79      22.078  31.070  24.668  1.00 31.47           O
ATOM   1159  CB  ALA A  79      23.358  32.453  27.293  1.00 34.17           C
ATOM   1160  H   ALA A  79      21.392  33.811  28.005  1.00 33.43           H
ATOM   1161  HA  ALA A  79      22.615  33.388  25.518  1.00 36.81           H
ATOM   1162  HB1 ALA A  79      24.149  31.930  26.756  1.00 41.01           H
ATOM   1163  HB2 ALA A  79      23.762  33.377  27.708  1.00 41.01           H
ATOM   1164  HB3 ALA A  79      23.000  31.821  28.106  1.00 41.01           H
ATOM   1165  N   LEU A  80      20.677  30.862  26.419  1.00 25.48           N
ATOM   1166  CA  LEU A  80      20.043  29.607  26.020  1.00 25.56           C
ATOM   1167  C   LEU A  80      18.642  29.803  25.428  1.00 29.59           C
ATOM   1168  O   LEU A  80      17.900  28.834  25.306  1.00 27.73           O
ATOM   1169  CB  LEU A  80      20.000  28.665  27.238  1.00 24.45           C
ATOM   1170  CG  LEU A  80      21.379  28.272  27.796  1.00 30.59           C
ATOM   1171  CD1 LEU A  80      21.181  27.436  29.069  1.00 31.05           C
ATOM   1172  CD2 LEU A  80      22.200  27.475  26.768  1.00 38.34           C
ATOM   1173  H   LEU A  80      20.386  31.261  27.300  1.00 30.58           H
ATOM   1174  HA  LEU A  80      20.642  29.121  25.257  1.00 30.67           H
ATOM   1175  HB2 LEU A  80      19.431  29.163  28.021  1.00 29.34           H
ATOM   1176  HB3 LEU A  80      19.467  27.750  26.974  1.00 29.34           H
ATOM   1177  HG  LEU A  80      21.938  29.171  28.060  1.00 36.71           H
ATOM   1178 HD11 LEU A  80      22.147  27.197  29.510  1.00 37.26           H
ATOM   1179 HD12 LEU A  80      20.600  28.002  29.798  1.00 37.26           H
ATOM   1180 HD13 LEU A  80      20.654  26.510  28.830  1.00 37.26           H
ATOM   1181 HD21 LEU A  80      23.134  27.141  27.220  1.00 46.01           H
ATOM   1182 HD22 LEU A  80      21.636  26.603  26.436  1.00 46.01           H
ATOM   1183 HD23 LEU A  80      22.444  28.100  25.909  1.00 46.01           H
ATOM   1184  N   SER A  81      18.251  31.036  25.077  1.00 29.72           N
ATOM   1185  CA  SER A  81      16.896  31.370  24.637  1.00 32.91           C
ATOM   1186  C   SER A  81      16.439  30.504  23.456  1.00 24.75           C
ATOM   1187  O   SER A  81      15.319  29.983  23.478  1.00 25.92           O
ATOM   1188  CB  SER A  81      16.854  32.870  24.283  1.00 39.27           C
ATOM   1189  OG  SER A  81      15.554  33.246  23.882  1.00 45.42           O
ATOM   1190  H   SER A  81      18.903  31.800  25.186  1.00 35.66           H
ATOM   1191  HA  SER A  81      16.222  31.202  25.475  1.00 39.49           H
ATOM   1192  HB2 SER A  81      17.151  33.469  25.143  1.00 47.13           H
ATOM   1193  HB3 SER A  81      17.544  33.066  23.462  1.00 47.13           H
ATOM   1194  HG  SER A  81      15.611  34.088  23.422  1.00 54.50           H
ATOM   1195  N   ALA A  82      17.285  30.347  22.425  1.00 29.40           N
ATOM   1196  CA  ALA A  82      16.956  29.553  21.247  1.00 30.78           C
ATOM   1197  C   ALA A  82      16.747  28.076  21.590  1.00 24.02           C
ATOM   1198  O   ALA A  82      15.873  27.436  21.006  1.00 23.35           O
ATOM   1199  CB  ALA A  82      18.057  29.694  20.202  1.00 31.87           C
ATOM   1200  H   ALA A  82      18.196  30.780  22.463  1.00 35.28           H
ATOM   1201  HA  ALA A  82      16.032  29.945  20.823  1.00 36.93           H
ATOM   1202  HB1 ALA A  82      17.782  29.130  19.310  1.00 38.24           H
ATOM   1203  HB2 ALA A  82      18.173  30.745  19.939  1.00 38.24           H
ATOM   1204  HB3 ALA A  82      18.997  29.307  20.592  1.00 38.24           H
ATOM   1205  N   LEU A  83      17.584  27.530  22.487  1.00 22.77           N
ATOM   1206  CA  LEU A  83      17.473  26.139  22.922  1.00 27.70           C
ATOM   1207  C   LEU A  83      16.244  25.913  23.779  1.00 21.81           C
ATOM   1208  O   LEU A  83      15.671  24.834  23.689  1.00 20.44           O
ATOM   1209  CB  LEU A  83      18.733  25.658  23.667  1.00 25.41           C
ATOM   1210  CG  LEU A  83      19.907  25.308  22.742  1.00 34.22           C
ATOM   1211  CD1 LEU A  83      21.125  24.944  23.601  1.00 29.84           C
ATOM   1212  CD2 LEU A  83      19.595  24.120  21.819  1.00 30.61           C
ATOM   1213  H   LEU A  83      18.298  28.106  22.912  1.00 27.32           H
ATOM   1214  HA  LEU A  83      17.335  25.530  22.032  1.00 33.24           H
ATOM   1215  HB2 LEU A  83      19.044  26.437  24.365  1.00 30.49           H
ATOM   1216  HB3 LEU A  83      18.486  24.769  24.248  1.00 30.49           H
ATOM   1217  HG  LEU A  83      20.153  26.173  22.126  1.00 41.06           H
ATOM   1218 HD11 LEU A  83      21.976  24.751  22.949  1.00 35.80           H
ATOM   1219 HD12 LEU A  83      21.375  25.777  24.256  1.00 35.80           H
ATOM   1220 HD13 LEU A  83      20.917  24.057  24.202  1.00 35.80           H
ATOM   1221 HD21 LEU A  83      20.476  23.884  21.225  1.00 36.74           H
ATOM   1222 HD22 LEU A  83      19.312  23.247  22.407  1.00 36.74           H
ATOM   1223 HD23 LEU A  83      18.795  24.365  21.121  1.00 36.74           H
ATOM   1224  N   SER A  84      15.855  26.887  24.613  1.00 19.06           N
ATOM   1225  CA  SER A  84      14.630  26.829  25.405  1.00 22.96           C
ATOM   1226  C   SER A  84      13.422  26.782  24.464  1.00 21.64           C
ATOM   1227  O   SER A  84      12.512  25.994  24.692  1.00 23.60           O
ATOM   1228  CB  SER A  84      14.504  28.044  26.337  1.00 26.18           C
ATOM   1229  OG  SER A  84      15.592  28.095  27.225  1.00 42.84           O
ATOM   1230  H   SER A  84      16.412  27.727  24.678  1.00 22.88           H
ATOM   1231  HA  SER A  84      14.634  25.921  26.009  1.00 27.55           H
ATOM   1232  HB2 SER A  84      14.499  28.959  25.744  1.00 31.41           H
ATOM   1233  HB3 SER A  84      13.577  27.984  26.910  1.00 31.41           H
ATOM   1234  HG  SER A  84      15.423  27.483  27.947  1.00 51.41           H
ATOM   1235  N   ASP A  85      13.415  27.606  23.409  1.00 22.50           N
ATOM   1236  CA  ASP A  85      12.365  27.570  22.379  1.00 25.20           C
ATOM   1237  C   ASP A  85      12.278  26.203  21.704  1.00 21.20           C
ATOM   1238  O   ASP A  85      11.188  25.654  21.577  1.00 22.64           O
ATOM   1239  CB  ASP A  85      12.567  28.662  21.312  1.00 25.64           C
ATOM   1240  CG  ASP A  85      12.339  30.099  21.772  1.00 39.01           C
ATOM   1241  OD1 ASP A  85      11.585  30.290  22.746  1.00 43.84           O
ATOM   1242  OD2 ASP A  85      12.891  31.004  21.109  1.00 46.58           O1-
ATOM   1243  H   ASP A  85      14.193  28.237  23.271  1.00 27.00           H
ATOM   1244  HA  ASP A  85      11.410  27.754  22.875  1.00 30.24           H
ATOM   1245  HB2 ASP A  85      13.548  28.585  20.846  1.00 30.77           H
ATOM   1246  HB3 ASP A  85      11.854  28.478  20.506  1.00 30.77           H
ATOM   1247  N   LEU A  86      13.421  25.659  21.271  1.00 20.53           N
ATOM   1248  CA  LEU A  86      13.483  24.392  20.561  1.00 20.10           C
ATOM   1249  C   LEU A  86      12.924  23.243  21.410  1.00 20.69           C
ATOM   1250  O   LEU A  86      12.187  22.396  20.907  1.00 18.36           O
ATOM   1251  CB  LEU A  86      14.951  24.142  20.168  1.00 20.72           C
ATOM   1252  CG  LEU A  86      15.197  22.812  19.458  1.00 24.83           C
ATOM   1253  CD1 LEU A  86      14.615  22.837  18.043  1.00 32.07           C
ATOM   1254  CD2 LEU A  86      16.695  22.506  19.400  1.00 32.77           C
ATOM   1255  H   LEU A  86      14.288  26.158  21.420  1.00 24.64           H
ATOM   1256  HA  LEU A  86      12.886  24.488  19.655  1.00 24.12           H
ATOM   1257  HB2 LEU A  86      15.299  24.954  19.528  1.00 24.86           H
ATOM   1258  HB3 LEU A  86      15.550  24.159  21.078  1.00 24.86           H
ATOM   1259  HG  LEU A  86      14.718  22.008  20.010  1.00 29.80           H
ATOM   1260 HD11 LEU A  86      14.752  21.863  17.574  1.00 38.48           H
ATOM   1261 HD12 LEU A  86      13.553  23.057  18.088  1.00 38.48           H
ATOM   1262 HD13 LEU A  86      15.113  23.600  17.444  1.00 38.48           H
ATOM   1263 HD21 LEU A  86      16.839  21.538  18.921  1.00 39.32           H
ATOM   1264 HD22 LEU A  86      17.217  23.273  18.827  1.00 39.32           H
ATOM   1265 HD23 LEU A  86      17.112  22.464  20.407  1.00 39.32           H
ATOM   1266  N   HIS A  87      13.316  23.186  22.688  1.00 18.79           N
ATOM   1267  CA  HIS A  87      12.943  22.058  23.531  1.00 20.30           C
ATOM   1268  C   HIS A  87      11.438  22.157  23.890  1.00 18.39           C
ATOM   1269  O   HIS A  87      10.740  21.175  23.868  1.00 19.22           O
ATOM   1270  CB  HIS A  87      13.798  21.915  24.809  1.00 17.07           C
ATOM   1271  CG  HIS A  87      15.118  21.302  24.496  1.00 19.62           C
ATOM   1272  ND1 HIS A  87      16.162  22.060  23.918  1.00 20.42           N1+
ATOM   1273  CD2 HIS A  87      15.618  20.004  24.610  1.00 18.57           C
ATOM   1274  CE1 HIS A  87      17.232  21.185  23.677  1.00 19.21           C
ATOM   1275  NE2 HIS A  87      16.928  19.950  24.113  1.00 19.36           N
ATOM   1276  H   HIS A  87      13.901  23.904  23.042  1.00 22.54           H
ATOM   1277  HA  HIS A  87      13.075  21.101  22.945  1.00 24.36           H
ATOM   1278  HB2 HIS A  87      13.251  21.260  25.530  1.00 20.48           H
ATOM   1279  HB3 HIS A  87      13.930  22.891  25.318  1.00 20.48           H
ATOM   1280  HD1 HIS A  87      16.088  23.019  23.644  1.00 24.50           H
ATOM   1281  HD2 HIS A  87      15.151  19.117  25.000  1.00 22.29           H
ATOM   1282  HE1 HIS A  87      18.164  21.483  23.204  1.00 23.05           H
ATOM   1283  N   ALA A  88      10.948  23.385  24.143  1.00 17.17           N
ATOM   1284  CA  ALA A  88       9.541  23.650  24.452  1.00 23.74           C
ATOM   1285  C   ALA A  88       8.590  23.396  23.280  1.00 25.16           C
ATOM   1286  O   ALA A  88       7.517  22.847  23.505  1.00 21.66           O
ATOM   1287  CB  ALA A  88       9.345  25.086  24.951  1.00 21.08           C
ATOM   1288  H   ALA A  88      11.582  24.173  24.123  1.00 20.60           H
ATOM   1289  HA  ALA A  88       9.245  22.978  25.259  1.00 28.49           H
ATOM   1290  HB1 ALA A  88       8.281  25.287  25.062  1.00 25.29           H
ATOM   1291  HB2 ALA A  88       9.817  25.203  25.918  1.00 25.29           H
ATOM   1292  HB3 ALA A  88       9.763  25.800  24.243  1.00 25.29           H
ATOM   1293  N   HIS A  89       8.942  23.841  22.065  1.00 20.34           N
ATOM   1294  CA  HIS A  89       7.997  23.897  20.943  1.00 22.93           C
ATOM   1295  C   HIS A  89       8.161  22.782  19.911  1.00 25.90           C
ATOM   1296  O   HIS A  89       7.212  22.510  19.182  1.00 27.49           O
ATOM   1297  CB  HIS A  89       8.060  25.288  20.294  1.00 27.41           C
ATOM   1298  CG  HIS A  89       7.692  26.367  21.290  1.00 31.19           C
ATOM   1299  ND1 HIS A  89       6.605  26.310  22.171  1.00 39.73           N
ATOM   1300  CD2 HIS A  89       8.310  27.577  21.422  1.00 38.86           C
ATOM   1301  CE1 HIS A  89       6.639  27.461  22.859  1.00 31.76           C
ATOM   1302  NE2 HIS A  89       7.635  28.246  22.414  1.00 36.87           N
ATOM   1303  H   HIS A  89       9.826  24.318  21.961  1.00 24.41           H
ATOM   1304  HA  HIS A  89       6.986  23.786  21.339  1.00 27.52           H
ATOM   1305  HB2 HIS A  89       7.357  25.332  19.462  1.00 32.89           H
ATOM   1306  HB3 HIS A  89       9.062  25.469  19.909  1.00 32.89           H
ATOM   1307  HD2 HIS A  89       9.166  27.932  20.867  1.00 46.63           H
ATOM   1308  HE1 HIS A  89       6.005  27.691  23.703  1.00 38.11           H
ATOM   1309  HE2 HIS A  89       7.892  29.144  22.799  1.00 44.24           H
ATOM   1310  N   LYS A  90       9.348  22.174  19.809  1.00 22.23           N
ATOM   1311  CA  LYS A  90       9.655  21.154  18.811  1.00 22.48           C
ATOM   1312  C   LYS A  90       9.977  19.806  19.441  1.00 22.78           C
ATOM   1313  O   LYS A  90       9.288  18.835  19.147  1.00 22.85           O
ATOM   1314  CB  LYS A  90      10.745  21.630  17.834  1.00 23.82           C
ATOM   1315  CG  LYS A  90      10.276  22.847  17.021  1.00 31.90           C
ATOM   1316  CD  LYS A  90      11.219  23.138  15.841  1.00 39.80           C
ATOM   1317  CE  LYS A  90      10.856  24.436  15.102  1.00 45.01           C
ATOM   1318  NZ  LYS A  90       9.498  24.384  14.523  1.00 57.50           N1+
ATOM   1319  H   LYS A  90      10.087  22.450  20.441  1.00 26.68           H
ATOM   1320  HA  LYS A  90       8.763  20.975  18.210  1.00 26.98           H
ATOM   1321  HB2 LYS A  90      11.644  21.889  18.388  1.00 28.58           H
ATOM   1322  HB3 LYS A  90      10.984  20.815  17.148  1.00 28.58           H
ATOM   1323  HG2 LYS A  90       9.285  22.631  16.620  1.00 38.28           H
ATOM   1324  HG3 LYS A  90      10.209  23.722  17.670  1.00 38.28           H
ATOM   1325  HD2 LYS A  90      12.241  23.229  16.206  1.00 47.76           H
ATOM   1326  HD3 LYS A  90      11.186  22.306  15.135  1.00 47.76           H
ATOM   1327  HE2 LYS A  90      10.903  25.260  15.816  1.00 54.02           H
ATOM   1328  HE3 LYS A  90      11.586  24.626  14.313  1.00 54.02           H
ATOM   1329  HZ1 LYS A  90       9.333  25.204  13.956  1.00 69.00           H
ATOM   1330  HZ2 LYS A  90       9.404  23.557  13.951  1.00 69.00           H
ATOM   1331  HZ3 LYS A  90       8.813  24.345  15.266  1.00 69.00           H
ATOM   1332  N   LEU A  91      11.004  19.722  20.297  1.00 18.81           N
ATOM   1333  CA  LEU A  91      11.467  18.432  20.808  1.00 20.93           C
ATOM   1334  C   LEU A  91      10.518  17.883  21.878  1.00 21.87           C
ATOM   1335  O   LEU A  91      10.169  16.705  21.848  1.00 20.70           O
ATOM   1336  CB  LEU A  91      12.908  18.536  21.333  1.00 17.91           C
ATOM   1337  CG  LEU A  91      13.913  19.063  20.286  1.00 19.96           C
ATOM   1338  CD1 LEU A  91      15.255  19.324  20.966  1.00 22.39           C
ATOM   1339  CD2 LEU A  91      14.080  18.061  19.141  1.00 22.78           C
ATOM   1340  H   LEU A  91      11.523  20.555  20.534  1.00 22.58           H
ATOM   1341  HA  LEU A  91      11.465  17.717  19.985  1.00 25.12           H
ATOM   1342  HB2 LEU A  91      12.912  19.181  22.207  1.00 21.49           H
ATOM   1343  HB3 LEU A  91      13.230  17.545  21.656  1.00 21.49           H
ATOM   1344  HG  LEU A  91      13.548  20.005  19.878  1.00 23.95           H
ATOM   1345 HD11 LEU A  91      16.023  19.522  20.219  1.00 26.86           H
ATOM   1346 HD12 LEU A  91      15.173  20.190  21.621  1.00 26.86           H
ATOM   1347 HD13 LEU A  91      15.535  18.460  21.562  1.00 26.86           H
ATOM   1348 HD21 LEU A  91      14.852  18.418  18.461  1.00 27.33           H
ATOM   1349 HD22 LEU A  91      14.371  17.087  19.529  1.00 27.33           H
ATOM   1350 HD23 LEU A  91      13.150  17.966  18.583  1.00 27.33           H
ATOM   1351  N   ARG A  92      10.083  18.735  22.806  1.00 20.42           N
ATOM   1352  CA  ARG A  92       9.010  18.432  23.761  1.00 18.83           C
ATOM   1353  C   ARG A  92       9.340  17.220  24.632  1.00 20.69           C
ATOM   1354  O   ARG A  92       8.519  16.334  24.861  1.00 21.60           O
ATOM   1355  CB  ARG A  92       7.687  18.312  22.984  1.00 17.77           C
ATOM   1356  CG  ARG A  92       7.293  19.673  22.416  1.00 21.48           C
ATOM   1357  CD  ARG A  92       6.929  19.548  20.939  1.00 37.86           C
ATOM   1358  NE  ARG A  92       5.505  19.432  20.731  1.00 41.43           N
ATOM   1359  CZ  ARG A  92       4.979  19.197  19.527  1.00 27.24           C
ATOM   1360  NH1 ARG A  92       5.702  18.696  18.529  1.00 28.61           N
ATOM   1361  NH2 ARG A  92       3.704  19.459  19.359  1.00 26.18           N1+
ATOM   1362  H   ARG A  92      10.423  19.685  22.779  1.00 24.51           H
ATOM   1363  HA  ARG A  92       8.920  19.274  24.449  1.00 22.60           H
ATOM   1364  HB2 ARG A  92       7.771  17.538  22.226  1.00 21.32           H
ATOM   1365  HB3 ARG A  92       6.896  17.997  23.652  1.00 21.32           H
ATOM   1366  HG2 ARG A  92       6.468  20.099  22.988  1.00 25.78           H
ATOM   1367  HG3 ARG A  92       8.123  20.377  22.477  1.00 25.78           H
ATOM   1368  HD2 ARG A  92       7.335  20.360  20.347  1.00 45.43           H
ATOM   1369  HD3 ARG A  92       7.371  18.627  20.564  1.00 45.43           H
ATOM   1370  HE  ARG A  92       4.902  19.823  21.442  1.00 49.72           H
ATOM   1371 HH11 ARG A  92       6.679  18.488  18.666  1.00 34.33           H
ATOM   1372 HH12 ARG A  92       5.260  18.521  17.637  1.00 34.33           H
ATOM   1373 HH21 ARG A  92       3.162  19.845  20.117  1.00 31.42           H
ATOM   1374 HH22 ARG A  92       3.273  19.285  18.460  1.00 31.42           H
ATOM   1375  N   VAL A  93      10.564  17.229  25.156  1.00 20.35           N
ATOM   1376  CA  VAL A  93      11.113  16.217  26.053  1.00 19.24           C
ATOM   1377  C   VAL A  93      10.483  16.365  27.422  1.00 17.50           C
ATOM   1378  O   VAL A  93      10.579  17.450  27.988  1.00 21.28           O
ATOM   1379  CB  VAL A  93      12.650  16.400  26.116  1.00 18.80           C
ATOM   1380  CG1 VAL A  93      13.265  15.495  27.180  1.00 21.70           C
ATOM   1381  CG2 VAL A  93      13.281  16.097  24.752  1.00 20.46           C
ATOM   1382  H   VAL A  93      11.149  18.026  24.952  1.00 24.42           H
ATOM   1383  HA  VAL A  93      10.894  15.226  25.664  1.00 23.09           H
ATOM   1384  HB  VAL A  93      12.878  17.435  26.380  1.00 22.56           H
ATOM   1385 HG11 VAL A  93      14.344  15.621  27.184  1.00 26.04           H
ATOM   1386 HG12 VAL A  93      12.916  15.797  28.163  1.00 26.04           H
ATOM   1387 HG13 VAL A  93      13.003  14.454  26.998  1.00 26.04           H
ATOM   1388 HG21 VAL A  93      14.352  16.279  24.805  1.00 24.55           H
ATOM   1389 HG22 VAL A  93      13.103  15.059  24.475  1.00 24.55           H
ATOM   1390 HG23 VAL A  93      12.868  16.748  23.983  1.00 24.55           H
ATOM   1391  N   ASP A  94       9.921  15.294  28.007  1.00 17.29           N
ATOM   1392  CA  ASP A  94       9.333  15.415  29.345  1.00 17.41           C
ATOM   1393  C   ASP A  94      10.422  15.938  30.310  1.00 18.24           C
ATOM   1394  O   ASP A  94      11.576  15.491  30.246  1.00 18.24           O
ATOM   1395  CB  ASP A  94       8.794  14.072  29.845  1.00 16.99           C
ATOM   1396  CG  ASP A  94       8.045  14.305  31.167  1.00 22.05           C
ATOM   1397  OD1 ASP A  94       6.818  14.516  31.110  1.00 27.31           O
ATOM   1398  OD2 ASP A  94       8.715  14.311  32.219  1.00 22.96           O1-
ATOM   1399  H   ASP A  94       9.870  14.409  27.525  1.00 20.74           H
ATOM   1400  HA  ASP A  94       8.495  16.106  29.280  1.00 20.89           H
ATOM   1401  HB2 ASP A  94       8.141  13.667  29.081  1.00 20.39           H
ATOM   1402  HB3 ASP A  94       9.636  13.410  30.019  1.00 20.39           H
ATOM   1403  N   PRO A  95      10.094  16.907  31.181  1.00 18.98           N
ATOM   1404  CA  PRO A  95      11.085  17.496  32.090  1.00 21.69           C
ATOM   1405  C   PRO A  95      11.907  16.504  32.924  1.00 19.52           C
ATOM   1406  O   PRO A  95      13.048  16.774  33.273  1.00 19.81           O
ATOM   1407  CB  PRO A  95      10.248  18.425  33.015  1.00 17.45           C
ATOM   1408  CG  PRO A  95       9.095  18.884  32.111  1.00 23.09           C
ATOM   1409  CD  PRO A  95       8.828  17.674  31.183  1.00 19.49           C
ATOM   1410  HA  PRO A  95      11.812  18.127  31.514  1.00 26.03           H
ATOM   1411  HB2 PRO A  95       9.863  17.860  33.880  1.00 20.94           H
ATOM   1412  HB3 PRO A  95      10.842  19.264  33.406  1.00 20.94           H
ATOM   1413  HG2 PRO A  95       8.207  19.186  32.693  1.00 27.71           H
ATOM   1414  HG3 PRO A  95       9.389  19.767  31.514  1.00 27.71           H
ATOM   1415  HD2 PRO A  95       7.991  17.057  31.565  1.00 23.39           H
ATOM   1416  HD3 PRO A  95       8.577  18.041  30.164  1.00 23.39           H
ATOM   1417  N   VAL A  96      11.341  15.280  33.290  1.00 19.64           N
ATOM   1418  CA  VAL A  96      12.103  14.348  34.145  1.00 19.05           C
ATOM   1419  C   VAL A  96      13.456  13.927  33.523  1.00 18.86           C
ATOM   1420  O   VAL A  96      14.425  13.673  34.213  1.00 17.93           O
ATOM   1421  CB  VAL A  96      11.252  13.089  34.518  1.00 19.29           C
ATOM   1422  CG1 VAL A  96      11.119  12.064  33.405  1.00 26.83           C
ATOM   1423  CG2 VAL A  96      11.909  12.434  35.741  1.00 28.28           C
ATOM   1424  H   VAL A  96      10.443  14.965  32.925  1.00 23.56           H
ATOM   1425  HA  VAL A  96      12.355  14.895  35.101  1.00 22.86           H
ATOM   1426  HB  VAL A  96      10.229  13.440  34.798  1.00 23.15           H
ATOM   1427 HG11 VAL A  96      10.457  11.244  33.714  1.00 32.19           H
ATOM   1428 HG12 VAL A  96      10.696  12.487  32.485  1.00 32.19           H
ATOM   1429 HG13 VAL A  96      12.075  11.594  33.139  1.00 32.19           H
ATOM   1430 HG21 VAL A  96      11.384  11.515  36.020  1.00 33.93           H
ATOM   1431 HG22 VAL A  96      12.951  12.155  35.530  1.00 33.93           H
ATOM   1432 HG23 VAL A  96      11.908  13.097  36.611  1.00 33.93           H
ATOM   1433  N   ASN A  97      13.474  13.847  32.185  1.00 16.32           N
ATOM   1434  CA  ASN A  97      14.641  13.401  31.433  1.00 17.53           C
ATOM   1435  C   ASN A  97      15.853  14.312  31.632  1.00 15.13           C
ATOM   1436  O   ASN A  97      16.980  13.824  31.524  1.00 16.77           O
ATOM   1437  CB  ASN A  97      14.321  13.252  29.949  1.00 16.49           C
ATOM   1438  CG  ASN A  97      13.267  12.177  29.753  1.00 22.53           C
ATOM   1439  OD1 ASN A  97      13.570  10.994  29.861  1.00 19.30           O
ATOM   1440  ND2 ASN A  97      12.032  12.583  29.512  1.00 18.87           N
ATOM   1441  H   ASN A  97      12.643  14.110  31.673  1.00 19.58           H
ATOM   1442  HA  ASN A  97      14.913  12.416  31.814  1.00 21.03           H
ATOM   1443  HB2 ASN A  97      14.014  14.209  29.530  1.00 19.79           H
ATOM   1444  HB3 ASN A  97      15.237  12.899  29.485  1.00 19.79           H
ATOM   1445 HD21 ASN A  97      11.295  11.896  29.416  1.00 22.64           H
ATOM   1446 HD22 ASN A  97      11.814  13.568  29.470  1.00 22.64           H
ATOM   1447  N   PHE A  98      15.646  15.611  31.908  1.00 14.10           N
ATOM   1448  CA  PHE A  98      16.755  16.529  32.170  1.00 17.04           C
ATOM   1449  C   PHE A  98      17.504  16.146  33.454  1.00 17.35           C
ATOM   1450  O   PHE A  98      18.716  16.267  33.515  1.00 17.98           O
ATOM   1451  CB  PHE A  98      16.292  17.987  32.229  1.00 17.27           C
ATOM   1452  CG  PHE A  98      15.799  18.550  30.922  1.00 16.70           C
ATOM   1453  CD1 PHE A  98      16.690  19.248  30.081  1.00 18.84           C
ATOM   1454  CD2 PHE A  98      14.483  18.296  30.493  1.00 17.12           C
ATOM   1455  CE1 PHE A  98      16.253  19.659  28.814  1.00 19.62           C
ATOM   1456  CE2 PHE A  98      14.047  18.732  29.233  1.00 22.95           C
ATOM   1457  CZ  PHE A  98      14.936  19.408  28.392  1.00 18.95           C
ATOM   1458  H   PHE A  98      14.701  15.961  31.984  1.00 16.93           H
ATOM   1459  HA  PHE A  98      17.458  16.445  31.341  1.00 20.45           H
ATOM   1460  HB2 PHE A  98      15.519  18.101  32.992  1.00 20.73           H
ATOM   1461  HB3 PHE A  98      17.153  18.570  32.526  1.00 20.73           H
ATOM   1462  HD1 PHE A  98      17.708  19.429  30.388  1.00 22.61           H
ATOM   1463  HD2 PHE A  98      13.819  17.713  31.101  1.00 20.55           H
ATOM   1464  HE1 PHE A  98      16.940  20.159  28.146  1.00 23.54           H
ATOM   1465  HE2 PHE A  98      13.043  18.512  28.901  1.00 27.54           H
ATOM   1466  HZ  PHE A  98      14.609  19.717  27.409  1.00 22.74           H
ATOM   1467  N   LYS A  99      16.797  15.643  34.467  1.00 18.00           N
ATOM   1468  CA  LYS A  99      17.398  15.136  35.704  1.00 17.01           C
ATOM   1469  C   LYS A  99      18.288  13.896  35.438  1.00 18.15           C
ATOM   1470  O   LYS A  99      19.351  13.723  36.029  1.00 14.85           O
ATOM   1471  CB  LYS A  99      16.322  14.773  36.743  1.00 19.00           C
ATOM   1472  CG  LYS A  99      15.644  16.045  37.251  1.00 25.23           C
ATOM   1473  CD  LYS A  99      14.578  15.734  38.304  1.00 29.90           C
ATOM   1474  CE  LYS A  99      14.067  16.986  39.035  1.00 41.16           C
ATOM   1475  NZ  LYS A  99      15.125  17.578  39.961  1.00 38.41           N1+
ATOM   1476  H   LYS A  99      15.822  15.500  34.316  1.00 21.60           H
ATOM   1477  HA  LYS A  99      18.087  15.912  36.146  1.00 20.42           H
ATOM   1478  HB2 LYS A  99      15.576  14.082  36.290  1.00 22.80           H
ATOM   1479  HB3 LYS A  99      16.784  14.208  37.581  1.00 22.80           H
ATOM   1480  HG2 LYS A  99      16.418  16.719  37.666  1.00 30.27           H
ATOM   1481  HG3 LYS A  99      15.190  16.585  36.394  1.00 30.27           H
ATOM   1482  HD2 LYS A  99      13.720  15.219  37.827  1.00 35.88           H
ATOM   1483  HD3 LYS A  99      14.991  15.001  39.043  1.00 35.88           H
ATOM   1484  HE2 LYS A  99      13.746  17.765  38.305  1.00 49.40           H
ATOM   1485  HE3 LYS A  99      13.176  16.726  39.653  1.00 49.40           H
ATOM   1486  HZ1 LYS A  99      14.687  18.270  40.666  1.00 46.09           H
ATOM   1487  HZ2 LYS A  99      15.626  16.817  40.513  1.00 46.09           H
ATOM   1488  HZ3 LYS A  99      15.847  18.078  39.422  1.00 46.09           H
ATOM   1489  N   LEU A 100      17.849  13.038  34.452  1.00 15.28           N
ATOM   1490  CA  LEU A 100      18.558  11.785  34.142  1.00 15.36           C
ATOM   1491  C   LEU A 100      19.882  12.093  33.402  1.00 17.51           C
ATOM   1492  O   LEU A 100      20.909  11.557  33.736  1.00 16.81           O
ATOM   1493  CB  LEU A 100      17.685  10.882  33.264  1.00 17.41           C
ATOM   1494  CG  LEU A 100      16.337  10.520  33.913  1.00 20.10           C
ATOM   1495  CD1 LEU A 100      15.528   9.627  32.978  1.00 16.25           C
ATOM   1496  CD2 LEU A 100      16.557   9.833  35.256  1.00 20.50           C
ATOM   1497  H   LEU A 100      16.979  13.230  33.947  1.00 18.34           H
ATOM   1498  HA  LEU A 100      18.820  11.254  35.099  1.00 18.44           H
ATOM   1499  HB2 LEU A 100      17.497  11.350  32.279  1.00 20.89           H
ATOM   1500  HB3 LEU A 100      18.254   9.951  33.042  1.00 20.89           H
ATOM   1501  HG  LEU A 100      15.753  11.465  34.081  1.00 24.12           H
ATOM   1502 HD11 LEU A 100      14.554   9.378  33.406  1.00 19.51           H
ATOM   1503 HD12 LEU A 100      15.338  10.110  32.013  1.00 19.51           H
ATOM   1504 HD13 LEU A 100      16.051   8.686  32.763  1.00 19.51           H
ATOM   1505 HD21 LEU A 100      15.610   9.488  35.680  1.00 24.60           H
ATOM   1506 HD22 LEU A 100      17.207   8.954  35.153  1.00 24.60           H
ATOM   1507 HD23 LEU A 100      17.027  10.511  35.979  1.00 24.60           H
ATOM   1508  N   LEU A 101      19.800  12.987  32.392  1.00 16.27           N
ATOM   1509  CA  LEU A 101      20.975  13.454  31.646  1.00 18.88           C
ATOM   1510  C   LEU A 101      21.941  14.193  32.603  1.00 18.70           C
ATOM   1511  O   LEU A 101      23.148  13.976  32.551  1.00 18.14           O
ATOM   1512  CB  LEU A 101      20.555  14.362  30.483  1.00 16.94           C
ATOM   1513  CG  LEU A 101      21.443  14.344  29.218  1.00 27.90           C
ATOM   1514  CD1 LEU A 101      21.459  15.727  28.559  1.00 23.76           C
ATOM   1515  CD2 LEU A 101      22.877  13.860  29.361  1.00 22.02           C
ATOM   1516  H   LEU A 101      18.899  13.369  32.143  1.00 19.52           H
ATOM   1517  HA  LEU A 101      21.467  12.567  31.247  1.00 22.66           H
ATOM   1518  HB2 LEU A 101      19.538  14.116  30.174  1.00 20.33           H
ATOM   1519  HB3 LEU A 101      20.520  15.382  30.865  1.00 20.33           H
ATOM   1520  HG  LEU A 101      20.966  13.675  28.500  1.00 33.48           H
ATOM   1521 HD11 LEU A 101      21.915  15.665  27.569  1.00 28.51           H
ATOM   1522 HD12 LEU A 101      20.439  16.083  28.446  1.00 28.51           H
ATOM   1523 HD13 LEU A 101      22.025  16.426  29.177  1.00 28.51           H
ATOM   1524 HD21 LEU A 101      23.372  13.895  28.390  1.00 26.42           H
ATOM   1525 HD22 LEU A 101      23.413  14.509  30.047  1.00 26.42           H
ATOM   1526 HD23 LEU A 101      22.910  12.829  29.710  1.00 26.42           H
ATOM   1527  N   SER A 102      21.432  15.070  33.476  1.00 17.35           N
ATOM   1528  CA  SER A 102      22.257  15.812  34.440  1.00 16.78           C
ATOM   1529  C   SER A 102      23.058  14.881  35.348  1.00 16.63           C
ATOM   1530  O   SER A 102      24.239  15.108  35.572  1.00 17.31           O
ATOM   1531  CB  SER A 102      21.403  16.744  35.303  1.00 17.77           C
ATOM   1532  OG  SER A 102      20.849  17.794  34.522  1.00 20.49           O
ATOM   1533  H   SER A 102      20.435  15.238  33.477  1.00 20.82           H
ATOM   1534  HA  SER A 102      22.973  16.428  33.892  1.00 20.14           H
ATOM   1535  HB2 SER A 102      20.603  16.181  35.785  1.00 21.32           H
ATOM   1536  HB3 SER A 102      22.036  17.177  36.077  1.00 21.32           H
ATOM   1537  HG  SER A 102      20.110  17.441  34.016  1.00 24.58           H
ATOM   1538  N   HIS A 103      22.416  13.838  35.874  1.00 19.13           N
ATOM   1539  CA  HIS A 103      23.069  12.818  36.695  1.00 19.01           C
ATOM   1540  C   HIS A 103      24.213  12.115  35.915  1.00 15.90           C
ATOM   1541  O   HIS A 103      25.308  11.972  36.416  1.00 14.23           O
ATOM   1542  CB  HIS A 103      22.024  11.785  37.172  1.00 17.79           C
ATOM   1543  CG  HIS A 103      22.637  10.650  37.894  1.00 18.37           C
ATOM   1544  ND1 HIS A 103      23.290  10.788  39.120  1.00 18.69           N
ATOM   1545  CD2 HIS A 103      22.733   9.322  37.467  1.00 19.65           C
ATOM   1546  CE1 HIS A 103      23.768   9.576  39.464  1.00 22.24           C
ATOM   1547  NE2 HIS A 103      23.438   8.650  38.464  1.00 18.50           N
ATOM   1548  H   HIS A 103      21.450  13.722  35.628  1.00 22.95           H
ATOM   1549  HA  HIS A 103      23.540  13.288  37.606  1.00 22.82           H
ATOM   1550  HB2 HIS A 103      21.432  11.425  36.296  1.00 21.35           H
ATOM   1551  HB3 HIS A 103      21.290  12.313  37.819  1.00 21.35           H
ATOM   1552  HD2 HIS A 103      22.375   8.854  36.573  1.00 23.57           H
ATOM   1553  HE1 HIS A 103      24.334   9.334  40.359  1.00 26.69           H
ATOM   1554  HE2 HIS A 103      23.663   7.673  38.452  1.00 22.21           H
ATOM   1555  N   CYS A 104      23.941  11.728  34.661  1.00 15.80           N
ATOM   1556  CA  CYS A 104      24.928  11.062  33.793  1.00 18.62           C
ATOM   1557  C   CYS A 104      26.102  11.969  33.422  1.00 14.36           C
ATOM   1558  O   CYS A 104      27.224  11.482  33.306  1.00 17.26           O
ATOM   1559  CB  CYS A 104      24.255  10.458  32.557  1.00 16.77           C
ATOM   1560  SG  CYS A 104      23.165   9.092  33.014  1.00 17.97           S
ATOM   1561  H   CYS A 104      23.017  11.900  34.288  1.00 18.95           H
ATOM   1562  HA  CYS A 104      25.343  10.229  34.361  1.00 22.34           H
ATOM   1563  HB2 CYS A 104      23.686  11.223  32.029  1.00 20.13           H
ATOM   1564  HB3 CYS A 104      25.027  10.075  31.889  1.00 20.13           H
ATOM   1565  HG  CYS A 104      22.147   9.858  33.413  1.00 21.56           H
ATOM   1566  N   LEU A 105      25.866  13.279  33.261  1.00 17.01           N
ATOM   1567  CA  LEU A 105      26.909  14.290  33.041  1.00 17.64           C
ATOM   1568  C   LEU A 105      27.785  14.359  34.306  1.00 18.49           C
ATOM   1569  O   LEU A 105      28.999  14.407  34.196  1.00 17.79           O
ATOM   1570  CB  LEU A 105      26.241  15.659  32.769  1.00 21.23           C
ATOM   1571  CG  LEU A 105      26.510  16.488  31.491  1.00 40.20           C
ATOM   1572  CD1 LEU A 105      27.169  15.802  30.296  1.00 30.19           C
ATOM   1573  CD2 LEU A 105      25.168  17.066  31.004  1.00 34.96           C
ATOM   1574  H   LEU A 105      24.912  13.606  33.329  1.00 20.41           H
ATOM   1575  HA  LEU A 105      27.522  13.981  32.195  1.00 21.17           H
ATOM   1576  HB2 LEU A 105      25.164  15.511  32.849  1.00 25.47           H
ATOM   1577  HB3 LEU A 105      26.461  16.320  33.610  1.00 25.47           H
ATOM   1578  HG  LEU A 105      27.138  17.334  31.775  1.00 48.23           H
ATOM   1579 HD11 LEU A 105      27.438  16.554  29.555  1.00 36.23           H
ATOM   1580 HD12 LEU A 105      28.083  15.289  30.598  1.00 36.23           H
ATOM   1581 HD13 LEU A 105      26.463  15.111  29.846  1.00 36.23           H
ATOM   1582 HD21 LEU A 105      25.304  17.563  30.047  1.00 41.95           H
ATOM   1583 HD22 LEU A 105      24.439  16.273  30.859  1.00 41.95           H
ATOM   1584 HD23 LEU A 105      24.782  17.780  31.729  1.00 41.95           H
ATOM   1585  N   LEU A 106      27.164  14.377  35.498  1.00 16.56           N
ATOM   1586  CA  LEU A 106      27.856  14.472  36.773  1.00 19.11           C
ATOM   1587  C   LEU A 106      28.733  13.222  36.999  1.00 19.13           C
ATOM   1588  O   LEU A 106      29.887  13.357  37.406  1.00 20.99           O
ATOM   1589  CB  LEU A 106      26.768  14.697  37.847  1.00 21.69           C
ATOM   1590  CG  LEU A 106      27.193  15.437  39.113  1.00 25.91           C
ATOM   1591  CD1 LEU A 106      27.608  16.897  38.832  1.00 24.11           C
ATOM   1592  CD2 LEU A 106      25.984  15.421  40.059  1.00 25.93           C
ATOM   1593  H   LEU A 106      26.153  14.335  35.519  1.00 19.87           H
ATOM   1594  HA  LEU A 106      28.501  15.350  36.731  1.00 22.93           H
ATOM   1595  HB2 LEU A 106      25.944  15.260  37.412  1.00 26.02           H
ATOM   1596  HB3 LEU A 106      26.383  13.718  38.138  1.00 26.02           H
ATOM   1597  HG  LEU A 106      28.024  14.898  39.566  1.00 31.09           H
ATOM   1598 HD11 LEU A 106      27.776  17.411  39.778  1.00 28.93           H
ATOM   1599 HD12 LEU A 106      28.536  16.927  38.262  1.00 28.93           H
ATOM   1600 HD13 LEU A 106      26.826  17.414  38.278  1.00 28.93           H
ATOM   1601 HD21 LEU A 106      26.211  15.972  40.966  1.00 31.11           H
ATOM   1602 HD22 LEU A 106      25.122  15.878  39.573  1.00 31.11           H
ATOM   1603 HD23 LEU A 106      25.743  14.392  40.330  1.00 31.11           H
ATOM   1604  N   VAL A 107      28.232  12.014  36.676  1.00 15.48           N
ATOM   1605  CA  VAL A 107      29.005  10.767  36.713  1.00 15.85           C
ATOM   1606  C   VAL A 107      30.199  10.836  35.754  1.00 18.59           C
ATOM   1607  O   VAL A 107      31.288  10.394  36.100  1.00 16.32           O
ATOM   1608  CB  VAL A 107      28.090   9.561  36.414  1.00 18.31           C
ATOM   1609  CG1 VAL A 107      28.889   8.268  36.198  1.00 20.28           C
ATOM   1610  CG2 VAL A 107      27.117   9.342  37.598  1.00 17.46           C
ATOM   1611  H   VAL A 107      27.278  11.966  36.345  1.00 18.58           H
ATOM   1612  HA  VAL A 107      29.401  10.645  37.725  1.00 19.02           H
ATOM   1613  HB  VAL A 107      27.513   9.761  35.510  1.00 21.97           H
ATOM   1614 HG11 VAL A 107      28.209   7.426  36.095  1.00 24.33           H
ATOM   1615 HG12 VAL A 107      29.492   8.331  35.291  1.00 24.33           H
ATOM   1616 HG13 VAL A 107      29.536   8.091  37.048  1.00 24.33           H
ATOM   1617 HG21 VAL A 107      26.403   8.560  37.334  1.00 20.96           H
ATOM   1618 HG22 VAL A 107      27.671   9.047  38.487  1.00 20.96           H
ATOM   1619 HG23 VAL A 107      26.563  10.251  37.825  1.00 20.96           H
ATOM   1620  N   THR A 108      29.982  11.343  34.535  1.00 17.54           N
ATOM   1621  CA  THR A 108      31.044  11.465  33.538  1.00 17.23           C
ATOM   1622  C   THR A 108      32.155  12.384  34.054  1.00 13.95           C
ATOM   1623  O   THR A 108      33.330  12.022  34.001  1.00 19.19           O
ATOM   1624  CB  THR A 108      30.462  11.959  32.199  1.00 18.60           C
ATOM   1625  OG1 THR A 108      29.483  11.063  31.731  1.00 16.80           O
ATOM   1626  CG2 THR A 108      31.558  12.053  31.142  1.00 19.10           C
ATOM   1627  H   THR A 108      29.064  11.699  34.305  1.00 21.05           H
ATOM   1628  HA  THR A 108      31.442  10.460  33.384  1.00 20.67           H
ATOM   1629  HB  THR A 108      30.004  12.938  32.333  1.00 22.32           H
ATOM   1630  HG1 THR A 108      28.736  11.069  32.336  1.00 20.15           H
ATOM   1631 HG21 THR A 108      31.106  12.340  30.200  1.00 22.92           H
ATOM   1632 HG22 THR A 108      32.302  12.801  31.411  1.00 22.92           H
ATOM   1633 HG23 THR A 108      32.031  11.083  31.016  1.00 22.92           H
ATOM   1634  N   LEU A 109      31.794  13.560  34.582  1.00 16.52           N
ATOM   1635  CA  LEU A 109      32.751  14.492  35.176  1.00 18.25           C
ATOM   1636  C   LEU A 109      33.497  13.856  36.349  1.00 21.77           C
ATOM   1637  O   LEU A 109      34.713  13.999  36.433  1.00 19.13           O
ATOM   1638  CB  LEU A 109      32.041  15.779  35.610  1.00 20.20           C
ATOM   1639  CG  LEU A 109      31.952  16.959  34.611  1.00 31.36           C
ATOM   1640  CD1 LEU A 109      32.147  16.638  33.131  1.00 30.83           C
ATOM   1641  CD2 LEU A 109      30.612  17.679  34.794  1.00 32.17           C
ATOM   1642  H   LEU A 109      30.811  13.782  34.653  1.00 19.83           H
ATOM   1643  HA  LEU A 109      33.498  14.732  34.423  1.00 21.90           H
ATOM   1644  HB2 LEU A 109      31.028  15.496  35.900  1.00 24.24           H
ATOM   1645  HB3 LEU A 109      32.517  16.158  36.515  1.00 24.24           H
ATOM   1646  HG  LEU A 109      32.730  17.675  34.882  1.00 37.63           H
ATOM   1647 HD11 LEU A 109      32.016  17.543  32.538  1.00 37.00           H
ATOM   1648 HD12 LEU A 109      33.158  16.272  32.958  1.00 37.00           H
ATOM   1649 HD13 LEU A 109      31.421  15.889  32.816  1.00 37.00           H
ATOM   1650 HD21 LEU A 109      30.627  18.629  34.259  1.00 38.61           H
ATOM   1651 HD22 LEU A 109      29.804  17.060  34.404  1.00 38.61           H
ATOM   1652 HD23 LEU A 109      30.429  17.874  35.849  1.00 38.61           H
ATOM   1653  N   ALA A 110      32.791  13.159  37.253  1.00 20.37           N
ATOM   1654  CA  ALA A 110      33.403  12.448  38.378  1.00 19.59           C
ATOM   1655  C   ALA A 110      34.475  11.457  37.915  1.00 18.46           C
ATOM   1656  O   ALA A 110      35.558  11.399  38.504  1.00 21.60           O
ATOM   1657  CB  ALA A 110      32.318  11.709  39.167  1.00 19.98           C
ATOM   1658  H   ALA A 110      31.784  13.128  37.177  1.00 24.45           H
ATOM   1659  HA  ALA A 110      33.866  13.184  39.039  1.00 23.51           H
ATOM   1660  HB1 ALA A 110      32.764  11.203  40.019  1.00 23.97           H
ATOM   1661  HB2 ALA A 110      31.576  12.421  39.529  1.00 23.97           H
ATOM   1662  HB3 ALA A 110      31.822  10.967  38.544  1.00 23.97           H
ATOM   1663  N   ALA A 111      34.170  10.679  36.871  1.00 16.22           N
ATOM   1664  CA  ALA A 111      35.047   9.661  36.312  1.00 17.11           C
ATOM   1665  C   ALA A 111      36.285  10.247  35.630  1.00 20.17           C
ATOM   1666  O   ALA A 111      37.252   9.519  35.451  1.00 23.02           O
ATOM   1667  CB  ALA A 111      34.265   8.770  35.350  1.00 18.64           C
ATOM   1668  H   ALA A 111      33.254  10.778  36.450  1.00 19.47           H
ATOM   1669  HA  ALA A 111      35.392   9.034  37.131  1.00 20.53           H
ATOM   1670  HB1 ALA A 111      34.903   7.952  35.010  1.00 22.36           H
ATOM   1671  HB2 ALA A 111      33.394   8.352  35.852  1.00 22.36           H
ATOM   1672  HB3 ALA A 111      33.938   9.351  34.486  1.00 22.36           H
ATOM   1673  N   HIS A 112      36.248  11.517  35.214  1.00 18.88           N
ATOM   1674  CA  HIS A 112      37.317  12.185  34.461  1.00 22.51           C
ATOM   1675  C   HIS A 112      38.078  13.263  35.214  1.00 23.02           C
ATOM   1676  O   HIS A 112      39.117  13.682  34.717  1.00 24.07           O
ATOM   1677  CB  HIS A 112      36.741  12.771  33.165  1.00 21.46           C
ATOM   1678  CG  HIS A 112      36.532  11.718  32.125  1.00 21.19           C
ATOM   1679  ND1 HIS A 112      37.541  11.101  31.412  1.00 25.10           N1+
ATOM   1680  CD2 HIS A 112      35.342  11.207  31.699  1.00 23.54           C
ATOM   1681  CE1 HIS A 112      36.970  10.241  30.553  1.00 24.72           C
ATOM   1682  NE2 HIS A 112      35.638  10.278  30.731  1.00 21.50           N
ATOM   1683  H   HIS A 112      35.405  12.047  35.386  1.00 22.66           H
ATOM   1684  HA  HIS A 112      38.070  11.447  34.186  1.00 27.01           H
ATOM   1685  HB2 HIS A 112      37.439  13.498  32.761  1.00 25.75           H
ATOM   1686  HB3 HIS A 112      35.805  13.288  33.378  1.00 25.75           H
ATOM   1687  HD1 HIS A 112      38.530  11.284  31.506  1.00 30.12           H
ATOM   1688  HD2 HIS A 112      34.357  11.504  32.003  1.00 28.25           H
ATOM   1689  HE1 HIS A 112      37.494   9.620  29.839  1.00 29.66           H
ATOM   1690  HE2 HIS A 112      34.956   9.733  30.218  1.00 25.80           H
ATOM   1691  N   LEU A 113      37.561  13.746  36.345  1.00 21.03           N
ATOM   1692  CA  LEU A 113      38.124  14.864  37.098  1.00 26.45           C
ATOM   1693  C   LEU A 113      38.446  14.411  38.531  1.00 20.98           C
ATOM   1694  O   LEU A 113      37.862  14.934  39.477  1.00 25.47           O
ATOM   1695  CB  LEU A 113      37.163  16.065  37.089  1.00 32.30           C
ATOM   1696  CG  LEU A 113      36.795  16.707  35.736  1.00 30.18           C
ATOM   1697  CD1 LEU A 113      35.837  17.881  36.008  1.00 38.60           C
ATOM   1698  CD2 LEU A 113      38.004  17.232  34.948  1.00 30.85           C
ATOM   1699  H   LEU A 113      36.694  13.355  36.682  1.00 25.24           H
ATOM   1700  HA  LEU A 113      39.062  15.183  36.645  1.00 31.74           H
ATOM   1701  HB2 LEU A 113      36.241  15.766  37.590  1.00 38.76           H
ATOM   1702  HB3 LEU A 113      37.626  16.834  37.697  1.00 38.76           H
ATOM   1703  HG  LEU A 113      36.273  15.976  35.116  1.00 36.22           H
ATOM   1704 HD11 LEU A 113      35.499  18.308  35.064  1.00 46.32           H
ATOM   1705 HD12 LEU A 113      34.964  17.529  36.561  1.00 46.32           H
ATOM   1706 HD13 LEU A 113      36.340  18.656  36.589  1.00 46.32           H
ATOM   1707 HD21 LEU A 113      37.669  17.677  34.010  1.00 37.03           H
ATOM   1708 HD22 LEU A 113      38.535  17.984  35.532  1.00 37.03           H
ATOM   1709 HD23 LEU A 113      38.682  16.412  34.717  1.00 37.03           H
ATOM   1710  N   PRO A 114      39.345  13.430  38.737  1.00 19.85           N
ATOM   1711  CA  PRO A 114      39.675  12.947  40.087  1.00 22.31           C
ATOM   1712  C   PRO A 114      40.155  14.079  41.015  1.00 20.77           C
ATOM   1713  O   PRO A 114      39.753  14.099  42.176  1.00 24.72           O
ATOM   1714  CB  PRO A 114      40.774  11.906  39.898  1.00 23.39           C
ATOM   1715  CG  PRO A 114      41.366  12.225  38.524  1.00 23.09           C
ATOM   1716  CD  PRO A 114      40.194  12.806  37.740  1.00 21.33           C
ATOM   1717  HA  PRO A 114      38.824  12.419  40.515  1.00 26.78           H
ATOM   1718  HB2 PRO A 114      41.527  11.881  40.686  1.00 28.07           H
ATOM   1719  HB3 PRO A 114      40.282  10.936  39.840  1.00 28.07           H
ATOM   1720  HG2 PRO A 114      42.171  12.952  38.635  1.00 27.70           H
ATOM   1721  HG3 PRO A 114      41.726  11.323  38.030  1.00 27.70           H
ATOM   1722  HD2 PRO A 114      40.584  13.536  37.033  1.00 25.60           H
ATOM   1723  HD3 PRO A 114      39.643  12.005  37.248  1.00 25.60           H
ATOM   1724  N   ALA A 115      40.971  15.031  40.535  1.00 22.96           N
ATOM   1725  CA  ALA A 115      41.509  16.059  41.437  1.00 22.41           C
ATOM   1726  C   ALA A 115      40.435  17.093  41.791  1.00 22.19           C
ATOM   1727  O   ALA A 115      40.415  17.601  42.914  1.00 20.54           O
ATOM   1728  CB  ALA A 115      42.758  16.720  40.856  1.00 21.68           C
ATOM   1729  H   ALA A 115      41.229  15.047  39.559  1.00 27.55           H
ATOM   1730  HA  ALA A 115      41.816  15.571  42.363  1.00 26.89           H
ATOM   1731  HB1 ALA A 115      43.137  17.451  41.570  1.00 26.01           H
ATOM   1732  HB2 ALA A 115      43.529  15.970  40.678  1.00 26.01           H
ATOM   1733  HB3 ALA A 115      42.520  17.228  39.922  1.00 26.01           H
ATOM   1734  N   GLU A 116      39.596  17.446  40.815  1.00 17.69           N
ATOM   1735  CA  GLU A 116      38.717  18.611  40.884  1.00 19.25           C
ATOM   1736  C   GLU A 116      37.342  18.320  41.489  1.00 22.92           C
ATOM   1737  O   GLU A 116      36.680  19.269  41.909  1.00 21.95           O
ATOM   1738  CB  GLU A 116      38.523  19.242  39.499  1.00 21.39           C
ATOM   1739  CG  GLU A 116      39.811  19.789  38.875  1.00 27.12           C
ATOM   1740  CD  GLU A 116      40.747  18.770  38.201  1.00 31.84           C
ATOM   1741  OE1 GLU A 116      40.387  17.575  38.082  1.00 25.74           O
ATOM   1742  OE2 GLU A 116      41.843  19.223  37.805  1.00 35.78           O1-
ATOM   1743  H   GLU A 116      39.701  17.008  39.909  1.00 21.23           H
ATOM   1744  HA  GLU A 116      39.202  19.357  41.513  1.00 23.10           H
ATOM   1745  HB2 GLU A 116      38.061  18.528  38.828  1.00 25.67           H
ATOM   1746  HB3 GLU A 116      37.827  20.076  39.594  1.00 25.67           H
ATOM   1747  HG2 GLU A 116      39.523  20.529  38.135  1.00 32.55           H
ATOM   1748  HG3 GLU A 116      40.380  20.366  39.604  1.00 32.55           H
ATOM   1749  N   PHE A 117      36.878  17.058  41.469  1.00 20.91           N
ATOM   1750  CA  PHE A 117      35.510  16.712  41.851  1.00 23.52           C
ATOM   1751  C   PHE A 117      35.407  16.555  43.372  1.00 19.36           C
ATOM   1752  O   PHE A 117      35.113  15.475  43.869  1.00 20.55           O
ATOM   1753  CB  PHE A 117      35.063  15.468  41.072  1.00 19.90           C
ATOM   1754  CG  PHE A 117      33.560  15.248  41.079  1.00 19.94           C
ATOM   1755  CD1 PHE A 117      32.757  16.015  40.213  1.00 23.15           C
ATOM   1756  CD2 PHE A 117      32.968  14.278  41.908  1.00 25.35           C
ATOM   1757  CE1 PHE A 117      31.368  15.826  40.181  1.00 22.15           C
ATOM   1758  CE2 PHE A 117      31.577  14.089  41.873  1.00 21.79           C
ATOM   1759  CZ  PHE A 117      30.784  14.867  41.019  1.00 22.47           C
ATOM   1760  H   PHE A 117      37.470  16.324  41.106  1.00 25.09           H
ATOM   1761  HA  PHE A 117      34.856  17.531  41.549  1.00 28.22           H
ATOM   1762  HB2 PHE A 117      35.362  15.587  40.030  1.00 23.89           H
ATOM   1763  HB3 PHE A 117      35.575  14.591  41.460  1.00 23.89           H
ATOM   1764  HD1 PHE A 117      33.209  16.753  39.568  1.00 27.78           H
ATOM   1765  HD2 PHE A 117      33.574  13.668  42.563  1.00 30.43           H
ATOM   1766  HE1 PHE A 117      30.754  16.416  39.517  1.00 26.58           H
ATOM   1767  HE2 PHE A 117      31.116  13.344  42.504  1.00 26.15           H
ATOM   1768  HZ  PHE A 117      29.716  14.718  41.006  1.00 26.97           H
ATOM   1769  N   THR A 118      35.637  17.650  44.108  1.00 19.38           N
ATOM   1770  CA  THR A 118      35.512  17.724  45.556  1.00 19.06           C
ATOM   1771  C   THR A 118      34.021  17.780  45.906  1.00 20.75           C
ATOM   1772  O   THR A 118      33.195  18.072  45.039  1.00 18.94           O
ATOM   1773  CB  THR A 118      36.201  19.002  46.070  1.00 19.81           C
ATOM   1774  OG1 THR A 118      35.552  20.118  45.497  1.00 22.25           O
ATOM   1775  CG2 THR A 118      37.696  19.042  45.711  1.00 25.70           C
ATOM   1776  H   THR A 118      35.882  18.508  43.635  1.00 23.26           H
ATOM   1777  HA  THR A 118      35.989  16.859  46.016  1.00 22.87           H
ATOM   1778  HB  THR A 118      36.105  19.050  47.151  1.00 23.77           H
ATOM   1779  HG1 THR A 118      35.989  20.916  45.811  1.00 26.69           H
ATOM   1780 HG21 THR A 118      38.140  19.949  46.117  1.00 30.85           H
ATOM   1781 HG22 THR A 118      38.201  18.176  46.137  1.00 30.85           H
ATOM   1782 HG23 THR A 118      37.834  19.053  44.630  1.00 30.85           H
ATOM   1783  N   PRO A 119      33.648  17.579  47.175  1.00 21.73           N
ATOM   1784  CA  PRO A 119      32.259  17.729  47.582  1.00 18.24           C
ATOM   1785  C   PRO A 119      31.641  19.083  47.215  1.00 19.85           C
ATOM   1786  O   PRO A 119      30.519  19.132  46.708  1.00 18.66           O
ATOM   1787  CB  PRO A 119      32.278  17.487  49.094  1.00 20.99           C
ATOM   1788  CG  PRO A 119      33.477  16.553  49.273  1.00 24.52           C
ATOM   1789  CD  PRO A 119      34.479  17.025  48.231  1.00 21.17           C
ATOM   1790  HA  PRO A 119      31.687  16.917  47.133  1.00 21.88           H
ATOM   1791  HB2 PRO A 119      32.506  18.434  49.584  1.00 25.19           H
ATOM   1792  HB3 PRO A 119      31.355  17.071  49.494  1.00 25.19           H
ATOM   1793  HG2 PRO A 119      33.928  16.663  50.249  1.00 29.42           H
ATOM   1794  HG3 PRO A 119      33.174  15.521  49.098  1.00 29.42           H
ATOM   1795  HD2 PRO A 119      35.123  17.789  48.656  1.00 25.41           H
ATOM   1796  HD3 PRO A 119      35.049  16.160  47.894  1.00 25.41           H
ATOM   1797  N   ALA A 120      32.383  20.182  47.384  1.00 20.41           N
ATOM   1798  CA  ALA A 120      31.879  21.519  47.109  1.00 21.33           C
ATOM   1799  C   ALA A 120      31.659  21.721  45.606  1.00 19.41           C
ATOM   1800  O   ALA A 120      30.652  22.306  45.200  1.00 18.22           O
ATOM   1801  CB  ALA A 120      32.829  22.584  47.674  1.00 23.72           C
ATOM   1802  H   ALA A 120      33.323  20.090  47.741  1.00 24.50           H
ATOM   1803  HA  ALA A 120      30.920  21.631  47.615  1.00 25.60           H
ATOM   1804  HB1 ALA A 120      32.414  23.574  47.493  1.00 28.46           H
ATOM   1805  HB2 ALA A 120      32.948  22.440  48.748  1.00 28.46           H
ATOM   1806  HB3 ALA A 120      33.800  22.508  47.187  1.00 28.46           H
ATOM   1807  N   VAL A 121      32.582  21.225  44.779  1.00 16.99           N
ATOM   1808  CA  VAL A 121      32.475  21.303  43.321  1.00 16.79           C
ATOM   1809  C   VAL A 121      31.324  20.421  42.824  1.00 18.84           C
ATOM   1810  O   VAL A 121      30.564  20.860  41.967  1.00 21.41           O
ATOM   1811  CB  VAL A 121      33.829  20.992  42.640  1.00 20.60           C
ATOM   1812  CG1 VAL A 121      33.711  20.815  41.108  1.00 21.53           C
ATOM   1813  CG2 VAL A 121      34.848  22.117  42.899  1.00 22.43           C
ATOM   1814  H   VAL A 121      33.355  20.701  45.165  1.00 20.38           H
ATOM   1815  HA  VAL A 121      32.223  22.336  43.075  1.00 20.15           H
ATOM   1816  HB  VAL A 121      34.218  20.059  43.053  1.00 24.72           H
ATOM   1817 HG11 VAL A 121      34.698  20.628  40.689  1.00 25.83           H
ATOM   1818 HG12 VAL A 121      33.085  19.957  40.874  1.00 25.83           H
ATOM   1819 HG13 VAL A 121      33.295  21.715  40.654  1.00 25.83           H
ATOM   1820 HG21 VAL A 121      35.815  21.838  42.483  1.00 26.92           H
ATOM   1821 HG22 VAL A 121      34.514  23.043  42.435  1.00 26.92           H
ATOM   1822 HG23 VAL A 121      34.969  22.278  43.969  1.00 26.92           H
ATOM   1823  N   HIS A 122      31.186  19.192  43.334  1.00 18.97           N
ATOM   1824  CA  HIS A 122      30.031  18.328  43.090  1.00 17.30           C
ATOM   1825  C   HIS A 122      28.715  19.098  43.343  1.00 18.79           C
ATOM   1826  O   HIS A 122      27.845  19.109  42.472  1.00 17.46           O
ATOM   1827  CB  HIS A 122      30.213  17.066  43.952  1.00 18.25           C
ATOM   1828  CG  HIS A 122      29.150  16.002  43.920  1.00 18.47           C
ATOM   1829  ND1 HIS A 122      29.302  14.780  44.564  1.00 17.45           N
ATOM   1830  CD2 HIS A 122      27.958  15.989  43.251  1.00 19.23           C
ATOM   1831  CE1 HIS A 122      28.190  14.072  44.319  1.00 21.81           C
ATOM   1832  NE2 HIS A 122      27.367  14.775  43.523  1.00 19.83           N
ATOM   1833  H   HIS A 122      31.864  18.878  44.012  1.00 22.76           H
ATOM   1834  HA  HIS A 122      30.050  18.021  42.043  1.00 20.75           H
ATOM   1835  HB2 HIS A 122      30.313  17.355  44.994  1.00 21.90           H
ATOM   1836  HB3 HIS A 122      31.154  16.599  43.662  1.00 21.90           H
ATOM   1837  HD2 HIS A 122      27.547  16.758  42.622  1.00 23.07           H
ATOM   1838  HE1 HIS A 122      27.927  13.142  44.804  1.00 26.17           H
ATOM   1839  HE2 HIS A 122      26.425  14.505  43.276  1.00 23.80           H
ATOM   1840  N   ALA A 123      28.582  19.782  44.494  1.00 18.40           N
ATOM   1841  CA  ALA A 123      27.377  20.543  44.819  1.00 17.87           C
ATOM   1842  C   ALA A 123      27.130  21.657  43.794  1.00 18.97           C
ATOM   1843  O   ALA A 123      26.009  21.779  43.299  1.00 17.86           O
ATOM   1844  CB  ALA A 123      27.439  21.075  46.257  1.00 19.01           C
ATOM   1845  H   ALA A 123      29.330  19.752  45.175  1.00 22.08           H
ATOM   1846  HA  ALA A 123      26.527  19.864  44.767  1.00 21.45           H
ATOM   1847  HB1 ALA A 123      26.506  21.582  46.490  1.00 22.82           H
ATOM   1848  HB2 ALA A 123      27.568  20.245  46.949  1.00 22.82           H
ATOM   1849  HB3 ALA A 123      28.266  21.773  46.374  1.00 22.82           H
ATOM   1850  N   SER A 124      28.175  22.419  43.424  1.00 16.68           N
ATOM   1851  CA  SER A 124      28.037  23.528  42.505  1.00 17.54           C
ATOM   1852  C   SER A 124      27.658  23.034  41.108  1.00 16.21           C
ATOM   1853  O   SER A 124      26.836  23.672  40.456  1.00 16.82           O
ATOM   1854  CB  SER A 124      29.331  24.348  42.415  1.00 17.21           C
ATOM   1855  OG  SER A 124      29.722  24.853  43.659  1.00 19.49           O
ATOM   1856  H   SER A 124      29.089  22.252  43.826  1.00 20.01           H
ATOM   1857  HA  SER A 124      27.242  24.182  42.865  1.00 21.04           H
ATOM   1858  HB2 SER A 124      30.132  23.724  42.015  1.00 20.65           H
ATOM   1859  HB3 SER A 124      29.163  25.188  41.741  1.00 20.65           H
ATOM   1860  HG  SER A 124      29.024  25.436  43.985  1.00 23.39           H
ATOM   1861  N   LEU A 125      28.264  21.932  40.638  1.00 17.68           N
ATOM   1862  CA  LEU A 125      27.964  21.369  39.329  1.00 17.08           C
ATOM   1863  C   LEU A 125      26.528  20.861  39.287  1.00 18.92           C
ATOM   1864  O   LEU A 125      25.823  21.089  38.310  1.00 16.64           O
ATOM   1865  CB  LEU A 125      28.936  20.239  38.978  1.00 15.22           C
ATOM   1866  CG  LEU A 125      30.353  20.689  38.568  1.00 18.33           C
ATOM   1867  CD1 LEU A 125      31.292  19.478  38.590  1.00 21.88           C
ATOM   1868  CD2 LEU A 125      30.348  21.317  37.167  1.00 23.29           C
ATOM   1869  H   LEU A 125      28.910  21.429  41.230  1.00 21.22           H
ATOM   1870  HA  LEU A 125      28.067  22.165  38.593  1.00 20.50           H
ATOM   1871  HB2 LEU A 125      29.020  19.597  39.857  1.00 18.27           H
ATOM   1872  HB3 LEU A 125      28.508  19.632  38.178  1.00 18.27           H
ATOM   1873  HG  LEU A 125      30.719  21.433  39.276  1.00 21.99           H
ATOM   1874 HD11 LEU A 125      32.297  19.787  38.300  1.00 26.26           H
ATOM   1875 HD12 LEU A 125      31.333  19.056  39.595  1.00 26.26           H
ATOM   1876 HD13 LEU A 125      30.939  18.708  37.906  1.00 26.26           H
ATOM   1877 HD21 LEU A 125      31.365  21.597  36.893  1.00 27.95           H
ATOM   1878 HD22 LEU A 125      29.970  20.605  36.436  1.00 27.95           H
ATOM   1879 HD23 LEU A 125      29.730  22.211  37.152  1.00 27.95           H
ATOM   1880  N   ASP A 126      26.076  20.161  40.336  1.00 17.22           N
ATOM   1881  CA  ASP A 126      24.700  19.691  40.404  1.00 18.68           C
ATOM   1882  C   ASP A 126      23.721  20.887  40.389  1.00 18.59           C
ATOM   1883  O   ASP A 126      22.701  20.840  39.697  1.00 16.76           O
ATOM   1884  CB  ASP A 126      24.520  18.815  41.655  1.00 15.75           C
ATOM   1885  CG  ASP A 126      23.249  17.979  41.541  1.00 22.37           C
ATOM   1886  OD1 ASP A 126      23.049  17.359  40.476  1.00 22.13           O
ATOM   1887  OD2 ASP A 126      22.453  17.974  42.496  1.00 22.27           O1-
ATOM   1888  H   ASP A 126      26.699  19.944  41.100  1.00 20.66           H
ATOM   1889  HA  ASP A 126      24.522  19.079  39.518  1.00 22.41           H
ATOM   1890  HB2 ASP A 126      25.363  18.124  41.693  1.00 18.90           H
ATOM   1891  HB3 ASP A 126      24.510  19.419  42.564  1.00 18.90           H
ATOM   1892  N   LYS A 127      24.008  21.978  41.125  1.00 17.67           N
ATOM   1893  CA  LYS A 127      23.195  23.185  41.081  1.00 17.51           C
ATOM   1894  C   LYS A 127      23.183  23.789  39.682  1.00 18.68           C
ATOM   1895  O   LYS A 127      22.133  24.227  39.222  1.00 17.86           O
ATOM   1896  CB  LYS A 127      23.692  24.235  42.062  1.00 18.26           C
ATOM   1897  CG  LYS A 127      23.321  23.914  43.508  1.00 20.47           C
ATOM   1898  CD  LYS A 127      23.884  24.997  44.442  1.00 21.06           C
ATOM   1899  CE  LYS A 127      23.112  26.309  44.240  1.00 24.16           C
ATOM   1900  NZ  LYS A 127      23.490  27.328  45.226  1.00 29.14           N1+
ATOM   1901  H   LYS A 127      24.850  21.987  41.687  1.00 21.20           H
ATOM   1902  HA  LYS A 127      22.166  22.929  41.336  1.00 21.01           H
ATOM   1903  HB2 LYS A 127      24.770  24.364  41.959  1.00 21.91           H
ATOM   1904  HB3 LYS A 127      23.203  25.173  41.805  1.00 21.91           H
ATOM   1905  HG2 LYS A 127      22.236  23.879  43.601  1.00 24.56           H
ATOM   1906  HG3 LYS A 127      23.724  22.941  43.792  1.00 24.56           H
ATOM   1907  HD2 LYS A 127      23.791  24.664  45.477  1.00 25.27           H
ATOM   1908  HD3 LYS A 127      24.942  25.157  44.228  1.00 25.27           H
ATOM   1909  HE2 LYS A 127      23.325  26.697  43.244  1.00 28.99           H
ATOM   1910  HE3 LYS A 127      22.042  26.117  44.315  1.00 28.99           H
ATOM   1911  HZ1 LYS A 127      22.949  28.167  45.079  1.00 34.97           H
ATOM   1912  HZ2 LYS A 127      23.327  26.981  46.162  1.00 34.97           H
ATOM   1913  HZ3 LYS A 127      24.474  27.536  45.124  1.00 34.97           H
ATOM   1914  N   PHE A 128      24.338  23.828  39.024  1.00 17.14           N
ATOM   1915  CA  PHE A 128      24.475  24.389  37.687  1.00 17.68           C
ATOM   1916  C   PHE A 128      23.616  23.626  36.689  1.00 17.96           C
ATOM   1917  O   PHE A 128      22.883  24.256  35.931  1.00 19.18           O
ATOM   1918  CB  PHE A 128      25.939  24.402  37.271  1.00 17.70           C
ATOM   1919  CG  PHE A 128      26.184  24.688  35.804  1.00 18.63           C
ATOM   1920  CD1 PHE A 128      25.980  25.986  35.298  1.00 27.07           C
ATOM   1921  CD2 PHE A 128      26.617  23.658  34.949  1.00 19.33           C
ATOM   1922  CE1 PHE A 128      26.221  26.252  33.940  1.00 28.02           C
ATOM   1923  CE2 PHE A 128      26.866  23.925  33.593  1.00 23.86           C
ATOM   1924  CZ  PHE A 128      26.668  25.222  33.094  1.00 24.39           C
ATOM   1925  H   PHE A 128      25.164  23.443  39.461  1.00 20.56           H
ATOM   1926  HA  PHE A 128      24.129  25.422  37.708  1.00 21.22           H
ATOM   1927  HB2 PHE A 128      26.425  25.166  37.870  1.00 21.23           H
ATOM   1928  HB3 PHE A 128      26.402  23.447  37.514  1.00 21.23           H
ATOM   1929  HD1 PHE A 128      25.636  26.778  35.947  1.00 32.49           H
ATOM   1930  HD2 PHE A 128      26.758  22.655  35.326  1.00 23.20           H
ATOM   1931  HE1 PHE A 128      26.064  27.246  33.544  1.00 33.63           H
ATOM   1932  HE2 PHE A 128      27.202  23.137  32.936  1.00 28.64           H
ATOM   1933  HZ  PHE A 128      26.850  25.424  32.050  1.00 29.27           H
ATOM   1934  N   LEU A 129      23.685  22.290  36.720  1.00 19.08           N
ATOM   1935  CA  LEU A 129      22.904  21.446  35.818  1.00 17.27           C
ATOM   1936  C   LEU A 129      21.409  21.577  36.080  1.00 18.40           C
ATOM   1937  O   LEU A 129      20.639  21.566  35.125  1.00 18.89           O
ATOM   1938  CB  LEU A 129      23.372  19.985  35.875  1.00 17.08           C
ATOM   1939  CG  LEU A 129      24.806  19.785  35.333  1.00 22.87           C
ATOM   1940  CD1 LEU A 129      25.293  18.378  35.661  1.00 23.35           C
ATOM   1941  CD2 LEU A 129      24.868  20.022  33.815  1.00 25.63           C
ATOM   1942  H   LEU A 129      24.318  21.841  37.367  1.00 22.90           H
ATOM   1943  HA  LEU A 129      23.069  21.818  34.809  1.00 20.73           H
ATOM   1944  HB2 LEU A 129      23.336  19.654  36.914  1.00 20.50           H
ATOM   1945  HB3 LEU A 129      22.687  19.367  35.305  1.00 20.50           H
ATOM   1946  HG  LEU A 129      25.479  20.500  35.803  1.00 27.45           H
ATOM   1947 HD11 LEU A 129      26.350  18.284  35.408  1.00 28.02           H
ATOM   1948 HD12 LEU A 129      25.173  18.178  36.724  1.00 28.02           H
ATOM   1949 HD13 LEU A 129      24.722  17.649  35.088  1.00 28.02           H
ATOM   1950 HD21 LEU A 129      25.847  19.731  33.438  1.00 30.75           H
ATOM   1951 HD22 LEU A 129      24.101  19.434  33.310  1.00 30.75           H
ATOM   1952 HD23 LEU A 129      24.719  21.077  33.587  1.00 30.75           H
ATOM   1953  N   ALA A 130      20.990  21.740  37.340  1.00 17.01           N
ATOM   1954  CA  ALA A 130      19.599  22.016  37.684  1.00 18.85           C
ATOM   1955  C   ALA A 130      19.144  23.363  37.106  1.00 21.43           C
ATOM   1956  O   ALA A 130      18.020  23.466  36.624  1.00 18.05           O
ATOM   1957  CB  ALA A 130      19.400  21.953  39.211  1.00 20.04           C
ATOM   1958  H   ALA A 130      21.667  21.721  38.089  1.00 20.41           H
ATOM   1959  HA  ALA A 130      18.981  21.235  37.236  1.00 22.63           H
ATOM   1960  HB1 ALA A 130      18.349  22.112  39.452  1.00 24.04           H
ATOM   1961  HB2 ALA A 130      19.702  20.975  39.581  1.00 24.04           H
ATOM   1962  HB3 ALA A 130      19.995  22.719  39.703  1.00 24.04           H
ATOM   1963  N   SER A 131      20.003  24.389  37.141  1.00 17.82           N
ATOM   1964  CA  SER A 131      19.684  25.714  36.626  1.00 21.10           C
ATOM   1965  C   SER A 131      19.544  25.684  35.106  1.00 20.52           C
ATOM   1966  O   SER A 131      18.583  26.260  34.600  1.00 20.94           O
ATOM   1967  CB  SER A 131      20.739  26.755  37.027  1.00 20.30           C
ATOM   1968  OG  SER A 131      20.771  26.886  38.427  1.00 31.61           O
ATOM   1969  H   SER A 131      20.923  24.239  37.530  1.00 21.38           H
ATOM   1970  HA  SER A 131      18.723  26.026  37.038  1.00 25.32           H
ATOM   1971  HB2 SER A 131      21.724  26.468  36.659  1.00 24.36           H
ATOM   1972  HB3 SER A 131      20.468  27.719  36.594  1.00 24.36           H
ATOM   1973  HG  SER A 131      21.190  26.100  38.789  1.00 37.93           H
ATOM   1974  N   VAL A 132      20.476  25.014  34.403  1.00 17.03           N
ATOM   1975  CA  VAL A 132      20.384  24.835  32.942  1.00 20.12           C
ATOM   1976  C   VAL A 132      19.068  24.127  32.601  1.00 18.23           C
ATOM   1977  O   VAL A 132      18.368  24.563  31.692  1.00 18.90           O
ATOM   1978  CB  VAL A 132      21.615  24.087  32.387  1.00 20.52           C
ATOM   1979  CG1 VAL A 132      21.438  23.693  30.899  1.00 24.01           C
ATOM   1980  CG2 VAL A 132      22.889  24.932  32.495  1.00 23.02           C
ATOM   1981  H   VAL A 132      21.247  24.575  34.887  1.00 20.43           H
ATOM   1982  HA  VAL A 132      20.362  25.827  32.486  1.00 24.14           H
ATOM   1983  HB  VAL A 132      21.759  23.171  32.964  1.00 24.62           H
ATOM   1984 HG11 VAL A 132      22.332  23.190  30.541  1.00 28.81           H
ATOM   1985 HG12 VAL A 132      20.601  23.004  30.783  1.00 28.81           H
ATOM   1986 HG13 VAL A 132      21.262  24.584  30.297  1.00 28.81           H
ATOM   1987 HG21 VAL A 132      23.744  24.343  32.167  1.00 27.63           H
ATOM   1988 HG22 VAL A 132      22.807  25.820  31.868  1.00 27.63           H
ATOM   1989 HG23 VAL A 132      23.062  25.243  33.524  1.00 27.63           H
ATOM   1990  N   SER A 133      18.723  23.046  33.324  1.00 15.63           N
ATOM   1991  CA  SER A 133      17.497  22.283  33.088  1.00 21.48           C
ATOM   1992  C   SER A 133      16.267  23.165  33.283  1.00 20.78           C
ATOM   1993  O   SER A 133      15.340  23.094  32.483  1.00 19.17           O
ATOM   1994  CB  SER A 133      17.415  21.053  33.990  1.00 18.72           C
ATOM   1995  OG  SER A 133      18.505  20.196  33.753  1.00 19.61           O
ATOM   1996  H   SER A 133      19.338  22.734  34.063  1.00 18.76           H
ATOM   1997  HA  SER A 133      17.494  21.932  32.056  1.00 25.78           H
ATOM   1998  HB2 SER A 133      17.416  21.351  35.037  1.00 22.47           H
ATOM   1999  HB3 SER A 133      16.486  20.526  33.775  1.00 22.47           H
ATOM   2000  HG  SER A 133      19.309  20.623  34.065  1.00 23.53           H
ATOM   2001  N   THR A 134      16.262  24.017  34.315  1.00 17.07           N
ATOM   2002  CA  THR A 134      15.165  24.941  34.574  1.00 19.99           C
ATOM   2003  C   THR A 134      14.988  25.940  33.433  1.00 19.17           C
ATOM   2004  O   THR A 134      13.866  26.158  32.997  1.00 20.37           O
ATOM   2005  CB  THR A 134      15.369  25.650  35.918  1.00 25.74           C
ATOM   2006  OG1 THR A 134      15.303  24.687  36.940  1.00 24.10           O
ATOM   2007  CG2 THR A 134      14.290  26.686  36.208  1.00 27.07           C
ATOM   2008  H   THR A 134      17.062  24.050  34.928  1.00 20.49           H
ATOM   2009  HA  THR A 134      14.261  24.335  34.650  1.00 23.99           H
ATOM   2010  HB  THR A 134      16.346  26.132  35.936  1.00 30.89           H
ATOM   2011  HG1 THR A 134      16.003  24.041  36.807  1.00 28.92           H
ATOM   2012 HG21 THR A 134      14.464  27.101  37.200  1.00 32.48           H
ATOM   2013 HG22 THR A 134      14.319  27.493  35.477  1.00 32.48           H
ATOM   2014 HG23 THR A 134      13.310  26.209  36.209  1.00 32.48           H
ATOM   2015  N   VAL A 135      16.077  26.529  32.939  1.00 18.10           N
ATOM   2016  CA  VAL A 135      16.049  27.421  31.781  1.00 18.37           C
ATOM   2017  C   VAL A 135      15.497  26.667  30.573  1.00 19.95           C
ATOM   2018  O   VAL A 135      14.652  27.213  29.863  1.00 21.22           O
ATOM   2019  CB  VAL A 135      17.456  28.012  31.523  1.00 21.72           C
ATOM   2020  CG1 VAL A 135      17.470  28.842  30.234  1.00 26.79           C
ATOM   2021  CG2 VAL A 135      17.943  28.925  32.657  1.00 23.95           C
ATOM   2022  H   VAL A 135      16.980  26.275  33.313  1.00 21.72           H
ATOM   2023  HA  VAL A 135      15.374  28.247  32.001  1.00 22.05           H
ATOM   2024  HB  VAL A 135      18.170  27.197  31.404  1.00 26.06           H
ATOM   2025 HG11 VAL A 135      18.441  29.324  30.124  1.00 32.15           H
ATOM   2026 HG12 VAL A 135      17.309  28.205  29.365  1.00 32.15           H
ATOM   2027 HG13 VAL A 135      16.690  29.602  30.278  1.00 32.15           H
ATOM   2028 HG21 VAL A 135      18.969  29.232  32.456  1.00 28.74           H
ATOM   2029 HG22 VAL A 135      17.311  29.811  32.722  1.00 28.74           H
ATOM   2030 HG23 VAL A 135      17.918  28.411  33.611  1.00 28.74           H
ATOM   2031  N   LEU A 136      15.959  25.433  30.307  1.00 18.39           N
ATOM   2032  CA  LEU A 136      15.570  24.710  29.089  1.00 19.90           C
ATOM   2033  C   LEU A 136      14.089  24.283  29.082  1.00 18.22           C
ATOM   2034  O   LEU A 136      13.556  23.990  28.015  1.00 22.41           O
ATOM   2035  CB  LEU A 136      16.529  23.534  28.819  1.00 20.46           C
ATOM   2036  CG  LEU A 136      17.949  23.924  28.355  1.00 23.33           C
ATOM   2037  CD1 LEU A 136      18.755  22.652  28.064  1.00 27.03           C
ATOM   2038  CD2 LEU A 136      17.976  24.793  27.092  1.00 25.85           C
ATOM   2039  H   LEU A 136      16.651  25.017  30.913  1.00 22.06           H
ATOM   2040  HA  LEU A 136      15.676  25.409  28.263  1.00 23.88           H
ATOM   2041  HB2 LEU A 136      16.609  22.935  29.729  1.00 24.55           H
ATOM   2042  HB3 LEU A 136      16.084  22.900  28.050  1.00 24.55           H
ATOM   2043  HG  LEU A 136      18.451  24.471  29.150  1.00 27.99           H
ATOM   2044 HD11 LEU A 136      19.767  22.923  27.768  1.00 32.43           H
ATOM   2045 HD12 LEU A 136      18.801  22.045  28.968  1.00 32.43           H
ATOM   2046 HD13 LEU A 136      18.291  22.079  27.259  1.00 32.43           H
ATOM   2047 HD21 LEU A 136      19.005  24.927  26.756  1.00 31.02           H
ATOM   2048 HD22 LEU A 136      17.398  24.319  26.298  1.00 31.02           H
ATOM   2049 HD23 LEU A 136      17.567  25.780  27.301  1.00 31.02           H
ATOM   2050  N   THR A 137      13.433  24.244  30.256  1.00 18.38           N
ATOM   2051  CA  THR A 137      12.039  23.855  30.423  1.00 17.63           C
ATOM   2052  C   THR A 137      11.092  25.019  30.775  1.00 18.45           C
ATOM   2053  O   THR A 137       9.907  24.827  30.977  1.00 22.24           O
ATOM   2054  CB  THR A 137      11.877  22.685  31.454  1.00 17.12           C
ATOM   2055  OG1 THR A 137      12.358  23.094  32.734  1.00 18.57           O
ATOM   2056  CG2 THR A 137      12.571  21.424  31.000  1.00 17.47           C
ATOM   2057  H   THR A 137      13.947  24.459  31.075  1.00 22.06           H
ATOM   2058  HA  THR A 137      11.636  23.434  29.450  1.00 21.15           H
ATOM   2059  HB  THR A 137      10.787  22.523  31.640  1.00 20.55           H
ATOM   2060  HG1 THR A 137      13.328  22.947  32.805  1.00 22.28           H
ATOM   2061 HG21 THR A 137      12.437  20.609  31.720  1.00 20.96           H
ATOM   2062 HG22 THR A 137      12.181  21.063  30.036  1.00 20.96           H
ATOM   2063 HG23 THR A 137      13.653  21.548  30.854  1.00 20.96           H
ATOM   2064  N   SER A 138      11.654  26.250  30.826  1.00 20.63           N
ATOM   2065  CA  SER A 138      10.980  27.471  31.275  1.00 21.37           C
ATOM   2066  C   SER A 138       9.835  27.931  30.358  1.00 21.03           C
ATOM   2067  O   SER A 138       8.966  28.667  30.812  1.00 23.52           O
ATOM   2068  CB  SER A 138      11.986  28.606  31.526  1.00 20.67           C
ATOM   2069  OG  SER A 138      12.583  29.067  30.327  1.00 26.99           O
ATOM   2070  H   SER A 138      12.640  26.325  30.626  1.00 24.75           H
ATOM   2071  HA  SER A 138      10.533  27.244  32.245  1.00 25.65           H
ATOM   2072  HB2 SER A 138      11.453  29.439  31.985  1.00 24.81           H
ATOM   2073  HB3 SER A 138      12.765  28.283  32.214  1.00 24.81           H
ATOM   2074  HG  SER A 138      13.244  28.430  30.041  1.00 32.39           H
ATOM   2075  N   LYS A 139       9.836  27.529  29.078  1.00 20.42           N
ATOM   2076  CA  LYS A 139       8.851  27.956  28.076  1.00 20.32           C
ATOM   2077  C   LYS A 139       7.896  26.833  27.680  1.00 16.45           C
ATOM   2078  O   LYS A 139       7.169  26.953  26.701  1.00 19.40           O
ATOM   2079  CB  LYS A 139       9.555  28.540  26.841  1.00 22.85           C
ATOM   2080  CG  LYS A 139      10.487  29.717  27.158  1.00 27.23           C
ATOM   2081  CD  LYS A 139      11.259  30.102  25.886  1.00 29.19           C
ATOM   2082  CE  LYS A 139      12.249  31.247  26.136  1.00 43.36           C
ATOM   2083  NZ  LYS A 139      13.011  31.581  24.911  1.00 48.52           N1+
ATOM   2084  H   LYS A 139      10.590  26.931  28.766  1.00 24.51           H
ATOM   2085  HA  LYS A 139       8.231  28.749  28.494  1.00 24.39           H
ATOM   2086  HB2 LYS A 139      10.116  27.752  26.343  1.00 27.42           H
ATOM   2087  HB3 LYS A 139       8.795  28.896  26.145  1.00 27.42           H
ATOM   2088  HG2 LYS A 139       9.904  30.563  27.522  1.00 32.68           H
ATOM   2089  HG3 LYS A 139      11.211  29.425  27.919  1.00 32.68           H
ATOM   2090  HD2 LYS A 139      11.804  29.236  25.509  1.00 35.03           H
ATOM   2091  HD3 LYS A 139      10.540  30.419  25.130  1.00 35.03           H
ATOM   2092  HE2 LYS A 139      11.713  32.129  26.490  1.00 52.04           H
ATOM   2093  HE3 LYS A 139      12.950  30.929  26.910  1.00 52.04           H
ATOM   2094  HZ1 LYS A 139      13.038  32.465  24.810  1.00 58.23           H
ATOM   2095  HZ2 LYS A 139      13.840  31.265  24.981  1.00 58.23           H
ATOM   2096  HZ3 LYS A 139      12.613  31.214  24.204  1.00 58.23           H
ATOM   2097  N   TYR A 140       7.899  25.733  28.428  1.00 18.98           N
ATOM   2098  CA  TYR A 140       7.118  24.539  28.092  1.00 22.36           C
ATOM   2099  C   TYR A 140       5.598  24.823  28.123  1.00 19.74           C
ATOM   2100  O   TYR A 140       4.841  24.253  27.341  1.00 21.59           O
ATOM   2101  CB  TYR A 140       7.421  23.382  29.067  1.00 16.33           C
ATOM   2102  CG  TYR A 140       8.466  22.451  28.527  1.00 21.36           C
ATOM   2103  CD1 TYR A 140       8.251  21.064  28.564  1.00 22.57           C
ATOM   2104  CD2 TYR A 140       9.683  22.948  28.035  1.00 18.48           C
ATOM   2105  CE1 TYR A 140       9.210  20.177  28.079  1.00 22.29           C
ATOM   2106  CE2 TYR A 140      10.673  22.078  27.584  1.00 17.42           C
ATOM   2107  CZ  TYR A 140      10.424  20.696  27.602  1.00 17.31           C
ATOM   2108  OH  TYR A 140      11.446  19.930  27.100  1.00 21.67           O
ATOM   2109  H   TYR A 140       8.501  25.714  29.219  1.00 22.77           H
ATOM   2110  HA  TYR A 140       7.355  24.207  27.040  1.00 26.83           H
ATOM   2111  HB2 TYR A 140       7.777  23.785  30.043  1.00 19.60           H
ATOM   2112  HB3 TYR A 140       6.488  22.832  29.295  1.00 19.60           H
ATOM   2113  HD1 TYR A 140       7.318  20.657  28.957  1.00 27.09           H
ATOM   2114  HD2 TYR A 140       9.851  24.023  27.992  1.00 22.18           H
ATOM   2115  HE1 TYR A 140       8.972  19.123  28.045  1.00 26.75           H
ATOM   2116  HE2 TYR A 140      11.616  22.437  27.177  1.00 20.90           H
ATOM   2117  HH  TYR A 140      11.290  18.961  27.282  1.00 26.00           H
ATOM   2118  N   ARG A 141       5.130  25.691  29.077  1.00 18.24           N
ATOM   2119  CA  ARG A 141       3.707  26.072  29.059  1.00 18.59           C
ATOM   2120  C   ARG A 141       3.537  27.493  29.720  1.00 25.10           C
ATOM   2121  O   ARG A 141       4.526  27.956  30.318  1.00 23.03           O
ATOM   2122  CB  ARG A 141       2.845  25.038  29.804  1.00 18.12           C
ATOM   2123  CG  ARG A 141       3.261  24.886  31.257  1.00 18.51           C
ATOM   2124  CD  ARG A 141       2.383  23.827  31.917  1.00 17.77           C
ATOM   2125  NE  ARG A 141       2.920  23.600  33.293  1.00 16.66           N
ATOM   2126  CZ  ARG A 141       2.085  22.995  34.235  1.00 19.01           C
ATOM   2127  NH1 ARG A 141       0.933  22.281  33.847  1.00 19.76           N
ATOM   2128  NH2 ARG A 141       2.490  22.964  35.585  1.00 20.68           N1+
ATOM   2129  OXT ARG A 141       2.402  27.962  29.575  1.00 26.03           O1-
ATOM   2130  H   ARG A 141       5.755  26.295  29.626  1.00 21.89           H
ATOM   2131  HA  ARG A 141       3.342  26.127  27.999  1.00 22.30           H
ATOM   2132  HB2 ARG A 141       1.795  25.380  29.734  1.00 21.74           H
ATOM   2133  HB3 ARG A 141       2.918  24.069  29.278  1.00 21.74           H
ATOM   2134  HG2 ARG A 141       4.335  24.612  31.316  1.00 22.21           H
ATOM   2135  HG3 ARG A 141       3.187  25.863  31.777  1.00 22.21           H
ATOM   2136  HD2 ARG A 141       1.321  24.154  31.919  1.00 21.33           H
ATOM   2137  HD3 ARG A 141       2.441  22.864  31.365  1.00 21.33           H
ATOM   2138  HE  ARG A 141       3.469  24.397  33.662  1.00 20.00           H
ATOM   2139 HH11 ARG A 141       0.962  21.907  32.897  1.00 23.71           H
ATOM   2140 HH12 ARG A 141       0.701  21.515  34.491  1.00 23.71           H
ATOM   2141 HH21 ARG A 141       3.107  23.732  35.860  1.00 24.81           H
ATOM   2142 HH22 ARG A 141       1.720  22.870  36.247  1.00 24.81           H
TER
ATOM   2143  N   VAL B 201      16.296  -7.918  42.489  1.00 51.53           N1+
ATOM   2144  CA  VAL B 201      16.290  -7.219  41.164  1.00 60.72           C
ATOM   2145  C   VAL B 201      16.760  -8.177  40.060  1.00 55.70           C
ATOM   2146  O   VAL B 201      17.636  -9.011  40.300  1.00 59.77           O
ATOM   2147  CB  VAL B 201      17.220  -5.974  41.108  1.00 55.86           C
ATOM   2148  CG1 VAL B 201      16.408  -4.726  41.487  1.00 54.36           C
ATOM   2149  CG2 VAL B 201      18.477  -6.082  41.990  1.00 53.95           C
ATOM   2150  H1  VAL B 201      15.696  -8.733  42.476  1.00 61.83           H
ATOM   2151  H2  VAL B 201      17.227  -8.232  42.738  1.00 61.83           H
ATOM   2152  H3  VAL B 201      15.950  -7.324  43.232  1.00 61.83           H
ATOM   2153  HA  VAL B 201      15.273  -6.900  40.930  1.00 72.86           H
ATOM   2154  HB  VAL B 201      17.559  -5.821  40.080  1.00 67.03           H
ATOM   2155 HG11 VAL B 201      15.545  -4.625  40.828  1.00 65.23           H
ATOM   2156 HG12 VAL B 201      16.061  -4.806  42.520  1.00 65.23           H
ATOM   2157 HG13 VAL B 201      17.030  -3.836  41.388  1.00 65.23           H
ATOM   2158 HG21 VAL B 201      18.209  -6.154  43.041  1.00 64.74           H
ATOM   2159 HG22 VAL B 201      19.052  -6.966  41.708  1.00 64.74           H
ATOM   2160 HG23 VAL B 201      19.103  -5.201  41.842  1.00 64.74           H
ATOM   2161  N   HIS B 202      16.220  -8.018  38.844  1.00 57.34           N
ATOM   2162  CA  HIS B 202      16.708  -8.761  37.688  1.00 60.85           C
ATOM   2163  C   HIS B 202      18.027  -8.161  37.174  1.00 56.46           C
ATOM   2164  O   HIS B 202      18.034  -7.154  36.459  1.00 55.09           O
ATOM   2165  CB  HIS B 202      15.636  -8.855  36.595  1.00 59.58           C
ATOM   2166  CG  HIS B 202      16.177  -9.586  35.388  1.00 67.66           C
ATOM   2167  ND1 HIS B 202      16.528 -10.940  35.369  1.00 61.19           N
ATOM   2168  CD2 HIS B 202      16.508  -9.019  34.187  1.00 65.86           C
ATOM   2169  CE1 HIS B 202      17.057 -11.154  34.153  1.00 63.42           C
ATOM   2170  NE2 HIS B 202      17.061 -10.022  33.422  1.00 61.98           N
ATOM   2171  H   HIS B 202      15.516  -7.311  38.693  1.00 68.81           H
ATOM   2172  HA  HIS B 202      16.907  -9.787  38.010  1.00 73.02           H
ATOM   2173  HB2 HIS B 202      15.319  -7.852  36.301  1.00 71.50           H
ATOM   2174  HB3 HIS B 202      14.775  -9.401  36.982  1.00 71.50           H
ATOM   2175  HD2 HIS B 202      16.408  -7.977  33.917  1.00 79.04           H
ATOM   2176  HE1 HIS B 202      17.420 -12.111  33.806  1.00 76.11           H
ATOM   2177  HE2 HIS B 202      17.403  -9.929  32.476  1.00 74.38           H
ATOM   2178  N   LEU B 203      19.132  -8.829  37.526  1.00 49.29           N
ATOM   2179  CA  LEU B 203      20.444  -8.639  36.924  1.00 45.72           C
ATOM   2180  C   LEU B 203      20.783  -9.881  36.101  1.00 44.91           C
ATOM   2181  O   LEU B 203      20.532 -11.004  36.542  1.00 45.22           O
ATOM   2182  CB  LEU B 203      21.508  -8.459  38.023  1.00 32.36           C
ATOM   2183  CG  LEU B 203      21.358  -7.224  38.936  1.00 42.61           C
ATOM   2184  CD1 LEU B 203      22.576  -7.142  39.872  1.00 48.72           C
ATOM   2185  CD2 LEU B 203      21.251  -5.899  38.173  1.00 43.17           C
ATOM   2186  H   LEU B 203      19.033  -9.625  38.142  1.00 59.15           H
ATOM   2187  HA  LEU B 203      20.452  -7.768  36.270  1.00 54.87           H
ATOM   2188  HB2 LEU B 203      21.490  -9.348  38.653  1.00 38.83           H
ATOM   2189  HB3 LEU B 203      22.483  -8.415  37.538  1.00 38.83           H
ATOM   2190  HG  LEU B 203      20.464  -7.345  39.548  1.00 51.14           H
ATOM   2191 HD11 LEU B 203      22.441  -6.324  40.577  1.00 58.47           H
ATOM   2192 HD12 LEU B 203      22.667  -8.066  40.443  1.00 58.47           H
ATOM   2193 HD13 LEU B 203      23.492  -6.976  39.301  1.00 58.47           H
ATOM   2194 HD21 LEU B 203      21.167  -5.081  38.889  1.00 51.81           H
ATOM   2195 HD22 LEU B 203      22.132  -5.744  37.550  1.00 51.81           H
ATOM   2196 HD23 LEU B 203      20.358  -5.898  37.551  1.00 51.81           H
ATOM   2197  N   THR B 204      21.430  -9.687  34.947  1.00 45.14           N
ATOM   2198  CA  THR B 204      22.041 -10.799  34.226  1.00 40.27           C
ATOM   2199  C   THR B 204      23.270 -11.301  35.008  1.00 43.56           C
ATOM   2200  O   THR B 204      23.777 -10.588  35.876  1.00 37.39           O
ATOM   2201  CB  THR B 204      22.434 -10.368  32.802  1.00 48.53           C
ATOM   2202  OG1 THR B 204      23.376  -9.325  32.853  1.00 43.20           O
ATOM   2203  CG2 THR B 204      21.234  -9.888  31.979  1.00 52.40           C
ATOM   2204  H   THR B 204      21.645  -8.747  34.642  1.00 54.17           H
ATOM   2205  HA  THR B 204      21.313 -11.605  34.140  1.00 48.32           H
ATOM   2206  HB  THR B 204      22.884 -11.218  32.287  1.00 58.24           H
ATOM   2207  HG1 THR B 204      23.554  -9.045  31.951  1.00 51.84           H
ATOM   2208 HG21 THR B 204      21.566  -9.632  30.973  1.00 62.89           H
ATOM   2209 HG22 THR B 204      20.484 -10.677  31.920  1.00 62.89           H
ATOM   2210 HG23 THR B 204      20.798  -8.997  32.431  1.00 62.89           H
ATOM   2211  N   PRO B 205      23.797 -12.505  34.713  1.00 44.60           N
ATOM   2212  CA  PRO B 205      24.990 -13.018  35.379  1.00 41.65           C
ATOM   2213  C   PRO B 205      26.226 -12.134  35.179  1.00 39.86           C
ATOM   2214  O   PRO B 205      27.048 -12.048  36.091  1.00 37.65           O
ATOM   2215  CB  PRO B 205      25.227 -14.403  34.759  1.00 45.35           C
ATOM   2216  CG  PRO B 205      23.826 -14.829  34.329  1.00 42.48           C
ATOM   2217  CD  PRO B 205      23.237 -13.513  33.825  1.00 43.09           C
ATOM   2218  HA  PRO B 205      24.771 -13.169  36.437  1.00 49.97           H
ATOM   2219  HB2 PRO B 205      25.827 -14.272  33.856  1.00 54.43           H
ATOM   2220  HB3 PRO B 205      25.706 -15.119  35.425  1.00 54.43           H
ATOM   2221  HG2 PRO B 205      23.863 -15.546  33.509  1.00 50.97           H
ATOM   2222  HG3 PRO B 205      23.274 -15.232  35.179  1.00 50.97           H
ATOM   2223  HD2 PRO B 205      23.556 -13.324  32.799  1.00 51.71           H
ATOM   2224  HD3 PRO B 205      22.152 -13.579  33.913  1.00 51.71           H
ATOM   2225  N   GLU B 206      26.333 -11.462  34.024  1.00 43.38           N
ATOM   2226  CA  GLU B 206      27.435 -10.557  33.731  1.00 45.50           C
ATOM   2227  C   GLU B 206      27.288  -9.252  34.531  1.00 35.87           C
ATOM   2228  O   GLU B 206      28.298  -8.722  34.995  1.00 31.98           O
ATOM   2229  CB  GLU B 206      27.644 -10.342  32.209  1.00 42.38           C
ATOM   2230  CG  GLU B 206      26.454  -9.827  31.374  1.00 45.39           C
ATOM   2231  CD  GLU B 206      25.486 -10.895  30.811  1.00 52.20           C
ATOM   2232  OE1 GLU B 206      25.522 -12.065  31.268  1.00 43.02           O
ATOM   2233  OE2 GLU B 206      24.694 -10.505  29.924  1.00 53.12           O1-
ATOM   2234  H   GLU B 206      25.646 -11.611  33.295  1.00 52.06           H
ATOM   2235  HA  GLU B 206      28.341 -11.048  34.089  1.00 54.60           H
ATOM   2236  HB2 GLU B 206      28.462  -9.631  32.085  1.00 50.85           H
ATOM   2237  HB3 GLU B 206      27.992 -11.282  31.779  1.00 50.85           H
ATOM   2238  HG2 GLU B 206      25.879  -9.111  31.959  1.00 54.47           H
ATOM   2239  HG3 GLU B 206      26.822  -9.230  30.538  1.00 54.47           H
ATOM   2240  N   GLU B 207      26.056  -8.753  34.716  1.00 31.55           N
ATOM   2241  CA  GLU B 207      25.792  -7.607  35.581  1.00 34.70           C
ATOM   2242  C   GLU B 207      26.155  -7.906  37.038  1.00 30.82           C
ATOM   2243  O   GLU B 207      26.859  -7.110  37.656  1.00 29.53           O
ATOM   2244  CB  GLU B 207      24.346  -7.131  35.452  1.00 38.65           C
ATOM   2245  CG  GLU B 207      24.146  -6.326  34.159  1.00 37.38           C
ATOM   2246  CD  GLU B 207      22.740  -5.748  34.050  1.00 41.62           C
ATOM   2247  OE1 GLU B 207      22.646  -4.569  33.640  1.00 47.85           O
ATOM   2248  OE2 GLU B 207      21.775  -6.476  34.381  1.00 42.55           O1-
ATOM   2249  H   GLU B 207      25.260  -9.217  34.301  1.00 37.86           H
ATOM   2250  HA  GLU B 207      26.434  -6.792  35.245  1.00 41.64           H
ATOM   2251  HB2 GLU B 207      23.678  -7.990  35.458  1.00 46.38           H
ATOM   2252  HB3 GLU B 207      24.100  -6.496  36.304  1.00 46.38           H
ATOM   2253  HG2 GLU B 207      24.884  -5.528  34.078  1.00 44.86           H
ATOM   2254  HG3 GLU B 207      24.296  -6.999  33.318  1.00 44.86           H
ATOM   2255  N   LYS B 208      25.706  -9.047  37.583  1.00 28.98           N
ATOM   2256  CA  LYS B 208      26.071  -9.485  38.937  1.00 30.14           C
ATOM   2257  C   LYS B 208      27.584  -9.551  39.114  1.00 28.93           C
ATOM   2258  O   LYS B 208      28.100  -9.066  40.119  1.00 29.24           O
ATOM   2259  CB  LYS B 208      25.459 -10.862  39.261  1.00 39.53           C
ATOM   2260  CG  LYS B 208      23.986 -10.786  39.692  1.00 47.93           C
ATOM   2261  CD  LYS B 208      23.089 -11.900  39.127  1.00 52.24           C
ATOM   2262  CE  LYS B 208      23.671 -13.312  39.296  1.00 63.78           C
ATOM   2263  NZ  LYS B 208      23.006 -14.277  38.397  1.00 63.89           N1+
ATOM   2264  H   LYS B 208      25.119  -9.654  37.026  1.00 34.78           H
ATOM   2265  HA  LYS B 208      25.700  -8.757  39.661  1.00 36.17           H
ATOM   2266  HB2 LYS B 208      25.593 -11.527  38.408  1.00 47.44           H
ATOM   2267  HB3 LYS B 208      26.004 -11.287  40.106  1.00 47.44           H
ATOM   2268  HG2 LYS B 208      23.918 -10.769  40.781  1.00 57.52           H
ATOM   2269  HG3 LYS B 208      23.580  -9.849  39.325  1.00 57.52           H
ATOM   2270  HD2 LYS B 208      22.133 -11.865  39.649  1.00 62.69           H
ATOM   2271  HD3 LYS B 208      22.898 -11.702  38.072  1.00 62.69           H
ATOM   2272  HE2 LYS B 208      24.742 -13.307  39.091  1.00 76.53           H
ATOM   2273  HE3 LYS B 208      23.520 -13.628  40.330  1.00 76.53           H
ATOM   2274  HZ1 LYS B 208      23.434 -15.187  38.499  1.00 76.66           H
ATOM   2275  HZ2 LYS B 208      22.027 -14.338  38.642  1.00 76.66           H
ATOM   2276  HZ3 LYS B 208      23.089 -13.963  37.441  1.00 76.66           H
ATOM   2277  N   SER B 209      28.295 -10.144  38.147  1.00 28.95           N
ATOM   2278  CA  SER B 209      29.748 -10.294  38.232  1.00 33.30           C
ATOM   2279  C   SER B 209      30.445  -8.934  38.243  1.00 30.24           C
ATOM   2280  O   SER B 209      31.407  -8.756  38.992  1.00 33.19           O
ATOM   2281  CB  SER B 209      30.301 -11.149  37.084  1.00 38.71           C
ATOM   2282  OG  SER B 209      29.828 -12.465  37.214  1.00 45.36           O
ATOM   2283  H   SER B 209      27.819 -10.487  37.326  1.00 34.74           H
ATOM   2284  HA  SER B 209      29.994 -10.791  39.171  1.00 39.96           H
ATOM   2285  HB2 SER B 209      29.994 -10.742  36.119  1.00 46.45           H
ATOM   2286  HB3 SER B 209      31.388 -11.162  37.144  1.00 46.45           H
ATOM   2287  HG  SER B 209      28.925 -12.487  36.885  1.00 54.43           H
ATOM   2288  N   ALA B 210      29.981  -7.994  37.412  1.00 26.87           N
ATOM   2289  CA  ALA B 210      30.540  -6.651  37.362  1.00 30.77           C
ATOM   2290  C   ALA B 210      30.364  -5.927  38.712  1.00 28.24           C
ATOM   2291  O   ALA B 210      31.324  -5.349  39.216  1.00 28.38           O
ATOM   2292  CB  ALA B 210      29.911  -5.864  36.215  1.00 32.06           C
ATOM   2293  H   ALA B 210      29.180  -8.197  36.831  1.00 32.25           H
ATOM   2294  HA  ALA B 210      31.608  -6.737  37.156  1.00 36.92           H
ATOM   2295  HB1 ALA B 210      30.323  -4.862  36.211  1.00 38.48           H
ATOM   2296  HB2 ALA B 210      30.138  -6.351  35.268  1.00 38.48           H
ATOM   2297  HB3 ALA B 210      28.831  -5.803  36.338  1.00 38.48           H
ATOM   2298  N   VAL B 211      29.163  -5.974  39.296  1.00 26.83           N
ATOM   2299  CA  VAL B 211      28.881  -5.398  40.609  1.00 23.87           C
ATOM   2300  C   VAL B 211      29.814  -5.977  41.671  1.00 23.44           C
ATOM   2301  O   VAL B 211      30.447  -5.210  42.393  1.00 23.38           O
ATOM   2302  CB  VAL B 211      27.399  -5.582  40.984  1.00 22.78           C
ATOM   2303  CG1 VAL B 211      27.120  -5.215  42.449  1.00 24.59           C
ATOM   2304  CG2 VAL B 211      26.517  -4.699  40.087  1.00 32.31           C
ATOM   2305  H   VAL B 211      28.412  -6.468  38.831  1.00 32.20           H
ATOM   2306  HA  VAL B 211      29.077  -4.331  40.541  1.00 28.65           H
ATOM   2307  HB  VAL B 211      27.115  -6.624  40.838  1.00 27.33           H
ATOM   2308 HG11 VAL B 211      26.055  -5.329  42.653  1.00 29.51           H
ATOM   2309 HG12 VAL B 211      27.657  -5.878  43.126  1.00 29.51           H
ATOM   2310 HG13 VAL B 211      27.412  -4.184  42.642  1.00 29.51           H
ATOM   2311 HG21 VAL B 211      25.466  -4.905  40.293  1.00 38.78           H
ATOM   2312 HG22 VAL B 211      26.718  -3.642  40.273  1.00 38.78           H
ATOM   2313 HG23 VAL B 211      26.708  -4.915  39.039  1.00 38.78           H
ATOM   2314  N   THR B 212      29.882  -7.309  41.781  1.00 22.63           N
ATOM   2315  CA  THR B 212      30.657  -8.012  42.809  1.00 28.61           C
ATOM   2316  C   THR B 212      32.151  -7.710  42.698  1.00 24.82           C
ATOM   2317  O   THR B 212      32.793  -7.413  43.699  1.00 27.00           O
ATOM   2318  CB  THR B 212      30.375  -9.527  42.714  1.00 27.81           C
ATOM   2319  OG1 THR B 212      29.003  -9.750  42.924  1.00 39.50           O
ATOM   2320  CG2 THR B 212      31.144 -10.342  43.757  1.00 41.06           C
ATOM   2321  H   THR B 212      29.308  -7.872  41.168  1.00 27.15           H
ATOM   2322  HA  THR B 212      30.296  -7.658  43.775  1.00 34.33           H
ATOM   2323  HB  THR B 212      30.639  -9.889  41.719  1.00 33.38           H
ATOM   2324  HG1 THR B 212      28.508  -9.317  42.223  1.00 47.40           H
ATOM   2325 HG21 THR B 212      30.898 -11.397  43.639  1.00 49.27           H
ATOM   2326 HG22 THR B 212      32.219 -10.219  43.630  1.00 49.27           H
ATOM   2327 HG23 THR B 212      30.845 -10.034  44.758  1.00 49.27           H
ATOM   2328  N   ALA B 213      32.701  -7.792  41.482  1.00 27.91           N
ATOM   2329  CA  ALA B 213      34.114  -7.573  41.198  1.00 29.89           C
ATOM   2330  C   ALA B 213      34.555  -6.178  41.639  1.00 25.74           C
ATOM   2331  O   ALA B 213      35.574  -6.031  42.311  1.00 31.95           O
ATOM   2332  CB  ALA B 213      34.367  -7.778  39.697  1.00 29.18           C
ATOM   2333  H   ALA B 213      32.103  -8.015  40.700  1.00 33.49           H
ATOM   2334  HA  ALA B 213      34.696  -8.310  41.751  1.00 35.87           H
ATOM   2335  HB1 ALA B 213      35.415  -7.580  39.476  1.00 35.01           H
ATOM   2336  HB2 ALA B 213      34.138  -8.806  39.417  1.00 35.01           H
ATOM   2337  HB3 ALA B 213      33.748  -7.102  39.108  1.00 35.01           H
ATOM   2338  N   LEU B 214      33.781  -5.154  41.268  1.00 22.33           N
ATOM   2339  CA  LEU B 214      34.068  -3.778  41.625  1.00 21.01           C
ATOM   2340  C   LEU B 214      33.951  -3.605  43.134  1.00 19.20           C
ATOM   2341  O   LEU B 214      34.815  -2.968  43.736  1.00 20.28           O
ATOM   2342  CB  LEU B 214      33.119  -2.874  40.818  1.00 27.95           C
ATOM   2343  CG  LEU B 214      33.538  -1.426  40.515  1.00 33.60           C
ATOM   2344  CD1 LEU B 214      32.902  -0.414  41.465  1.00 40.26           C
ATOM   2345  CD2 LEU B 214      35.053  -1.222  40.383  1.00 43.81           C
ATOM   2346  H   LEU B 214      32.944  -5.337  40.733  1.00 26.80           H
ATOM   2347  HA  LEU B 214      35.098  -3.581  41.335  1.00 25.21           H
ATOM   2348  HB2 LEU B 214      33.002  -3.343  39.842  1.00 33.54           H
ATOM   2349  HB3 LEU B 214      32.129  -2.884  41.272  1.00 33.54           H
ATOM   2350  HG  LEU B 214      33.133  -1.189  39.529  1.00 40.32           H
ATOM   2351 HD11 LEU B 214      33.099   0.596  41.102  1.00 48.31           H
ATOM   2352 HD12 LEU B 214      31.821  -0.557  41.495  1.00 48.31           H
ATOM   2353 HD13 LEU B 214      33.316  -0.533  42.467  1.00 48.31           H
ATOM   2354 HD21 LEU B 214      35.249  -0.248  39.933  1.00 52.57           H
ATOM   2355 HD22 LEU B 214      35.527  -1.263  41.364  1.00 52.57           H
ATOM   2356 HD23 LEU B 214      35.482  -1.988  39.736  1.00 52.57           H
ATOM   2357  N   TRP B 215      32.909  -4.174  43.752  1.00 20.27           N
ATOM   2358  CA  TRP B 215      32.694  -4.025  45.188  1.00 23.51           C
ATOM   2359  C   TRP B 215      33.844  -4.612  46.023  1.00 21.90           C
ATOM   2360  O   TRP B 215      34.110  -4.115  47.119  1.00 22.37           O
ATOM   2361  CB  TRP B 215      31.364  -4.640  45.611  1.00 20.23           C
ATOM   2362  CG  TRP B 215      30.945  -4.086  46.929  1.00 21.73           C
ATOM   2363  CD1 TRP B 215      31.015  -4.701  48.127  1.00 24.34           C
ATOM   2364  CD2 TRP B 215      30.422  -2.753  47.190  1.00 21.94           C
ATOM   2365  NE1 TRP B 215      30.574  -3.839  49.106  1.00 21.56           N
ATOM   2366  CE2 TRP B 215      30.186  -2.626  48.586  1.00 24.61           C
ATOM   2367  CE3 TRP B 215      30.117  -1.641  46.373  1.00 21.74           C
ATOM   2368  CZ2 TRP B 215      29.649  -1.465  49.147  1.00 24.40           C
ATOM   2369  CZ3 TRP B 215      29.597  -0.461  46.927  1.00 24.71           C
ATOM   2370  CH2 TRP B 215      29.335  -0.385  48.302  1.00 29.98           C
ATOM   2371  H   TRP B 215      32.232  -4.701  43.221  1.00 24.32           H
ATOM   2372  HA  TRP B 215      32.647  -2.954  45.390  1.00 28.21           H
ATOM   2373  HB2 TRP B 215      30.599  -4.364  44.887  1.00 24.28           H
ATOM   2374  HB3 TRP B 215      31.440  -5.726  45.659  1.00 24.28           H
ATOM   2375  HD1 TRP B 215      31.371  -5.707  48.295  1.00 29.21           H
ATOM   2376  HE1 TRP B 215      30.508  -4.106  50.076  1.00 25.88           H
ATOM   2377  HE3 TRP B 215      30.300  -1.697  45.313  1.00 26.09           H
ATOM   2378  HZ2 TRP B 215      29.430  -1.437  50.203  1.00 29.27           H
ATOM   2379  HZ3 TRP B 215      29.355   0.377  46.289  1.00 29.66           H
ATOM   2380  HH2 TRP B 215      28.859   0.497  48.695  1.00 35.97           H
ATOM   2381  N   GLY B 216      34.520  -5.656  45.512  1.00 22.70           N
ATOM   2382  CA  GLY B 216      35.668  -6.280  46.175  1.00 24.77           C
ATOM   2383  C   GLY B 216      36.843  -5.320  46.351  1.00 26.31           C
ATOM   2384  O   GLY B 216      37.699  -5.560  47.202  1.00 24.73           O
ATOM   2385  H   GLY B 216      34.234  -6.025  44.616  1.00 27.24           H
ATOM   2386  HA2 GLY B 216      35.355  -6.608  47.167  1.00 29.72           H
ATOM   2387  HA3 GLY B 216      35.992  -7.141  45.592  1.00 29.72           H
ATOM   2388  N   LYS B 217      36.880  -4.222  45.575  1.00 20.83           N
ATOM   2389  CA  LYS B 217      37.915  -3.191  45.638  1.00 25.80           C
ATOM   2390  C   LYS B 217      37.561  -1.997  46.536  1.00 24.87           C
ATOM   2391  O   LYS B 217      38.392  -1.104  46.698  1.00 26.58           O
ATOM   2392  CB  LYS B 217      38.245  -2.714  44.222  1.00 25.89           C
ATOM   2393  CG  LYS B 217      38.585  -3.852  43.248  1.00 29.64           C
ATOM   2394  CD  LYS B 217      39.030  -3.228  41.918  1.00 34.07           C
ATOM   2395  CE  LYS B 217      39.291  -4.289  40.858  1.00 48.51           C
ATOM   2396  NZ  LYS B 217      39.653  -3.642  39.588  1.00 51.62           N1+
ATOM   2397  H   LYS B 217      36.119  -4.070  44.929  1.00 25.00           H
ATOM   2398  HA  LYS B 217      38.821  -3.638  46.049  1.00 30.96           H
ATOM   2399  HB2 LYS B 217      37.385  -2.173  43.828  1.00 31.07           H
ATOM   2400  HB3 LYS B 217      39.086  -2.021  44.272  1.00 31.07           H
ATOM   2401  HG2 LYS B 217      39.398  -4.452  43.659  1.00 35.57           H
ATOM   2402  HG3 LYS B 217      37.714  -4.486  43.083  1.00 35.57           H
ATOM   2403  HD2 LYS B 217      38.250  -2.554  41.557  1.00 40.89           H
ATOM   2404  HD3 LYS B 217      39.944  -2.653  42.077  1.00 40.89           H
ATOM   2405  HE2 LYS B 217      40.097  -4.948  41.184  1.00 58.21           H
ATOM   2406  HE3 LYS B 217      38.382  -4.875  40.717  1.00 58.21           H
ATOM   2407  HZ1 LYS B 217      39.931  -4.330  38.905  1.00 61.95           H
ATOM   2408  HZ2 LYS B 217      38.863  -3.124  39.216  1.00 61.95           H
ATOM   2409  HZ3 LYS B 217      40.399  -2.976  39.734  1.00 61.95           H
ATOM   2410  N   VAL B 218      36.341  -1.966  47.086  1.00 24.29           N
ATOM   2411  CA  VAL B 218      35.807  -0.880  47.915  1.00 24.20           C
ATOM   2412  C   VAL B 218      36.250  -1.029  49.371  1.00 25.51           C
ATOM   2413  O   VAL B 218      36.043  -2.074  49.984  1.00 27.37           O
ATOM   2414  CB  VAL B 218      34.260  -0.849  47.786  1.00 23.80           C
ATOM   2415  CG1 VAL B 218      33.565   0.078  48.800  1.00 23.69           C
ATOM   2416  CG2 VAL B 218      33.879  -0.386  46.371  1.00 28.47           C
ATOM   2417  H   VAL B 218      35.720  -2.742  46.909  1.00 29.14           H
ATOM   2418  HA  VAL B 218      36.187   0.069  47.533  1.00 29.05           H
ATOM   2419  HB  VAL B 218      33.866  -1.848  47.951  1.00 28.56           H
ATOM   2420 HG11 VAL B 218      32.493   0.105  48.599  1.00 28.43           H
ATOM   2421 HG12 VAL B 218      33.705  -0.302  49.808  1.00 28.43           H
ATOM   2422 HG13 VAL B 218      33.972   1.083  48.733  1.00 28.43           H
ATOM   2423 HG21 VAL B 218      32.795  -0.409  46.257  1.00 34.17           H
ATOM   2424 HG22 VAL B 218      34.236   0.631  46.210  1.00 34.17           H
ATOM   2425 HG23 VAL B 218      34.315  -1.048  45.624  1.00 34.17           H
ATOM   2426  N   ASN B 219      36.770   0.063  49.945  1.00 24.07           N
ATOM   2427  CA  ASN B 219      36.874   0.259  51.383  1.00 29.04           C
ATOM   2428  C   ASN B 219      35.521   0.798  51.833  1.00 25.30           C
ATOM   2429  O   ASN B 219      35.195   1.961  51.601  1.00 23.16           O
ATOM   2430  CB  ASN B 219      38.034   1.211  51.715  1.00 28.19           C
ATOM   2431  CG  ASN B 219      38.244   1.412  53.214  1.00 28.29           C
ATOM   2432  OD1 ASN B 219      37.323   1.362  54.031  1.00 27.72           O
ATOM   2433  ND2 ASN B 219      39.479   1.716  53.593  1.00 34.94           N
ATOM   2434  H   ASN B 219      36.921   0.877  49.368  1.00 28.88           H
ATOM   2435  HA  ASN B 219      37.067  -0.702  51.864  1.00 34.85           H
ATOM   2436  HB2 ASN B 219      38.949   0.827  51.268  1.00 33.83           H
ATOM   2437  HB3 ASN B 219      37.822   2.175  51.260  1.00 33.83           H
ATOM   2438 HD21 ASN B 219      39.671   1.876  54.568  1.00 41.93           H
ATOM   2439 HD22 ASN B 219      40.211   1.794  52.901  1.00 41.93           H
ATOM   2440  N   VAL B 220      34.729  -0.088  52.432  1.00 20.59           N
ATOM   2441  CA  VAL B 220      33.359   0.183  52.810  1.00 23.87           C
ATOM   2442  C   VAL B 220      33.301   1.355  53.793  1.00 22.71           C
ATOM   2443  O   VAL B 220      32.430   2.206  53.650  1.00 23.55           O
ATOM   2444  CB  VAL B 220      32.708  -1.114  53.337  1.00 25.04           C
ATOM   2445  CG1 VAL B 220      31.272  -0.872  53.810  1.00 30.91           C
ATOM   2446  CG2 VAL B 220      32.656  -2.172  52.211  1.00 27.47           C
ATOM   2447  H   VAL B 220      35.055  -1.037  52.539  1.00 24.70           H
ATOM   2448  HA  VAL B 220      32.823   0.483  51.907  1.00 28.65           H
ATOM   2449  HB  VAL B 220      33.295  -1.503  54.169  1.00 30.05           H
ATOM   2450 HG11 VAL B 220      30.843  -1.808  54.166  1.00 37.09           H
ATOM   2451 HG12 VAL B 220      31.259  -0.154  54.631  1.00 37.09           H
ATOM   2452 HG13 VAL B 220      30.666  -0.500  52.984  1.00 37.09           H
ATOM   2453 HG21 VAL B 220      32.210  -3.089  52.591  1.00 32.97           H
ATOM   2454 HG22 VAL B 220      32.061  -1.803  51.375  1.00 32.97           H
ATOM   2455 HG23 VAL B 220      33.659  -2.407  51.858  1.00 32.97           H
ATOM   2456  N   ASP B 221      34.223   1.442  54.759  1.00 25.44           N
ATOM   2457  CA  ASP B 221      34.210   2.543  55.717  1.00 26.88           C
ATOM   2458  C   ASP B 221      34.478   3.902  55.051  1.00 24.80           C
ATOM   2459  O   ASP B 221      33.769   4.868  55.328  1.00 23.81           O
ATOM   2460  CB  ASP B 221      35.148   2.297  56.905  1.00 28.17           C
ATOM   2461  CG  ASP B 221      34.720   1.208  57.890  1.00 37.57           C
ATOM   2462  OD1 ASP B 221      33.676   0.555  57.664  1.00 44.20           O
ATOM   2463  OD2 ASP B 221      35.446   1.071  58.898  1.00 45.17           O1-
ATOM   2464  H   ASP B 221      34.958   0.755  54.825  1.00 30.53           H
ATOM   2465  HA  ASP B 221      33.200   2.587  56.124  1.00 32.26           H
ATOM   2466  HB2 ASP B 221      36.152   2.064  56.546  1.00 33.81           H
ATOM   2467  HB3 ASP B 221      35.286   3.220  57.471  1.00 33.81           H
ATOM   2468  N   GLU B 222      35.490   3.964  54.183  1.00 22.00           N
ATOM   2469  CA  GLU B 222      35.920   5.169  53.477  1.00 26.30           C
ATOM   2470  C   GLU B 222      34.810   5.662  52.535  1.00 26.64           C
ATOM   2471  O   GLU B 222      34.365   6.812  52.645  1.00 24.74           O
ATOM   2472  CB  GLU B 222      37.218   4.838  52.728  1.00 29.86           C
ATOM   2473  CG  GLU B 222      37.821   5.973  51.889  1.00 43.58           C
ATOM   2474  CD  GLU B 222      38.855   5.387  50.913  1.00 52.76           C
ATOM   2475  OE1 GLU B 222      40.023   5.217  51.332  1.00 55.43           O
ATOM   2476  OE2 GLU B 222      38.450   5.071  49.772  1.00 47.59           O1-
ATOM   2477  H   GLU B 222      35.999   3.113  53.986  1.00 26.40           H
ATOM   2478  HA  GLU B 222      36.139   5.943  54.212  1.00 31.56           H
ATOM   2479  HB2 GLU B 222      37.963   4.512  53.455  1.00 35.83           H
ATOM   2480  HB3 GLU B 222      37.012   4.003  52.064  1.00 35.83           H
ATOM   2481  HG2 GLU B 222      37.025   6.455  51.321  1.00 52.30           H
ATOM   2482  HG3 GLU B 222      38.304   6.666  52.580  1.00 52.30           H
ATOM   2483  N   VAL B 223      34.319   4.773  51.658  1.00 23.00           N
ATOM   2484  CA  VAL B 223      33.238   5.073  50.727  1.00 23.75           C
ATOM   2485  C   VAL B 223      31.943   5.439  51.487  1.00 25.32           C
ATOM   2486  O   VAL B 223      31.216   6.332  51.056  1.00 22.38           O
ATOM   2487  CB  VAL B 223      33.090   3.922  49.697  1.00 24.58           C
ATOM   2488  CG1 VAL B 223      31.794   4.013  48.884  1.00 25.89           C
ATOM   2489  CG2 VAL B 223      34.284   3.955  48.715  1.00 25.10           C
ATOM   2490  H   VAL B 223      34.692   3.834  51.650  1.00 27.60           H
ATOM   2491  HA  VAL B 223      33.535   5.965  50.173  1.00 28.50           H
ATOM   2492  HB  VAL B 223      33.090   2.968  50.227  1.00 29.50           H
ATOM   2493 HG11 VAL B 223      31.743   3.189  48.170  1.00 31.07           H
ATOM   2494 HG12 VAL B 223      30.928   3.946  49.540  1.00 31.07           H
ATOM   2495 HG13 VAL B 223      31.758   4.957  48.343  1.00 31.07           H
ATOM   2496 HG21 VAL B 223      34.181   3.173  47.966  1.00 30.12           H
ATOM   2497 HG22 VAL B 223      34.328   4.919  48.206  1.00 30.12           H
ATOM   2498 HG23 VAL B 223      35.217   3.805  49.257  1.00 30.12           H
ATOM   2499  N   GLY B 224      31.646   4.778  52.609  1.00 19.60           N
ATOM   2500  CA  GLY B 224      30.467   5.074  53.418  1.00 23.45           C
ATOM   2501  C   GLY B 224      30.479   6.490  53.985  1.00 20.81           C
ATOM   2502  O   GLY B 224      29.489   7.208  53.844  1.00 18.94           O
ATOM   2503  H   GLY B 224      32.273   4.051  52.930  1.00 23.52           H
ATOM   2504  HA2 GLY B 224      29.589   5.012  52.783  1.00 28.13           H
ATOM   2505  HA3 GLY B 224      30.385   4.356  54.232  1.00 28.13           H
ATOM   2506  N   GLY B 225      31.592   6.898  54.603  1.00 21.67           N
ATOM   2507  CA  GLY B 225      31.793   8.259  55.065  1.00 21.25           C
ATOM   2508  C   GLY B 225      31.703   9.274  53.920  1.00 18.65           C
ATOM   2509  O   GLY B 225      31.110  10.333  54.086  1.00 22.05           O
ATOM   2510  H   GLY B 225      32.367   6.252  54.690  1.00 26.01           H
ATOM   2511  HA2 GLY B 225      31.013   8.492  55.791  1.00 25.50           H
ATOM   2512  HA3 GLY B 225      32.770   8.346  55.540  1.00 25.50           H
ATOM   2513  N   GLU B 226      32.320   8.977  52.784  1.00 19.20           N
ATOM   2514  CA  GLU B 226      32.376   9.862  51.636  1.00 21.92           C
ATOM   2515  C   GLU B 226      30.958  10.081  51.048  1.00 22.30           C
ATOM   2516  O   GLU B 226      30.579  11.209  50.731  1.00 21.21           O
ATOM   2517  CB  GLU B 226      33.381   9.263  50.644  1.00 23.32           C
ATOM   2518  CG  GLU B 226      33.642  10.128  49.413  1.00 34.24           C
ATOM   2519  CD  GLU B 226      34.492  11.366  49.671  1.00 45.95           C
ATOM   2520  OE1 GLU B 226      35.191  11.426  50.709  1.00 42.59           O
ATOM   2521  OE2 GLU B 226      34.401  12.268  48.814  1.00 33.16           O1-
ATOM   2522  H   GLU B 226      32.818   8.100  52.713  1.00 23.04           H
ATOM   2523  HA  GLU B 226      32.770  10.821  51.975  1.00 26.30           H
ATOM   2524  HB2 GLU B 226      34.324   9.071  51.157  1.00 27.99           H
ATOM   2525  HB3 GLU B 226      33.002   8.302  50.295  1.00 27.99           H
ATOM   2526  HG2 GLU B 226      34.195   9.516  48.702  1.00 41.09           H
ATOM   2527  HG3 GLU B 226      32.720  10.399  48.901  1.00 41.09           H
ATOM   2528  N   ALA B 227      30.170   9.005  50.908  1.00 18.76           N
ATOM   2529  CA  ALA B 227      28.837   9.032  50.316  1.00 19.15           C
ATOM   2530  C   ALA B 227      27.863   9.784  51.225  1.00 18.07           C
ATOM   2531  O   ALA B 227      27.115  10.641  50.753  1.00 17.27           O
ATOM   2532  CB  ALA B 227      28.353   7.610  50.032  1.00 16.56           C
ATOM   2533  H   ALA B 227      30.527   8.107  51.209  1.00 22.52           H
ATOM   2534  HA  ALA B 227      28.892   9.559  49.362  1.00 22.98           H
ATOM   2535  HB1 ALA B 227      27.356   7.645  49.595  1.00 19.87           H
ATOM   2536  HB2 ALA B 227      29.036   7.129  49.329  1.00 19.87           H
ATOM   2537  HB3 ALA B 227      28.315   7.026  50.951  1.00 19.87           H
ATOM   2538  N   LEU B 228      27.854   9.455  52.521  1.00 18.28           N
ATOM   2539  CA  LEU B 228      26.973  10.142  53.451  1.00 19.85           C
ATOM   2540  C   LEU B 228      27.352  11.620  53.559  1.00 19.10           C
ATOM   2541  O   LEU B 228      26.470  12.476  53.544  1.00 18.06           O
ATOM   2542  CB  LEU B 228      26.914   9.440  54.814  1.00 19.50           C
ATOM   2543  CG  LEU B 228      25.806  10.039  55.708  1.00 26.55           C
ATOM   2544  CD1 LEU B 228      24.406   9.812  55.130  1.00 23.68           C
ATOM   2545  CD2 LEU B 228      25.870   9.370  57.076  1.00 30.63           C
ATOM   2546  H   LEU B 228      28.492   8.752  52.868  1.00 21.94           H
ATOM   2547  HA  LEU B 228      25.980  10.088  53.007  1.00 23.82           H
ATOM   2548  HB2 LEU B 228      26.722   8.377  54.664  1.00 23.40           H
ATOM   2549  HB3 LEU B 228      27.879   9.549  55.312  1.00 23.40           H
ATOM   2550  HG  LEU B 228      25.965  11.109  55.834  1.00 31.86           H
ATOM   2551 HD11 LEU B 228      23.652  10.144  55.843  1.00 28.42           H
ATOM   2552 HD12 LEU B 228      24.276  10.392  54.220  1.00 28.42           H
ATOM   2553 HD13 LEU B 228      24.259   8.755  54.910  1.00 28.42           H
ATOM   2554 HD21 LEU B 228      25.136   9.827  57.739  1.00 36.76           H
ATOM   2555 HD22 LEU B 228      25.666   8.301  56.982  1.00 36.76           H
ATOM   2556 HD23 LEU B 228      26.859   9.515  57.504  1.00 36.76           H
ATOM   2557  N   GLY B 229      28.649  11.940  53.639  1.00 14.99           N
ATOM   2558  CA  GLY B 229      29.093  13.320  53.703  1.00 19.94           C
ATOM   2559  C   GLY B 229      28.673  14.084  52.450  1.00 18.93           C
ATOM   2560  O   GLY B 229      28.166  15.194  52.568  1.00 17.12           O
ATOM   2561  H   GLY B 229      29.347  11.210  53.651  1.00 17.99           H
ATOM   2562  HA2 GLY B 229      28.618  13.794  54.563  1.00 23.93           H
ATOM   2563  HA3 GLY B 229      30.175  13.361  53.820  1.00 23.93           H
ATOM   2564  N   ARG B 230      28.851  13.514  51.253  1.00 15.69           N
ATOM   2565  CA  ARG B 230      28.413  14.184  50.025  1.00 17.72           C
ATOM   2566  C   ARG B 230      26.903  14.353  49.964  1.00 17.49           C
ATOM   2567  O   ARG B 230      26.455  15.380  49.470  1.00 19.48           O
ATOM   2568  CB  ARG B 230      28.944  13.496  48.768  1.00 18.30           C
ATOM   2569  CG  ARG B 230      30.407  13.866  48.511  1.00 20.33           C
ATOM   2570  CD  ARG B 230      30.875  13.080  47.296  1.00 18.15           C
ATOM   2571  NE  ARG B 230      32.315  13.208  47.121  1.00 19.61           N
ATOM   2572  CZ  ARG B 230      32.939  13.947  46.208  1.00 21.00           C
ATOM   2573  NH1 ARG B 230      32.281  14.664  45.297  1.00 18.50           N
ATOM   2574  NH2 ARG B 230      34.264  13.965  46.226  1.00 23.35           N1+
ATOM   2575  H   ARG B 230      29.265  12.594  51.193  1.00 18.83           H
ATOM   2576  HA  ARG B 230      28.825  15.194  50.036  1.00 21.27           H
ATOM   2577  HB2 ARG B 230      28.816  12.415  48.845  1.00 21.95           H
ATOM   2578  HB3 ARG B 230      28.370  13.855  47.912  1.00 21.95           H
ATOM   2579  HG2 ARG B 230      30.488  14.935  48.309  1.00 24.40           H
ATOM   2580  HG3 ARG B 230      31.020  13.608  49.375  1.00 24.40           H
ATOM   2581  HD2 ARG B 230      30.639  12.030  47.444  1.00 21.78           H
ATOM   2582  HD3 ARG B 230      30.344  13.425  46.416  1.00 21.78           H
ATOM   2583  HE  ARG B 230      32.894  12.710  47.784  1.00 23.54           H
ATOM   2584 HH11 ARG B 230      31.274  14.654  45.273  1.00 22.20           H
ATOM   2585 HH12 ARG B 230      32.798  15.206  44.621  1.00 22.20           H
ATOM   2586 HH21 ARG B 230      34.754  13.415  46.919  1.00 28.02           H
ATOM   2587 HH22 ARG B 230      34.774  14.500  45.540  1.00 28.02           H
ATOM   2588  N   LEU B 231      26.118  13.403  50.482  1.00 13.63           N
ATOM   2589  CA  LEU B 231      24.673  13.548  50.549  1.00 17.63           C
ATOM   2590  C   LEU B 231      24.320  14.820  51.314  1.00 15.49           C
ATOM   2591  O   LEU B 231      23.451  15.589  50.900  1.00 15.98           O
ATOM   2592  CB  LEU B 231      24.034  12.315  51.198  1.00 17.52           C
ATOM   2593  CG  LEU B 231      22.509  12.402  51.334  1.00 17.43           C
ATOM   2594  CD1 LEU B 231      21.859  12.193  49.961  1.00 16.51           C
ATOM   2595  CD2 LEU B 231      22.008  11.352  52.319  1.00 20.56           C
ATOM   2596  H   LEU B 231      26.536  12.576  50.885  1.00 16.35           H
ATOM   2597  HA  LEU B 231      24.298  13.638  49.528  1.00 21.16           H
ATOM   2598  HB2 LEU B 231      24.304  11.416  50.640  1.00 21.02           H
ATOM   2599  HB3 LEU B 231      24.439  12.217  52.201  1.00 21.02           H
ATOM   2600  HG  LEU B 231      22.215  13.379  51.706  1.00 20.91           H
ATOM   2601 HD11 LEU B 231      20.778  12.114  50.066  1.00 19.81           H
ATOM   2602 HD12 LEU B 231      22.077  13.038  49.317  1.00 19.81           H
ATOM   2603 HD13 LEU B 231      22.241  11.283  49.503  1.00 19.81           H
ATOM   2604 HD21 LEU B 231      20.926  11.436  52.418  1.00 24.67           H
ATOM   2605 HD22 LEU B 231      22.258  10.351  51.964  1.00 24.67           H
ATOM   2606 HD23 LEU B 231      22.458  11.513  53.295  1.00 24.67           H
ATOM   2607  N   LEU B 232      24.965  15.016  52.464  1.00 17.54           N
ATOM   2608  CA  LEU B 232      24.666  16.140  53.332  1.00 17.60           C
ATOM   2609  C   LEU B 232      25.133  17.467  52.736  1.00 18.17           C
ATOM   2610  O   LEU B 232      24.550  18.492  53.056  1.00 20.01           O
ATOM   2611  CB  LEU B 232      25.282  15.905  54.712  1.00 16.18           C
ATOM   2612  CG  LEU B 232      24.388  15.126  55.693  1.00 22.77           C
ATOM   2613  CD1 LEU B 232      23.765  13.832  55.192  1.00 23.57           C
ATOM   2614  CD2 LEU B 232      25.232  14.821  56.946  1.00 30.37           C
ATOM   2615  H   LEU B 232      25.668  14.353  52.756  1.00 21.05           H
ATOM   2616  HA  LEU B 232      23.585  16.200  53.448  1.00 21.13           H
ATOM   2617  HB2 LEU B 232      26.213  15.352  54.585  1.00 19.42           H
ATOM   2618  HB3 LEU B 232      25.524  16.869  55.163  1.00 19.42           H
ATOM   2619  HG  LEU B 232      23.561  15.768  55.997  1.00 27.32           H
ATOM   2620 HD11 LEU B 232      23.108  13.429  55.962  1.00 28.28           H
ATOM   2621 HD12 LEU B 232      23.174  14.005  54.297  1.00 28.28           H
ATOM   2622 HD13 LEU B 232      24.538  13.101  54.977  1.00 28.28           H
ATOM   2623 HD21 LEU B 232      24.599  14.387  57.721  1.00 36.44           H
ATOM   2624 HD22 LEU B 232      26.034  14.121  56.701  1.00 36.44           H
ATOM   2625 HD23 LEU B 232      25.669  15.742  57.333  1.00 36.44           H
ATOM   2626  N   VAL B 233      26.202  17.475  51.938  1.00 15.95           N
ATOM   2627  CA  VAL B 233      26.729  18.686  51.304  1.00 17.52           C
ATOM   2628  C   VAL B 233      25.881  19.075  50.088  1.00 19.52           C
ATOM   2629  O   VAL B 233      25.516  20.235  49.901  1.00 17.75           O
ATOM   2630  CB  VAL B 233      28.208  18.470  50.934  1.00 18.29           C
ATOM   2631  CG1 VAL B 233      28.756  19.602  50.051  1.00 22.23           C
ATOM   2632  CG2 VAL B 233      29.050  18.408  52.227  1.00 22.67           C
ATOM   2633  H   VAL B 233      26.668  16.599  51.742  1.00 19.14           H
ATOM   2634  HA  VAL B 233      26.676  19.503  52.026  1.00 21.03           H
ATOM   2635  HB  VAL B 233      28.318  17.530  50.391  1.00 21.95           H
ATOM   2636 HG11 VAL B 233      29.821  19.448  49.873  1.00 26.68           H
ATOM   2637 HG12 VAL B 233      28.253  19.606  49.085  1.00 26.68           H
ATOM   2638 HG13 VAL B 233      28.612  20.563  50.545  1.00 26.68           H
ATOM   2639 HG21 VAL B 233      30.093  18.213  51.983  1.00 27.20           H
ATOM   2640 HG22 VAL B 233      28.966  19.348  52.769  1.00 27.20           H
ATOM   2641 HG23 VAL B 233      28.700  17.612  52.872  1.00 27.20           H
ATOM   2642  N   VAL B 234      25.599  18.112  49.232  1.00 17.03           N
ATOM   2643  CA  VAL B 234      24.986  18.346  47.921  1.00 16.42           C
ATOM   2644  C   VAL B 234      23.473  18.564  48.071  1.00 16.69           C
ATOM   2645  O   VAL B 234      22.883  19.309  47.295  1.00 18.18           O
ATOM   2646  CB  VAL B 234      25.346  17.190  46.974  1.00 15.83           C
ATOM   2647  CG1 VAL B 234      24.679  17.397  45.606  1.00 16.70           C
ATOM   2648  CG2 VAL B 234      26.868  17.046  46.761  1.00 19.00           C
ATOM   2649  H   VAL B 234      25.870  17.170  49.465  1.00 20.44           H
ATOM   2650  HA  VAL B 234      25.415  19.255  47.501  1.00 19.70           H
ATOM   2651  HB  VAL B 234      24.966  16.260  47.396  1.00 19.00           H
ATOM   2652 HG11 VAL B 234      24.937  16.574  44.941  1.00 20.04           H
ATOM   2653 HG12 VAL B 234      23.600  17.414  45.708  1.00 20.04           H
ATOM   2654 HG13 VAL B 234      25.007  18.338  45.169  1.00 20.04           H
ATOM   2655 HG21 VAL B 234      27.064  16.161  46.156  1.00 22.80           H
ATOM   2656 HG22 VAL B 234      27.268  17.916  46.246  1.00 22.80           H
ATOM   2657 HG23 VAL B 234      27.398  16.929  47.704  1.00 22.80           H
ATOM   2658  N   TYR B 235      22.850  17.900  49.049  1.00 16.96           N
ATOM   2659  CA  TYR B 235      21.397  17.892  49.231  1.00 19.05           C
ATOM   2660  C   TYR B 235      21.163  18.185  50.733  1.00 18.46           C
ATOM   2661  O   TYR B 235      20.796  17.324  51.499  1.00 18.92           O
ATOM   2662  CB  TYR B 235      20.723  16.571  48.832  1.00 20.09           C
ATOM   2663  CG  TYR B 235      21.025  16.243  47.398  1.00 19.41           C
ATOM   2664  CD1 TYR B 235      20.467  17.016  46.361  1.00 19.22           C
ATOM   2665  CD2 TYR B 235      21.904  15.198  47.086  1.00 18.05           C
ATOM   2666  CE1 TYR B 235      20.773  16.760  45.033  1.00 19.69           C
ATOM   2667  CE2 TYR B 235      22.186  14.889  45.752  1.00 20.46           C
ATOM   2668  CZ  TYR B 235      21.643  15.699  44.754  1.00 19.16           C
ATOM   2669  OH  TYR B 235      22.015  15.375  43.454  1.00 19.47           O
ATOM   2670  H   TYR B 235      23.390  17.253  49.572  1.00 20.36           H
ATOM   2671  HA  TYR B 235      20.918  18.710  48.626  1.00 22.86           H
ATOM   2672  HB2 TYR B 235      21.040  15.756  49.514  1.00 24.11           H
ATOM   2673  HB3 TYR B 235      19.626  16.664  48.991  1.00 24.11           H
ATOM   2674  HD1 TYR B 235      19.791  17.841  46.595  1.00 23.06           H
ATOM   2675  HD2 TYR B 235      22.391  14.638  47.878  1.00 21.66           H
ATOM   2676  HE1 TYR B 235      20.335  17.356  44.232  1.00 23.62           H
ATOM   2677  HE2 TYR B 235      22.848  14.074  45.473  1.00 24.56           H
ATOM   2678  HH  TYR B 235      21.975  16.182  42.867  1.00 23.36           H
ATOM   2679  N   PRO B 236      21.449  19.431  51.153  1.00 19.60           N
ATOM   2680  CA  PRO B 236      21.574  19.753  52.575  1.00 17.24           C
ATOM   2681  C   PRO B 236      20.296  19.645  53.396  1.00 19.19           C
ATOM   2682  O   PRO B 236      20.403  19.617  54.620  1.00 18.52           O
ATOM   2683  CB  PRO B 236      22.151  21.173  52.633  1.00 17.33           C
ATOM   2684  CG  PRO B 236      21.800  21.780  51.291  1.00 23.82           C
ATOM   2685  CD  PRO B 236      21.829  20.586  50.347  1.00 18.45           C
ATOM   2686  HA  PRO B 236      22.319  19.104  53.021  1.00 20.69           H
ATOM   2687  HB2 PRO B 236      21.803  21.777  53.472  1.00 20.80           H
ATOM   2688  HB3 PRO B 236      23.236  21.066  52.680  1.00 20.80           H
ATOM   2689  HG2 PRO B 236      20.807  22.217  51.351  1.00 28.59           H
ATOM   2690  HG3 PRO B 236      22.541  22.515  50.979  1.00 28.59           H
ATOM   2691  HD2 PRO B 236      21.118  20.768  49.543  1.00 22.13           H
ATOM   2692  HD3 PRO B 236      22.845  20.456  49.977  1.00 22.13           H
ATOM   2693  N   TRP B 237      19.123  19.510  52.772  1.00 18.46           N
ATOM   2694  CA  TRP B 237      17.888  19.232  53.494  1.00 17.02           C
ATOM   2695  C   TRP B 237      17.890  17.863  54.218  1.00 18.53           C
ATOM   2696  O   TRP B 237      17.235  17.686  55.226  1.00 22.08           O
ATOM   2697  CB  TRP B 237      16.645  19.356  52.578  1.00 19.52           C
ATOM   2698  CG  TRP B 237      16.649  18.547  51.334  1.00 18.05           C
ATOM   2699  CD1 TRP B 237      16.037  17.318  51.155  1.00 17.58           C
ATOM   2700  CD2 TRP B 237      17.184  18.956  50.055  1.00 18.28           C
ATOM   2701  NE1 TRP B 237      16.155  16.925  49.798  1.00 20.09           N
ATOM   2702  CE2 TRP B 237      16.850  17.921  49.110  1.00 19.07           C
ATOM   2703  CE3 TRP B 237      17.908  20.073  49.611  1.00 18.91           C
ATOM   2704  CZ2 TRP B 237      17.184  18.015  47.745  1.00 19.69           C
ATOM   2705  CZ3 TRP B 237      18.274  20.142  48.274  1.00 24.24           C
ATOM   2706  CH2 TRP B 237      17.890  19.138  47.357  1.00 17.69           C
ATOM   2707  H   TRP B 237      19.145  19.380  51.789  1.00 22.15           H
ATOM   2708  HA  TRP B 237      17.768  20.014  54.298  1.00 20.43           H
ATOM   2709  HB2 TRP B 237      15.746  19.102  53.174  1.00 23.42           H
ATOM   2710  HB3 TRP B 237      16.522  20.428  52.306  1.00 23.42           H
ATOM   2711  HD1 TRP B 237      15.533  16.688  51.867  1.00 21.09           H
ATOM   2712  HE1 TRP B 237      15.809  16.067  49.399  1.00 24.11           H
ATOM   2713  HE3 TRP B 237      18.177  20.871  50.305  1.00 22.70           H
ATOM   2714  HZ2 TRP B 237      16.912  17.239  47.038  1.00 23.63           H
ATOM   2715  HZ3 TRP B 237      18.862  20.984  47.905  1.00 29.09           H
ATOM   2716  HH2 TRP B 237      18.171  19.254  46.304  1.00 21.23           H
ATOM   2717  N   THR B 238      18.727  16.928  53.724  1.00 16.44           N
ATOM   2718  CA  THR B 238      18.964  15.619  54.343  1.00 19.38           C
ATOM   2719  C   THR B 238      19.660  15.729  55.707  1.00 19.16           C
ATOM   2720  O   THR B 238      19.681  14.741  56.442  1.00 21.11           O
ATOM   2721  CB  THR B 238      19.798  14.705  53.441  1.00 19.89           C
ATOM   2722  OG1 THR B 238      21.109  15.202  53.317  1.00 18.18           O
ATOM   2723  CG2 THR B 238      19.185  14.542  52.051  1.00 20.43           C
ATOM   2724  H   THR B 238      19.259  17.145  52.895  1.00 19.72           H
ATOM   2725  HA  THR B 238      18.001  15.132  54.504  1.00 23.25           H
ATOM   2726  HB  THR B 238      19.845  13.717  53.902  1.00 23.86           H
ATOM   2727  HG1 THR B 238      21.092  15.958  52.721  1.00 21.82           H
ATOM   2728 HG21 THR B 238      19.757  13.814  51.481  1.00 24.51           H
ATOM   2729 HG22 THR B 238      18.161  14.222  52.143  1.00 24.51           H
ATOM   2730 HG23 THR B 238      19.188  15.478  51.501  1.00 24.51           H
ATOM   2731  N   GLN B 239      20.232  16.894  56.036  1.00 19.22           N
ATOM   2732  CA  GLN B 239      20.811  17.179  57.357  1.00 22.78           C
ATOM   2733  C   GLN B 239      19.771  17.181  58.481  1.00 22.24           C
ATOM   2734  O   GLN B 239      20.159  17.141  59.653  1.00 20.55           O
ATOM   2735  CB  GLN B 239      21.541  18.527  57.369  1.00 20.46           C
ATOM   2736  CG  GLN B 239      22.784  18.561  56.473  1.00 22.97           C
ATOM   2737  CD  GLN B 239      23.454  19.936  56.438  1.00 29.80           C
ATOM   2738  OE1 GLN B 239      23.254  20.778  57.309  1.00 24.68           O
ATOM   2739  NE2 GLN B 239      24.299  20.154  55.436  1.00 25.03           N
ATOM   2740  H   GLN B 239      20.186  17.658  55.376  1.00 23.06           H
ATOM   2741  HA  GLN B 239      21.542  16.403  57.577  1.00 27.34           H
ATOM   2742  HB2 GLN B 239      20.854  19.326  57.091  1.00 24.55           H
ATOM   2743  HB3 GLN B 239      21.871  18.722  58.392  1.00 24.55           H
ATOM   2744  HG2 GLN B 239      23.504  17.864  56.901  1.00 27.57           H
ATOM   2745  HG3 GLN B 239      22.552  18.239  55.458  1.00 27.57           H
ATOM   2746 HE21 GLN B 239      24.448  19.449  54.728  1.00 30.04           H
ATOM   2747 HE22 GLN B 239      24.784  21.039  55.390  1.00 30.04           H
ATOM   2748  N   ARG B 240      18.476  17.257  58.139  1.00 21.93           N
ATOM   2749  CA  ARG B 240      17.376  17.344  59.102  1.00 20.77           C
ATOM   2750  C   ARG B 240      17.376  16.202  60.135  1.00 24.60           C
ATOM   2751  O   ARG B 240      16.881  16.412  61.232  1.00 22.49           O
ATOM   2752  CB  ARG B 240      16.036  17.457  58.357  1.00 22.58           C
ATOM   2753  CG  ARG B 240      15.565  16.123  57.752  1.00 21.56           C
ATOM   2754  CD  ARG B 240      14.370  16.267  56.804  1.00 25.91           C
ATOM   2755  NE  ARG B 240      13.237  16.948  57.435  1.00 28.67           N
ATOM   2756  CZ  ARG B 240      12.331  16.393  58.247  1.00 29.33           C
ATOM   2757  NH1 ARG B 240      12.325  15.091  58.496  1.00 24.36           N
ATOM   2758  NH2 ARG B 240      11.410  17.172  58.811  1.00 35.04           N1+
ATOM   2759  H   ARG B 240      18.238  17.275  57.156  1.00 26.31           H
ATOM   2760  HA  ARG B 240      17.520  18.273  59.656  1.00 24.93           H
ATOM   2761  HB2 ARG B 240      15.284  17.782  59.078  1.00 27.09           H
ATOM   2762  HB3 ARG B 240      16.112  18.217  57.582  1.00 27.09           H
ATOM   2763  HG2 ARG B 240      16.385  15.695  57.174  1.00 25.88           H
ATOM   2764  HG3 ARG B 240      15.304  15.424  58.547  1.00 25.88           H
ATOM   2765  HD2 ARG B 240      14.682  16.833  55.928  1.00 31.09           H
ATOM   2766  HD3 ARG B 240      14.056  15.279  56.474  1.00 31.09           H
ATOM   2767  HE  ARG B 240      13.179  17.947  57.302  1.00 34.41           H
ATOM   2768 HH11 ARG B 240      13.009  14.494  58.056  1.00 29.24           H
ATOM   2769 HH12 ARG B 240      11.623  14.693  59.103  1.00 29.24           H
ATOM   2770 HH21 ARG B 240      11.402  18.160  58.609  1.00 42.05           H
ATOM   2771 HH22 ARG B 240      10.713  16.776  59.427  1.00 42.05           H
ATOM   2772  N   PHE B 241      17.906  15.012  59.808  1.00 19.10           N
ATOM   2773  CA  PHE B 241      17.923  13.844  60.695  1.00 19.75           C
ATOM   2774  C   PHE B 241      19.116  13.855  61.663  1.00 25.91           C
ATOM   2775  O   PHE B 241      19.162  13.022  62.561  1.00 25.74           O
ATOM   2776  CB  PHE B 241      17.970  12.554  59.855  1.00 20.77           C
ATOM   2777  CG  PHE B 241      16.832  12.438  58.877  1.00 23.28           C
ATOM   2778  CD1 PHE B 241      17.039  12.749  57.524  1.00 18.01           C
ATOM   2779  CD2 PHE B 241      15.544  12.132  59.342  1.00 24.83           C
ATOM   2780  CE1 PHE B 241      15.958  12.778  56.634  1.00 26.15           C
ATOM   2781  CE2 PHE B 241      14.463  12.134  58.446  1.00 21.91           C
ATOM   2782  CZ  PHE B 241      14.669  12.461  57.093  1.00 18.63           C
ATOM   2783  H   PHE B 241      18.312  14.905  58.891  1.00 22.92           H
ATOM   2784  HA  PHE B 241      17.003  13.832  61.281  1.00 23.70           H
ATOM   2785  HB2 PHE B 241      18.915  12.506  59.318  1.00 24.93           H
ATOM   2786  HB3 PHE B 241      17.919  11.702  60.534  1.00 24.93           H
ATOM   2787  HD1 PHE B 241      18.025  13.002  57.175  1.00 21.61           H
ATOM   2788  HD2 PHE B 241      15.379  11.915  60.387  1.00 29.80           H
ATOM   2789  HE1 PHE B 241      16.117  13.052  55.600  1.00 31.38           H
ATOM   2790  HE2 PHE B 241      13.472  11.909  58.803  1.00 26.29           H
ATOM   2791  HZ  PHE B 241      13.832  12.483  56.409  1.00 22.35           H
ATOM   2792  N   PHE B 242      20.100  14.728  61.431  1.00 23.75           N
ATOM   2793  CA  PHE B 242      21.461  14.630  61.952  1.00 24.01           C
ATOM   2794  C   PHE B 242      21.840  15.833  62.811  1.00 28.11           C
ATOM   2795  O   PHE B 242      23.022  16.104  62.999  1.00 30.21           O
ATOM   2796  CB  PHE B 242      22.450  14.428  60.788  1.00 23.28           C
ATOM   2797  CG  PHE B 242      22.180  13.182  59.979  1.00 23.65           C
ATOM   2798  CD1 PHE B 242      21.769  13.286  58.637  1.00 23.88           C
ATOM   2799  CD2 PHE B 242      22.258  11.923  60.592  1.00 21.69           C
ATOM   2800  CE1 PHE B 242      21.438  12.124  57.924  1.00 21.23           C
ATOM   2801  CE2 PHE B 242      21.928  10.762  59.882  1.00 27.36           C
ATOM   2802  CZ  PHE B 242      21.514  10.861  58.544  1.00 26.74           C
ATOM   2803  H   PHE B 242      19.958  15.412  60.702  1.00 28.49           H
ATOM   2804  HA  PHE B 242      21.533  13.755  62.597  1.00 28.81           H
ATOM   2805  HB2 PHE B 242      22.414  15.303  60.138  1.00 27.93           H
ATOM   2806  HB3 PHE B 242      23.461  14.344  61.187  1.00 27.93           H
ATOM   2807  HD1 PHE B 242      21.688  14.249  58.162  1.00 28.66           H
ATOM   2808  HD2 PHE B 242      22.528  11.854  61.634  1.00 26.03           H
ATOM   2809  HE1 PHE B 242      21.116  12.204  56.899  1.00 25.48           H
ATOM   2810  HE2 PHE B 242      21.973   9.798  60.369  1.00 32.83           H
ATOM   2811  HZ  PHE B 242      21.240   9.971  57.996  1.00 32.09           H
ATOM   2812  N   GLU B 243      20.863  16.530  63.392  1.00 31.10           N
ATOM   2813  CA  GLU B 243      21.148  17.667  64.256  1.00 39.05           C
ATOM   2814  C   GLU B 243      21.953  17.316  65.519  1.00 29.80           C
ATOM   2815  O   GLU B 243      22.645  18.188  66.041  1.00 35.93           O
ATOM   2816  CB  GLU B 243      19.856  18.443  64.549  1.00 47.59           C
ATOM   2817  CG  GLU B 243      19.695  19.539  63.476  1.00 55.03           C
ATOM   2818  CD  GLU B 243      18.440  20.401  63.609  1.00 61.73           C
ATOM   2819  OE1 GLU B 243      18.456  21.477  62.969  1.00 65.44           O
ATOM   2820  OE2 GLU B 243      17.495  19.985  64.320  1.00 60.17           O1-
ATOM   2821  H   GLU B 243      19.900  16.290  63.212  1.00 37.33           H
ATOM   2822  HA  GLU B 243      21.796  18.327  63.675  1.00 46.86           H
ATOM   2823  HB2 GLU B 243      18.998  17.768  64.520  1.00 57.11           H
ATOM   2824  HB3 GLU B 243      19.908  18.904  65.537  1.00 57.11           H
ATOM   2825  HG2 GLU B 243      20.564  20.202  63.471  1.00 66.04           H
ATOM   2826  HG3 GLU B 243      19.685  19.085  62.483  1.00 66.04           H
ATOM   2827  N   SER B 244      21.906  16.062  65.996  1.00 30.99           N
ATOM   2828  CA  SER B 244      22.712  15.607  67.132  1.00 32.66           C
ATOM   2829  C   SER B 244      24.181  15.338  66.768  1.00 36.28           C
ATOM   2830  O   SER B 244      24.959  14.998  67.656  1.00 31.83           O
ATOM   2831  CB  SER B 244      22.059  14.385  67.800  1.00 32.35           C
ATOM   2832  OG  SER B 244      22.191  13.213  67.017  1.00 33.87           O
ATOM   2833  H   SER B 244      21.322  15.382  65.530  1.00 37.19           H
ATOM   2834  HA  SER B 244      22.707  16.406  67.874  1.00 39.19           H
ATOM   2835  HB2 SER B 244      22.539  14.218  68.765  1.00 38.81           H
ATOM   2836  HB3 SER B 244      21.001  14.581  67.974  1.00 38.81           H
ATOM   2837  HG  SER B 244      23.005  13.035  66.914  1.00 40.64           H
ATOM   2838  N   PHE B 245      24.560  15.419  65.476  1.00 32.68           N
ATOM   2839  CA  PHE B 245      25.898  15.071  65.015  1.00 30.74           C
ATOM   2840  C   PHE B 245      26.914  16.203  65.230  1.00 29.20           C
ATOM   2841  O   PHE B 245      28.107  15.985  65.042  1.00 35.41           O
ATOM   2842  CB  PHE B 245      25.891  14.544  63.571  1.00 28.76           C
ATOM   2843  CG  PHE B 245      25.360  13.134  63.353  1.00 29.00           C
ATOM   2844  CD1 PHE B 245      25.709  12.469  62.163  1.00 31.74           C
ATOM   2845  CD2 PHE B 245      24.552  12.463  64.299  1.00 35.95           C
ATOM   2846  CE1 PHE B 245      25.271  11.155  61.928  1.00 28.64           C
ATOM   2847  CE2 PHE B 245      24.130  11.143  64.072  1.00 32.21           C
ATOM   2848  CZ  PHE B 245      24.488  10.491  62.886  1.00 27.99           C
ATOM   2849  H   PHE B 245      23.880  15.687  64.778  1.00 39.22           H
ATOM   2850  HA  PHE B 245      26.216  14.235  65.623  1.00 36.89           H
ATOM   2851  HB2 PHE B 245      25.357  15.238  62.926  1.00 34.51           H
ATOM   2852  HB3 PHE B 245      26.920  14.539  63.211  1.00 34.51           H
ATOM   2853  HD1 PHE B 245      26.309  12.972  61.422  1.00 38.09           H
ATOM   2854  HD2 PHE B 245      24.250  12.935  65.218  1.00 43.14           H
ATOM   2855  HE1 PHE B 245      25.530  10.658  61.006  1.00 34.37           H
ATOM   2856  HE2 PHE B 245      23.509  10.639  64.800  1.00 38.65           H
ATOM   2857  HZ  PHE B 245      24.139   9.484  62.702  1.00 33.59           H
ATOM   2858  N   GLY B 246      26.464  17.404  65.606  1.00 29.11           N
ATOM   2859  CA  GLY B 246      27.325  18.553  65.846  1.00 37.71           C
ATOM   2860  C   GLY B 246      27.494  19.387  64.581  1.00 32.53           C
ATOM   2861  O   GLY B 246      26.525  19.678  63.888  1.00 34.03           O
ATOM   2862  H   GLY B 246      25.470  17.535  65.725  1.00 34.93           H
ATOM   2863  HA2 GLY B 246      26.881  19.188  66.609  1.00 45.25           H
ATOM   2864  HA3 GLY B 246      28.303  18.219  66.193  1.00 45.25           H
ATOM   2865  N   ASP B 247      28.735  19.784  64.310  1.00 28.31           N
ATOM   2866  CA  ASP B 247      29.057  20.800  63.317  1.00 35.79           C
ATOM   2867  C   ASP B 247      28.893  20.252  61.884  1.00 31.55           C
ATOM   2868  O   ASP B 247      29.615  19.345  61.465  1.00 29.08           O
ATOM   2869  CB  ASP B 247      30.501  21.260  63.553  1.00 34.63           C
ATOM   2870  CG  ASP B 247      30.898  22.494  62.746  1.00 34.72           C
ATOM   2871  OD1 ASP B 247      32.116  22.774  62.719  1.00 41.73           O
ATOM   2872  OD2 ASP B 247      29.995  23.138  62.164  1.00 40.68           O1-
ATOM   2873  H   ASP B 247      29.486  19.462  64.901  1.00 33.97           H
ATOM   2874  HA  ASP B 247      28.385  21.647  63.468  1.00 42.95           H
ATOM   2875  HB2 ASP B 247      30.633  21.503  64.608  1.00 41.55           H
ATOM   2876  HB3 ASP B 247      31.215  20.457  63.362  1.00 41.55           H
ATOM   2877  N   LEU B 248      27.943  20.845  61.154  1.00 27.35           N
ATOM   2878  CA  LEU B 248      27.622  20.573  59.748  1.00 30.65           C
ATOM   2879  C   LEU B 248      27.627  21.875  58.919  1.00 30.29           C
ATOM   2880  O   LEU B 248      26.973  21.950  57.878  1.00 36.05           O
ATOM   2881  CB  LEU B 248      26.272  19.835  59.663  1.00 28.18           C
ATOM   2882  CG  LEU B 248      26.193  18.474  60.388  1.00 28.82           C
ATOM   2883  CD1 LEU B 248      24.781  17.885  60.231  1.00 37.10           C
ATOM   2884  CD2 LEU B 248      27.219  17.435  59.905  1.00 30.63           C
ATOM   2885  H   LEU B 248      27.406  21.580  61.591  1.00 32.82           H
ATOM   2886  HA  LEU B 248      28.391  19.933  59.316  1.00 36.78           H
ATOM   2887  HB2 LEU B 248      25.506  20.491  60.079  1.00 33.81           H
ATOM   2888  HB3 LEU B 248      26.030  19.670  58.612  1.00 33.81           H
ATOM   2889  HG  LEU B 248      26.357  18.630  61.453  1.00 34.58           H
ATOM   2890 HD11 LEU B 248      24.697  16.962  60.807  1.00 44.52           H
ATOM   2891 HD12 LEU B 248      24.039  18.595  60.597  1.00 44.52           H
ATOM   2892 HD13 LEU B 248      24.577  17.669  59.181  1.00 44.52           H
ATOM   2893 HD21 LEU B 248      27.154  16.545  60.532  1.00 36.76           H
ATOM   2894 HD22 LEU B 248      27.018  17.158  58.870  1.00 36.76           H
ATOM   2895 HD23 LEU B 248      28.231  17.824  59.973  1.00 36.76           H
ATOM   2896  N   SER B 249      28.367  22.896  59.372  1.00 35.32           N
ATOM   2897  CA  SER B 249      28.261  24.276  58.883  1.00 38.90           C
ATOM   2898  C   SER B 249      28.886  24.514  57.510  1.00 40.17           C
ATOM   2899  O   SER B 249      28.549  25.498  56.848  1.00 41.73           O
ATOM   2900  CB  SER B 249      28.891  25.238  59.898  1.00 44.39           C
ATOM   2901  OG  SER B 249      30.284  25.001  60.020  1.00 41.83           O
ATOM   2902  H   SER B 249      28.921  22.753  60.206  1.00 42.39           H
ATOM   2903  HA  SER B 249      27.201  24.524  58.811  1.00 46.68           H
ATOM   2904  HB2 SER B 249      28.738  26.261  59.552  1.00 53.26           H
ATOM   2905  HB3 SER B 249      28.412  25.122  60.871  1.00 53.26           H
ATOM   2906  HG  SER B 249      30.410  24.264  60.628  1.00 50.19           H
ATOM   2907  N   THR B 250      29.855  23.680  57.127  1.00 30.80           N
ATOM   2908  CA  THR B 250      30.607  23.812  55.885  1.00 30.81           C
ATOM   2909  C   THR B 250      30.870  22.415  55.316  1.00 27.02           C
ATOM   2910  O   THR B 250      30.818  21.441  56.072  1.00 22.68           O
ATOM   2911  CB  THR B 250      31.955  24.522  56.123  1.00 28.90           C
ATOM   2912  OG1 THR B 250      32.804  23.731  56.933  1.00 32.36           O
ATOM   2913  CG2 THR B 250      31.803  25.916  56.746  1.00 34.19           C
ATOM   2914  H   THR B 250      30.103  22.915  57.737  1.00 36.96           H
ATOM   2915  HA  THR B 250      30.026  24.384  55.161  1.00 36.97           H
ATOM   2916  HB  THR B 250      32.441  24.644  55.155  1.00 34.67           H
ATOM   2917  HG1 THR B 250      33.630  24.204  57.057  1.00 38.83           H
ATOM   2918 HG21 THR B 250      32.781  26.385  56.825  1.00 41.03           H
ATOM   2919 HG22 THR B 250      31.153  26.531  56.123  1.00 41.03           H
ATOM   2920 HG23 THR B 250      31.389  25.843  57.750  1.00 41.03           H
ATOM   2921  N   PRO B 251      31.242  22.304  54.026  1.00 32.46           N
ATOM   2922  CA  PRO B 251      31.633  21.030  53.444  1.00 29.60           C
ATOM   2923  C   PRO B 251      32.785  20.351  54.186  1.00 30.48           C
ATOM   2924  O   PRO B 251      32.675  19.165  54.445  1.00 27.35           O
ATOM   2925  CB  PRO B 251      32.022  21.348  51.997  1.00 29.35           C
ATOM   2926  CG  PRO B 251      31.117  22.534  51.683  1.00 32.68           C
ATOM   2927  CD  PRO B 251      31.163  23.328  52.984  1.00 29.83           C
ATOM   2928  HA  PRO B 251      30.760  20.380  53.413  1.00 35.52           H
ATOM   2929  HB2 PRO B 251      33.059  21.687  51.981  1.00 35.21           H
ATOM   2930  HB3 PRO B 251      31.885  20.516  51.307  1.00 35.21           H
ATOM   2931  HG2 PRO B 251      31.518  23.136  50.869  1.00 39.21           H
ATOM   2932  HG3 PRO B 251      30.109  22.190  51.454  1.00 39.21           H
ATOM   2933  HD2 PRO B 251      32.049  23.958  53.006  1.00 35.80           H
ATOM   2934  HD3 PRO B 251      30.244  23.910  53.053  1.00 35.80           H
ATOM   2935  N   ASP B 252      33.830  21.073  54.615  1.00 29.26           N
ATOM   2936  CA  ASP B 252      34.916  20.473  55.392  1.00 27.83           C
ATOM   2937  C   ASP B 252      34.461  19.974  56.764  1.00 25.74           C
ATOM   2938  O   ASP B 252      34.955  18.942  57.220  1.00 26.12           O
ATOM   2939  CB  ASP B 252      36.101  21.439  55.537  1.00 33.18           C
ATOM   2940  CG  ASP B 252      36.835  21.727  54.227  1.00 39.45           C
ATOM   2941  OD1 ASP B 252      36.920  20.809  53.381  1.00 38.91           O
ATOM   2942  OD2 ASP B 252      37.308  22.876  54.096  1.00 50.38           O1-
ATOM   2943  H   ASP B 252      33.876  22.061  54.406  1.00 35.11           H
ATOM   2944  HA  ASP B 252      35.265  19.603  54.835  1.00 33.39           H
ATOM   2945  HB2 ASP B 252      35.792  22.370  56.016  1.00 39.82           H
ATOM   2946  HB3 ASP B 252      36.823  20.961  56.199  1.00 39.82           H
ATOM   2947  N   ALA B 253      33.545  20.700  57.425  1.00 22.46           N
ATOM   2948  CA  ALA B 253      32.993  20.271  58.706  1.00 25.80           C
ATOM   2949  C   ALA B 253      32.179  18.986  58.540  1.00 25.49           C
ATOM   2950  O   ALA B 253      32.345  18.070  59.336  1.00 22.93           O
ATOM   2951  CB  ALA B 253      32.167  21.376  59.363  1.00 31.91           C
ATOM   2952  H   ALA B 253      33.177  21.545  57.008  1.00 26.95           H
ATOM   2953  HA  ALA B 253      33.828  20.056  59.371  1.00 30.96           H
ATOM   2954  HB1 ALA B 253      31.791  21.025  60.323  1.00 38.30           H
ATOM   2955  HB2 ALA B 253      32.792  22.252  59.526  1.00 38.30           H
ATOM   2956  HB3 ALA B 253      31.323  21.645  58.729  1.00 38.30           H
ATOM   2957  N   VAL B 254      31.333  18.888  57.507  1.00 21.89           N
ATOM   2958  CA  VAL B 254      30.555  17.688  57.222  1.00 23.50           C
ATOM   2959  C   VAL B 254      31.481  16.504  56.942  1.00 23.65           C
ATOM   2960  O   VAL B 254      31.336  15.442  57.555  1.00 23.22           O
ATOM   2961  CB  VAL B 254      29.569  17.931  56.057  1.00 23.68           C
ATOM   2962  CG1 VAL B 254      28.853  16.619  55.684  1.00 24.13           C
ATOM   2963  CG2 VAL B 254      28.520  19.003  56.414  1.00 27.02           C
ATOM   2964  H   VAL B 254      31.238  19.671  56.875  1.00 26.27           H
ATOM   2965  HA  VAL B 254      29.968  17.453  58.112  1.00 28.20           H
ATOM   2966  HB  VAL B 254      30.127  18.273  55.184  1.00 28.41           H
ATOM   2967 HG11 VAL B 254      28.117  16.814  54.910  1.00 28.96           H
ATOM   2968 HG12 VAL B 254      29.566  15.888  55.308  1.00 28.96           H
ATOM   2969 HG13 VAL B 254      28.340  16.211  56.554  1.00 28.96           H
ATOM   2970 HG21 VAL B 254      27.876  19.185  55.555  1.00 32.42           H
ATOM   2971 HG22 VAL B 254      27.916  18.665  57.253  1.00 32.42           H
ATOM   2972 HG23 VAL B 254      28.991  19.940  56.690  1.00 32.42           H
ATOM   2973  N   MET B 255      32.418  16.674  55.995  1.00 25.21           N
ATOM   2974  CA  MET B 255      33.281  15.588  55.558  1.00 21.07           C
ATOM   2975  C   MET B 255      34.205  15.096  56.677  1.00 29.75           C
ATOM   2976  O   MET B 255      34.569  13.923  56.676  1.00 30.16           O
ATOM   2977  CB  MET B 255      34.108  15.999  54.327  1.00 25.10           C
ATOM   2978  CG  MET B 255      33.277  16.332  53.083  1.00 22.08           C
ATOM   2979  SD  MET B 255      31.952  15.209  52.581  1.00 25.14           S
ATOM   2980  CE  MET B 255      32.931  13.779  52.088  1.00 24.24           C
ATOM   2981  H   MET B 255      32.499  17.568  55.531  1.00 30.26           H
ATOM   2982  HA  MET B 255      32.639  14.755  55.269  1.00 25.28           H
ATOM   2983  HB2 MET B 255      34.723  16.863  54.578  1.00 30.12           H
ATOM   2984  HB3 MET B 255      34.779  15.176  54.079  1.00 30.12           H
ATOM   2985  HG2 MET B 255      32.817  17.301  53.187  1.00 26.49           H
ATOM   2986  HG3 MET B 255      33.985  16.413  52.267  1.00 26.49           H
ATOM   2987  HE1 MET B 255      32.268  13.012  51.690  1.00 29.09           H
ATOM   2988  HE2 MET B 255      33.638  14.068  51.310  1.00 29.09           H
ATOM   2989  HE3 MET B 255      33.476  13.383  52.944  1.00 29.09           H
ATOM   2990  N   GLY B 256      34.580  15.984  57.610  1.00 21.98           N
ATOM   2991  CA  GLY B 256      35.463  15.707  58.737  1.00 27.23           C
ATOM   2992  C   GLY B 256      34.741  15.177  59.979  1.00 27.55           C
ATOM   2993  O   GLY B 256      35.413  14.762  60.919  1.00 29.88           O
ATOM   2994  H   GLY B 256      34.249  16.935  57.518  1.00 26.38           H
ATOM   2995  HA2 GLY B 256      36.205  14.970  58.435  1.00 32.67           H
ATOM   2996  HA3 GLY B 256      35.965  16.635  59.008  1.00 32.67           H
ATOM   2997  N   ASN B 257      33.404  15.217  60.008  1.00 23.31           N
ATOM   2998  CA  ASN B 257      32.621  14.967  61.204  1.00 23.75           C
ATOM   2999  C   ASN B 257      32.677  13.466  61.524  1.00 24.53           C
ATOM   3000  O   ASN B 257      32.282  12.649  60.703  1.00 22.60           O
ATOM   3001  CB  ASN B 257      31.185  15.476  60.977  1.00 26.00           C
ATOM   3002  CG  ASN B 257      30.332  15.367  62.229  1.00 32.32           C
ATOM   3003  OD1 ASN B 257      30.155  14.285  62.776  1.00 29.43           O
ATOM   3004  ND2 ASN B 257      29.756  16.482  62.656  1.00 27.52           N
ATOM   3005  H   ASN B 257      32.905  15.541  59.190  1.00 27.97           H
ATOM   3006  HA  ASN B 257      33.051  15.556  62.012  1.00 28.50           H
ATOM   3007  HB2 ASN B 257      31.181  16.505  60.642  1.00 31.20           H
ATOM   3008  HB3 ASN B 257      30.748  14.847  60.209  1.00 31.20           H
ATOM   3009 HD21 ASN B 257      29.154  16.449  63.467  1.00 33.03           H
ATOM   3010 HD22 ASN B 257      29.892  17.354  62.160  1.00 33.03           H
ATOM   3011  N   PRO B 258      33.149  13.061  62.712  1.00 27.65           N
ATOM   3012  CA  PRO B 258      33.319  11.650  63.017  1.00 24.43           C
ATOM   3013  C   PRO B 258      31.989  10.900  63.152  1.00 22.12           C
ATOM   3014  O   PRO B 258      31.982   9.700  62.902  1.00 23.76           O
ATOM   3015  CB  PRO B 258      34.089  11.639  64.346  1.00 28.91           C
ATOM   3016  CG  PRO B 258      33.733  12.969  64.983  1.00 30.10           C
ATOM   3017  CD  PRO B 258      33.635  13.905  63.791  1.00 31.18           C
ATOM   3018  HA  PRO B 258      33.969  11.174  62.281  1.00 29.31           H
ATOM   3019  HB2 PRO B 258      33.876  10.789  64.992  1.00 34.69           H
ATOM   3020  HB3 PRO B 258      35.150  11.657  64.091  1.00 34.69           H
ATOM   3021  HG2 PRO B 258      32.784  12.886  65.513  1.00 36.12           H
ATOM   3022  HG3 PRO B 258      34.523  13.314  65.648  1.00 36.12           H
ATOM   3023  HD2 PRO B 258      32.929  14.699  64.037  1.00 37.42           H
ATOM   3024  HD3 PRO B 258      34.625  14.287  63.537  1.00 37.42           H
ATOM   3025  N   LYS B 259      30.882  11.580  63.512  1.00 22.99           N
ATOM   3026  CA  LYS B 259      29.558  10.967  63.638  1.00 25.27           C
ATOM   3027  C   LYS B 259      28.940  10.740  62.261  1.00 23.61           C
ATOM   3028  O   LYS B 259      28.264   9.733  62.066  1.00 20.32           O
ATOM   3029  CB  LYS B 259      28.644  11.797  64.547  1.00 31.69           C
ATOM   3030  CG  LYS B 259      29.232  11.953  65.968  1.00 34.75           C
ATOM   3031  CD  LYS B 259      28.310  12.786  66.874  1.00 46.39           C
ATOM   3032  CE  LYS B 259      28.966  13.370  68.135  1.00 55.14           C
ATOM   3033  NZ  LYS B 259      29.667  12.351  68.940  1.00 59.16           N1+
ATOM   3034  H   LYS B 259      30.940  12.582  63.629  1.00 27.58           H
ATOM   3035  HA  LYS B 259      29.677   9.986  64.096  1.00 30.32           H
ATOM   3036  HB2 LYS B 259      28.488  12.780  64.104  1.00 38.03           H
ATOM   3037  HB3 LYS B 259      27.675  11.301  64.618  1.00 38.03           H
ATOM   3038  HG2 LYS B 259      29.356  10.961  66.402  1.00 41.70           H
ATOM   3039  HG3 LYS B 259      30.206  12.443  65.920  1.00 41.70           H
ATOM   3040  HD2 LYS B 259      27.980  13.640  66.300  1.00 55.67           H
ATOM   3041  HD3 LYS B 259      27.439  12.192  67.160  1.00 55.67           H
ATOM   3042  HE2 LYS B 259      29.679  14.137  67.825  1.00 66.17           H
ATOM   3043  HE3 LYS B 259      28.198  13.851  68.746  1.00 66.17           H
ATOM   3044  HZ1 LYS B 259      30.010  12.770  69.793  1.00 70.99           H
ATOM   3045  HZ2 LYS B 259      29.029  11.601  69.168  1.00 70.99           H
ATOM   3046  HZ3 LYS B 259      30.444  11.981  68.412  1.00 70.99           H
ATOM   3047  N   VAL B 260      29.204  11.641  61.307  1.00 22.11           N
ATOM   3048  CA  VAL B 260      28.868  11.421  59.892  1.00 22.60           C
ATOM   3049  C   VAL B 260      29.635  10.206  59.356  1.00 24.87           C
ATOM   3050  O   VAL B 260      29.034   9.324  58.738  1.00 21.57           O
ATOM   3051  CB  VAL B 260      29.139  12.681  59.038  1.00 20.42           C
ATOM   3052  CG1 VAL B 260      28.970  12.422  57.525  1.00 22.54           C
ATOM   3053  CG2 VAL B 260      28.209  13.832  59.431  1.00 28.51           C
ATOM   3054  H   VAL B 260      29.733  12.467  61.548  1.00 26.54           H
ATOM   3055  HA  VAL B 260      27.801  11.198  59.830  1.00 27.12           H
ATOM   3056  HB  VAL B 260      30.171  12.991  59.196  1.00 24.50           H
ATOM   3057 HG11 VAL B 260      29.150  13.344  56.972  1.00 27.05           H
ATOM   3058 HG12 VAL B 260      29.685  11.676  57.177  1.00 27.05           H
ATOM   3059 HG13 VAL B 260      27.957  12.077  57.314  1.00 27.05           H
ATOM   3060 HG21 VAL B 260      28.472  14.726  58.864  1.00 34.21           H
ATOM   3061 HG22 VAL B 260      27.174  13.566  59.217  1.00 34.21           H
ATOM   3062 HG23 VAL B 260      28.310  14.059  60.493  1.00 34.21           H
ATOM   3063  N   LYS B 261      30.958  10.158  59.564  1.00 20.11           N
ATOM   3064  CA  LYS B 261      31.772   9.016  59.141  1.00 23.72           C
ATOM   3065  C   LYS B 261      31.272   7.704  59.763  1.00 22.16           C
ATOM   3066  O   LYS B 261      31.169   6.705  59.061  1.00 24.70           O
ATOM   3067  CB  LYS B 261      33.248   9.236  59.479  1.00 23.32           C
ATOM   3068  CG  LYS B 261      33.914  10.338  58.652  1.00 28.14           C
ATOM   3069  CD  LYS B 261      35.308  10.624  59.235  1.00 41.21           C
ATOM   3070  CE  LYS B 261      36.087  11.521  58.276  1.00 47.19           C
ATOM   3071  NZ  LYS B 261      37.384  11.920  58.851  1.00 51.83           N1+
ATOM   3072  H   LYS B 261      31.409  10.922  60.048  1.00 24.13           H
ATOM   3073  HA  LYS B 261      31.688   8.914  58.058  1.00 28.46           H
ATOM   3074  HB2 LYS B 261      33.355   9.443  60.546  1.00 27.98           H
ATOM   3075  HB3 LYS B 261      33.782   8.308  59.262  1.00 27.98           H
ATOM   3076  HG2 LYS B 261      33.989  10.026  57.609  1.00 33.77           H
ATOM   3077  HG3 LYS B 261      33.322  11.252  58.704  1.00 33.77           H
ATOM   3078  HD2 LYS B 261      35.203  11.131  60.195  1.00 49.45           H
ATOM   3079  HD3 LYS B 261      35.852   9.689  59.376  1.00 49.45           H
ATOM   3080  HE2 LYS B 261      36.246  10.995  57.332  1.00 56.63           H
ATOM   3081  HE3 LYS B 261      35.493  12.415  58.084  1.00 56.63           H
ATOM   3082  HZ1 LYS B 261      37.877  12.501  58.187  1.00 62.19           H
ATOM   3083  HZ2 LYS B 261      37.227  12.444  59.702  1.00 62.19           H
ATOM   3084  HZ3 LYS B 261      37.932  11.095  59.049  1.00 62.19           H
ATOM   3085  N   ALA B 262      30.902   7.720  61.050  1.00 20.35           N
ATOM   3086  CA  ALA B 262      30.375   6.542  61.762  1.00 26.75           C
ATOM   3087  C   ALA B 262      29.044   6.038  61.183  1.00 21.55           C
ATOM   3088  O   ALA B 262      28.865   4.825  61.018  1.00 21.05           O
ATOM   3089  CB  ALA B 262      30.221   6.838  63.259  1.00 24.70           C
ATOM   3090  H   ALA B 262      31.001   8.581  61.566  1.00 24.42           H
ATOM   3091  HA  ALA B 262      31.106   5.740  61.665  1.00 32.10           H
ATOM   3092  HB1 ALA B 262      29.864   5.947  63.776  1.00 29.64           H
ATOM   3093  HB2 ALA B 262      31.185   7.128  63.676  1.00 29.64           H
ATOM   3094  HB3 ALA B 262      29.510   7.647  63.412  1.00 29.64           H
ATOM   3095  N   HIS B 263      28.119   6.958  60.877  1.00 21.59           N
ATOM   3096  CA  HIS B 263      26.830   6.593  60.304  1.00 24.53           C
ATOM   3097  C   HIS B 263      27.000   6.113  58.874  1.00 22.93           C
ATOM   3098  O   HIS B 263      26.330   5.175  58.471  1.00 21.54           O
ATOM   3099  CB  HIS B 263      25.821   7.737  60.421  1.00 24.13           C
ATOM   3100  CG  HIS B 263      24.406   7.302  60.125  1.00 23.43           C
ATOM   3101  ND1 HIS B 263      23.618   7.714  59.072  1.00 26.88           N
ATOM   3102  CD2 HIS B 263      23.732   6.280  60.747  1.00 20.74           C
ATOM   3103  CE1 HIS B 263      22.498   6.967  59.073  1.00 21.21           C
ATOM   3104  NE2 HIS B 263      22.505   6.114  60.106  1.00 26.98           N
ATOM   3105  H   HIS B 263      28.313   7.938  61.031  1.00 25.90           H
ATOM   3106  HA  HIS B 263      26.441   5.757  60.890  1.00 29.44           H
ATOM   3107  HB2 HIS B 263      26.104   8.551  59.755  1.00 28.95           H
ATOM   3108  HB3 HIS B 263      25.846   8.110  61.443  1.00 28.95           H
ATOM   3109  HD1 HIS B 263      23.862   8.407  58.382  1.00 32.25           H
ATOM   3110  HD2 HIS B 263      24.140   5.608  61.480  1.00 24.89           H
ATOM   3111  HE1 HIS B 263      21.728   7.004  58.314  1.00 25.45           H
ATOM   3112  N   GLY B 264      27.909   6.722  58.111  1.00 20.67           N
ATOM   3113  CA  GLY B 264      28.227   6.279  56.777  1.00 20.95           C
ATOM   3114  C   GLY B 264      28.683   4.822  56.743  1.00 20.86           C
ATOM   3115  O   GLY B 264      28.257   4.079  55.860  1.00 22.10           O
ATOM   3116  H   GLY B 264      28.438   7.494  58.490  1.00 24.81           H
ATOM   3117  HA2 GLY B 264      27.328   6.375  56.166  1.00 25.14           H
ATOM   3118  HA3 GLY B 264      29.012   6.914  56.371  1.00 25.14           H
ATOM   3119  N   LYS B 265      29.550   4.394  57.669  1.00 20.09           N
ATOM   3120  CA  LYS B 265      30.029   3.021  57.660  1.00 26.61           C
ATOM   3121  C   LYS B 265      28.957   2.017  58.078  1.00 21.62           C
ATOM   3122  O   LYS B 265      28.973   0.897  57.586  1.00 25.58           O
ATOM   3123  CB  LYS B 265      31.365   2.848  58.393  1.00 34.74           C
ATOM   3124  CG  LYS B 265      31.360   3.236  59.865  1.00 40.87           C
ATOM   3125  CD  LYS B 265      32.646   2.785  60.592  1.00 47.40           C
ATOM   3126  CE  LYS B 265      32.731   1.268  60.826  1.00 56.36           C
ATOM   3127  NZ  LYS B 265      31.711   0.797  61.787  1.00 61.73           N1+
ATOM   3128  H   LYS B 265      29.918   5.041  58.354  1.00 24.11           H
ATOM   3129  HA  LYS B 265      30.257   2.778  56.619  1.00 31.94           H
ATOM   3130  HB2 LYS B 265      31.655   1.805  58.299  1.00 41.69           H
ATOM   3131  HB3 LYS B 265      32.112   3.465  57.891  1.00 41.69           H
ATOM   3132  HG2 LYS B 265      31.261   4.314  59.947  1.00 49.04           H
ATOM   3133  HG3 LYS B 265      30.504   2.768  60.347  1.00 49.04           H
ATOM   3134  HD2 LYS B 265      33.511   3.091  60.003  1.00 56.88           H
ATOM   3135  HD3 LYS B 265      32.705   3.298  61.553  1.00 56.88           H
ATOM   3136  HE2 LYS B 265      32.600   0.745  59.877  1.00 67.63           H
ATOM   3137  HE3 LYS B 265      33.724   1.026  61.208  1.00 67.63           H
ATOM   3138  HZ1 LYS B 265      31.787  -0.206  61.892  1.00 74.07           H
ATOM   3139  HZ2 LYS B 265      31.854   1.243  62.681  1.00 74.07           H
ATOM   3140  HZ3 LYS B 265      30.790   1.022  61.437  1.00 74.07           H
ATOM   3141  N   LYS B 266      28.025   2.416  58.947  1.00 19.02           N
ATOM   3142  CA  LYS B 266      26.859   1.631  59.329  1.00 23.69           C
ATOM   3143  C   LYS B 266      25.908   1.441  58.138  1.00 21.81           C
ATOM   3144  O   LYS B 266      25.520   0.312  57.822  1.00 22.91           O
ATOM   3145  CB  LYS B 266      26.213   2.334  60.531  1.00 23.74           C
ATOM   3146  CG  LYS B 266      25.058   1.550  61.158  1.00 37.76           C
ATOM   3147  CD  LYS B 266      24.324   2.370  62.238  1.00 40.77           C
ATOM   3148  CE  LYS B 266      25.229   2.834  63.385  1.00 47.91           C
ATOM   3149  NZ  LYS B 266      24.441   3.488  64.449  1.00 48.97           N1+
ATOM   3150  H   LYS B 266      28.088   3.359  59.304  1.00 22.82           H
ATOM   3151  HA  LYS B 266      27.196   0.643  59.647  1.00 28.42           H
ATOM   3152  HB2 LYS B 266      26.983   2.469  61.292  1.00 28.48           H
ATOM   3153  HB3 LYS B 266      25.849   3.319  60.237  1.00 28.48           H
ATOM   3154  HG2 LYS B 266      24.332   1.300  60.384  1.00 45.31           H
ATOM   3155  HG3 LYS B 266      25.436   0.622  61.590  1.00 45.31           H
ATOM   3156  HD2 LYS B 266      23.851   3.236  61.774  1.00 48.92           H
ATOM   3157  HD3 LYS B 266      23.546   1.741  62.666  1.00 48.92           H
ATOM   3158  HE2 LYS B 266      25.770   1.981  63.797  1.00 57.49           H
ATOM   3159  HE3 LYS B 266      25.949   3.550  62.986  1.00 57.49           H
ATOM   3160  HZ1 LYS B 266      25.021   3.673  65.254  1.00 58.76           H
ATOM   3161  HZ2 LYS B 266      24.078   4.371  64.108  1.00 58.76           H
ATOM   3162  HZ3 LYS B 266      23.663   2.900  64.716  1.00 58.76           H
ATOM   3163  N   VAL B 267      25.580   2.533  57.436  1.00 21.38           N
ATOM   3164  CA  VAL B 267      24.701   2.495  56.261  1.00 22.12           C
ATOM   3165  C   VAL B 267      25.309   1.626  55.158  1.00 20.43           C
ATOM   3166  O   VAL B 267      24.631   0.750  54.625  1.00 19.37           O
ATOM   3167  CB  VAL B 267      24.424   3.939  55.792  1.00 23.60           C
ATOM   3168  CG1 VAL B 267      23.846   3.981  54.378  1.00 23.38           C
ATOM   3169  CG2 VAL B 267      23.467   4.602  56.806  1.00 22.04           C
ATOM   3170  H   VAL B 267      25.933   3.434  57.724  1.00 25.65           H
ATOM   3171  HA  VAL B 267      23.750   2.046  56.556  1.00 26.55           H
ATOM   3172  HB  VAL B 267      25.364   4.493  55.780  1.00 28.32           H
ATOM   3173 HG11 VAL B 267      23.576   5.006  54.132  1.00 28.06           H
ATOM   3174 HG12 VAL B 267      24.577   3.635  53.648  1.00 28.06           H
ATOM   3175 HG13 VAL B 267      22.960   3.355  54.328  1.00 28.06           H
ATOM   3176 HG21 VAL B 267      23.268   5.629  56.505  1.00 26.44           H
ATOM   3177 HG22 VAL B 267      22.527   4.057  56.852  1.00 26.44           H
ATOM   3178 HG23 VAL B 267      23.904   4.609  57.801  1.00 26.44           H
ATOM   3179  N   LEU B 268      26.570   1.880  54.793  1.00 18.61           N
ATOM   3180  CA  LEU B 268      27.231   1.156  53.705  1.00 22.37           C
ATOM   3181  C   LEU B 268      27.555  -0.301  54.068  1.00 20.61           C
ATOM   3182  O   LEU B 268      27.624  -1.140  53.175  1.00 21.57           O
ATOM   3183  CB  LEU B 268      28.475   1.945  53.248  1.00 22.79           C
ATOM   3184  CG  LEU B 268      28.569   2.397  51.774  1.00 31.17           C
ATOM   3185  CD1 LEU B 268      29.600   1.550  51.046  1.00 37.45           C
ATOM   3186  CD2 LEU B 268      27.252   2.513  50.999  1.00 31.82           C
ATOM   3187  H   LEU B 268      27.079   2.618  55.257  1.00 22.33           H
ATOM   3188  HA  LEU B 268      26.516   1.107  52.890  1.00 26.84           H
ATOM   3189  HB2 LEU B 268      28.516   2.868  53.815  1.00 27.34           H
ATOM   3190  HB3 LEU B 268      29.374   1.403  53.538  1.00 27.34           H
ATOM   3191  HG  LEU B 268      28.977   3.399  51.756  1.00 37.40           H
ATOM   3192 HD11 LEU B 268      29.750   1.940  50.041  1.00 44.94           H
ATOM   3193 HD12 LEU B 268      30.556   1.584  51.570  1.00 44.94           H
ATOM   3194 HD13 LEU B 268      29.243   0.525  51.014  1.00 44.94           H
ATOM   3195 HD21 LEU B 268      27.428   3.068  50.079  1.00 38.18           H
ATOM   3196 HD22 LEU B 268      26.864   1.530  50.738  1.00 38.18           H
ATOM   3197 HD23 LEU B 268      26.520   3.060  51.594  1.00 38.18           H
ATOM   3198  N   GLY B 269      27.772  -0.625  55.348  1.00 19.08           N
ATOM   3199  CA  GLY B 269      27.920  -2.010  55.794  1.00 23.30           C
ATOM   3200  C   GLY B 269      26.648  -2.823  55.532  1.00 21.64           C
ATOM   3201  O   GLY B 269      26.720  -3.949  55.051  1.00 21.97           O
ATOM   3202  H   GLY B 269      27.768   0.103  56.048  1.00 22.89           H
ATOM   3203  HA2 GLY B 269      28.744  -2.476  55.253  1.00 27.95           H
ATOM   3204  HA3 GLY B 269      28.133  -2.029  56.863  1.00 27.95           H
ATOM   3205  N   ALA B 270      25.472  -2.252  55.837  1.00 20.56           N
ATOM   3206  CA  ALA B 270      24.189  -2.887  55.539  1.00 20.36           C
ATOM   3207  C   ALA B 270      23.946  -3.000  54.036  1.00 20.19           C
ATOM   3208  O   ALA B 270      23.468  -4.028  53.567  1.00 21.13           O
ATOM   3209  CB  ALA B 270      23.051  -2.136  56.231  1.00 21.06           C
ATOM   3210  H   ALA B 270      25.461  -1.315  56.215  1.00 24.67           H
ATOM   3211  HA  ALA B 270      24.210  -3.899  55.950  1.00 24.44           H
ATOM   3212  HB1 ALA B 270      22.103  -2.623  56.006  1.00 25.27           H
ATOM   3213  HB2 ALA B 270      23.213  -2.153  57.308  1.00 25.27           H
ATOM   3214  HB3 ALA B 270      23.026  -1.102  55.887  1.00 25.27           H
ATOM   3215  N   PHE B 271      24.291  -1.956  53.270  1.00 18.79           N
ATOM   3216  CA  PHE B 271      24.239  -2.008  51.817  1.00 21.83           C
ATOM   3217  C   PHE B 271      25.087  -3.182  51.281  1.00 22.34           C
ATOM   3218  O   PHE B 271      24.625  -3.962  50.449  1.00 21.87           O
ATOM   3219  CB  PHE B 271      24.702  -0.655  51.269  1.00 22.39           C
ATOM   3220  CG  PHE B 271      24.683  -0.580  49.763  1.00 21.62           C
ATOM   3221  CD1 PHE B 271      23.525  -0.155  49.093  1.00 26.35           C
ATOM   3222  CD2 PHE B 271      25.827  -0.948  49.033  1.00 26.42           C
ATOM   3223  CE1 PHE B 271      23.516  -0.070  47.692  1.00 24.39           C
ATOM   3224  CE2 PHE B 271      25.814  -0.877  47.630  1.00 23.84           C
ATOM   3225  CZ  PHE B 271      24.663  -0.428  46.963  1.00 22.46           C
ATOM   3226  H   PHE B 271      24.652  -1.119  53.704  1.00 22.55           H
ATOM   3227  HA  PHE B 271      23.202  -2.166  51.517  1.00 26.20           H
ATOM   3228  HB2 PHE B 271      24.066   0.131  51.677  1.00 26.87           H
ATOM   3229  HB3 PHE B 271      25.719  -0.475  51.601  1.00 26.87           H
ATOM   3230  HD1 PHE B 271      22.650   0.130  49.654  1.00 31.63           H
ATOM   3231  HD2 PHE B 271      26.717  -1.282  49.546  1.00 31.70           H
ATOM   3232  HE1 PHE B 271      22.629   0.272  47.178  1.00 29.27           H
ATOM   3233  HE2 PHE B 271      26.693  -1.154  47.066  1.00 28.61           H
ATOM   3234  HZ  PHE B 271      24.664  -0.347  45.886  1.00 26.95           H
ATOM   3235  N   SER B 272      26.314  -3.311  51.791  1.00 21.77           N
ATOM   3236  CA  SER B 272      27.312  -4.283  51.371  1.00 25.01           C
ATOM   3237  C   SER B 272      26.789  -5.697  51.620  1.00 25.93           C
ATOM   3238  O   SER B 272      26.814  -6.545  50.727  1.00 23.54           O
ATOM   3239  CB  SER B 272      28.613  -3.979  52.125  1.00 23.52           C
ATOM   3240  OG  SER B 272      29.667  -4.778  51.665  1.00 26.42           O
ATOM   3241  H   SER B 272      26.587  -2.678  52.529  1.00 26.12           H
ATOM   3242  HA  SER B 272      27.487  -4.142  50.304  1.00 30.01           H
ATOM   3243  HB2 SER B 272      28.886  -2.935  51.975  1.00 28.22           H
ATOM   3244  HB3 SER B 272      28.467  -4.162  53.187  1.00 28.22           H
ATOM   3245  HG  SER B 272      30.448  -4.589  52.192  1.00 31.70           H
ATOM   3246  N   ASP B 273      26.259  -5.947  52.822  1.00 27.35           N
ATOM   3247  CA  ASP B 273      25.625  -7.224  53.152  1.00 34.28           C
ATOM   3248  C   ASP B 273      24.426  -7.534  52.219  1.00 32.22           C
ATOM   3249  O   ASP B 273      24.209  -8.693  51.856  1.00 31.79           O
ATOM   3250  CB  ASP B 273      25.266  -7.263  54.656  1.00 34.81           C
ATOM   3251  CG  ASP B 273      26.438  -7.142  55.654  1.00 43.16           C
ATOM   3252  OD1 ASP B 273      26.125  -6.942  56.846  1.00 41.84           O
ATOM   3253  OD2 ASP B 273      27.619  -7.257  55.248  1.00 40.35           O1-
ATOM   3254  H   ASP B 273      26.304  -5.240  53.544  1.00 32.82           H
ATOM   3255  HA  ASP B 273      26.371  -8.002  52.986  1.00 41.13           H
ATOM   3256  HB2 ASP B 273      24.528  -6.495  54.891  1.00 41.77           H
ATOM   3257  HB3 ASP B 273      24.752  -8.197  54.876  1.00 41.77           H
ATOM   3258  N   GLY B 274      23.664  -6.515  51.792  1.00 28.14           N
ATOM   3259  CA  GLY B 274      22.563  -6.654  50.850  1.00 29.33           C
ATOM   3260  C   GLY B 274      23.003  -7.129  49.464  1.00 28.78           C
ATOM   3261  O   GLY B 274      22.200  -7.741  48.765  1.00 28.63           O
ATOM   3262  H   GLY B 274      23.878  -5.582  52.119  1.00 33.77           H
ATOM   3263  HA2 GLY B 274      21.869  -7.394  51.245  1.00 35.20           H
ATOM   3264  HA3 GLY B 274      22.054  -5.697  50.751  1.00 35.20           H
ATOM   3265  N   LEU B 275      24.256  -6.863  49.053  1.00 28.67           N
ATOM   3266  CA  LEU B 275      24.786  -7.304  47.754  1.00 25.96           C
ATOM   3267  C   LEU B 275      24.949  -8.825  47.668  1.00 28.07           C
ATOM   3268  O   LEU B 275      24.983  -9.372  46.569  1.00 29.59           O
ATOM   3269  CB  LEU B 275      26.121  -6.629  47.416  1.00 29.00           C
ATOM   3270  CG  LEU B 275      26.060  -5.100  47.375  1.00 28.46           C
ATOM   3271  CD1 LEU B 275      27.476  -4.548  47.151  1.00 29.36           C
ATOM   3272  CD2 LEU B 275      25.127  -4.577  46.278  1.00 35.81           C
ATOM   3273  H   LEU B 275      24.879  -6.367  49.676  1.00 34.40           H
ATOM   3274  HA  LEU B 275      24.071  -7.006  46.995  1.00 31.15           H
ATOM   3275  HB2 LEU B 275      26.863  -6.938  48.152  1.00 34.80           H
ATOM   3276  HB3 LEU B 275      26.460  -6.988  46.443  1.00 34.80           H
ATOM   3277  HG  LEU B 275      25.706  -4.731  48.333  1.00 34.15           H
ATOM   3278 HD11 LEU B 275      27.452  -3.459  47.161  1.00 35.24           H
ATOM   3279 HD12 LEU B 275      28.128  -4.887  47.956  1.00 35.24           H
ATOM   3280 HD13 LEU B 275      27.874  -4.891  46.195  1.00 35.24           H
ATOM   3281 HD21 LEU B 275      25.174  -3.489  46.254  1.00 42.97           H
ATOM   3282 HD22 LEU B 275      25.428  -4.975  45.308  1.00 42.97           H
ATOM   3283 HD23 LEU B 275      24.098  -4.864  46.490  1.00 42.97           H
ATOM   3284  N   ALA B 276      25.064  -9.503  48.815  1.00 26.80           N
ATOM   3285  CA  ALA B 276      25.042 -10.955  48.904  1.00 26.97           C
ATOM   3286  C   ALA B 276      23.638 -11.529  48.707  1.00 30.03           C
ATOM   3287  O   ALA B 276      23.515 -12.745  48.594  1.00 32.23           O
ATOM   3288  CB  ALA B 276      25.623 -11.374  50.260  1.00 29.82           C
ATOM   3289  H   ALA B 276      25.050  -8.989  49.685  1.00 32.16           H
ATOM   3290  HA  ALA B 276      25.688 -11.361  48.124  1.00 32.36           H
ATOM   3291  HB1 ALA B 276      25.715 -12.459  50.303  1.00 35.78           H
ATOM   3292  HB2 ALA B 276      26.611 -10.932  50.392  1.00 35.78           H
ATOM   3293  HB3 ALA B 276      24.968 -11.047  51.067  1.00 35.78           H
ATOM   3294  N   HIS B 277      22.594 -10.681  48.701  1.00 30.27           N
ATOM   3295  CA  HIS B 277      21.182 -11.063  48.673  1.00 30.17           C
ATOM   3296  C   HIS B 277      20.395 -10.344  47.569  1.00 27.22           C
ATOM   3297  O   HIS B 277      19.240  -9.994  47.785  1.00 25.45           O
ATOM   3298  CB  HIS B 277      20.557 -10.867  50.062  1.00 31.36           C
ATOM   3299  CG  HIS B 277      21.234 -11.714  51.105  1.00 36.86           C
ATOM   3300  ND1 HIS B 277      21.169 -13.109  51.168  1.00 35.90           N
ATOM   3301  CD2 HIS B 277      22.056 -11.253  52.090  1.00 32.83           C
ATOM   3302  CE1 HIS B 277      21.962 -13.452  52.190  1.00 33.84           C
ATOM   3303  NE2 HIS B 277      22.513 -12.363  52.753  1.00 40.71           N
ATOM   3304  H   HIS B 277      22.788  -9.692  48.769  1.00 36.32           H
ATOM   3305  HA  HIS B 277      21.117 -12.125  48.444  1.00 36.21           H
ATOM   3306  HB2 HIS B 277      19.509 -11.168  50.021  1.00 37.63           H
ATOM   3307  HB3 HIS B 277      20.609  -9.816  50.349  1.00 37.63           H
ATOM   3308  HD2 HIS B 277      22.312 -10.225  52.289  1.00 39.39           H
ATOM   3309  HE1 HIS B 277      22.163 -14.469  52.494  1.00 40.60           H
ATOM   3310  HE2 HIS B 277      23.163 -12.360  53.530  1.00 48.85           H
ATOM   3311  N   LEU B 278      21.009 -10.155  46.392  1.00 27.41           N
ATOM   3312  CA  LEU B 278      20.439  -9.410  45.263  1.00 33.14           C
ATOM   3313  C   LEU B 278      19.110  -9.993  44.760  1.00 33.35           C
ATOM   3314  O   LEU B 278      18.303  -9.220  44.258  1.00 33.43           O
ATOM   3315  CB  LEU B 278      21.460  -9.333  44.105  1.00 33.32           C
ATOM   3316  CG  LEU B 278      22.171  -7.991  43.807  1.00 44.38           C
ATOM   3317  CD1 LEU B 278      22.148  -6.953  44.930  1.00 33.21           C
ATOM   3318  CD2 LEU B 278      23.624  -8.284  43.395  1.00 41.03           C
ATOM   3319  H   LEU B 278      21.947 -10.513  46.281  1.00 32.89           H
ATOM   3320  HA  LEU B 278      20.213  -8.410  45.623  1.00 39.77           H
ATOM   3321  HB2 LEU B 278      22.221 -10.090  44.292  1.00 39.99           H
ATOM   3322  HB3 LEU B 278      20.976  -9.645  43.177  1.00 39.99           H
ATOM   3323  HG  LEU B 278      21.666  -7.545  42.949  1.00 53.25           H
ATOM   3324 HD11 LEU B 278      22.862  -6.156  44.724  1.00 39.85           H
ATOM   3325 HD12 LEU B 278      21.156  -6.510  44.998  1.00 39.85           H
ATOM   3326 HD13 LEU B 278      22.390  -7.435  45.874  1.00 39.85           H
ATOM   3327 HD21 LEU B 278      24.110  -7.366  43.061  1.00 49.24           H
ATOM   3328 HD22 LEU B 278      24.176  -8.693  44.238  1.00 49.24           H
ATOM   3329 HD23 LEU B 278      23.641  -9.005  42.578  1.00 49.24           H
ATOM   3330  N   ASP B 279      18.888 -11.312  44.869  1.00 32.01           N
ATOM   3331  CA  ASP B 279      17.622 -11.957  44.506  1.00 37.67           C
ATOM   3332  C   ASP B 279      16.531 -11.880  45.591  1.00 39.49           C
ATOM   3333  O   ASP B 279      15.440 -12.405  45.383  1.00 37.32           O
ATOM   3334  CB  ASP B 279      17.849 -13.424  44.099  1.00 46.83           C
ATOM   3335  CG  ASP B 279      18.900 -13.564  43.004  1.00 46.58           C
ATOM   3336  OD1 ASP B 279      19.966 -14.142  43.306  1.00 58.43           O
ATOM   3337  OD2 ASP B 279      18.614 -13.104  41.877  1.00 58.05           O1-
ATOM   3338  H   ASP B 279      19.611 -11.901  45.260  1.00 38.42           H
ATOM   3339  HA  ASP B 279      17.230 -11.447  43.625  1.00 45.21           H
ATOM   3340  HB2 ASP B 279      18.109 -14.018  44.973  1.00 56.19           H
ATOM   3341  HB3 ASP B 279      16.901 -13.766  43.682  1.00 56.19           H
ATOM   3342  N   ASN B 280      16.806 -11.283  46.758  1.00 35.39           N
ATOM   3343  CA  ASN B 280      15.833 -11.147  47.844  1.00 29.69           C
ATOM   3344  C   ASN B 280      16.083  -9.842  48.610  1.00 29.75           C
ATOM   3345  O   ASN B 280      16.239  -9.851  49.827  1.00 28.18           O
ATOM   3346  CB  ASN B 280      15.882 -12.397  48.739  1.00 30.38           C
ATOM   3347  CG  ASN B 280      14.838 -12.335  49.861  1.00 36.82           C
ATOM   3348  OD1 ASN B 280      13.676 -12.010  49.628  1.00 41.74           O
ATOM   3349  ND2 ASN B 280      15.238 -12.693  51.085  1.00 38.37           N
ATOM   3350  H   ASN B 280      17.723 -10.882  46.896  1.00 42.47           H
ATOM   3351  HA  ASN B 280      14.833 -11.070  47.411  1.00 35.63           H
ATOM   3352  HB2 ASN B 280      15.621 -13.238  48.095  1.00 36.45           H
ATOM   3353  HB3 ASN B 280      16.886 -12.544  49.141  1.00 36.45           H
ATOM   3354 HD21 ASN B 280      14.575 -12.680  51.843  1.00 46.04           H
ATOM   3355 HD22 ASN B 280      16.200 -12.956  51.238  1.00 46.04           H
ATOM   3356  N   LEU B 281      16.086  -8.696  47.922  1.00 29.71           N
ATOM   3357  CA  LEU B 281      16.322  -7.417  48.606  1.00 28.61           C
ATOM   3358  C   LEU B 281      15.163  -7.074  49.536  1.00 26.39           C
ATOM   3359  O   LEU B 281      15.392  -6.573  50.634  1.00 27.32           O
ATOM   3360  CB  LEU B 281      16.577  -6.293  47.598  1.00 28.50           C
ATOM   3361  CG  LEU B 281      17.892  -6.426  46.808  1.00 28.88           C
ATOM   3362  CD1 LEU B 281      17.941  -5.327  45.735  1.00 36.19           C
ATOM   3363  CD2 LEU B 281      19.116  -6.283  47.730  1.00 27.88           C
ATOM   3364  H   LEU B 281      15.927  -8.706  46.921  1.00 35.65           H
ATOM   3365  HA  LEU B 281      17.206  -7.527  49.232  1.00 34.33           H
ATOM   3366  HB2 LEU B 281      15.743  -6.276  46.893  1.00 34.19           H
ATOM   3367  HB3 LEU B 281      16.584  -5.340  48.130  1.00 34.19           H
ATOM   3368  HG  LEU B 281      17.926  -7.398  46.318  1.00 34.65           H
ATOM   3369 HD11 LEU B 281      18.865  -5.409  45.163  1.00 43.42           H
ATOM   3370 HD12 LEU B 281      17.091  -5.429  45.058  1.00 43.42           H
ATOM   3371 HD13 LEU B 281      17.905  -4.344  46.206  1.00 43.42           H
ATOM   3372 HD21 LEU B 281      20.030  -6.366  47.144  1.00 33.46           H
ATOM   3373 HD22 LEU B 281      19.090  -5.309  48.213  1.00 33.46           H
ATOM   3374 HD23 LEU B 281      19.131  -7.066  48.485  1.00 33.46           H
ATOM   3375  N   LYS B 282      13.916  -7.315  49.113  1.00 26.97           N
ATOM   3376  CA  LYS B 282      12.759  -6.946  49.929  1.00 29.99           C
ATOM   3377  C   LYS B 282      12.760  -7.689  51.256  1.00 30.85           C
ATOM   3378  O   LYS B 282      12.499  -7.074  52.282  1.00 28.49           O
ATOM   3379  CB  LYS B 282      11.450  -7.127  49.150  1.00 30.56           C
ATOM   3380  CG  LYS B 282      11.262  -5.981  48.148  1.00 37.32           C
ATOM   3381  CD  LYS B 282       9.833  -5.887  47.608  1.00 46.07           C
ATOM   3382  CE  LYS B 282       9.483  -7.070  46.708  1.00 54.93           C
ATOM   3383  NZ  LYS B 282       8.103  -6.942  46.196  1.00 65.49           N1+
ATOM   3384  H   LYS B 282      13.765  -7.755  48.212  1.00 32.36           H
ATOM   3385  HA  LYS B 282      12.847  -5.890  50.186  1.00 35.99           H
ATOM   3386  HB2 LYS B 282      11.454  -8.091  48.639  1.00 36.67           H
ATOM   3387  HB3 LYS B 282      10.615  -7.105  49.852  1.00 36.67           H
ATOM   3388  HG2 LYS B 282      11.472  -5.037  48.647  1.00 44.79           H
ATOM   3389  HG3 LYS B 282      11.965  -6.093  47.322  1.00 44.79           H
ATOM   3390  HD2 LYS B 282       9.139  -5.867  48.447  1.00 55.28           H
ATOM   3391  HD3 LYS B 282       9.729  -4.959  47.044  1.00 55.28           H
ATOM   3392  HE2 LYS B 282      10.183  -7.093  45.870  1.00 65.91           H
ATOM   3393  HE3 LYS B 282       9.582  -8.000  47.269  1.00 65.91           H
ATOM   3394  HZ1 LYS B 282       7.862  -7.760  45.654  1.00 78.58           H
ATOM   3395  HZ2 LYS B 282       7.459  -6.841  46.969  1.00 78.58           H
ATOM   3396  HZ3 LYS B 282       8.038  -6.122  45.610  1.00 78.58           H
ATOM   3397  N   GLY B 283      13.109  -8.977  51.252  1.00 29.72           N
ATOM   3398  CA  GLY B 283      13.169  -9.782  52.466  1.00 32.64           C
ATOM   3399  C   GLY B 283      14.320  -9.363  53.372  1.00 30.74           C
ATOM   3400  O   GLY B 283      14.139  -9.291  54.586  1.00 30.37           O
ATOM   3401  H   GLY B 283      13.343  -9.415  50.372  1.00 35.67           H
ATOM   3402  HA2 GLY B 283      12.239  -9.654  53.019  1.00 39.16           H
ATOM   3403  HA3 GLY B 283      13.288 -10.831  52.203  1.00 39.16           H
ATOM   3404  N   THR B 284      15.491  -9.090  52.780  1.00 27.16           N
ATOM   3405  CA  THR B 284      16.696  -8.652  53.471  1.00 26.10           C
ATOM   3406  C   THR B 284      16.488  -7.322  54.203  1.00 26.71           C
ATOM   3407  O   THR B 284      16.993  -7.163  55.308  1.00 27.64           O
ATOM   3408  CB  THR B 284      17.865  -8.561  52.472  1.00 34.22           C
ATOM   3409  OG1 THR B 284      18.102  -9.833  51.917  1.00 39.42           O
ATOM   3410  CG2 THR B 284      19.180  -8.113  53.104  1.00 35.34           C
ATOM   3411  H   THR B 284      15.549  -9.163  51.775  1.00 32.60           H
ATOM   3412  HA  THR B 284      16.935  -9.428  54.200  1.00 31.32           H
ATOM   3413  HB  THR B 284      17.599  -7.867  51.673  1.00 41.06           H
ATOM   3414  HG1 THR B 284      17.370 -10.053  51.332  1.00 47.30           H
ATOM   3415 HG21 THR B 284      19.960  -8.129  52.346  1.00 42.41           H
ATOM   3416 HG22 THR B 284      19.094  -7.102  53.497  1.00 42.41           H
ATOM   3417 HG23 THR B 284      19.459  -8.799  53.902  1.00 42.41           H
ATOM   3418  N   PHE B 285      15.798  -6.358  53.579  1.00 26.72           N
ATOM   3419  CA  PHE B 285      15.637  -5.001  54.103  1.00 26.89           C
ATOM   3420  C   PHE B 285      14.286  -4.762  54.787  1.00 24.75           C
ATOM   3421  O   PHE B 285      14.010  -3.631  55.155  1.00 23.55           O
ATOM   3422  CB  PHE B 285      15.954  -3.974  52.999  1.00 25.57           C
ATOM   3423  CG  PHE B 285      17.424  -3.921  52.653  1.00 26.92           C
ATOM   3424  CD1 PHE B 285      17.922  -4.405  51.428  1.00 27.49           C
ATOM   3425  CD2 PHE B 285      18.309  -3.377  53.596  1.00 26.65           C
ATOM   3426  CE1 PHE B 285      19.304  -4.348  51.165  1.00 27.60           C
ATOM   3427  CE2 PHE B 285      19.690  -3.330  53.338  1.00 29.52           C
ATOM   3428  CZ  PHE B 285      20.186  -3.812  52.117  1.00 26.75           C
ATOM   3429  H   PHE B 285      15.441  -6.545  52.652  1.00 32.06           H
ATOM   3430  HA  PHE B 285      16.380  -4.840  54.883  1.00 32.27           H
ATOM   3431  HB2 PHE B 285      15.363  -4.191  52.111  1.00 30.68           H
ATOM   3432  HB3 PHE B 285      15.673  -2.980  53.344  1.00 30.68           H
ATOM   3433  HD1 PHE B 285      17.256  -4.813  50.684  1.00 32.98           H
ATOM   3434  HD2 PHE B 285      17.922  -2.986  54.521  1.00 31.98           H
ATOM   3435  HE1 PHE B 285      19.699  -4.716  50.233  1.00 33.12           H
ATOM   3436  HE2 PHE B 285      20.367  -2.913  54.071  1.00 35.43           H
ATOM   3437  HZ  PHE B 285      21.246  -3.769  51.910  1.00 32.10           H
ATOM   3438  N   ALA B 286      13.445  -5.789  54.962  1.00 26.19           N
ATOM   3439  CA  ALA B 286      12.096  -5.635  55.493  1.00 26.93           C
ATOM   3440  C   ALA B 286      12.076  -4.975  56.863  1.00 23.56           C
ATOM   3441  O   ALA B 286      11.304  -4.040  57.058  1.00 23.70           O
ATOM   3442  CB  ALA B 286      11.366  -6.985  55.535  1.00 26.54           C
ATOM   3443  H   ALA B 286      13.723  -6.705  54.641  1.00 31.43           H
ATOM   3444  HA  ALA B 286      11.549  -4.983  54.816  1.00 32.32           H
ATOM   3445  HB1 ALA B 286      10.357  -6.839  55.917  1.00 31.85           H
ATOM   3446  HB2 ALA B 286      11.300  -7.402  54.533  1.00 31.85           H
ATOM   3447  HB3 ALA B 286      11.896  -7.683  56.183  1.00 31.85           H
ATOM   3448  N   THR B 287      12.894  -5.453  57.812  1.00 23.42           N
ATOM   3449  CA  THR B 287      12.913  -4.889  59.160  1.00 25.48           C
ATOM   3450  C   THR B 287      13.449  -3.452  59.167  1.00 23.10           C
ATOM   3451  O   THR B 287      12.917  -2.612  59.891  1.00 23.34           O
ATOM   3452  CB  THR B 287      13.684  -5.796  60.137  1.00 29.52           C
ATOM   3453  OG1 THR B 287      13.116  -7.091  60.107  1.00 38.31           O
ATOM   3454  CG2 THR B 287      13.589  -5.260  61.578  1.00 42.09           C
ATOM   3455  H   THR B 287      13.523  -6.213  57.601  1.00 28.10           H
ATOM   3456  HA  THR B 287      11.872  -4.870  59.488  1.00 30.57           H
ATOM   3457  HB  THR B 287      14.734  -5.852  59.845  1.00 35.43           H
ATOM   3458  HG1 THR B 287      13.732  -7.704  60.513  1.00 45.97           H
ATOM   3459 HG21 THR B 287      14.088  -5.951  62.257  1.00 50.51           H
ATOM   3460 HG22 THR B 287      14.065  -4.283  61.662  1.00 50.51           H
ATOM   3461 HG23 THR B 287      12.542  -5.184  61.875  1.00 50.51           H
ATOM   3462  N   LEU B 288      14.494  -3.162  58.382  1.00 22.99           N
ATOM   3463  CA  LEU B 288      15.016  -1.805  58.250  1.00 23.24           C
ATOM   3464  C   LEU B 288      13.997  -0.877  57.617  1.00 18.56           C
ATOM   3465  O   LEU B 288      13.945   0.278  58.020  1.00 20.66           O
ATOM   3466  CB  LEU B 288      16.330  -1.758  57.469  1.00 20.79           C
ATOM   3467  CG  LEU B 288      17.566  -2.210  58.265  1.00 30.94           C
ATOM   3468  CD1 LEU B 288      18.758  -2.286  57.310  1.00 28.90           C
ATOM   3469  CD2 LEU B 288      17.899  -1.255  59.423  1.00 29.62           C
ATOM   3470  H   LEU B 288      14.892  -3.886  57.801  1.00 27.59           H
ATOM   3471  HA  LEU B 288      15.197  -1.431  59.256  1.00 27.89           H
ATOM   3472  HB2 LEU B 288      16.224  -2.402  56.594  1.00 24.95           H
ATOM   3473  HB3 LEU B 288      16.502  -0.739  57.115  1.00 24.95           H
ATOM   3474  HG  LEU B 288      17.373  -3.203  58.674  1.00 37.12           H
ATOM   3475 HD11 LEU B 288      19.653  -2.568  57.864  1.00 34.68           H
ATOM   3476 HD12 LEU B 288      18.578  -3.061  56.570  1.00 34.68           H
ATOM   3477 HD13 LEU B 288      18.918  -1.324  56.818  1.00 34.68           H
ATOM   3478 HD21 LEU B 288      18.829  -1.569  59.899  1.00 35.54           H
ATOM   3479 HD22 LEU B 288      18.010  -0.235  59.055  1.00 35.54           H
ATOM   3480 HD23 LEU B 288      17.119  -1.288  60.182  1.00 35.54           H
ATOM   3481  N   SER B 289      13.207  -1.355  56.651  1.00 20.05           N
ATOM   3482  CA  SER B 289      12.144  -0.558  56.053  1.00 22.41           C
ATOM   3483  C   SER B 289      11.171  -0.109  57.143  1.00 20.37           C
ATOM   3484  O   SER B 289      10.893   1.086  57.250  1.00 17.73           O
ATOM   3485  CB  SER B 289      11.460  -1.336  54.923  1.00 19.32           C
ATOM   3486  OG  SER B 289      10.406  -0.568  54.375  1.00 19.80           O
ATOM   3487  H   SER B 289      13.301  -2.319  56.363  1.00 24.06           H
ATOM   3488  HA  SER B 289      12.602   0.330  55.617  1.00 26.90           H
ATOM   3489  HB2 SER B 289      12.191  -1.545  54.141  1.00 23.18           H
ATOM   3490  HB3 SER B 289      11.066  -2.278  55.296  1.00 23.18           H
ATOM   3491  HG  SER B 289      10.779   0.257  54.042  1.00 23.76           H
ATOM   3492  N   GLU B 290      10.711  -1.054  57.970  1.00 19.56           N
ATOM   3493  CA  GLU B 290       9.785  -0.759  59.066  1.00 26.21           C
ATOM   3494  C   GLU B 290      10.370   0.261  60.035  1.00 18.39           C
ATOM   3495  O   GLU B 290       9.681   1.206  60.398  1.00 19.03           O
ATOM   3496  CB  GLU B 290       9.400  -2.028  59.846  1.00 31.72           C
ATOM   3497  CG  GLU B 290       8.603  -3.022  58.994  1.00 32.22           C
ATOM   3498  CD  GLU B 290       8.218  -4.305  59.744  1.00 44.57           C
ATOM   3499  OE1 GLU B 290       8.121  -4.253  60.994  1.00 44.65           O
ATOM   3500  OE2 GLU B 290       8.020  -5.322  59.036  1.00 51.76           O1-
ATOM   3501  H   GLU B 290      11.003  -2.013  57.842  1.00 23.48           H
ATOM   3502  HA  GLU B 290       8.874  -0.341  58.634  1.00 31.45           H
ATOM   3503  HB2 GLU B 290      10.299  -2.517  60.220  1.00 38.07           H
ATOM   3504  HB3 GLU B 290       8.790  -1.729  60.702  1.00 38.07           H
ATOM   3505  HG2 GLU B 290       7.677  -2.530  58.691  1.00 38.66           H
ATOM   3506  HG3 GLU B 290       9.120  -3.274  58.071  1.00 38.66           H
ATOM   3507  N   LEU B 291      11.640   0.087  60.432  1.00 20.22           N
ATOM   3508  CA  LEU B 291      12.312   0.997  61.342  1.00 19.02           C
ATOM   3509  C   LEU B 291      12.374   2.411  60.764  1.00 19.54           C
ATOM   3510  O   LEU B 291      12.089   3.382  61.459  1.00 16.61           O
ATOM   3511  CB  LEU B 291      13.724   0.471  61.621  1.00 22.00           C
ATOM   3512  CG  LEU B 291      14.527   1.349  62.602  1.00 25.17           C
ATOM   3513  CD1 LEU B 291      13.979   1.231  64.034  1.00 29.30           C
ATOM   3514  CD2 LEU B 291      16.004   0.955  62.592  1.00 30.00           C
ATOM   3515  H   LEU B 291      12.156  -0.716  60.096  1.00 24.26           H
ATOM   3516  HA  LEU B 291      11.740   1.021  62.267  1.00 22.83           H
ATOM   3517  HB2 LEU B 291      13.664  -0.549  62.004  1.00 26.40           H
ATOM   3518  HB3 LEU B 291      14.265   0.438  60.675  1.00 26.40           H
ATOM   3519  HG  LEU B 291      14.477   2.394  62.305  1.00 30.21           H
ATOM   3520 HD11 LEU B 291      14.498   1.938  64.682  1.00 35.16           H
ATOM   3521 HD12 LEU B 291      12.916   1.459  64.055  1.00 35.16           H
ATOM   3522 HD13 LEU B 291      14.129   0.219  64.412  1.00 35.16           H
ATOM   3523 HD21 LEU B 291      16.558   1.622  63.252  1.00 35.99           H
ATOM   3524 HD22 LEU B 291      16.126  -0.073  62.936  1.00 35.99           H
ATOM   3525 HD23 LEU B 291      16.406   1.048  61.582  1.00 35.99           H
ATOM   3526  N   HIS B 292      12.740   2.524  59.487  1.00 19.73           N
ATOM   3527  CA  HIS B 292      12.964   3.819  58.864  1.00 19.71           C
ATOM   3528  C   HIS B 292      11.623   4.606  58.698  1.00 14.63           C
ATOM   3529  O   HIS B 292      11.607   5.811  58.786  1.00 18.78           O
ATOM   3530  CB  HIS B 292      13.684   3.721  57.493  1.00 16.17           C
ATOM   3531  CG  HIS B 292      15.151   3.559  57.632  1.00 22.23           C
ATOM   3532  ND1 HIS B 292      15.812   2.356  57.936  1.00 19.46           N1+
ATOM   3533  CD2 HIS B 292      16.167   4.522  57.507  1.00 19.81           C
ATOM   3534  CE1 HIS B 292      17.187   2.635  57.997  1.00 22.47           C
ATOM   3535  NE2 HIS B 292      17.410   3.937  57.732  1.00 17.97           N
ATOM   3536  H   HIS B 292      12.909   1.696  58.970  1.00 23.67           H
ATOM   3537  HA  HIS B 292      13.629   4.438  59.519  1.00 23.65           H
ATOM   3538  HB2 HIS B 292      13.534   4.696  56.980  1.00 19.40           H
ATOM   3539  HB3 HIS B 292      13.235   2.944  56.849  1.00 19.40           H
ATOM   3540  HD1 HIS B 292      15.357   1.486  58.125  1.00 23.35           H
ATOM   3541  HD2 HIS B 292      16.086   5.565  57.255  1.00 23.77           H
ATOM   3542  HE1 HIS B 292      17.946   1.896  58.223  1.00 26.96           H
ATOM   3543  N   CYS B 293      10.516   3.869  58.508  1.00 18.03           N
ATOM   3544  CA  CYS B 293       9.160   4.406  58.445  1.00 16.99           C
ATOM   3545  C   CYS B 293       8.662   4.759  59.856  1.00 19.07           C
ATOM   3546  O   CYS B 293       8.410   5.921  60.141  1.00 19.83           O
ATOM   3547  CB  CYS B 293       8.212   3.437  57.723  1.00 20.13           C
ATOM   3548  SG  CYS B 293       6.534   4.136  57.687  1.00 21.11           S
ATOM   3549  H   CYS B 293      10.619   2.864  58.442  1.00 21.64           H
ATOM   3550  HA  CYS B 293       9.177   5.323  57.855  1.00 20.39           H
ATOM   3551  HB2 CYS B 293       8.557   3.299  56.703  1.00 24.16           H
ATOM   3552  HB3 CYS B 293       8.189   2.466  58.220  1.00 24.16           H
ATOM   3553  HG  CYS B 293       6.188   3.715  58.912  1.00 25.33           H
ATOM   3554  N   ASP B 294       8.535   3.765  60.727  1.00 19.51           N
ATOM   3555  CA  ASP B 294       7.811   3.907  61.989  1.00 21.44           C
ATOM   3556  C   ASP B 294       8.549   4.688  63.073  1.00 22.95           C
ATOM   3557  O   ASP B 294       7.902   5.354  63.886  1.00 23.47           O
ATOM   3558  CB  ASP B 294       7.417   2.528  62.518  1.00 21.59           C
ATOM   3559  CG  ASP B 294       6.385   1.806  61.658  1.00 30.79           C
ATOM   3560  OD1 ASP B 294       5.825   2.456  60.756  1.00 31.80           O
ATOM   3561  OD2 ASP B 294       6.161   0.611  61.935  1.00 41.75           O1-
ATOM   3562  H   ASP B 294       8.772   2.828  60.433  1.00 23.42           H
ATOM   3563  HA  ASP B 294       6.895   4.459  61.771  1.00 25.73           H
ATOM   3564  HB2 ASP B 294       8.288   1.884  62.653  1.00 25.91           H
ATOM   3565  HB3 ASP B 294       7.003   2.630  63.523  1.00 25.91           H
ATOM   3566  N   LYS B 295       9.879   4.562  63.141  1.00 19.81           N
ATOM   3567  CA  LYS B 295      10.664   5.192  64.205  1.00 22.91           C
ATOM   3568  C   LYS B 295      11.489   6.366  63.713  1.00 22.09           C
ATOM   3569  O   LYS B 295      11.579   7.367  64.417  1.00 21.45           O
ATOM   3570  CB  LYS B 295      11.515   4.129  64.918  1.00 21.09           C
ATOM   3571  CG  LYS B 295      10.655   3.048  65.592  1.00 26.02           C
ATOM   3572  CD  LYS B 295       9.744   3.629  66.697  1.00 32.63           C
ATOM   3573  CE  LYS B 295       8.827   2.567  67.301  1.00 42.70           C
ATOM   3574  NZ  LYS B 295       9.598   1.473  67.916  1.00 49.59           N1+
ATOM   3575  H   LYS B 295      10.356   3.974  62.469  1.00 23.78           H
ATOM   3576  HA  LYS B 295       9.993   5.636  64.936  1.00 27.49           H
ATOM   3577  HB2 LYS B 295      12.184   3.657  64.198  1.00 25.31           H
ATOM   3578  HB3 LYS B 295      12.135   4.614  65.675  1.00 25.31           H
ATOM   3579  HG2 LYS B 295      10.044   2.535  64.848  1.00 31.23           H
ATOM   3580  HG3 LYS B 295      11.331   2.314  66.031  1.00 31.23           H
ATOM   3581  HD2 LYS B 295      10.355   4.077  67.482  1.00 39.16           H
ATOM   3582  HD3 LYS B 295       9.092   4.399  66.292  1.00 39.16           H
ATOM   3583  HE2 LYS B 295       8.178   3.032  68.046  1.00 51.24           H
ATOM   3584  HE3 LYS B 295       8.203   2.159  66.503  1.00 51.24           H
ATOM   3585  HZ1 LYS B 295       8.967   0.803  68.331  1.00 59.51           H
ATOM   3586  HZ2 LYS B 295      10.148   1.012  67.203  1.00 59.51           H
ATOM   3587  HZ3 LYS B 295      10.214   1.847  68.624  1.00 59.51           H
ATOM   3588  N   LEU B 296      12.111   6.253  62.538  1.00 19.02           N
ATOM   3589  CA  LEU B 296      13.058   7.262  62.084  1.00 18.42           C
ATOM   3590  C   LEU B 296      12.402   8.354  61.235  1.00 21.51           C
ATOM   3591  O   LEU B 296      12.974   9.433  61.113  1.00 19.88           O
ATOM   3592  CB  LEU B 296      14.235   6.602  61.353  1.00 19.67           C
ATOM   3593  CG  LEU B 296      14.973   5.484  62.137  1.00 19.65           C
ATOM   3594  CD1 LEU B 296      16.041   4.837  61.249  1.00 22.42           C
ATOM   3595  CD2 LEU B 296      15.622   6.070  63.401  1.00 24.85           C
ATOM   3596  H   LEU B 296      12.014   5.401  62.003  1.00 22.83           H
ATOM   3597  HA  LEU B 296      13.473   7.769  62.956  1.00 22.11           H
ATOM   3598  HB2 LEU B 296      13.867   6.217  60.409  1.00 23.60           H
ATOM   3599  HB3 LEU B 296      14.961   7.383  61.116  1.00 23.60           H
ATOM   3600  HG  LEU B 296      14.262   4.714  62.427  1.00 23.58           H
ATOM   3601 HD11 LEU B 296      16.682   4.188  61.846  1.00 26.91           H
ATOM   3602 HD12 LEU B 296      15.571   4.230  60.477  1.00 26.91           H
ATOM   3603 HD13 LEU B 296      16.651   5.607  60.776  1.00 26.91           H
ATOM   3604 HD21 LEU B 296      16.179   5.290  63.919  1.00 29.82           H
ATOM   3605 HD22 LEU B 296      16.303   6.875  63.126  1.00 29.82           H
ATOM   3606 HD23 LEU B 296      14.859   6.452  64.076  1.00 29.82           H
ATOM   3607  N   HIS B 297      11.239   8.078  60.635  1.00 18.41           N
ATOM   3608  CA  HIS B 297      10.476   9.024  59.824  1.00 17.57           C
ATOM   3609  C   HIS B 297      11.320   9.562  58.657  1.00 16.74           C
ATOM   3610  O   HIS B 297      11.296  10.756  58.380  1.00 19.09           O
ATOM   3611  CB  HIS B 297       9.910  10.163  60.687  1.00 19.79           C
ATOM   3612  CG  HIS B 297       9.312   9.658  61.963  1.00 18.23           C
ATOM   3613  ND1 HIS B 297       8.193   8.841  62.022  1.00 24.50           N
ATOM   3614  CD2 HIS B 297       9.832   9.817  63.214  1.00 26.71           C
ATOM   3615  CE1 HIS B 297       8.067   8.492  63.305  1.00 22.03           C
ATOM   3616  NE2 HIS B 297       9.029   9.067  64.049  1.00 24.02           N
ATOM   3617  H   HIS B 297      10.836   7.159  60.757  1.00 22.09           H
ATOM   3618  HA  HIS B 297       9.640   8.472  59.397  1.00 21.08           H
ATOM   3619  HB2 HIS B 297       9.133  10.665  60.125  1.00 23.75           H
ATOM   3620  HB3 HIS B 297      10.694  10.880  60.926  1.00 23.75           H
ATOM   3621  HD2 HIS B 297      10.736  10.346  63.478  1.00 32.05           H
ATOM   3622  HE1 HIS B 297       7.321   7.803  63.676  1.00 26.43           H
ATOM   3623  HE2 HIS B 297       9.167   8.925  65.039  1.00 28.83           H
ATOM   3624  N   VAL B 298      12.035   8.683  57.944  1.00 17.93           N
ATOM   3625  CA  VAL B 298      12.896   9.083  56.820  1.00 15.41           C
ATOM   3626  C   VAL B 298      12.091   9.011  55.529  1.00 15.95           C
ATOM   3627  O   VAL B 298      11.679   7.927  55.129  1.00 17.82           O
ATOM   3628  CB  VAL B 298      14.146   8.191  56.748  1.00 15.63           C
ATOM   3629  CG1 VAL B 298      14.993   8.502  55.497  1.00 17.03           C
ATOM   3630  CG2 VAL B 298      15.039   8.378  57.990  1.00 16.86           C
ATOM   3631  H   VAL B 298      11.984   7.701  58.183  1.00 21.51           H
ATOM   3632  HA  VAL B 298      13.228  10.112  56.961  1.00 18.50           H
ATOM   3633  HB  VAL B 298      13.832   7.148  56.696  1.00 18.76           H
ATOM   3634 HG11 VAL B 298      15.906   7.908  55.509  1.00 20.43           H
ATOM   3635 HG12 VAL B 298      14.444   8.251  54.591  1.00 20.43           H
ATOM   3636 HG13 VAL B 298      15.258   9.557  55.480  1.00 20.43           H
ATOM   3637 HG21 VAL B 298      15.901   7.716  57.929  1.00 20.23           H
ATOM   3638 HG22 VAL B 298      15.391   9.407  58.049  1.00 20.23           H
ATOM   3639 HG23 VAL B 298      14.482   8.140  58.891  1.00 20.23           H
ATOM   3640  N   ASP B 299      11.930  10.131  54.832  1.00 14.00           N
ATOM   3641  CA  ASP B 299      11.275  10.127  53.526  1.00 16.95           C
ATOM   3642  C   ASP B 299      12.104   9.221  52.600  1.00 16.58           C
ATOM   3643  O   ASP B 299      13.305   9.445  52.475  1.00 17.44           O
ATOM   3644  CB  ASP B 299      11.216  11.571  53.030  1.00 15.59           C
ATOM   3645  CG  ASP B 299      10.564  11.766  51.669  1.00 16.65           C
ATOM   3646  OD1 ASP B 299      10.360  12.949  51.321  1.00 17.97           O
ATOM   3647  OD2 ASP B 299      10.239  10.767  51.001  1.00 16.69           O1-
ATOM   3648  H   ASP B 299      12.269  11.011  55.191  1.00 16.81           H
ATOM   3649  HA  ASP B 299      10.251   9.772  53.638  1.00 20.33           H
ATOM   3650  HB2 ASP B 299      10.677  12.184  53.749  1.00 18.71           H
ATOM   3651  HB3 ASP B 299      12.211  12.010  52.994  1.00 18.71           H
ATOM   3652  N   PRO B 300      11.511   8.223  51.929  1.00 13.95           N
ATOM   3653  CA  PRO B 300      12.278   7.334  51.057  1.00 17.97           C
ATOM   3654  C   PRO B 300      12.940   8.022  49.850  1.00 18.81           C
ATOM   3655  O   PRO B 300      13.864   7.433  49.280  1.00 18.75           O
ATOM   3656  CB  PRO B 300      11.275   6.307  50.543  1.00 24.29           C
ATOM   3657  CG  PRO B 300      10.241   6.267  51.661  1.00 24.12           C
ATOM   3658  CD  PRO B 300      10.159   7.726  52.106  1.00 17.35           C
ATOM   3659  HA  PRO B 300      13.005   6.801  51.668  1.00 21.56           H
ATOM   3660  HB2 PRO B 300      10.793   6.715  49.652  1.00 29.15           H
ATOM   3661  HB3 PRO B 300      11.713   5.334  50.334  1.00 29.15           H
ATOM   3662  HG2 PRO B 300       9.277   5.930  51.288  1.00 28.94           H
ATOM   3663  HG3 PRO B 300      10.605   5.616  52.456  1.00 28.94           H
ATOM   3664  HD2 PRO B 300       9.484   8.286  51.463  1.00 20.82           H
ATOM   3665  HD3 PRO B 300       9.841   7.742  53.147  1.00 20.82           H
ATOM   3666  N   GLU B 301      12.515   9.240  49.471  1.00 18.38           N
ATOM   3667  CA  GLU B 301      13.288  10.030  48.506  1.00 19.11           C
ATOM   3668  C   GLU B 301      14.756  10.157  48.909  1.00 18.15           C
ATOM   3669  O   GLU B 301      15.599  10.162  48.024  1.00 20.12           O
ATOM   3670  CB  GLU B 301      12.709  11.422  48.270  1.00 21.06           C
ATOM   3671  CG  GLU B 301      11.433  11.386  47.456  1.00 31.03           C
ATOM   3672  CD  GLU B 301      11.608  10.663  46.114  1.00 24.70           C
ATOM   3673  OE1 GLU B 301      10.738   9.816  45.820  1.00 38.29           O
ATOM   3674  OE2 GLU B 301      12.633  10.921  45.446  1.00 28.08           O1-
ATOM   3675  H   GLU B 301      11.746   9.687  49.954  1.00 22.06           H
ATOM   3676  HA  GLU B 301      13.281   9.478  47.567  1.00 22.94           H
ATOM   3677  HB2 GLU B 301      12.489  11.883  49.233  1.00 25.27           H
ATOM   3678  HB3 GLU B 301      13.435  12.052  47.754  1.00 25.27           H
ATOM   3679  HG2 GLU B 301      10.590  11.002  48.032  1.00 37.23           H
ATOM   3680  HG3 GLU B 301      11.290  12.436  47.231  1.00 37.23           H
ATOM   3681  N   ASN B 302      15.078  10.227  50.214  1.00 16.95           N
ATOM   3682  CA  ASN B 302      16.455  10.237  50.706  1.00 18.17           C
ATOM   3683  C   ASN B 302      17.275   9.010  50.292  1.00 15.04           C
ATOM   3684  O   ASN B 302      18.478   9.143  50.047  1.00 21.61           O
ATOM   3685  CB  ASN B 302      16.501  10.385  52.230  1.00 19.86           C
ATOM   3686  CG  ASN B 302      15.904  11.707  52.689  1.00 24.24           C
ATOM   3687  OD1 ASN B 302      16.374  12.767  52.307  1.00 37.91           O
ATOM   3688  ND2 ASN B 302      14.880  11.682  53.528  1.00 21.14           N
ATOM   3689  H   ASN B 302      14.334  10.208  50.898  1.00 20.34           H
ATOM   3690  HA  ASN B 302      16.946  11.110  50.275  1.00 21.80           H
ATOM   3691  HB2 ASN B 302      16.035   9.529  52.721  1.00 23.83           H
ATOM   3692  HB3 ASN B 302      17.558  10.427  52.475  1.00 23.83           H
ATOM   3693 HD21 ASN B 302      14.472  12.556  53.829  1.00 25.37           H
ATOM   3694 HD22 ASN B 302      14.461  10.801  53.788  1.00 25.37           H
ATOM   3695  N   PHE B 303      16.668   7.824  50.241  1.00 18.01           N
ATOM   3696  CA  PHE B 303      17.350   6.629  49.767  1.00 13.64           C
ATOM   3697  C   PHE B 303      17.753   6.781  48.295  1.00 19.76           C
ATOM   3698  O   PHE B 303      18.814   6.300  47.898  1.00 18.09           O
ATOM   3699  CB  PHE B 303      16.473   5.401  49.940  1.00 18.40           C
ATOM   3700  CG  PHE B 303      15.873   5.209  51.314  1.00 19.42           C
ATOM   3701  CD1 PHE B 303      16.611   5.478  52.477  1.00 20.73           C
ATOM   3702  CD2 PHE B 303      14.573   4.694  51.417  1.00 19.65           C
ATOM   3703  CE1 PHE B 303      16.038   5.234  53.744  1.00 21.14           C
ATOM   3704  CE2 PHE B 303      13.992   4.468  52.673  1.00 19.26           C
ATOM   3705  CZ  PHE B 303      14.733   4.720  53.839  1.00 20.31           C
ATOM   3706  H   PHE B 303      15.682   7.756  50.456  1.00 21.62           H
ATOM   3707  HA  PHE B 303      18.257   6.500  50.361  1.00 16.37           H
ATOM   3708  HB2 PHE B 303      15.662   5.442  49.212  1.00 22.08           H
ATOM   3709  HB3 PHE B 303      17.072   4.520  49.709  1.00 22.08           H
ATOM   3710  HD1 PHE B 303      17.620   5.850  52.414  1.00 24.87           H
ATOM   3711  HD2 PHE B 303      14.017   4.451  50.523  1.00 23.59           H
ATOM   3712  HE1 PHE B 303      16.609   5.426  54.642  1.00 25.37           H
ATOM   3713  HE2 PHE B 303      12.992   4.064  52.741  1.00 23.12           H
ATOM   3714  HZ  PHE B 303      14.300   4.512  54.803  1.00 24.38           H
ATOM   3715  N   ARG B 304      16.888   7.405  47.488  1.00 18.48           N
ATOM   3716  CA  ARG B 304      17.135   7.594  46.066  1.00 17.06           C
ATOM   3717  C   ARG B 304      18.302   8.547  45.861  1.00 18.44           C
ATOM   3718  O   ARG B 304      19.191   8.291  45.045  1.00 17.56           O
ATOM   3719  CB  ARG B 304      15.856   8.070  45.340  1.00 21.48           C
ATOM   3720  CG  ARG B 304      14.736   7.029  45.455  1.00 29.37           C
ATOM   3721  CD  ARG B 304      13.487   7.462  44.676  1.00 47.42           C
ATOM   3722  NE  ARG B 304      12.465   6.399  44.701  1.00 54.90           N
ATOM   3723  CZ  ARG B 304      11.616   6.142  45.711  1.00 56.66           C
ATOM   3724  NH1 ARG B 304      10.872   5.034  45.678  1.00 67.12           N
ATOM   3725  NH2 ARG B 304      11.484   6.962  46.753  1.00 45.71           N1+
ATOM   3726  H   ARG B 304      16.039   7.791  47.880  1.00 22.17           H
ATOM   3727  HA  ARG B 304      17.422   6.631  45.644  1.00 20.48           H
ATOM   3728  HB2 ARG B 304      15.516   9.023  45.745  1.00 25.77           H
ATOM   3729  HB3 ARG B 304      16.092   8.213  44.282  1.00 25.77           H
ATOM   3730  HG2 ARG B 304      15.088   6.077  45.056  1.00 35.24           H
ATOM   3731  HG3 ARG B 304      14.466   6.893  46.503  1.00 35.24           H
ATOM   3732  HD2 ARG B 304      13.086   8.389  45.084  1.00 56.91           H
ATOM   3733  HD3 ARG B 304      13.772   7.648  43.638  1.00 56.91           H
ATOM   3734  HE  ARG B 304      12.518   5.719  43.957  1.00 65.88           H
ATOM   3735 HH11 ARG B 304      10.948   4.399  44.898  1.00 80.54           H
ATOM   3736 HH12 ARG B 304      10.227   4.842  46.428  1.00 80.54           H
ATOM   3737 HH21 ARG B 304      12.017   7.821  46.784  1.00 54.85           H
ATOM   3738 HH22 ARG B 304      10.834   6.753  47.492  1.00 54.85           H
ATOM   3739  N   LEU B 305      18.307   9.634  46.632  1.00 18.60           N
ATOM   3740  CA  LEU B 305      19.373  10.622  46.582  1.00 16.60           C
ATOM   3741  C   LEU B 305      20.722   9.969  47.002  1.00 17.05           C
ATOM   3742  O   LEU B 305      21.718  10.129  46.330  1.00 15.82           O
ATOM   3743  CB  LEU B 305      19.113  11.823  47.501  1.00 12.89           C
ATOM   3744  CG  LEU B 305      17.938  12.716  47.048  1.00 18.97           C
ATOM   3745  CD1 LEU B 305      17.626  13.716  48.163  1.00 24.09           C
ATOM   3746  CD2 LEU B 305      18.294  13.459  45.749  1.00 28.49           C
ATOM   3747  H   LEU B 305      17.584   9.736  47.304  1.00 22.32           H
ATOM   3748  HA  LEU B 305      19.492  10.997  45.526  1.00 19.92           H
ATOM   3749  HB2 LEU B 305      18.933  11.482  48.540  1.00 15.47           H
ATOM   3750  HB3 LEU B 305      20.035  12.445  47.548  1.00 15.47           H
ATOM   3751  HG  LEU B 305      17.039  12.085  46.856  1.00 22.77           H
ATOM   3752 HD11 LEU B 305      16.841  14.412  47.856  1.00 28.91           H
ATOM   3753 HD12 LEU B 305      17.295  13.224  49.082  1.00 28.91           H
ATOM   3754 HD13 LEU B 305      18.505  14.321  48.423  1.00 28.91           H
ATOM   3755 HD21 LEU B 305      17.494  14.149  45.460  1.00 34.19           H
ATOM   3756 HD22 LEU B 305      19.210  14.056  45.866  1.00 34.19           H
ATOM   3757 HD23 LEU B 305      18.451  12.762  44.921  1.00 34.19           H
ATOM   3758  N   LEU B 306      20.708   9.178  48.097  1.00 16.35           N
ATOM   3759  CA  LEU B 306      21.910   8.492  48.551  1.00 16.47           C
ATOM   3760  C   LEU B 306      22.416   7.542  47.468  1.00 16.99           C
ATOM   3761  O   LEU B 306      23.616   7.496  47.224  1.00 16.08           O
ATOM   3762  CB  LEU B 306      21.706   7.774  49.890  1.00 15.99           C
ATOM   3763  CG  LEU B 306      23.002   7.105  50.385  1.00 18.45           C
ATOM   3764  CD1 LEU B 306      24.192   8.054  50.621  1.00 21.74           C
ATOM   3765  CD2 LEU B 306      22.715   6.373  51.683  1.00 24.48           C
ATOM   3766  H   LEU B 306      19.849   9.058  48.615  1.00 19.61           H
ATOM   3767  HA  LEU B 306      22.675   9.252  48.702  1.00 19.76           H
ATOM   3768  HB2 LEU B 306      21.366   8.496  50.632  1.00 19.19           H
ATOM   3769  HB3 LEU B 306      20.932   7.019  49.764  1.00 19.19           H
ATOM   3770  HG  LEU B 306      23.311   6.350  49.662  1.00 22.15           H
ATOM   3771 HD11 LEU B 306      25.056   7.480  50.952  1.00 26.08           H
ATOM   3772 HD12 LEU B 306      24.470   8.573  49.705  1.00 26.08           H
ATOM   3773 HD13 LEU B 306      23.946   8.790  51.385  1.00 26.08           H
ATOM   3774 HD21 LEU B 306      23.589   5.789  51.966  1.00 29.38           H
ATOM   3775 HD22 LEU B 306      22.480   7.082  52.478  1.00 29.38           H
ATOM   3776 HD23 LEU B 306      21.881   5.698  51.532  1.00 29.38           H
ATOM   3777  N   GLY B 307      21.531   6.806  46.799  1.00 16.44           N
ATOM   3778  CA  GLY B 307      21.945   5.933  45.717  1.00 17.81           C
ATOM   3779  C   GLY B 307      22.659   6.665  44.585  1.00 16.63           C
ATOM   3780  O   GLY B 307      23.678   6.193  44.090  1.00 19.63           O
ATOM   3781  H   GLY B 307      20.551   6.868  47.030  1.00 19.73           H
ATOM   3782  HA2 GLY B 307      22.643   5.221  46.154  1.00 21.37           H
ATOM   3783  HA3 GLY B 307      21.078   5.417  45.310  1.00 21.37           H
ATOM   3784  N   ASN B 308      22.155   7.824  44.169  1.00 14.94           N
ATOM   3785  CA  ASN B 308      22.761   8.567  43.064  1.00 17.46           C
ATOM   3786  C   ASN B 308      24.125   9.170  43.466  1.00 15.28           C
ATOM   3787  O   ASN B 308      25.064   9.138  42.698  1.00 17.71           O
ATOM   3788  CB  ASN B 308      21.830   9.684  42.579  1.00 17.47           C
ATOM   3789  CG  ASN B 308      20.620   9.067  41.890  1.00 22.51           C
ATOM   3790  OD1 ASN B 308      20.613   7.970  41.344  1.00 26.02           O
ATOM   3791  ND2 ASN B 308      19.501   9.887  41.883  1.00 30.75           N
ATOM   3792  H   ASN B 308      21.399   8.223  44.678  1.00 17.92           H
ATOM   3793  HA  ASN B 308      22.938   7.862  42.192  1.00 20.96           H
ATOM   3794  HB2 ASN B 308      21.532  10.339  43.425  1.00 20.97           H
ATOM   3795  HB3 ASN B 308      22.365  10.346  41.861  1.00 20.97           H
ATOM   3796 HD21 ASN B 308      18.652   9.606  41.419  1.00 36.90           H
ATOM   3797 HD22 ASN B 308      19.501  10.828  42.257  1.00 36.90           H
ATOM   3798  N   VAL B 309      24.210   9.651  44.724  1.00 15.97           N
ATOM   3799  CA  VAL B 309      25.463  10.120  45.311  1.00 16.13           C
ATOM   3800  C   VAL B 309      26.481   8.975  45.370  1.00 18.50           C
ATOM   3801  O   VAL B 309      27.624   9.213  45.000  1.00 17.00           O
ATOM   3802  CB  VAL B 309      25.278  10.799  46.687  1.00 17.54           C
ATOM   3803  CG1 VAL B 309      26.643  11.077  47.330  1.00 18.18           C
ATOM   3804  CG2 VAL B 309      24.527  12.133  46.534  1.00 18.72           C
ATOM   3805  H   VAL B 309      23.394   9.614  45.316  1.00 19.16           H
ATOM   3806  HA  VAL B 309      25.870  10.877  44.637  1.00 19.35           H
ATOM   3807  HB  VAL B 309      24.711  10.142  47.346  1.00 21.05           H
ATOM   3808 HG11 VAL B 309      26.498  11.599  48.277  1.00 21.82           H
ATOM   3809 HG12 VAL B 309      27.162  10.145  47.554  1.00 21.82           H
ATOM   3810 HG13 VAL B 309      27.263  11.692  46.679  1.00 21.82           H
ATOM   3811 HG21 VAL B 309      24.369  12.586  47.513  1.00 22.46           H
ATOM   3812 HG22 VAL B 309      25.097  12.821  45.909  1.00 22.46           H
ATOM   3813 HG23 VAL B 309      23.555  11.960  46.077  1.00 22.46           H
ATOM   3814  N   LEU B 310      26.090   7.763  45.817  1.00 15.65           N
ATOM   3815  CA  LEU B 310      26.966   6.592  45.826  1.00 13.93           C
ATOM   3816  C   LEU B 310      27.503   6.310  44.416  1.00 16.39           C
ATOM   3817  O   LEU B 310      28.690   6.035  44.260  1.00 17.10           O
ATOM   3818  CB  LEU B 310      26.237   5.364  46.383  1.00 19.14           C
ATOM   3819  CG  LEU B 310      27.116   4.092  46.446  1.00 19.58           C
ATOM   3820  CD1 LEU B 310      28.371   4.268  47.329  1.00 20.80           C
ATOM   3821  CD2 LEU B 310      26.286   2.928  47.013  1.00 17.28           C
ATOM   3822  H   LEU B 310      25.127   7.627  46.086  1.00 18.78           H
ATOM   3823  HA  LEU B 310      27.812   6.819  46.473  1.00 16.71           H
ATOM   3824  HB2 LEU B 310      25.881   5.603  47.388  1.00 22.97           H
ATOM   3825  HB3 LEU B 310      25.368   5.157  45.760  1.00 22.97           H
ATOM   3826  HG  LEU B 310      27.436   3.819  45.441  1.00 23.49           H
ATOM   3827 HD11 LEU B 310      28.918   3.325  47.382  1.00 24.97           H
ATOM   3828 HD12 LEU B 310      29.037   5.019  46.903  1.00 24.97           H
ATOM   3829 HD13 LEU B 310      28.081   4.581  48.332  1.00 24.97           H
ATOM   3830 HD21 LEU B 310      26.871   2.009  46.969  1.00 20.74           H
ATOM   3831 HD22 LEU B 310      26.019   3.126  48.052  1.00 20.74           H
ATOM   3832 HD23 LEU B 310      25.375   2.795  46.427  1.00 20.74           H
ATOM   3833  N   VAL B 311      26.642   6.355  43.403  1.00 15.96           N
ATOM   3834  CA  VAL B 311      27.081   6.144  42.018  1.00 14.72           C
ATOM   3835  C   VAL B 311      28.168   7.163  41.627  1.00 17.59           C
ATOM   3836  O   VAL B 311      29.179   6.776  41.027  1.00 16.69           O
ATOM   3837  CB  VAL B 311      25.863   6.095  41.063  1.00 17.08           C
ATOM   3838  CG1 VAL B 311      26.336   6.085  39.608  1.00 19.35           C
ATOM   3839  CG2 VAL B 311      25.027   4.832  41.283  1.00 18.37           C
ATOM   3840  H   VAL B 311      25.665   6.541  43.579  1.00 19.15           H
ATOM   3841  HA  VAL B 311      27.553   5.161  41.983  1.00 17.66           H
ATOM   3842  HB  VAL B 311      25.231   6.967  41.222  1.00 20.49           H
ATOM   3843 HG11 VAL B 311      25.487   5.998  38.941  1.00 23.22           H
ATOM   3844 HG12 VAL B 311      26.856   7.009  39.370  1.00 23.22           H
ATOM   3845 HG13 VAL B 311      27.000   5.242  39.441  1.00 23.22           H
ATOM   3846 HG21 VAL B 311      24.149   4.861  40.640  1.00 22.04           H
ATOM   3847 HG22 VAL B 311      25.617   3.947  41.046  1.00 22.04           H
ATOM   3848 HG23 VAL B 311      24.696   4.760  42.312  1.00 22.04           H
ATOM   3849  N   CYS B 312      27.974   8.459  41.943  1.00 15.95           N
ATOM   3850  CA  CYS B 312      28.980   9.503  41.715  1.00 19.04           C
ATOM   3851  C   CYS B 312      30.288   9.217  42.431  1.00 17.12           C
ATOM   3852  O   CYS B 312      31.350   9.453  41.866  1.00 17.86           O
ATOM   3853  CB  CYS B 312      28.473  10.877  42.142  1.00 21.69           C
ATOM   3854  SG  CYS B 312      27.150  11.447  41.030  1.00 22.26           S
ATOM   3855  H   CYS B 312      27.099   8.733  42.368  1.00 19.13           H
ATOM   3856  HA  CYS B 312      29.193   9.529  40.648  1.00 22.85           H
ATOM   3857  HB2 CYS B 312      28.096  10.816  43.159  1.00 26.03           H
ATOM   3858  HB3 CYS B 312      29.308  11.576  42.114  1.00 26.03           H
ATOM   3859  HG  CYS B 312      26.915  12.554  41.793  1.00 26.71           H
ATOM   3860  N   VAL B 313      30.223   8.752  43.682  1.00 15.07           N
ATOM   3861  CA  VAL B 313      31.396   8.381  44.485  1.00 18.46           C
ATOM   3862  C   VAL B 313      32.175   7.232  43.838  1.00 17.39           C
ATOM   3863  O   VAL B 313      33.402   7.317  43.749  1.00 16.51           O
ATOM   3864  CB  VAL B 313      30.988   8.113  45.951  1.00 18.43           C
ATOM   3865  CG1 VAL B 313      32.111   7.461  46.765  1.00 22.62           C
ATOM   3866  CG2 VAL B 313      30.625   9.443  46.613  1.00 17.73           C
ATOM   3867  H   VAL B 313      29.316   8.614  44.104  1.00 18.09           H
ATOM   3868  HA  VAL B 313      32.067   9.244  44.490  1.00 22.15           H
ATOM   3869  HB  VAL B 313      30.116   7.460  45.968  1.00 22.11           H
ATOM   3870 HG11 VAL B 313      31.794   7.359  47.800  1.00 27.15           H
ATOM   3871 HG12 VAL B 313      32.335   6.471  46.375  1.00 27.15           H
ATOM   3872 HG13 VAL B 313      33.005   8.078  46.728  1.00 27.15           H
ATOM   3873 HG21 VAL B 313      30.290   9.251  47.631  1.00 21.27           H
ATOM   3874 HG22 VAL B 313      31.504  10.089  46.646  1.00 21.27           H
ATOM   3875 HG23 VAL B 313      29.833   9.954  46.067  1.00 21.27           H
ATOM   3876  N   LEU B 314      31.496   6.182  43.374  1.00 14.21           N
ATOM   3877  CA  LEU B 314      32.149   5.062  42.728  1.00 17.41           C
ATOM   3878  C   LEU B 314      32.821   5.515  41.434  1.00 18.75           C
ATOM   3879  O   LEU B 314      33.937   5.079  41.161  1.00 19.24           O
ATOM   3880  CB  LEU B 314      31.155   3.924  42.479  1.00 15.43           C
ATOM   3881  CG  LEU B 314      30.577   3.262  43.745  1.00 17.80           C
ATOM   3882  CD1 LEU B 314      29.486   2.267  43.321  1.00 22.33           C
ATOM   3883  CD2 LEU B 314      31.656   2.552  44.576  1.00 23.31           C
ATOM   3884  H   LEU B 314      30.494   6.150  43.497  1.00 17.06           H
ATOM   3885  HA  LEU B 314      32.937   4.703  43.392  1.00 20.89           H
ATOM   3886  HB2 LEU B 314      30.328   4.319  41.888  1.00 18.51           H
ATOM   3887  HB3 LEU B 314      31.654   3.159  41.885  1.00 18.51           H
ATOM   3888  HG  LEU B 314      30.127   4.019  44.383  1.00 21.36           H
ATOM   3889 HD11 LEU B 314      29.032   1.828  44.212  1.00 26.79           H
ATOM   3890 HD12 LEU B 314      28.711   2.782  42.753  1.00 26.79           H
ATOM   3891 HD13 LEU B 314      29.913   1.472  42.708  1.00 26.79           H
ATOM   3892 HD21 LEU B 314      31.190   2.034  45.416  1.00 27.97           H
ATOM   3893 HD22 LEU B 314      32.177   1.818  43.962  1.00 27.97           H
ATOM   3894 HD23 LEU B 314      32.368   3.273  44.977  1.00 27.97           H
ATOM   3895  N   ALA B 315      32.161   6.390  40.665  1.00 16.81           N
ATOM   3896  CA  ALA B 315      32.743   6.955  39.458  1.00 16.51           C
ATOM   3897  C   ALA B 315      34.017   7.744  39.783  1.00 16.85           C
ATOM   3898  O   ALA B 315      35.017   7.620  39.082  1.00 16.86           O
ATOM   3899  CB  ALA B 315      31.703   7.795  38.731  1.00 18.86           C
ATOM   3900  H   ALA B 315      31.252   6.722  40.956  1.00 20.17           H
ATOM   3901  HA  ALA B 315      33.017   6.131  38.800  1.00 19.81           H
ATOM   3902  HB1 ALA B 315      32.122   8.185  37.805  1.00 22.63           H
ATOM   3903  HB2 ALA B 315      30.842   7.167  38.515  1.00 22.63           H
ATOM   3904  HB3 ALA B 315      31.375   8.625  39.357  1.00 22.63           H
ATOM   3905  N   HIS B 316      33.988   8.558  40.836  1.00 15.54           N
ATOM   3906  CA  HIS B 316      35.143   9.355  41.251  1.00 18.51           C
ATOM   3907  C   HIS B 316      36.294   8.461  41.719  1.00 17.98           C
ATOM   3908  O   HIS B 316      37.448   8.697  41.373  1.00 18.92           O
ATOM   3909  CB  HIS B 316      34.703  10.354  42.320  1.00 19.53           C
ATOM   3910  CG  HIS B 316      35.797  11.286  42.743  1.00 22.31           C
ATOM   3911  ND1 HIS B 316      36.185  11.517  44.064  1.00 28.07           N
ATOM   3912  CD2 HIS B 316      36.513  12.095  41.912  1.00 23.23           C
ATOM   3913  CE1 HIS B 316      37.132  12.465  43.993  1.00 26.03           C
ATOM   3914  NE2 HIS B 316      37.314  12.851  42.724  1.00 22.53           N
ATOM   3915  H   HIS B 316      33.141   8.623  41.384  1.00 18.65           H
ATOM   3916  HA  HIS B 316      35.484   9.921  40.389  1.00 22.21           H
ATOM   3917  HB2 HIS B 316      34.340   9.815  43.194  1.00 23.43           H
ATOM   3918  HB3 HIS B 316      33.887  10.961  41.933  1.00 23.43           H
ATOM   3919  HD2 HIS B 316      36.415  12.174  40.841  1.00 27.88           H
ATOM   3920  HE1 HIS B 316      37.642  12.895  44.843  1.00 31.23           H
ATOM   3921  HE2 HIS B 316      37.955  13.570  42.420  1.00 27.04           H
ATOM   3922  N   HIS B 317      35.975   7.417  42.489  1.00 16.35           N
ATOM   3923  CA  HIS B 317      36.937   6.482  43.042  1.00 20.65           C
ATOM   3924  C   HIS B 317      37.594   5.600  41.968  1.00 20.50           C
ATOM   3925  O   HIS B 317      38.790   5.334  42.051  1.00 23.33           O
ATOM   3926  CB  HIS B 317      36.244   5.637  44.128  1.00 25.75           C
ATOM   3927  CG  HIS B 317      37.246   4.959  45.013  1.00 40.82           C
ATOM   3928  ND1 HIS B 317      37.994   5.596  46.001  1.00 42.17           N
ATOM   3929  CD2 HIS B 317      37.657   3.664  44.899  1.00 39.77           C
ATOM   3930  CE1 HIS B 317      38.825   4.655  46.476  1.00 50.53           C
ATOM   3931  NE2 HIS B 317      38.645   3.487  45.833  1.00 40.82           N
ATOM   3932  H   HIS B 317      35.010   7.300  42.760  1.00 19.62           H
ATOM   3933  HA  HIS B 317      37.718   7.069  43.528  1.00 24.78           H
ATOM   3934  HB2 HIS B 317      35.583   4.900  43.673  1.00 30.90           H
ATOM   3935  HB3 HIS B 317      35.644   6.287  44.768  1.00 30.90           H
ATOM   3936  HD2 HIS B 317      37.321   2.954  44.167  1.00 47.72           H
ATOM   3937  HE1 HIS B 317      39.476   4.792  47.328  1.00 60.64           H
ATOM   3938  HE2 HIS B 317      39.095   2.611  46.064  1.00 48.98           H
ATOM   3939  N   PHE B 318      36.826   5.123  40.979  1.00 19.70           N
ATOM   3940  CA  PHE B 318      37.292   4.113  40.025  1.00 20.35           C
ATOM   3941  C   PHE B 318      37.628   4.655  38.638  1.00 18.44           C
ATOM   3942  O   PHE B 318      38.177   3.908  37.817  1.00 19.26           O
ATOM   3943  CB  PHE B 318      36.291   2.959  39.984  1.00 20.11           C
ATOM   3944  CG  PHE B 318      36.327   2.139  41.258  1.00 23.78           C
ATOM   3945  CD1 PHE B 318      35.234   2.135  42.137  1.00 26.30           C
ATOM   3946  CD2 PHE B 318      37.488   1.406  41.587  1.00 30.66           C
ATOM   3947  CE1 PHE B 318      35.288   1.381  43.324  1.00 30.47           C
ATOM   3948  CE2 PHE B 318      37.547   0.672  42.783  1.00 36.34           C
ATOM   3949  CZ  PHE B 318      36.438   0.646  43.645  1.00 31.93           C
ATOM   3950  H   PHE B 318      35.849   5.378  40.959  1.00 23.64           H
ATOM   3951  HA  PHE B 318      38.230   3.696  40.390  1.00 24.42           H
ATOM   3952  HB2 PHE B 318      35.288   3.341  39.806  1.00 24.13           H
ATOM   3953  HB3 PHE B 318      36.551   2.293  39.162  1.00 24.13           H
ATOM   3954  HD1 PHE B 318      34.345   2.696  41.900  1.00 31.56           H
ATOM   3955  HD2 PHE B 318      38.343   1.413  40.928  1.00 36.79           H
ATOM   3956  HE1 PHE B 318      34.446   1.379  43.997  1.00 36.57           H
ATOM   3957  HE2 PHE B 318      38.444   0.129  43.039  1.00 43.61           H
ATOM   3958  HZ  PHE B 318      36.481   0.086  44.568  1.00 38.32           H
ATOM   3959  N   GLY B 319      37.255   5.909  38.357  1.00 20.43           N
ATOM   3960  CA  GLY B 319      37.550   6.562  37.088  1.00 21.09           C
ATOM   3961  C   GLY B 319      37.046   5.714  35.923  1.00 23.09           C
ATOM   3962  O   GLY B 319      35.895   5.276  35.898  1.00 20.87           O
ATOM   3963  H   GLY B 319      36.756   6.442  39.056  1.00 24.51           H
ATOM   3964  HA2 GLY B 319      37.074   7.539  37.064  1.00 25.31           H
ATOM   3965  HA3 GLY B 319      38.629   6.694  36.999  1.00 25.31           H
ATOM   3966  N   LYS B 320      37.942   5.417  34.978  1.00 21.04           N
ATOM   3967  CA  LYS B 320      37.572   4.720  33.743  1.00 23.82           C
ATOM   3968  C   LYS B 320      37.108   3.273  33.939  1.00 22.85           C
ATOM   3969  O   LYS B 320      36.434   2.752  33.051  1.00 21.01           O
ATOM   3970  CB  LYS B 320      38.712   4.802  32.714  1.00 27.99           C
ATOM   3971  CG  LYS B 320      39.989   4.078  33.179  1.00 31.43           C
ATOM   3972  CD  LYS B 320      41.126   4.210  32.145  1.00 43.58           C
ATOM   3973  CE  LYS B 320      41.479   2.880  31.475  1.00 51.65           C
ATOM   3974  NZ  LYS B 320      42.042   1.909  32.436  1.00 45.30           N1+
ATOM   3975  H   LYS B 320      38.893   5.739  35.087  1.00 25.24           H
ATOM   3976  HA  LYS B 320      36.723   5.260  33.319  1.00 28.58           H
ATOM   3977  HB2 LYS B 320      38.374   4.348  31.781  1.00 33.59           H
ATOM   3978  HB3 LYS B 320      38.940   5.850  32.523  1.00 33.59           H
ATOM   3979  HG2 LYS B 320      40.329   4.512  34.121  1.00 37.72           H
ATOM   3980  HG3 LYS B 320      39.756   3.027  33.349  1.00 37.72           H
ATOM   3981  HD2 LYS B 320      40.851   4.923  31.366  1.00 52.30           H
ATOM   3982  HD3 LYS B 320      42.014   4.597  32.647  1.00 52.30           H
ATOM   3983  HE2 LYS B 320      40.569   2.463  31.038  1.00 61.98           H
ATOM   3984  HE3 LYS B 320      42.196   3.058  30.672  1.00 61.98           H
ATOM   3985  HZ1 LYS B 320      42.331   1.074  31.945  1.00 54.36           H
ATOM   3986  HZ2 LYS B 320      42.847   2.307  32.903  1.00 54.36           H
ATOM   3987  HZ3 LYS B 320      41.342   1.659  33.121  1.00 54.36           H
ATOM   3988  N   GLU B 321      37.460   2.613  35.049  1.00 19.46           N
ATOM   3989  CA  GLU B 321      36.882   1.300  35.344  1.00 22.74           C
ATOM   3990  C   GLU B 321      35.356   1.341  35.530  1.00 23.42           C
ATOM   3991  O   GLU B 321      34.695   0.310  35.383  1.00 23.19           O
ATOM   3992  CB  GLU B 321      37.508   0.673  36.598  1.00 22.44           C
ATOM   3993  CG  GLU B 321      38.764  -0.165  36.388  1.00 43.03           C
ATOM   3994  CD  GLU B 321      38.827  -1.149  37.562  1.00 46.77           C
ATOM   3995  OE1 GLU B 321      38.268  -2.262  37.436  1.00 51.82           O
ATOM   3996  OE2 GLU B 321      39.399  -0.759  38.599  1.00 44.32           O1-
ATOM   3997  H   GLU B 321      37.978   3.087  35.775  1.00 23.35           H
ATOM   3998  HA  GLU B 321      37.096   0.649  34.498  1.00 27.28           H
ATOM   3999  HB2 GLU B 321      37.741   1.463  37.308  1.00 26.93           H
ATOM   4000  HB3 GLU B 321      36.759   0.034  37.070  1.00 26.93           H
ATOM   4001  HG2 GLU B 321      38.670  -0.714  35.450  1.00 51.63           H
ATOM   4002  HG3 GLU B 321      39.626   0.505  36.391  1.00 51.63           H
ATOM   4003  N   PHE B 322      34.787   2.504  35.887  1.00 16.71           N
ATOM   4004  CA  PHE B 322      33.370   2.633  36.152  1.00 20.28           C
ATOM   4005  C   PHE B 322      32.700   2.939  34.814  1.00 22.14           C
ATOM   4006  O   PHE B 322      32.225   4.037  34.567  1.00 19.49           O
ATOM   4007  CB  PHE B 322      33.155   3.709  37.244  1.00 17.33           C
ATOM   4008  CG  PHE B 322      31.753   3.649  37.822  1.00 17.78           C
ATOM   4009  CD1 PHE B 322      31.424   2.593  38.689  1.00 21.06           C
ATOM   4010  CD2 PHE B 322      30.780   4.605  37.485  1.00 17.53           C
ATOM   4011  CE1 PHE B 322      30.118   2.469  39.190  1.00 21.80           C
ATOM   4012  CE2 PHE B 322      29.484   4.507  38.024  1.00 19.05           C
ATOM   4013  CZ  PHE B 322      29.146   3.415  38.844  1.00 19.90           C
ATOM   4014  H   PHE B 322      35.359   3.333  35.980  1.00 20.05           H
ATOM   4015  HA  PHE B 322      32.993   1.680  36.525  1.00 24.34           H
ATOM   4016  HB2 PHE B 322      33.862   3.523  38.050  1.00 20.80           H
ATOM   4017  HB3 PHE B 322      33.361   4.703  36.842  1.00 20.80           H
ATOM   4018  HD1 PHE B 322      32.168   1.859  38.957  1.00 25.27           H
ATOM   4019  HD2 PHE B 322      31.024   5.424  36.825  1.00 21.04           H
ATOM   4020  HE1 PHE B 322      29.867   1.648  39.846  1.00 26.16           H
ATOM   4021  HE2 PHE B 322      28.740   5.248  37.768  1.00 22.86           H
ATOM   4022  HZ  PHE B 322      28.142   3.308  39.226  1.00 23.88           H
ATOM   4023  N   THR B 323      32.681   1.941  33.931  1.00 18.11           N
ATOM   4024  CA  THR B 323      32.255   2.092  32.551  1.00 21.49           C
ATOM   4025  C   THR B 323      30.738   2.290  32.483  1.00 21.71           C
ATOM   4026  O   THR B 323      30.051   2.016  33.465  1.00 20.15           O
ATOM   4027  CB  THR B 323      32.637   0.825  31.779  1.00 20.63           C
ATOM   4028  OG1 THR B 323      31.966  -0.263  32.360  1.00 20.75           O
ATOM   4029  CG2 THR B 323      34.136   0.532  31.779  1.00 23.04           C
ATOM   4030  H   THR B 323      33.073   1.049  34.197  1.00 21.73           H
ATOM   4031  HA  THR B 323      32.748   2.949  32.108  1.00 25.79           H
ATOM   4032  HB  THR B 323      32.307   0.929  30.746  1.00 24.76           H
ATOM   4033  HG1 THR B 323      32.186  -1.051  31.852  1.00 24.90           H
ATOM   4034 HG21 THR B 323      34.328  -0.362  31.188  1.00 27.64           H
ATOM   4035 HG22 THR B 323      34.676   1.378  31.354  1.00 27.64           H
ATOM   4036 HG23 THR B 323      34.491   0.338  32.788  1.00 27.64           H
ATOM   4037  N   PRO B 324      30.202   2.723  31.335  1.00 19.40           N
ATOM   4038  CA  PRO B 324      28.765   2.873  31.170  1.00 19.74           C
ATOM   4039  C   PRO B 324      27.985   1.597  31.504  1.00 19.45           C
ATOM   4040  O   PRO B 324      27.024   1.720  32.270  1.00 19.11           O
ATOM   4041  CB  PRO B 324      28.564   3.419  29.739  1.00 20.34           C
ATOM   4042  CG  PRO B 324      29.895   4.134  29.457  1.00 20.99           C
ATOM   4043  CD  PRO B 324      30.912   3.236  30.157  1.00 22.25           C
ATOM   4044  HA  PRO B 324      28.449   3.673  31.839  1.00 23.68           H
ATOM   4045  HB2 PRO B 324      28.483   2.585  29.050  1.00 24.41           H
ATOM   4046  HB3 PRO B 324      27.701   4.070  29.626  1.00 24.41           H
ATOM   4047  HG2 PRO B 324      30.107   4.167  28.391  1.00 25.19           H
ATOM   4048  HG3 PRO B 324      29.890   5.139  29.876  1.00 25.19           H
ATOM   4049  HD2 PRO B 324      31.196   2.415  29.500  1.00 26.69           H
ATOM   4050  HD3 PRO B 324      31.770   3.847  30.431  1.00 26.69           H
ATOM   4051  N   PRO B 325      28.379   0.374  31.088  1.00 19.33           N
ATOM   4052  CA  PRO B 325      27.640  -0.832  31.489  1.00 20.23           C
ATOM   4053  C   PRO B 325      27.730  -1.140  32.987  1.00 18.59           C
ATOM   4054  O   PRO B 325      26.748  -1.578  33.589  1.00 20.60           O
ATOM   4055  CB  PRO B 325      28.269  -1.975  30.691  1.00 21.04           C
ATOM   4056  CG  PRO B 325      28.890  -1.284  29.480  1.00 30.26           C
ATOM   4057  CD  PRO B 325      29.384   0.026  30.074  1.00 21.23           C
ATOM   4058  HA  PRO B 325      26.607  -0.749  31.148  1.00 24.27           H
ATOM   4059  HB2 PRO B 325      29.084  -2.394  31.282  1.00 25.25           H
ATOM   4060  HB3 PRO B 325      27.570  -2.764  30.416  1.00 25.25           H
ATOM   4061  HG2 PRO B 325      29.733  -1.851  29.085  1.00 36.31           H
ATOM   4062  HG3 PRO B 325      28.135  -1.121  28.709  1.00 36.31           H
ATOM   4063  HD2 PRO B 325      30.352  -0.126  30.536  1.00 25.48           H
ATOM   4064  HD3 PRO B 325      29.442   0.753  29.268  1.00 25.48           H
ATOM   4065  N   VAL B 326      28.887  -0.888  33.609  1.00 19.50           N
ATOM   4066  CA  VAL B 326      29.047  -1.041  35.056  1.00 17.29           C
ATOM   4067  C   VAL B 326      28.129  -0.060  35.804  1.00 22.62           C
ATOM   4068  O   VAL B 326      27.471  -0.456  36.765  1.00 18.33           O
ATOM   4069  CB  VAL B 326      30.520  -0.882  35.473  1.00 19.95           C
ATOM   4070  CG1 VAL B 326      30.693  -0.740  36.998  1.00 23.67           C
ATOM   4071  CG2 VAL B 326      31.359  -2.082  35.003  1.00 24.96           C
ATOM   4072  H   VAL B 326      29.668  -0.522  33.082  1.00 23.40           H
ATOM   4073  HA  VAL B 326      28.736  -2.055  35.317  1.00 20.74           H
ATOM   4074  HB  VAL B 326      30.923   0.018  35.008  1.00 23.95           H
ATOM   4075 HG11 VAL B 326      31.754  -0.664  37.238  1.00 28.40           H
ATOM   4076 HG12 VAL B 326      30.205   0.162  37.364  1.00 28.40           H
ATOM   4077 HG13 VAL B 326      30.278  -1.610  37.510  1.00 28.40           H
ATOM   4078 HG21 VAL B 326      32.412  -1.893  35.210  1.00 29.95           H
ATOM   4079 HG22 VAL B 326      31.050  -2.976  35.529  1.00 29.95           H
ATOM   4080 HG23 VAL B 326      31.237  -2.239  33.933  1.00 29.95           H
ATOM   4081  N   GLN B 327      28.072   1.207  35.375  1.00 20.96           N
ATOM   4082  CA  GLN B 327      27.138   2.168  35.943  1.00 17.98           C
ATOM   4083  C   GLN B 327      25.709   1.646  35.836  1.00 19.77           C
ATOM   4084  O   GLN B 327      24.995   1.736  36.822  1.00 16.71           O
ATOM   4085  CB  GLN B 327      27.283   3.540  35.293  1.00 16.75           C
ATOM   4086  CG  GLN B 327      26.184   4.502  35.781  1.00 19.77           C
ATOM   4087  CD  GLN B 327      26.142   5.836  35.055  1.00 18.60           C
ATOM   4088  OE1 GLN B 327      26.992   6.142  34.230  1.00 21.69           O
ATOM   4089  NE2 GLN B 327      25.132   6.645  35.347  1.00 21.55           N
ATOM   4090  H   GLN B 327      28.621   1.488  34.575  1.00 25.15           H
ATOM   4091  HA  GLN B 327      27.379   2.277  37.000  1.00 21.57           H
ATOM   4092  HB2 GLN B 327      28.261   3.945  35.555  1.00 20.10           H
ATOM   4093  HB3 GLN B 327      27.228   3.437  34.212  1.00 20.10           H
ATOM   4094  HG2 GLN B 327      25.198   4.062  35.644  1.00 23.72           H
ATOM   4095  HG3 GLN B 327      26.324   4.682  36.847  1.00 23.72           H
ATOM   4096 HE21 GLN B 327      24.451   6.379  36.046  1.00 25.87           H
ATOM   4097 HE22 GLN B 327      25.064   7.536  34.876  1.00 25.87           H
ATOM   4098  N   ALA B 328      25.269   1.173  34.663  1.00 19.74           N
ATOM   4099  CA  ALA B 328      23.903   0.711  34.459  1.00 20.32           C
ATOM   4100  C   ALA B 328      23.545  -0.386  35.481  1.00 18.15           C
ATOM   4101  O   ALA B 328      22.476  -0.313  36.075  1.00 21.22           O
ATOM   4102  CB  ALA B 328      23.689   0.269  33.011  1.00 19.43           C
ATOM   4103  H   ALA B 328      25.907   1.120  33.882  1.00 23.69           H
ATOM   4104  HA  ALA B 328      23.237   1.555  34.637  1.00 24.39           H
ATOM   4105  HB1 ALA B 328      22.663  -0.073  32.878  1.00 23.32           H
ATOM   4106  HB2 ALA B 328      23.862   1.113  32.347  1.00 23.32           H
ATOM   4107  HB3 ALA B 328      24.370  -0.539  32.750  1.00 23.32           H
ATOM   4108  N   ALA B 329      24.458  -1.331  35.741  1.00 18.03           N
ATOM   4109  CA  ALA B 329      24.274  -2.402  36.713  1.00 22.09           C
ATOM   4110  C   ALA B 329      24.146  -1.824  38.128  1.00 22.15           C
ATOM   4111  O   ALA B 329      23.207  -2.169  38.849  1.00 18.96           O
ATOM   4112  CB  ALA B 329      25.431  -3.398  36.615  1.00 19.20           C
ATOM   4113  H   ALA B 329      25.347  -1.291  35.262  1.00 21.64           H
ATOM   4114  HA  ALA B 329      23.350  -2.929  36.467  1.00 26.51           H
ATOM   4115  HB1 ALA B 329      25.244  -4.230  37.292  1.00 23.04           H
ATOM   4116  HB2 ALA B 329      25.491  -3.780  35.598  1.00 23.04           H
ATOM   4117  HB3 ALA B 329      26.371  -2.918  36.882  1.00 23.04           H
ATOM   4118  N   TYR B 330      25.033  -0.892  38.504  1.00 17.67           N
ATOM   4119  CA  TYR B 330      24.893  -0.205  39.798  1.00 17.49           C
ATOM   4120  C   TYR B 330      23.616   0.628  39.921  1.00 17.90           C
ATOM   4121  O   TYR B 330      23.050   0.668  41.005  1.00 16.58           O
ATOM   4122  CB  TYR B 330      26.120   0.629  40.148  1.00 19.75           C
ATOM   4123  CG  TYR B 330      27.156  -0.198  40.864  1.00 18.36           C
ATOM   4124  CD1 TYR B 330      27.095  -0.293  42.262  1.00 18.43           C
ATOM   4125  CD2 TYR B 330      28.148  -0.892  40.149  1.00 18.75           C
ATOM   4126  CE1 TYR B 330      28.009  -1.103  42.950  1.00 19.53           C
ATOM   4127  CE2 TYR B 330      29.079  -1.690  40.829  1.00 18.96           C
ATOM   4128  CZ  TYR B 330      29.010  -1.794  42.236  1.00 22.85           C
ATOM   4129  OH  TYR B 330      29.909  -2.553  42.918  1.00 24.33           O
ATOM   4130  H   TYR B 330      25.778  -0.617  37.881  1.00 21.20           H
ATOM   4131  HA  TYR B 330      24.817  -0.988  40.552  1.00 20.99           H
ATOM   4132  HB2 TYR B 330      26.538   1.076  39.245  1.00 23.70           H
ATOM   4133  HB3 TYR B 330      25.815   1.438  40.813  1.00 23.70           H
ATOM   4134  HD1 TYR B 330      26.327   0.232  42.809  1.00 22.12           H
ATOM   4135  HD2 TYR B 330      28.206  -0.805  39.078  1.00 22.50           H
ATOM   4136  HE1 TYR B 330      27.946  -1.197  44.024  1.00 23.43           H
ATOM   4137  HE2 TYR B 330      29.847  -2.209  40.278  1.00 22.75           H
ATOM   4138  HH  TYR B 330      30.335  -3.224  42.380  1.00 29.19           H
ATOM   4139  N   GLN B 331      23.140   1.288  38.855  1.00 16.08           N
ATOM   4140  CA  GLN B 331      21.871   2.007  38.899  1.00 18.93           C
ATOM   4141  C   GLN B 331      20.726   1.079  39.253  1.00 17.32           C
ATOM   4142  O   GLN B 331      19.909   1.462  40.080  1.00 19.28           O
ATOM   4143  CB  GLN B 331      21.541   2.728  37.597  1.00 19.86           C
ATOM   4144  CG  GLN B 331      22.498   3.866  37.293  1.00 23.50           C
ATOM   4145  CD  GLN B 331      22.429   5.162  38.099  1.00 24.04           C
ATOM   4146  OE1 GLN B 331      23.312   5.970  37.896  1.00 24.65           O
ATOM   4147  NE2 GLN B 331      21.441   5.425  38.945  1.00 19.31           N
ATOM   4148  H   GLN B 331      23.631   1.225  37.978  1.00 19.30           H
ATOM   4149  HA  GLN B 331      21.947   2.761  39.681  1.00 22.71           H
ATOM   4150  HB2 GLN B 331      21.573   2.016  36.774  1.00 23.83           H
ATOM   4151  HB3 GLN B 331      20.528   3.129  37.641  1.00 23.83           H
ATOM   4152  HG2 GLN B 331      23.525   3.530  37.328  1.00 28.20           H
ATOM   4153  HG3 GLN B 331      22.367   4.151  36.255  1.00 28.20           H
ATOM   4154 HE21 GLN B 331      20.686   4.764  39.065  1.00 23.17           H
ATOM   4155 HE22 GLN B 331      21.428   6.300  39.448  1.00 23.17           H
ATOM   4156  N   LYS B 332      20.656  -0.123  38.654  1.00 16.33           N
ATOM   4157  CA  LYS B 332      19.641  -1.120  39.001  1.00 19.61           C
ATOM   4158  C   LYS B 332      19.729  -1.525  40.467  1.00 19.20           C
ATOM   4159  O   LYS B 332      18.696  -1.635  41.115  1.00 19.79           O
ATOM   4160  CB  LYS B 332      19.751  -2.373  38.125  1.00 21.42           C
ATOM   4161  CG  LYS B 332      19.362  -2.122  36.659  1.00 28.26           C
ATOM   4162  CD  LYS B 332      19.573  -3.418  35.869  1.00 32.46           C
ATOM   4163  CE  LYS B 332      19.397  -3.222  34.366  1.00 44.56           C
ATOM   4164  NZ  LYS B 332      19.566  -4.513  33.678  1.00 40.56           N1+
ATOM   4165  H   LYS B 332      21.356  -0.378  37.972  1.00 19.59           H
ATOM   4166  HA  LYS B 332      18.654  -0.685  38.840  1.00 23.53           H
ATOM   4167  HB2 LYS B 332      20.765  -2.769  38.178  1.00 25.70           H
ATOM   4168  HB3 LYS B 332      19.073  -3.135  38.519  1.00 25.70           H
ATOM   4169  HG2 LYS B 332      18.319  -1.810  36.594  1.00 33.91           H
ATOM   4170  HG3 LYS B 332      20.001  -1.346  36.250  1.00 33.91           H
ATOM   4171  HD2 LYS B 332      20.583  -3.790  36.051  1.00 38.95           H
ATOM   4172  HD3 LYS B 332      18.855  -4.165  36.214  1.00 38.95           H
ATOM   4173  HE2 LYS B 332      18.397  -2.831  34.169  1.00 53.47           H
ATOM   4174  HE3 LYS B 332      20.137  -2.509  34.000  1.00 53.47           H
ATOM   4175  HZ1 LYS B 332      19.521  -4.378  32.680  1.00 48.67           H
ATOM   4176  HZ2 LYS B 332      20.476  -4.900  33.910  1.00 48.67           H
ATOM   4177  HZ3 LYS B 332      18.854  -5.163  33.978  1.00 48.67           H
ATOM   4178  N   VAL B 333      20.939  -1.744  40.994  1.00 17.84           N
ATOM   4179  CA  VAL B 333      21.126  -2.161  42.389  1.00 17.01           C
ATOM   4180  C   VAL B 333      20.644  -1.075  43.344  1.00 20.61           C
ATOM   4181  O   VAL B 333      19.945  -1.358  44.316  1.00 19.46           O
ATOM   4182  CB  VAL B 333      22.599  -2.541  42.642  1.00 21.49           C
ATOM   4183  CG1 VAL B 333      22.920  -2.688  44.135  1.00 27.70           C
ATOM   4184  CG2 VAL B 333      22.912  -3.862  41.933  1.00 22.96           C
ATOM   4185  H   VAL B 333      21.753  -1.660  40.404  1.00 21.40           H
ATOM   4186  HA  VAL B 333      20.520  -3.051  42.557  1.00 20.42           H
ATOM   4187  HB  VAL B 333      23.245  -1.764  42.235  1.00 25.79           H
ATOM   4188 HG11 VAL B 333      23.964  -2.979  44.247  1.00 33.24           H
ATOM   4189 HG12 VAL B 333      22.779  -1.742  44.657  1.00 33.24           H
ATOM   4190 HG13 VAL B 333      22.280  -3.449  44.584  1.00 33.24           H
ATOM   4191 HG21 VAL B 333      23.955  -4.129  42.099  1.00 27.55           H
ATOM   4192 HG22 VAL B 333      22.274  -4.657  42.320  1.00 27.55           H
ATOM   4193 HG23 VAL B 333      22.748  -3.767  40.860  1.00 27.55           H
ATOM   4194  N   VAL B 334      21.046   0.171  43.096  1.00 16.93           N
ATOM   4195  CA  VAL B 334      20.768   1.258  44.010  1.00 19.16           C
ATOM   4196  C   VAL B 334      19.264   1.610  43.980  1.00 22.48           C
ATOM   4197  O   VAL B 334      18.681   1.902  45.021  1.00 22.21           O
ATOM   4198  CB  VAL B 334      21.758   2.351  43.716  1.00 25.14           C
ATOM   4199  CG1 VAL B 334      21.337   3.434  42.750  1.00 22.15           C
ATOM   4200  CG2 VAL B 334      22.343   2.872  45.027  1.00 41.99           C
ATOM   4201  H   VAL B 334      21.621   0.359  42.287  1.00 20.31           H
ATOM   4202  HA  VAL B 334      20.968   0.874  45.012  1.00 22.99           H
ATOM   4203  HB  VAL B 334      22.638   1.916  43.239  1.00 30.17           H
ATOM   4204 HG11 VAL B 334      22.140   4.145  42.565  1.00 26.57           H
ATOM   4205 HG12 VAL B 334      21.061   2.978  41.805  1.00 26.57           H
ATOM   4206 HG13 VAL B 334      20.480   3.958  43.167  1.00 26.57           H
ATOM   4207 HG21 VAL B 334      23.141   3.588  44.834  1.00 50.39           H
ATOM   4208 HG22 VAL B 334      21.524   3.318  45.583  1.00 50.39           H
ATOM   4209 HG23 VAL B 334      22.763   2.053  45.612  1.00 50.39           H
ATOM   4210  N   ALA B 335      18.600   1.494  42.819  1.00 19.28           N
ATOM   4211  CA  ALA B 335      17.145   1.569  42.726  1.00 22.82           C
ATOM   4212  C   ALA B 335      16.471   0.422  43.497  1.00 23.23           C
ATOM   4213  O   ALA B 335      15.458   0.660  44.152  1.00 21.52           O
ATOM   4214  CB  ALA B 335      16.718   1.554  41.271  1.00 21.18           C
ATOM   4215  H   ALA B 335      19.111   1.223  41.991  1.00 23.13           H
ATOM   4216  HA  ALA B 335      16.820   2.516  43.156  1.00 27.39           H
ATOM   4217  HB1 ALA B 335      15.632   1.590  41.201  1.00 25.42           H
ATOM   4218  HB2 ALA B 335      17.129   2.422  40.761  1.00 25.42           H
ATOM   4219  HB3 ALA B 335      17.080   0.650  40.781  1.00 25.42           H
ATOM   4220  N   GLY B 336      17.022  -0.797  43.418  1.00 19.99           N
ATOM   4221  CA  GLY B 336      16.467  -1.987  44.052  1.00 22.15           C
ATOM   4222  C   GLY B 336      16.538  -1.860  45.565  1.00 22.01           C
ATOM   4223  O   GLY B 336      15.570  -2.156  46.249  1.00 19.39           O
ATOM   4224  H   GLY B 336      17.856  -0.919  42.862  1.00 23.99           H
ATOM   4225  HA2 GLY B 336      15.423  -2.095  43.764  1.00 26.58           H
ATOM   4226  HA3 GLY B 336      17.024  -2.867  43.740  1.00 26.58           H
ATOM   4227  N   VAL B 337      17.673  -1.406  46.095  1.00 19.07           N
ATOM   4228  CA  VAL B 337      17.846  -1.169  47.517  1.00 17.08           C
ATOM   4229  C   VAL B 337      16.868  -0.077  47.982  1.00 20.69           C
ATOM   4230  O   VAL B 337      16.201  -0.266  48.998  1.00 19.16           O
ATOM   4231  CB  VAL B 337      19.328  -0.871  47.844  1.00 22.13           C
ATOM   4232  CG1 VAL B 337      19.461  -0.506  49.327  1.00 25.45           C
ATOM   4233  CG2 VAL B 337      20.216  -2.105  47.592  1.00 22.50           C
ATOM   4234  H   VAL B 337      18.450  -1.198  45.485  1.00 22.89           H
ATOM   4235  HA  VAL B 337      17.578  -2.092  48.035  1.00 20.50           H
ATOM   4236  HB  VAL B 337      19.680  -0.038  47.233  1.00 26.56           H
ATOM   4237 HG11 VAL B 337      20.509  -0.397  49.591  1.00 30.54           H
ATOM   4238 HG12 VAL B 337      18.960   0.441  49.528  1.00 30.54           H
ATOM   4239 HG13 VAL B 337      19.020  -1.290  49.945  1.00 30.54           H
ATOM   4240 HG21 VAL B 337      21.256  -1.857  47.790  1.00 27.00           H
ATOM   4241 HG22 VAL B 337      19.914  -2.921  48.249  1.00 27.00           H
ATOM   4242 HG23 VAL B 337      20.130  -2.441  46.562  1.00 27.00           H
ATOM   4243  N   ALA B 338      16.757   1.047  47.255  1.00 19.22           N
ATOM   4244  CA  ALA B 338      15.823   2.116  47.624  1.00 18.72           C
ATOM   4245  C   ALA B 338      14.383   1.607  47.657  1.00 22.55           C
ATOM   4246  O   ALA B 338      13.662   1.922  48.599  1.00 20.61           O
ATOM   4247  CB  ALA B 338      15.954   3.322  46.696  1.00 18.07           C
ATOM   4248  H   ALA B 338      17.318   1.158  46.423  1.00 23.06           H
ATOM   4249  HA  ALA B 338      16.083   2.451  48.630  1.00 22.47           H
ATOM   4250  HB1 ALA B 338      15.259   4.100  47.009  1.00 21.69           H
ATOM   4251  HB2 ALA B 338      16.966   3.720  46.745  1.00 21.69           H
ATOM   4252  HB3 ALA B 338      15.726   3.034  45.672  1.00 21.69           H
ATOM   4253  N   ASN B 339      13.968   0.825  46.646  1.00 17.20           N
ATOM   4254  CA  ASN B 339      12.630   0.229  46.600  1.00 22.92           C
ATOM   4255  C   ASN B 339      12.417  -0.727  47.768  1.00 20.91           C
ATOM   4256  O   ASN B 339      11.349  -0.679  48.377  1.00 20.55           O
ATOM   4257  CB  ASN B 339      12.357  -0.471  45.255  1.00 21.17           C
ATOM   4258  CG  ASN B 339      12.288   0.514  44.096  1.00 39.53           C
ATOM   4259  OD1 ASN B 339      12.023   1.698  44.298  1.00 38.90           O
ATOM   4260  ND2 ASN B 339      12.430   0.019  42.865  1.00 44.71           N
ATOM   4261  H   ASN B 339      14.621   0.581  45.918  1.00 20.63           H
ATOM   4262  HA  ASN B 339      11.901   1.033  46.712  1.00 27.50           H
ATOM   4263  HB2 ASN B 339      13.110  -1.236  45.061  1.00 25.41           H
ATOM   4264  HB3 ASN B 339      11.382  -0.957  45.328  1.00 25.41           H
ATOM   4265 HD21 ASN B 339      12.345   0.632  42.071  1.00 53.65           H
ATOM   4266 HD22 ASN B 339      12.614  -0.965  42.738  1.00 53.65           H
ATOM   4267  N   ALA B 340      13.422  -1.553  48.103  1.00 21.03           N
ATOM   4268  CA  ALA B 340      13.322  -2.498  49.213  1.00 24.74           C
ATOM   4269  C   ALA B 340      13.209  -1.777  50.552  1.00 24.64           C
ATOM   4270  O   ALA B 340      12.428  -2.196  51.403  1.00 19.98           O
ATOM   4271  CB  ALA B 340      14.514  -3.462  49.199  1.00 24.57           C
ATOM   4272  H   ALA B 340      14.275  -1.547  47.565  1.00 25.24           H
ATOM   4273  HA  ALA B 340      12.416  -3.084  49.069  1.00 29.68           H
ATOM   4274  HB1 ALA B 340      14.392  -4.194  49.992  1.00 29.48           H
ATOM   4275  HB2 ALA B 340      14.546  -3.978  48.240  1.00 29.48           H
ATOM   4276  HB3 ALA B 340      15.449  -2.924  49.354  1.00 29.48           H
ATOM   4277  N   LEU B 341      13.955  -0.692  50.748  1.00 19.20           N
ATOM   4278  CA  LEU B 341      13.850   0.102  51.971  1.00 18.95           C
ATOM   4279  C   LEU B 341      12.528   0.857  52.066  1.00 18.39           C
ATOM   4280  O   LEU B 341      12.140   1.220  53.169  1.00 21.23           O
ATOM   4281  CB  LEU B 341      15.020   1.077  52.105  1.00 17.29           C
ATOM   4282  CG  LEU B 341      16.284   0.406  52.636  1.00 24.59           C
ATOM   4283  CD1 LEU B 341      17.454   1.354  52.388  1.00 30.55           C
ATOM   4284  CD2 LEU B 341      16.198   0.114  54.145  1.00 23.62           C
ATOM   4285  H   LEU B 341      14.597  -0.395  50.030  1.00 23.04           H
ATOM   4286  HA  LEU B 341      13.886  -0.591  52.809  1.00 22.74           H
ATOM   4287  HB2 LEU B 341      15.217   1.509  51.121  1.00 20.75           H
ATOM   4288  HB3 LEU B 341      14.755   1.893  52.776  1.00 20.75           H
ATOM   4289  HG  LEU B 341      16.461  -0.530  52.105  1.00 29.51           H
ATOM   4290 HD11 LEU B 341      18.378   0.869  52.701  1.00 36.66           H
ATOM   4291 HD12 LEU B 341      17.521   1.587  51.325  1.00 36.66           H
ATOM   4292 HD13 LEU B 341      17.316   2.275  52.959  1.00 36.66           H
ATOM   4293 HD21 LEU B 341      17.152  -0.283  54.493  1.00 28.35           H
ATOM   4294 HD22 LEU B 341      15.978   1.032  54.693  1.00 28.35           H
ATOM   4295 HD23 LEU B 341      15.425  -0.624  54.356  1.00 28.35           H
ATOM   4296  N   ALA B 342      11.874   1.161  50.943  1.00 17.40           N
ATOM   4297  CA  ALA B 342      10.611   1.897  50.935  1.00 22.03           C
ATOM   4298  C   ALA B 342       9.381   0.975  51.092  1.00 21.23           C
ATOM   4299  O   ALA B 342       8.268   1.481  51.218  1.00 20.17           O
ATOM   4300  CB  ALA B 342      10.507   2.707  49.639  1.00 24.11           C
ATOM   4301  H   ALA B 342      12.272   0.891  50.055  1.00 20.88           H
ATOM   4302  HA  ALA B 342      10.624   2.612  51.758  1.00 26.44           H
ATOM   4303  HB1 ALA B 342       9.683   3.414  49.718  1.00 28.93           H
ATOM   4304  HB2 ALA B 342      11.429   3.259  49.469  1.00 28.93           H
ATOM   4305  HB3 ALA B 342      10.333   2.039  48.796  1.00 28.93           H
ATOM   4306  N   HIS B 343       9.551  -0.354  50.979  1.00 22.28           N
ATOM   4307  CA  HIS B 343       8.436  -1.251  50.660  1.00 25.87           C
ATOM   4308  C   HIS B 343       7.420  -1.402  51.805  1.00 27.83           C
ATOM   4309  O   HIS B 343       6.239  -1.607  51.546  1.00 27.34           O
ATOM   4310  CB  HIS B 343       8.987  -2.600  50.185  1.00 23.78           C
ATOM   4311  CG  HIS B 343       7.920  -3.559  49.728  1.00 34.01           C
ATOM   4312  ND1 HIS B 343       7.371  -4.581  50.467  1.00 50.99           N
ATOM   4313  CD2 HIS B 343       7.283  -3.556  48.511  1.00 45.34           C
ATOM   4314  CE1 HIS B 343       6.440  -5.187  49.704  1.00 45.58           C
ATOM   4315  NE2 HIS B 343       6.363  -4.612  48.491  1.00 43.61           N
ATOM   4316  H   HIS B 343      10.487  -0.725  50.893  1.00 26.73           H
ATOM   4317  HA  HIS B 343       7.900  -0.812  49.818  1.00 31.04           H
ATOM   4318  HB2 HIS B 343       9.538  -3.061  51.003  1.00 28.54           H
ATOM   4319  HB3 HIS B 343       9.673  -2.433  49.356  1.00 28.54           H
ATOM   4320  HD1 HIS B 343       7.621  -4.829  51.416  1.00 61.19           H
ATOM   4321  HD2 HIS B 343       7.464  -2.859  47.705  1.00 54.41           H
ATOM   4322  HE1 HIS B 343       5.818  -6.009  50.032  1.00 54.70           H
ATOM   4323  N   LYS B 344       7.876  -1.301  53.055  1.00 24.09           N
ATOM   4324  CA  LYS B 344       7.041  -1.407  54.249  1.00 21.54           C
ATOM   4325  C   LYS B 344       6.502  -0.063  54.743  1.00 24.95           C
ATOM   4326  O   LYS B 344       5.865  -0.040  55.791  1.00 21.71           O
ATOM   4327  CB  LYS B 344       7.788  -2.153  55.361  1.00 23.31           C
ATOM   4328  CG  LYS B 344       8.221  -3.583  54.971  1.00 34.51           C
ATOM   4329  CD  LYS B 344       7.000  -4.504  54.811  1.00 35.69           C
ATOM   4330  CE  LYS B 344       7.292  -5.913  55.338  1.00 48.69           C
ATOM   4331  NZ  LYS B 344       6.062  -6.726  55.411  1.00 53.04           N1+
ATOM   4332  H   LYS B 344       8.865  -1.149  53.196  1.00 28.90           H
ATOM   4333  HA  LYS B 344       6.159  -1.998  54.001  1.00 25.85           H
ATOM   4334  HB2 LYS B 344       8.649  -1.586  55.700  1.00 27.98           H
ATOM   4335  HB3 LYS B 344       7.129  -2.229  56.226  1.00 27.98           H
ATOM   4336  HG2 LYS B 344       8.801  -3.566  54.048  1.00 41.41           H
ATOM   4337  HG3 LYS B 344       8.866  -3.973  55.759  1.00 41.41           H
ATOM   4338  HD2 LYS B 344       6.142  -4.096  55.350  1.00 42.83           H
ATOM   4339  HD3 LYS B 344       6.743  -4.564  53.753  1.00 42.83           H
ATOM   4340  HE2 LYS B 344       8.025  -6.405  54.697  1.00 58.43           H
ATOM   4341  HE3 LYS B 344       7.710  -5.823  56.343  1.00 58.43           H
ATOM   4342  HZ1 LYS B 344       6.299  -7.687  55.611  1.00 63.65           H
ATOM   4343  HZ2 LYS B 344       5.473  -6.368  56.150  1.00 63.65           H
ATOM   4344  HZ3 LYS B 344       5.566  -6.672  54.533  1.00 63.65           H
ATOM   4345  N   TYR B 345       6.727   1.045  54.022  1.00 19.34           N
ATOM   4346  CA  TYR B 345       6.105   2.316  54.373  1.00 21.16           C
ATOM   4347  C   TYR B 345       4.583   2.223  54.234  1.00 28.40           C
ATOM   4348  O   TYR B 345       4.044   1.586  53.330  1.00 25.87           O
ATOM   4349  CB  TYR B 345       6.686   3.495  53.571  1.00 19.30           C
ATOM   4350  CG  TYR B 345       8.040   3.977  54.078  1.00 15.86           C
ATOM   4351  CD1 TYR B 345       8.159   5.281  54.590  1.00 16.59           C
ATOM   4352  CD2 TYR B 345       9.168   3.128  54.069  1.00 19.69           C
ATOM   4353  CE1 TYR B 345       9.383   5.734  55.099  1.00 20.31           C
ATOM   4354  CE2 TYR B 345      10.398   3.575  54.576  1.00 19.14           C
ATOM   4355  CZ  TYR B 345      10.509   4.878  55.087  1.00 16.87           C
ATOM   4356  OH  TYR B 345      11.717   5.310  55.521  1.00 19.08           O
ATOM   4357  H   TYR B 345       7.235   0.983  53.152  1.00 23.21           H
ATOM   4358  HA  TYR B 345       6.331   2.516  55.420  1.00 25.39           H
ATOM   4359  HB2 TYR B 345       6.773   3.210  52.523  1.00 23.15           H
ATOM   4360  HB3 TYR B 345       5.985   4.326  53.627  1.00 23.15           H
ATOM   4361  HD1 TYR B 345       7.297   5.930  54.627  1.00 19.90           H
ATOM   4362  HD2 TYR B 345       9.091   2.114  53.713  1.00 23.63           H
ATOM   4363  HE1 TYR B 345       9.452   6.723  55.519  1.00 24.37           H
ATOM   4364  HE2 TYR B 345      11.250   2.918  54.617  1.00 22.97           H
ATOM   4365  HH  TYR B 345      11.767   6.271  55.544  1.00 22.89           H
ATOM   4366  N   HIS B 346       3.902   2.845  55.182  1.00 19.59           N
ATOM   4367  CA  HIS B 346       2.456   2.825  55.320  1.00 23.64           C
ATOM   4368  C   HIS B 346       2.014   4.096  56.036  1.00 24.38           C
ATOM   4369  O   HIS B 346       2.873   4.803  56.616  1.00 25.55           O
ATOM   4370  CB  HIS B 346       2.009   1.570  56.098  1.00 27.52           C
ATOM   4371  CG  HIS B 346       2.422   1.616  57.550  1.00 32.58           C
ATOM   4372  ND1 HIS B 346       1.682   2.188  58.592  1.00 35.04           N
ATOM   4373  CD2 HIS B 346       3.595   1.142  58.055  1.00 34.82           C
ATOM   4374  CE1 HIS B 346       2.476   2.124  59.675  1.00 31.21           C
ATOM   4375  NE2 HIS B 346       3.606   1.458  59.387  1.00 37.49           N
ATOM   4376  OXT HIS B 346       0.791   4.340  55.995  1.00 28.23           O1-
ATOM   4377  H   HIS B 346       4.415   3.334  55.904  1.00 23.51           H
ATOM   4378  HA  HIS B 346       1.985   2.804  54.337  1.00 28.37           H
ATOM   4379  HB2 HIS B 346       2.432   0.681  55.630  1.00 33.02           H
ATOM   4380  HB3 HIS B 346       0.922   1.497  56.047  1.00 33.02           H
ATOM   4381  HD2 HIS B 346       4.384   0.658  57.509  1.00 41.79           H
ATOM   4382  HE1 HIS B 346       2.365   2.737  60.557  1.00 37.45           H
ATOM   4383  HE2 HIS B 346       4.424   1.428  59.986  1.00 44.98           H
TER
ATOM   4384  N   VAL C 401       6.235  30.762  33.627  1.00 47.90           N
ATOM   4385  CA  VAL C 401       5.822  32.187  33.701  1.00 45.50           C
ATOM   4386  C   VAL C 401       4.295  32.296  33.613  1.00 38.77           C
ATOM   4387  O   VAL C 401       3.709  31.750  32.676  1.00 39.04           O
ATOM   4388  CB  VAL C 401       6.493  33.008  32.574  1.00 52.05           C
ATOM   4389  CG1 VAL C 401       5.996  34.462  32.540  1.00 43.45           C
ATOM   4390  CG2 VAL C 401       8.021  33.027  32.752  1.00 56.80           C
ATOM   4391  H1  VAL C 401       7.243  30.691  33.654  1.00 57.47           H
ATOM   4392  H2  VAL C 401       5.905  30.351  32.761  1.00 57.47           H
ATOM   4393  HA  VAL C 401       6.142  32.598  34.660  1.00 54.59           H
ATOM   4394  HB  VAL C 401       6.259  32.542  31.614  1.00 62.47           H
ATOM   4395 HG11 VAL C 401       4.929  34.501  32.326  1.00 52.14           H
ATOM   4396 HG12 VAL C 401       6.196  34.949  33.495  1.00 52.14           H
ATOM   4397 HG13 VAL C 401       6.513  35.006  31.748  1.00 52.14           H
ATOM   4398 HG21 VAL C 401       8.285  33.465  33.715  1.00 68.16           H
ATOM   4399 HG22 VAL C 401       8.428  32.016  32.690  1.00 68.16           H
ATOM   4400 HG23 VAL C 401       8.478  33.618  31.956  1.00 68.16           H
ATOM   4401  N   LEU C 402       3.659  33.006  34.559  1.00 32.50           N
ATOM   4402  CA  LEU C 402       2.204  33.208  34.562  1.00 30.59           C
ATOM   4403  C   LEU C 402       1.824  34.336  33.595  1.00 31.87           C
ATOM   4404  O   LEU C 402       2.203  35.485  33.803  1.00 30.79           O
ATOM   4405  CB  LEU C 402       1.680  33.504  35.977  1.00 32.45           C
ATOM   4406  CG  LEU C 402       1.881  32.362  37.002  1.00 28.22           C
ATOM   4407  CD1 LEU C 402       1.500  32.839  38.405  1.00 33.25           C
ATOM   4408  CD2 LEU C 402       1.059  31.110  36.652  1.00 29.35           C
ATOM   4409  H   LEU C 402       4.195  33.437  35.299  1.00 39.00           H
ATOM   4410  HA  LEU C 402       1.727  32.294  34.211  1.00 36.70           H
ATOM   4411  HB2 LEU C 402       2.191  34.395  36.346  1.00 38.94           H
ATOM   4412  HB3 LEU C 402       0.615  33.732  35.915  1.00 38.94           H
ATOM   4413  HG  LEU C 402       2.934  32.079  37.023  1.00 33.87           H
ATOM   4414 HD11 LEU C 402       1.734  32.062  39.134  1.00 39.90           H
ATOM   4415 HD12 LEU C 402       2.071  33.731  38.661  1.00 39.90           H
ATOM   4416 HD13 LEU C 402       0.436  33.067  38.453  1.00 39.90           H
ATOM   4417 HD21 LEU C 402       1.259  30.332  37.386  1.00 35.22           H
ATOM   4418 HD22 LEU C 402      -0.006  31.341  36.658  1.00 35.22           H
ATOM   4419 HD23 LEU C 402       1.338  30.727  35.673  1.00 35.22           H
ATOM   4420  N   SER C 403       1.044  34.012  32.564  1.00 27.93           N
ATOM   4421  CA  SER C 403       0.484  35.001  31.639  1.00 28.35           C
ATOM   4422  C   SER C 403      -0.626  35.819  32.323  1.00 26.50           C
ATOM   4423  O   SER C 403      -1.133  35.421  33.378  1.00 23.47           O
ATOM   4424  CB  SER C 403      -0.060  34.254  30.427  1.00 27.62           C
ATOM   4425  OG  SER C 403      -1.258  33.595  30.751  1.00 25.75           O
ATOM   4426  H   SER C 403       0.748  33.052  32.447  1.00 33.52           H
ATOM   4427  HA  SER C 403       1.283  35.659  31.295  1.00 34.02           H
ATOM   4428  HB2 SER C 403      -0.243  34.950  29.614  1.00 33.15           H
ATOM   4429  HB3 SER C 403       0.672  33.520  30.092  1.00 33.15           H
ATOM   4430  HG  SER C 403      -1.595  33.181  29.949  1.00 30.90           H
ATOM   4431  N   PRO C 404      -1.057  36.956  31.751  1.00 28.84           N
ATOM   4432  CA  PRO C 404      -2.181  37.678  32.313  1.00 22.95           C
ATOM   4433  C   PRO C 404      -3.472  36.840  32.299  1.00 21.64           C
ATOM   4434  O   PRO C 404      -4.226  36.946  33.261  1.00 23.20           O
ATOM   4435  CB  PRO C 404      -2.297  38.964  31.488  1.00 27.47           C
ATOM   4436  CG  PRO C 404      -1.542  38.675  30.199  1.00 32.86           C
ATOM   4437  CD  PRO C 404      -0.468  37.673  30.628  1.00 33.83           C
ATOM   4438  HA  PRO C 404      -1.938  37.992  33.330  1.00 27.54           H
ATOM   4439  HB2 PRO C 404      -3.316  39.305  31.313  1.00 32.96           H
ATOM   4440  HB3 PRO C 404      -1.739  39.723  32.037  1.00 32.96           H
ATOM   4441  HG2 PRO C 404      -2.224  38.249  29.464  1.00 39.43           H
ATOM   4442  HG3 PRO C 404      -1.070  39.575  29.808  1.00 39.43           H
ATOM   4443  HD2 PRO C 404      -0.249  37.027  29.780  1.00 40.59           H
ATOM   4444  HD3 PRO C 404       0.416  38.211  30.974  1.00 40.59           H
ATOM   4445  N   ALA C 405      -3.683  35.949  31.316  1.00 22.24           N
ATOM   4446  CA  ALA C 405      -4.797  35.004  31.350  1.00 24.86           C
ATOM   4447  C   ALA C 405      -4.656  34.018  32.512  1.00 23.42           C
ATOM   4448  O   ALA C 405      -5.658  33.737  33.166  1.00 20.45           O
ATOM   4449  CB  ALA C 405      -4.931  34.247  30.026  1.00 22.14           C
ATOM   4450  H   ALA C 405      -3.020  35.874  30.557  1.00 26.69           H
ATOM   4451  HA  ALA C 405      -5.717  35.572  31.499  1.00 29.83           H
ATOM   4452  HB1 ALA C 405      -5.783  33.571  30.082  1.00 26.57           H
ATOM   4453  HB2 ALA C 405      -5.099  34.958  29.218  1.00 26.57           H
ATOM   4454  HB3 ALA C 405      -4.028  33.672  29.827  1.00 26.57           H
ATOM   4455  N   ASP C 406      -3.448  33.496  32.770  1.00 21.67           N
ATOM   4456  CA  ASP C 406      -3.240  32.629  33.931  1.00 19.91           C
ATOM   4457  C   ASP C 406      -3.606  33.338  35.236  1.00 18.57           C
ATOM   4458  O   ASP C 406      -4.290  32.754  36.070  1.00 19.80           O
ATOM   4459  CB  ASP C 406      -1.810  32.095  34.015  1.00 19.91           C
ATOM   4460  CG  ASP C 406      -1.420  31.152  32.892  1.00 21.21           C
ATOM   4461  OD1 ASP C 406      -2.274  30.363  32.444  1.00 22.79           O
ATOM   4462  OD2 ASP C 406      -0.243  31.243  32.497  1.00 25.34           O1-
ATOM   4463  H   ASP C 406      -2.654  33.732  32.193  1.00 26.01           H
ATOM   4464  HA  ASP C 406      -3.912  31.785  33.822  1.00 23.89           H
ATOM   4465  HB2 ASP C 406      -1.088  32.905  34.105  1.00 23.89           H
ATOM   4466  HB3 ASP C 406      -1.749  31.522  34.940  1.00 23.89           H
ATOM   4467  N   LYS C 407      -3.163  34.589  35.411  1.00 18.76           N
ATOM   4468  CA  LYS C 407      -3.432  35.345  36.638  1.00 22.43           C
ATOM   4469  C   LYS C 407      -4.914  35.592  36.829  1.00 20.84           C
ATOM   4470  O   LYS C 407      -5.406  35.478  37.945  1.00 20.88           O
ATOM   4471  CB  LYS C 407      -2.684  36.674  36.650  1.00 26.92           C
ATOM   4472  CG  LYS C 407      -1.163  36.505  36.772  1.00 34.52           C
ATOM   4473  CD  LYS C 407      -0.478  37.859  36.531  1.00 42.36           C
ATOM   4474  CE  LYS C 407       0.987  37.660  36.150  1.00 44.87           C
ATOM   4475  NZ  LYS C 407       1.540  38.903  35.582  1.00 54.92           N1+
ATOM   4476  H   LYS C 407      -2.617  35.026  34.680  1.00 22.51           H
ATOM   4477  HA  LYS C 407      -3.094  34.748  37.485  1.00 26.91           H
ATOM   4478  HB2 LYS C 407      -2.936  37.228  35.743  1.00 32.30           H
ATOM   4479  HB3 LYS C 407      -3.021  37.252  37.513  1.00 32.30           H
ATOM   4480  HG2 LYS C 407      -0.917  36.136  37.768  1.00 41.43           H
ATOM   4481  HG3 LYS C 407      -0.805  35.788  36.033  1.00 41.43           H
ATOM   4482  HD2 LYS C 407      -0.987  38.404  35.734  1.00 50.83           H
ATOM   4483  HD3 LYS C 407      -0.527  38.451  37.447  1.00 50.83           H
ATOM   4484  HE2 LYS C 407       1.537  37.420  37.061  1.00 53.84           H
ATOM   4485  HE3 LYS C 407       1.093  36.836  35.443  1.00 53.84           H
ATOM   4486  HZ1 LYS C 407       2.433  38.716  35.149  1.00 65.90           H
ATOM   4487  HZ2 LYS C 407       0.901  39.287  34.903  1.00 65.90           H
ATOM   4488  HZ3 LYS C 407       1.671  39.574  36.334  1.00 65.90           H
ATOM   4489  N   THR C 408      -5.619  35.908  35.731  1.00 18.68           N
ATOM   4490  CA  THR C 408      -7.067  36.099  35.746  1.00 20.29           C
ATOM   4491  C   THR C 408      -7.751  34.817  36.197  1.00 21.29           C
ATOM   4492  O   THR C 408      -8.580  34.870  37.102  1.00 21.31           O
ATOM   4493  CB  THR C 408      -7.572  36.591  34.364  1.00 25.82           C
ATOM   4494  OG1 THR C 408      -6.926  37.809  34.057  1.00 28.27           O
ATOM   4495  CG2 THR C 408      -9.079  36.851  34.371  1.00 28.75           C
ATOM   4496  H   THR C 408      -5.135  35.966  34.845  1.00 22.42           H
ATOM   4497  HA  THR C 408      -7.274  36.884  36.475  1.00 24.35           H
ATOM   4498  HB  THR C 408      -7.339  35.853  33.595  1.00 30.99           H
ATOM   4499  HG1 THR C 408      -5.987  37.635  33.941  1.00 33.92           H
ATOM   4500 HG21 THR C 408      -9.384  37.239  33.400  1.00 34.50           H
ATOM   4501 HG22 THR C 408      -9.630  35.931  34.569  1.00 34.50           H
ATOM   4502 HG23 THR C 408      -9.321  37.597  35.128  1.00 34.50           H
ATOM   4503  N   ASN C 409      -7.402  33.674  35.592  1.00 19.89           N
ATOM   4504  CA  ASN C 409      -7.972  32.370  35.935  1.00 18.24           C
ATOM   4505  C   ASN C 409      -7.753  31.982  37.394  1.00 19.06           C
ATOM   4506  O   ASN C 409      -8.679  31.513  38.062  1.00 22.85           O
ATOM   4507  CB  ASN C 409      -7.411  31.290  35.007  1.00 21.42           C
ATOM   4508  CG  ASN C 409      -7.926  31.394  33.580  1.00 27.06           C
ATOM   4509  OD1 ASN C 409      -8.985  31.964  33.317  1.00 20.50           O
ATOM   4510  ND2 ASN C 409      -7.210  30.759  32.659  1.00 21.68           N
ATOM   4511  H   ASN C 409      -6.717  33.705  34.850  1.00 23.86           H
ATOM   4512  HA  ASN C 409      -9.049  32.424  35.777  1.00 21.88           H
ATOM   4513  HB2 ASN C 409      -6.322  31.329  35.004  1.00 25.70           H
ATOM   4514  HB3 ASN C 409      -7.712  30.318  35.398  1.00 25.70           H
ATOM   4515 HD21 ASN C 409      -7.498  30.776  31.693  1.00 26.01           H
ATOM   4516 HD22 ASN C 409      -6.358  30.288  32.925  1.00 26.01           H
ATOM   4517  N   VAL C 410      -6.534  32.173  37.895  1.00 19.12           N
ATOM   4518  CA  VAL C 410      -6.210  31.878  39.281  1.00 17.57           C
ATOM   4519  C   VAL C 410      -7.011  32.779  40.234  1.00 24.30           C
ATOM   4520  O   VAL C 410      -7.590  32.271  41.190  1.00 23.30           O
ATOM   4521  CB  VAL C 410      -4.693  31.993  39.478  1.00 22.20           C
ATOM   4522  CG1 VAL C 410      -4.338  31.901  40.974  1.00 22.38           C
ATOM   4523  CG2 VAL C 410      -3.990  30.861  38.712  1.00 20.85           C
ATOM   4524  H   VAL C 410      -5.802  32.534  37.298  1.00 22.95           H
ATOM   4525  HA  VAL C 410      -6.497  30.845  39.484  1.00 21.09           H
ATOM   4526  HB  VAL C 410      -4.343  32.953  39.096  1.00 26.63           H
ATOM   4527 HG11 VAL C 410      -3.254  31.923  41.097  1.00 26.85           H
ATOM   4528 HG12 VAL C 410      -4.755  32.746  41.519  1.00 26.85           H
ATOM   4529 HG13 VAL C 410      -4.726  30.973  41.398  1.00 26.85           H
ATOM   4530 HG21 VAL C 410      -2.920  31.038  38.739  1.00 25.02           H
ATOM   4531 HG22 VAL C 410      -4.216  29.899  39.169  1.00 25.02           H
ATOM   4532 HG23 VAL C 410      -4.299  30.820  37.673  1.00 25.02           H
ATOM   4533  N   LYS C 411      -7.060  34.097  39.985  1.00 25.22           N
ATOM   4534  CA  LYS C 411      -7.818  35.025  40.837  1.00 24.87           C
ATOM   4535  C   LYS C 411      -9.300  34.677  40.847  1.00 26.18           C
ATOM   4536  O   LYS C 411      -9.920  34.741  41.903  1.00 26.43           O
ATOM   4537  CB  LYS C 411      -7.576  36.488  40.436  1.00 28.75           C
ATOM   4538  CG  LYS C 411      -6.187  36.995  40.875  1.00 31.53           C
ATOM   4539  CD  LYS C 411      -5.941  38.430  40.369  1.00 42.22           C
ATOM   4540  CE  LYS C 411      -4.494  38.921  40.557  1.00 40.96           C
ATOM   4541  NZ  LYS C 411      -4.121  39.127  41.975  1.00 45.10           N1+
ATOM   4542  H   LYS C 411      -6.580  34.465  39.175  1.00 30.27           H
ATOM   4543  HA  LYS C 411      -7.474  34.905  41.864  1.00 29.85           H
ATOM   4544  HB2 LYS C 411      -7.714  36.605  39.360  1.00 34.50           H
ATOM   4545  HB3 LYS C 411      -8.319  37.107  40.940  1.00 34.50           H
ATOM   4546  HG2 LYS C 411      -6.136  36.980  41.965  1.00 37.84           H
ATOM   4547  HG3 LYS C 411      -5.410  36.339  40.483  1.00 37.84           H
ATOM   4548  HD2 LYS C 411      -6.180  38.482  39.306  1.00 50.66           H
ATOM   4549  HD3 LYS C 411      -6.613  39.110  40.896  1.00 50.66           H
ATOM   4550  HE2 LYS C 411      -3.819  38.186  40.115  1.00 49.15           H
ATOM   4551  HE3 LYS C 411      -4.368  39.860  40.014  1.00 49.15           H
ATOM   4552  HZ1 LYS C 411      -3.173  39.480  42.031  1.00 54.12           H
ATOM   4553  HZ2 LYS C 411      -4.744  39.795  42.405  1.00 54.12           H
ATOM   4554  HZ3 LYS C 411      -4.163  38.251  42.478  1.00 54.12           H
ATOM   4555  N   ALA C 412      -9.868  34.293  39.695  1.00 27.93           N
ATOM   4556  CA  ALA C 412     -11.265  33.890  39.588  1.00 28.14           C
ATOM   4557  C   ALA C 412     -11.560  32.627  40.393  1.00 30.54           C
ATOM   4558  O   ALA C 412     -12.496  32.625  41.192  1.00 28.95           O
ATOM   4559  CB  ALA C 412     -11.672  33.725  38.120  1.00 29.04           C
ATOM   4560  H   ALA C 412      -9.302  34.257  38.859  1.00 33.52           H
ATOM   4561  HA  ALA C 412     -11.871  34.695  40.002  1.00 33.77           H
ATOM   4562  HB1 ALA C 412     -12.725  33.453  38.067  1.00 34.85           H
ATOM   4563  HB2 ALA C 412     -11.522  34.664  37.590  1.00 34.85           H
ATOM   4564  HB3 ALA C 412     -11.076  32.946  37.644  1.00 34.85           H
ATOM   4565  N   ALA C 413     -10.768  31.561  40.209  1.00 25.73           N
ATOM   4566  CA  ALA C 413     -10.985  30.285  40.889  1.00 24.94           C
ATOM   4567  C   ALA C 413     -10.803  30.423  42.401  1.00 25.81           C
ATOM   4568  O   ALA C 413     -11.616  29.911  43.167  1.00 26.70           O
ATOM   4569  CB  ALA C 413     -10.054  29.206  40.322  1.00 26.95           C
ATOM   4570  H   ALA C 413      -9.997  31.626  39.559  1.00 30.87           H
ATOM   4571  HA  ALA C 413     -12.014  29.971  40.700  1.00 29.93           H
ATOM   4572  HB1 ALA C 413     -10.240  28.259  40.830  1.00 32.34           H
ATOM   4573  HB2 ALA C 413     -10.246  29.079  39.258  1.00 32.34           H
ATOM   4574  HB3 ALA C 413      -9.014  29.497  40.465  1.00 32.34           H
ATOM   4575  N   TRP C 414      -9.745  31.110  42.830  1.00 25.87           N
ATOM   4576  CA  TRP C 414      -9.464  31.294  44.249  1.00 28.82           C
ATOM   4577  C   TRP C 414     -10.475  32.239  44.913  1.00 32.52           C
ATOM   4578  O   TRP C 414     -10.796  32.070  46.085  1.00 30.45           O
ATOM   4579  CB  TRP C 414      -8.030  31.785  44.442  1.00 30.36           C
ATOM   4580  CG  TRP C 414      -7.493  31.386  45.770  1.00 27.99           C
ATOM   4581  CD1 TRP C 414      -7.334  32.198  46.836  1.00 29.97           C
ATOM   4582  CD2 TRP C 414      -7.092  30.055  46.213  1.00 26.03           C
ATOM   4583  NE1 TRP C 414      -6.852  31.467  47.899  1.00 26.46           N
ATOM   4584  CE2 TRP C 414      -6.716  30.132  47.584  1.00 26.33           C
ATOM   4585  CE3 TRP C 414      -7.014  28.790  45.594  1.00 36.05           C
ATOM   4586  CZ2 TRP C 414      -6.312  29.012  48.321  1.00 32.38           C
ATOM   4587  CZ3 TRP C 414      -6.562  27.665  46.309  1.00 39.08           C
ATOM   4588  CH2 TRP C 414      -6.216  27.774  47.669  1.00 39.22           C
ATOM   4589  H   TRP C 414      -9.107  31.513  42.159  1.00 31.04           H
ATOM   4590  HA  TRP C 414      -9.546  30.314  44.721  1.00 34.58           H
ATOM   4591  HB2 TRP C 414      -7.394  31.315  43.690  1.00 36.43           H
ATOM   4592  HB3 TRP C 414      -7.987  32.868  44.317  1.00 36.43           H
ATOM   4593  HD1 TRP C 414      -7.569  33.252  46.856  1.00 35.97           H
ATOM   4594  HE1 TRP C 414      -6.671  31.874  48.807  1.00 31.75           H
ATOM   4595  HE3 TRP C 414      -7.295  28.688  44.556  1.00 43.26           H
ATOM   4596  HZ2 TRP C 414      -6.069  29.104  49.370  1.00 38.85           H
ATOM   4597  HZ3 TRP C 414      -6.491  26.708  45.813  1.00 46.90           H
ATOM   4598  HH2 TRP C 414      -5.881  26.903  48.214  1.00 47.06           H
ATOM   4599  N   GLY C 415     -11.001  33.218  44.171  1.00 33.49           N
ATOM   4600  CA  GLY C 415     -12.095  34.066  44.615  1.00 32.34           C
ATOM   4601  C   GLY C 415     -13.338  33.240  44.938  1.00 35.92           C
ATOM   4602  O   GLY C 415     -13.968  33.476  45.965  1.00 34.01           O
ATOM   4603  H   GLY C 415     -10.681  33.333  43.219  1.00 40.19           H
ATOM   4604  HA2 GLY C 415     -11.782  34.587  45.520  1.00 38.81           H
ATOM   4605  HA3 GLY C 415     -12.338  34.794  43.841  1.00 38.81           H
ATOM   4606  N   LYS C 416     -13.678  32.260  44.086  1.00 35.11           N
ATOM   4607  CA  LYS C 416     -14.782  31.324  44.328  1.00 34.27           C
ATOM   4608  C   LYS C 416     -14.529  30.403  45.528  1.00 35.37           C
ATOM   4609  O   LYS C 416     -15.493  29.978  46.163  1.00 40.35           O
ATOM   4610  CB  LYS C 416     -15.084  30.508  43.057  1.00 33.21           C
ATOM   4611  CG  LYS C 416     -15.798  31.319  41.962  1.00 49.61           C
ATOM   4612  CD  LYS C 416     -17.241  31.788  42.249  1.00 49.78           C
ATOM   4613  CE  LYS C 416     -18.329  30.700  42.232  1.00 57.13           C
ATOM   4614  NZ  LYS C 416     -18.227  29.729  43.343  1.00 58.88           N1+
ATOM   4615  H   LYS C 416     -13.125  32.132  43.249  1.00 42.13           H
ATOM   4616  HA  LYS C 416     -15.665  31.904  44.586  1.00 41.12           H
ATOM   4617  HB2 LYS C 416     -14.157  30.102  42.652  1.00 39.85           H
ATOM   4618  HB3 LYS C 416     -15.698  29.650  43.320  1.00 39.85           H
ATOM   4619  HG2 LYS C 416     -15.196  32.195  41.718  1.00 59.53           H
ATOM   4620  HG3 LYS C 416     -15.830  30.700  41.065  1.00 59.53           H
ATOM   4621  HD2 LYS C 416     -17.280  32.307  43.206  1.00 59.73           H
ATOM   4622  HD3 LYS C 416     -17.504  32.522  41.485  1.00 59.73           H
ATOM   4623  HE2 LYS C 416     -19.321  31.156  42.226  1.00 68.56           H
ATOM   4624  HE3 LYS C 416     -18.210  30.152  41.295  1.00 68.56           H
ATOM   4625  HZ1 LYS C 416     -19.119  29.276  43.484  1.00 70.66           H
ATOM   4626  HZ2 LYS C 416     -17.539  29.026  43.109  1.00 70.66           H
ATOM   4627  HZ3 LYS C 416     -17.947  30.201  44.192  1.00 70.66           H
ATOM   4628  N   VAL C 417     -13.263  30.093  45.837  1.00 34.69           N
ATOM   4629  CA  VAL C 417     -12.902  29.318  47.023  1.00 31.82           C
ATOM   4630  C   VAL C 417     -13.303  30.123  48.254  1.00 41.77           C
ATOM   4631  O   VAL C 417     -14.049  29.616  49.093  1.00 36.41           O
ATOM   4632  CB  VAL C 417     -11.404  28.929  47.022  1.00 34.81           C
ATOM   4633  CG1 VAL C 417     -10.932  28.431  48.388  1.00 32.75           C
ATOM   4634  CG2 VAL C 417     -11.100  27.851  45.976  1.00 39.48           C
ATOM   4635  H   VAL C 417     -12.517  30.451  45.258  1.00 41.63           H
ATOM   4636  HA  VAL C 417     -13.485  28.395  47.015  1.00 38.18           H
ATOM   4637  HB  VAL C 417     -10.798  29.796  46.786  1.00 41.78           H
ATOM   4638 HG11 VAL C 417      -9.883  28.144  48.331  1.00 39.30           H
ATOM   4639 HG12 VAL C 417     -11.028  29.224  49.124  1.00 39.30           H
ATOM   4640 HG13 VAL C 417     -11.530  27.578  48.703  1.00 39.30           H
ATOM   4641 HG21 VAL C 417     -10.025  27.687  45.970  1.00 47.37           H
ATOM   4642 HG22 VAL C 417     -11.608  26.922  46.219  1.00 47.37           H
ATOM   4643 HG23 VAL C 417     -11.411  28.175  44.988  1.00 47.37           H
ATOM   4644  N   GLY C 418     -12.823  31.375  48.322  1.00 40.65           N
ATOM   4645  CA  GLY C 418     -13.271  32.365  49.286  1.00 40.81           C
ATOM   4646  C   GLY C 418     -13.055  31.876  50.709  1.00 33.07           C
ATOM   4647  O   GLY C 418     -11.956  31.449  51.075  1.00 35.81           O
ATOM   4648  H   GLY C 418     -12.208  31.692  47.585  1.00 48.79           H
ATOM   4649  HA2 GLY C 418     -12.721  33.293  49.137  1.00 48.97           H
ATOM   4650  HA3 GLY C 418     -14.333  32.552  49.121  1.00 48.97           H
ATOM   4651  N   ALA C 419     -14.129  31.918  51.501  1.00 31.80           N
ATOM   4652  CA  ALA C 419     -14.113  31.527  52.897  1.00 37.03           C
ATOM   4653  C   ALA C 419     -13.875  30.030  53.127  1.00 34.90           C
ATOM   4654  O   ALA C 419     -13.477  29.671  54.232  1.00 40.35           O
ATOM   4655  CB  ALA C 419     -15.417  31.972  53.564  1.00 46.77           C
ATOM   4656  H   ALA C 419     -15.005  32.240  51.119  1.00 38.15           H
ATOM   4657  HA  ALA C 419     -13.297  32.066  53.380  1.00 44.44           H
ATOM   4658  HB1 ALA C 419     -15.386  31.735  54.628  1.00 56.12           H
ATOM   4659  HB2 ALA C 419     -15.546  33.047  53.444  1.00 56.12           H
ATOM   4660  HB3 ALA C 419     -16.262  31.453  53.107  1.00 56.12           H
ATOM   4661  N   HIS C 420     -14.113  29.164  52.129  1.00 34.79           N
ATOM   4662  CA  HIS C 420     -13.890  27.714  52.243  1.00 38.15           C
ATOM   4663  C   HIS C 420     -12.406  27.309  52.155  1.00 37.02           C
ATOM   4664  O   HIS C 420     -12.106  26.120  52.239  1.00 27.68           O
ATOM   4665  CB  HIS C 420     -14.678  26.956  51.163  1.00 38.24           C
ATOM   4666  CG  HIS C 420     -16.165  27.166  51.199  1.00 43.78           C
ATOM   4667  ND1 HIS C 420     -17.036  26.559  52.072  1.00 45.78           N
ATOM   4668  CD2 HIS C 420     -16.906  27.950  50.352  1.00 46.33           C
ATOM   4669  CE1 HIS C 420     -18.278  26.971  51.752  1.00 51.96           C
ATOM   4670  NE2 HIS C 420     -18.251  27.820  50.707  1.00 45.12           N
ATOM   4671  H   HIS C 420     -14.421  29.520  51.234  1.00 41.75           H
ATOM   4672  HA  HIS C 420     -14.272  27.383  53.209  1.00 45.78           H
ATOM   4673  HB2 HIS C 420     -14.506  25.889  51.305  1.00 45.89           H
ATOM   4674  HB3 HIS C 420     -14.297  27.229  50.180  1.00 45.89           H
ATOM   4675  HD1 HIS C 420     -16.788  25.901  52.800  1.00 54.93           H
ATOM   4676  HD2 HIS C 420     -16.521  28.545  49.537  1.00 55.60           H
ATOM   4677  HE1 HIS C 420     -19.180  26.644  52.252  1.00 62.36           H
ATOM   4678  N   ALA C 421     -11.488  28.263  51.930  1.00 39.33           N
ATOM   4679  CA  ALA C 421     -10.082  27.991  51.674  1.00 31.58           C
ATOM   4680  C   ALA C 421      -9.459  27.064  52.724  1.00 24.99           C
ATOM   4681  O   ALA C 421      -8.797  26.102  52.349  1.00 25.86           O
ATOM   4682  CB  ALA C 421      -9.307  29.310  51.558  1.00 31.99           C
ATOM   4683  H   ALA C 421     -11.801  29.216  51.813  1.00 47.19           H
ATOM   4684  HA  ALA C 421     -10.023  27.479  50.715  1.00 37.90           H
ATOM   4685  HB1 ALA C 421      -8.300  29.115  51.196  1.00 38.39           H
ATOM   4686  HB2 ALA C 421      -9.792  29.970  50.843  1.00 38.39           H
ATOM   4687  HB3 ALA C 421      -9.262  29.804  52.528  1.00 38.39           H
ATOM   4688  N   GLY C 422      -9.692  27.308  54.015  1.00 25.71           N
ATOM   4689  CA  GLY C 422      -9.134  26.494  55.091  1.00 26.25           C
ATOM   4690  C   GLY C 422      -9.627  25.052  55.085  1.00 28.69           C
ATOM   4691  O   GLY C 422      -8.849  24.127  55.289  1.00 23.93           O
ATOM   4692  H   GLY C 422     -10.298  28.074  54.263  1.00 30.85           H
ATOM   4693  HA2 GLY C 422      -8.054  26.471  54.965  1.00 31.50           H
ATOM   4694  HA3 GLY C 422      -9.380  26.939  56.053  1.00 31.50           H
ATOM   4695  N   GLU C 423     -10.925  24.854  54.865  1.00 27.95           N
ATOM   4696  CA  GLU C 423     -11.562  23.544  54.765  1.00 26.14           C
ATOM   4697  C   GLU C 423     -10.977  22.740  53.570  1.00 24.86           C
ATOM   4698  O   GLU C 423     -10.743  21.535  53.676  1.00 22.43           O
ATOM   4699  CB  GLU C 423     -13.067  23.810  54.615  1.00 37.20           C
ATOM   4700  CG  GLU C 423     -13.940  22.557  54.665  1.00 46.98           C
ATOM   4701  CD  GLU C 423     -15.372  22.757  54.149  1.00 54.89           C
ATOM   4702  OE1 GLU C 423     -16.129  21.766  54.216  1.00 66.37           O
ATOM   4703  OE2 GLU C 423     -15.705  23.878  53.691  1.00 56.95           O1-
ATOM   4704  H   GLU C 423     -11.512  25.660  54.706  1.00 33.55           H
ATOM   4705  HA  GLU C 423     -11.389  22.998  55.693  1.00 31.37           H
ATOM   4706  HB2 GLU C 423     -13.382  24.468  55.427  1.00 44.63           H
ATOM   4707  HB3 GLU C 423     -13.237  24.323  53.669  1.00 44.63           H
ATOM   4708  HG2 GLU C 423     -13.481  21.757  54.092  1.00 56.38           H
ATOM   4709  HG3 GLU C 423     -13.979  22.164  55.682  1.00 56.38           H
ATOM   4710  N   TYR C 424     -10.740  23.410  52.435  1.00 24.10           N
ATOM   4711  CA  TYR C 424     -10.124  22.793  51.260  1.00 24.55           C
ATOM   4712  C   TYR C 424      -8.648  22.481  51.500  1.00 22.34           C
ATOM   4713  O   TYR C 424      -8.154  21.500  50.963  1.00 18.83           O
ATOM   4714  CB  TYR C 424     -10.291  23.688  50.030  1.00 23.66           C
ATOM   4715  CG  TYR C 424     -11.708  23.931  49.535  1.00 20.14           C
ATOM   4716  CD1 TYR C 424     -11.893  24.812  48.453  1.00 28.93           C
ATOM   4717  CD2 TYR C 424     -12.828  23.305  50.117  1.00 26.61           C
ATOM   4718  CE1 TYR C 424     -13.186  25.101  47.984  1.00 28.35           C
ATOM   4719  CE2 TYR C 424     -14.122  23.605  49.664  1.00 28.31           C
ATOM   4720  CZ  TYR C 424     -14.309  24.523  48.614  1.00 30.05           C
ATOM   4721  OH  TYR C 424     -15.572  24.846  48.208  1.00 35.12           O
ATOM   4722  H   TYR C 424     -10.968  24.394  52.385  1.00 28.93           H
ATOM   4723  HA  TYR C 424     -10.627  21.844  51.062  1.00 29.46           H
ATOM   4724  HB2 TYR C 424      -9.832  24.654  50.238  1.00 28.39           H
ATOM   4725  HB3 TYR C 424      -9.733  23.243  49.206  1.00 28.39           H
ATOM   4726  HD1 TYR C 424     -11.038  25.273  47.983  1.00 34.71           H
ATOM   4727  HD2 TYR C 424     -12.724  22.597  50.926  1.00 31.94           H
ATOM   4728  HE1 TYR C 424     -13.329  25.785  47.163  1.00 34.01           H
ATOM   4729  HE2 TYR C 424     -14.972  23.139  50.137  1.00 33.97           H
ATOM   4730  HH  TYR C 424     -16.248  24.509  48.801  1.00 42.15           H
ATOM   4731  N   GLY C 425      -7.940  23.293  52.298  1.00 20.73           N
ATOM   4732  CA  GLY C 425      -6.558  23.020  52.660  1.00 22.50           C
ATOM   4733  C   GLY C 425      -6.443  21.726  53.462  1.00 20.95           C
ATOM   4734  O   GLY C 425      -5.576  20.903  53.188  1.00 20.09           O
ATOM   4735  H   GLY C 425      -8.386  24.107  52.699  1.00 24.88           H
ATOM   4736  HA2 GLY C 425      -5.972  22.908  51.746  1.00 27.00           H
ATOM   4737  HA3 GLY C 425      -6.159  23.851  53.240  1.00 27.00           H
ATOM   4738  N   ALA C 426      -7.316  21.554  54.462  1.00 20.75           N
ATOM   4739  CA  ALA C 426      -7.389  20.354  55.279  1.00 19.85           C
ATOM   4740  C   ALA C 426      -7.727  19.130  54.415  1.00 18.82           C
ATOM   4741  O   ALA C 426      -7.109  18.085  54.567  1.00 19.90           O
ATOM   4742  CB  ALA C 426      -8.441  20.558  56.367  1.00 20.06           C
ATOM   4743  H   ALA C 426      -8.005  22.274  54.629  1.00 24.90           H
ATOM   4744  HA  ALA C 426      -6.421  20.194  55.755  1.00 23.82           H
ATOM   4745  HB1 ALA C 426      -8.433  19.713  57.055  1.00 24.07           H
ATOM   4746  HB2 ALA C 426      -8.223  21.475  56.911  1.00 24.07           H
ATOM   4747  HB3 ALA C 426      -9.432  20.645  55.926  1.00 24.07           H
ATOM   4748  N   GLU C 427      -8.707  19.256  53.517  1.00 18.83           N
ATOM   4749  CA  GLU C 427      -9.083  18.153  52.637  1.00 16.58           C
ATOM   4750  C   GLU C 427      -7.904  17.741  51.749  1.00 15.21           C
ATOM   4751  O   GLU C 427      -7.674  16.547  51.564  1.00 17.86           O
ATOM   4752  CB  GLU C 427     -10.307  18.549  51.807  1.00 18.65           C
ATOM   4753  CG  GLU C 427     -10.681  17.402  50.867  1.00 17.64           C
ATOM   4754  CD  GLU C 427     -11.936  17.694  50.087  1.00 24.68           C
ATOM   4755  OE1 GLU C 427     -11.972  17.280  48.918  1.00 22.24           O
ATOM   4756  OE2 GLU C 427     -12.832  18.369  50.629  1.00 22.03           O1-
ATOM   4757  H   GLU C 427      -9.207  20.129  53.426  1.00 22.60           H
ATOM   4758  HA  GLU C 427      -9.357  17.305  53.265  1.00 19.90           H
ATOM   4759  HB2 GLU C 427     -11.135  18.755  52.488  1.00 22.38           H
ATOM   4760  HB3 GLU C 427     -10.091  19.442  51.222  1.00 22.38           H
ATOM   4761  HG2 GLU C 427      -9.882  17.168  50.163  1.00 21.17           H
ATOM   4762  HG3 GLU C 427     -10.867  16.515  51.477  1.00 21.17           H
ATOM   4763  N   ALA C 428      -7.151  18.712  51.222  1.00 16.17           N
ATOM   4764  CA  ALA C 428      -6.007  18.419  50.362  1.00 17.26           C
ATOM   4765  C   ALA C 428      -4.919  17.672  51.123  1.00 16.90           C
ATOM   4766  O   ALA C 428      -4.359  16.724  50.577  1.00 17.73           O
ATOM   4767  CB  ALA C 428      -5.457  19.709  49.748  1.00 20.87           C
ATOM   4768  H   ALA C 428      -7.381  19.678  51.408  1.00 19.40           H
ATOM   4769  HA  ALA C 428      -6.349  17.779  49.547  1.00 20.72           H
ATOM   4770  HB1 ALA C 428      -4.617  19.476  49.092  1.00 25.05           H
ATOM   4771  HB2 ALA C 428      -6.235  20.198  49.164  1.00 25.05           H
ATOM   4772  HB3 ALA C 428      -5.122  20.385  50.536  1.00 25.05           H
ATOM   4773  N   LEU C 429      -4.627  18.080  52.369  1.00 16.70           N
ATOM   4774  CA  LEU C 429      -3.690  17.365  53.230  1.00 16.94           C
ATOM   4775  C   LEU C 429      -4.150  15.932  53.470  1.00 16.36           C
ATOM   4776  O   LEU C 429      -3.340  15.016  53.397  1.00 15.69           O
ATOM   4777  CB  LEU C 429      -3.514  18.085  54.573  1.00 17.64           C
ATOM   4778  CG  LEU C 429      -2.799  19.429  54.489  1.00 18.89           C
ATOM   4779  CD1 LEU C 429      -2.944  20.149  55.836  1.00 21.33           C
ATOM   4780  CD2 LEU C 429      -1.321  19.275  54.136  1.00 19.62           C
ATOM   4781  H   LEU C 429      -5.126  18.870  52.756  1.00 20.04           H
ATOM   4782  HA  LEU C 429      -2.726  17.322  52.722  1.00 20.33           H
ATOM   4783  HB2 LEU C 429      -4.502  18.246  55.003  1.00 21.16           H
ATOM   4784  HB3 LEU C 429      -2.963  17.438  55.256  1.00 21.16           H
ATOM   4785  HG  LEU C 429      -3.259  20.043  53.718  1.00 22.66           H
ATOM   4786 HD11 LEU C 429      -2.458  21.124  55.785  1.00 25.59           H
ATOM   4787 HD12 LEU C 429      -4.001  20.290  56.062  1.00 25.59           H
ATOM   4788 HD13 LEU C 429      -2.498  19.549  56.628  1.00 25.59           H
ATOM   4789 HD21 LEU C 429      -0.854  20.258  54.102  1.00 23.55           H
ATOM   4790 HD22 LEU C 429      -0.818  18.665  54.887  1.00 23.55           H
ATOM   4791 HD23 LEU C 429      -1.205  18.817  53.155  1.00 23.55           H
ATOM   4792  N   GLU C 430      -5.436  15.723  53.779  1.00 17.29           N
ATOM   4793  CA  GLU C 430      -5.966  14.397  54.035  1.00 20.01           C
ATOM   4794  C   GLU C 430      -5.838  13.503  52.793  1.00 17.45           C
ATOM   4795  O   GLU C 430      -5.457  12.336  52.894  1.00 17.82           O
ATOM   4796  CB  GLU C 430      -7.409  14.488  54.557  1.00 19.98           C
ATOM   4797  CG  GLU C 430      -7.958  13.067  54.748  1.00 25.80           C
ATOM   4798  CD  GLU C 430      -9.302  13.007  55.473  1.00 32.88           C
ATOM   4799  OE1 GLU C 430     -10.046  14.010  55.458  1.00 35.72           O
ATOM   4800  OE2 GLU C 430      -9.570  11.930  56.041  1.00 45.44           O1-
ATOM   4801  H   GLU C 430      -6.074  16.506  53.818  1.00 20.75           H
ATOM   4802  HA  GLU C 430      -5.360  13.959  54.829  1.00 24.01           H
ATOM   4803  HB2 GLU C 430      -7.419  15.028  55.505  1.00 23.98           H
ATOM   4804  HB3 GLU C 430      -8.036  15.013  53.836  1.00 23.98           H
ATOM   4805  HG2 GLU C 430      -8.114  12.612  53.770  1.00 30.96           H
ATOM   4806  HG3 GLU C 430      -7.237  12.428  55.264  1.00 30.96           H
ATOM   4807  N   ARG C 431      -6.149  14.059  51.611  1.00 16.21           N
ATOM   4808  CA  ARG C 431      -5.955  13.380  50.339  1.00 15.22           C
ATOM   4809  C   ARG C 431      -4.509  12.951  50.159  1.00 18.05           C
ATOM   4810  O   ARG C 431      -4.264  11.826  49.742  1.00 16.60           O
ATOM   4811  CB  ARG C 431      -6.390  14.270  49.171  1.00 17.43           C
ATOM   4812  CG  ARG C 431      -7.925  14.360  49.125  1.00 16.65           C
ATOM   4813  CD  ARG C 431      -8.369  15.304  48.001  1.00 17.63           C
ATOM   4814  NE  ARG C 431      -9.829  15.410  47.892  1.00 18.31           N
ATOM   4815  CZ  ARG C 431     -10.682  14.457  47.502  1.00 19.20           C
ATOM   4816  NH1 ARG C 431     -10.283  13.275  47.021  1.00 18.03           N
ATOM   4817  NH2 ARG C 431     -11.978  14.719  47.592  1.00 20.28           N1+
ATOM   4818  H   ARG C 431      -6.467  15.017  51.597  1.00 19.46           H
ATOM   4819  HA  ARG C 431      -6.560  12.475  50.325  1.00 18.27           H
ATOM   4820  HB2 ARG C 431      -5.949  15.259  49.249  1.00 20.92           H
ATOM   4821  HB3 ARG C 431      -6.042  13.813  48.245  1.00 20.92           H
ATOM   4822  HG2 ARG C 431      -8.333  13.365  48.955  1.00 19.98           H
ATOM   4823  HG3 ARG C 431      -8.313  14.730  50.069  1.00 19.98           H
ATOM   4824  HD2 ARG C 431      -7.988  16.283  48.276  1.00 21.16           H
ATOM   4825  HD3 ARG C 431      -7.937  15.041  47.037  1.00 21.16           H
ATOM   4826  HE  ARG C 431     -10.244  16.245  48.286  1.00 21.97           H
ATOM   4827 HH11 ARG C 431      -9.296  13.071  46.934  1.00 21.64           H
ATOM   4828 HH12 ARG C 431     -10.967  12.590  46.739  1.00 21.64           H
ATOM   4829 HH21 ARG C 431     -12.278  15.614  47.952  1.00 24.34           H
ATOM   4830 HH22 ARG C 431     -12.652  14.026  47.301  1.00 24.34           H
ATOM   4831  N   MET C 432      -3.575  13.844  50.497  1.00 15.05           N
ATOM   4832  CA  MET C 432      -2.148  13.624  50.359  1.00 14.86           C
ATOM   4833  C   MET C 432      -1.658  12.518  51.291  1.00 16.30           C
ATOM   4834  O   MET C 432      -0.943  11.633  50.828  1.00 16.40           O
ATOM   4835  CB  MET C 432      -1.381  14.941  50.542  1.00 14.78           C
ATOM   4836  CG  MET C 432       0.125  14.737  50.391  1.00 18.47           C
ATOM   4837  SD  MET C 432       1.107  16.192  50.810  1.00 20.47           S
ATOM   4838  CE  MET C 432       0.858  16.278  52.592  1.00 21.32           C
ATOM   4839  H   MET C 432      -3.875  14.736  50.864  1.00 18.06           H
ATOM   4840  HA  MET C 432      -1.971  13.289  49.335  1.00 17.83           H
ATOM   4841  HB2 MET C 432      -1.709  15.663  49.792  1.00 17.74           H
ATOM   4842  HB3 MET C 432      -1.594  15.350  51.528  1.00 17.74           H
ATOM   4843  HG2 MET C 432       0.446  13.931  51.047  1.00 22.17           H
ATOM   4844  HG3 MET C 432       0.345  14.447  49.364  1.00 22.17           H
ATOM   4845  HE1 MET C 432       1.468  17.083  53.004  1.00 25.59           H
ATOM   4846  HE2 MET C 432      -0.190  16.482  52.816  1.00 25.59           H
ATOM   4847  HE3 MET C 432       1.147  15.330  53.049  1.00 25.59           H
ATOM   4848  N   PHE C 433      -2.024  12.566  52.584  1.00 17.04           N
ATOM   4849  CA  PHE C 433      -1.624  11.528  53.533  1.00 18.01           C
ATOM   4850  C   PHE C 433      -2.126  10.136  53.150  1.00 20.21           C
ATOM   4851  O   PHE C 433      -1.391   9.166  53.338  1.00 20.10           O
ATOM   4852  CB  PHE C 433      -2.094  11.909  54.939  1.00 19.29           C
ATOM   4853  CG  PHE C 433      -1.473  13.167  55.493  1.00 19.02           C
ATOM   4854  CD1 PHE C 433      -0.096  13.430  55.330  1.00 17.76           C
ATOM   4855  CD2 PHE C 433      -2.266  14.073  56.223  1.00 21.04           C
ATOM   4856  CE1 PHE C 433       0.450  14.625  55.811  1.00 19.70           C
ATOM   4857  CE2 PHE C 433      -1.715  15.270  56.683  1.00 19.31           C
ATOM   4858  CZ  PHE C 433      -0.359  15.557  56.469  1.00 18.51           C
ATOM   4859  H   PHE C 433      -2.608  13.320  52.916  1.00 20.45           H
ATOM   4860  HA  PHE C 433      -0.535  11.475  53.525  1.00 21.61           H
ATOM   4861  HB2 PHE C 433      -3.180  12.014  54.928  1.00 23.15           H
ATOM   4862  HB3 PHE C 433      -1.847  11.092  55.617  1.00 23.15           H
ATOM   4863  HD1 PHE C 433       0.551  12.729  54.830  1.00 21.31           H
ATOM   4864  HD2 PHE C 433      -3.314  13.869  56.385  1.00 25.25           H
ATOM   4865  HE1 PHE C 433       1.499  14.831  55.652  1.00 23.64           H
ATOM   4866  HE2 PHE C 433      -2.341  15.987  57.193  1.00 23.18           H
ATOM   4867  HZ  PHE C 433       0.060  16.489  56.818  1.00 22.21           H
ATOM   4868  N   LEU C 434      -3.349  10.020  52.609  1.00 18.59           N
ATOM   4869  CA  LEU C 434      -3.922   8.726  52.230  1.00 19.73           C
ATOM   4870  C   LEU C 434      -3.344   8.234  50.907  1.00 20.76           C
ATOM   4871  O   LEU C 434      -3.046   7.050  50.767  1.00 17.86           O
ATOM   4872  CB  LEU C 434      -5.452   8.821  52.138  1.00 18.83           C
ATOM   4873  CG  LEU C 434      -6.184   9.021  53.475  1.00 23.54           C
ATOM   4874  CD1 LEU C 434      -7.679   9.087  53.172  1.00 22.12           C
[truncated: 401,843 more chars]
