# Supplementary material for: High-throughput quantum-mechanics/molecular-mechanics (ONIOM) macromolecular crystallographic refinement with PHENIX/DivCon: the impact of mixed Hamiltonian methods on ligand and protein structure
Source: Acta Crystallogr D Struct Biol. 2018 Oct 29;74(Pt 11):1063–77. doi: 10.1107/S2059798318012913 (PMC6213575; doi:10.1107/S2059798318012913)
Supplement: Supplementary file 2 [file d-74-01063-sup2.gz › results_ONIOM/1G9V-H.cif]

#
# Files merged : Wed Jan 11 04:33:50 2017
#
#	/scratch/oleg/2711220.gondor.quantumbioinc.com/ligandsCIF/HEM.cif
#	/scratch/oleg/2711220.gondor.quantumbioinc.com/ligandsCIF/RQ3.cif
#
data_comp_list


#
data_comp_HEM
#
loop_
_chem_comp_atom.comp_id
_chem_comp_atom.atom_id
_chem_comp_atom.type_symbol
_chem_comp_atom.type_energy
_chem_comp_atom.partial_charge
_chem_comp_atom.x
_chem_comp_atom.y
_chem_comp_atom.z
HEM        FE      Fe  FE    2.47004216697   18.4400   18.5070   23.8940
HEM        CHA     C   CR1H  -0.0906221696705   18.8980   18.5920   20.4390
HEM        HHA     H   HCR6  0.149979436447   18.9158   18.6992   19.3645
HEM        CHB     C   CR1H  -0.0600229970644   21.1190   20.7400   24.1810
HEM        HHB     H   HCR6  0.149979436447   21.8584   21.5191   24.2937
HEM        CHC     C   CR1H  -0.105021780309   18.7760   17.7590   27.2660
HEM        HHC     H   HCR6  0.149979436447   18.7468   17.6307   28.3380
HEM        CHD     C   CR1H  -0.135620952915   16.7330   15.4620   23.5150
HEM        HHD     H   HCR6  0.149979436447   16.1436   14.5638   23.4044
HEM        NA      N   NR5   0.0191758997437   19.7310   19.5200   22.5530
HEM        C1A     C   CR56  -0.196619303535   19.7090   19.4640   21.1550
HEM        C2A     C   CR5   -0.181019725343   20.6970   20.4040   20.6050
HEM        C3A     C   CR5   -0.181019725343   21.3170   21.0170   21.6580
HEM        C4A     C   CR56  -0.196619303535   20.7210   20.4460   22.8690
HEM        CMA     C   CH3   -0.0590230241034   22.4200   22.0550   21.6760
HEM        HMA1    H   HCH3  0.079977543716   22.6611   22.3110   22.7077
HEM        HMA2    H   HCH3  0.079977543716   22.0867   22.9486   21.1483
HEM        HMA3    H   HCH3  0.079977543716   23.3059   21.6523   21.1850
HEM        CAA     C   CH2   0.020975948414   20.9740   20.5730   19.1190
HEM        HAA1    H   HCH2  0.079977543716   20.7756   19.6295   18.6106
HEM        HAA2    H   HCH2  0.079977543716   22.0199   20.8471   18.9810
HEM        CBA     C   CH2   -0.266017427027   20.0960   21.6530   18.5180
HEM        HBA1    H   HCH2  0.079977543716   20.3062   22.5940   19.0263
HEM        HBA2    H   HCH2  0.079977543716   19.0526   21.3800   18.6760
HEM        CGA     C   C     0.905999877944   20.3280   21.8480   17.0120
HEM        O1A     O   O     -0.90000028429   20.0360   22.9580   16.5230
HEM        O2A     O   O     -0.90000028429   20.7920   20.9060   16.3230
HEM        NB      N   NR5   0.0191758997437   19.7110   19.1510   25.4120
HEM        C1B     C   CR56  -0.196619303535   20.6650   20.1360   25.3660
HEM        C2B     C   CR5   -0.181019725343   21.1720   20.4390   26.7140
HEM        C3B     C   CR5   -0.181019725343   20.5490   19.6220   27.6030
HEM        C4B     C   CR56  -0.196619303535   19.6270   18.7870   26.7830
HEM        CMB     C   CH3   -0.0590230241034   22.2250   21.4920   26.9980
HEM        HMB1    H   HCH3  0.079977543716   22.5194   21.9723   26.0649
HEM        HMB2    H   HCH3  0.079977543716   23.0955   21.0213   27.4549
HEM        HMB3    H   HCH3  0.079977543716   21.8171   22.2395   27.6784
HEM        CAB     C   CH2   0.020975948414   20.6670   19.6160   29.0300
HEM        HAB1    H   HCH2  0.079977543716   20.3465   18.6213   29.3399
HEM        HAB2    H   HCH2  0.079977543716   19.9467   20.3553   29.3802
HEM        CBB     C   CH3   -0.240018130041   21.8840   19.8790   29.7860
HEM        HBB1    H   HCH3  0.079977543716   22.6575   19.1716   29.4870
HEM        HBB2    H   HCH3  0.079977543716   21.6814   19.7671   30.8511
HEM        HBB3    H   HCH3  0.079977543716   22.2238   20.8951   29.5856
HEM        NC      N   NR5   -0.293016696973   17.7870   16.9720   25.1450
HEM        C1C     C   CR56  0.288983194871   17.9650   16.8860   26.5150
HEM        C2C     C   CR5   -0.138220882613   17.3880   15.6600   27.0250
HEM        C3C     C   CR5   -0.123821271975   16.8930   14.9680   25.9790
HEM        C4C     C   CR56  0.371185417478   17.1440   15.7970   24.8150
HEM        CMC     C   CH3   -0.101821866833   17.2700   15.2480   28.4920
HEM        HMC1    H   HCH3  0.079977543716   17.7605   15.9926   29.1191
HEM        HMC2    H   HCH3  0.079977543716   17.7480   14.2792   28.6369
HEM        HMC3    H   HCH3  0.079977543716   16.2174   15.1784   28.7663
HEM        CAC     C   CH2   -0.0218240299548   16.1000   13.7950   25.9900
HEM        HAC1    H   HCH2  0.079977543716   16.0888   13.4773   24.9474
HEM        HAC2    H   HCH2  0.079977543716   15.1094   14.1518   26.2717
HEM        CBC     C   CH3   -0.240018130041   16.2460   12.5620   26.7260
HEM        HBC1    H   HCH3  0.079977543716   17.2191   12.1219   26.5082
HEM        HBC2    H   HCH3  0.079977543716   15.4591   11.8677   26.4314
HEM        HBC3    H   HCH3  0.079977543716   16.1700   12.7653   27.7942
HEM        ND      N   NR5   -0.293016696973   17.8030   17.3280   22.3190
HEM        C1D     C   CR56  0.288983194871   17.0150   16.1820   22.3500
HEM        C2D     C   CR5   -0.138220882613   16.6940   15.7130   20.9950
HEM        C3D     C   CR5   -0.123821271975   17.3250   16.5730   20.1540
HEM        C4D     C   CR56  0.371185417478   18.0480   17.5760   20.9530
HEM        CMD     C   CH3   -0.101821866833   15.9000   14.4750   20.5550
HEM        HMD1    H   HCH3  0.079977543716   15.5014   13.9679   21.4336
HEM        HMD2    H   HCH3  0.079977543716   16.5569   13.7966   20.0107
HEM        HMD3    H   HCH3  0.079977543716   15.0779   14.7816   19.9082
HEM        CAD     C   CH2   -0.0218240299548   17.2720   16.4750   18.6470
HEM        HAD1    H   HCH2  0.079977543716   17.2336   17.4727   18.2097
HEM        HAD2    H   HCH2  0.079977543716   16.3916   15.9100   18.3409
HEM        CBD     C   CH2   -0.266017427027   18.5270   15.7610   18.1970
HEM        HBD1    H   HCH2  0.079977543716   18.5322   14.7597   18.6277
HEM        HBD2    H   HCH2  0.079977543716   19.3927   16.3162   18.5580
HEM        CGD     C   C     0.905999877944   18.6220   15.6410   16.6900
HEM        O1D     O   O     -0.90000028429   19.5800   16.1730   16.1070
HEM        O2D     O   O     -0.90000028429   17.7330   15.0050   16.0930
#
loop_
_chem_comp_bond.comp_id
_chem_comp_bond.atom_id_1
_chem_comp_bond.atom_id_2
_chem_comp_bond.type
_chem_comp_bond.value_dist
_chem_comp_bond.value_dist_esd
HEM  NB      FE     single        1.844 0.020
HEM  C1B     NB     aromatic      1.364 0.020
HEM  CHB     C1B    single        1.422 0.020
HEM  HHB     CHB    single        1.088 0.020
HEM  C4A     CHB    double        1.318 0.020
HEM  C3A     C4A    aromatic      1.384 0.020
HEM  CMA     C3A    single        1.488 0.020
HEM  HMA1    CMA    single        1.095 0.020
HEM  HMA2    CMA    single        1.095 0.020
HEM  HMA3    CMA    single        1.094 0.020
HEM  C2A     C3A    aromatic      1.455 0.020
HEM  CAA     C2A    single        1.500 0.020
HEM  HAA1    CAA    single        1.097 0.020
HEM  HAA2    CAA    single        1.097 0.020
HEM  CBA     CAA    single        1.526 0.020
HEM  HBA1    CBA    single        1.098 0.020
HEM  HBA2    CBA    single        1.098 0.020
HEM  CGA     CBA    single        1.532 0.020
HEM  O1A     CGA    single        1.265 0.020
HEM  O2A     CGA    double        1.261 0.020
HEM  C1A     C2A    aromatic      1.387 0.020
HEM  CHA     C1A    double        1.313 0.020
HEM  HHA     CHA    single        1.084 0.020
HEM  C4D     CHA    single        1.471 0.020
HEM  C3D     C4D    single        1.483 0.020
HEM  CAD     C3D    single        1.487 0.020
HEM  HAD1    CAD    single        1.097 0.020
HEM  HAD2    CAD    single        1.096 0.020
HEM  CBD     CAD    single        1.525 0.020
HEM  HBD1    CBD    single        1.097 0.020
HEM  HBD2    CBD    single        1.096 0.020
HEM  CGD     CBD    single        1.527 0.020
HEM  O1D     CGD    single        1.263 0.020
HEM  O2D     CGD    double        1.263 0.020
HEM  C2D     C3D    double        1.347 0.020
HEM  CMD     C2D    single        1.490 0.020
HEM  HMD1    CMD    single        1.095 0.020
HEM  HMD2    CMD    single        1.095 0.020
HEM  HMD3    CMD    single        1.094 0.020
HEM  C1D     C2D    single        1.455 0.020
HEM  CHD     C1D    double        1.342 0.020
HEM  HHD     CHD    single        1.085 0.020
HEM  C4C     CHD    single        1.477 0.020
HEM  C3C     C4C    single        1.480 0.020
HEM  CAC     C3C    single        1.485 0.020
HEM  HAC1    CAC    single        1.096 0.020
HEM  HAC2    CAC    single        1.096 0.020
HEM  CBC     CAC    single        1.521 0.020
HEM  HBC1    CBC    single        1.095 0.020
HEM  HBC2    CBC    single        1.095 0.020
HEM  HBC3    CBC    single        1.095 0.020
HEM  C2C     C3C    double        1.347 0.020
HEM  CMC     C2C    single        1.490 0.020
HEM  HMC1    CMC    single        1.095 0.020
HEM  HMC2    CMC    single        1.095 0.020
HEM  HMC3    CMC    single        1.094 0.020
HEM  C1C     C2C    single        1.457 0.020
HEM  CHC     C1C    double        1.343 0.020
HEM  HHC     CHC    single        1.087 0.020
HEM  C4B     CHC    single        1.420 0.020
HEM  C3B     C4B    aromatic      1.391 0.020
HEM  CAB     C3B    single        1.497 0.020
HEM  HAB1    CAB    single        1.096 0.020
HEM  HAB2    CAB    single        1.096 0.020
HEM  CBB     CAB    single        1.521 0.020
HEM  HBB1    CBB    single        1.095 0.020
HEM  HBB2    CBB    single        1.095 0.020
HEM  HBB3    CBB    single        1.095 0.020
HEM  C2B     C3B    aromatic      1.444 0.020
HEM  CMB     C2B    single        1.487 0.020
HEM  HMB1    CMB    single        1.095 0.020
HEM  HMB2    CMB    single        1.095 0.020
HEM  HMB3    CMB    single        1.095 0.020
HEM  NC      C1C    single        1.375 0.020
HEM  ND      C1D    single        1.377 0.020
HEM  NA      C1A    aromatic      1.354 0.020
HEM  FE      NA     single        1.835 0.020
HEM  FE      NC     single        1.838 0.020
HEM  FE      ND     single        1.844 0.020
HEM  NA      C4A    aromatic      1.353 0.020
HEM  NB      C4B    aromatic      1.364 0.020
HEM  C1B     C2B    aromatic      1.388 0.020
HEM  NC      C4C    double        1.289 0.020
HEM  ND      C4D    double        1.290 0.020
#
loop_
_chem_comp_angle.comp_id
_chem_comp_angle.atom_id_1
_chem_comp_angle.atom_id_2
_chem_comp_angle.atom_id_3
_chem_comp_angle.value_angle
_chem_comp_angle.value_angle_esd
HEM  NB      FE      NC            97.66 3.000
HEM  NB      FE      ND           137.54 3.000
HEM  NA      FE      NB            95.40 3.000
HEM  NA      FE      NC           137.49 3.000
HEM  NA      FE      ND            96.16 3.000
HEM  NC      FE      ND           100.82 3.000
HEM  HHA     CHA     C1A          120.81 3.000
HEM  HHA     CHA     C4D          117.27 3.000
HEM  C1A     CHA     C4D          121.91 3.000
HEM  HHB     CHB     C1B          115.68 3.000
HEM  HHB     CHB     C4A          118.80 3.000
HEM  C4A     CHB     C1B          125.50 3.000
HEM  HHC     CHC     C1C          118.90 3.000
HEM  HHC     CHC     C4B          116.29 3.000
HEM  C4B     CHC     C1C          124.78 3.000
HEM  HHD     CHD     C1D          120.32 3.000
HEM  HHD     CHD     C4C          117.02 3.000
HEM  C4C     CHD     C1D          122.65 3.000
HEM  C1A     NA      C4A          107.96 3.000
HEM  FE      NA      C4A          125.06 3.000
HEM  FE      NA      C1A          125.50 3.000
HEM  CHA     C1A     C2A          127.60 3.000
HEM  CHA     C1A     NA           124.37 3.000
HEM  NA      C1A     C2A          107.70 3.000
HEM  C3A     C2A     CAA          125.91 3.000
HEM  C1A     C2A     CAA          128.30 3.000
HEM  C1A     C2A     C3A          105.47 3.000
HEM  C2A     C3A     CMA          126.12 3.000
HEM  C2A     C3A     C4A          105.24 3.000
HEM  C4A     C3A     CMA          128.17 3.000
HEM  CHB     C4A     C3A          127.76 3.000
HEM  CHB     C4A     NA           124.00 3.000
HEM  NA      C4A     C3A          107.80 3.000
HEM  HMA1    CMA     HMA2         107.21 3.000
HEM  HMA1    CMA     HMA3         108.51 3.000
HEM  HMA2    CMA     HMA3         108.50 3.000
HEM  C3A     CMA     HMA1         111.29 3.000
HEM  C3A     CMA     HMA2         110.91 3.000
HEM  C3A     CMA     HMA3         110.31 3.000
HEM  HAA1    CAA     HAA2         105.37 3.000
HEM  HAA1    CAA     CBA          110.02 3.000
HEM  HAA2    CAA     CBA          109.63 3.000
HEM  C2A     CAA     HAA1         109.96 3.000
HEM  C2A     CAA     HAA2         109.70 3.000
HEM  C2A     CAA     CBA          111.95 3.000
HEM  HBA1    CBA     HBA2         106.82 3.000
HEM  HBA1    CBA     CGA          107.60 3.000
HEM  HBA2    CBA     CGA          107.49 3.000
HEM  CAA     CBA     HBA1         109.57 3.000
HEM  CAA     CBA     HBA2         109.70 3.000
HEM  CAA     CBA     CGA          115.30 3.000
HEM  CBA     CGA     O1A          114.03 3.000
HEM  CBA     CGA     O2A          116.68 3.000
HEM  O1A     CGA     O2A          129.29 3.000
HEM  C1B     NB      C4B          108.90 3.000
HEM  FE      NB      C1B          125.24 3.000
HEM  FE      NB      C4B          124.72 3.000
HEM  CHB     C1B     C2B          133.88 3.000
HEM  CHB     C1B     NB           119.97 3.000
HEM  NB      C1B     C2B          105.64 3.000
HEM  C3B     C2B     CMB          126.40 3.000
HEM  C1B     C2B     CMB          126.86 3.000
HEM  C1B     C2B     C3B          106.15 3.000
HEM  C2B     C3B     CAB          126.27 3.000
HEM  C2B     C3B     C4B          106.26 3.000
HEM  C4B     C3B     CAB          126.97 3.000
HEM  CHC     C4B     C3B          133.46 3.000
HEM  CHC     C4B     NB           120.68 3.000
HEM  NB      C4B     C3B          105.48 3.000
HEM  HMB1    CMB     HMB2         107.51 3.000
HEM  HMB1    CMB     HMB3         108.35 3.000
HEM  HMB2    CMB     HMB3         108.52 3.000
HEM  C2B     CMB     HMB1         111.26 3.000
HEM  C2B     CMB     HMB2         110.75 3.000
HEM  C2B     CMB     HMB3         110.33 3.000
HEM  HAB1    CAB     HAB2         106.04 3.000
HEM  HAB1    CAB     CBB          109.27 3.000
HEM  HAB2    CAB     CBB          109.19 3.000
HEM  C3B     CAB     HAB1         110.13 3.000
HEM  C3B     CAB     HAB2         110.03 3.000
HEM  C3B     CAB     CBB          112.00 3.000
HEM  HBB1    CBB     HBB2         108.10 3.000
HEM  HBB1    CBB     HBB3         107.85 3.000
HEM  HBB2    CBB     HBB3         108.13 3.000
HEM  CAB     CBB     HBB1         111.18 3.000
HEM  CAB     CBB     HBB2         110.31 3.000
HEM  CAB     CBB     HBB3         111.16 3.000
HEM  C1C     NC      C4C          105.47 3.000
HEM  FE      NC      C1C          121.88 3.000
HEM  FE      NC      C4C          122.51 3.000
HEM  CHC     C1C     C2C          125.75 3.000
HEM  CHC     C1C     NC           126.95 3.000
HEM  NC      C1C     C2C          105.31 3.000
HEM  C3C     C2C     CMC          127.62 3.000
HEM  C1C     C2C     CMC          123.11 3.000
HEM  C1C     C2C     C3C          109.22 3.000
HEM  C2C     C3C     CAC          131.53 3.000
HEM  C2C     C3C     C4C          101.42 3.000
HEM  C4C     C3C     CAC          127.05 3.000
HEM  CHD     C4C     C3C          121.02 3.000
HEM  CHD     C4C     NC           126.10 3.000
HEM  NC      C4C     C3C          111.70 3.000
HEM  HMC1    CMC     HMC2         108.55 3.000
HEM  HMC1    CMC     HMC3         107.42 3.000
HEM  HMC2    CMC     HMC3         107.36 3.000
HEM  C2C     CMC     HMC1         110.49 3.000
HEM  C2C     CMC     HMC2         110.88 3.000
HEM  C2C     CMC     HMC3         111.99 3.000
HEM  HAC1    CAC     HAC2         105.71 3.000
HEM  HAC1    CAC     CBC          109.71 3.000
HEM  HAC2    CAC     CBC          109.02 3.000
HEM  C3C     CAC     HAC1         109.99 3.000
HEM  C3C     CAC     HAC2         109.86 3.000
HEM  C3C     CAC     CBC          112.34 3.000
HEM  HBC1    CBC     HBC2         107.88 3.000
HEM  HBC1    CBC     HBC3         108.03 3.000
HEM  HBC2    CBC     HBC3         107.85 3.000
HEM  CAC     CBC     HBC1         111.64 3.000
HEM  CAC     CBC     HBC2         110.09 3.000
HEM  CAC     CBC     HBC3         111.20 3.000
HEM  C1D     ND      C4D          105.05 3.000
HEM  FE      ND      C1D          120.86 3.000
HEM  FE      ND      C4D          123.78 3.000
HEM  CHD     C1D     C2D          125.85 3.000
HEM  CHD     C1D     ND           126.61 3.000
HEM  ND      C1D     C2D          105.59 3.000
HEM  C3D     C2D     CMD          128.16 3.000
HEM  C1D     C2D     CMD          122.68 3.000
HEM  C1D     C2D     C3D          109.13 3.000
HEM  C2D     C3D     CAD          131.85 3.000
HEM  C2D     C3D     C4D          101.37 3.000
HEM  C4D     C3D     CAD          126.70 3.000
HEM  CHA     C4D     C3D          120.76 3.000
HEM  CHA     C4D     ND           126.27 3.000
HEM  ND      C4D     C3D          111.57 3.000
HEM  HMD1    CMD     HMD2         108.48 3.000
HEM  HMD1    CMD     HMD3         107.64 3.000
HEM  HMD2    CMD     HMD3         107.12 3.000
HEM  C2D     CMD     HMD1         110.80 3.000
HEM  C2D     CMD     HMD2         110.47 3.000
HEM  C2D     CMD     HMD3         112.17 3.000
HEM  HAD1    CAD     HAD2         105.11 3.000
HEM  HAD1    CAD     CBD          110.44 3.000
HEM  HAD2    CAD     CBD          109.26 3.000
HEM  C3D     CAD     HAD1         109.75 3.000
HEM  C3D     CAD     HAD2         110.41 3.000
HEM  C3D     CAD     CBD          111.67 3.000
HEM  HBD1    CBD     HBD2         107.27 3.000
HEM  HBD1    CBD     CGD          109.86 3.000
HEM  HBD2    CBD     CGD          109.20 3.000
HEM  CAD     CBD     HBD1         110.89 3.000
HEM  CAD     CBD     HBD2         111.41 3.000
HEM  CAD     CBD     CGD          108.21 3.000
HEM  CBD     CGD     O1D          115.09 3.000
HEM  CBD     CGD     O2D          115.06 3.000
HEM  O1D     CGD     O2D          129.84 3.000
#
loop_
_chem_comp_tor.comp_id
_chem_comp_tor.id
_chem_comp_tor.atom_id_1
_chem_comp_tor.atom_id_2
_chem_comp_tor.atom_id_3
_chem_comp_tor.atom_id_4
_chem_comp_tor.value_angle
_chem_comp_tor.value_angle_esd
_chem_comp_tor.period
HEM CONST_1       NB      FE      NC      C1C           -4.17  20.0 3
HEM CONST_2       NB      FE      ND      C1D          111.69  20.0 3
HEM CONST_3       NA      FE      NB      C1B           -8.83  20.0 3
HEM CONST_4       HHA     CHA     C1A     C2A           -3.55  20.0 1
HEM CONST_5       HHA     CHA     C4D     C3D           -6.77  20.0 1
HEM CONST_6       HHB     CHB     C1B     C2B           -6.48  20.0 1
HEM CONST_7       HHB     CHB     C4A     C3A            3.12  20.0 1
HEM CONST_8       HHC     CHC     C1C     C2C           -9.50  20.0 1
HEM CONST_9       HHC     CHC     C4B     C3B           -1.92  20.0 1
HEM CONST_10      HHD     CHD     C1D     C2D           10.39  20.0 1
HEM CONST_11      HHD     CHD     C4C     C3C           14.72  20.0 1
HEM CONST_12      C1A     NA      C4A     C3A           24.50  20.0 1
HEM CONST_13      FE      NA      C1A     C2A          169.81  20.0 1
HEM CONST_14      CHA     C1A     C2A     CAA           13.41  20.0 1
HEM Var_1         C3A     C2A     CAA     HAA1         136.06   0.0 0
HEM CONST_15      C1A     C2A     C3A     CMA          173.98  20.0 1
HEM Var_2         C2A     C3A     CMA     HMA1         157.43   0.0 0
HEM CONST_16      CHB     C4A     C3A     CMA          -15.37  20.0 1
HEM Var_3         HAA1    CAA     CBA     HBA1        -179.31   0.0 0
HEM Var_4         HBA1    CBA     CGA     O1A          -56.85   0.0 0
HEM CONST_17      C1B     NB      C4B     C3B          -27.28  20.0 1
HEM CONST_18      FE      NB      C1B     C2B         -164.30  20.0 1
HEM CONST_19      CHB     C1B     C2B     CMB          -16.52  20.0 1
HEM Var_5         C3B     C2B     CMB     HMB1         163.62   0.0 0
HEM CONST_20      C1B     C2B     C3B     CAB         -172.00  20.0 1
HEM Var_6         C2B     C3B     CAB     HAB1         139.74   0.0 0
HEM CONST_21      CHC     C4B     C3B     CAB           15.51  20.0 1
HEM Var_7         HAB1    CAB     CBB     HBB1          61.95   0.0 0
HEM CONST_22      C1C     NC      C4C     C3C           26.18  20.0 1
HEM CONST_23      FE      NC      C1C     C2C         -171.44  20.0 1
HEM CONST_24      CHC     C1C     C2C     CMC           29.05  20.0 1
HEM Var_8         C3C     C2C     CMC     HMC1        -126.08   0.0 0
HEM CONST_25      C1C     C2C     C3C     CAC          178.80  20.0 1
HEM Var_9         C2C     C3C     CAC     HAC1         150.91   0.0 0
HEM CONST_26      CHD     C4C     C3C     CAC          -27.37  20.0 1
HEM Var_10        HAC1    CAC     CBC     HBC1          62.64   0.0 0
HEM CONST_27      C1D     ND      C4D     C3D          -27.21  20.0 1
HEM CONST_28      FE      ND      C1D     C2D          172.16  20.0 1
HEM CONST_29      CHD     C1D     C2D     CMD          -29.00  20.0 1
HEM Var_11        C3D     C2D     CMD     HMD1        -111.05   0.0 0
HEM CONST_30      C1D     C2D     C3D     CAD         -176.68  20.0 1
HEM Var_12        C2D     C3D     CAD     HAD1         122.31   0.0 0
HEM CONST_31      CHA     C4D     C3D     CAD           26.88  20.0 1
HEM Var_13        HAD1    CAD     CBD     HBD1        -178.28   0.0 0
HEM Var_14        HBD1    CBD     CGD     O1D         -154.63   0.0 0
#
loop_
_chem_comp_tree.comp_id
_chem_comp_tree.atom_id
_chem_comp_tree.atom_back
_chem_comp_tree.atom_forward
_chem_comp_tree.connect_type
HEM      FE     ?      NB     START
HEM      NB     FE     C1B    ?
HEM      C1B    NB     CHB    ?
HEM      CHB    C1B    HHB    ?
HEM      HHB    CHB    ?      ?
HEM      C4A    CHB    C3A    ?
HEM      C3A    C4A    CMA    ?
HEM      CMA    C3A    HMA1   ?
HEM      HMA1   CMA    ?      ?
HEM      HMA2   CMA    ?      ?
HEM      HMA3   CMA    ?      ?
HEM      C2A    C3A    CAA    ?
HEM      CAA    C2A    HAA1   ?
HEM      HAA1   CAA    ?      ?
HEM      HAA2   CAA    ?      ?
HEM      CBA    CAA    HBA1   ?
HEM      HBA1   CBA    ?      ?
HEM      HBA2   CBA    ?      ?
HEM      CGA    CBA    O1A    ?
HEM      O1A    CGA    ?      ?
HEM      O2A    CGA    ?      ?
HEM      C1A    C2A    CHA    ?
HEM      CHA    C1A    HHA    ?
HEM      HHA    CHA    ?      ?
HEM      C4D    CHA    C3D    ?
HEM      C3D    C4D    CAD    ?
HEM      CAD    C3D    HAD1   ?
HEM      HAD1   CAD    ?      ?
HEM      HAD2   CAD    ?      ?
HEM      CBD    CAD    HBD1   ?
HEM      HBD1   CBD    ?      ?
HEM      HBD2   CBD    ?      ?
HEM      CGD    CBD    O1D    ?
HEM      O1D    CGD    ?      ?
HEM      O2D    CGD    ?      ?
HEM      C2D    C3D    CMD    ?
HEM      CMD    C2D    HMD1   ?
HEM      HMD1   CMD    ?      ?
HEM      HMD2   CMD    ?      ?
HEM      HMD3   CMD    ?      ?
HEM      C1D    C2D    CHD    ?
HEM      CHD    C1D    HHD    ?
HEM      HHD    CHD    ?      ?
HEM      C4C    CHD    C3C    ?
HEM      C3C    C4C    CAC    ?
HEM      CAC    C3C    HAC1   ?
HEM      HAC1   CAC    ?      ?
HEM      HAC2   CAC    ?      ?
HEM      CBC    CAC    HBC1   ?
HEM      HBC1   CBC    ?      ?
HEM      HBC2   CBC    ?      ?
HEM      HBC3   CBC    ?      ?
HEM      C2C    C3C    CMC    ?
HEM      CMC    C2C    HMC1   ?
HEM      HMC1   CMC    ?      ?
HEM      HMC2   CMC    ?      ?
HEM      HMC3   CMC    ?      ?
HEM      C1C    C2C    CHC    ?
HEM      CHC    C1C    HHC    ?
HEM      HHC    CHC    ?      ?
HEM      C4B    CHC    C3B    ?
HEM      C3B    C4B    CAB    ?
HEM      CAB    C3B    HAB1   ?
HEM      HAB1   CAB    ?      ?
HEM      HAB2   CAB    ?      ?
HEM      CBB    CAB    HBB1   ?
HEM      HBB1   CBB    ?      ?
HEM      HBB2   CBB    ?      ?
HEM      HBB3   CBB    ?      ?
HEM      C2B    C3B    CMB    ?
HEM      CMB    C2B    HMB1   ?
HEM      HMB1   CMB    ?      ?
HEM      HMB2   CMB    ?      ?
HEM      HMB3   CMB    ?      ?
HEM      NC     C1C    ?      ?
HEM      ND     C1D    ?      ?
HEM      NA     C1A    ?      END
HEM      FE     NA     ?      ADD
HEM      FE     NC     ?      ADD
HEM      FE     ND     ?      ADD
HEM      NA     C4A    ?      ADD
HEM      NB     C4B    ?      ADD
HEM      C1B    C2B    ?      ADD
HEM      NC     C4C    ?      ADD
HEM      ND     C4D    ?      ADD
#
loop_
_chem_comp_chir.comp_id
_chem_comp_chir.id
_chem_comp_chir.atom_id_centre
_chem_comp_chir.atom_id_1
_chem_comp_chir.atom_id_2
_chem_comp_chir.atom_id_3
_chem_comp_chir.volume_sign
HEM chir_1  FE      NB      NA      NC     positive
#
loop_
_chem_comp_plane_atom.comp_id
_chem_comp_plane_atom.plane_id
_chem_comp_plane_atom.atom_id
_chem_comp_plane_atom.dist_esd
HEM plan-1  CHC    0.020
HEM plan-1  C3B    0.020
HEM plan-1  C4B    0.020
HEM plan-1  C1C    0.020
HEM plan-2  CHD    0.020
HEM plan-2  NC     0.020
HEM plan-2  C4C    0.020
HEM plan-2  C1D    0.020
HEM plan-3  C2A    0.020
HEM plan-3  C3A    0.020
HEM plan-3  CMA    0.020
HEM plan-3  CAA    0.020
HEM plan-4  C1B    0.020
HEM plan-4  C2B    0.020
HEM plan-4  C3B    0.020
HEM plan-4  C4B    0.020
HEM plan-5  C2C    0.020
HEM plan-5  C3C    0.020
HEM plan-5  C4C    0.020
HEM plan-5  CAC    0.020
HEM plan-6  C1D    0.020
HEM plan-6  C2D    0.020
HEM plan-6  C3D    0.020
HEM plan-6  C4D    0.020
HEM plan-7  CBD    0.020
HEM plan-7  CGD    0.020
HEM plan-7  O1D    0.020
HEM plan-7  O2D    0.020
HEM plan-8  C2A    0.020
HEM plan-8  CAA    0.020
HEM plan-8  CBA    0.020
HEM plan-8  CGA    0.020
HEM plan-8  O1A    0.020
HEM plan-8  O2A    0.020
#
data_comp_RQ3
#
loop_
_chem_comp_atom.comp_id
_chem_comp_atom.atom_id
_chem_comp_atom.type_symbol
_chem_comp_atom.type_energy
_chem_comp_atom.partial_charge
_chem_comp_atom.x
_chem_comp_atom.y
_chem_comp_atom.z
RQ3        C1      C   C     0.658999999996   16.1500   22.3350   42.8110
RQ3        O3      O   O     -0.570000000004   15.3160   21.8930   41.9800
RQ3        O2      O   OH1   -0.650000000004   16.9980   23.2070   42.5060
RQ3        HO2     H   HOH1  0.499999999996   16.9606   23.5082   41.5952
RQ3        C4      C   CT    0.340999999996   16.1410   21.7710   44.2030
RQ3        C5      C   CH3   -0.240000000004   15.1160   22.5540   45.0230
RQ3        H51     H   HCH3  0.0799999999955   15.4194   23.5993   45.0813
RQ3        H52     H   HCH3  0.0799999999955   15.0586   22.1358   46.0279
RQ3        H53     H   HCH3  0.0799999999955   14.1390   22.4853   44.5446
RQ3        C6      C   CH3   -0.240000000004   17.5310   21.9290   44.8610
RQ3        H61     H   HCH3  0.0799999999955   17.8036   22.9841   44.8855
RQ3        H62     H   HCH3  0.0799999999955   18.2715   21.3757   44.2833
RQ3        H63     H   HCH3  0.0799999999955   17.4980   21.5386   45.8781
RQ3        O7      O   O2    -0.362500000004   15.7170   20.3840   44.1390
RQ3        C8      C   CR6   0.0824999999955   16.5230   19.2430   43.6250
RQ3        C9      C   CR16  -0.150000000004   16.2460   17.9700   44.1170
RQ3        H91     H   HCR6  0.149999999996   15.4740   17.8380   44.8606
RQ3        C10     C   CR16  -0.150000000004   16.9520   16.8770   43.6600
RQ3        H101    H   HCR6  0.149999999996   16.7294   15.8944   44.0491
RQ3        C11     C   CR6   -0.143500000004   17.9400   17.0290   42.7100
RQ3        C12     C   CR16  -0.150000000004   17.5250   19.4050   42.6630
RQ3        H121    H   HCR6  0.149999999996   17.7504   20.3868   42.2737
RQ3        C13     C   CR16  -0.150000000004   18.2350   18.2860   42.2070
RQ3        H131    H   HCR6  0.149999999996   19.0108   18.4032   41.4648
RQ3        C14     C   CH2   0.0445    18.6450   15.8760   42.2400
RQ3        H141    H   HCH2  0.08      18.8753   15.2413   43.0957
RQ3        H142    H   HCH2  0.08      19.5726   16.2068   41.7729
RQ3        C15     C   C     0.569     17.8550   15.0410   41.2140
RQ3        O16     O   O     -0.57     16.7450   15.4130   40.8360
RQ3        N17     N   NH1   -0.547000283539   18.2860   13.8040   41.0020
RQ3        H171    H   HNH1  0.369999716461   19.0934   13.5024   41.5286
RQ3        C18     C   CR6   0.116999716461   17.7310   12.8920   40.1270
RQ3        C19     C   CR16  -0.150000283539   16.3370   12.7960   39.9850
RQ3        H191    H   HCR6  0.149999716461   15.6951   13.5409   40.4316
RQ3        C20     C   CR6   -0.143500283539   15.7870   11.7440   39.2710
RQ3        C21     C   CR16  -0.150000283539   16.6210   10.7910   38.7010
RQ3        H211    H   HCR6  0.149999716461   16.1968    9.9668   38.1468
RQ3        C22     C   CR16  -0.150000283539   18.5490   11.9350   39.5470
RQ3        H221    H   HCR6  0.149999716461   19.6213   12.0098   39.6516
RQ3        C23     C   CR6   -0.143500283539   18.0040   10.8950   38.8420
RQ3        C24     C   CH3   -0.0965002835388   14.3030   11.6400   39.1100
RQ3        H241    H   HCH3  0.0799997164612   13.8226   12.4727   39.6237
RQ3        H242    H   HCH3  0.0799997164612   13.9560   10.6998   39.5387
RQ3        H243    H   HCH3  0.0799997164612   14.0494   11.6717   38.0504
RQ3        C25     C   CH3   -0.0965002835388   18.9090    9.8760   38.2190
RQ3        H251    H   HCH3  0.0799997164612   18.3103    9.1266   37.7013
RQ3        H252    H   HCH3  0.0799997164612   19.5024    9.3938   38.9958
RQ3        H253    H   HCH3  0.0799997164612   19.5725   10.3664   37.5068
#
loop_
_chem_comp_bond.comp_id
_chem_comp_bond.atom_id_1
_chem_comp_bond.atom_id_2
_chem_comp_bond.type
_chem_comp_bond.value_dist
_chem_comp_bond.value_dist_esd
RQ3  C4      C1     single        1.529 0.020
RQ3  C5      C4     single        1.541 0.020
RQ3  H51     C5     single        1.096 0.020
RQ3  H52     C5     single        1.096 0.020
RQ3  H53     C5     single        1.097 0.020
RQ3  C6      C4     single        1.536 0.020
RQ3  H61     C6     single        1.096 0.020
RQ3  H62     C6     single        1.093 0.020
RQ3  H63     C6     single        1.096 0.020
RQ3  O7      C4     single        1.431 0.020
RQ3  C8      O7     single        1.365 0.020
RQ3  C9      C8     aromatic      1.400 0.020
RQ3  H91     C9     single        1.088 0.020
RQ3  C10     C9     aromatic      1.396 0.020
RQ3  H101    C10    single        1.087 0.020
RQ3  C11     C10    aromatic      1.398 0.020
RQ3  C14     C11    single        1.506 0.020
RQ3  H141    C14    single        1.097 0.020
RQ3  H142    C14    single        1.097 0.020
RQ3  C15     C14    single        1.521 0.020
RQ3  N17     C15    single        1.393 0.020
RQ3  H171    N17    single        1.018 0.020
RQ3  C18     N17    single        1.416 0.020
RQ3  C19     C18    aromatic      1.398 0.020
RQ3  H191    C19    single        1.084 0.020
RQ3  C20     C19    aromatic      1.404 0.020
RQ3  C24     C20    single        1.500 0.020
RQ3  H241    C24    single        1.095 0.020
RQ3  H242    C24    single        1.094 0.020
RQ3  H243    C24    single        1.095 0.020
RQ3  C21     C20    aromatic      1.400 0.020
RQ3  H211    C21    single        1.088 0.020
RQ3  C23     C21    aromatic      1.398 0.020
RQ3  C25     C23    single        1.499 0.020
RQ3  H251    C25    single        1.095 0.020
RQ3  H252    C25    single        1.095 0.020
RQ3  H253    C25    single        1.094 0.020
RQ3  C22     C23    aromatic      1.401 0.020
RQ3  H221    C22    single        1.089 0.020
RQ3  O16     C15    double        1.227 0.020
RQ3  C13     C11    aromatic      1.399 0.020
RQ3  H131    C13    single        1.088 0.020
RQ3  C12     C13    aromatic      1.399 0.020
RQ3  H121    C12    single        1.084 0.020
RQ3  O2      C1     single        1.356 0.020
RQ3  HO2     O2     single        0.981 0.020
RQ3  O3      C1     double        1.224 0.020
RQ3  C8      C12    aromatic      1.394 0.020
RQ3  C18     C22    aromatic      1.403 0.020
#
loop_
_chem_comp_angle.comp_id
_chem_comp_angle.atom_id_1
_chem_comp_angle.atom_id_2
_chem_comp_angle.atom_id_3
_chem_comp_angle.value_angle
_chem_comp_angle.value_angle_esd
RQ3  O2      C1      C4           111.89 3.000
RQ3  O3      C1      C4           124.90 3.000
RQ3  O3      C1      O2           123.17 3.000
RQ3  C1      O2      HO2          111.91 3.000
RQ3  C5      C4      C6           107.77 3.000
RQ3  C5      C4      O7           104.04 3.000
RQ3  C6      C4      O7           111.58 3.000
RQ3  C1      C4      C5           105.54 3.000
RQ3  C1      C4      C6           114.42 3.000
RQ3  C1      C4      O7           112.63 3.000
RQ3  H51     C5      H52          108.50 3.000
RQ3  H51     C5      H53          107.81 3.000
RQ3  H52     C5      H53          106.50 3.000
RQ3  C4      C5      H51          112.05 3.000
RQ3  C4      C5      H52          110.93 3.000
RQ3  C4      C5      H53          110.84 3.000
RQ3  H61     C6      H62          106.51 3.000
RQ3  H61     C6      H63          108.26 3.000
RQ3  H62     C6      H63          106.98 3.000
RQ3  C4      C6      H61          111.66 3.000
RQ3  C4      C6      H62          112.33 3.000
RQ3  C4      C6      H63          110.86 3.000
RQ3  C4      O7      C8           123.07 3.000
RQ3  C9      C8      C12          118.82 3.000
RQ3  O7      C8      C9           114.31 3.000
RQ3  O7      C8      C12          126.86 3.000
RQ3  H91     C9      C10          118.95 3.000
RQ3  C8      C9      H91          120.15 3.000
RQ3  C8      C9      C10          120.90 3.000
RQ3  H101    C10     C11          120.45 3.000
RQ3  C9      C10     H101         119.25 3.000
RQ3  C9      C10     C11          120.30 3.000
RQ3  C10     C11     C14          120.61 3.000
RQ3  C10     C11     C13          118.79 3.000
RQ3  C13     C11     C14          120.58 3.000
RQ3  H121    C12     C13          117.35 3.000
RQ3  C8      C12     H121         122.27 3.000
RQ3  C8      C12     C13          120.37 3.000
RQ3  C12     C13     H131         119.00 3.000
RQ3  C11     C13     H131         120.20 3.000
RQ3  C11     C13     C12          120.80 3.000
RQ3  H141    C14     H142         106.57 3.000
RQ3  H141    C14     C15          108.71 3.000
RQ3  H142    C14     C15          108.73 3.000
RQ3  C11     C14     H141         109.58 3.000
RQ3  C11     C14     H142         109.57 3.000
RQ3  C11     C14     C15          113.44 3.000
RQ3  C14     C15     N17          110.42 3.000
RQ3  C14     C15     O16          122.28 3.000
RQ3  O16     C15     N17          127.30 3.000
RQ3  H171    N17     C18          115.25 3.000
RQ3  C15     N17     H171         117.09 3.000
RQ3  C15     N17     C18          127.66 3.000
RQ3  C19     C18     C22          118.88 3.000
RQ3  N17     C18     C19          124.38 3.000
RQ3  N17     C18     C22          116.74 3.000
RQ3  H191    C19     C20          117.65 3.000
RQ3  C18     C19     H191         121.68 3.000
RQ3  C18     C19     C20          120.67 3.000
RQ3  C21     C20     C24          120.22 3.000
RQ3  C19     C20     C24          120.18 3.000
RQ3  C19     C20     C21          119.55 3.000
RQ3  H211    C21     C23          119.70 3.000
RQ3  C20     C21     H211         119.71 3.000
RQ3  C20     C21     C23          120.59 3.000
RQ3  H221    C22     C23          119.01 3.000
RQ3  C18     C22     H221         119.83 3.000
RQ3  C18     C22     C23          121.16 3.000
RQ3  C21     C23     C25          120.43 3.000
RQ3  C21     C23     C22          119.13 3.000
RQ3  C22     C23     C25          120.39 3.000
RQ3  H241    C24     H242         108.92 3.000
RQ3  H241    C24     H243         107.17 3.000
RQ3  H242    C24     H243         108.82 3.000
RQ3  C20     C24     H241         110.88 3.000
RQ3  C20     C24     H242         109.97 3.000
RQ3  C20     C24     H243         110.99 3.000
RQ3  H251    C25     H252         107.18 3.000
RQ3  H251    C25     H253         108.84 3.000
RQ3  H252    C25     H253         108.88 3.000
RQ3  C23     C25     H251         110.95 3.000
RQ3  C23     C25     H252         110.91 3.000
RQ3  C23     C25     H253         109.99 3.000
#
loop_
_chem_comp_tor.comp_id
_chem_comp_tor.id
_chem_comp_tor.atom_id_1
_chem_comp_tor.atom_id_2
_chem_comp_tor.atom_id_3
_chem_comp_tor.atom_id_4
_chem_comp_tor.value_angle
_chem_comp_tor.value_angle_esd
_chem_comp_tor.period
RQ3 Var_1         O2      C1      C4      C5            82.03   0.0 0
RQ3 Var_2         O3      C1      O2      HO2           -0.88   0.0 0
RQ3 Var_3         C5      C4      C6      H61          -50.44   0.0 0
RQ3 Var_4         C5      C4      O7      C8          -179.08   0.0 0
RQ3 Var_5         C1      C4      C5      H51          -61.29   0.0 0
RQ3 Var_6         C4      O7      C8      C9           170.13   0.0 0
RQ3 CONST_1       C9      C8      C12     H121         178.60  20.0 1
RQ3 CONST_2       O7      C8      C9      H91           -0.46  20.0 1
RQ3 CONST_3       H91     C9      C10     H101           0.20  20.0 1
RQ3 CONST_4       H101    C10     C11     C14            0.97  20.0 1
RQ3 Var_7         C10     C11     C14     H141         -32.49   0.0 0
RQ3 CONST_5       C10     C11     C13     H131        -178.91  20.0 1
RQ3 CONST_6       H121    C12     C13     H131           0.32  20.0 1
RQ3 Var_8         H141    C14     C15     N17          -57.86   0.0 0
RQ3 Var_9         C14     C15     N17     H171          -0.10   0.0 0
RQ3 Var_10        H171    N17     C18     C19          179.84   0.0 0
RQ3 CONST_7       C19     C18     C22     H221         179.59  20.0 1
RQ3 CONST_8       N17     C18     C19     H191          -0.51  20.0 1
RQ3 CONST_9       H191    C19     C20     C24           -1.34  20.0 1
RQ3 Var_11        C21     C20     C24     H241        -148.90   0.0 0
RQ3 CONST_10      C19     C20     C21     H211         179.28  20.0 1
RQ3 CONST_11      H211    C21     C23     C25            1.88  20.0 1
RQ3 CONST_12      H221    C22     C23     C25           -1.44  20.0 1
RQ3 Var_12        C21     C23     C25     H251         -31.17   0.0 0
#
loop_
_chem_comp_tree.comp_id
_chem_comp_tree.atom_id
_chem_comp_tree.atom_back
_chem_comp_tree.atom_forward
_chem_comp_tree.connect_type
RQ3      C1     ?      C4     START
RQ3      C4     C1     C5     ?
RQ3      C5     C4     H51    ?
RQ3      H51    C5     ?      ?
RQ3      H52    C5     ?      ?
RQ3      H53    C5     ?      ?
RQ3      C6     C4     H61    ?
RQ3      H61    C6     ?      ?
RQ3      H62    C6     ?      ?
RQ3      H63    C6     ?      ?
RQ3      O7     C4     C8     ?
RQ3      C8     O7     C9     ?
RQ3      C9     C8     H91    ?
RQ3      H91    C9     ?      ?
RQ3      C10    C9     H101   ?
RQ3      H101   C10    ?      ?
RQ3      C11    C10    C14    ?
RQ3      C14    C11    H141   ?
RQ3      H141   C14    ?      ?
RQ3      H142   C14    ?      ?
RQ3      C15    C14    N17    ?
RQ3      N17    C15    H171   ?
RQ3      H171   N17    ?      ?
RQ3      C18    N17    C19    ?
RQ3      C19    C18    H191   ?
RQ3      H191   C19    ?      ?
RQ3      C20    C19    C24    ?
RQ3      C24    C20    H241   ?
RQ3      H241   C24    ?      ?
RQ3      H242   C24    ?      ?
RQ3      H243   C24    ?      ?
RQ3      C21    C20    H211   ?
RQ3      H211   C21    ?      ?
RQ3      C23    C21    C25    ?
RQ3      C25    C23    H251   ?
RQ3      H251   C25    ?      ?
RQ3      H252   C25    ?      ?
RQ3      H253   C25    ?      ?
RQ3      C22    C23    H221   ?
RQ3      H221   C22    ?      ?
RQ3      O16    C15    ?      ?
RQ3      C13    C11    H131   ?
RQ3      H131   C13    ?      ?
RQ3      C12    C13    H121   ?
RQ3      H121   C12    ?      ?
RQ3      O2     C1     HO2    ?
RQ3      HO2    O2     ?      ?
RQ3      O3     C1     ?      END
RQ3      C8     C12    ?      ADD
RQ3      C18    C22    ?      ADD
#
loop_
_chem_comp_plane_atom.comp_id
_chem_comp_plane_atom.plane_id
_chem_comp_plane_atom.atom_id
_chem_comp_plane_atom.dist_esd
RQ3 plan-1  O7     0.020
RQ3 plan-1  C8     0.020
RQ3 plan-1  C9     0.020
RQ3 plan-1  C10    0.020
RQ3 plan-1  C11    0.020
RQ3 plan-2  O7     0.020
RQ3 plan-2  C8     0.020
RQ3 plan-2  C11    0.020
RQ3 plan-2  C12    0.020
RQ3 plan-2  C13    0.020
RQ3 plan-3  C11    0.020
RQ3 plan-3  C14    0.020
RQ3 plan-3  C15    0.020
RQ3 plan-3  O16    0.020
RQ3 plan-3  N17    0.020
RQ3 plan-3  C18    0.020
RQ3 plan-3  C19    0.020
RQ3 plan-3  C20    0.020
RQ3 plan-3  C21    0.020
RQ3 plan-3  C22    0.020
RQ3 plan-3  C23    0.020
