# Supplementary material for: High-throughput quantum-mechanics/molecular-mechanics (ONIOM) macromolecular crystallographic refinement with PHENIX/DivCon: the impact of mixed Hamiltonian methods on ligand and protein structure
Source: Acta Crystallogr D Struct Biol. 2018 Oct 29;74(Pt 11):1063–77. doi: 10.1107/S2059798318012913 (PMC6213575; doi:10.1107/S2059798318012913)
Supplement: Supplementary file 2 [file d-74-01063-sup2.gz › results_ONIOM/1GKC-H_refine_001.pdb]

REMARK Date 2018-05-29 Time 17:17:04 EDT -0400 (1527628624.16 s)
REMARK PHENIX refinement
REMARK 
REMARK ****************** INPUT FILES AND LABELS ******************************
REMARK Reflections:
REMARK   file name      : 1GKC.sf
REMARK   labels         : ['r1gkcsf,wavelength_id=1,_refln.F_meas_au,_refln.F_meas_sigma_au']
REMARK R-free flags:
REMARK   file name      : 1GKC.sf
REMARK   label          : r1gkcsf,wavelength_id=1,_refln.status
REMARK   test_flag_value: 0
REMARK Model file name(s): 
REMARK   /scratch/oleg/3603037.gondor.quantumbioinc.com/1GKC-H.pdb
REMARK 
REMARK ******************** REFINEMENT SUMMARY: QUICK FACTS *******************
REMARK Start: r_work = 0.2029 r_free = 0.2273 bonds = 0.010 angles = 1.382
REMARK Final: r_work = 0.1718 r_free = 0.2313 bonds = 0.017 angles = 2.120
REMARK ************************************************************************
REMARK 
REMARK ****************** REFINEMENT STATISTICS STEP BY STEP ******************
REMARK leading digit, like 1_, means number of macro-cycle                     
REMARK 0    : statistics at the very beginning when nothing is done yet        
REMARK 1_bss: bulk solvent correction and/or (anisotropic) scaling             
REMARK 1_xyz: refinement of coordinates                                        
REMARK 1_adp: refinement of ADPs (Atomic Displacement Parameters)              
REMARK 1_occ: refinement of occupancies                                        
REMARK ------------------------------------------------------------------------
REMARK  stage       r-work r-free bonds angles b_min b_max b_ave n_water shift
REMARK       0    : 0.3562 0.3485 0.010  1.38   1.0  99.9  26.7 360      0.000
REMARK       1_bss: 0.2029 0.2273 0.010  1.38   1.0  99.9  26.7 360      0.000
REMARK 1_settarget: 0.2029 0.2273 0.010  1.38   1.0  99.9  26.7 360      0.000
REMARK       1_nqh: 0.2030 0.2277 0.010  1.38   1.0  99.9  26.7 360      0.002
REMARK    1_weight: 0.2030 0.2277 0.010  1.38   1.0  99.9  26.7 360      0.002
REMARK    1_checkH: 0.2033 0.2277 0.010  1.38   1.0  99.9  26.7 360      0.385
REMARK    1_xyzrec: 0.1862 0.2330 0.017  2.45   1.0  99.9  26.7 360      0.542
REMARK    1_checkH: 0.1862 0.2328 0.017  2.45   1.0  99.9  26.7 360      0.541
REMARK       1_adp: 0.1770 0.2344 0.017  2.45   3.9  94.9  27.4 360      0.541
REMARK   1_regHadp: 0.1767 0.2347 0.017  2.45   3.9  94.9  27.4 360      0.541
REMARK       2_bss: 0.1761 0.2340 0.017  2.45   3.9  94.9  27.4 360      0.541
REMARK 2_settarget: 0.1761 0.2340 0.017  2.45   3.9  94.9  27.4 360      0.541
REMARK 2_updatecdl: 0.1761 0.2340 0.017  2.47   3.9  94.9  27.4 360      0.541
REMARK       2_nqh: 0.1763 0.2341 0.017  2.47   3.9  94.9  27.4 360      0.544
REMARK    2_weight: 0.1763 0.2341 0.017  2.47   3.9  94.9  27.4 360      0.544
REMARK    2_checkH: 0.1763 0.2341 0.017  2.47   3.9  94.9  27.4 360      0.544
REMARK    2_xyzrec: 0.1766 0.2297 0.016  2.02   3.9  94.9  27.4 360      0.533
REMARK    2_checkH: 0.1766 0.2300 0.016  2.02   3.9  94.9  27.4 360      0.533
REMARK       2_adp: 0.1751 0.2303 0.016  2.02   1.5  92.2  26.9 360      0.533
REMARK   2_regHadp: 0.1752 0.2302 0.016  2.02   1.5  92.2  26.9 360      0.533
REMARK       3_bss: 0.1745 0.2308 0.016  2.02   2.2  92.9  27.6 360      0.533
REMARK 3_settarget: 0.1745 0.2308 0.016  2.02   2.2  92.9  27.6 360      0.533
REMARK 3_updatecdl: 0.1745 0.2308 0.016  2.02   2.2  92.9  27.6 360      0.533
REMARK       3_nqh: 0.1745 0.2308 0.016  2.02   2.2  92.9  27.6 360      0.533
REMARK    3_weight: 0.1745 0.2308 0.016  2.02   2.2  92.9  27.6 360      0.533
REMARK    3_checkH: 0.1745 0.2308 0.016  2.02   2.2  92.9  27.6 360      0.533
REMARK    3_xyzrec: 0.1719 0.2310 0.017  2.12   2.2  92.9  27.6 360      0.551
REMARK    3_checkH: 0.1719 0.2313 0.017  2.12   2.2  92.9  27.6 360      0.551
REMARK       3_adp: 0.1718 0.2314 0.017  2.12   1.9  92.4  27.4 360      0.551
REMARK   3_regHadp: 0.1718 0.2314 0.017  2.12   1.9  92.4  27.4 360      0.551
REMARK         end: 0.1718 0.2313 0.017  2.12   2.5  93.0  28.0 360      0.551
REMARK ------------------------------------------------------------------------
REMARK MODEL CONTENT.
REMARK  ELEMENT        ATOM RECORD COUNT   OCCUPANCY SUM
REMARK        C                     1655         1655.00
REMARK        H                     2607         2607.00
REMARK        O                      542          542.00
REMARK        N                      428          428.00
REMARK     Ca2+                       10           10.00
REMARK        S                        4            4.00
REMARK     Zn2+                        4            4.00
REMARK      O1-                       47           47.00
REMARK    TOTAL                     5297         5297.00
REMARK -----------------------------------------------------------------------
REMARK r_free_flags.md5.hexdigest 8d289622f8e8f52581bbd4481fd6ae9b
REMARK 
REMARK ****************** INITIAL LIGAND STATISTICS  *******************
REMARK  LIGAND/STRAIN ENERGY/MOESCORE/ZDD: NFH_A_1448 /39.51/-6.66788/3.23
REMARK  LIGAND/STRAIN ENERGY/MOESCORE/ZDD: NFH_B_1449 /39.53/-6.07407/5.404
REMARK ----------------------------------------------------------------- 
REMARK 
REMARK ---------------------------------------------------------------
REMARK  Atom Name   Residue Name    Residue ID     Chain     Charge  
REMARK ---------------------------------------------------------------
REMARK      N            NFH           1448          A       0.1669  
REMARK      CA           NFH           1448          A      -0.4798  
REMARK      C            NFH           1448          A      -0.0466  
REMARK      O            NFH           1448          A       0.3661  
REMARK      CB           NFH           1448          A      -0.4477  
REMARK     CB1           NFH           1448          A      -0.3058  
REMARK      CG           NFH           1448          A      -0.0659  
REMARK     CG1           NFH           1448          A      -0.0666  
REMARK     CG2           NFH           1448          A      -0.0834  
REMARK     CG3           NFH           1448          A       -0.354  
REMARK     CD1           NFH           1448          A      -0.2727  
REMARK     CD2           NFH           1448          A       0.3124  
REMARK      C1           NFH           1448          A      -0.4683  
REMARK     CA1           NFH           1448          A       0.3312  
REMARK      CM           NFH           1448          A       0.1663  
REMARK      CN           NFH           1448          A       0.1728  
REMARK     CN2           NFH           1448          A       0.1669  
REMARK      N1           NFH           1448          A       0.1492  
REMARK      N2           NFH           1448          A       0.1613  
REMARK      O1           NFH           1448          A       0.1665  
REMARK      OM           NFH           1448          A       0.1913  
REMARK      ON           NFH           1448          A       0.3198  
REMARK      H2           NFH           1448          A       0.2438  
REMARK      HA           NFH           1448          A      -0.6348  
REMARK     HA1           NFH           1448          A       0.3149  
REMARK      HB           NFH           1448          A       0.3209  
REMARK      HG           NFH           1448          A      -0.6345  
REMARK     HG1           NFH           1448          A       0.3085  
REMARK     HG2           NFH           1448          A       0.3228  
REMARK     HG3           NFH           1448          A      -0.6092  
REMARK     HD1           NFH           1448          A       -0.176  
REMARK     HD2           NFH           1448          A       0.5596  
REMARK     H29           NFH           1448          A      -0.5397  
REMARK     HBA           NFH           1448          A       0.2643  
REMARK      HM           NFH           1448          A       0.1557  
REMARK      HN           NFH           1448          A       0.1553  
REMARK     HN1           NFH           1448          A      -0.6689  
REMARK     HN2           NFH           1448          A       0.033   
REMARK     HNA           NFH           1448          A       0.514   
REMARK     HON           NFH           1448          A      -0.5847  
REMARK     HD1           NFH           1448          A       -0.351  
REMARK     HD1           NFH           1448          A       0.0474  
REMARK     HD2           NFH           1448          A      -0.5087  
REMARK     HD2           NFH           1448          A      -0.5053  
REMARK     HG1           NFH           1448          A       0.2627  
REMARK     HG1           NFH           1448          A       0.1587  
REMARK     HG2           NFH           1448          A       0.1487  
REMARK     HG2           NFH           1448          A       0.1698  
REMARK     HG3           NFH           1448          A       0.1125  
REMARK     HG3           NFH           1448          A       0.151   
REMARK     HN2           NFH           1448          A       0.1531  
REMARK      N            NFH           1449          B       0.1526  
REMARK      CA           NFH           1449          B       0.1591  
REMARK      C            NFH           1449          B       0.1504  
REMARK      O            NFH           1449          B      -0.6428  
REMARK      CB           NFH           1449          B      -0.1635  
REMARK     CB1           NFH           1449          B       0.5411  
REMARK      CG           NFH           1449          B       -0.572  
REMARK     CG1           NFH           1449          B       0.2623  
REMARK     CG2           NFH           1449          B       0.1549  
REMARK     CG3           NFH           1449          B       0.1612  
REMARK     CD1           NFH           1449          B      -0.6269  
REMARK     CD2           NFH           1449          B       0.0984  
REMARK      C1           NFH           1449          B       0.5099  
REMARK     CA1           NFH           1449          B      -0.5863  
REMARK      CM           NFH           1449          B      -0.5474  
REMARK      CN           NFH           1449          B       0.7714  
REMARK     CN2           NFH           1449          B       -0.753  
REMARK      N1           NFH           1449          B      -0.7497  
REMARK      N2           NFH           1449          B       0.2616  
REMARK      O1           NFH           1449          B       0.1558  
REMARK      OM           NFH           1449          B       0.1706  
REMARK      ON           NFH           1449          B       0.1547  
REMARK      H2           NFH           1449          B      -0.6058  
REMARK      HA           NFH           1449          B      -0.1799  
REMARK     HA1           NFH           1449          B       0.5642  
REMARK      HB           NFH           1449          B      -0.5124  
REMARK      HG           NFH           1449          B       0.2613  
REMARK     HG1           NFH           1449          B       0.1541  
REMARK     HG2           NFH           1449          B       0.1592  
REMARK     HG3           NFH           1449          B      -0.6688  
REMARK     HD1           NFH           1449          B       0.042   
REMARK     HD2           NFH           1449          B       0.5064  
REMARK     H29           NFH           1449          B      -0.5693  
REMARK     HBA           NFH           1449          B      -0.3515  
REMARK      HM           NFH           1449          B       0.0442  
REMARK      HN           NFH           1449          B      -0.5067  
REMARK     HN1           NFH           1449          B      -0.5033  
REMARK     HN2           NFH           1449          B       0.2624  
REMARK     HNA           NFH           1449          B       0.1635  
REMARK     HON           NFH           1449          B       0.1363  
REMARK     HD1           NFH           1449          B       0.165   
REMARK     HD1           NFH           1449          B       0.1131  
REMARK     HD2           NFH           1449          B       0.161   
REMARK     HD2           NFH           1449          B       0.1375  
REMARK     HG1           NFH           1449          B       0.1593  
REMARK     HG1           NFH           1449          B       0.1566  
REMARK     HG2           NFH           1449          B       0.1582  
REMARK     HG2           NFH           1449          B       0.1554  
REMARK     HG3           NFH           1449          B       -0.653  
REMARK     HG3           NFH           1449          B      -0.1745  
REMARK     HN2           NFH           1449          B       0.5396  
REMARK ---------------------------------------------------------------
REMARK IF THIS FILE IS FOR PDB DEPOSITION: REMOVE ALL FROM THIS LINE UP.
REMARK   3
REMARK   3 REFINEMENT.
REMARK   3   PROGRAM     : PHENIX (1.11.1_2575: ???)
REMARK   3   AUTHORS     : Adams,Afonine,Bunkoczi,Burnley,Chen,Dar,Davis,
REMARK   3               : Draizen,Echols,Gildea,Gros,Grosse-Kunstleve,Headd,
REMARK   3               : Hintze,Hung,Ioerger,Liebschner,McCoy,McKee,Moriarty,
REMARK   3               : Oeffner,Poon,Read,Richardson,Richardson,Sacchettini,
REMARK   3               : Sauter,Sobolev,Storoni,Terwilliger,Williams,Zwart
REMARK   3
REMARK   3  REFINEMENT TARGET : ML
REMARK   3  
REMARK   3  DATA USED IN REFINEMENT.
REMARK   3   RESOLUTION RANGE HIGH (ANGSTROMS) : 2.300   
REMARK   3   RESOLUTION RANGE LOW  (ANGSTROMS) : 51.516  
REMARK   3   MIN(FOBS/SIGMA_FOBS)              : 1.35  
REMARK   3   COMPLETENESS FOR RANGE        (%) : 88.31 
REMARK   3   NUMBER OF REFLECTIONS             : 17369     
REMARK   3   NUMBER OF REFLECTIONS (NON-ANOMALOUS) : 17369     
REMARK   3  
REMARK   3  FIT TO DATA USED IN REFINEMENT.
REMARK   3   R VALUE     (WORKING + TEST SET) : 0.1742
REMARK   3   R VALUE            (WORKING SET) : 0.1718
REMARK   3   FREE R VALUE                     : 0.2313
REMARK   3   FREE R VALUE TEST SET SIZE   (%) : 3.94  
REMARK   3   FREE R VALUE TEST SET COUNT      : 684       
REMARK   3  
REMARK   3  FIT TO DATA USED IN REFINEMENT (IN BINS).
REMARK   3   BIN  RESOLUTION RANGE  COMPL.    NWORK NFREE   RWORK  RFREE  CCWORK CCFREE
REMARK   3     1 51.5291 -  3.9325    0.90     3630   130  0.1469 0.1883   0.952  0.924
REMARK   3     2  3.9325 -  3.1215    0.91     3442   134  0.1608 0.2059   0.941  0.909
REMARK   3     3  3.1215 -  2.7269    0.91     3379   152  0.1933 0.2859   0.912  0.763
REMARK   3     4  2.7269 -  2.4776    0.87     3212   134  0.2079 0.2663   0.899  0.806
REMARK   3     5  2.4776 -  2.3000    0.83     3022   134  0.2100 0.2854   0.892  0.799
REMARK   3  
REMARK   3  BULK SOLVENT MODELLING.
REMARK   3   METHOD USED        : FLAT BULK SOLVENT MODEL
REMARK   3   SOLVENT RADIUS     : 1.11    
REMARK   3   SHRINKAGE RADIUS   : 0.90    
REMARK   3   GRID STEP FACTOR   : 4.00    
REMARK   3  
REMARK   3  ERROR ESTIMATES.
REMARK   3   COORDINATE ERROR (MAXIMUM-LIKELIHOOD BASED)     : 0.28    
REMARK   3   PHASE ERROR (DEGREES, MAXIMUM-LIKELIHOOD BASED) : 21.57   
REMARK   3  
REMARK   3  STRUCTURE FACTORS CALCULATION ALGORITHM : FFT
REMARK   3  
REMARK   3  RESTRAINTS LIBRARY
REMARK   3    GEOSTD + MON.LIB. + CDL v1.2
REMARK   3  
REMARK   3  DEVIATIONS FROM IDEAL VALUES.
REMARK   3                 RMSD     MAX  COUNT
REMARK   3   BOND      :  0.017   0.119   2647
REMARK   3   ANGLE     :  2.120  14.015   3614
REMARK   3   CHIRALITY :  0.126   0.530    358
REMARK   3   PLANARITY :  0.014   0.068    472
REMARK   3   DIHEDRAL  : 14.944 177.731   1463
REMARK   3   MIN NONBONDED DISTANCE : 1.944 
REMARK   3  
REMARK   3  MOLPROBITY STATISTICS.
REMARK   3   ALL-ATOM CLASHSCORE : 1.82
REMARK   3   RAMACHANDRAN PLOT:
REMARK   3     OUTLIERS : 0.00  %
REMARK   3     ALLOWED  : 2.57  %
REMARK   3     FAVORED  : 97.43 %
REMARK   3   ROTAMER OUTLIERS : 3.56 %
REMARK   3   CBETA DEVIATIONS : 0
REMARK   3   PEPTIDE PLANE:
REMARK   3     CIS-PROLINE     : 0
REMARK   3     CIS-GENERAL     : 0
REMARK   3     TWISTED PROLINE : 0
REMARK   3     TWISTED GENERAL : 0
REMARK   3  
REMARK   3  ATOMIC DISPLACEMENT PARAMETERS.
REMARK   3   WILSON B : 25.39
REMARK   3   RMS(B_ISO_OR_EQUIVALENT_BONDED) : 4.50
REMARK   3   ATOMS          NUMBER OF ATOMS
REMARK   3                    ISO.  ANISO. 
REMARK   3    ALL         :   5297       0
REMARK   3    ALL (NO H)  :   2690       0
REMARK   3    SOLVENT     :    120       0
REMARK   3    NON-SOLVENT :   2570       0
REMARK   3    HYDROGENS   :   2607       0
REMARK   3
REMARK   3
REMARK   3   OTHER REFINEMENT REMARKS:
REMARK   3   XRAY REFINEMENT USING QUANTUM MECHANICAL FUNCTIONAL
REMARK   3   PROGRAM      :QuantumBio DivCon 6 build-7.1.1-b4015.17
REMARK   3   AUTHORS      :BORBULEVYCH O.Y., PLUMLEY J., 
REMARK   3                :MARTIN, R.I., WESTERHOFF L.M. 
REMARK   3
REMARK   3   REFERENCE     :BORBULEVYCH O.Y., PLUMLEY J.A.,
REMARK   3                 :MARTIN, R.I., MERZ, K.M.,  WESTERHOFF L.M.
REMARK   3                 :ACTA CRYSTLLOGRAPHICA SECTION D, 2014, 
REMARK   3                 :V. D70, pp. 1233-1247
REMARK   3   QM METHOD(HAMILTONIAN): PM6 AMBERFF14
REMARK   3   REGION QM REFINEMENT: 
REMARK   3      MAIN/BUFFER QM REGION RADII (A): 3.0 / 0.0
REMARK   3      LIGAND / STRAIN ENERGY: NFH_A_1448 / 10.36 KCAL/MOLE
REMARK   3      LIGAND / STRAIN ENERGY: NFH_B_1449 / 10.8 KCAL/MOLE
REMARK   3
HELIX    1   1 ARG A  134  SER A  149  1               Generated by MOE   16
HELIX    2   2 LEU A  395  ALA A  406  1               Generated by MOE   12
HELIX    3   3 LYS A  433  LEU A  442  1               Generated by MOE   10
HELIX    4   4 ARG B  134  SER B  149  1               Generated by MOE   16
HELIX    5   5 LEU B  395  ALA B  406  1               Generated by MOE   12
HELIX    6   6 LYS B  433  LEU B  442  1               Generated by MOE   10
SHEET    1       ASN A 120  ILE A 125                  Generated by MOE
SHEET    2       THR A 155  ARG A 158                  Generated by MOE
SHEET    3       ILE A 166  GLY A 171                  Generated by MOE
SHEET    4       ALA A 189  ALA A 191                  Generated by MOE
SHEET    5       ALA A 202  ASP A 205                  Generated by MOE
SHEET    6       TRP A 210  SER A 211                  Generated by MOE
SHEET    7       TYR A 393  SER A 394                  Generated by MOE
SHEET    8       ASN B 120  ILE B 125                  Generated by MOE
SHEET    9       THR B 155  ARG B 158                  Generated by MOE
SHEET   10       ILE B 166  GLY B 171                  Generated by MOE
SHEET   11       ALA B 189  ALA B 191                  Generated by MOE
SHEET   12       ALA B 202  ASP B 205                  Generated by MOE
SHEET   13       TRP B 210  SER B 211                  Generated by MOE
SHEET   14       TYR B 393  SER B 394                  Generated by MOE
CRYST1   56.005   56.005  262.655  90.00  90.00  90.00 P 41 21 2
SCALE1      0.017856  0.000000  0.000000        0.00000
SCALE2      0.000000  0.017856  0.000000        0.00000
SCALE3      0.000000  0.000000  0.003807        0.00000
ATOM      1  N   PHE A 110      69.279  28.013 105.218  1.00 78.27           N
ATOM      2  CA  PHE A 110      68.005  27.553 105.827  1.00 75.72           C
ATOM      3  C   PHE A 110      66.800  28.388 105.370  1.00 79.70           C
ATOM      4  O   PHE A 110      65.742  28.362 106.008  1.00 80.73           O
ATOM      5  CB  PHE A 110      68.124  27.490 107.354  1.00 75.61           C
ATOM      6  CG  PHE A 110      69.072  26.390 107.785  1.00 77.75           C
ATOM      7  CD1 PHE A 110      70.466  26.534 107.656  1.00 76.18           C
ATOM      8  CD2 PHE A 110      68.550  25.186 108.281  1.00 71.02           C
ATOM      9  CE1 PHE A 110      71.315  25.482 108.010  1.00 69.31           C
ATOM     10  CE2 PHE A 110      69.398  24.139 108.652  1.00 70.00           C
ATOM     11  CZ  PHE A 110      70.784  24.285 108.513  1.00 70.08           C
ATOM     12  H1  PHE A 110      70.022  27.393 105.507  1.00 93.81           H
ATOM     13  H2  PHE A 110      69.473  28.950 105.549  1.00 93.81           H
ATOM     14  HA  PHE A 110      67.817  26.536 105.480  1.00 90.74           H
ATOM     15  HB2 PHE A 110      67.143  27.279 107.781  1.00 90.61           H
ATOM     16  HB3 PHE A 110      68.458  28.454 107.740  1.00 90.61           H
ATOM     17  HD1 PHE A 110      70.893  27.455 107.292  1.00 91.30           H
ATOM     18  HD2 PHE A 110      67.495  25.070 108.414  1.00 85.10           H
ATOM     19  HE1 PHE A 110      72.373  25.608 107.908  1.00 83.05           H
ATOM     20  HE2 PHE A 110      68.983  23.223 109.045  1.00 83.88           H
ATOM     21  HZ  PHE A 110      71.428  23.472 108.809  1.00 83.97           H
ATOM     22  N   GLU A 111      66.984  29.056 104.216  1.00 75.95           N
ATOM     23  CA  GLU A 111      65.987  29.845 103.501  1.00 73.58           C
ATOM     24  C   GLU A 111      65.991  29.382 102.020  1.00 70.25           C
ATOM     25  O   GLU A 111      67.052  29.120 101.435  1.00 68.81           O
ATOM     26  CB  GLU A 111      66.247  31.362 103.667  1.00 75.59           C
ATOM     27  CG  GLU A 111      66.789  31.874 105.034  1.00 83.84           C
ATOM     28  CD  GLU A 111      65.992  31.581 106.327  1.00 88.41           C
ATOM     29  OE1 GLU A 111      64.759  31.814 106.343  1.00 84.85           O
ATOM     30  OE2 GLU A 111      66.671  31.190 107.308  1.00 80.53           O1-
ATOM     31  H   GLU A 111      67.883  28.978 103.763  1.00 91.02           H
ATOM     32  HA  GLU A 111      65.005  29.624 103.922  1.00 88.17           H
ATOM     33  HB2 GLU A 111      66.977  31.661 102.912  1.00 90.58           H
ATOM     34  HB3 GLU A 111      65.311  31.871 103.440  1.00 90.58           H
ATOM     35  HG2 GLU A 111      67.790  31.461 105.166  1.00100.48           H
ATOM     36  HG3 GLU A 111      66.907  32.954 104.952  1.00100.48           H
ATOM     37  N   GLY A 112      64.796  29.230 101.432  1.00 68.44           N
ATOM     38  CA  GLY A 112      64.595  28.683 100.092  1.00 55.93           C
ATOM     39  C   GLY A 112      63.210  29.044  99.581  1.00 53.13           C
ATOM     40  O   GLY A 112      62.295  29.334 100.359  1.00 56.82           O
ATOM     41  H   GLY A 112      63.961  29.488 101.947  1.00 82.00           H
ATOM     42  HA2 GLY A 112      65.331  29.104  99.408  1.00 67.00           H
ATOM     43  HA3 GLY A 112      64.697  27.599 100.098  1.00 67.00           H
ATOM     44  N   ASP A 113      63.078  28.997  98.253  1.00 54.55           N
ATOM     45  CA  ASP A 113      61.901  29.480  97.521  1.00 53.62           C
ATOM     46  C   ASP A 113      61.141  28.325  96.842  1.00 42.67           C
ATOM     47  O   ASP A 113      60.603  28.485  95.746  1.00 39.85           O
ATOM     48  CB  ASP A 113      62.321  30.539  96.485  1.00 54.96           C
ATOM     49  CG  ASP A 113      63.069  31.720  97.085  1.00 55.34           C
ATOM     50  OD1 ASP A 113      62.389  32.557  97.725  1.00 49.01           O
ATOM     51  OD2 ASP A 113      64.300  31.756  96.842  1.00 48.84           O1-
ATOM     52  H   ASP A 113      63.887  28.763  97.700  1.00 65.34           H
ATOM     53  HA  ASP A 113      61.215  29.960  98.221  1.00 64.22           H
ATOM     54  HB2 ASP A 113      62.950  30.063  95.730  1.00 65.83           H
ATOM     55  HB3 ASP A 113      61.427  30.926  95.993  1.00 65.83           H
ATOM     56  N   LEU A 114      61.097  27.161  97.493  1.00 35.07           N
ATOM     57  CA  LEU A 114      60.382  25.984  97.052  1.00 30.11           C
ATOM     58  C   LEU A 114      59.236  25.691  97.996  1.00 30.75           C
ATOM     59  O   LEU A 114      59.339  25.886  99.203  1.00 32.27           O
ATOM     60  CB  LEU A 114      61.347  24.806  97.006  1.00 36.61           C
ATOM     61  CG  LEU A 114      62.473  24.862  95.958  1.00 39.61           C
ATOM     62  CD1 LEU A 114      63.093  23.463  95.732  1.00 36.33           C
ATOM     63  CD2 LEU A 114      62.053  25.457  94.572  1.00 35.85           C
ATOM     64  H   LEU A 114      61.548  27.105  98.394  1.00 41.96           H
ATOM     65  HA  LEU A 114      59.944  26.153  96.074  1.00 36.01           H
ATOM     66  HB2 LEU A 114      61.842  24.835  97.977  1.00 43.81           H
ATOM     67  HB3 LEU A 114      60.813  23.856  96.953  1.00 43.81           H
ATOM     68  HG  LEU A 114      63.328  25.507  96.172  1.00 47.40           H
ATOM     69 HD11 LEU A 114      63.210  23.199  94.682  1.00 43.48           H
ATOM     70 HD12 LEU A 114      64.084  23.453  96.193  1.00 43.48           H
ATOM     71 HD13 LEU A 114      62.498  22.683  96.211  1.00 43.48           H
ATOM     72 HD21 LEU A 114      62.434  24.874  93.734  1.00 42.90           H
ATOM     73 HD22 LEU A 114      60.973  25.500  94.447  1.00 42.90           H
ATOM     74 HD23 LEU A 114      62.453  26.467  94.468  1.00 42.90           H
ATOM     75  N   LYS A 115      58.159  25.156  97.416  1.00 23.38           N
ATOM     76  CA  LYS A 115      57.047  24.554  98.123  1.00 23.00           C
ATOM     77  C   LYS A 115      56.984  23.073  97.808  1.00 24.96           C
ATOM     78  O   LYS A 115      57.654  22.605  96.891  1.00 25.26           O
ATOM     79  CB  LYS A 115      55.764  25.339  97.863  1.00 25.72           C
ATOM     80  CG  LYS A 115      55.175  25.240  96.443  1.00 30.92           C
ATOM     81  CD  LYS A 115      53.689  25.581  96.497  1.00 30.69           C
ATOM     82  CE  LYS A 115      52.952  25.165  95.228  1.00 34.20           C
ATOM     83  NZ  LYS A 115      51.545  25.595  95.344  1.00 37.86           N1+
ATOM     84  H   LYS A 115      58.180  25.021  96.417  1.00 27.93           H
ATOM     85  HA  LYS A 115      57.233  24.632  99.190  1.00 27.47           H
ATOM     86  HB2 LYS A 115      55.036  24.928  98.556  1.00 30.74           H
ATOM     87  HB3 LYS A 115      55.911  26.387  98.126  1.00 30.74           H
ATOM     88  HG2 LYS A 115      55.717  25.862  95.729  1.00 36.98           H
ATOM     89  HG3 LYS A 115      55.240  24.200  96.120  1.00 36.98           H
ATOM     90  HD2 LYS A 115      53.219  25.058  97.330  1.00 36.70           H
ATOM     91  HD3 LYS A 115      53.582  26.655  96.658  1.00 36.70           H
ATOM     92  HE2 LYS A 115      53.415  25.640  94.362  1.00 40.92           H
ATOM     93  HE3 LYS A 115      53.004  24.082  95.104  1.00 40.92           H
ATOM     94  HZ1 LYS A 115      51.102  25.081  96.096  1.00 45.32           H
ATOM     95  HZ2 LYS A 115      51.501  26.581  95.573  1.00 45.32           H
ATOM     96  HZ3 LYS A 115      51.050  25.410  94.482  1.00 45.32           H
ATOM     97  N   TRP A 116      56.149  22.359  98.549  1.00 21.49           N
ATOM     98  CA  TRP A 116      55.782  20.991  98.231  1.00 27.31           C
ATOM     99  C   TRP A 116      54.771  21.023  97.083  1.00 27.79           C
ATOM    100  O   TRP A 116      53.819  21.805  97.113  1.00 24.45           O
ATOM    101  CB  TRP A 116      55.206  20.268  99.470  1.00 24.40           C
ATOM    102  CG  TRP A 116      56.139  20.160 100.648  1.00 28.99           C
ATOM    103  CD1 TRP A 116      56.060  20.883 101.793  1.00 22.25           C
ATOM    104  CD2 TRP A 116      57.311  19.301 100.820  1.00 29.81           C
ATOM    105  NE1 TRP A 116      57.034  20.481 102.677  1.00 17.47           N
ATOM    106  CE2 TRP A 116      57.838  19.517 102.132  1.00 23.21           C
ATOM    107  CE3 TRP A 116      57.998  18.380 100.000  1.00 25.72           C
ATOM    108  CZ2 TRP A 116      58.982  18.867 102.588  1.00 23.51           C
ATOM    109  CZ3 TRP A 116      59.198  17.778 100.423  1.00 27.72           C
ATOM    110  CH2 TRP A 116      59.700  18.039 101.711  1.00 27.21           C
ATOM    111  H   TRP A 116      55.625  22.829  99.273  1.00 25.66           H
ATOM    112  HA  TRP A 116      56.676  20.448  97.921  1.00 32.65           H
ATOM    113  HB2 TRP A 116      54.292  20.776  99.783  1.00 29.16           H
ATOM    114  HB3 TRP A 116      54.936  19.256  99.170  1.00 29.16           H
ATOM    115  HD1 TRP A 116      55.305  21.623 102.007  1.00 26.58           H
ATOM    116  HE1 TRP A 116      57.186  20.920 103.574  1.00 20.85           H
ATOM    117  HE3 TRP A 116      57.621  18.169  99.014  1.00 30.75           H
ATOM    118  HZ2 TRP A 116      59.325  19.031 103.598  1.00 28.09           H
ATOM    119  HZ3 TRP A 116      59.725  17.098  99.771  1.00 33.14           H
ATOM    120  HH2 TRP A 116      60.612  17.562 102.049  1.00 32.53           H
ATOM    121  N   HIS A 117      54.963  20.143  96.094  1.00 25.06           N
ATOM    122  CA  HIS A 117      53.994  19.933  95.013  1.00 31.86           C
ATOM    123  C   HIS A 117      52.878  18.916  95.344  1.00 34.08           C
ATOM    124  O   HIS A 117      51.914  18.811  94.590  1.00 45.25           O
ATOM    125  CB  HIS A 117      54.751  19.573  93.745  1.00 22.03           C
ATOM    126  CG  HIS A 117      55.397  20.742  93.038  1.00 28.89           C
ATOM    127  ND1 HIS A 117      55.446  22.070  93.472  1.00 31.31           N
ATOM    128  CD2 HIS A 117      55.966  20.673  91.800  1.00 27.62           C
ATOM    129  CE1 HIS A 117      56.139  22.735  92.524  1.00 25.14           C
ATOM    130  NE2 HIS A 117      56.451  21.923  91.504  1.00 21.60           N
ATOM    131  H   HIS A 117      55.792  19.563  96.098  1.00 29.95           H
ATOM    132  HA  HIS A 117      53.486  20.877  94.807  1.00 38.11           H
ATOM    133  HB2 HIS A 117      54.050  19.130  93.040  1.00 26.32           H
ATOM    134  HB3 HIS A 117      55.504  18.821  93.970  1.00 26.32           H
ATOM    135  HD2 HIS A 117      56.001  19.803  91.172  1.00 33.02           H
ATOM    136  HE1 HIS A 117      56.503  23.750  92.619  1.00 30.05           H
ATOM    137  HE2 HIS A 117      57.043  22.162  90.719  1.00 25.80           H
ATOM    138  N   HIS A 118      52.958  18.212  96.476  1.00 31.96           N
ATOM    139  CA  HIS A 118      51.861  17.446  97.055  1.00 26.94           C
ATOM    140  C   HIS A 118      51.384  18.065  98.365  1.00 27.72           C
ATOM    141  O   HIS A 118      52.124  18.781  99.039  1.00 33.98           O
ATOM    142  CB  HIS A 118      52.280  15.992  97.208  1.00 26.68           C
ATOM    143  CG  HIS A 118      53.544  15.805  97.998  1.00 31.39           C
ATOM    144  ND1 HIS A 118      54.834  16.008  97.507  1.00 27.64           N
ATOM    145  CD2 HIS A 118      53.608  15.408  99.301  1.00 29.59           C
ATOM    146  CE1 HIS A 118      55.651  15.685  98.519  1.00 26.39           C
ATOM    147  NE2 HIS A 118      54.940  15.327  99.599  1.00 26.26           N
ATOM    148  H   HIS A 118      53.793  18.296  97.038  1.00 38.23           H
ATOM    149  HA  HIS A 118      51.011  17.462  96.374  1.00 32.21           H
ATOM    150  HB2 HIS A 118      52.445  15.582  96.214  1.00 31.89           H
ATOM    151  HB3 HIS A 118      51.471  15.430  97.675  1.00 31.89           H
ATOM    152  HD2 HIS A 118      52.778  15.179  99.950  1.00 35.39           H
ATOM    153  HE1 HIS A 118      56.725  15.577  98.438  1.00 31.55           H
ATOM    154  HE2 HIS A 118      55.334  14.953 100.457  1.00 31.40           H
ATOM    155  N   HIS A 119      50.128  17.775  98.707  1.00 26.77           N
ATOM    156  CA  HIS A 119      49.458  18.270  99.901  1.00 33.41           C
ATOM    157  C   HIS A 119      49.385  17.230 101.035  1.00 28.78           C
ATOM    158  O   HIS A 119      49.111  17.599 102.174  1.00 25.17           O
ATOM    159  CB  HIS A 119      48.066  18.784  99.545  1.00 25.63           C
ATOM    160  CG  HIS A 119      48.035  20.072  98.771  1.00 35.14           C
ATOM    161  ND1 HIS A 119      49.132  20.826  98.327  1.00 32.67           N
ATOM    162  CD2 HIS A 119      46.877  20.683  98.376  1.00 40.20           C
ATOM    163  CE1 HIS A 119      48.585  21.926  97.772  1.00 35.71           C
ATOM    164  NE2 HIS A 119      47.242  21.858  97.772  1.00 39.72           N
ATOM    165  H   HIS A 119      49.588  17.189  98.090  1.00 32.01           H
ATOM    166  HA  HIS A 119      50.017  19.122 100.284  1.00 39.97           H
ATOM    167  HB2 HIS A 119      47.514  18.975 100.466  1.00 30.63           H
ATOM    168  HB3 HIS A 119      47.523  18.013  98.997  1.00 30.63           H
ATOM    169  HD2 HIS A 119      45.870  20.333  98.558  1.00 48.12           H
ATOM    170  HE1 HIS A 119      49.102  22.858  97.606  1.00 42.73           H
ATOM    171  HE2 HIS A 119      46.623  22.631  97.565  1.00 47.54           H
ATOM    172  N   ASN A 120      49.595  15.949 100.724  1.00 27.54           N
ATOM    173  CA  ASN A 120      49.554  14.833 101.661  1.00 35.07           C
ATOM    174  C   ASN A 120      50.988  14.510 102.117  1.00 33.92           C
ATOM    175  O   ASN A 120      51.676  13.656 101.556  1.00 33.26           O
ATOM    176  CB  ASN A 120      48.742  13.659 101.060  1.00 47.10           C
ATOM    177  CG  ASN A 120      49.167  13.175  99.644  1.00 53.61           C
ATOM    178  OD1 ASN A 120      49.263  13.956  98.683  1.00 50.05           O
ATOM    179  ND2 ASN A 120      49.384  11.860  99.493  1.00 52.35           N
ATOM    180  H   ASN A 120      49.816  15.726  99.764  1.00 32.92           H
ATOM    181  HA  ASN A 120      48.995  15.146 102.544  1.00 41.96           H
ATOM    182  HB2 ASN A 120      48.787  12.822 101.759  1.00 56.39           H
ATOM    183  HB3 ASN A 120      47.694  13.964 101.005  1.00 56.39           H
ATOM    184 HD21 ASN A 120      49.662  11.505  98.589  1.00 62.70           H
ATOM    185 HD22 ASN A 120      49.301  11.242 100.287  1.00 62.70           H
ATOM    186  N   ILE A 121      51.435  15.259 103.135  1.00 32.75           N
ATOM    187  CA  ILE A 121      52.823  15.293 103.604  1.00 30.02           C
ATOM    188  C   ILE A 121      52.990  14.227 104.691  1.00 27.53           C
ATOM    189  O   ILE A 121      52.093  14.008 105.504  1.00 23.83           O
ATOM    190  CB  ILE A 121      53.143  16.723 104.077  1.00 25.65           C
ATOM    191  CG1 ILE A 121      52.932  17.700 102.889  1.00 33.36           C
ATOM    192  CG2 ILE A 121      54.564  16.826 104.712  1.00 28.51           C
ATOM    193  CD1 ILE A 121      53.664  19.035 102.892  1.00 36.82           C
ATOM    194  H   ILE A 121      50.791  15.900 103.582  1.00 39.18           H
ATOM    195  HA  ILE A 121      53.494  15.063 102.776  1.00 35.90           H
ATOM    196  HB  ILE A 121      52.442  16.995 104.868  1.00 30.65           H
ATOM    197 HG12 ILE A 121      52.927  17.234 101.901  1.00 39.91           H
ATOM    198 HG13 ILE A 121      51.915  18.035 103.098  1.00 39.91           H
ATOM    199 HG21 ILE A 121      54.726  17.739 104.996  1.00 34.10           H
ATOM    200 HG22 ILE A 121      55.092  15.876 104.692  1.00 34.10           H
ATOM    201 HG23 ILE A 121      55.215  17.533 104.201  1.00 34.10           H
ATOM    202 HD11 ILE A 121      53.129  19.748 102.262  1.00 44.06           H
ATOM    203 HD12 ILE A 121      53.699  19.423 103.911  1.00 44.06           H
ATOM    204 HD13 ILE A 121      54.668  18.887 102.508  1.00 44.06           H
ATOM    205  N   THR A 122      54.129  13.539 104.656  1.00 17.36           N
ATOM    206  CA  THR A 122      54.466  12.517 105.613  1.00 26.62           C
ATOM    207  C   THR A 122      55.627  12.937 106.529  1.00 18.83           C
ATOM    208  O   THR A 122      56.484  13.743 106.165  1.00 17.76           O
ATOM    209  CB  THR A 122      54.701  11.174 104.901  1.00 29.23           C
ATOM    210  OG1 THR A 122      55.895  11.237 104.167  1.00 20.75           O
ATOM    211  CG2 THR A 122      53.522  10.758 103.985  1.00 24.63           C
ATOM    212  H   THR A 122      54.804  13.738 103.926  1.00 20.71           H
ATOM    213  HA  THR A 122      53.598  12.371 106.245  1.00 31.82           H
ATOM    214  HB  THR A 122      54.830  10.406 105.665  1.00 34.95           H
ATOM    215  HG1 THR A 122      56.112  10.350 103.869  1.00 24.78           H
ATOM    216 HG21 THR A 122      53.724   9.908 103.564  1.00 29.44           H
ATOM    217 HG22 THR A 122      52.722  11.505 103.981  1.00 29.44           H
ATOM    218 HG23 THR A 122      53.389  11.433 103.302  1.00 29.44           H
ATOM    219  N   TYR A 123      55.642  12.373 107.729  1.00 20.79           N
ATOM    220  CA  TYR A 123      56.686  12.647 108.701  1.00 18.53           C
ATOM    221  C   TYR A 123      57.047  11.372 109.453  1.00 16.85           C
ATOM    222  O   TYR A 123      56.200  10.529 109.731  1.00 18.21           O
ATOM    223  CB  TYR A 123      56.330  13.806 109.647  1.00 11.30           C
ATOM    224  CG  TYR A 123      55.249  13.505 110.665  1.00 14.01           C
ATOM    225  CD1 TYR A 123      53.910  13.775 110.344  1.00 19.38           C
ATOM    226  CD2 TYR A 123      55.569  13.012 111.952  1.00 19.39           C
ATOM    227  CE1 TYR A 123      52.890  13.584 111.288  1.00 18.64           C
ATOM    228  CE2 TYR A 123      54.550  12.828 112.904  1.00 16.64           C
ATOM    229  CZ  TYR A 123      53.210  13.137 112.583  1.00 16.03           C
ATOM    230  OH  TYR A 123      52.217  13.036 113.511  1.00 22.86           O
ATOM    231  H   TYR A 123      54.918  11.711 107.981  1.00 24.83           H
ATOM    232  HA  TYR A 123      57.557  12.926 108.129  1.00 22.12           H
ATOM    233  HB2 TYR A 123      57.227  14.084 110.196  1.00 13.44           H
ATOM    234  HB3 TYR A 123      56.040  14.673 109.059  1.00 13.44           H
ATOM    235  HD1 TYR A 123      53.660  14.154 109.363  1.00 23.13           H
ATOM    236  HD2 TYR A 123      56.592  12.794 112.218  1.00 23.15           H
ATOM    237  HE1 TYR A 123      51.867  13.821 111.032  1.00 22.25           H
ATOM    238  HE2 TYR A 123      54.798  12.486 113.893  1.00 19.85           H
ATOM    239  HH  TYR A 123      51.400  13.460 113.238  1.00 27.31           H
ATOM    240  N   TRP A 124      58.317  11.270 109.791  1.00 13.32           N
ATOM    241  CA  TRP A 124      58.886  10.214 110.564  1.00 19.29           C
ATOM    242  C   TRP A 124      59.608  10.803 111.784  1.00 18.28           C
ATOM    243  O   TRP A 124      60.535  11.589 111.623  1.00 12.44           O
ATOM    244  CB  TRP A 124      59.802   9.427 109.642  1.00 23.94           C
ATOM    245  CG  TRP A 124      60.560   8.316 110.281  1.00 20.77           C
ATOM    246  CD1 TRP A 124      60.099   7.444 111.202  1.00 22.82           C
ATOM    247  CD2 TRP A 124      61.936   7.950 110.035  1.00 22.96           C
ATOM    248  NE1 TRP A 124      61.105   6.565 111.549  1.00 23.25           N
ATOM    249  CE2 TRP A 124      62.264   6.828 110.846  1.00 25.52           C
ATOM    250  CE3 TRP A 124      62.938   8.460 109.187  1.00 26.26           C
ATOM    251  CZ2 TRP A 124      63.529   6.234 110.800  1.00 20.27           C
ATOM    252  CZ3 TRP A 124      64.235   7.934 109.217  1.00 29.12           C
ATOM    253  CH2 TRP A 124      64.528   6.815 110.014  1.00 25.52           C
ATOM    254  H   TRP A 124      58.948  12.000 109.492  1.00 15.87           H
ATOM    255  HA  TRP A 124      58.102   9.547 110.915  1.00 23.02           H
ATOM    256  HB2 TRP A 124      59.186   8.990 108.856  1.00 28.61           H
ATOM    257  HB3 TRP A 124      60.514  10.109 109.173  1.00 28.61           H
ATOM    258  HD1 TRP A 124      59.098   7.440 111.602  1.00 27.27           H
ATOM    259  HE1 TRP A 124      60.976   5.816 112.215  1.00 27.78           H
ATOM    260  HE3 TRP A 124      62.707   9.290 108.541  1.00 31.39           H
ATOM    261  HZ2 TRP A 124      63.744   5.372 111.412  1.00 24.21           H
ATOM    262  HZ3 TRP A 124      65.008   8.381 108.609  1.00 34.82           H
ATOM    263  HH2 TRP A 124      65.528   6.407 110.018  1.00 30.50           H
ATOM    264  N   ILE A 125      59.214  10.375 112.992  1.00 16.17           N
ATOM    265  CA  ILE A 125      59.949  10.654 114.221  1.00 14.29           C
ATOM    266  C   ILE A 125      61.057   9.604 114.307  1.00 14.23           C
ATOM    267  O   ILE A 125      60.799   8.470 114.676  1.00 21.74           O
ATOM    268  CB  ILE A 125      59.037  10.751 115.475  1.00 16.76           C
ATOM    269  CG1 ILE A 125      57.923  11.799 115.230  1.00 18.65           C
ATOM    270  CG2 ILE A 125      59.922  11.107 116.700  1.00 17.93           C
ATOM    271  CD1 ILE A 125      56.650  11.416 115.980  1.00 20.13           C
ATOM    272  H   ILE A 125      58.451   9.714 113.046  1.00 19.28           H
ATOM    273  HA  ILE A 125      60.411  11.635 114.118  1.00 17.02           H
ATOM    274  HB  ILE A 125      58.633   9.742 115.564  1.00 19.99           H
ATOM    275 HG12 ILE A 125      58.257  12.689 115.756  1.00 22.26           H
ATOM    276 HG13 ILE A 125      57.758  12.110 114.199  1.00 22.26           H
ATOM    277 HG21 ILE A 125      59.789  10.349 117.467  1.00 21.40           H
ATOM    278 HG22 ILE A 125      60.979  11.155 116.441  1.00 21.40           H
ATOM    279 HG23 ILE A 125      59.656  12.065 117.139  1.00 21.40           H
ATOM    280 HD11 ILE A 125      56.007  12.290 116.096  1.00 24.03           H
ATOM    281 HD12 ILE A 125      56.122  10.652 115.418  1.00 24.03           H
ATOM    282 HD13 ILE A 125      56.904  11.034 116.970  1.00 24.03           H
ATOM    283  N   GLN A 126      62.270   9.960 113.897  1.00 14.76           N
ATOM    284  CA  GLN A 126      63.403   9.054 113.812  1.00 19.91           C
ATOM    285  C   GLN A 126      63.823   8.612 115.219  1.00 18.24           C
ATOM    286  O   GLN A 126      63.983   7.424 115.458  1.00 16.39           O
ATOM    287  CB  GLN A 126      64.574   9.730 113.058  1.00 16.44           C
ATOM    288  CG  GLN A 126      65.833   8.848 112.896  1.00 19.85           C
ATOM    289  CD  GLN A 126      67.107   9.618 112.506  1.00 20.52           C
ATOM    290  OE1 GLN A 126      68.164   9.508 113.143  1.00 22.44           O
ATOM    291  NE2 GLN A 126      67.026  10.383 111.433  1.00 26.29           N
ATOM    292  H   GLN A 126      62.412  10.909 113.581  1.00 17.59           H
ATOM    293  HA  GLN A 126      63.103   8.181 113.235  1.00 23.77           H
ATOM    294  HB2 GLN A 126      64.269  10.136 112.094  1.00 19.61           H
ATOM    295  HB3 GLN A 126      64.872  10.560 113.697  1.00 19.61           H
ATOM    296  HG2 GLN A 126      66.039   8.315 113.825  1.00 23.69           H
ATOM    297  HG3 GLN A 126      65.633   8.112 112.121  1.00 23.69           H
ATOM    298 HE21 GLN A 126      66.153  10.454 110.932  1.00 31.43           H
ATOM    299 HE22 GLN A 126      67.826  10.930 111.145  1.00 31.43           H
ATOM    300  N   ASN A 127      64.068   9.578 116.110  1.00 23.99           N
ATOM    301  CA  ASN A 127      64.543   9.397 117.483  1.00 18.45           C
ATOM    302  C   ASN A 127      63.918  10.447 118.406  1.00 22.04           C
ATOM    303  O   ASN A 127      63.199  11.340 117.940  1.00 16.75           O
ATOM    304  CB  ASN A 127      66.075   9.347 117.502  1.00 17.60           C
ATOM    305  CG  ASN A 127      66.755  10.653 117.131  1.00 21.47           C
ATOM    306  OD1 ASN A 127      66.147  11.701 117.226  1.00 22.84           O
ATOM    307  ND2 ASN A 127      68.019  10.608 116.715  1.00 24.17           N
ATOM    308  H   ASN A 127      63.912  10.533 115.820  1.00 28.67           H
ATOM    309  HA  ASN A 127      64.176   8.436 117.849  1.00 22.01           H
ATOM    310  HB2 ASN A 127      66.410   9.059 118.498  1.00 21.00           H
ATOM    311  HB3 ASN A 127      66.402   8.570 116.810  1.00 21.00           H
ATOM    312 HD21 ASN A 127      68.494  11.476 116.520  1.00 28.88           H
ATOM    313 HD22 ASN A 127      68.497   9.727 116.613  1.00 28.88           H
ATOM    314  N   TYR A 128      64.176  10.295 119.716  1.00 18.09           N
ATOM    315  CA  TYR A 128      63.538  11.042 120.804  1.00 14.60           C
ATOM    316  C   TYR A 128      64.539  11.756 121.675  1.00 12.05           C
ATOM    317  O   TYR A 128      65.648  11.278 121.854  1.00 18.55           O
ATOM    318  CB  TYR A 128      62.714  10.074 121.653  1.00 18.35           C
ATOM    319  CG  TYR A 128      61.507   9.558 120.912  1.00 15.02           C
ATOM    320  CD1 TYR A 128      61.534   8.332 120.224  1.00 16.35           C
ATOM    321  CD2 TYR A 128      60.358  10.352 120.902  1.00 13.52           C
ATOM    322  CE1 TYR A 128      60.400   7.920 119.510  1.00 18.17           C
ATOM    323  CE2 TYR A 128      59.207   9.924 120.258  1.00 18.52           C
ATOM    324  CZ  TYR A 128      59.244   8.723 119.534  1.00 17.74           C
ATOM    325  OH  TYR A 128      58.149   8.364 118.854  1.00 14.04           O
ATOM    326  H   TYR A 128      64.797   9.548 119.993  1.00 21.59           H
ATOM    327  HA  TYR A 128      62.863  11.791 120.393  1.00 17.40           H
ATOM    328  HB2 TYR A 128      63.339   9.241 121.973  1.00 21.90           H
ATOM    329  HB3 TYR A 128      62.370  10.598 122.542  1.00 21.90           H
ATOM    330  HD1 TYR A 128      62.429   7.726 120.217  1.00 19.50           H
ATOM    331  HD2 TYR A 128      60.353  11.298 121.408  1.00 16.10           H
ATOM    332  HE1 TYR A 128      60.414   7.002 118.941  1.00 21.69           H
ATOM    333  HE2 TYR A 128      58.313  10.530 120.277  1.00 22.10           H
ATOM    334  HH  TYR A 128      57.412   8.966 119.029  1.00 16.72           H
ATOM    335  N   SER A 129      64.098  12.854 122.284  1.00 16.91           N
ATOM    336  CA  SER A 129      64.751  13.457 123.442  1.00 19.44           C
ATOM    337  C   SER A 129      64.621  12.573 124.683  1.00 23.79           C
ATOM    338  O   SER A 129      63.605  11.899 124.862  1.00 26.79           O
ATOM    339  CB  SER A 129      64.084  14.791 123.734  1.00 16.16           C
ATOM    340  OG  SER A 129      64.649  15.374 124.882  1.00 16.08           O
ATOM    341  H   SER A 129      63.195  13.220 122.030  1.00 20.17           H
ATOM    342  HA  SER A 129      65.799  13.651 123.214  1.00 23.20           H
ATOM    343  HB2 SER A 129      64.225  15.453 122.888  1.00 19.27           H
ATOM    344  HB3 SER A 129      63.018  14.641 123.903  1.00 19.27           H
ATOM    345  HG  SER A 129      65.547  15.671 124.679  1.00 19.18           H
ATOM    346  N   GLU A 130      65.596  12.649 125.588  1.00 24.85           N
ATOM    347  CA  GLU A 130      65.519  11.971 126.880  1.00 30.50           C
ATOM    348  C   GLU A 130      64.565  12.665 127.883  1.00 25.71           C
ATOM    349  O   GLU A 130      64.144  12.033 128.852  1.00 30.39           O
ATOM    350  CB  GLU A 130      66.936  11.819 127.459  1.00 35.88           C
ATOM    351  CG  GLU A 130      67.934  11.143 126.483  1.00 42.42           C
ATOM    352  CD  GLU A 130      69.275  10.758 127.131  1.00 41.94           C
ATOM    353  OE1 GLU A 130      69.314  10.634 128.381  1.00 47.17           O
ATOM    354  OE2 GLU A 130      70.243  10.566 126.373  1.00 26.06           O1-
ATOM    355  H   GLU A 130      66.417  13.212 125.398  1.00 29.69           H
ATOM    356  HA  GLU A 130      65.148  10.961 126.702  1.00 36.48           H
ATOM    357  HB2 GLU A 130      67.332  12.779 127.794  1.00 42.93           H
ATOM    358  HB3 GLU A 130      66.813  11.170 128.326  1.00 42.93           H
ATOM    359  HG2 GLU A 130      67.478  10.237 126.081  1.00 50.79           H
ATOM    360  HG3 GLU A 130      68.139  11.823 125.652  1.00 50.79           H
ATOM    361  N   ASP A 131      64.225  13.946 127.670  1.00 21.33           N
ATOM    362  CA  ASP A 131      63.592  14.827 128.658  1.00 18.78           C
ATOM    363  C   ASP A 131      62.088  14.609 128.834  1.00 22.57           C
ATOM    364  O   ASP A 131      61.511  15.062 129.822  1.00 21.38           O
ATOM    365  CB  ASP A 131      63.792  16.285 128.223  1.00 20.48           C
ATOM    366  CG  ASP A 131      65.246  16.726 128.108  1.00 22.36           C
ATOM    367  OD1 ASP A 131      66.107  16.075 128.748  1.00 25.32           O
ATOM    368  OD2 ASP A 131      65.466  17.737 127.421  1.00 18.63           O1-
ATOM    369  H   ASP A 131      64.603  14.401 126.850  1.00 25.48           H
ATOM    370  HA  ASP A 131      64.081  14.690 129.621  1.00 22.42           H
ATOM    371  HB2 ASP A 131      63.303  16.444 127.262  1.00 24.45           H
ATOM    372  HB3 ASP A 131      63.314  16.935 128.954  1.00 24.45           H
ATOM    373  N   LEU A 132      61.414  14.054 127.824  1.00 24.15           N
ATOM    374  CA  LEU A 132      59.982  13.831 127.876  1.00 16.61           C
ATOM    375  C   LEU A 132      59.657  12.385 127.517  1.00 16.78           C
ATOM    376  O   LEU A 132      60.339  11.763 126.699  1.00 22.51           O
ATOM    377  CB  LEU A 132      59.170  14.823 127.029  1.00 23.32           C
ATOM    378  CG  LEU A 132      59.366  16.286 127.473  1.00 13.33           C
ATOM    379  CD1 LEU A 132      59.144  17.212 126.250  1.00 16.46           C
ATOM    380  CD2 LEU A 132      58.444  16.717 128.616  1.00 18.30           C
ATOM    381  H   LEU A 132      61.925  13.707 127.027  1.00 28.86           H
ATOM    382  HA  LEU A 132      59.669  13.993 128.903  1.00 19.81           H
ATOM    383  HB2 LEU A 132      59.329  14.672 125.968  1.00 27.86           H
ATOM    384  HB3 LEU A 132      58.130  14.572 127.222  1.00 27.86           H
ATOM    385  HG  LEU A 132      60.367  16.625 127.729  1.00 15.87           H
ATOM    386 HD11 LEU A 132      58.396  17.998 126.427  1.00 19.62           H
ATOM    387 HD12 LEU A 132      60.091  17.698 125.971  1.00 19.62           H
ATOM    388 HD13 LEU A 132      58.793  16.653 125.371  1.00 19.62           H
ATOM    389 HD21 LEU A 132      57.991  17.693 128.459  1.00 21.84           H
ATOM    390 HD22 LEU A 132      57.667  15.978 128.795  1.00 21.84           H
ATOM    391 HD23 LEU A 132      59.066  16.778 129.511  1.00 21.84           H
ATOM    392  N   PRO A 133      58.574  11.837 128.078  1.00 19.96           N
ATOM    393  CA  PRO A 133      58.069  10.558 127.644  1.00 20.89           C
ATOM    394  C   PRO A 133      57.726  10.575 126.137  1.00 18.82           C
ATOM    395  O   PRO A 133      57.306  11.605 125.598  1.00 14.57           O
ATOM    396  CB  PRO A 133      56.872  10.274 128.547  1.00 16.05           C
ATOM    397  CG  PRO A 133      56.896  11.320 129.648  1.00 16.35           C
ATOM    398  CD  PRO A 133      57.674  12.462 129.031  1.00 20.02           C
ATOM    399  HA  PRO A 133      58.830   9.805 127.852  1.00 24.95           H
ATOM    400  HB2 PRO A 133      55.975  10.470 127.957  1.00 19.14           H
ATOM    401  HB3 PRO A 133      56.842   9.252 128.919  1.00 19.14           H
ATOM    402  HG2 PRO A 133      55.914  11.586 130.034  1.00 19.50           H
ATOM    403  HG3 PRO A 133      57.512  10.927 130.453  1.00 19.50           H
ATOM    404  HD2 PRO A 133      57.017  13.130 128.484  1.00 23.90           H
ATOM    405  HD3 PRO A 133      58.186  13.018 129.806  1.00 23.90           H
ATOM    406  N   ARG A 134      57.880   9.424 125.462  1.00 16.55           N
ATOM    407  CA  ARG A 134      57.659   9.309 124.015  1.00 21.20           C
ATOM    408  C   ARG A 134      56.231   9.645 123.618  1.00 22.40           C
ATOM    409  O   ARG A 134      56.050  10.280 122.590  1.00 16.90           O
ATOM    410  CB  ARG A 134      58.070   7.929 123.500  1.00 20.37           C
ATOM    411  CG  ARG A 134      59.571   7.723 123.727  1.00 19.46           C
ATOM    412  CD  ARG A 134      60.099   6.490 123.010  1.00 25.67           C
ATOM    413  NE  ARG A 134      61.545   6.351 123.260  1.00 35.08           N
ATOM    414  CZ  ARG A 134      62.342   5.415 122.720  1.00 37.92           C
ATOM    415  NH1 ARG A 134      61.828   4.416 122.002  1.00 37.09           N
ATOM    416  NH2 ARG A 134      63.666   5.485 122.900  1.00 31.74           N1+
ATOM    417  H   ARG A 134      58.217   8.610 125.957  1.00 19.73           H
ATOM    418  HA  ARG A 134      58.303  10.038 123.520  1.00 25.31           H
ATOM    419  HB2 ARG A 134      57.501   7.141 123.992  1.00 24.33           H
ATOM    420  HB3 ARG A 134      57.874   7.901 122.429  1.00 24.33           H
ATOM    421  HG2 ARG A 134      60.104   8.592 123.344  1.00 23.23           H
ATOM    422  HG3 ARG A 134      59.778   7.632 124.792  1.00 23.23           H
ATOM    423  HD2 ARG A 134      59.576   5.608 123.384  1.00 30.68           H
ATOM    424  HD3 ARG A 134      59.917   6.580 121.939  1.00 30.68           H
ATOM    425  HE  ARG A 134      61.976   7.080 123.819  1.00 41.97           H
ATOM    426 HH11 ARG A 134      60.828   4.365 121.873  1.00 44.38           H
ATOM    427 HH12 ARG A 134      62.435   3.716 121.603  1.00 44.38           H
ATOM    428 HH21 ARG A 134      64.065   6.244 123.437  1.00 37.96           H
ATOM    429 HH22 ARG A 134      64.271   4.790 122.490  1.00 37.96           H
ATOM    430  N   ALA A 135      55.231   9.263 124.427  1.00 19.94           N
ATOM    431  CA  ALA A 135      53.830   9.610 124.198  1.00 21.12           C
ATOM    432  C   ALA A 135      53.567  11.119 124.307  1.00 21.67           C
ATOM    433  O   ALA A 135      52.730  11.652 123.583  1.00 19.57           O
ATOM    434  CB  ALA A 135      52.956   8.801 125.158  1.00 19.67           C
ATOM    435  H   ALA A 135      55.444   8.676 125.218  1.00 23.80           H
ATOM    436  HA  ALA A 135      53.561   9.307 123.188  1.00 25.22           H
ATOM    437  HB1 ALA A 135      51.905   9.002 124.961  1.00 23.48           H
ATOM    438  HB2 ALA A 135      53.129   7.738 125.008  1.00 23.48           H
ATOM    439  HB3 ALA A 135      53.174   9.063 126.191  1.00 23.48           H
ATOM    440  N   VAL A 136      54.285  11.829 125.181  1.00 17.11           N
ATOM    441  CA  VAL A 136      54.217  13.293 125.235  1.00 24.69           C
ATOM    442  C   VAL A 136      54.783  13.896 123.923  1.00 18.97           C
ATOM    443  O   VAL A 136      54.166  14.815 123.375  1.00 15.35           O
ATOM    444  CB  VAL A 136      54.909  13.838 126.520  1.00 18.89           C
ATOM    445  CG1 VAL A 136      54.949  15.392 126.583  1.00 18.76           C
ATOM    446  CG2 VAL A 136      54.221  13.249 127.770  1.00 17.88           C
ATOM    447  H   VAL A 136      54.991  11.384 125.744  1.00 20.41           H
ATOM    448  HA  VAL A 136      53.168  13.576 125.314  1.00 29.50           H
ATOM    449  HB  VAL A 136      55.972  13.581 126.489  1.00 22.55           H
ATOM    450 HG11 VAL A 136      54.462  15.789 127.476  1.00 22.39           H
ATOM    451 HG12 VAL A 136      55.994  15.735 126.588  1.00 22.39           H
ATOM    452 HG13 VAL A 136      54.485  15.869 125.713  1.00 22.39           H
ATOM    453 HG21 VAL A 136      54.654  13.590 128.569  1.00 21.34           H
ATOM    454 HG22 VAL A 136      53.285  13.505 127.775  1.00 21.34           H
ATOM    455 HG23 VAL A 136      53.379  12.601 127.558  1.00 21.34           H
ATOM    456  N   ILE A 137      55.947  13.402 123.476  1.00 12.86           N
ATOM    457  CA  ILE A 137      56.615  13.903 122.287  1.00 16.15           C
ATOM    458  C   ILE A 137      55.750  13.696 121.030  1.00 14.34           C
ATOM    459  O   ILE A 137      55.562  14.653 120.282  1.00 14.42           O
ATOM    460  CB  ILE A 137      58.057  13.374 122.110  1.00 13.56           C
ATOM    461  CG1 ILE A 137      58.913  13.836 123.307  1.00 14.37           C
ATOM    462  CG2 ILE A 137      58.724  13.885 120.814  1.00 11.08           C
ATOM    463  CD1 ILE A 137      60.213  13.055 123.479  1.00 14.66           C
ATOM    464  H   ILE A 137      56.378  12.642 123.998  1.00 15.32           H
ATOM    465  HA  ILE A 137      56.705  14.976 122.452  1.00 19.26           H
ATOM    466  HB  ILE A 137      58.057  12.285 122.152  1.00 16.14           H
ATOM    467 HG12 ILE A 137      59.231  14.863 123.124  1.00 17.12           H
ATOM    468 HG13 ILE A 137      58.332  13.820 124.226  1.00 17.12           H
ATOM    469 HG21 ILE A 137      59.682  14.367 121.001  1.00 13.18           H
ATOM    470 HG22 ILE A 137      58.901  13.044 120.149  1.00 13.18           H
ATOM    471 HG23 ILE A 137      58.103  14.617 120.308  1.00 13.18           H
ATOM    472 HD11 ILE A 137      60.795  13.492 124.294  1.00 17.47           H
ATOM    473 HD12 ILE A 137      59.994  12.011 123.705  1.00 17.47           H
ATOM    474 HD13 ILE A 137      60.810  13.120 122.567  1.00 17.47           H
ATOM    475  N   ASP A 138      55.265  12.478 120.791  1.00 13.31           N
ATOM    476  CA  ASP A 138      54.395  12.154 119.662  1.00 16.79           C
ATOM    477  C   ASP A 138      53.245  13.168 119.580  1.00 16.96           C
ATOM    478  O   ASP A 138      53.017  13.733 118.521  1.00 19.13           O
ATOM    479  CB  ASP A 138      53.852  10.719 119.808  1.00 17.91           C
ATOM    480  CG  ASP A 138      54.908   9.616 119.620  1.00 19.22           C
ATOM    481  OD1 ASP A 138      56.035   9.943 119.204  1.00 19.33           O
ATOM    482  OD2 ASP A 138      54.571   8.433 119.849  1.00 24.50           O1-
ATOM    483  H   ASP A 138      55.479  11.733 121.437  1.00 15.85           H
ATOM    484  HA  ASP A 138      54.971  12.216 118.740  1.00 20.03           H
ATOM    485  HB2 ASP A 138      53.380  10.602 120.786  1.00 21.37           H
ATOM    486  HB3 ASP A 138      53.082  10.570 119.052  1.00 21.37           H
ATOM    487  N   ASP A 139      52.557  13.439 120.700  1.00 17.74           N
ATOM    488  CA  ASP A 139      51.406  14.322 120.761  1.00 14.08           C
ATOM    489  C   ASP A 139      51.792  15.785 120.533  1.00 16.53           C
ATOM    490  O   ASP A 139      51.046  16.492 119.879  1.00 20.06           O
ATOM    491  CB  ASP A 139      50.694  14.093 122.080  1.00 15.42           C
ATOM    492  CG  ASP A 139      49.540  15.060 122.322  1.00 18.64           C
ATOM    493  OD1 ASP A 139      48.511  14.945 121.620  1.00 21.34           O
ATOM    494  OD2 ASP A 139      49.696  15.939 123.179  1.00 15.60           O1-
ATOM    495  H   ASP A 139      52.848  13.003 121.565  1.00 21.17           H
ATOM    496  HA  ASP A 139      50.711  14.027 119.978  1.00 16.77           H
ATOM    497  HB2 ASP A 139      50.326  13.069 122.134  1.00 18.39           H
ATOM    498  HB3 ASP A 139      51.455  14.256 122.836  1.00 18.39           H
ATOM    499  N   ALA A 140      52.951  16.244 121.014  1.00 15.67           N
ATOM    500  CA  ALA A 140      53.439  17.599 120.790  1.00 16.89           C
ATOM    501  C   ALA A 140      53.634  17.858 119.291  1.00 16.20           C
ATOM    502  O   ALA A 140      53.184  18.887 118.785  1.00 14.10           O
ATOM    503  CB  ALA A 140      54.746  17.851 121.571  1.00 12.01           C
ATOM    504  H   ALA A 140      53.564  15.600 121.496  1.00 18.68           H
ATOM    505  HA  ALA A 140      52.690  18.293 121.171  1.00 20.14           H
ATOM    506  HB1 ALA A 140      55.070  18.879 121.412  1.00 14.29           H
ATOM    507  HB2 ALA A 140      54.574  17.691 122.634  1.00 14.29           H
ATOM    508  HB3 ALA A 140      55.534  17.179 121.236  1.00 14.29           H
ATOM    509  N   PHE A 141      54.289  16.924 118.594  1.00 11.73           N
ATOM    510  CA  PHE A 141      54.476  17.004 117.145  1.00 20.42           C
ATOM    511  C   PHE A 141      53.139  16.996 116.388  1.00 15.09           C
ATOM    512  O   PHE A 141      52.930  17.853 115.526  1.00 16.26           O
ATOM    513  CB  PHE A 141      55.434  15.899 116.689  1.00 17.18           C
ATOM    514  CG  PHE A 141      56.864  16.063 117.166  1.00 10.84           C
ATOM    515  CD1 PHE A 141      57.464  17.327 117.287  1.00 15.99           C
ATOM    516  CD2 PHE A 141      57.639  14.941 117.438  1.00 15.31           C
ATOM    517  CE1 PHE A 141      58.826  17.461 117.607  1.00 17.80           C
ATOM    518  CE2 PHE A 141      58.996  15.072 117.754  1.00 14.78           C
ATOM    519  CZ  PHE A 141      59.602  16.326 117.809  1.00 10.71           C
ATOM    520  H   PHE A 141      54.613  16.089 119.065  1.00 13.95           H
ATOM    521  HA  PHE A 141      54.929  17.964 116.919  1.00 24.38           H
ATOM    522  HB2 PHE A 141      55.048  14.931 117.003  1.00 20.50           H
ATOM    523  HB3 PHE A 141      55.452  15.900 115.599  1.00 20.50           H
ATOM    524  HD1 PHE A 141      56.904  18.226 117.102  1.00 19.07           H
ATOM    525  HD2 PHE A 141      57.200  13.959 117.377  1.00 18.25           H
ATOM    526  HE1 PHE A 141      59.289  18.438 117.645  1.00 21.24           H
ATOM    527  HE2 PHE A 141      59.596  14.192 117.919  1.00 17.62           H
ATOM    528  HZ  PHE A 141      60.666  16.424 117.980  1.00 12.73           H
ATOM    529  N   ALA A 142      52.223  16.099 116.763  1.00 13.24           N
ATOM    530  CA  ALA A 142      50.915  15.954 116.145  1.00 17.60           C
ATOM    531  C   ALA A 142      50.095  17.237 116.286  1.00 19.56           C
ATOM    532  O   ALA A 142      49.491  17.692 115.311  1.00 16.31           O
ATOM    533  CB  ALA A 142      50.201  14.741 116.736  1.00 16.62           C
ATOM    534  H   ALA A 142      52.435  15.482 117.536  1.00 15.76           H
ATOM    535  HA  ALA A 142      51.063  15.747 115.086  1.00 21.00           H
ATOM    536  HB1 ALA A 142      49.260  14.573 116.215  1.00 19.82           H
ATOM    537  HB2 ALA A 142      50.825  13.857 116.606  1.00 19.82           H
ATOM    538  HB3 ALA A 142      50.007  14.903 117.797  1.00 19.82           H
ATOM    539  N   ARG A 143      50.091  17.836 117.480  1.00 18.90           N
ATOM    540  CA  ARG A 143      49.461  19.128 117.713  1.00 16.40           C
ATOM    541  C   ARG A 143      50.157  20.240 116.915  1.00 14.49           C
ATOM    542  O   ARG A 143      49.479  21.135 116.432  1.00 17.75           O
ATOM    543  CB  ARG A 143      49.386  19.428 119.221  1.00 11.58           C
ATOM    544  CG  ARG A 143      48.416  18.465 119.919  1.00 18.55           C
ATOM    545  CD  ARG A 143      48.125  18.849 121.362  1.00 18.38           C
ATOM    546  NE  ARG A 143      49.324  18.730 122.206  1.00 16.96           N
ATOM    547  CZ  ARG A 143      50.117  19.719 122.649  1.00 21.18           C
ATOM    548  NH1 ARG A 143      49.821  21.015 122.485  1.00 17.69           N
ATOM    549  NH2 ARG A 143      51.252  19.398 123.275  1.00 19.67           N1+
ATOM    550  H   ARG A 143      50.598  17.405 118.243  1.00 22.56           H
ATOM    551  HA  ARG A 143      48.435  19.068 117.350  1.00 19.56           H
ATOM    552  HB2 ARG A 143      50.379  19.358 119.664  1.00 13.78           H
ATOM    553  HB3 ARG A 143      49.021  20.445 119.359  1.00 13.78           H
ATOM    554  HG2 ARG A 143      47.469  18.493 119.388  1.00 22.14           H
ATOM    555  HG3 ARG A 143      48.781  17.443 119.888  1.00 22.14           H
ATOM    556  HD2 ARG A 143      47.719  19.855 121.395  1.00 21.93           H
ATOM    557  HD3 ARG A 143      47.374  18.163 121.744  1.00 21.93           H
ATOM    558  HE  ARG A 143      49.621  17.779 122.392  1.00 20.23           H
ATOM    559 HH11 ARG A 143      48.965  21.285 122.021  1.00 21.10           H
ATOM    560 HH12 ARG A 143      50.453  21.721 122.834  1.00 21.10           H
ATOM    561 HH21 ARG A 143      51.490  18.425 123.427  1.00 23.48           H
ATOM    562 HH22 ARG A 143      51.858  20.120 123.631  1.00 23.48           H
ATOM    563  N   ALA A 144      51.481  20.238 116.806  1.00 14.88           N
ATOM    564  CA  ALA A 144      52.217  21.255 116.061  1.00 16.90           C
ATOM    565  C   ALA A 144      51.841  21.227 114.552  1.00 17.61           C
ATOM    566  O   ALA A 144      51.565  22.275 113.990  1.00 17.04           O
ATOM    567  CB  ALA A 144      53.717  21.097 116.368  1.00 11.06           C
ATOM    568  H   ALA A 144      52.010  19.503 117.252  1.00 17.73           H
ATOM    569  HA  ALA A 144      51.930  22.231 116.449  1.00 20.16           H
ATOM    570  HB1 ALA A 144      54.294  21.837 115.823  1.00 13.16           H
ATOM    571  HB2 ALA A 144      53.877  21.249 117.432  1.00 13.16           H
ATOM    572  HB3 ALA A 144      54.071  20.107 116.097  1.00 13.16           H
ATOM    573  N   PHE A 145      51.754  20.049 113.915  1.00 15.89           N
ATOM    574  CA  PHE A 145      51.196  19.836 112.565  1.00 21.01           C
ATOM    575  C   PHE A 145      49.722  20.197 112.427  1.00 21.19           C
ATOM    576  O   PHE A 145      49.371  20.813 111.418  1.00 18.66           O
ATOM    577  CB  PHE A 145      51.389  18.395 112.094  1.00 14.37           C
ATOM    578  CG  PHE A 145      52.805  18.080 111.695  1.00 10.33           C
ATOM    579  CD1 PHE A 145      53.421  18.810 110.667  1.00 14.04           C
ATOM    580  CD2 PHE A 145      53.508  17.039 112.318  1.00 14.66           C
ATOM    581  CE1 PHE A 145      54.751  18.543 110.310  1.00 14.24           C
ATOM    582  CE2 PHE A 145      54.818  16.722 111.901  1.00 15.49           C
ATOM    583  CZ  PHE A 145      55.451  17.494 110.918  1.00 13.82           C
ATOM    584  H   PHE A 145      52.037  19.221 114.424  1.00 18.94           H
ATOM    585  HA  PHE A 145      51.744  20.482 111.878  1.00 25.09           H
ATOM    586  HB2 PHE A 145      51.039  17.701 112.857  1.00 17.12           H
ATOM    587  HB3 PHE A 145      50.769  18.246 111.217  1.00 17.12           H
ATOM    588  HD1 PHE A 145      52.878  19.585 110.147  1.00 16.72           H
ATOM    589  HD2 PHE A 145      53.040  16.461 113.101  1.00 17.47           H
ATOM    590  HE1 PHE A 145      55.229  19.128 109.540  1.00 16.97           H
ATOM    591  HE2 PHE A 145      55.355  15.908 112.363  1.00 18.47           H
ATOM    592  HZ  PHE A 145      56.467  17.280 110.625  1.00 16.46           H
ATOM    593  N   ALA A 146      48.864  19.841 113.402  1.00 20.69           N
ATOM    594  CA  ALA A 146      47.457  20.250 113.353  1.00 20.33           C
ATOM    595  C   ALA A 146      47.283  21.769 113.221  1.00 21.70           C
ATOM    596  O   ALA A 146      46.332  22.167 112.566  1.00 23.20           O
ATOM    597  CB  ALA A 146      46.671  19.733 114.556  1.00 16.02           C
ATOM    598  H   ALA A 146      49.185  19.302 114.195  1.00 24.71           H
ATOM    599  HA  ALA A 146      47.015  19.780 112.477  1.00 24.28           H
ATOM    600  HB1 ALA A 146      45.644  20.088 114.500  1.00 19.10           H
ATOM    601  HB2 ALA A 146      46.675  18.644 114.555  1.00 19.10           H
ATOM    602  HB3 ALA A 146      47.122  20.097 115.476  1.00 19.10           H
ATOM    603  N   LEU A 147      48.145  22.621 113.814  1.00 24.35           N
ATOM    604  CA  LEU A 147      48.029  24.070 113.617  1.00 21.46           C
ATOM    605  C   LEU A 147      47.989  24.450 112.123  1.00 20.83           C
ATOM    606  O   LEU A 147      47.197  25.295 111.706  1.00 22.02           O
ATOM    607  CB  LEU A 147      49.155  24.883 114.264  1.00 20.54           C
ATOM    608  CG  LEU A 147      49.226  24.760 115.796  1.00 26.13           C
ATOM    609  CD1 LEU A 147      50.620  25.316 116.222  1.00 22.73           C
ATOM    610  CD2 LEU A 147      48.082  25.487 116.534  1.00 23.98           C
ATOM    611  H   LEU A 147      48.917  22.260 114.356  1.00 29.09           H
ATOM    612  HA  LEU A 147      47.094  24.381 114.081  1.00 25.63           H
ATOM    613  HB2 LEU A 147      50.122  24.690 113.800  1.00 24.52           H
ATOM    614  HB3 LEU A 147      48.890  25.920 114.052  1.00 24.52           H
ATOM    615  HG  LEU A 147      49.308  23.716 116.098  1.00 31.23           H
ATOM    616 HD11 LEU A 147      51.212  24.537 116.717  1.00 27.15           H
ATOM    617 HD12 LEU A 147      51.320  24.793 115.800  1.00 27.15           H
ATOM    618 HD13 LEU A 147      50.543  26.166 116.894  1.00 27.15           H
ATOM    619 HD21 LEU A 147      48.442  26.180 117.284  1.00 28.66           H
ATOM    620 HD22 LEU A 147      47.478  26.045 115.822  1.00 28.66           H
ATOM    621 HD23 LEU A 147      47.441  24.759 117.027  1.00 28.66           H
ATOM    622  N   TRP A 148      48.879  23.853 111.332  1.00 18.80           N
ATOM    623  CA  TRP A 148      49.070  24.206 109.947  1.00 22.48           C
ATOM    624  C   TRP A 148      47.982  23.577 109.071  1.00 23.46           C
ATOM    625  O   TRP A 148      47.430  24.260 108.213  1.00 21.89           O
ATOM    626  CB  TRP A 148      50.497  23.877 109.528  1.00 15.13           C
ATOM    627  CG  TRP A 148      51.557  24.645 110.249  1.00 22.06           C
ATOM    628  CD1 TRP A 148      52.444  24.131 111.134  1.00 22.24           C
ATOM    629  CD2 TRP A 148      51.894  26.061 110.141  1.00 22.94           C
ATOM    630  NE1 TRP A 148      53.307  25.112 111.556  1.00 15.88           N
ATOM    631  CE2 TRP A 148      53.039  26.317 110.954  1.00 21.35           C
ATOM    632  CE3 TRP A 148      51.361  27.153 109.434  1.00 17.61           C
ATOM    633  CZ2 TRP A 148      53.655  27.571 111.009  1.00 20.18           C
ATOM    634  CZ3 TRP A 148      51.946  28.429 109.525  1.00 24.09           C
ATOM    635  CH2 TRP A 148      53.097  28.641 110.304  1.00 17.99           C
ATOM    636  H   TRP A 148      49.485  23.144 111.718  1.00 22.44           H
ATOM    637  HA  TRP A 148      48.980  25.289 109.869  1.00 26.85           H
ATOM    638  HB2 TRP A 148      50.671  22.809 109.652  1.00 18.04           H
ATOM    639  HB3 TRP A 148      50.594  24.117 108.472  1.00 18.04           H
ATOM    640  HD1 TRP A 148      52.488  23.097 111.447  1.00 26.57           H
ATOM    641  HE1 TRP A 148      54.098  24.933 112.158  1.00 18.93           H
ATOM    642  HE3 TRP A 148      50.492  27.009 108.814  1.00 21.01           H
ATOM    643  HZ2 TRP A 148      54.551  27.711 111.592  1.00 24.10           H
ATOM    644  HZ3 TRP A 148      51.518  29.260 108.987  1.00 28.78           H
ATOM    645  HH2 TRP A 148      53.554  29.618 110.354  1.00 21.46           H
ATOM    646  N   SER A 149      47.625  22.309 109.298  1.00 23.99           N
ATOM    647  CA  SER A 149      46.543  21.657 108.548  1.00 30.71           C
ATOM    648  C   SER A 149      45.173  22.272 108.828  1.00 29.67           C
ATOM    649  O   SER A 149      44.263  22.052 108.041  1.00 33.17           O
ATOM    650  CB  SER A 149      46.502  20.145 108.811  1.00 29.86           C
ATOM    651  OG  SER A 149      46.057  19.922 110.115  1.00 27.22           O
ATOM    652  H   SER A 149      48.100  21.781 110.017  1.00 28.66           H
ATOM    653  HA  SER A 149      46.753  21.776 107.484  1.00 36.73           H
ATOM    654  HB2 SER A 149      45.806  19.667 108.123  1.00 35.71           H
ATOM    655  HB3 SER A 149      47.485  19.708 108.671  1.00 35.71           H
ATOM    656  HG  SER A 149      46.485  20.558 110.692  1.00 32.54           H
ATOM    657  N   ALA A 150      44.998  23.019 109.927  1.00 25.69           N
ATOM    658  CA  ALA A 150      43.708  23.617 110.202  1.00 24.56           C
ATOM    659  C   ALA A 150      43.382  24.792 109.270  1.00 25.19           C
ATOM    660  O   ALA A 150      42.212  25.034 109.038  1.00 30.58           O
ATOM    661  CB  ALA A 150      43.609  23.976 111.675  1.00 20.67           C
ATOM    662  H   ALA A 150      45.755  23.161 110.579  1.00 30.70           H
ATOM    663  HA  ALA A 150      42.946  22.856 110.036  1.00 29.35           H
ATOM    664  HB1 ALA A 150      42.627  24.395 111.890  1.00 24.68           H
ATOM    665  HB2 ALA A 150      43.743  23.071 112.268  1.00 24.68           H
ATOM    666  HB3 ALA A 150      44.374  24.708 111.935  1.00 24.68           H
ATOM    667  N   VAL A 151      44.373  25.530 108.761  1.00 30.96           N
ATOM    668  CA  VAL A 151      44.200  26.737 107.938  1.00 31.22           C
ATOM    669  C   VAL A 151      44.637  26.536 106.485  1.00 30.76           C
ATOM    670  O   VAL A 151      44.649  27.500 105.729  1.00 30.66           O
ATOM    671  CB  VAL A 151      44.941  27.949 108.542  1.00 26.41           C
ATOM    672  CG1 VAL A 151      44.314  28.342 109.898  1.00 30.90           C
ATOM    673  CG2 VAL A 151      46.458  27.692 108.675  1.00 26.36           C
ATOM    674  H   VAL A 151      45.322  25.265 108.986  1.00 37.04           H
ATOM    675  HA  VAL A 151      43.141  26.991 107.910  1.00 37.34           H
ATOM    676  HB  VAL A 151      44.859  28.888 107.994  1.00 31.57           H
ATOM    677 HG11 VAL A 151      45.048  28.367 110.703  1.00 36.95           H
ATOM    678 HG12 VAL A 151      43.864  29.334 109.817  1.00 36.95           H
ATOM    679 HG13 VAL A 151      43.527  27.640 110.183  1.00 36.95           H
ATOM    680 HG21 VAL A 151      46.843  27.963 109.654  1.00 31.51           H
ATOM    681 HG22 VAL A 151      46.704  26.652 108.492  1.00 31.51           H
ATOM    682 HG23 VAL A 151      46.978  28.294 107.932  1.00 31.51           H
ATOM    683  N   THR A 152      45.023  25.326 106.092  1.00 25.39           N
ATOM    684  CA  THR A 152      45.401  25.009 104.726  1.00 28.74           C
ATOM    685  C   THR A 152      44.684  23.723 104.281  1.00 30.00           C
ATOM    686  O   THR A 152      44.117  23.031 105.130  1.00 25.35           O
ATOM    687  CB  THR A 152      46.937  24.879 104.610  1.00 28.70           C
ATOM    688  OG1 THR A 152      47.375  23.671 105.194  1.00 24.96           O
ATOM    689  CG2 THR A 152      47.741  26.097 105.083  1.00 28.89           C
ATOM    690  H   THR A 152      45.003  24.565 106.755  1.00 30.35           H
ATOM    691  HA  THR A 152      45.078  25.810 104.062  1.00 34.37           H
ATOM    692  HB  THR A 152      47.191  24.786 103.561  1.00 34.32           H
ATOM    693  HG1 THR A 152      47.188  23.713 106.136  1.00 29.83           H
ATOM    694 HG21 THR A 152      48.377  26.439 104.265  1.00 34.55           H
ATOM    695 HG22 THR A 152      47.101  26.922 105.383  1.00 34.55           H
ATOM    696 HG23 THR A 152      48.370  25.813 105.925  1.00 34.55           H
ATOM    697  N   PRO A 153      44.771  23.362 102.978  1.00 31.81           N
ATOM    698  CA  PRO A 153      44.394  22.042 102.500  1.00 30.48           C
ATOM    699  C   PRO A 153      45.431  20.937 102.812  1.00 29.01           C
ATOM    700  O   PRO A 153      45.172  19.799 102.424  1.00 28.44           O
ATOM    701  CB  PRO A 153      44.261  22.196 100.970  1.00 30.42           C
ATOM    702  CG  PRO A 153      45.187  23.343 100.604  1.00 28.05           C
ATOM    703  CD  PRO A 153      45.170  24.215 101.848  1.00 28.64           C
ATOM    704  HA  PRO A 153      43.425  21.748 102.911  1.00 36.46           H
ATOM    705  HB2 PRO A 153      44.458  21.290 100.394  1.00 36.38           H
ATOM    706  HB3 PRO A 153      43.239  22.530 100.782  1.00 36.38           H
ATOM    707  HG2 PRO A 153      46.194  22.943 100.487  1.00 33.54           H
ATOM    708  HG3 PRO A 153      44.888  23.865  99.699  1.00 33.54           H
ATOM    709  HD2 PRO A 153      46.149  24.666 101.946  1.00 34.25           H
ATOM    710  HD3 PRO A 153      44.408  24.982 101.713  1.00 34.25           H
ATOM    711  N   LEU A 154      46.595  21.222 103.437  1.00 28.02           N
ATOM    712  CA  LEU A 154      47.562  20.165 103.737  1.00 24.20           C
ATOM    713  C   LEU A 154      47.027  19.190 104.791  1.00 21.54           C
ATOM    714  O   LEU A 154      46.192  19.538 105.617  1.00 22.87           O
ATOM    715  CB  LEU A 154      48.973  20.628 104.126  1.00 29.93           C
ATOM    716  CG  LEU A 154      49.576  21.720 103.215  1.00 24.43           C
ATOM    717  CD1 LEU A 154      50.435  22.677 104.092  1.00 23.11           C
ATOM    718  CD2 LEU A 154      50.468  21.206 102.071  1.00 33.05           C
ATOM    719  H   LEU A 154      46.787  22.164 103.744  1.00 33.50           H
ATOM    720  HA  LEU A 154      47.696  19.620 102.803  1.00 28.92           H
ATOM    721  HB2 LEU A 154      48.988  20.919 105.174  1.00 35.80           H
ATOM    722  HB3 LEU A 154      49.592  19.736 104.037  1.00 35.80           H
ATOM    723  HG  LEU A 154      48.905  22.461 102.780  1.00 29.19           H
ATOM    724 HD11 LEU A 154      51.447  22.828 103.710  1.00 27.61           H
ATOM    725 HD12 LEU A 154      49.956  23.657 104.152  1.00 27.61           H
ATOM    726 HD13 LEU A 154      50.563  22.308 105.110  1.00 27.61           H
ATOM    727 HD21 LEU A 154      51.418  21.732 101.972  1.00 39.54           H
ATOM    728 HD22 LEU A 154      50.682  20.146 102.191  1.00 39.54           H
ATOM    729 HD23 LEU A 154      49.922  21.347 101.137  1.00 39.54           H
ATOM    730  N   THR A 155      47.531  17.958 104.745  1.00 22.90           N
ATOM    731  CA  THR A 155      47.376  16.939 105.779  1.00 29.39           C
ATOM    732  C   THR A 155      48.736  16.314 106.109  1.00 26.67           C
ATOM    733  O   THR A 155      49.662  16.359 105.280  1.00 22.27           O
ATOM    734  CB  THR A 155      46.398  15.839 105.332  1.00 31.15           C
ATOM    735  OG1 THR A 155      46.969  15.134 104.241  1.00 37.09           O
ATOM    736  CG2 THR A 155      44.964  16.290 104.991  1.00 31.77           C
ATOM    737  H   THR A 155      48.159  17.728 103.987  1.00 27.36           H
ATOM    738  HA  THR A 155      47.002  17.406 106.692  1.00 35.15           H
ATOM    739  HB  THR A 155      46.306  15.153 106.177  1.00 37.26           H
ATOM    740  HG1 THR A 155      46.649  14.229 104.280  1.00 44.38           H
ATOM    741 HG21 THR A 155      44.438  15.520 104.723  1.00 38.00           H
ATOM    742 HG22 THR A 155      44.560  16.702 105.771  1.00 38.00           H
ATOM    743 HG23 THR A 155      44.991  16.932 104.264  1.00 38.00           H
ATOM    744  N   PHE A 156      48.815  15.723 107.314  1.00 22.53           N
ATOM    745  CA  PHE A 156      50.043  15.135 107.857  1.00 26.29           C
ATOM    746  C   PHE A 156      49.817  13.712 108.354  1.00 22.60           C
ATOM    747  O   PHE A 156      48.955  13.461 109.199  1.00 31.36           O
ATOM    748  CB  PHE A 156      50.645  16.038 108.938  1.00 22.92           C
ATOM    749  CG  PHE A 156      50.950  17.429 108.425  1.00 14.67           C
ATOM    750  CD1 PHE A 156      52.141  17.676 107.720  1.00 19.70           C
ATOM    751  CD2 PHE A 156      49.990  18.441 108.548  1.00 17.27           C
ATOM    752  CE1 PHE A 156      52.372  18.928 107.143  1.00 15.82           C
ATOM    753  CE2 PHE A 156      50.213  19.698 107.966  1.00 19.99           C
ATOM    754  CZ  PHE A 156      51.410  19.942 107.286  1.00 19.89           C
ATOM    755  H   PHE A 156      48.020  15.783 107.938  1.00 26.92           H
ATOM    756  HA  PHE A 156      50.778  15.091 107.061  1.00 31.43           H
ATOM    757  HB2 PHE A 156      49.952  16.096 109.779  1.00 27.38           H
ATOM    758  HB3 PHE A 156      51.572  15.584 109.284  1.00 27.38           H
ATOM    759  HD1 PHE A 156      52.874  16.892 107.607  1.00 23.52           H
ATOM    760  HD2 PHE A 156      49.063  18.242 109.061  1.00 20.60           H
ATOM    761  HE1 PHE A 156      53.288  19.112 106.602  1.00 18.86           H
ATOM    762  HE2 PHE A 156      49.472  20.479 108.043  1.00 23.86           H
ATOM    763  HZ  PHE A 156      51.572  20.915 106.857  1.00 23.74           H
ATOM    764  N   THR A 157      50.648  12.801 107.849  1.00 23.99           N
ATOM    765  CA  THR A 157      50.566  11.370 108.098  1.00 27.09           C
ATOM    766  C   THR A 157      51.896  10.941 108.666  1.00 20.26           C
ATOM    767  O   THR A 157      52.947  11.159 108.057  1.00 20.91           O
ATOM    768  CB  THR A 157      50.212  10.599 106.810  1.00 27.66           C
ATOM    769  OG1 THR A 157      48.873  10.917 106.516  1.00 29.65           O
ATOM    770  CG2 THR A 157      50.298   9.066 106.947  1.00 28.38           C
ATOM    771  H   THR A 157      51.377  13.108 107.217  1.00 28.66           H
ATOM    772  HA  THR A 157      49.791  11.164 108.838  1.00 32.39           H
ATOM    773  HB  THR A 157      50.862  10.914 105.992  1.00 33.07           H
ATOM    774  HG1 THR A 157      48.864  11.731 106.002  1.00 35.46           H
ATOM    775 HG21 THR A 157      49.336   8.601 106.730  1.00 33.93           H
ATOM    776 HG22 THR A 157      51.035   8.685 106.240  1.00 33.93           H
ATOM    777 HG23 THR A 157      50.586   8.757 107.951  1.00 33.93           H
ATOM    778  N   ARG A 158      51.810  10.305 109.827  1.00 22.87           N
ATOM    779  CA  ARG A 158      52.935   9.675 110.491  1.00 24.68           C
ATOM    780  C   ARG A 158      53.237   8.315 109.861  1.00 21.39           C
ATOM    781  O   ARG A 158      52.358   7.467 109.754  1.00 22.68           O
ATOM    782  CB  ARG A 158      52.616   9.544 111.974  1.00 23.30           C
ATOM    783  CG  ARG A 158      53.862   9.027 112.681  1.00 22.09           C
ATOM    784  CD  ARG A 158      53.617   8.959 114.174  1.00 21.02           C
ATOM    785  NE  ARG A 158      54.822   8.436 114.833  1.00 23.24           N
ATOM    786  CZ  ARG A 158      54.911   8.059 116.106  1.00 21.90           C
ATOM    787  NH1 ARG A 158      53.847   8.154 116.899  1.00 22.21           N
ATOM    788  NH2 ARG A 158      56.070   7.585 116.566  1.00 20.97           N1+
ATOM    789  H   ARG A 158      50.898  10.193 110.251  1.00 27.32           H
ATOM    790  HA  ARG A 158      53.799  10.334 110.397  1.00 29.49           H
ATOM    791  HB2 ARG A 158      52.352  10.521 112.377  1.00 27.84           H
ATOM    792  HB3 ARG A 158      51.782   8.859 112.131  1.00 27.84           H
ATOM    793  HG2 ARG A 158      54.118   8.028 112.326  1.00 26.39           H
ATOM    794  HG3 ARG A 158      54.697   9.704 112.487  1.00 26.39           H
ATOM    795  HD2 ARG A 158      53.383   9.954 114.552  1.00 25.10           H
ATOM    796  HD3 ARG A 158      52.774   8.294 114.367  1.00 25.10           H
ATOM    797  HE  ARG A 158      55.651   8.364 114.261  1.00 27.77           H
ATOM    798 HH11 ARG A 158      52.981   8.530 116.536  1.00 26.53           H
ATOM    799 HH12 ARG A 158      53.922   7.896 117.874  1.00 26.53           H
ATOM    800 HH21 ARG A 158      56.876   7.519 115.960  1.00 25.05           H
ATOM    801 HH22 ARG A 158      56.141   7.313 117.533  1.00 25.05           H
ATOM    802  N   VAL A 159      54.493   8.132 109.460  1.00 25.00           N
ATOM    803  CA  VAL A 159      55.045   6.909 108.877  1.00 29.39           C
ATOM    804  C   VAL A 159      56.311   6.500 109.649  1.00 30.45           C
ATOM    805  O   VAL A 159      56.741   7.219 110.547  1.00 28.56           O
ATOM    806  CB  VAL A 159      55.290   7.056 107.340  1.00 21.32           C
ATOM    807  CG1 VAL A 159      54.020   7.482 106.572  1.00 16.40           C
ATOM    808  CG2 VAL A 159      56.444   8.033 107.046  1.00 24.32           C
ATOM    809  H   VAL A 159      55.139   8.900 109.579  1.00 29.88           H
ATOM    810  HA  VAL A 159      54.325   6.104 109.028  1.00 35.15           H
ATOM    811  HB  VAL A 159      55.600   6.170 106.786  1.00 25.47           H
ATOM    812 HG11 VAL A 159      54.205   8.317 105.907  1.00 19.56           H
ATOM    813 HG12 VAL A 159      53.666   6.647 105.973  1.00 19.56           H
ATOM    814 HG13 VAL A 159      53.213   7.774 107.237  1.00 19.56           H
ATOM    815 HG21 VAL A 159      56.199   8.761 106.277  1.00 29.06           H
ATOM    816 HG22 VAL A 159      56.735   8.580 107.942  1.00 29.06           H
ATOM    817 HG23 VAL A 159      57.312   7.467 106.709  1.00 29.06           H
ATOM    818  N   TYR A 160      56.902   5.341 109.313  1.00 34.89           N
ATOM    819  CA  TYR A 160      57.973   4.716 110.101  1.00 36.53           C
ATOM    820  C   TYR A 160      59.211   4.384 109.261  1.00 36.74           C
ATOM    821  O   TYR A 160      60.040   3.569 109.668  1.00 42.97           O
ATOM    822  CB  TYR A 160      57.411   3.530 110.894  1.00 26.46           C
ATOM    823  CG  TYR A 160      56.325   3.931 111.865  1.00 29.36           C
ATOM    824  CD1 TYR A 160      54.991   4.018 111.424  1.00 26.89           C
ATOM    825  CD2 TYR A 160      56.658   4.291 113.191  1.00 28.68           C
ATOM    826  CE1 TYR A 160      53.989   4.486 112.302  1.00 26.63           C
ATOM    827  CE2 TYR A 160      55.660   4.751 114.072  1.00 30.33           C
ATOM    828  CZ  TYR A 160      54.320   4.856 113.626  1.00 28.37           C
ATOM    829  OH  TYR A 160      53.344   5.296 114.469  1.00 35.05           O
ATOM    830  H   TYR A 160      56.539   4.816 108.531  1.00 41.75           H
ATOM    831  HA  TYR A 160      58.324   5.437 110.836  1.00 43.71           H
ATOM    832  HB2 TYR A 160      57.018   2.793 110.198  1.00 31.63           H
ATOM    833  HB3 TYR A 160      58.222   3.068 111.457  1.00 31.63           H
ATOM    834  HD1 TYR A 160      54.736   3.754 110.408  1.00 32.15           H
ATOM    835  HD2 TYR A 160      57.681   4.235 113.530  1.00 34.29           H
ATOM    836  HE1 TYR A 160      52.966   4.569 111.965  1.00 31.84           H
ATOM    837  HE2 TYR A 160      55.918   5.023 115.084  1.00 36.27           H
ATOM    838  HH  TYR A 160      53.661   5.418 115.366  1.00 41.93           H
ATOM    839  N   SER A 161      59.372   5.066 108.127  1.00 34.92           N
ATOM    840  CA  SER A 161      60.495   4.873 107.222  1.00 43.06           C
ATOM    841  C   SER A 161      61.142   6.210 106.865  1.00 41.64           C
ATOM    842  O   SER A 161      60.542   7.265 107.054  1.00 45.82           O
ATOM    843  CB  SER A 161      60.053   4.040 106.000  1.00 41.31           C
ATOM    844  OG  SER A 161      59.185   4.769 105.166  1.00 42.46           O
ATOM    845  H   SER A 161      58.687   5.764 107.872  1.00 41.79           H
ATOM    846  HA  SER A 161      61.266   4.299 107.737  1.00 51.55           H
ATOM    847  HB2 SER A 161      60.936   3.769 105.420  1.00 49.45           H
ATOM    848  HB3 SER A 161      59.559   3.125 106.328  1.00 49.45           H
ATOM    849  HG  SER A 161      59.287   4.446 104.264  1.00 50.83           H
ATOM    850  N   ARG A 162      62.354   6.115 106.296  1.00 47.30           N
ATOM    851  CA  ARG A 162      63.210   7.162 105.717  1.00 44.08           C
ATOM    852  C   ARG A 162      62.553   7.885 104.538  1.00 46.79           C
ATOM    853  O   ARG A 162      63.005   8.961 104.164  1.00 50.53           O
ATOM    854  CB  ARG A 162      64.506   6.498 105.210  1.00 50.51           C
ATOM    855  CG  ARG A 162      65.376   5.807 106.287  1.00 59.99           C
ATOM    856  CD  ARG A 162      64.823   4.417 106.679  1.00 60.66           C
ATOM    857  NE  ARG A 162      65.731   3.587 107.486  1.00 58.10           N
ATOM    858  CZ  ARG A 162      65.303   2.562 108.244  1.00 64.93           C
ATOM    859  NH1 ARG A 162      64.001   2.278 108.339  1.00 66.43           N
ATOM    860  NH2 ARG A 162      66.164   1.798 108.925  1.00 61.51           N1+
ATOM    861  H   ARG A 162      62.698   5.180 106.157  1.00 56.63           H
ATOM    862  HA  ARG A 162      63.463   7.903 106.475  1.00 52.77           H
ATOM    863  HB2 ARG A 162      64.282   5.797 104.404  1.00 60.48           H
ATOM    864  HB3 ARG A 162      65.117   7.301 104.787  1.00 60.48           H
ATOM    865  HG2 ARG A 162      66.363   5.650 105.847  1.00 71.87           H
ATOM    866  HG3 ARG A 162      65.492   6.449 107.159  1.00 71.87           H
ATOM    867  HD2 ARG A 162      63.927   4.575 107.276  1.00 72.67           H
ATOM    868  HD3 ARG A 162      64.555   3.865 105.777  1.00 72.67           H
ATOM    869  HE  ARG A 162      66.719   3.788 107.434  1.00 69.60           H
ATOM    870 HH11 ARG A 162      63.332   2.837 107.830  1.00 79.59           H
ATOM    871 HH12 ARG A 162      63.686   1.507 108.908  1.00 79.59           H
ATOM    872 HH21 ARG A 162      67.155   1.984 108.881  1.00 73.69           H
ATOM    873 HH22 ARG A 162      65.822   1.033 109.489  1.00 73.69           H
ATOM    874  N   ASP A 163      61.526   7.274 103.936  1.00 50.41           N
ATOM    875  CA  ASP A 163      60.827   7.781 102.755  1.00 50.78           C
ATOM    876  C   ASP A 163      59.859   8.928 103.071  1.00 45.95           C
ATOM    877  O   ASP A 163      59.282   9.494 102.139  1.00 48.51           O
ATOM    878  CB  ASP A 163      60.035   6.634 102.104  1.00 56.05           C
ATOM    879  CG  ASP A 163      60.951   5.473 101.752  1.00 61.38           C
ATOM    880  OD1 ASP A 163      61.704   5.626 100.767  1.00 60.67           O
ATOM    881  OD2 ASP A 163      60.905   4.470 102.506  1.00 68.27           O1-
ATOM    882  H   ASP A 163      61.238   6.370 104.273  1.00 60.37           H
ATOM    883  HA  ASP A 163      61.568   8.135 102.036  1.00 60.82           H
ATOM    884  HB2 ASP A 163      59.259   6.299 102.792  1.00 67.14           H
ATOM    885  HB3 ASP A 163      59.555   6.992 101.193  1.00 67.14           H
ATOM    886  N   ALA A 164      59.635   9.247 104.355  1.00 36.70           N
ATOM    887  CA  ALA A 164      58.858  10.422 104.739  1.00 29.81           C
ATOM    888  C   ALA A 164      59.394  11.723 104.083  1.00 23.31           C
ATOM    889  O   ALA A 164      60.592  11.853 103.828  1.00 20.34           O
ATOM    890  CB  ALA A 164      58.831  10.568 106.260  1.00 27.78           C
ATOM    891  H   ALA A 164      60.122   8.738 105.079  1.00 43.91           H
ATOM    892  HA  ALA A 164      57.854  10.209 104.417  1.00 35.65           H
ATOM    893  HB1 ALA A 164      58.158  11.378 106.529  1.00 33.22           H
ATOM    894  HB2 ALA A 164      58.484   9.651 106.722  1.00 33.22           H
ATOM    895  HB3 ALA A 164      59.832  10.791 106.634  1.00 33.22           H
ATOM    896  N   ASP A 165      58.522  12.710 103.863  1.00 16.54           N
ATOM    897  CA  ASP A 165      58.969  14.059 103.505  1.00 19.61           C
ATOM    898  C   ASP A 165      59.722  14.769 104.635  1.00 19.72           C
ATOM    899  O   ASP A 165      60.801  15.295 104.384  1.00 21.06           O
ATOM    900  CB  ASP A 165      57.785  14.931 103.087  1.00 28.07           C
ATOM    901  CG  ASP A 165      56.977  14.289 101.976  1.00 19.87           C
ATOM    902  OD1 ASP A 165      57.591  13.959 100.953  1.00 24.80           O
ATOM    903  OD2 ASP A 165      55.747  14.150 102.169  1.00 26.23           O1-
ATOM    904  H   ASP A 165      57.536  12.557 104.015  1.00 19.72           H
ATOM    905  HA  ASP A 165      59.635  13.978 102.648  1.00 23.41           H
ATOM    906  HB2 ASP A 165      57.139  15.116 103.945  1.00 33.56           H
ATOM    907  HB3 ASP A 165      58.158  15.894 102.734  1.00 33.56           H
ATOM    908  N   ILE A 166      59.137  14.812 105.846  1.00 19.81           N
ATOM    909  CA  ILE A 166      59.689  15.541 106.994  1.00 25.00           C
ATOM    910  C   ILE A 166      60.258  14.524 107.985  1.00 22.21           C
ATOM    911  O   ILE A 166      59.504  13.863 108.688  1.00 18.99           O
ATOM    912  CB  ILE A 166      58.657  16.514 107.642  1.00 19.84           C
ATOM    913  CG1 ILE A 166      58.159  17.573 106.609  1.00 21.00           C
ATOM    914  CG2 ILE A 166      59.305  17.213 108.876  1.00 20.60           C
ATOM    915  CD1 ILE A 166      56.940  18.371 107.082  1.00 15.39           C
ATOM    916  H   ILE A 166      58.261  14.327 105.980  1.00 23.65           H
ATOM    917  HA  ILE A 166      60.523  16.158 106.650  1.00 29.87           H
ATOM    918  HB  ILE A 166      57.793  15.930 107.957  1.00 23.68           H
ATOM    919 HG12 ILE A 166      58.934  18.287 106.354  1.00 25.08           H
ATOM    920 HG13 ILE A 166      57.882  17.043 105.701  1.00 25.08           H
ATOM    921 HG21 ILE A 166      59.283  18.298 108.771  1.00 24.60           H
ATOM    922 HG22 ILE A 166      58.764  16.943 109.782  1.00 24.60           H
ATOM    923 HG23 ILE A 166      60.348  16.927 109.007  1.00 24.60           H
ATOM    924 HD11 ILE A 166      56.587  19.005 106.268  1.00 18.34           H
ATOM    925 HD12 ILE A 166      56.142  17.699 107.391  1.00 18.34           H
ATOM    926 HD13 ILE A 166      57.218  19.013 107.919  1.00 18.34           H
ATOM    927  N   VAL A 167      61.583  14.381 108.049  1.00 17.92           N
ATOM    928  CA  VAL A 167      62.229  13.548 109.056  1.00 16.63           C
ATOM    929  C   VAL A 167      62.612  14.419 110.260  1.00 20.34           C
ATOM    930  O   VAL A 167      63.205  15.483 110.087  1.00 16.21           O
ATOM    931  CB  VAL A 167      63.437  12.820 108.461  1.00 18.46           C
ATOM    932  CG1 VAL A 167      64.180  11.935 109.498  1.00 21.33           C
ATOM    933  CG2 VAL A 167      62.990  11.944 107.265  1.00 28.07           C
ATOM    934  H   VAL A 167      62.172  14.896 107.402  1.00 21.38           H
ATOM    935  HA  VAL A 167      61.531  12.777 109.384  1.00 19.83           H
ATOM    936  HB  VAL A 167      64.259  13.401 108.047  1.00 22.03           H
ATOM    937 HG11 VAL A 167      64.396  10.936 109.127  1.00 25.48           H
ATOM    938 HG12 VAL A 167      65.135  12.406 109.741  1.00 25.48           H
ATOM    939 HG13 VAL A 167      63.601  11.827 110.415  1.00 25.48           H
ATOM    940 HG21 VAL A 167      63.414  10.945 107.287  1.00 33.56           H
ATOM    941 HG22 VAL A 167      61.905  11.851 107.227  1.00 33.56           H
ATOM    942 HG23 VAL A 167      63.323  12.421 106.344  1.00 33.56           H
ATOM    943  N   ILE A 168      62.245  13.946 111.458  1.00 15.32           N
ATOM    944  CA  ILE A 168      62.445  14.612 112.739  1.00 18.58           C
ATOM    945  C   ILE A 168      63.530  13.880 113.496  1.00 12.30           C
ATOM    946  O   ILE A 168      63.406  12.701 113.794  1.00 17.11           O
ATOM    947  CB  ILE A 168      61.153  14.740 113.580  1.00 14.20           C
ATOM    948  CG1 ILE A 168      60.152  15.613 112.785  1.00 17.63           C
ATOM    949  CG2 ILE A 168      61.447  15.311 114.990  1.00 19.81           C
ATOM    950  CD1 ILE A 168      58.705  15.181 112.981  1.00 14.97           C
ATOM    951  H   ILE A 168      61.789  13.046 111.484  1.00 18.27           H
ATOM    952  HA  ILE A 168      62.780  15.623 112.539  1.00 22.18           H
ATOM    953  HB  ILE A 168      60.730  13.742 113.686  1.00 16.92           H
ATOM    954 HG12 ILE A 168      60.183  16.605 113.236  1.00 21.03           H
ATOM    955 HG13 ILE A 168      60.406  15.734 111.731  1.00 21.03           H
ATOM    956 HG21 ILE A 168      60.861  16.204 115.191  1.00 23.65           H
ATOM    957 HG22 ILE A 168      61.189  14.560 115.739  1.00 23.65           H
ATOM    958 HG23 ILE A 168      62.493  15.582 115.120  1.00 23.65           H
ATOM    959 HD11 ILE A 168      58.037  15.947 112.582  1.00 17.85           H
ATOM    960 HD12 ILE A 168      58.534  14.239 112.457  1.00 17.85           H
ATOM    961 HD13 ILE A 168      58.506  15.063 114.049  1.00 17.85           H
ATOM    962  N   GLN A 169      64.587  14.588 113.845  1.00 17.15           N
ATOM    963  CA  GLN A 169      65.549  14.056 114.774  1.00 21.92           C
ATOM    964  C   GLN A 169      65.951  15.067 115.847  1.00 21.04           C
ATOM    965  O   GLN A 169      65.941  16.270 115.626  1.00 17.68           O
ATOM    966  CB  GLN A 169      66.719  13.458 113.997  1.00 23.97           C
ATOM    967  CG  GLN A 169      67.556  14.526 113.319  1.00 27.26           C
ATOM    968  CD  GLN A 169      68.850  13.943 112.768  1.00 28.09           C
ATOM    969  OE1 GLN A 169      68.946  13.736 111.574  1.00 39.99           O
ATOM    970  NE2 GLN A 169      69.859  13.688 113.607  1.00 36.62           N
ATOM    971  H   GLN A 169      64.691  15.544 113.527  1.00 20.46           H
ATOM    972  HA  GLN A 169      65.085  13.239 115.327  1.00 26.18           H
ATOM    973  HB2 GLN A 169      67.346  12.958 114.737  1.00 28.65           H
ATOM    974  HB3 GLN A 169      66.385  12.721 113.267  1.00 28.65           H
ATOM    975  HG2 GLN A 169      66.974  14.944 112.501  1.00 32.59           H
ATOM    976  HG3 GLN A 169      67.809  15.321 114.024  1.00 32.59           H
ATOM    977 HE21 GLN A 169      69.755  13.853 114.599  1.00 43.82           H
ATOM    978 HE22 GLN A 169      70.738  13.367 113.228  1.00 43.82           H
ATOM    979  N   PHE A 170      66.369  14.513 116.979  1.00 12.48           N
ATOM    980  CA  PHE A 170      67.084  15.150 118.065  1.00 19.66           C
ATOM    981  C   PHE A 170      68.549  14.767 117.921  1.00 16.44           C
ATOM    982  O   PHE A 170      68.875  13.596 117.778  1.00 20.49           O
ATOM    983  CB  PHE A 170      66.518  14.691 119.426  1.00 13.77           C
ATOM    984  CG  PHE A 170      65.095  15.094 119.702  1.00 12.93           C
ATOM    985  CD1 PHE A 170      64.036  14.331 119.167  1.00 13.35           C
ATOM    986  CD2 PHE A 170      64.821  16.221 120.501  1.00 15.50           C
ATOM    987  CE1 PHE A 170      62.708  14.685 119.415  1.00 14.64           C
ATOM    988  CE2 PHE A 170      63.487  16.584 120.742  1.00 14.54           C
ATOM    989  CZ  PHE A 170      62.434  15.813 120.210  1.00 14.92           C
ATOM    990  H   PHE A 170      66.337  13.507 117.031  1.00 14.85           H
ATOM    991  HA  PHE A 170      66.971  16.229 117.995  1.00 23.47           H
ATOM    992  HB2 PHE A 170      66.583  13.604 119.484  1.00 16.40           H
ATOM    993  HB3 PHE A 170      67.142  15.101 120.208  1.00 16.40           H
ATOM    994  HD1 PHE A 170      64.250  13.469 118.558  1.00 15.90           H
ATOM    995  HD2 PHE A 170      65.625  16.820 120.909  1.00 18.48           H
ATOM    996  HE1 PHE A 170      61.905  14.093 119.003  1.00 17.45           H
ATOM    997  HE2 PHE A 170      63.279  17.456 121.345  1.00 17.33           H
ATOM    998  HZ  PHE A 170      61.411  16.079 120.411  1.00 17.79           H
ATOM    999  N   GLY A 171      69.434  15.749 117.963  1.00 16.00           N
ATOM   1000  CA  GLY A 171      70.872  15.554 117.908  1.00 24.27           C
ATOM   1001  C   GLY A 171      71.587  16.557 118.809  1.00 22.52           C
ATOM   1002  O   GLY A 171      70.985  17.542 119.236  1.00 23.08           O
ATOM   1003  H   GLY A 171      69.105  16.694 118.121  1.00 19.08           H
ATOM   1004  HA2 GLY A 171      71.129  14.549 118.245  1.00 29.00           H
ATOM   1005  HA3 GLY A 171      71.218  15.683 116.881  1.00 29.00           H
ATOM   1006  N   VAL A 172      72.872  16.294 119.086  1.00 24.96           N
ATOM   1007  CA  VAL A 172      73.763  17.177 119.849  1.00 26.13           C
ATOM   1008  C   VAL A 172      75.079  17.397 119.104  1.00 24.93           C
ATOM   1009  O   VAL A 172      75.650  16.473 118.520  1.00 26.36           O
ATOM   1010  CB  VAL A 172      74.045  16.670 121.278  1.00 27.09           C
ATOM   1011  CG1 VAL A 172      72.733  16.546 122.078  1.00 32.82           C
ATOM   1012  CG2 VAL A 172      74.805  15.331 121.303  1.00 28.73           C
ATOM   1013  H   VAL A 172      73.282  15.449 118.715  1.00 29.83           H
ATOM   1014  HA  VAL A 172      73.281  18.153 119.944  1.00 31.23           H
ATOM   1015  HB  VAL A 172      74.634  17.343 121.904  1.00 32.39           H
ATOM   1016 HG11 VAL A 172      72.585  15.554 122.502  1.00 39.26           H
ATOM   1017 HG12 VAL A 172      72.736  17.272 122.893  1.00 39.26           H
ATOM   1018 HG13 VAL A 172      71.861  16.758 121.467  1.00 39.26           H
ATOM   1019 HG21 VAL A 172      74.354  14.602 121.972  1.00 34.35           H
ATOM   1020 HG22 VAL A 172      74.848  14.883 120.313  1.00 34.35           H
ATOM   1021 HG23 VAL A 172      75.822  15.521 121.644  1.00 34.35           H
ATOM   1022  N   ALA A 173      75.535  18.642 119.165  1.00 30.36           N
ATOM   1023  CA  ALA A 173      76.611  19.216 118.381  1.00 30.58           C
ATOM   1024  C   ALA A 173      76.530  18.737 116.929  1.00 34.44           C
ATOM   1025  O   ALA A 173      75.521  18.937 116.256  1.00 29.47           O
ATOM   1026  CB  ALA A 173      77.934  18.955 119.108  1.00 33.71           C
ATOM   1027  H   ALA A 173      75.001  19.297 119.724  1.00 36.31           H
ATOM   1028  HA  ALA A 173      76.459  20.293 118.354  1.00 36.58           H
ATOM   1029  HB1 ALA A 173      78.753  19.427 118.567  1.00 40.33           H
ATOM   1030  HB2 ALA A 173      77.886  19.388 120.107  1.00 40.33           H
ATOM   1031  HB3 ALA A 173      78.116  17.884 119.191  1.00 40.33           H
ATOM   1032  N   GLU A 174      77.582  18.057 116.480  1.00 28.76           N
ATOM   1033  CA  GLU A 174      77.744  17.520 115.159  1.00 31.89           C
ATOM   1034  C   GLU A 174      76.728  16.395 114.942  1.00 26.93           C
ATOM   1035  O   GLU A 174      76.667  15.494 115.766  1.00 32.36           O
ATOM   1036  CB  GLU A 174      79.192  16.971 115.013  1.00 50.33           C
ATOM   1037  CG  GLU A 174      80.313  17.536 115.924  1.00 55.09           C
ATOM   1038  CD  GLU A 174      80.695  18.999 115.683  1.00 62.39           C
ATOM   1039  OE1 GLU A 174      80.756  19.727 116.697  1.00 58.06           O
ATOM   1040  OE2 GLU A 174      80.971  19.345 114.506  1.00 68.69           O1-
ATOM   1041  H   GLU A 174      78.356  17.927 117.113  1.00 34.39           H
ATOM   1042  HA  GLU A 174      77.598  18.320 114.432  1.00 38.15           H
ATOM   1043  HB2 GLU A 174      79.150  15.913 115.279  1.00 60.27           H
ATOM   1044  HB3 GLU A 174      79.488  17.030 113.965  1.00 60.27           H
ATOM   1045  HG2 GLU A 174      80.038  17.414 116.972  1.00 65.99           H
ATOM   1046  HG3 GLU A 174      81.203  16.927 115.768  1.00 65.99           H
ATOM   1047  N   HIS A 175      75.938  16.409 113.861  1.00 26.73           N
ATOM   1048  CA  HIS A 175      74.886  15.416 113.657  1.00 25.67           C
ATOM   1049  C   HIS A 175      74.611  15.125 112.184  1.00 32.49           C
ATOM   1050  O   HIS A 175      73.525  14.638 111.859  1.00 34.07           O
ATOM   1051  CB  HIS A 175      73.628  15.804 114.467  1.00 29.43           C
ATOM   1052  CG  HIS A 175      73.013  17.098 114.049  1.00 20.59           C
ATOM   1053  ND1 HIS A 175      73.323  18.342 114.538  1.00 25.18           N
ATOM   1054  CD2 HIS A 175      72.032  17.260 113.118  1.00 21.65           C
ATOM   1055  CE1 HIS A 175      72.600  19.245 113.856  1.00 19.86           C
ATOM   1056  NE2 HIS A 175      71.839  18.624 112.952  1.00 18.71           N
ATOM   1057  H   HIS A 175      75.981  17.194 113.226  1.00 31.96           H
ATOM   1058  HA  HIS A 175      75.251  14.471 114.055  1.00 30.69           H
ATOM   1059  HB2 HIS A 175      73.891  15.893 115.522  1.00 35.20           H
ATOM   1060  HB3 HIS A 175      72.879  15.018 114.379  1.00 35.20           H
ATOM   1061  HD1 HIS A 175      73.965  18.543 115.292  1.00 30.10           H
ATOM   1062  HD2 HIS A 175      71.536  16.481 112.558  1.00 25.86           H
ATOM   1063  HE1 HIS A 175      72.566  20.305 114.062  1.00 23.71           H
ATOM   1064  N   GLY A 176      75.606  15.339 111.305  1.00 32.37           N
ATOM   1065  CA  GLY A 176      75.600  14.803 109.945  1.00 33.50           C
ATOM   1066  C   GLY A 176      75.403  15.830 108.842  1.00 35.13           C
ATOM   1067  O   GLY A 176      75.936  15.648 107.754  1.00 43.84           O
ATOM   1068  H   GLY A 176      76.461  15.767 111.632  1.00 38.72           H
ATOM   1069  HA2 GLY A 176      76.541  14.282 109.777  1.00 40.07           H
ATOM   1070  HA3 GLY A 176      74.806  14.061 109.849  1.00 40.07           H
ATOM   1071  N   ASP A 177      74.626  16.878 109.088  1.00 41.03           N
ATOM   1072  CA  ASP A 177      74.583  18.045 108.225  1.00 31.66           C
ATOM   1073  C   ASP A 177      75.748  18.985 108.586  1.00 35.66           C
ATOM   1074  O   ASP A 177      76.539  18.703 109.490  1.00 50.14           O
ATOM   1075  CB  ASP A 177      73.196  18.669 108.323  1.00 31.38           C
ATOM   1076  CG  ASP A 177      72.829  19.199 109.712  1.00 29.48           C
ATOM   1077  OD1 ASP A 177      73.705  19.731 110.420  1.00 22.40           O
ATOM   1078  OD2 ASP A 177      71.632  19.067 110.018  1.00 30.54           O1-
ATOM   1079  H   ASP A 177      74.163  16.952 109.984  1.00 49.12           H
ATOM   1080  HA  ASP A 177      74.693  17.733 107.186  1.00 37.87           H
ATOM   1081  HB2 ASP A 177      73.125  19.485 107.603  1.00 37.53           H
ATOM   1082  HB3 ASP A 177      72.473  17.908 108.038  1.00 37.53           H
ATOM   1083  N   GLY A 178      75.902  20.101 107.882  1.00 31.75           N
ATOM   1084  CA  GLY A 178      77.077  20.954 108.109  1.00 38.65           C
ATOM   1085  C   GLY A 178      76.886  22.013 109.181  1.00 38.84           C
ATOM   1086  O   GLY A 178      77.652  22.978 109.207  1.00 42.20           O
ATOM   1087  H   GLY A 178      75.238  20.349 107.163  1.00 37.98           H
ATOM   1088  HA2 GLY A 178      77.933  20.338 108.389  1.00 46.26           H
ATOM   1089  HA3 GLY A 178      77.333  21.450 107.175  1.00 46.26           H
ATOM   1090  N   TYR A 179      75.869  21.849 110.035  1.00 38.89           N
ATOM   1091  CA  TYR A 179      75.369  22.903 110.898  1.00 34.46           C
ATOM   1092  C   TYR A 179      75.262  22.343 112.310  1.00 28.84           C
ATOM   1093  O   TYR A 179      74.160  22.069 112.772  1.00 25.89           O
ATOM   1094  CB  TYR A 179      74.067  23.431 110.298  1.00 30.18           C
ATOM   1095  CG  TYR A 179      74.249  23.935 108.880  1.00 46.34           C
ATOM   1096  CD1 TYR A 179      73.854  23.133 107.786  1.00 50.78           C
ATOM   1097  CD2 TYR A 179      74.827  25.199 108.643  1.00 48.31           C
ATOM   1098  CE1 TYR A 179      73.938  23.627 106.473  1.00 47.13           C
ATOM   1099  CE2 TYR A 179      74.935  25.697 107.331  1.00 40.03           C
ATOM   1100  CZ  TYR A 179      74.447  24.928 106.244  1.00 48.68           C
ATOM   1101  OH  TYR A 179      74.460  25.431 104.975  1.00 51.20           O
ATOM   1102  H   TYR A 179      75.321  20.997 109.999  1.00 46.54           H
ATOM   1103  HA  TYR A 179      76.075  23.732 110.930  1.00 41.23           H
ATOM   1104  HB2 TYR A 179      73.323  22.636 110.307  1.00 36.09           H
ATOM   1105  HB3 TYR A 179      73.698  24.246 110.917  1.00 36.09           H
ATOM   1106  HD1 TYR A 179      73.446  22.148 107.960  1.00 60.82           H
ATOM   1107  HD2 TYR A 179      75.163  25.801 109.474  1.00 57.85           H
ATOM   1108  HE1 TYR A 179      73.596  23.024 105.646  1.00 56.44           H
ATOM   1109  HE2 TYR A 179      75.354  26.678 107.164  1.00 47.91           H
ATOM   1110  HH  TYR A 179      74.858  26.303 104.930  1.00 61.32           H
ATOM   1111  N   PRO A 180      76.393  22.130 113.007  1.00 34.55           N
ATOM   1112  CA  PRO A 180      76.359  21.635 114.372  1.00 33.43           C
ATOM   1113  C   PRO A 180      75.576  22.584 115.268  1.00 26.13           C
ATOM   1114  O   PRO A 180      75.501  23.790 115.009  1.00 30.55           O
ATOM   1115  CB  PRO A 180      77.807  21.501 114.839  1.00 36.05           C
ATOM   1116  CG  PRO A 180      78.640  22.244 113.810  1.00 34.70           C
ATOM   1117  CD  PRO A 180      77.762  22.321 112.558  1.00 30.13           C
ATOM   1118  HA  PRO A 180      75.893  20.649 114.388  1.00 39.99           H
ATOM   1119  HB2 PRO A 180      77.993  21.821 115.864  1.00 43.14           H
ATOM   1120  HB3 PRO A 180      78.053  20.447 114.734  1.00 43.14           H
ATOM   1121  HG2 PRO A 180      78.749  23.266 114.171  1.00 41.52           H
ATOM   1122  HG3 PRO A 180      79.623  21.805 113.656  1.00 41.52           H
ATOM   1123  HD2 PRO A 180      77.900  23.287 112.074  1.00 36.03           H
ATOM   1124  HD3 PRO A 180      78.028  21.502 111.890  1.00 36.03           H
ATOM   1125  N   PHE A 181      74.994  22.003 116.314  1.00 22.39           N
ATOM   1126  CA  PHE A 181      74.377  22.753 117.400  1.00 30.61           C
ATOM   1127  C   PHE A 181      75.440  23.239 118.386  1.00 30.00           C
ATOM   1128  O   PHE A 181      76.589  22.814 118.365  1.00 34.38           O
ATOM   1129  CB  PHE A 181      73.282  21.925 118.102  1.00 26.06           C
ATOM   1130  CG  PHE A 181      72.037  21.676 117.286  1.00 24.00           C
ATOM   1131  CD1 PHE A 181      71.288  22.772 116.835  1.00 23.76           C
ATOM   1132  CD2 PHE A 181      71.583  20.365 117.032  1.00 27.09           C
ATOM   1133  CE1 PHE A 181      70.135  22.567 116.058  1.00 25.67           C
ATOM   1134  CE2 PHE A 181      70.396  20.163 116.310  1.00 23.51           C
ATOM   1135  CZ  PHE A 181      69.691  21.264 115.790  1.00 22.25           C
ATOM   1136  H   PHE A 181      75.094  21.006 116.438  1.00 26.74           H
ATOM   1137  HA  PHE A 181      73.891  23.637 116.989  1.00 36.61           H
ATOM   1138  HB2 PHE A 181      73.701  20.980 118.439  1.00 31.15           H
ATOM   1139  HB3 PHE A 181      72.973  22.475 118.978  1.00 31.15           H
ATOM   1140  HD1 PHE A 181      71.593  23.775 117.094  1.00 28.39           H
ATOM   1141  HD2 PHE A 181      72.124  19.513 117.416  1.00 32.39           H
ATOM   1142  HE1 PHE A 181      69.579  23.416 115.688  1.00 30.68           H
ATOM   1143  HE2 PHE A 181      70.030  19.159 116.147  1.00 28.09           H
ATOM   1144  HZ  PHE A 181      68.795  21.111 115.212  1.00 26.58           H
ATOM   1145  N   ASP A 182      75.024  24.166 119.237  1.00 28.77           N
ATOM   1146  CA  ASP A 182      75.855  25.001 120.062  1.00 27.92           C
ATOM   1147  C   ASP A 182      75.675  24.718 121.562  1.00 35.41           C
ATOM   1148  O   ASP A 182      75.993  25.569 122.405  1.00 39.75           O
ATOM   1149  CB  ASP A 182      75.555  26.447 119.659  1.00 26.12           C
ATOM   1150  CG  ASP A 182      74.102  26.871 119.896  1.00 30.29           C
ATOM   1151  OD1 ASP A 182      73.307  26.077 120.431  1.00 27.40           O
ATOM   1152  OD2 ASP A 182      73.802  28.019 119.507  1.00 30.53           O1-
ATOM   1153  H   ASP A 182      74.038  24.399 119.266  1.00 34.41           H
ATOM   1154  HA  ASP A 182      76.897  24.802 119.823  1.00 33.38           H
ATOM   1155  HB2 ASP A 182      76.215  27.120 120.205  1.00 31.22           H
ATOM   1156  HB3 ASP A 182      75.770  26.562 118.599  1.00 31.22           H
ATOM   1157  N   GLY A 183      75.200  23.510 121.906  1.00 35.15           N
ATOM   1158  CA  GLY A 183      74.936  23.154 123.294  1.00 31.32           C
ATOM   1159  C   GLY A 183      73.782  23.970 123.887  1.00 30.68           C
ATOM   1160  O   GLY A 183      72.873  24.413 123.185  1.00 30.07           O
ATOM   1161  H   GLY A 183      74.878  22.877 121.185  1.00 42.06           H
ATOM   1162  HA2 GLY A 183      74.686  22.101 123.344  1.00 37.46           H
ATOM   1163  HA3 GLY A 183      75.842  23.304 123.878  1.00 37.46           H
ATOM   1164  N   LYS A 184      73.827  24.145 125.206  1.00 30.64           N
ATOM   1165  CA  LYS A 184      72.753  24.780 125.973  1.00 32.83           C
ATOM   1166  C   LYS A 184      72.507  26.192 125.468  1.00 30.38           C
ATOM   1167  O   LYS A 184      73.451  26.948 125.254  1.00 36.01           O
ATOM   1168  CB  LYS A 184      73.087  24.726 127.472  1.00 40.56           C
ATOM   1169  CG  LYS A 184      71.917  25.161 128.371  1.00 44.55           C
ATOM   1170  CD  LYS A 184      71.045  23.956 128.753  1.00 49.36           C
ATOM   1171  CE  LYS A 184      69.897  24.324 129.686  1.00 46.20           C
ATOM   1172  NZ  LYS A 184      70.368  24.617 131.045  1.00 53.63           N1+
ATOM   1173  H   LYS A 184      74.612  23.765 125.709  1.00 36.64           H
ATOM   1174  HA  LYS A 184      71.849  24.188 125.808  1.00 39.28           H
ATOM   1175  HB2 LYS A 184      73.445  23.737 127.768  1.00 48.55           H
ATOM   1176  HB3 LYS A 184      73.900  25.439 127.625  1.00 48.55           H
ATOM   1177  HG2 LYS A 184      72.377  25.501 129.300  1.00 53.34           H
ATOM   1178  HG3 LYS A 184      71.338  25.983 127.960  1.00 53.34           H
ATOM   1179  HD2 LYS A 184      70.569  23.619 127.832  1.00 59.11           H
ATOM   1180  HD3 LYS A 184      71.642  23.135 129.154  1.00 59.11           H
ATOM   1181  HE2 LYS A 184      69.380  25.198 129.285  1.00 55.32           H
ATOM   1182  HE3 LYS A 184      69.202  23.483 129.714  1.00 55.32           H
ATOM   1183  HZ1 LYS A 184      69.566  24.773 131.639  1.00 64.23           H
ATOM   1184  HZ2 LYS A 184      70.909  23.830 131.378  1.00 64.23           H
ATOM   1185  HZ3 LYS A 184      70.944  25.448 131.014  1.00 64.23           H
ATOM   1186  N   ASP A 185      71.225  26.520 125.322  1.00 31.98           N
ATOM   1187  CA  ASP A 185      70.719  27.790 124.834  1.00 26.35           C
ATOM   1188  C   ASP A 185      71.285  28.172 123.464  1.00 27.13           C
ATOM   1189  O   ASP A 185      71.826  27.364 122.712  1.00 25.19           O
ATOM   1190  CB  ASP A 185      70.904  28.897 125.896  1.00 31.71           C
ATOM   1191  CG  ASP A 185      70.286  28.530 127.230  1.00 36.99           C
ATOM   1192  OD1 ASP A 185      69.049  28.360 127.268  1.00 42.75           O
ATOM   1193  OD2 ASP A 185      71.056  28.463 128.216  1.00 45.37           O1-
ATOM   1194  H   ASP A 185      70.540  25.781 125.402  1.00 38.25           H
ATOM   1195  HA  ASP A 185      69.646  27.665 124.698  1.00 31.50           H
ATOM   1196  HB2 ASP A 185      71.965  29.108 126.022  1.00 37.93           H
ATOM   1197  HB3 ASP A 185      70.414  29.810 125.564  1.00 37.93           H
ATOM   1198  N   GLY A 186      71.098  29.441 123.105  1.00 25.31           N
ATOM   1199  CA  GLY A 186      71.503  29.927 121.801  1.00 31.19           C
ATOM   1200  C   GLY A 186      70.468  29.440 120.759  1.00 26.92           C
ATOM   1201  O   GLY A 186      69.305  29.825 120.762  1.00 24.23           O
ATOM   1202  H   GLY A 186      70.534  30.013 123.681  1.00 30.25           H
ATOM   1203  HA2 GLY A 186      71.522  31.041 121.770  1.00 37.30           H
ATOM   1204  HA3 GLY A 186      72.542  29.602 121.552  1.00 37.30           H
ATOM   1205  N   LEU A 187      71.010  28.642 119.768  1.00 29.19           N
ATOM   1206  CA  LEU A 187      70.210  28.012 118.697  1.00 23.81           C
ATOM   1207  C   LEU A 187      69.461  26.811 119.334  1.00 24.53           C
ATOM   1208  O   LEU A 187      70.028  25.983 120.022  1.00 24.69           O
ATOM   1209  CB  LEU A 187      71.193  27.495 117.633  1.00 24.56           C
ATOM   1210  CG  LEU A 187      70.487  27.045 116.339  1.00 34.02           C
ATOM   1211  CD1 LEU A 187      69.751  28.244 115.720  1.00 24.71           C
ATOM   1212  CD2 LEU A 187      71.491  26.381 115.386  1.00 37.21           C
ATOM   1213  H   LEU A 187      71.884  28.122 119.974  1.00 34.91           H
ATOM   1214  HA  LEU A 187      69.495  28.769 118.267  1.00 28.45           H
ATOM   1215  HB2 LEU A 187      71.921  28.290 117.380  1.00 29.35           H
ATOM   1216  HB3 LEU A 187      71.771  26.634 118.030  1.00 29.35           H
ATOM   1217  HG  LEU A 187      69.721  26.264 116.594  1.00 40.71           H
ATOM   1218 HD11 LEU A 187      69.246  27.929 114.793  1.00 29.53           H
ATOM   1219 HD12 LEU A 187      68.977  28.627 116.397  1.00 29.53           H
ATOM   1220 HD13 LEU A 187      70.430  29.065 115.479  1.00 29.53           H
ATOM   1221 HD21 LEU A 187      70.969  25.858 114.554  1.00 44.53           H
ATOM   1222 HD22 LEU A 187      72.182  27.089 114.925  1.00 44.53           H
ATOM   1223 HD23 LEU A 187      72.084  25.611 115.887  1.00 44.53           H
ATOM   1224  N   LEU A 188      68.103  26.729 119.045  1.00 23.02           N
ATOM   1225  CA  LEU A 188      67.283  25.698 119.724  1.00 21.28           C
ATOM   1226  C   LEU A 188      66.994  24.500 118.789  1.00 20.70           C
ATOM   1227  O   LEU A 188      66.737  23.380 119.213  1.00 19.84           O
ATOM   1228  CB  LEU A 188      65.937  26.256 120.181  1.00 16.69           C
ATOM   1229  CG  LEU A 188      65.995  27.505 121.082  1.00 23.93           C
ATOM   1230  CD1 LEU A 188      64.552  27.937 121.416  1.00 20.82           C
ATOM   1231  CD2 LEU A 188      66.767  27.249 122.384  1.00 24.47           C
ATOM   1232  H   LEU A 188      67.599  27.510 118.595  1.00 27.50           H
ATOM   1233  HA  LEU A 188      67.868  25.285 120.604  1.00 25.42           H
ATOM   1234  HB2 LEU A 188      65.319  26.485 119.291  1.00 19.90           H
ATOM   1235  HB3 LEU A 188      65.410  25.450 120.733  1.00 19.90           H
ATOM   1236  HG  LEU A 188      66.494  28.339 120.524  1.00 28.59           H
ATOM   1237 HD11 LEU A 188      64.549  28.818 122.067  1.00 24.87           H
ATOM   1238 HD12 LEU A 188      63.998  28.194 120.507  1.00 24.87           H
ATOM   1239 HD13 LEU A 188      64.009  27.142 121.941  1.00 24.87           H
ATOM   1240 HD21 LEU A 188      66.698  28.103 123.067  1.00 29.24           H
ATOM   1241 HD22 LEU A 188      66.389  26.370 122.917  1.00 29.24           H
ATOM   1242 HD23 LEU A 188      67.833  27.073 122.179  1.00 29.24           H
ATOM   1243  N   ALA A 189      67.003  24.804 117.454  1.00 15.81           N
ATOM   1244  CA  ALA A 189      66.515  23.858 116.439  1.00 14.92           C
ATOM   1245  C   ALA A 189      66.783  24.561 115.086  1.00 17.78           C
ATOM   1246  O   ALA A 189      66.887  25.789 115.001  1.00 15.63           O
ATOM   1247  CB  ALA A 189      65.022  23.607 116.614  1.00 16.78           C
ATOM   1248  H   ALA A 189      67.235  25.743 117.103  1.00 18.85           H
ATOM   1249  HA  ALA A 189      67.085  22.894 116.533  1.00 17.78           H
ATOM   1250  HB1 ALA A 189      64.643  22.882 115.886  1.00 20.01           H
ATOM   1251  HB2 ALA A 189      64.815  23.210 117.618  1.00 20.01           H
ATOM   1252  HB3 ALA A 189      64.429  24.526 116.482  1.00 20.01           H
ATOM   1253  N   HIS A 190      66.783  23.728 114.014  1.00 14.54           N
ATOM   1254  CA  HIS A 190      66.705  24.258 112.646  1.00 19.32           C
ATOM   1255  C   HIS A 190      65.957  23.244 111.802  1.00 19.15           C
ATOM   1256  O   HIS A 190      65.808  22.079 112.147  1.00 16.92           O
ATOM   1257  CB  HIS A 190      68.097  24.625 112.112  1.00 21.26           C
ATOM   1258  CG  HIS A 190      69.127  23.570 112.155  1.00 17.13           C
ATOM   1259  ND1 HIS A 190      70.351  23.830 112.761  1.00 26.47           N
ATOM   1260  CD2 HIS A 190      69.150  22.275 111.600  1.00 20.37           C
ATOM   1261  CE1 HIS A 190      71.065  22.667 112.581  1.00 20.99           C
ATOM   1262  NE2 HIS A 190      70.382  21.710 111.859  1.00 20.95           N1-
ATOM   1263  H   HIS A 190      67.001  22.724 114.090  1.00 17.33           H
ATOM   1264  HA  HIS A 190      66.078  25.203 112.669  1.00 23.06           H
ATOM   1265  HB2 HIS A 190      67.989  25.017 111.082  1.00 25.38           H
ATOM   1266  HB3 HIS A 190      68.458  25.480 112.737  1.00 25.38           H
ATOM   1267  HD2 HIS A 190      68.386  21.750 111.085  1.00 24.33           H
ATOM   1268  HE1 HIS A 190      72.006  22.500 113.042  1.00 25.06           H
ATOM   1269  N   ALA A 191      65.430  23.753 110.678  1.00 20.08           N
ATOM   1270  CA  ALA A 191      64.671  23.011 109.674  1.00 22.16           C
ATOM   1271  C   ALA A 191      64.943  23.521 108.264  1.00 23.40           C
ATOM   1272  O   ALA A 191      65.242  24.689 108.038  1.00 26.06           O
ATOM   1273  CB  ALA A 191      63.171  22.988 109.992  1.00 16.14           C
ATOM   1274  H   ALA A 191      65.578  24.737 110.496  1.00 23.98           H
ATOM   1275  HA  ALA A 191      65.037  21.988 109.703  1.00 26.47           H
ATOM   1276  HB1 ALA A 191      62.617  22.489 109.198  1.00 19.24           H
ATOM   1277  HB2 ALA A 191      63.024  22.439 110.917  1.00 19.24           H
ATOM   1278  HB3 ALA A 191      62.801  24.001 110.121  1.00 19.24           H
ATOM   1279  N   PHE A 192      64.833  22.600 107.308  1.00 28.37           N
ATOM   1280  CA  PHE A 192      65.241  22.798 105.924  1.00 25.18           C
ATOM   1281  C   PHE A 192      63.985  23.037 105.082  1.00 23.93           C
ATOM   1282  O   PHE A 192      62.969  22.375 105.329  1.00 23.51           O
ATOM   1283  CB  PHE A 192      66.089  21.618 105.445  1.00 22.94           C
ATOM   1284  CG  PHE A 192      67.424  21.450 106.142  1.00 24.08           C
ATOM   1285  CD1 PHE A 192      67.556  20.582 107.241  1.00 30.72           C
ATOM   1286  CD2 PHE A 192      68.549  22.162 105.692  1.00 28.94           C
ATOM   1287  CE1 PHE A 192      68.804  20.414 107.876  1.00 31.47           C
ATOM   1288  CE2 PHE A 192      69.802  21.968 106.296  1.00 31.69           C
ATOM   1289  CZ  PHE A 192      69.933  21.093 107.393  1.00 34.09           C
ATOM   1290  H   PHE A 192      64.526  21.672 107.568  1.00 33.92           H
ATOM   1291  HA  PHE A 192      65.885  23.674 105.882  1.00 30.10           H
ATOM   1292  HB2 PHE A 192      65.507  20.704 105.562  1.00 27.41           H
ATOM   1293  HB3 PHE A 192      66.286  21.767 104.386  1.00 27.41           H
ATOM   1294  HD1 PHE A 192      66.696  20.047 107.615  1.00 36.74           H
ATOM   1295  HD2 PHE A 192      68.453  22.850 104.870  1.00 34.61           H
ATOM   1296  HE1 PHE A 192      68.896  19.763 108.733  1.00 37.65           H
ATOM   1297  HE2 PHE A 192      70.664  22.512 105.942  1.00 37.91           H
ATOM   1298  HZ  PHE A 192      70.889  20.955 107.879  1.00 40.79           H
ATOM   1299  N   PRO A 193      64.026  23.970 104.104  1.00 27.43           N
ATOM   1300  CA  PRO A 193      62.897  24.228 103.218  1.00 26.71           C
ATOM   1301  C   PRO A 193      62.542  22.986 102.376  1.00 28.37           C
ATOM   1302  O   PRO A 193      63.361  22.072 102.241  1.00 22.20           O
ATOM   1303  CB  PRO A 193      63.278  25.404 102.320  1.00 19.77           C
ATOM   1304  CG  PRO A 193      64.645  25.855 102.787  1.00 31.64           C
ATOM   1305  CD  PRO A 193      65.185  24.725 103.655  1.00 35.95           C
ATOM   1306  HA  PRO A 193      62.057  24.541 103.837  1.00 31.93           H
ATOM   1307  HB2 PRO A 193      63.408  25.002 101.317  1.00 23.60           H
ATOM   1308  HB3 PRO A 193      62.546  26.212 102.293  1.00 23.60           H
ATOM   1309  HG2 PRO A 193      65.302  26.166 101.980  1.00 37.85           H
ATOM   1310  HG3 PRO A 193      64.483  26.690 103.467  1.00 37.85           H
ATOM   1311  HD2 PRO A 193      65.814  24.073 103.050  1.00 43.02           H
ATOM   1312  HD3 PRO A 193      65.741  25.157 104.486  1.00 43.02           H
ATOM   1313  N   PRO A 194      61.343  22.971 101.781  1.00 18.85           N
ATOM   1314  CA  PRO A 194      60.880  21.881 100.940  1.00 26.09           C
ATOM   1315  C   PRO A 194      61.873  21.403  99.866  1.00 21.87           C
ATOM   1316  O   PRO A 194      62.614  22.175  99.258  1.00 21.17           O
ATOM   1317  CB  PRO A 194      59.577  22.394 100.324  1.00 25.76           C
ATOM   1318  CG  PRO A 194      59.052  23.394 101.349  1.00 21.16           C
ATOM   1319  CD  PRO A 194      60.320  23.992 101.935  1.00 19.01           C
ATOM   1320  HA  PRO A 194      60.637  21.045 101.597  1.00 31.19           H
ATOM   1321  HB2 PRO A 194      59.826  22.951  99.420  1.00 30.79           H
ATOM   1322  HB3 PRO A 194      58.866  21.606 100.090  1.00 30.79           H
ATOM   1323  HG2 PRO A 194      58.370  24.134 100.945  1.00 25.27           H
ATOM   1324  HG3 PRO A 194      58.548  22.838 102.134  1.00 25.27           H
ATOM   1325  HD2 PRO A 194      60.609  24.874 101.365  1.00 22.70           H
ATOM   1326  HD3 PRO A 194      60.141  24.247 102.979  1.00 22.70           H
ATOM   1327  N   GLY A 195      61.833  20.102  99.606  1.00 28.11           N
ATOM   1328  CA  GLY A 195      62.667  19.426  98.617  1.00 28.15           C
ATOM   1329  C   GLY A 195      62.933  17.969  99.006  1.00 32.73           C
ATOM   1330  O   GLY A 195      62.358  17.487  99.980  1.00 32.38           O
ATOM   1331  H   GLY A 195      61.199  19.524 100.142  1.00 33.62           H
ATOM   1332  HA2 GLY A 195      62.175  19.453  97.646  1.00 33.66           H
ATOM   1333  HA3 GLY A 195      63.631  19.934  98.549  1.00 33.66           H
ATOM   1334  N   PRO A 196      63.798  17.270  98.254  1.00 29.68           N
ATOM   1335  CA  PRO A 196      64.170  15.872  98.491  1.00 34.95           C
ATOM   1336  C   PRO A 196      65.253  15.725  99.582  1.00 36.58           C
ATOM   1337  O   PRO A 196      66.091  16.612  99.759  1.00 34.22           O
ATOM   1338  CB  PRO A 196      64.758  15.386  97.155  1.00 28.55           C
ATOM   1339  CG  PRO A 196      65.267  16.660  96.484  1.00 27.17           C
ATOM   1340  CD  PRO A 196      64.416  17.787  97.051  1.00 26.74           C
ATOM   1341  HA  PRO A 196      63.296  15.261  98.740  1.00 41.82           H
ATOM   1342  HB2 PRO A 196      65.523  14.610  97.244  1.00 34.14           H
ATOM   1343  HB3 PRO A 196      63.924  15.010  96.560  1.00 34.14           H
ATOM   1344  HG2 PRO A 196      66.284  16.829  96.842  1.00 32.49           H
ATOM   1345  HG3 PRO A 196      65.258  16.604  95.398  1.00 32.49           H
ATOM   1346  HD2 PRO A 196      65.036  18.651  97.273  1.00 31.96           H
ATOM   1347  HD3 PRO A 196      63.638  18.031  96.331  1.00 31.96           H
ATOM   1348  N   GLY A 197      65.311  14.542 100.210  1.00 34.06           N
ATOM   1349  CA  GLY A 197      66.390  14.138 101.096  1.00 30.40           C
ATOM   1350  C   GLY A 197      66.327  14.915 102.404  1.00 26.56           C
ATOM   1351  O   GLY A 197      65.268  14.985 103.019  1.00 30.73           O
ATOM   1352  H   GLY A 197      64.578  13.865 100.042  1.00 40.75           H
ATOM   1353  HA2 GLY A 197      66.297  13.075 101.309  1.00 36.36           H
ATOM   1354  HA3 GLY A 197      67.345  14.303 100.601  1.00 36.36           H
ATOM   1355  N   ILE A 198      67.447  15.549 102.768  1.00 18.17           N
ATOM   1356  CA  ILE A 198      67.550  16.380 103.971  1.00 28.54           C
ATOM   1357  C   ILE A 198      66.542  17.558 103.960  1.00 34.32           C
ATOM   1358  O   ILE A 198      66.150  18.048 105.017  1.00 28.11           O
ATOM   1359  CB  ILE A 198      68.995  16.899 104.230  1.00 28.88           C
ATOM   1360  CG1 ILE A 198      68.980  17.352 105.700  1.00 35.17           C
ATOM   1361  CG2 ILE A 198      69.332  17.960 103.155  1.00 31.25           C
ATOM   1362  CD1 ILE A 198      70.375  17.288 106.298  1.00 38.52           C
ATOM   1363  H   ILE A 198      68.264  15.463 102.185  1.00 21.69           H
ATOM   1364  HA  ILE A 198      67.293  15.726 104.800  1.00 34.13           H
ATOM   1365  HB  ILE A 198      69.507  15.951 104.063  1.00 34.53           H
ATOM   1366 HG12 ILE A 198      68.835  18.426 105.609  1.00 42.08           H
ATOM   1367 HG13 ILE A 198      68.189  16.973 106.351  1.00 42.08           H
ATOM   1368 HG21 ILE A 198      70.345  17.775 102.798  1.00 37.38           H
ATOM   1369 HG22 ILE A 198      68.671  17.905 102.295  1.00 37.38           H
ATOM   1370 HG23 ILE A 198      69.296  18.969 103.567  1.00 37.38           H
ATOM   1371 HD11 ILE A 198      70.425  17.983 107.136  1.00 46.11           H
ATOM   1372 HD12 ILE A 198      70.591  16.281 106.646  1.00 46.11           H
ATOM   1373 HD13 ILE A 198      71.115  17.576 105.548  1.00 46.11           H
ATOM   1374  N   GLN A 199      66.169  18.061 102.774  1.00 28.58           N
ATOM   1375  CA  GLN A 199      65.221  19.156 102.616  1.00 33.29           C
ATOM   1376  C   GLN A 199      63.876  18.752 103.266  1.00 21.14           C
ATOM   1377  O   GLN A 199      63.454  17.603 103.186  1.00 18.59           O
ATOM   1378  CB  GLN A 199      65.076  19.504 101.107  1.00 34.48           C
ATOM   1379  CG  GLN A 199      65.778  20.754 100.543  1.00 43.80           C
ATOM   1380  CD  GLN A 199      67.178  21.034 101.088  1.00 46.98           C
ATOM   1381  OE1 GLN A 199      67.984  20.131 101.272  1.00 51.49           O
ATOM   1382  NE2 GLN A 199      67.487  22.307 101.343  1.00 49.62           N
ATOM   1383  H   GLN A 199      66.483  17.598 101.933  1.00 34.17           H
ATOM   1384  HA  GLN A 199      65.609  20.036 103.126  1.00 39.83           H
ATOM   1385  HB2 GLN A 199      65.545  18.688 100.582  1.00 41.25           H
ATOM   1386  HB3 GLN A 199      64.036  19.516 100.820  1.00 41.25           H
ATOM   1387  HG2 GLN A 199      65.822  20.678  99.456  1.00 52.43           H
ATOM   1388  HG3 GLN A 199      65.167  21.623 100.766  1.00 52.43           H
ATOM   1389 HE21 GLN A 199      66.793  23.030 101.211  1.00 59.43           H
ATOM   1390 HE22 GLN A 199      68.421  22.525 101.658  1.00 59.43           H
ATOM   1391  N   GLY A 200      63.200  19.701 103.921  1.00 19.83           N
ATOM   1392  CA  GLY A 200      61.979  19.424 104.660  1.00 19.13           C
ATOM   1393  C   GLY A 200      62.212  18.893 106.075  1.00 18.83           C
ATOM   1394  O   GLY A 200      61.262  18.862 106.846  1.00 26.16           O
ATOM   1395  H   GLY A 200      63.556  20.646 103.947  1.00 23.68           H
ATOM   1396  HA2 GLY A 200      61.379  20.332 104.702  1.00 22.84           H
ATOM   1397  HA3 GLY A 200      61.406  18.676 104.114  1.00 22.84           H
ATOM   1398  N   ASP A 201      63.428  18.495 106.448  1.00 15.92           N
ATOM   1399  CA  ASP A 201      63.679  17.856 107.738  1.00 21.47           C
ATOM   1400  C   ASP A 201      63.821  18.877 108.873  1.00 22.01           C
ATOM   1401  O   ASP A 201      64.182  20.028 108.652  1.00 22.65           O
ATOM   1402  CB  ASP A 201      64.902  16.937 107.647  1.00 18.12           C
ATOM   1403  CG  ASP A 201      64.713  15.782 106.643  1.00 23.85           C
ATOM   1404  OD1 ASP A 201      63.601  15.604 106.091  1.00 16.47           O
ATOM   1405  OD2 ASP A 201      65.700  15.036 106.495  1.00 23.68           O1-
ATOM   1406  H   ASP A 201      64.184  18.510 105.779  1.00 18.98           H
ATOM   1407  HA  ASP A 201      62.830  17.214 107.978  1.00 25.64           H
ATOM   1408  HB2 ASP A 201      65.790  17.515 107.406  1.00 21.63           H
ATOM   1409  HB3 ASP A 201      65.088  16.500 108.627  1.00 21.63           H
ATOM   1410  N   ALA A 202      63.534  18.451 110.099  1.00 20.99           N
ATOM   1411  CA  ALA A 202      63.510  19.294 111.281  1.00 17.63           C
ATOM   1412  C   ALA A 202      64.314  18.648 112.402  1.00 19.14           C
ATOM   1413  O   ALA A 202      64.053  17.505 112.784  1.00 20.15           O
ATOM   1414  CB  ALA A 202      62.051  19.548 111.660  1.00 21.54           C
ATOM   1415  H   ALA A 202      63.250  17.486 110.215  1.00 25.06           H
ATOM   1416  HA  ALA A 202      63.975  20.254 111.057  1.00 21.04           H
ATOM   1417  HB1 ALA A 202      62.002  20.216 112.521  1.00 25.73           H
ATOM   1418  HB2 ALA A 202      61.537  20.013 110.820  1.00 25.73           H
ATOM   1419  HB3 ALA A 202      61.559  18.604 111.900  1.00 25.73           H
ATOM   1420  N   HIS A 203      65.310  19.392 112.884  1.00 18.45           N
ATOM   1421  CA  HIS A 203      66.327  18.984 113.846  1.00 18.01           C
ATOM   1422  C   HIS A 203      66.240  19.815 115.133  1.00 18.10           C
ATOM   1423  O   HIS A 203      66.231  21.032 115.063  1.00 19.17           O
ATOM   1424  CB  HIS A 203      67.727  19.121 113.232  1.00 11.87           C
ATOM   1425  CG  HIS A 203      68.020  18.299 112.000  1.00 17.99           C
ATOM   1426  ND1 HIS A 203      69.200  18.399 111.273  1.00 18.63           N
ATOM   1427  CD2 HIS A 203      67.230  17.364 111.395  1.00 16.69           C
ATOM   1428  CE1 HIS A 203      69.115  17.511 110.278  1.00 19.91           C
ATOM   1429  NE2 HIS A 203      67.935  16.894 110.316  1.00 16.88           N
ATOM   1430  H   HIS A 203      65.433  20.310 112.477  1.00 22.02           H
ATOM   1431  HA  HIS A 203      66.176  17.940 114.081  1.00 21.49           H
ATOM   1432  HB2 HIS A 203      68.464  18.846 113.983  1.00 14.12           H
ATOM   1433  HB3 HIS A 203      67.905  20.167 112.996  1.00 14.12           H
ATOM   1434  HD2 HIS A 203      66.259  17.029 111.708  1.00 19.90           H
ATOM   1435  HE1 HIS A 203      69.907  17.296 109.573  1.00 23.77           H
ATOM   1436  HE2 HIS A 203      67.639  16.162 109.685  1.00 20.14           H
ATOM   1437  N   PHE A 204      66.232  19.173 116.307  1.00 17.68           N
ATOM   1438  CA  PHE A 204      66.129  19.809 117.620  1.00 21.07           C
ATOM   1439  C   PHE A 204      67.424  19.552 118.395  1.00 21.19           C
ATOM   1440  O   PHE A 204      67.886  18.413 118.436  1.00 14.93           O
ATOM   1441  CB  PHE A 204      64.895  19.288 118.374  1.00 16.79           C
ATOM   1442  CG  PHE A 204      63.588  19.563 117.652  1.00 16.84           C
ATOM   1443  CD1 PHE A 204      63.192  18.731 116.589  1.00 15.65           C
ATOM   1444  CD2 PHE A 204      62.795  20.671 117.992  1.00 15.86           C
ATOM   1445  CE1 PHE A 204      62.045  19.033 115.832  1.00 19.87           C
ATOM   1446  CE2 PHE A 204      61.659  20.974 117.230  1.00 14.24           C
ATOM   1447  CZ  PHE A 204      61.285  20.163 116.146  1.00 17.29           C
ATOM   1448  H   PHE A 204      66.265  18.164 116.301  1.00 21.10           H
ATOM   1449  HA  PHE A 204      66.004  20.886 117.500  1.00 25.17           H
ATOM   1450  HB2 PHE A 204      65.007  18.212 118.495  1.00 20.02           H
ATOM   1451  HB3 PHE A 204      64.866  19.739 119.367  1.00 20.02           H
ATOM   1452  HD1 PHE A 204      63.786  17.864 116.334  1.00 18.65           H
ATOM   1453  HD2 PHE A 204      63.079  21.313 118.813  1.00 18.92           H
ATOM   1454  HE1 PHE A 204      61.766  18.408 114.996  1.00 23.73           H
ATOM   1455  HE2 PHE A 204      61.063  21.834 117.478  1.00 16.97           H
ATOM   1456  HZ  PHE A 204      60.414  20.398 115.558  1.00 20.63           H
ATOM   1457  N   ASP A 205      67.984  20.599 119.011  1.00 15.91           N
ATOM   1458  CA  ASP A 205      69.131  20.503 119.895  1.00 17.76           C
ATOM   1459  C   ASP A 205      68.737  19.856 121.248  1.00 17.63           C
ATOM   1460  O   ASP A 205      68.011  20.446 122.044  1.00 17.00           O
ATOM   1461  CB  ASP A 205      69.714  21.910 120.054  1.00 19.06           C
ATOM   1462  CG  ASP A 205      71.014  21.915 120.852  1.00 22.56           C
ATOM   1463  OD1 ASP A 205      71.384  20.846 121.370  1.00 20.88           O
ATOM   1464  OD2 ASP A 205      71.658  22.982 120.893  1.00 22.01           O1-
ATOM   1465  H   ASP A 205      67.551  21.510 118.942  1.00 18.97           H
ATOM   1466  HA  ASP A 205      69.885  19.895 119.397  1.00 21.18           H
ATOM   1467  HB2 ASP A 205      69.905  22.331 119.071  1.00 22.76           H
ATOM   1468  HB3 ASP A 205      68.990  22.558 120.538  1.00 22.76           H
ATOM   1469  N   ASP A 206      69.186  18.620 121.499  1.00 19.26           N
ATOM   1470  CA  ASP A 206      68.882  17.910 122.726  1.00 23.23           C
ATOM   1471  C   ASP A 206      69.796  18.282 123.914  1.00 22.18           C
ATOM   1472  O   ASP A 206      69.545  17.805 125.017  1.00 27.10           O
ATOM   1473  CB  ASP A 206      68.837  16.401 122.449  1.00 28.84           C
ATOM   1474  CG  ASP A 206      68.051  15.624 123.508  1.00 24.62           C
ATOM   1475  OD1 ASP A 206      67.102  16.214 124.079  1.00 24.03           O
ATOM   1476  OD2 ASP A 206      68.364  14.437 123.700  1.00 31.78           O1-
ATOM   1477  H   ASP A 206      69.798  18.167 120.834  1.00 22.99           H
ATOM   1478  HA  ASP A 206      67.868  18.203 122.994  1.00 27.76           H
ATOM   1479  HB2 ASP A 206      68.352  16.252 121.490  1.00 34.49           H
ATOM   1480  HB3 ASP A 206      69.848  16.001 122.383  1.00 34.49           H
ATOM   1481  N   ASP A 207      70.802  19.158 123.753  1.00 22.47           N
ATOM   1482  CA  ASP A 207      71.397  19.865 124.899  1.00 24.59           C
ATOM   1483  C   ASP A 207      70.476  20.928 125.514  1.00 22.02           C
ATOM   1484  O   ASP A 207      70.769  21.424 126.600  1.00 21.69           O
ATOM   1485  CB  ASP A 207      72.752  20.490 124.550  1.00 21.42           C
ATOM   1486  CG  ASP A 207      73.876  19.467 124.444  1.00 23.91           C
ATOM   1487  OD1 ASP A 207      73.882  18.497 125.232  1.00 30.32           O
ATOM   1488  OD2 ASP A 207      74.767  19.683 123.607  1.00 25.28           O1-
ATOM   1489  H   ASP A 207      71.011  19.519 122.831  1.00 26.84           H
ATOM   1490  HA  ASP A 207      71.571  19.134 125.688  1.00 29.38           H
ATOM   1491  HB2 ASP A 207      72.659  21.063 123.631  1.00 25.58           H
ATOM   1492  HB3 ASP A 207      73.039  21.187 125.337  1.00 25.58           H
ATOM   1493  N   GLU A 208      69.374  21.272 124.846  1.00 22.47           N
ATOM   1494  CA  GLU A 208      68.306  22.021 125.461  1.00 20.87           C
ATOM   1495  C   GLU A 208      67.523  21.113 126.402  1.00 19.46           C
ATOM   1496  O   GLU A 208      67.348  19.915 126.166  1.00 16.77           O
ATOM   1497  CB  GLU A 208      67.335  22.649 124.440  1.00 25.50           C
ATOM   1498  CG  GLU A 208      67.960  23.504 123.340  1.00 23.39           C
ATOM   1499  CD  GLU A 208      68.837  24.633 123.804  1.00 25.18           C
ATOM   1500  OE1 GLU A 208      68.643  25.083 124.967  1.00 32.39           O
ATOM   1501  OE2 GLU A 208      69.667  25.051 122.991  1.00 27.37           O1-
ATOM   1502  H   GLU A 208      69.196  20.862 123.939  1.00 26.84           H
ATOM   1503  HA  GLU A 208      68.754  22.833 126.032  1.00 24.92           H
ATOM   1504  HB2 GLU A 208      66.748  21.859 123.975  1.00 30.48           H
ATOM   1505  HB3 GLU A 208      66.645  23.285 124.994  1.00 30.48           H
ATOM   1506  HG2 GLU A 208      68.572  22.860 122.715  1.00 27.94           H
ATOM   1507  HG3 GLU A 208      67.163  23.921 122.725  1.00 27.94           H
ATOM   1508  N   LEU A 209      66.993  21.756 127.440  1.00 15.84           N
ATOM   1509  CA  LEU A 209      65.939  21.231 128.278  1.00 19.84           C
ATOM   1510  C   LEU A 209      64.557  21.443 127.639  1.00 19.78           C
ATOM   1511  O   LEU A 209      64.050  22.561 127.547  1.00 22.23           O
ATOM   1512  CB  LEU A 209      66.137  21.788 129.687  1.00 13.81           C
ATOM   1513  CG  LEU A 209      65.028  21.259 130.593  1.00 15.54           C
ATOM   1514  CD1 LEU A 209      65.182  19.834 131.125  1.00 19.80           C
ATOM   1515  CD2 LEU A 209      64.963  22.217 131.801  1.00 23.97           C
ATOM   1516  H   LEU A 209      67.237  22.726 127.567  1.00 18.89           H
ATOM   1517  HA  LEU A 209      66.093  20.152 128.363  1.00 23.68           H
ATOM   1518  HB2 LEU A 209      67.080  21.359 130.023  1.00 16.45           H
ATOM   1519  HB3 LEU A 209      66.223  22.873 129.707  1.00 16.45           H
ATOM   1520  HG  LEU A 209      63.982  21.331 130.292  1.00 18.53           H
ATOM   1521 HD11 LEU A 209      65.027  19.741 132.198  1.00 23.64           H
ATOM   1522 HD12 LEU A 209      64.447  19.203 130.621  1.00 23.64           H
ATOM   1523 HD13 LEU A 209      66.176  19.452 130.891  1.00 23.64           H
ATOM   1524 HD21 LEU A 209      64.842  21.710 132.758  1.00 28.64           H
ATOM   1525 HD22 LEU A 209      65.870  22.822 131.873  1.00 28.64           H
ATOM   1526 HD23 LEU A 209      64.133  22.901 131.651  1.00 28.64           H
ATOM   1527  N   TRP A 210      63.958  20.331 127.199  1.00 17.61           N
ATOM   1528  CA  TRP A 210      62.667  20.280 126.530  1.00 18.13           C
ATOM   1529  C   TRP A 210      61.585  19.976 127.536  1.00 14.13           C
ATOM   1530  O   TRP A 210      61.670  19.027 128.308  1.00 12.10           O
ATOM   1531  CB  TRP A 210      62.612  19.304 125.330  1.00 10.22           C
ATOM   1532  CG  TRP A 210      63.497  19.681 124.199  1.00 14.41           C
ATOM   1533  CD1 TRP A 210      64.661  19.082 123.849  1.00 20.21           C
ATOM   1534  CD2 TRP A 210      63.376  20.838 123.332  1.00 17.47           C
ATOM   1535  NE1 TRP A 210      65.265  19.792 122.847  1.00 18.19           N
ATOM   1536  CE2 TRP A 210      64.523  20.896 122.491  1.00 17.34           C
ATOM   1537  CE3 TRP A 210      62.423  21.861 123.190  1.00 16.49           C
ATOM   1538  CZ2 TRP A 210      64.721  21.930 121.571  1.00 16.77           C
ATOM   1539  CZ3 TRP A 210      62.624  22.915 122.282  1.00 16.80           C
ATOM   1540  CH2 TRP A 210      63.780  22.964 121.488  1.00 15.94           C
ATOM   1541  H   TRP A 210      64.451  19.449 127.306  1.00 21.01           H
ATOM   1542  HA  TRP A 210      62.478  21.272 126.119  1.00 21.64           H
ATOM   1543  HB2 TRP A 210      62.867  18.301 125.664  1.00 12.15           H
ATOM   1544  HB3 TRP A 210      61.591  19.300 124.952  1.00 12.15           H
ATOM   1545  HD1 TRP A 210      65.097  18.215 124.329  1.00 24.12           H
ATOM   1546  HE1 TRP A 210      66.187  19.569 122.491  1.00 21.70           H
ATOM   1547  HE3 TRP A 210      61.543  21.851 123.813  1.00 19.67           H
ATOM   1548  HZ2 TRP A 210      65.628  21.961 120.988  1.00 20.01           H
ATOM   1549  HZ3 TRP A 210      61.887  23.700 122.215  1.00 20.04           H
ATOM   1550  HH2 TRP A 210      63.949  23.789 120.815  1.00 19.00           H
ATOM   1551  N   SER A 211      60.551  20.807 127.460  1.00 14.26           N
ATOM   1552  CA  SER A 211      59.394  20.784 128.303  1.00 14.24           C
ATOM   1553  C   SER A 211      58.151  21.166 127.500  1.00 15.06           C
ATOM   1554  O   SER A 211      58.156  21.148 126.274  1.00 13.26           O
ATOM   1555  CB  SER A 211      59.675  21.737 129.468  1.00 14.83           C
ATOM   1556  OG  SER A 211      58.818  21.367 130.503  1.00 17.72           O
ATOM   1557  H   SER A 211      60.598  21.558 126.786  1.00 16.99           H
ATOM   1558  HA  SER A 211      59.254  19.771 128.677  1.00 16.97           H
ATOM   1559  HB2 SER A 211      60.705  21.631 129.814  1.00 17.67           H
ATOM   1560  HB3 SER A 211      59.514  22.769 129.168  1.00 17.67           H
ATOM   1561  HG  SER A 211      58.803  22.089 131.143  1.00 21.15           H
ATOM   1562  N   LEU A 212      57.066  21.494 128.199  1.00 18.61           N
ATOM   1563  CA  LEU A 212      55.879  22.157 127.670  1.00 15.30           C
ATOM   1564  C   LEU A 212      55.354  23.146 128.710  1.00 17.54           C
ATOM   1565  O   LEU A 212      55.629  23.034 129.904  1.00 19.67           O
ATOM   1566  CB  LEU A 212      54.746  21.203 127.292  1.00 13.45           C
ATOM   1567  CG  LEU A 212      55.153  20.062 126.340  1.00 13.26           C
ATOM   1568  CD1 LEU A 212      54.213  18.865 126.588  1.00 11.57           C
ATOM   1569  CD2 LEU A 212      55.118  20.448 124.851  1.00 12.85           C
ATOM   1570  H   LEU A 212      57.146  21.470 129.206  1.00 22.21           H
ATOM   1571  HA  LEU A 212      56.165  22.725 126.784  1.00 18.23           H
ATOM   1572  HB2 LEU A 212      54.269  20.816 128.184  1.00 16.02           H
ATOM   1573  HB3 LEU A 212      54.024  21.836 126.781  1.00 16.02           H
ATOM   1574  HG  LEU A 212      56.090  19.529 126.475  1.00 15.79           H
ATOM   1575 HD11 LEU A 212      53.825  18.430 125.672  1.00 13.76           H
ATOM   1576 HD12 LEU A 212      54.750  18.086 127.123  1.00 13.76           H
ATOM   1577 HD13 LEU A 212      53.341  19.154 127.172  1.00 13.76           H
ATOM   1578 HD21 LEU A 212      54.611  19.718 124.224  1.00 15.30           H
ATOM   1579 HD22 LEU A 212      54.623  21.408 124.713  1.00 15.30           H
ATOM   1580 HD23 LEU A 212      56.143  20.539 124.499  1.00 15.30           H
ATOM   1581  N   GLY A 213      54.548  24.093 128.245  1.00 19.60           N
ATOM   1582  CA  GLY A 213      53.847  25.034 129.093  1.00 24.34           C
ATOM   1583  C   GLY A 213      54.771  26.080 129.717  1.00 20.31           C
ATOM   1584  O   GLY A 213      55.897  26.288 129.264  1.00 23.03           O
ATOM   1585  H   GLY A 213      54.370  24.131 127.251  1.00 23.40           H
ATOM   1586  HA2 GLY A 213      53.081  25.538 128.503  1.00 29.09           H
ATOM   1587  HA3 GLY A 213      53.329  24.479 129.877  1.00 29.09           H
ATOM   1588  N   LYS A 214      54.237  26.729 130.756  1.00 21.38           N
ATOM   1589  CA  LYS A 214      54.948  27.686 131.602  1.00 24.60           C
ATOM   1590  C   LYS A 214      56.013  26.941 132.382  1.00 23.38           C
ATOM   1591  O   LYS A 214      55.860  25.748 132.653  1.00 27.76           O
ATOM   1592  CB  LYS A 214      53.970  28.353 132.584  1.00 24.32           C
ATOM   1593  CG  LYS A 214      52.873  29.177 131.895  1.00 29.03           C
ATOM   1594  CD  LYS A 214      51.972  29.908 132.904  1.00 34.54           C
ATOM   1595  CE  LYS A 214      50.898  28.952 133.430  1.00 35.04           C
ATOM   1596  NZ  LYS A 214      49.728  29.667 133.971  1.00 39.89           N1+
ATOM   1597  H   LYS A 214      53.297  26.484 131.035  1.00 25.54           H
ATOM   1598  HA  LYS A 214      55.416  28.455 130.986  1.00 29.39           H
ATOM   1599  HB2 LYS A 214      53.486  27.565 133.164  1.00 29.06           H
ATOM   1600  HB3 LYS A 214      54.524  28.995 133.271  1.00 29.06           H
ATOM   1601  HG2 LYS A 214      53.384  29.947 131.317  1.00 34.71           H
ATOM   1602  HG3 LYS A 214      52.280  28.571 131.208  1.00 34.71           H
ATOM   1603  HD2 LYS A 214      52.544  30.361 133.713  1.00 41.32           H
ATOM   1604  HD3 LYS A 214      51.461  30.698 132.350  1.00 41.32           H
ATOM   1605  HE2 LYS A 214      50.558  28.331 132.598  1.00 41.93           H
ATOM   1606  HE3 LYS A 214      51.335  28.306 134.193  1.00 41.93           H
ATOM   1607  HZ1 LYS A 214      49.020  29.006 134.261  1.00 47.74           H
ATOM   1608  HZ2 LYS A 214      50.008  30.228 134.765  1.00 47.74           H
ATOM   1609  HZ3 LYS A 214      49.332  30.260 133.250  1.00 47.74           H
ATOM   1610  N   GLY A 215      57.056  27.667 132.777  1.00 19.74           N
ATOM   1611  CA  GLY A 215      58.165  27.099 133.528  1.00 25.48           C
ATOM   1612  C   GLY A 215      59.433  27.103 132.717  1.00 24.60           C
ATOM   1613  O   GLY A 215      59.462  27.577 131.578  1.00 21.18           O
ATOM   1614  H   GLY A 215      57.122  28.635 132.504  1.00 23.57           H
ATOM   1615  HA2 GLY A 215      58.322  27.685 134.433  1.00 30.45           H
ATOM   1616  HA3 GLY A 215      57.952  26.074 133.840  1.00 30.45           H
ATOM   1617  N   GLN A 391      60.492  26.580 133.330  1.00 19.69           N
ATOM   1618  CA  GLN A 391      61.819  26.644 132.745  1.00 26.61           C
ATOM   1619  C   GLN A 391      61.993  25.627 131.597  1.00 23.44           C
ATOM   1620  O   GLN A 391      61.203  24.707 131.424  1.00 21.06           O
ATOM   1621  CB  GLN A 391      62.876  26.565 133.878  1.00 33.38           C
ATOM   1622  CG  GLN A 391      63.476  25.184 134.088  1.00 30.96           C
ATOM   1623  CD  GLN A 391      62.373  24.153 134.254  1.00 36.80           C
ATOM   1624  OE1 GLN A 391      61.452  24.361 135.017  1.00 47.40           O
ATOM   1625  NE2 GLN A 391      62.382  23.060 133.506  1.00 44.20           N
ATOM   1626  H   GLN A 391      60.394  26.183 134.254  1.00 23.50           H
ATOM   1627  HA  GLN A 391      61.927  27.639 132.310  1.00 31.81           H
ATOM   1628  HB2 GLN A 391      63.694  27.260 133.689  1.00 39.93           H
ATOM   1629  HB3 GLN A 391      62.394  26.871 134.811  1.00 39.93           H
ATOM   1630  HG2 GLN A 391      64.104  24.931 133.235  1.00 37.03           H
ATOM   1631  HG3 GLN A 391      64.107  25.195 134.976  1.00 37.03           H
ATOM   1632 HE21 GLN A 391      63.133  22.873 132.865  1.00 52.92           H
ATOM   1633 HE22 GLN A 391      61.612  22.414 133.583  1.00 52.92           H
ATOM   1634  N   GLY A 392      63.046  25.792 130.809  1.00 21.07           N
ATOM   1635  CA  GLY A 392      63.200  25.051 129.582  1.00 26.18           C
ATOM   1636  C   GLY A 392      62.248  25.617 128.505  1.00 18.59           C
ATOM   1637  O   GLY A 392      61.581  26.625 128.600  1.00 15.88           O
ATOM   1638  H   GLY A 392      63.563  26.634 130.914  1.00 25.17           H
ATOM   1639  HA2 GLY A 392      64.249  25.133 129.195  1.00 31.29           H
ATOM   1640  HA3 GLY A 392      63.011  23.961 129.724  1.00 31.29           H
ATOM   1641  N   TYR A 393      62.244  24.873 127.332  1.00 20.05           N
ATOM   1642  CA  TYR A 393      61.655  25.416 126.090  1.00 17.73           C
ATOM   1643  C   TYR A 393      60.508  24.470 125.723  1.00 15.53           C
ATOM   1644  O   TYR A 393      60.578  23.269 125.887  1.00 18.25           O
ATOM   1645  CB  TYR A 393      62.702  25.493 124.976  1.00 21.51           C
ATOM   1646  CG  TYR A 393      63.765  26.501 125.317  1.00 20.61           C
ATOM   1647  CD1 TYR A 393      63.545  27.878 125.080  1.00 22.23           C
ATOM   1648  CD2 TYR A 393      65.008  26.075 125.796  1.00 23.77           C
ATOM   1649  CE1 TYR A 393      64.542  28.813 125.321  1.00 22.07           C
ATOM   1650  CE2 TYR A 393      66.059  26.983 125.937  1.00 23.14           C
ATOM   1651  CZ  TYR A 393      65.809  28.340 125.722  1.00 29.20           C
ATOM   1652  OH  TYR A 393      66.797  29.289 125.871  1.00 26.08           O
ATOM   1653  H   TYR A 393      62.799  24.023 127.215  1.00 23.93           H
ATOM   1654  HA  TYR A 393      61.263  26.454 126.293  1.00 21.15           H
ATOM   1655  HB2 TYR A 393      63.159  24.494 124.790  1.00 25.69           H
ATOM   1656  HB3 TYR A 393      62.218  25.761 124.010  1.00 25.69           H
ATOM   1657  HD1 TYR A 393      62.580  28.213 124.693  1.00 26.56           H
ATOM   1658  HD2 TYR A 393      65.178  25.022 126.019  1.00 28.40           H
ATOM   1659  HE1 TYR A 393      64.373  29.874 125.174  1.00 26.36           H
ATOM   1660  HE2 TYR A 393      67.060  26.648 126.171  1.00 27.64           H
ATOM   1661  HH  TYR A 393      67.646  28.876 126.209  1.00 31.17           H
ATOM   1662  N   SER A 394      59.410  25.078 125.280  1.00 16.40           N
ATOM   1663  CA  SER A 394      58.250  24.348 124.792  1.00 18.10           C
ATOM   1664  C   SER A 394      58.583  23.635 123.485  1.00 15.62           C
ATOM   1665  O   SER A 394      58.781  24.278 122.464  1.00 16.56           O
ATOM   1666  CB  SER A 394      57.060  25.265 124.566  1.00 18.61           C
ATOM   1667  OG  SER A 394      55.966  24.513 124.046  1.00 17.94           O
ATOM   1668  H   SER A 394      59.416  26.083 125.187  1.00 19.56           H
ATOM   1669  HA  SER A 394      57.966  23.625 125.557  1.00 21.60           H
ATOM   1670  HB2 SER A 394      56.779  25.718 125.515  1.00 22.21           H
ATOM   1671  HB3 SER A 394      57.340  26.040 123.855  1.00 22.21           H
ATOM   1672  HG  SER A 394      55.169  24.723 124.543  1.00 21.41           H
ATOM   1673  N   LEU A 395      58.564  22.301 123.514  1.00 11.55           N
ATOM   1674  CA  LEU A 395      58.760  21.491 122.346  1.00 15.37           C
ATOM   1675  C   LEU A 395      57.657  21.747 121.322  1.00 14.11           C
ATOM   1676  O   LEU A 395      57.983  21.839 120.154  1.00 14.39           O
ATOM   1677  CB  LEU A 395      58.900  20.034 122.776  1.00 10.93           C
ATOM   1678  CG  LEU A 395      59.210  19.166 121.550  1.00 11.76           C
ATOM   1679  CD1 LEU A 395      60.592  19.402 120.941  1.00 14.08           C
ATOM   1680  CD2 LEU A 395      59.041  17.681 121.932  1.00 12.81           C
ATOM   1681  H   LEU A 395      58.408  21.823 124.390  1.00 13.73           H
ATOM   1682  HA  LEU A 395      59.706  21.794 121.894  1.00 18.32           H
ATOM   1683  HB2 LEU A 395      59.767  20.021 123.432  1.00 12.99           H
ATOM   1684  HB3 LEU A 395      58.038  19.664 123.326  1.00 12.99           H
ATOM   1685  HG  LEU A 395      58.504  19.197 120.720  1.00 13.99           H
ATOM   1686 HD11 LEU A 395      61.137  18.483 120.744  1.00 16.78           H
ATOM   1687 HD12 LEU A 395      60.462  19.916 119.989  1.00 16.78           H
ATOM   1688 HD13 LEU A 395      61.198  20.021 121.595  1.00 16.78           H
ATOM   1689 HD21 LEU A 395      59.911  17.078 121.685  1.00 15.25           H
ATOM   1690 HD22 LEU A 395      58.884  17.577 123.007  1.00 15.25           H
ATOM   1691 HD23 LEU A 395      58.178  17.253 121.414  1.00 15.25           H
ATOM   1692  N   PHE A 396      56.396  21.884 121.764  1.00 12.21           N
ATOM   1693  CA  PHE A 396      55.229  22.198 120.948  1.00 16.35           C
ATOM   1694  C   PHE A 396      55.404  23.483 120.127  1.00 15.94           C
ATOM   1695  O   PHE A 396      55.204  23.460 118.910  1.00 14.33           O
ATOM   1696  CB  PHE A 396      53.973  22.240 121.846  1.00 12.58           C
ATOM   1697  CG  PHE A 396      52.711  22.790 121.204  1.00 14.81           C
ATOM   1698  CD1 PHE A 396      52.125  22.142 120.103  1.00 19.32           C
ATOM   1699  CD2 PHE A 396      52.171  24.007 121.656  1.00 17.30           C
ATOM   1700  CE1 PHE A 396      51.051  22.742 119.418  1.00 15.30           C
ATOM   1701  CE2 PHE A 396      51.109  24.612 120.972  1.00 18.79           C
ATOM   1702  CZ  PHE A 396      50.557  23.986 119.835  1.00 18.04           C
ATOM   1703  H   PHE A 396      56.242  21.795 122.757  1.00 14.53           H
ATOM   1704  HA  PHE A 396      55.093  21.379 120.242  1.00 19.50           H
ATOM   1705  HB2 PHE A 396      53.773  21.227 122.196  1.00 14.97           H
ATOM   1706  HB3 PHE A 396      54.199  22.857 122.714  1.00 14.97           H
ATOM   1707  HD1 PHE A 396      52.514  21.196 119.762  1.00 23.06           H
ATOM   1708  HD2 PHE A 396      52.600  24.508 122.507  1.00 20.64           H
ATOM   1709  HE1 PHE A 396      50.614  22.256 118.564  1.00 18.24           H
ATOM   1710  HE2 PHE A 396      50.728  25.563 121.309  1.00 22.43           H
ATOM   1711  HZ  PHE A 396      49.750  24.455 119.290  1.00 21.53           H
ATOM   1712  N   LEU A 397      55.757  24.590 120.785  1.00 13.15           N
ATOM   1713  CA  LEU A 397      55.878  25.873 120.116  1.00  9.49           C
ATOM   1714  C   LEU A 397      57.112  25.910 119.190  1.00 14.79           C
ATOM   1715  O   LEU A 397      57.086  26.517 118.134  1.00 18.29           O
ATOM   1716  CB  LEU A 397      55.943  27.074 121.068  1.00 15.15           C
ATOM   1717  CG  LEU A 397      54.632  27.353 121.818  1.00 16.37           C
ATOM   1718  CD1 LEU A 397      54.871  28.433 122.902  1.00 19.27           C
ATOM   1719  CD2 LEU A 397      53.517  27.794 120.856  1.00 17.51           C
ATOM   1720  H   LEU A 397      55.930  24.525 121.758  1.00 15.66           H
ATOM   1721  HA  LEU A 397      55.008  26.027 119.414  1.00 11.27           H
ATOM   1722  HB2 LEU A 397      56.769  26.950 121.792  1.00 18.06           H
ATOM   1723  HB3 LEU A 397      56.205  27.977 120.472  1.00 18.06           H
ATOM   1724  HG  LEU A 397      54.302  26.414 122.325  1.00 19.53           H
ATOM   1725 HD11 LEU A 397      53.988  28.553 123.538  1.00 23.00           H
ATOM   1726 HD12 LEU A 397      55.703  28.172 123.563  1.00 23.00           H
ATOM   1727 HD13 LEU A 397      55.096  29.413 122.468  1.00 23.00           H
ATOM   1728 HD21 LEU A 397      52.651  28.198 121.396  1.00 20.89           H
ATOM   1729 HD22 LEU A 397      53.860  28.577 120.168  1.00 20.89           H
ATOM   1730 HD23 LEU A 397      53.152  26.958 120.253  1.00 20.89           H
ATOM   1731  N   VAL A 398      58.270  25.247 119.578  1.00 17.72           N
ATOM   1732  CA  VAL A 398      59.465  25.316 118.716  1.00 17.00           C
ATOM   1733  C   VAL A 398      59.237  24.461 117.448  1.00 15.56           C
ATOM   1734  O   VAL A 398      59.622  24.815 116.376  1.00 12.71           O
ATOM   1735  CB  VAL A 398      60.725  24.874 119.512  1.00 14.13           C
ATOM   1736  CG1 VAL A 398      61.874  24.702 118.532  1.00  8.30           C
ATOM   1737  CG2 VAL A 398      61.087  25.925 120.588  1.00 13.14           C
ATOM   1738  H   VAL A 398      58.328  24.682 120.423  1.00 21.14           H
ATOM   1739  HA  VAL A 398      59.595  26.379 118.361  1.00 20.28           H
ATOM   1740  HB  VAL A 398      60.523  23.901 120.022  1.00 16.83           H
ATOM   1741 HG11 VAL A 398      62.816  24.428 119.018  1.00  9.84           H
ATOM   1742 HG12 VAL A 398      61.699  23.926 117.781  1.00  9.84           H
ATOM   1743 HG13 VAL A 398      62.075  25.617 117.946  1.00  9.84           H
ATOM   1744 HG21 VAL A 398      62.050  25.681 121.051  1.00 15.64           H
ATOM   1745 HG22 VAL A 398      61.226  26.920 120.153  1.00 15.64           H
ATOM   1746 HG23 VAL A 398      60.341  26.005 121.372  1.00 15.64           H
ATOM   1747  N   ALA A 399      58.580  23.300 117.636  1.00 15.60           N
ATOM   1748  CA  ALA A 399      58.213  22.393 116.555  1.00 19.02           C
ATOM   1749  C   ALA A 399      57.294  23.059 115.540  1.00 12.17           C
ATOM   1750  O   ALA A 399      57.529  22.933 114.349  1.00 16.68           O
ATOM   1751  CB  ALA A 399      57.552  21.136 117.134  1.00 14.88           C
ATOM   1752  H   ALA A 399      58.296  23.051 118.569  1.00 18.60           H
ATOM   1753  HA  ALA A 399      59.123  22.092 116.041  1.00 22.70           H
ATOM   1754  HB1 ALA A 399      57.299  20.456 116.322  1.00 17.74           H
ATOM   1755  HB2 ALA A 399      58.246  20.638 117.812  1.00 17.74           H
ATOM   1756  HB3 ALA A 399      56.641  21.401 117.668  1.00 17.74           H
ATOM   1757  N   ALA A 400      56.253  23.754 116.001  1.00 15.89           N
ATOM   1758  CA  ALA A 400      55.371  24.525 115.149  1.00 16.09           C
ATOM   1759  C   ALA A 400      56.146  25.502 114.270  1.00 17.50           C
ATOM   1760  O   ALA A 400      55.928  25.497 113.063  1.00 16.51           O
ATOM   1761  CB  ALA A 400      54.285  25.183 115.980  1.00 14.09           C
ATOM   1762  H   ALA A 400      56.063  23.751 116.995  1.00 18.95           H
ATOM   1763  HA  ALA A 400      54.863  23.824 114.486  1.00 19.19           H
ATOM   1764  HB1 ALA A 400      53.572  25.646 115.302  1.00 16.78           H
ATOM   1765  HB2 ALA A 400      53.767  24.430 116.571  1.00 16.78           H
ATOM   1766  HB3 ALA A 400      54.712  25.933 116.644  1.00 16.78           H
ATOM   1767  N   HIS A 401      57.069  26.280 114.845  1.00 15.97           N
ATOM   1768  CA  HIS A 401      57.978  27.155 114.110  1.00 12.98           C
ATOM   1769  C   HIS A 401      58.852  26.405 113.071  1.00 15.94           C
ATOM   1770  O   HIS A 401      58.837  26.796 111.907  1.00 15.07           O
ATOM   1771  CB  HIS A 401      58.889  27.892 115.114  1.00 16.32           C
ATOM   1772  CG  HIS A 401      59.871  28.792 114.461  1.00 17.23           C
ATOM   1773  ND1 HIS A 401      59.661  30.171 114.357  1.00 15.23           N
ATOM   1774  CD2 HIS A 401      61.129  28.549 113.901  1.00 15.61           C
ATOM   1775  CE1 HIS A 401      60.768  30.738 113.740  1.00 14.14           C
ATOM   1776  NE2 HIS A 401      61.664  29.756 113.444  1.00 12.48           N
ATOM   1777  H   HIS A 401      57.189  26.190 115.832  1.00 19.04           H
ATOM   1778  HA  HIS A 401      57.396  27.905 113.502  1.00 15.45           H
ATOM   1779  HB2 HIS A 401      59.440  27.142 115.743  1.00 19.46           H
ATOM   1780  HB3 HIS A 401      58.254  28.440 115.844  1.00 19.46           H
ATOM   1781  HD1 HIS A 401      58.830  30.664 114.642  1.00 18.15           H
ATOM   1782  HD2 HIS A 401      61.663  27.588 113.819  1.00 18.61           H
ATOM   1783  HE1 HIS A 401      60.885  31.794 113.529  1.00 16.85           H
ATOM   1784  N   GLU A 402      59.543  25.284 113.453  1.00 11.31           N
ATOM   1785  CA  GLU A 402      60.430  24.531 112.534  1.00 17.21           C
ATOM   1786  C   GLU A 402      59.620  23.999 111.317  1.00 21.61           C
ATOM   1787  O   GLU A 402      60.041  24.030 110.208  1.00 19.13           O
ATOM   1788  CB  GLU A 402      61.087  23.358 113.288  1.00 17.42           C
ATOM   1789  CG  GLU A 402      62.078  23.809 114.373  1.00 20.97           C
ATOM   1790  CD  GLU A 402      62.824  25.127 114.074  1.00 17.05           C
ATOM   1791  OE1 GLU A 402      63.338  25.309 112.954  1.00 19.87           O
ATOM   1792  OE2 GLU A 402      62.847  25.973 115.000  1.00 18.60           O1-
ATOM   1793  H   GLU A 402      59.639  25.039 114.446  1.00 13.45           H
ATOM   1794  HA  GLU A 402      61.248  25.211 112.139  1.00 20.53           H
ATOM   1795  HB2 GLU A 402      60.318  22.702 113.731  1.00 20.79           H
ATOM   1796  HB3 GLU A 402      61.627  22.729 112.556  1.00 20.79           H
ATOM   1797  HG2 GLU A 402      61.559  23.937 115.342  1.00 25.04           H
ATOM   1798  HG3 GLU A 402      62.839  23.023 114.531  1.00 25.04           H
ATOM   1799  N   PHE A 403      58.399  23.492 111.632  1.00 17.51           N
ATOM   1800  CA  PHE A 403      57.459  22.964 110.669  1.00 19.53           C
ATOM   1801  C   PHE A 403      56.924  24.049 109.714  1.00 20.31           C
ATOM   1802  O   PHE A 403      56.752  23.747 108.545  1.00 14.89           O
ATOM   1803  CB  PHE A 403      56.331  22.199 111.367  1.00 17.51           C
ATOM   1804  CG  PHE A 403      56.704  20.949 112.157  1.00 19.83           C
ATOM   1805  CD1 PHE A 403      57.999  20.386 112.106  1.00 17.35           C
ATOM   1806  CD2 PHE A 403      55.742  20.383 113.018  1.00 14.46           C
ATOM   1807  CE1 PHE A 403      58.344  19.321 112.950  1.00 19.29           C
ATOM   1808  CE2 PHE A 403      56.067  19.280 113.828  1.00 12.65           C
ATOM   1809  CZ  PHE A 403      57.371  18.755 113.808  1.00 20.79           C
ATOM   1810  H   PHE A 403      58.119  23.493 112.600  1.00 20.88           H
ATOM   1811  HA  PHE A 403      57.993  22.237 110.064  1.00 23.32           H
ATOM   1812  HB2 PHE A 403      55.803  22.889 112.025  1.00 20.89           H
ATOM   1813  HB3 PHE A 403      55.619  21.885 110.610  1.00 20.89           H
ATOM   1814  HD1 PHE A 403      58.756  20.788 111.454  1.00 20.70           H
ATOM   1815  HD2 PHE A 403      54.743  20.791 113.054  1.00 17.23           H
ATOM   1816  HE1 PHE A 403      59.350  18.924 112.927  1.00 23.03           H
ATOM   1817  HE2 PHE A 403      55.318  18.843 114.470  1.00 15.05           H
ATOM   1818  HZ  PHE A 403      57.635  17.918 114.438  1.00 24.83           H
ATOM   1819  N   GLY A 404      56.692  25.283 110.164  1.00 18.23           N
ATOM   1820  CA  GLY A 404      56.583  26.419 109.267  1.00 20.58           C
ATOM   1821  C   GLY A 404      57.728  26.468 108.220  1.00 17.53           C
ATOM   1822  O   GLY A 404      57.510  26.458 107.019  1.00 15.58           O
ATOM   1823  H   GLY A 404      56.926  25.470 111.110  1.00 21.75           H
ATOM   1824  HA2 GLY A 404      55.627  26.400 108.695  1.00 24.58           H
ATOM   1825  HA3 GLY A 404      56.594  27.372 109.840  1.00 24.58           H
ATOM   1826  N   HIS A 405      59.028  26.525 108.698  1.00 16.83           N
ATOM   1827  CA  HIS A 405      60.164  26.437 107.749  1.00 19.57           C
ATOM   1828  C   HIS A 405      60.129  25.238 106.747  1.00 19.15           C
ATOM   1829  O   HIS A 405      60.452  25.409 105.598  1.00 22.83           O
ATOM   1830  CB  HIS A 405      61.484  26.327 108.512  1.00 13.40           C
ATOM   1831  CG  HIS A 405      61.885  27.595 109.143  1.00 20.66           C
ATOM   1832  ND1 HIS A 405      61.794  28.860 108.549  1.00 16.96           N
ATOM   1833  CD2 HIS A 405      62.426  27.788 110.409  1.00 15.23           C
ATOM   1834  CE1 HIS A 405      62.309  29.787 109.448  1.00 20.83           C
ATOM   1835  NE2 HIS A 405      62.687  29.150 110.588  1.00 19.50           N
ATOM   1836  H   HIS A 405      59.239  26.413 109.698  1.00 20.07           H
ATOM   1837  HA  HIS A 405      60.133  27.356 107.108  1.00 23.36           H
ATOM   1838  HB2 HIS A 405      62.305  25.967 107.844  1.00 15.95           H
ATOM   1839  HB3 HIS A 405      61.392  25.530 109.295  1.00 15.95           H
ATOM   1840  HD1 HIS A 405      61.459  29.058 107.613  1.00 20.23           H
ATOM   1841  HD2 HIS A 405      62.633  27.042 111.181  1.00 18.16           H
ATOM   1842  HE1 HIS A 405      62.376  30.862 109.258  1.00 24.87           H
ATOM   1843  N   ALA A 406      59.824  24.033 107.256  1.00 14.74           N
ATOM   1844  CA  ALA A 406      59.759  22.795 106.512  1.00 18.65           C
ATOM   1845  C   ALA A 406      58.650  22.824 105.452  1.00 19.81           C
ATOM   1846  O   ALA A 406      58.719  22.023 104.535  1.00 14.14           O
ATOM   1847  CB  ALA A 406      59.552  21.645 107.494  1.00 20.48           C
ATOM   1848  H   ALA A 406      59.620  23.973 108.243  1.00 17.57           H
ATOM   1849  HA  ALA A 406      60.709  22.629 106.015  1.00 22.25           H
ATOM   1850  HB1 ALA A 406      59.494  20.703 106.951  1.00 24.46           H
ATOM   1851  HB2 ALA A 406      60.390  21.603 108.192  1.00 24.46           H
ATOM   1852  HB3 ALA A 406      58.622  21.780 108.044  1.00 24.46           H
ATOM   1853  N   LEU A 407      57.643  23.709 105.591  1.00 20.95           N
ATOM   1854  CA  LEU A 407      56.604  23.963 104.595  1.00 24.52           C
ATOM   1855  C   LEU A 407      56.907  25.152 103.657  1.00 22.18           C
ATOM   1856  O   LEU A 407      56.081  25.459 102.802  1.00 23.33           O
ATOM   1857  CB  LEU A 407      55.212  24.123 105.231  1.00 19.88           C
ATOM   1858  CG  LEU A 407      54.804  22.925 106.102  1.00 20.82           C
ATOM   1859  CD1 LEU A 407      53.668  23.405 107.039  1.00 16.03           C
ATOM   1860  CD2 LEU A 407      54.342  21.690 105.312  1.00 28.04           C
ATOM   1861  H   LEU A 407      57.658  24.320 106.397  1.00 25.02           H
ATOM   1862  HA  LEU A 407      56.543  23.078 103.965  1.00 29.30           H
ATOM   1863  HB2 LEU A 407      55.098  25.075 105.748  1.00 23.73           H
ATOM   1864  HB3 LEU A 407      54.537  24.135 104.377  1.00 23.73           H
ATOM   1865  HG  LEU A 407      55.492  22.549 106.851  1.00 24.86           H
ATOM   1866 HD11 LEU A 407      52.798  22.754 107.012  1.00 19.11           H
ATOM   1867 HD12 LEU A 407      54.019  23.444 108.071  1.00 19.11           H
ATOM   1868 HD13 LEU A 407      53.309  24.395 106.757  1.00 19.11           H
ATOM   1869 HD21 LEU A 407      53.389  21.296 105.646  1.00 33.52           H
ATOM   1870 HD22 LEU A 407      54.257  21.919 104.250  1.00 33.52           H
ATOM   1871 HD23 LEU A 407      55.096  20.909 105.435  1.00 33.52           H
ATOM   1872  N   GLY A 408      58.058  25.814 103.812  1.00 20.16           N
ATOM   1873  CA  GLY A 408      58.566  26.869 102.941  1.00 23.71           C
ATOM   1874  C   GLY A 408      58.426  28.309 103.447  1.00 22.47           C
ATOM   1875  O   GLY A 408      58.861  29.220 102.746  1.00 21.75           O
ATOM   1876  H   GLY A 408      58.674  25.516 104.557  1.00 24.07           H
ATOM   1877  HA2 GLY A 408      59.623  26.670 102.768  1.00 28.34           H
ATOM   1878  HA3 GLY A 408      58.073  26.797 101.971  1.00 28.34           H
ATOM   1879  N   LEU A 409      57.845  28.533 104.634  1.00 24.75           N
ATOM   1880  CA  LEU A 409      57.782  29.859 105.229  1.00 19.12           C
ATOM   1881  C   LEU A 409      59.157  30.323 105.652  1.00 24.28           C
ATOM   1882  O   LEU A 409      59.953  29.545 106.159  1.00 27.25           O
ATOM   1883  CB  LEU A 409      56.925  29.874 106.477  1.00 18.43           C
ATOM   1884  CG  LEU A 409      55.424  29.737 106.246  1.00 22.26           C
ATOM   1885  CD1 LEU A 409      54.726  29.825 107.612  1.00 17.41           C
ATOM   1886  CD2 LEU A 409      54.815  30.776 105.271  1.00 23.83           C
ATOM   1887  H   LEU A 409      57.530  27.753 105.190  1.00 29.58           H
ATOM   1888  HA  LEU A 409      57.374  30.559 104.505  1.00 22.82           H
ATOM   1889  HB2 LEU A 409      57.263  29.076 107.135  1.00 21.99           H
ATOM   1890  HB3 LEU A 409      57.098  30.811 107.008  1.00 21.99           H
ATOM   1891  HG  LEU A 409      55.103  28.775 105.847  1.00 26.59           H
ATOM   1892 HD11 LEU A 409      53.910  30.546 107.631  1.00 20.77           H
ATOM   1893 HD12 LEU A 409      54.325  28.842 107.857  1.00 20.77           H
ATOM   1894 HD13 LEU A 409      55.425  30.102 108.394  1.00 20.77           H
ATOM   1895 HD21 LEU A 409      53.952  31.284 105.695  1.00 28.47           H
ATOM   1896 HD22 LEU A 409      55.539  31.538 104.986  1.00 28.47           H
ATOM   1897 HD23 LEU A 409      54.464  30.266 104.392  1.00 28.47           H
ATOM   1898  N   ASP A 410      59.378  31.623 105.501  1.00 23.14           N
ATOM   1899  CA  ASP A 410      60.599  32.292 105.876  1.00 29.56           C
ATOM   1900  C   ASP A 410      60.263  33.001 107.227  1.00 29.03           C
ATOM   1901  O   ASP A 410      59.167  33.026 107.766  1.00 16.16           O
ATOM   1902  CB  ASP A 410      61.066  33.295 104.832  1.00 35.69           C
ATOM   1903  CG  ASP A 410      61.769  32.586 103.601  1.00 47.62           C
ATOM   1904  OD1 ASP A 410      62.196  31.425 103.749  1.00 56.40           O
ATOM   1905  OD2 ASP A 410      61.831  33.308 102.595  1.00 56.09           O1-
ATOM   1906  H   ASP A 410      58.672  32.161 105.060  1.00 27.64           H
ATOM   1907  HA  ASP A 410      61.441  31.562 106.048  1.00 35.35           H
ATOM   1908  HB2 ASP A 410      60.234  33.890 104.431  1.00 42.70           H
ATOM   1909  HB3 ASP A 410      61.792  34.011 105.235  1.00 42.70           H
ATOM   1910  N   HIS A 411      61.367  33.544 107.918  1.00 23.35           N
ATOM   1911  CA  HIS A 411      61.074  34.375 109.092  1.00 29.15           C
ATOM   1912  C   HIS A 411      60.207  35.620 108.762  1.00 27.59           C
ATOM   1913  O   HIS A 411      60.242  36.219 107.717  1.00 25.62           O
ATOM   1914  CB  HIS A 411      62.368  34.813 109.799  1.00 23.61           C
ATOM   1915  CG  HIS A 411      63.048  33.683 110.488  1.00 25.20           C
ATOM   1916  ND1 HIS A 411      64.428  33.561 110.485  1.00 25.60           N
ATOM   1917  CD2 HIS A 411      62.496  32.639 111.251  1.00 20.27           C
ATOM   1918  CE1 HIS A 411      64.696  32.437 111.214  1.00 21.19           C
ATOM   1919  NE2 HIS A 411      63.544  31.832 111.706  1.00 21.53           N1-
ATOM   1920  H   HIS A 411      62.238  33.741 107.418  1.00 27.89           H
ATOM   1921  HA  HIS A 411      60.467  33.723 109.787  1.00 34.86           H
ATOM   1922  HB2 HIS A 411      63.074  35.275 109.070  1.00 28.21           H
ATOM   1923  HB3 HIS A 411      62.142  35.609 110.540  1.00 28.21           H
ATOM   1924  HD2 HIS A 411      61.466  32.432 111.433  1.00 24.20           H
ATOM   1925  HE1 HIS A 411      65.696  32.061 111.373  1.00 25.31           H
ATOM   1926  N   SER A 412      59.402  35.955 109.782  1.00 24.73           N
ATOM   1927  CA  SER A 412      58.516  37.107 109.885  1.00 25.65           C
ATOM   1928  C   SER A 412      59.196  38.277 110.599  1.00 31.54           C
ATOM   1929  O   SER A 412      60.128  38.088 111.385  1.00 30.39           O
ATOM   1930  CB  SER A 412      57.296  36.685 110.683  1.00 25.51           C
ATOM   1931  OG  SER A 412      56.352  37.717 110.847  1.00 22.20           O
ATOM   1932  H   SER A 412      59.436  35.360 110.596  1.00 29.55           H
ATOM   1933  HA  SER A 412      58.192  37.410 108.891  1.00 30.66           H
ATOM   1934  HB2 SER A 412      56.829  35.854 110.167  1.00 30.49           H
ATOM   1935  HB3 SER A 412      57.621  36.356 111.669  1.00 30.49           H
ATOM   1936  HG  SER A 412      55.602  37.543 110.267  1.00 26.52           H
ATOM   1937  N   SER A 413      58.667  39.484 110.361  1.00 26.17           N
ATOM   1938  CA  SER A 413      59.096  40.735 110.994  1.00 33.73           C
ATOM   1939  C   SER A 413      58.182  41.163 112.142  1.00 29.27           C
ATOM   1940  O   SER A 413      58.534  42.069 112.898  1.00 38.81           O
ATOM   1941  CB  SER A 413      59.217  41.839 109.937  1.00 36.93           C
ATOM   1942  OG  SER A 413      57.939  42.189 109.453  1.00 37.24           O
ATOM   1943  H   SER A 413      57.892  39.543 109.713  1.00 31.28           H
ATOM   1944  HA  SER A 413      60.092  40.582 111.413  1.00 40.35           H
ATOM   1945  HB2 SER A 413      59.678  42.715 110.392  1.00 44.20           H
ATOM   1946  HB3 SER A 413      59.847  41.495 109.118  1.00 44.20           H
ATOM   1947  HG  SER A 413      58.053  42.775 108.702  1.00 44.57           H
ATOM   1948  N   VAL A 414      57.012  40.532 112.247  1.00 23.44           N
ATOM   1949  CA  VAL A 414      55.985  40.791 113.240  1.00 30.32           C
ATOM   1950  C   VAL A 414      56.331  40.070 114.571  1.00 30.56           C
ATOM   1951  O   VAL A 414      56.342  38.837 114.622  1.00 24.24           O
ATOM   1952  CB  VAL A 414      54.648  40.289 112.681  1.00 27.95           C
ATOM   1953  CG1 VAL A 414      53.500  40.584 113.657  1.00 31.83           C
ATOM   1954  CG2 VAL A 414      54.327  40.895 111.311  1.00 29.23           C
ATOM   1955  H   VAL A 414      56.828  39.782 111.596  1.00 28.01           H
ATOM   1956  HA  VAL A 414      55.891  41.867 113.368  1.00 36.26           H
ATOM   1957  HB  VAL A 414      54.524  39.228 112.480  1.00 33.41           H
ATOM   1958 HG11 VAL A 414      52.631  41.033 113.180  1.00 38.08           H
ATOM   1959 HG12 VAL A 414      53.180  39.653 114.130  1.00 38.08           H
ATOM   1960 HG13 VAL A 414      53.833  41.265 114.439  1.00 38.08           H
ATOM   1961 HG21 VAL A 414      53.314  41.279 111.246  1.00 34.95           H
ATOM   1962 HG22 VAL A 414      55.008  41.714 111.085  1.00 34.95           H
ATOM   1963 HG23 VAL A 414      54.443  40.126 110.547  1.00 34.95           H
ATOM   1964  N   PRO A 415      56.607  40.803 115.666  1.00 34.95           N
ATOM   1965  CA  PRO A 415      57.088  40.215 116.910  1.00 32.39           C
ATOM   1966  C   PRO A 415      56.156  39.174 117.529  1.00 25.47           C
ATOM   1967  O   PRO A 415      56.647  38.254 118.166  1.00 29.35           O
ATOM   1968  CB  PRO A 415      57.402  41.386 117.854  1.00 30.15           C
ATOM   1969  CG  PRO A 415      57.608  42.565 116.911  1.00 29.51           C
ATOM   1970  CD  PRO A 415      56.685  42.250 115.745  1.00 30.42           C
ATOM   1971  HA  PRO A 415      58.035  39.728 116.693  1.00 38.75           H
ATOM   1972  HB2 PRO A 415      56.511  41.588 118.446  1.00 36.06           H
ATOM   1973  HB3 PRO A 415      58.258  41.209 118.504  1.00 36.06           H
ATOM   1974  HG2 PRO A 415      57.421  43.533 117.372  1.00 35.29           H
ATOM   1975  HG3 PRO A 415      58.629  42.520 116.530  1.00 35.29           H
ATOM   1976  HD2 PRO A 415      55.688  42.642 115.944  1.00 36.38           H
ATOM   1977  HD3 PRO A 415      57.110  42.696 114.849  1.00 36.38           H
ATOM   1978  N   GLU A 416      54.836  39.291 117.339  1.00 31.40           N
ATOM   1979  CA  GLU A 416      53.861  38.323 117.834  1.00 26.72           C
ATOM   1980  C   GLU A 416      53.558  37.171 116.856  1.00 28.49           C
ATOM   1981  O   GLU A 416      52.840  36.254 117.239  1.00 36.87           O
ATOM   1982  CB  GLU A 416      52.570  38.982 118.424  1.00 34.63           C
ATOM   1983  CG  GLU A 416      51.995  40.167 117.747  1.00 51.88           C
ATOM   1984  CD  GLU A 416      52.822  41.460 117.891  1.00 48.60           C
ATOM   1985  OE1 GLU A 416      53.283  41.963 116.844  1.00 38.61           O
ATOM   1986  OE2 GLU A 416      52.986  41.913 119.052  1.00 52.33           O1-
ATOM   1987  H   GLU A 416      54.492  40.084 116.814  1.00 37.55           H
ATOM   1988  HA  GLU A 416      54.336  37.830 118.678  1.00 31.94           H
ATOM   1989  HB2 GLU A 416      51.833  38.182 118.449  1.00 41.43           H
ATOM   1990  HB3 GLU A 416      52.728  39.300 119.454  1.00 41.43           H
ATOM   1991  HG2 GLU A 416      51.883  39.911 116.694  1.00 62.14           H
ATOM   1992  HG3 GLU A 416      51.004  40.339 118.168  1.00 62.14           H
ATOM   1993  N   ALA A 417      54.154  37.131 115.659  1.00 23.01           N
ATOM   1994  CA  ALA A 417      54.036  35.996 114.758  1.00 22.89           C
ATOM   1995  C   ALA A 417      54.855  34.821 115.301  1.00 23.21           C
ATOM   1996  O   ALA A 417      55.927  35.030 115.858  1.00 23.35           O
ATOM   1997  CB  ALA A 417      54.501  36.410 113.355  1.00 18.58           C
ATOM   1998  H   ALA A 417      54.806  37.860 115.404  1.00 27.49           H
ATOM   1999  HA  ALA A 417      52.993  35.704 114.688  1.00 27.35           H
ATOM   2000  HB1 ALA A 417      54.431  35.569 112.675  1.00 22.17           H
ATOM   2001  HB2 ALA A 417      53.854  37.198 112.979  1.00 22.17           H
ATOM   2002  HB3 ALA A 417      55.535  36.746 113.376  1.00 22.17           H
ATOM   2003  N   LEU A 418      54.390  33.590 115.083  1.00 16.34           N
ATOM   2004  CA  LEU A 418      55.136  32.363 115.356  1.00 18.54           C
ATOM   2005  C   LEU A 418      56.431  32.274 114.567  1.00 20.24           C
ATOM   2006  O   LEU A 418      57.404  31.756 115.116  1.00 17.21           O
ATOM   2007  CB  LEU A 418      54.198  31.155 115.223  1.00 27.22           C
ATOM   2008  CG  LEU A 418      54.889  29.793 115.503  1.00 25.90           C
ATOM   2009  CD1 LEU A 418      54.914  29.394 116.975  1.00 24.91           C
ATOM   2010  CD2 LEU A 418      54.153  28.666 114.715  1.00 24.93           C
ATOM   2011  H   LEU A 418      53.511  33.487 114.596  1.00 19.48           H
ATOM   2012  HA  LEU A 418      55.431  32.392 116.407  1.00 22.13           H
ATOM   2013  HB2 LEU A 418      53.443  31.320 115.995  1.00 32.54           H
ATOM   2014  HB3 LEU A 418      53.688  31.160 114.259  1.00 32.54           H
ATOM   2015  HG  LEU A 418      55.876  29.647 115.062  1.00 30.96           H
ATOM   2016 HD11 LEU A 418      54.553  28.388 117.169  1.00 29.76           H
ATOM   2017 HD12 LEU A 418      55.945  29.450 117.315  1.00 29.76           H
ATOM   2018 HD13 LEU A 418      54.318  30.088 117.560  1.00 29.76           H
ATOM   2019 HD21 LEU A 418      54.584  27.815 114.889  1.00 29.79           H
ATOM   2020 HD22 LEU A 418      53.227  28.623 115.000  1.00 29.79           H
ATOM   2021 HD23 LEU A 418      54.190  28.858 113.765  1.00 29.79           H
ATOM   2022  N   MET A 419      56.473  32.810 113.336  1.00 19.60           N
ATOM   2023  CA  MET A 419      57.674  32.805 112.526  1.00 17.91           C
ATOM   2024  C   MET A 419      58.654  33.911 112.870  1.00 16.37           C
ATOM   2025  O   MET A 419      59.673  34.034 112.204  1.00 18.72           O
ATOM   2026  CB  MET A 419      57.307  32.780 111.048  1.00 18.81           C
ATOM   2027  CG  MET A 419      56.524  31.533 110.656  1.00 19.18           C
ATOM   2028  SD  MET A 419      57.236  29.935 111.138  1.00 17.05           S
ATOM   2029  CE  MET A 419      58.836  29.919 110.349  1.00 16.19           C
ATOM   2030  H   MET A 419      55.632  33.201 112.933  1.00 23.40           H
ATOM   2031  HA  MET A 419      58.210  31.882 112.726  1.00 21.37           H
ATOM   2032  HB2 MET A 419      56.727  33.664 110.809  1.00 22.45           H
ATOM   2033  HB3 MET A 419      58.217  32.801 110.452  1.00 22.45           H
ATOM   2034  HG2 MET A 419      55.530  31.596 111.094  1.00 22.89           H
ATOM   2035  HG3 MET A 419      56.410  31.561 109.576  1.00 22.89           H
ATOM   2036  HE1 MET A 419      59.331  28.976 110.570  1.00 19.31           H
ATOM   2037  HE2 MET A 419      58.724  30.026 109.272  1.00 19.31           H
ATOM   2038  HE3 MET A 419      59.445  30.729 110.743  1.00 19.31           H
ATOM   2039  N   TYR A 420      58.408  34.685 113.922  1.00 20.06           N
ATOM   2040  CA  TYR A 420      59.425  35.580 114.443  1.00 22.73           C
ATOM   2041  C   TYR A 420      60.679  34.791 114.868  1.00 20.19           C
ATOM   2042  O   TYR A 420      60.565  33.699 115.435  1.00 16.59           O
ATOM   2043  CB  TYR A 420      58.845  36.447 115.547  1.00 27.02           C
ATOM   2044  CG  TYR A 420      59.674  37.665 115.870  1.00 30.39           C
ATOM   2045  CD1 TYR A 420      59.716  38.756 114.972  1.00 31.89           C
ATOM   2046  CD2 TYR A 420      60.352  37.729 117.093  1.00 32.21           C
ATOM   2047  CE1 TYR A 420      60.442  39.909 115.301  1.00 31.99           C
ATOM   2048  CE2 TYR A 420      61.045  38.894 117.448  1.00 36.84           C
ATOM   2049  CZ  TYR A 420      61.079  39.995 116.565  1.00 42.47           C
ATOM   2050  OH  TYR A 420      61.708  41.141 116.951  1.00 43.28           O
ATOM   2051  H   TYR A 420      57.553  34.564 114.448  1.00 23.95           H
ATOM   2052  HA  TYR A 420      59.663  36.251 113.622  1.00 27.16           H
ATOM   2053  HB2 TYR A 420      57.870  36.800 115.216  1.00 32.30           H
ATOM   2054  HB3 TYR A 420      58.701  35.840 116.441  1.00 32.30           H
ATOM   2055  HD1 TYR A 420      59.189  38.708 114.029  1.00 38.15           H
ATOM   2056  HD2 TYR A 420      60.315  36.895 117.777  1.00 38.53           H
ATOM   2057  HE1 TYR A 420      60.466  40.749 114.622  1.00 38.27           H
ATOM   2058  HE2 TYR A 420      61.541  38.954 118.406  1.00 44.09           H
ATOM   2059  HH  TYR A 420      62.077  41.077 117.833  1.00 51.81           H
ATOM   2060  N   PRO A 421      61.884  35.296 114.566  1.00 18.29           N
ATOM   2061  CA  PRO A 421      63.095  34.493 114.693  1.00 26.21           C
ATOM   2062  C   PRO A 421      63.635  34.287 116.131  1.00 22.19           C
ATOM   2063  O   PRO A 421      64.668  33.650 116.345  1.00 20.86           O
ATOM   2064  CB  PRO A 421      64.167  35.229 113.863  1.00 30.35           C
ATOM   2065  CG  PRO A 421      63.644  36.658 113.662  1.00 25.59           C
ATOM   2066  CD  PRO A 421      62.123  36.550 113.800  1.00 24.30           C
ATOM   2067  HA  PRO A 421      62.926  33.453 114.287  1.00 31.33           H
ATOM   2068  HB2 PRO A 421      65.160  35.212 114.344  1.00 36.29           H
ATOM   2069  HB3 PRO A 421      64.289  34.730 112.874  1.00 36.29           H
ATOM   2070  HG2 PRO A 421      64.065  37.336 114.423  1.00 30.59           H
ATOM   2071  HG3 PRO A 421      63.934  37.055 112.675  1.00 30.59           H
ATOM   2072  HD2 PRO A 421      61.717  37.434 114.313  1.00 29.04           H
ATOM   2073  HD3 PRO A 421      61.661  36.470 112.790  1.00 29.04           H
ATOM   2074  N   MET A 422      62.880  34.747 117.181  1.00 20.01           N
ATOM   2075  CA  MET A 422      63.322  34.687 118.584  1.00 24.97           C
ATOM   2076  C   MET A 422      62.188  33.881 119.260  1.00 26.06           C
ATOM   2077  O   MET A 422      61.004  34.025 118.962  1.00 21.25           O
ATOM   2078  CB  MET A 422      63.445  36.156 119.047  1.00 27.39           C
ATOM   2079  CG  MET A 422      63.753  36.374 120.514  1.00 45.01           C
ATOM   2080  SD  MET A 422      63.200  38.082 120.891  1.00 57.75           S
ATOM   2081  CE  MET A 422      61.753  37.879 121.951  1.00 36.39           C
ATOM   2082  H   MET A 422      62.007  35.265 117.032  1.00 23.89           H
ATOM   2083  HA  MET A 422      64.314  34.158 118.676  1.00 29.85           H
ATOM   2084  HB2 MET A 422      64.230  36.650 118.435  1.00 32.75           H
ATOM   2085  HB3 MET A 422      62.499  36.680 118.783  1.00 32.75           H
ATOM   2086  HG2 MET A 422      63.261  35.633 121.177  1.00 53.89           H
ATOM   2087  HG3 MET A 422      64.837  36.308 120.729  1.00 53.89           H
ATOM   2088  HE1 MET A 422      61.482  38.870 122.334  1.00 43.54           H
ATOM   2089  HE2 MET A 422      60.898  37.480 121.394  1.00 43.54           H
ATOM   2090  HE3 MET A 422      61.948  37.219 122.804  1.00 43.54           H
ATOM   2091  N   TYR A 423      62.604  32.940 120.175  1.00 16.56           N
ATOM   2092  CA  TYR A 423      61.620  32.189 120.970  1.00 20.80           C
ATOM   2093  C   TYR A 423      61.014  33.168 121.990  1.00 22.72           C
ATOM   2094  O   TYR A 423      61.699  33.856 122.678  1.00 26.86           O
ATOM   2095  CB  TYR A 423      62.329  31.059 121.749  1.00 20.56           C
ATOM   2096  CG  TYR A 423      61.412  30.323 122.673  1.00 20.16           C
ATOM   2097  CD1 TYR A 423      60.693  29.204 122.226  1.00 20.03           C
ATOM   2098  CD2 TYR A 423      61.292  30.711 124.015  1.00 22.11           C
ATOM   2099  CE1 TYR A 423      59.870  28.482 123.088  1.00 17.20           C
ATOM   2100  CE2 TYR A 423      60.460  30.022 124.897  1.00 19.45           C
ATOM   2101  CZ  TYR A 423      59.747  28.916 124.413  1.00 21.45           C
ATOM   2102  OH  TYR A 423      58.849  28.212 125.183  1.00 18.09           O
ATOM   2103  H   TYR A 423      63.607  32.825 120.436  1.00 19.75           H
ATOM   2104  HA  TYR A 423      60.837  31.764 120.281  1.00 24.83           H
ATOM   2105  HB2 TYR A 423      62.793  30.359 121.018  1.00 24.55           H
ATOM   2106  HB3 TYR A 423      63.198  31.475 122.308  1.00 24.55           H
ATOM   2107  HD1 TYR A 423      60.784  28.889 121.185  1.00 23.91           H
ATOM   2108  HD2 TYR A 423      61.856  31.575 124.372  1.00 26.41           H
ATOM   2109  HE1 TYR A 423      59.312  27.615 122.746  1.00 20.52           H
ATOM   2110  HE2 TYR A 423      60.352  30.351 125.925  1.00 23.21           H
ATOM   2111  HH  TYR A 423      58.917  28.460 126.142  1.00 21.59           H
ATOM   2112  N   ARG A 424      59.656  33.109 122.025  1.00 22.86           N
ATOM   2113  CA  ARG A 424      58.802  33.680 123.065  1.00 35.26           C
ATOM   2114  C   ARG A 424      57.649  32.723 123.451  1.00 26.90           C
ATOM   2115  O   ARG A 424      56.892  32.255 122.612  1.00 27.32           O
ATOM   2116  CB  ARG A 424      58.387  35.116 122.675  1.00 37.40           C
ATOM   2117  CG  ARG A 424      57.410  35.197 121.506  1.00 44.39           C
ATOM   2118  CD  ARG A 424      56.669  36.539 121.452  1.00 55.50           C
ATOM   2119  NE  ARG A 424      55.431  36.432 120.647  1.00 63.25           N
ATOM   2120  CZ  ARG A 424      54.241  35.947 121.056  1.00 67.85           C
ATOM   2121  NH1 ARG A 424      54.003  35.643 122.337  1.00 70.42           N
ATOM   2122  NH2 ARG A 424      53.261  35.751 120.172  1.00 61.98           N1+
ATOM   2123  H   ARG A 424      59.196  32.529 121.340  1.00 27.31           H
ATOM   2124  HA  ARG A 424      59.423  33.768 123.955  1.00 42.20           H
ATOM   2125  HB2 ARG A 424      57.904  35.544 123.554  1.00 44.76           H
ATOM   2126  HB3 ARG A 424      59.270  35.716 122.446  1.00 44.76           H
ATOM   2127  HG2 ARG A 424      57.930  34.982 120.575  1.00 53.14           H
ATOM   2128  HG3 ARG A 424      56.637  34.449 121.651  1.00 53.14           H
ATOM   2129  HD2 ARG A 424      56.413  36.868 122.460  1.00 66.48           H
ATOM   2130  HD3 ARG A 424      57.330  37.282 121.002  1.00 66.48           H
ATOM   2131  HE  ARG A 424      55.540  36.627 119.659  1.00 75.78           H
ATOM   2132 HH11 ARG A 424      54.731  35.764 123.025  1.00 84.39           H
ATOM   2133 HH12 ARG A 424      53.105  35.267 122.605  1.00 84.39           H
ATOM   2134 HH21 ARG A 424      53.416  35.947 119.192  1.00 74.26           H
ATOM   2135 HH22 ARG A 424      52.378  35.358 120.462  1.00 74.26           H
ATOM   2136  N   PHE A 425      57.511  32.394 124.736  1.00 27.55           N
ATOM   2137  CA  PHE A 425      56.407  31.553 125.199  1.00 25.41           C
ATOM   2138  C   PHE A 425      55.077  32.317 125.157  1.00 30.30           C
ATOM   2139  O   PHE A 425      55.014  33.518 125.407  1.00 34.99           O
ATOM   2140  CB  PHE A 425      56.706  30.977 126.583  1.00 22.48           C
ATOM   2141  CG  PHE A 425      55.602  30.083 127.108  1.00 24.54           C
ATOM   2142  CD1 PHE A 425      54.600  30.631 127.929  1.00 21.98           C
ATOM   2143  CD2 PHE A 425      55.473  28.758 126.650  1.00 21.91           C
ATOM   2144  CE1 PHE A 425      53.454  29.881 128.233  1.00 20.78           C
ATOM   2145  CE2 PHE A 425      54.340  27.997 126.991  1.00 22.67           C
ATOM   2146  CZ  PHE A 425      53.325  28.558 127.779  1.00 19.94           C
ATOM   2147  H   PHE A 425      58.160  32.763 125.416  1.00 32.93           H
ATOM   2148  HA  PHE A 425      56.332  30.698 124.527  1.00 30.38           H
ATOM   2149  HB2 PHE A 425      57.633  30.410 126.526  1.00 26.86           H
ATOM   2150  HB3 PHE A 425      56.851  31.806 127.273  1.00 26.86           H
ATOM   2151  HD1 PHE A 425      54.665  31.658 128.250  1.00 26.25           H
ATOM   2152  HD2 PHE A 425      56.226  28.332 126.005  1.00 26.17           H
ATOM   2153  HE1 PHE A 425      52.671  30.327 128.820  1.00 24.82           H
ATOM   2154  HE2 PHE A 425      54.239  26.985 126.630  1.00 27.09           H
ATOM   2155  HZ  PHE A 425      52.444  27.983 128.022  1.00 23.80           H
ATOM   2156  N   THR A 426      54.005  31.600 124.830  1.00 26.22           N
ATOM   2157  CA  THR A 426      52.664  32.139 124.757  1.00 27.61           C
ATOM   2158  C   THR A 426      51.667  31.054 125.097  1.00 24.98           C
ATOM   2159  O   THR A 426      51.812  29.897 124.701  1.00 25.42           O
ATOM   2160  CB  THR A 426      52.402  32.785 123.382  1.00 32.46           C
ATOM   2161  OG1 THR A 426      51.169  33.458 123.406  1.00 36.96           O
ATOM   2162  CG2 THR A 426      52.431  31.843 122.180  1.00 25.60           C
ATOM   2163  H   THR A 426      54.113  30.617 124.634  1.00 31.34           H
ATOM   2164  HA  THR A 426      52.572  32.916 125.518  1.00 33.01           H
ATOM   2165  HB  THR A 426      53.178  33.528 123.235  1.00 38.83           H
ATOM   2166  HG1 THR A 426      50.468  32.807 123.517  1.00 44.23           H
ATOM   2167 HG21 THR A 426      52.256  32.347 121.370  1.00 30.60           H
ATOM   2168 HG22 THR A 426      52.637  30.819 122.480  1.00 30.60           H
ATOM   2169 HG23 THR A 426      51.483  31.863 121.640  1.00 30.60           H
ATOM   2170  N   GLU A 427      50.641  31.469 125.828  1.00 32.83           N
ATOM   2171  CA  GLU A 427      49.419  30.711 126.010  1.00 37.18           C
ATOM   2172  C   GLU A 427      48.456  31.095 124.868  1.00 36.60           C
ATOM   2173  O   GLU A 427      48.639  32.099 124.169  1.00 30.10           O
ATOM   2174  CB  GLU A 427      48.832  31.013 127.399  1.00 38.90           C
ATOM   2175  CG  GLU A 427      49.731  30.474 128.524  1.00 46.70           C
ATOM   2176  CD  GLU A 427      49.085  30.552 129.909  1.00 41.30           C
ATOM   2177  OE1 GLU A 427      48.837  31.696 130.349  1.00 44.92           O
ATOM   2178  OE2 GLU A 427      48.897  29.483 130.533  1.00 44.40           O1-
ATOM   2179  H   GLU A 427      50.603  32.442 126.092  1.00 39.27           H
ATOM   2180  HA  GLU A 427      49.628  29.640 125.966  1.00 44.50           H
ATOM   2181  HB2 GLU A 427      48.630  32.077 127.531  1.00 46.56           H
ATOM   2182  HB3 GLU A 427      47.889  30.470 127.455  1.00 46.56           H
ATOM   2183  HG2 GLU A 427      50.000  29.437 128.306  1.00 55.92           H
ATOM   2184  HG3 GLU A 427      50.636  31.081 128.548  1.00 55.92           H
ATOM   2185  N   GLY A 428      47.417  30.289 124.668  1.00 31.88           N
ATOM   2186  CA  GLY A 428      46.456  30.581 123.622  1.00 41.59           C
ATOM   2187  C   GLY A 428      47.045  30.344 122.221  1.00 38.95           C
ATOM   2188  O   GLY A 428      48.104  29.709 122.098  1.00 32.34           O
ATOM   2189  H   GLY A 428      47.276  29.470 125.250  1.00 38.14           H
ATOM   2190  HA2 GLY A 428      45.583  29.941 123.756  1.00 49.78           H
ATOM   2191  HA3 GLY A 428      46.122  31.613 123.726  1.00 49.78           H
ATOM   2192  N   PRO A 429      46.321  30.804 121.173  1.00 39.92           N
ATOM   2193  CA  PRO A 429      46.544  30.392 119.797  1.00 30.27           C
ATOM   2194  C   PRO A 429      47.933  30.840 119.326  1.00 27.00           C
ATOM   2195  O   PRO A 429      48.219  32.037 119.332  1.00 35.93           O
ATOM   2196  CB  PRO A 429      45.428  31.023 118.970  1.00 35.94           C
ATOM   2197  CG  PRO A 429      44.888  32.157 119.835  1.00 32.82           C
ATOM   2198  CD  PRO A 429      45.176  31.700 121.259  1.00 36.84           C
ATOM   2199  HA  PRO A 429      46.418  29.315 119.720  1.00 36.21           H
ATOM   2200  HB2 PRO A 429      45.731  31.347 117.973  1.00 43.01           H
ATOM   2201  HB3 PRO A 429      44.643  30.270 118.886  1.00 43.01           H
ATOM   2202  HG2 PRO A 429      45.501  33.041 119.653  1.00 39.26           H
ATOM   2203  HG3 PRO A 429      43.842  32.388 119.639  1.00 39.26           H
ATOM   2204  HD2 PRO A 429      45.383  32.571 121.882  1.00 44.08           H
ATOM   2205  HD3 PRO A 429      44.320  31.139 121.637  1.00 44.08           H
ATOM   2206  N   PRO A 430      48.805  29.909 118.917  1.00 27.16           N
ATOM   2207  CA  PRO A 430      50.154  30.259 118.468  1.00 27.94           C
ATOM   2208  C   PRO A 430      50.211  31.054 117.151  1.00 25.23           C
ATOM   2209  O   PRO A 430      51.079  31.902 116.977  1.00 27.76           O
ATOM   2210  CB  PRO A 430      50.915  28.928 118.365  1.00 29.52           C
ATOM   2211  CG  PRO A 430      50.049  27.915 119.119  1.00 29.92           C
ATOM   2212  CD  PRO A 430      48.632  28.467 119.020  1.00 23.33           C
ATOM   2213  HA  PRO A 430      50.623  30.846 119.258  1.00 33.41           H
ATOM   2214  HB2 PRO A 430      50.926  28.634 117.315  1.00 35.30           H
ATOM   2215  HB3 PRO A 430      51.939  28.982 118.732  1.00 35.30           H
ATOM   2216  HG2 PRO A 430      50.160  26.887 118.797  1.00 35.79           H
ATOM   2217  HG3 PRO A 430      50.332  27.971 120.170  1.00 35.79           H
ATOM   2218  HD2 PRO A 430      48.137  28.110 118.122  1.00 27.88           H
ATOM   2219  HD3 PRO A 430      48.089  28.160 119.912  1.00 27.88           H
ATOM   2220  N   LEU A 431      49.335  30.734 116.200  1.00 22.51           N
ATOM   2221  CA  LEU A 431      49.348  31.300 114.856  1.00 28.80           C
ATOM   2222  C   LEU A 431      48.753  32.686 114.892  1.00 23.96           C
ATOM   2223  O   LEU A 431      47.614  32.856 115.317  1.00 25.89           O
ATOM   2224  CB  LEU A 431      48.542  30.380 113.920  1.00 22.62           C
ATOM   2225  CG  LEU A 431      49.161  29.069 113.393  1.00 21.91           C
ATOM   2226  CD1 LEU A 431      48.886  28.721 111.929  1.00 32.87           C
ATOM   2227  CD2 LEU A 431      50.683  29.003 113.572  1.00 25.51           C
ATOM   2228  H   LEU A 431      48.637  30.038 116.402  1.00 26.89           H
ATOM   2229  HA  LEU A 431      50.369  31.392 114.489  1.00 34.44           H
ATOM   2230  HB2 LEU A 431      47.643  30.105 114.471  1.00 27.03           H
ATOM   2231  HB3 LEU A 431      48.215  30.971 113.066  1.00 27.03           H
ATOM   2232  HG  LEU A 431      48.926  28.282 114.109  1.00 26.17           H
ATOM   2233 HD11 LEU A 431      49.782  28.397 111.399  1.00 39.32           H
ATOM   2234 HD12 LEU A 431      48.168  27.897 111.916  1.00 39.32           H
ATOM   2235 HD13 LEU A 431      48.455  29.560 111.396  1.00 39.32           H
ATOM   2236 HD21 LEU A 431      50.999  27.959 113.608  1.00 30.48           H
ATOM   2237 HD22 LEU A 431      51.186  29.493 112.735  1.00 30.48           H
ATOM   2238 HD23 LEU A 431      51.008  29.448 114.507  1.00 30.48           H
ATOM   2239  N   HIS A 432      49.539  33.652 114.419  1.00 21.62           N
ATOM   2240  CA  HIS A 432      49.122  35.009 114.123  1.00 27.30           C
ATOM   2241  C   HIS A 432      48.539  35.104 112.696  1.00 27.18           C
ATOM   2242  O   HIS A 432      48.810  34.239 111.871  1.00 25.82           O
ATOM   2243  CB  HIS A 432      50.351  35.891 114.333  1.00 25.09           C
ATOM   2244  CG  HIS A 432      50.077  37.366 114.223  1.00 34.22           C
ATOM   2245  ND1 HIS A 432      50.155  38.115 113.050  1.00 30.45           N
ATOM   2246  CD2 HIS A 432      49.732  38.195 115.249  1.00 35.62           C
ATOM   2247  CE1 HIS A 432      49.922  39.382 113.402  1.00 28.25           C
ATOM   2248  NE2 HIS A 432      49.657  39.456 114.712  1.00 37.59           N
ATOM   2249  H   HIS A 432      50.487  33.410 114.164  1.00 25.83           H
ATOM   2250  HA  HIS A 432      48.366  35.317 114.843  1.00 32.64           H
ATOM   2251  HB2 HIS A 432      51.101  35.626 113.589  1.00 29.98           H
ATOM   2252  HB3 HIS A 432      50.765  35.692 115.320  1.00 29.98           H
ATOM   2253  HD2 HIS A 432      49.628  37.925 116.288  1.00 42.63           H
ATOM   2254  HE1 HIS A 432      50.184  40.238 112.798  1.00 33.77           H
ATOM   2255  HE2 HIS A 432      49.645  40.316 115.242  1.00 44.98           H
ATOM   2256  N   LYS A 433      47.759  36.159 112.390  1.00 30.26           N
ATOM   2257  CA  LYS A 433      47.246  36.468 111.047  1.00 27.56           C
ATOM   2258  C   LYS A 433      48.359  36.398 110.022  1.00 29.25           C
ATOM   2259  O   LYS A 433      48.140  35.870 108.943  1.00 25.27           O
ATOM   2260  CB  LYS A 433      46.638  37.883 110.930  1.00 33.29           C
ATOM   2261  CG  LYS A 433      45.290  38.118 111.636  1.00 47.87           C
ATOM   2262  CD  LYS A 433      45.123  39.517 112.281  1.00 58.56           C
ATOM   2263  CE  LYS A 433      44.322  39.524 113.608  1.00 67.14           C
ATOM   2264  NZ  LYS A 433      44.129  40.887 114.162  1.00 63.62           N1+
ATOM   2265  H   LYS A 433      47.592  36.848 113.110  1.00 36.19           H
ATOM   2266  HA  LYS A 433      46.489  35.733 110.773  1.00 32.95           H
ATOM   2267  HB2 LYS A 433      47.384  38.551 111.360  1.00 39.82           H
ATOM   2268  HB3 LYS A 433      46.518  38.170 109.884  1.00 39.82           H
ATOM   2269  HG2 LYS A 433      44.433  37.810 111.035  1.00 57.32           H
ATOM   2270  HG3 LYS A 433      45.323  37.441 112.490  1.00 57.32           H
ATOM   2271  HD2 LYS A 433      46.111  39.891 112.552  1.00 70.16           H
ATOM   2272  HD3 LYS A 433      44.690  40.200 111.549  1.00 70.16           H
ATOM   2273  HE2 LYS A 433      43.343  39.075 113.427  1.00 80.44           H
ATOM   2274  HE3 LYS A 433      44.836  38.921 114.351  1.00 80.44           H
ATOM   2275  HZ1 LYS A 433      43.597  40.835 115.020  1.00 76.23           H
ATOM   2276  HZ2 LYS A 433      45.027  41.311 114.355  1.00 76.23           H
ATOM   2277  HZ3 LYS A 433      43.628  41.457 113.492  1.00 76.23           H
ATOM   2278  N   ASP A 434      49.532  36.928 110.357  1.00 25.78           N
ATOM   2279  CA  ASP A 434      50.684  36.920 109.489  1.00 21.15           C
ATOM   2280  C   ASP A 434      51.128  35.503 109.127  1.00 24.17           C
ATOM   2281  O   ASP A 434      51.466  35.255 107.974  1.00 24.80           O
ATOM   2282  CB  ASP A 434      51.781  37.727 110.147  1.00 21.03           C
ATOM   2283  CG  ASP A 434      52.893  38.000 109.155  1.00 20.82           C
ATOM   2284  OD1 ASP A 434      53.941  37.362 109.317  1.00 23.13           O
ATOM   2285  OD2 ASP A 434      52.706  38.875 108.277  1.00 30.77           O1-
ATOM   2286  H   ASP A 434      49.642  37.344 111.268  1.00 30.81           H
ATOM   2287  HA  ASP A 434      50.398  37.442 108.579  1.00 25.26           H
ATOM   2288  HB2 ASP A 434      51.377  38.683 110.484  1.00 25.12           H
ATOM   2289  HB3 ASP A 434      52.168  37.199 111.018  1.00 25.12           H
ATOM   2290  N   ASP A 435      51.102  34.555 110.072  1.00 20.53           N
ATOM   2291  CA  ASP A 435      51.501  33.175 109.800  1.00 23.66           C
ATOM   2292  C   ASP A 435      50.481  32.497 108.861  1.00 22.86           C
ATOM   2293  O   ASP A 435      50.867  31.765 107.948  1.00 24.64           O
ATOM   2294  CB  ASP A 435      51.673  32.371 111.103  1.00 24.71           C
ATOM   2295  CG  ASP A 435      52.611  33.002 112.153  1.00 19.68           C
ATOM   2296  OD1 ASP A 435      53.789  33.290 111.865  1.00 14.92           O
ATOM   2297  OD2 ASP A 435      52.119  33.180 113.280  1.00 15.68           O1-
ATOM   2298  H   ASP A 435      50.749  34.776 110.990  1.00 24.52           H
ATOM   2299  HA  ASP A 435      52.472  33.191 109.308  1.00 28.27           H
ATOM   2300  HB2 ASP A 435      50.692  32.219 111.552  1.00 29.53           H
ATOM   2301  HB3 ASP A 435      52.060  31.387 110.844  1.00 29.53           H
ATOM   2302  N   VAL A 436      49.185  32.731 109.111  1.00 19.91           N
ATOM   2303  CA  VAL A 436      48.057  32.190 108.371  1.00 27.14           C
ATOM   2304  C   VAL A 436      48.040  32.700 106.916  1.00 23.65           C
ATOM   2305  O   VAL A 436      47.988  31.894 106.002  1.00 24.91           O
ATOM   2306  CB  VAL A 436      46.739  32.522 109.100  1.00 28.32           C
ATOM   2307  CG1 VAL A 436      45.531  31.920 108.335  1.00 32.47           C
ATOM   2308  CG2 VAL A 436      46.721  31.991 110.547  1.00 25.88           C
ATOM   2309  H   VAL A 436      48.962  33.329 109.894  1.00 23.76           H
ATOM   2310  HA  VAL A 436      48.154  31.104 108.355  1.00 32.45           H
ATOM   2311  HB  VAL A 436      46.478  33.575 109.230  1.00 33.86           H
ATOM   2312 HG11 VAL A 436      44.849  31.367 108.978  1.00 38.84           H
ATOM   2313 HG12 VAL A 436      44.969  32.730 107.869  1.00 38.84           H
ATOM   2314 HG13 VAL A 436      45.860  31.237 107.553  1.00 38.84           H
ATOM   2315 HG21 VAL A 436      45.848  31.384 110.781  1.00 30.93           H
ATOM   2316 HG22 VAL A 436      47.602  31.385 110.725  1.00 30.93           H
ATOM   2317 HG23 VAL A 436      46.734  32.831 111.238  1.00 30.93           H
ATOM   2318  N   ASN A 437      48.114  34.006 106.681  1.00 24.62           N
ATOM   2319  CA  ASN A 437      48.247  34.566 105.334  1.00 28.51           C
ATOM   2320  C   ASN A 437      49.470  34.022 104.616  1.00 26.90           C
ATOM   2321  O   ASN A 437      49.363  33.730 103.435  1.00 26.55           O
ATOM   2322  CB  ASN A 437      48.333  36.103 105.360  1.00 31.43           C
ATOM   2323  CG  ASN A 437      47.100  36.754 105.961  1.00 40.54           C
ATOM   2324  OD1 ASN A 437      46.004  36.196 105.952  1.00 46.49           O
ATOM   2325  ND2 ASN A 437      47.282  37.947 106.517  1.00 47.32           N
ATOM   2326  H   ASN A 437      48.191  34.638 107.466  1.00 29.42           H
ATOM   2327  HA  ASN A 437      47.358  34.289 104.766  1.00 34.09           H
ATOM   2328  HB2 ASN A 437      49.216  36.410 105.919  1.00 37.59           H
ATOM   2329  HB3 ASN A 437      48.442  36.474 104.340  1.00 37.59           H
ATOM   2330 HD21 ASN A 437      46.507  38.407 106.967  1.00 56.67           H
ATOM   2331 HD22 ASN A 437      48.204  38.360 106.519  1.00 56.67           H
ATOM   2332  N   GLY A 438      50.613  33.909 105.304  1.00 21.43           N
ATOM   2333  CA  GLY A 438      51.851  33.368 104.772  1.00 21.62           C
ATOM   2334  C   GLY A 438      51.706  31.952 104.229  1.00 21.11           C
ATOM   2335  O   GLY A 438      52.139  31.679 103.117  1.00 23.38           O
ATOM   2336  H   GLY A 438      50.623  34.185 106.275  1.00 25.59           H
ATOM   2337  HA2 GLY A 438      52.227  34.021 103.992  1.00 25.83           H
ATOM   2338  HA3 GLY A 438      52.579  33.345 105.579  1.00 25.83           H
ATOM   2339  N   ILE A 439      51.098  31.034 104.985  1.00 22.34           N
ATOM   2340  CA  ILE A 439      50.953  29.655 104.550  1.00 23.45           C
ATOM   2341  C   ILE A 439      49.903  29.461 103.434  1.00 23.63           C
ATOM   2342  O   ILE A 439      50.149  28.706 102.494  1.00 20.89           O
ATOM   2343  CB  ILE A 439      50.782  28.764 105.785  1.00 15.68           C
ATOM   2344  CG1 ILE A 439      51.054  27.284 105.438  1.00 18.34           C
ATOM   2345  CG2 ILE A 439      49.452  28.875 106.564  1.00 14.03           C
ATOM   2346  CD1 ILE A 439      52.534  26.945 105.221  1.00 15.64           C
ATOM   2347  H   ILE A 439      50.778  31.279 105.911  1.00 26.68           H
ATOM   2348  HA  ILE A 439      51.918  29.390 104.114  1.00 28.02           H
ATOM   2349  HB  ILE A 439      51.552  28.921 106.541  1.00 18.70           H
ATOM   2350 HG12 ILE A 439      50.515  26.545 106.022  1.00 21.89           H
ATOM   2351 HG13 ILE A 439      50.671  27.200 104.428  1.00 21.89           H
ATOM   2352 HG21 ILE A 439      49.041  27.904 106.813  1.00 16.71           H
ATOM   2353 HG22 ILE A 439      49.626  29.413 107.491  1.00 16.71           H
ATOM   2354 HG23 ILE A 439      48.701  29.416 106.004  1.00 16.71           H
ATOM   2355 HD11 ILE A 439      52.612  26.040 104.622  1.00 18.65           H
ATOM   2356 HD12 ILE A 439      53.061  27.740 104.695  1.00 18.65           H
ATOM   2357 HD13 ILE A 439      53.005  26.781 106.188  1.00 18.65           H
ATOM   2358  N   ARG A 440      48.764  30.147 103.533  1.00 19.63           N
ATOM   2359  CA  ARG A 440      47.722  30.188 102.523  1.00 22.06           C
ATOM   2360  C   ARG A 440      48.224  30.760 101.212  1.00 24.48           C
ATOM   2361  O   ARG A 440      47.787  30.316 100.159  1.00 33.94           O
ATOM   2362  CB  ARG A 440      46.571  31.015 103.071  1.00 23.34           C
ATOM   2363  CG  ARG A 440      45.789  30.266 104.143  1.00 21.67           C
ATOM   2364  CD  ARG A 440      44.400  30.881 104.258  1.00 29.42           C
ATOM   2365  NE  ARG A 440      43.626  30.181 105.288  1.00 42.60           N
ATOM   2366  CZ  ARG A 440      42.778  30.726 106.176  1.00 48.96           C
ATOM   2367  NH1 ARG A 440      42.586  32.047 106.249  1.00 51.89           N
ATOM   2368  NH2 ARG A 440      42.098  29.933 107.006  1.00 43.79           N1+
ATOM   2369  H   ARG A 440      48.646  30.748 104.338  1.00 23.43           H
ATOM   2370  HA  ARG A 440      47.370  29.176 102.321  1.00 26.35           H
ATOM   2371  HB2 ARG A 440      46.908  31.981 103.442  1.00 27.88           H
ATOM   2372  HB3 ARG A 440      45.897  31.185 102.231  1.00 27.88           H
ATOM   2373  HG2 ARG A 440      45.652  29.231 103.830  1.00 25.88           H
ATOM   2374  HG3 ARG A 440      46.317  30.265 105.090  1.00 25.88           H
ATOM   2375  HD2 ARG A 440      44.511  31.934 104.515  1.00 35.18           H
ATOM   2376  HD3 ARG A 440      43.877  30.802 103.302  1.00 35.18           H
ATOM   2377  HE  ARG A 440      43.731  29.174 105.296  1.00 50.99           H
ATOM   2378 HH11 ARG A 440      43.089  32.660 105.624  1.00 62.14           H
ATOM   2379 HH12 ARG A 440      41.937  32.428 106.920  1.00 62.14           H
ATOM   2380 HH21 ARG A 440      42.224  28.932 106.952  1.00 52.42           H
ATOM   2381 HH22 ARG A 440      41.455  30.329 107.673  1.00 52.42           H
ATOM   2382  N   HIS A 441      49.145  31.716 101.243  1.00 21.62           N
ATOM   2383  CA  HIS A 441      49.738  32.257 100.025  1.00 27.88           C
ATOM   2384  C   HIS A 441      50.527  31.209  99.227  1.00 26.97           C
ATOM   2385  O   HIS A 441      50.542  31.290  97.997  1.00 21.84           O
ATOM   2386  CB  HIS A 441      50.562  33.494 100.368  1.00 20.83           C
ATOM   2387  CG  HIS A 441      50.867  34.333  99.169  1.00 21.68           C
ATOM   2388  ND1 HIS A 441      50.020  35.315  98.659  1.00 26.13           N
ATOM   2389  CD2 HIS A 441      52.021  34.299  98.443  1.00 26.64           C
ATOM   2390  CE1 HIS A 441      50.672  35.817  97.603  1.00 23.22           C
ATOM   2391  NE2 HIS A 441      51.891  35.260  97.482  1.00 29.82           N
ATOM   2392  H   HIS A 441      49.463  32.074 102.130  1.00 25.82           H
ATOM   2393  HA  HIS A 441      48.917  32.599  99.391  1.00 33.34           H
ATOM   2394  HB2 HIS A 441      51.488  33.200 100.863  1.00 24.88           H
ATOM   2395  HB3 HIS A 441      49.988  34.124 101.042  1.00 24.88           H
ATOM   2396  HD2 HIS A 441      52.875  33.655  98.605  1.00 31.85           H
ATOM   2397  HE1 HIS A 441      50.249  36.523  96.903  1.00 27.75           H
ATOM   2398  HE2 HIS A 441      52.562  35.453  96.751  1.00 35.66           H
ATOM   2399  N   LEU A 442      51.160  30.240  99.911  1.00 23.75           N
ATOM   2400  CA  LEU A 442      51.787  29.090  99.270  1.00 26.15           C
ATOM   2401  C   LEU A 442      50.804  27.996  98.851  1.00 25.66           C
ATOM   2402  O   LEU A 442      51.083  27.373  97.832  1.00 21.73           O
ATOM   2403  CB  LEU A 442      52.908  28.434 100.096  1.00 26.43           C
ATOM   2404  CG  LEU A 442      54.041  29.394 100.480  1.00 27.52           C
ATOM   2405  CD1 LEU A 442      54.714  28.827 101.752  1.00 31.27           C
ATOM   2406  CD2 LEU A 442      55.140  29.599  99.408  1.00 31.82           C
ATOM   2407  H   LEU A 442      51.123  30.248 100.920  1.00 28.37           H
ATOM   2408  HA  LEU A 442      52.266  29.462  98.362  1.00 31.26           H
ATOM   2409  HB2 LEU A 442      52.514  27.891 100.950  1.00 31.60           H
ATOM   2410  HB3 LEU A 442      53.332  27.698  99.411  1.00 31.60           H
ATOM   2411  HG  LEU A 442      53.776  30.376 100.878  1.00 32.90           H
ATOM   2412 HD11 LEU A 442      55.800  28.763 101.681  1.00 37.40           H
ATOM   2413 HD12 LEU A 442      54.467  29.467 102.584  1.00 37.40           H
ATOM   2414 HD13 LEU A 442      54.366  27.820 101.989  1.00 37.40           H
ATOM   2415 HD21 LEU A 442      56.154  29.517  99.796  1.00 38.07           H
ATOM   2416 HD22 LEU A 442      55.026  28.888  98.592  1.00 38.07           H
ATOM   2417 HD23 LEU A 442      55.030  30.604  98.998  1.00 38.07           H
ATOM   2418  N   TYR A 443      49.746  27.713  99.643  1.00 27.21           N
ATOM   2419  CA  TYR A 443      48.921  26.500  99.539  1.00 30.37           C
ATOM   2420  C   TYR A 443      47.405  26.736  99.399  1.00 27.90           C
ATOM   2421  O   TYR A 443      46.790  25.859  98.762  1.00 34.63           O
ATOM   2422  CB  TYR A 443      49.218  25.543 100.714  1.00 33.96           C
ATOM   2423  CG  TYR A 443      50.655  25.046 100.776  1.00 30.04           C
ATOM   2424  CD1 TYR A 443      51.529  25.510 101.777  1.00 25.13           C
ATOM   2425  CD2 TYR A 443      51.132  24.133  99.812  1.00 26.92           C
ATOM   2426  CE1 TYR A 443      52.882  25.108 101.785  1.00 20.75           C
ATOM   2427  CE2 TYR A 443      52.465  23.678  99.857  1.00 32.18           C
ATOM   2428  CZ  TYR A 443      53.353  24.184 100.833  1.00 22.33           C
ATOM   2429  OH  TYR A 443      54.653  23.801 100.829  1.00 20.74           O
ATOM   2430  OXT TYR A 443      46.835  27.695  99.947  1.00 29.50           O1-
ATOM   2431  H   TYR A 443      49.579  28.303 100.446  1.00 32.53           H
ATOM   2432  HA  TYR A 443      49.220  25.973  98.634  1.00 36.33           H
ATOM   2433  HB2 TYR A 443      48.959  26.038 101.649  1.00 40.64           H
ATOM   2434  HB3 TYR A 443      48.570  24.673 100.611  1.00 40.64           H
ATOM   2435  HD1 TYR A 443      51.175  26.222 102.504  1.00 30.04           H
ATOM   2436  HD2 TYR A 443      50.470  23.767  99.047  1.00 32.18           H
ATOM   2437  HE1 TYR A 443      53.557  25.511 102.521  1.00 24.78           H
ATOM   2438  HE2 TYR A 443      52.817  22.966  99.130  1.00 38.49           H
ATOM   2439  HH  TYR A 443      55.180  24.307 101.455  1.00 24.77           H
TER
ATOM   2440  N   ASP B 113      38.448  24.518 161.391  1.00 61.89           N
ATOM   2441  CA  ASP B 113      39.357  24.978 160.319  1.00 67.98           C
ATOM   2442  C   ASP B 113      40.828  24.975 160.795  1.00 62.19           C
ATOM   2443  O   ASP B 113      41.340  25.929 161.390  1.00 58.10           O
ATOM   2444  CB  ASP B 113      38.891  26.305 159.655  1.00 69.76           C
ATOM   2445  CG  ASP B 113      38.611  27.488 160.597  1.00 68.46           C
ATOM   2446  OD1 ASP B 113      39.702  28.276 160.838  1.00 65.22           O
ATOM   2447  OD2 ASP B 113      37.452  27.687 161.025  1.00 67.39           O1-
ATOM   2448  H1  ASP B 113      37.502  24.472 161.039  1.00 74.14           H
ATOM   2449  H2  ASP B 113      38.486  25.159 162.172  1.00 74.14           H
ATOM   2450  HA  ASP B 113      39.306  24.226 159.529  1.00 81.45           H
ATOM   2451  HB2 ASP B 113      37.979  26.110 159.088  1.00 83.60           H
ATOM   2452  HB3 ASP B 113      39.648  26.608 158.933  1.00 83.60           H
ATOM   2453  N   LEU B 114      41.497  23.854 160.501  1.00 55.55           N
ATOM   2454  CA  LEU B 114      42.904  23.651 160.776  1.00 50.06           C
ATOM   2455  C   LEU B 114      43.789  24.536 159.876  1.00 43.91           C
ATOM   2456  O   LEU B 114      43.504  24.733 158.690  1.00 41.63           O
ATOM   2457  CB  LEU B 114      43.235  22.166 160.566  1.00 47.50           C
ATOM   2458  CG  LEU B 114      44.344  21.529 161.434  1.00 52.14           C
ATOM   2459  CD1 LEU B 114      44.694  22.209 162.796  1.00 52.98           C
ATOM   2460  CD2 LEU B 114      44.035  20.035 161.733  1.00 56.38           C
ATOM   2461  H   LEU B 114      41.024  23.125 159.987  1.00 66.54           H
ATOM   2462  HA  LEU B 114      43.034  23.942 161.808  1.00 59.95           H
ATOM   2463  HB2 LEU B 114      42.331  21.558 160.587  1.00 56.88           H
ATOM   2464  HB3 LEU B 114      43.600  22.103 159.541  1.00 56.88           H
ATOM   2465  HG  LEU B 114      45.336  21.506 160.999  1.00 62.45           H
ATOM   2466 HD11 LEU B 114      44.852  21.491 163.602  1.00 63.45           H
ATOM   2467 HD12 LEU B 114      45.626  22.770 162.693  1.00 63.45           H
ATOM   2468 HD13 LEU B 114      43.922  22.877 163.161  1.00 63.45           H
ATOM   2469 HD21 LEU B 114      44.217  19.738 162.766  1.00 67.53           H
ATOM   2470 HD22 LEU B 114      43.001  19.781 161.502  1.00 67.53           H
ATOM   2471 HD23 LEU B 114      44.667  19.412 161.099  1.00 67.53           H
ATOM   2472  N   LYS B 115      44.865  25.075 160.457  1.00 34.18           N
ATOM   2473  CA  LYS B 115      45.840  25.945 159.784  1.00 34.84           C
ATOM   2474  C   LYS B 115      47.225  25.877 160.448  1.00 28.63           C
ATOM   2475  O   LYS B 115      47.346  25.411 161.580  1.00 33.11           O
ATOM   2476  CB  LYS B 115      45.277  27.368 159.658  1.00 37.27           C
ATOM   2477  CG  LYS B 115      45.019  28.084 160.994  1.00 45.14           C
ATOM   2478  CD  LYS B 115      44.838  29.590 160.779  1.00 40.48           C
ATOM   2479  CE  LYS B 115      45.614  30.439 161.778  1.00 44.18           C
ATOM   2480  NZ  LYS B 115      45.578  31.851 161.355  1.00 47.46           N1+
ATOM   2481  H   LYS B 115      45.044  24.860 161.426  1.00 40.90           H
ATOM   2482  HA  LYS B 115      45.971  25.596 158.767  1.00 41.69           H
ATOM   2483  HB2 LYS B 115      45.990  27.945 159.069  1.00 44.60           H
ATOM   2484  HB3 LYS B 115      44.340  27.327 159.098  1.00 44.60           H
ATOM   2485  HG2 LYS B 115      44.215  27.649 161.587  1.00 54.04           H
ATOM   2486  HG3 LYS B 115      45.951  27.970 161.551  1.00 54.04           H
ATOM   2487  HD2 LYS B 115      45.298  29.849 159.825  1.00 48.45           H
ATOM   2488  HD3 LYS B 115      43.783  29.852 160.716  1.00 48.45           H
ATOM   2489  HE2 LYS B 115      45.154  30.336 162.763  1.00 52.89           H
ATOM   2490  HE3 LYS B 115      46.651  30.100 161.828  1.00 52.89           H
ATOM   2491  HZ1 LYS B 115      46.131  31.972 160.514  1.00 56.83           H
ATOM   2492  HZ2 LYS B 115      44.627  32.117 161.128  1.00 56.83           H
ATOM   2493  HZ3 LYS B 115      45.945  32.452 162.079  1.00 56.83           H
ATOM   2494  N   TRP B 116      48.258  26.379 159.764  1.00 26.43           N
ATOM   2495  CA  TRP B 116      49.585  26.555 160.326  1.00 29.38           C
ATOM   2496  C   TRP B 116      49.607  27.768 161.261  1.00 31.83           C
ATOM   2497  O   TRP B 116      49.062  28.825 160.942  1.00 32.37           O
ATOM   2498  CB  TRP B 116      50.648  26.673 159.229  1.00 27.41           C
ATOM   2499  CG  TRP B 116      50.728  25.500 158.302  1.00 28.70           C
ATOM   2500  CD1 TRP B 116      50.292  25.492 157.019  1.00 30.18           C
ATOM   2501  CD2 TRP B 116      51.244  24.153 158.544  1.00 29.33           C
ATOM   2502  NE1 TRP B 116      50.508  24.260 156.453  1.00 23.34           N
ATOM   2503  CE2 TRP B 116      51.090  23.386 157.347  1.00 32.56           C
ATOM   2504  CE3 TRP B 116      51.809  23.488 159.647  1.00 19.73           C
ATOM   2505  CZ2 TRP B 116      51.463  22.033 157.264  1.00 26.48           C
ATOM   2506  CZ3 TRP B 116      52.145  22.124 159.590  1.00 22.55           C
ATOM   2507  CH2 TRP B 116      51.966  21.390 158.408  1.00 25.42           C
ATOM   2508  H   TRP B 116      48.098  26.748 158.837  1.00 31.60           H
ATOM   2509  HA  TRP B 116      49.832  25.661 160.901  1.00 35.13           H
ATOM   2510  HB2 TRP B 116      50.461  27.577 158.648  1.00 32.78           H
ATOM   2511  HB3 TRP B 116      51.622  26.777 159.706  1.00 32.78           H
ATOM   2512  HD1 TRP B 116      49.863  26.339 156.504  1.00 36.10           H
ATOM   2513  HE1 TRP B 116      50.199  24.020 155.522  1.00 27.89           H
ATOM   2514  HE3 TRP B 116      51.963  24.032 160.560  1.00 23.56           H
ATOM   2515  HZ2 TRP B 116      51.347  21.495 156.335  1.00 31.65           H
ATOM   2516  HZ3 TRP B 116      52.565  21.634 160.458  1.00 26.94           H
ATOM   2517  HH2 TRP B 116      52.241  20.344 158.368  1.00 30.38           H
ATOM   2518  N   HIS B 117      50.256  27.595 162.416  1.00 24.81           N
ATOM   2519  CA  HIS B 117      50.485  28.659 163.394  1.00 35.05           C
ATOM   2520  C   HIS B 117      51.815  29.386 163.178  1.00 29.90           C
ATOM   2521  O   HIS B 117      52.189  30.217 164.006  1.00 43.84           O
ATOM   2522  CB  HIS B 117      50.370  28.121 164.832  1.00 31.67           C
ATOM   2523  CG  HIS B 117      49.074  27.422 165.134  1.00 34.09           C
ATOM   2524  ND1 HIS B 117      48.894  26.467 166.134  1.00 34.15           N
ATOM   2525  CD2 HIS B 117      47.879  27.624 164.509  1.00 31.79           C
ATOM   2526  CE1 HIS B 117      47.622  26.062 166.050  1.00 34.72           C
ATOM   2527  NE2 HIS B 117      46.983  26.765 165.104  1.00 35.97           N
ATOM   2528  H   HIS B 117      50.637  26.683 162.623  1.00 29.64           H
ATOM   2529  HA  HIS B 117      49.699  29.406 163.273  1.00 41.94           H
ATOM   2530  HB2 HIS B 117      50.473  28.952 165.526  1.00 37.88           H
ATOM   2531  HB3 HIS B 117      51.195  27.435 165.015  1.00 37.88           H
ATOM   2532  HD2 HIS B 117      47.680  28.285 163.685  1.00 38.03           H
ATOM   2533  HE1 HIS B 117      47.217  25.199 166.561  1.00 41.54           H
ATOM   2534  HE2 HIS B 117      46.036  26.591 164.803  1.00 43.04           H
ATOM   2535  N   HIS B 118      52.495  29.110 162.062  1.00 27.84           N
ATOM   2536  CA  HIS B 118      53.651  29.835 161.536  1.00 22.88           C
ATOM   2537  C   HIS B 118      53.482  30.051 160.027  1.00 27.30           C
ATOM   2538  O   HIS B 118      52.721  29.350 159.363  1.00 28.54           O
ATOM   2539  CB  HIS B 118      54.948  29.083 161.856  1.00 26.88           C
ATOM   2540  CG  HIS B 118      55.038  27.734 161.197  1.00 27.01           C
ATOM   2541  ND1 HIS B 118      54.165  26.655 161.401  1.00 24.22           N
ATOM   2542  CD2 HIS B 118      55.902  27.430 160.186  1.00 29.47           C
ATOM   2543  CE1 HIS B 118      54.587  25.693 160.570  1.00 20.59           C
ATOM   2544  NE2 HIS B 118      55.610  26.138 159.814  1.00 26.83           N
ATOM   2545  H   HIS B 118      52.138  28.374 161.472  1.00 33.28           H
ATOM   2546  HA  HIS B 118      53.696  30.818 162.006  1.00 27.33           H
ATOM   2547  HB2 HIS B 118      55.033  28.953 162.935  1.00 32.14           H
ATOM   2548  HB3 HIS B 118      55.791  29.688 161.522  1.00 32.14           H
ATOM   2549  HD2 HIS B 118      56.651  28.082 159.760  1.00 35.24           H
ATOM   2550  HE1 HIS B 118      54.266  24.663 160.602  1.00 24.59           H
ATOM   2551  HE2 HIS B 118      56.157  25.567 159.178  1.00 32.08           H
ATOM   2552  N   HIS B 119      54.225  31.037 159.520  1.00 25.60           N
ATOM   2553  CA  HIS B 119      54.163  31.571 158.173  1.00 28.28           C
ATOM   2554  C   HIS B 119      55.351  31.170 157.296  1.00 23.31           C
ATOM   2555  O   HIS B 119      55.256  31.337 156.088  1.00 22.63           O
ATOM   2556  CB  HIS B 119      54.072  33.111 158.239  1.00 30.43           C
ATOM   2557  CG  HIS B 119      52.747  33.646 158.713  1.00 33.06           C
ATOM   2558  ND1 HIS B 119      51.653  32.878 159.125  1.00 26.59           N
ATOM   2559  CD2 HIS B 119      52.425  34.971 158.766  1.00 25.98           C
ATOM   2560  CE1 HIS B 119      50.715  33.766 159.463  1.00 30.69           C
ATOM   2561  NE2 HIS B 119      51.137  35.022 159.225  1.00 35.02           N
ATOM   2562  H   HIS B 119      54.824  31.531 160.163  1.00 30.60           H
ATOM   2563  HA  HIS B 119      53.265  31.197 157.686  1.00 33.81           H
ATOM   2564  HB2 HIS B 119      54.230  33.520 157.239  1.00 36.39           H
ATOM   2565  HB3 HIS B 119      54.870  33.500 158.873  1.00 36.39           H
ATOM   2566  HD2 HIS B 119      53.056  35.804 158.489  1.00 31.05           H
ATOM   2567  HE1 HIS B 119      49.768  33.502 159.901  1.00 36.71           H
ATOM   2568  HE2 HIS B 119      50.603  35.862 159.391  1.00 41.91           H
ATOM   2569  N   ASN B 120      56.460  30.725 157.889  1.00 25.78           N
ATOM   2570  CA  ASN B 120      57.683  30.327 157.216  1.00 22.00           C
ATOM   2571  C   ASN B 120      57.688  28.804 157.085  1.00 25.50           C
ATOM   2572  O   ASN B 120      58.339  28.059 157.817  1.00 20.77           O
ATOM   2573  CB  ASN B 120      58.904  30.947 157.899  1.00 23.08           C
ATOM   2574  CG  ASN B 120      59.136  30.517 159.363  1.00 24.55           C
ATOM   2575  OD1 ASN B 120      58.221  30.197 160.131  1.00 25.78           O
ATOM   2576  ND2 ASN B 120      60.406  30.487 159.744  1.00 18.77           N
ATOM   2577  H   ASN B 120      56.444  30.597 158.891  1.00 30.81           H
ATOM   2578  HA  ASN B 120      57.668  30.743 156.213  1.00 26.28           H
ATOM   2579  HB2 ASN B 120      59.777  30.674 157.306  1.00 27.57           H
ATOM   2580  HB3 ASN B 120      58.815  32.033 157.866  1.00 27.57           H
ATOM   2581 HD21 ASN B 120      60.631  30.130 160.659  1.00 22.40           H
ATOM   2582 HD22 ASN B 120      61.137  30.749 159.104  1.00 22.40           H
ATOM   2583  N   ILE B 121      56.885  28.350 156.127  1.00 23.48           N
ATOM   2584  CA  ILE B 121      56.610  26.953 155.910  1.00 23.73           C
ATOM   2585  C   ILE B 121      57.777  26.339 155.145  1.00 22.51           C
ATOM   2586  O   ILE B 121      58.398  26.993 154.315  1.00 24.28           O
ATOM   2587  CB  ILE B 121      55.248  26.889 155.220  1.00 26.26           C
ATOM   2588  CG1 ILE B 121      54.144  27.430 156.174  1.00 25.82           C
ATOM   2589  CG2 ILE B 121      54.916  25.463 154.729  1.00 25.08           C
ATOM   2590  CD1 ILE B 121      52.704  27.123 155.775  1.00 38.46           C
ATOM   2591  H   ILE B 121      56.390  29.011 155.545  1.00 28.05           H
ATOM   2592  HA  ILE B 121      56.522  26.450 156.874  1.00 28.35           H
ATOM   2593  HB  ILE B 121      55.240  27.490 154.309  1.00 31.39           H
ATOM   2594 HG12 ILE B 121      54.347  27.345 157.242  1.00 30.87           H
ATOM   2595 HG13 ILE B 121      54.179  28.492 155.933  1.00 30.87           H
ATOM   2596 HG21 ILE B 121      54.047  25.463 154.298  1.00 29.97           H
ATOM   2597 HG22 ILE B 121      55.694  24.745 154.969  1.00 29.97           H
ATOM   2598 HG23 ILE B 121      54.008  25.050 155.168  1.00 29.97           H
ATOM   2599 HD11 ILE B 121      52.028  27.857 156.217  1.00 46.03           H
ATOM   2600 HD12 ILE B 121      52.599  27.151 154.688  1.00 46.03           H
ATOM   2601 HD13 ILE B 121      52.459  26.136 156.141  1.00 46.03           H
ATOM   2602  N   THR B 122      58.095  25.091 155.479  1.00 21.19           N
ATOM   2603  CA  THR B 122      59.103  24.303 154.804  1.00 22.87           C
ATOM   2604  C   THR B 122      58.501  23.131 154.044  1.00 18.96           C
ATOM   2605  O   THR B 122      57.447  22.610 154.411  1.00 18.98           O
ATOM   2606  CB  THR B 122      60.226  23.869 155.753  1.00 21.05           C
ATOM   2607  OG1 THR B 122      59.612  23.119 156.750  1.00 22.23           O
ATOM   2608  CG2 THR B 122      61.001  25.024 156.386  1.00 17.64           C
ATOM   2609  H   THR B 122      57.545  24.627 156.191  1.00 25.31           H
ATOM   2610  HA  THR B 122      59.561  24.941 154.061  1.00 27.32           H
ATOM   2611  HB  THR B 122      60.927  23.236 155.215  1.00 25.14           H
ATOM   2612  HG1 THR B 122      60.151  22.998 157.382  1.00 26.56           H
ATOM   2613 HG21 THR B 122      61.705  24.623 157.113  1.00 21.04           H
ATOM   2614 HG22 THR B 122      61.558  25.566 155.622  1.00 21.04           H
ATOM   2615 HG23 THR B 122      60.322  25.711 156.886  1.00 21.04           H
ATOM   2616  N   TYR B 123      59.219  22.705 152.999  1.00 21.62           N
ATOM   2617  CA  TYR B 123      58.855  21.552 152.175  1.00 22.17           C
ATOM   2618  C   TYR B 123      60.092  20.780 151.726  1.00 15.95           C
ATOM   2619  O   TYR B 123      61.134  21.382 151.501  1.00 16.12           O
ATOM   2620  CB  TYR B 123      57.965  21.944 150.969  1.00 15.45           C
ATOM   2621  CG  TYR B 123      58.671  22.708 149.873  1.00 13.95           C
ATOM   2622  CD1 TYR B 123      58.781  24.105 149.939  1.00 17.52           C
ATOM   2623  CD2 TYR B 123      59.171  22.022 148.749  1.00 18.65           C
ATOM   2624  CE1 TYR B 123      59.366  24.837 148.891  1.00 15.97           C
ATOM   2625  CE2 TYR B 123      59.719  22.743 147.672  1.00 17.90           C
ATOM   2626  CZ  TYR B 123      59.807  24.153 147.729  1.00 20.84           C
ATOM   2627  OH  TYR B 123      60.310  24.849 146.664  1.00 20.90           O
ATOM   2628  H   TYR B 123      60.078  23.187 152.772  1.00 25.83           H
ATOM   2629  HA  TYR B 123      58.280  20.895 152.817  1.00 26.49           H
ATOM   2630  HB2 TYR B 123      57.560  21.027 150.540  1.00 18.42           H
ATOM   2631  HB3 TYR B 123      57.114  22.532 151.313  1.00 18.42           H
ATOM   2632  HD1 TYR B 123      58.400  24.626 150.804  1.00 20.90           H
ATOM   2633  HD2 TYR B 123      59.105  20.947 148.703  1.00 22.26           H
ATOM   2634  HE1 TYR B 123      59.442  25.912 148.956  1.00 19.04           H
ATOM   2635  HE2 TYR B 123      60.062  22.219 146.794  1.00 21.36           H
ATOM   2636  HH  TYR B 123      60.323  25.803 146.805  1.00 24.96           H
ATOM   2637  N   TRP B 124      59.918  19.466 151.537  1.00 13.18           N
ATOM   2638  CA  TRP B 124      60.898  18.493 151.091  1.00 18.51           C
ATOM   2639  C   TRP B 124      60.344  17.734 149.875  1.00 17.94           C
ATOM   2640  O   TRP B 124      59.355  17.008 150.006  1.00 11.54           O
ATOM   2641  CB  TRP B 124      61.213  17.524 152.255  1.00 20.60           C
ATOM   2642  CG  TRP B 124      62.183  16.391 152.021  1.00 19.78           C
ATOM   2643  CD1 TRP B 124      63.217  16.399 151.151  1.00 21.56           C
ATOM   2644  CD2 TRP B 124      62.279  15.092 152.705  1.00 22.01           C
ATOM   2645  NE1 TRP B 124      63.952  15.243 151.276  1.00 20.00           N
ATOM   2646  CE2 TRP B 124      63.410  14.387 152.199  1.00 22.13           C
ATOM   2647  CE3 TRP B 124      61.539  14.437 153.708  1.00 20.99           C
ATOM   2648  CZ2 TRP B 124      63.773  13.108 152.637  1.00 23.10           C
ATOM   2649  CZ3 TRP B 124      61.898  13.163 154.170  1.00 27.96           C
ATOM   2650  CH2 TRP B 124      63.017  12.500 153.647  1.00 29.52           C
ATOM   2651  H   TRP B 124      59.010  19.084 151.772  1.00 15.70           H
ATOM   2652  HA  TRP B 124      61.809  19.016 150.807  1.00 22.08           H
ATOM   2653  HB2 TRP B 124      61.638  18.121 153.060  1.00 24.60           H
ATOM   2654  HB3 TRP B 124      60.279  17.103 152.633  1.00 24.60           H
ATOM   2655  HD1 TRP B 124      63.470  17.216 150.494  1.00 25.74           H
ATOM   2656  HE1 TRP B 124      64.775  15.060 150.723  1.00 23.88           H
ATOM   2657  HE3 TRP B 124      60.684  14.930 154.138  1.00 25.07           H
ATOM   2658  HZ2 TRP B 124      64.618  12.599 152.200  1.00 27.60           H
ATOM   2659  HZ3 TRP B 124      61.307  12.683 154.932  1.00 33.43           H
ATOM   2660  HH2 TRP B 124      63.283  11.517 154.004  1.00 35.31           H
ATOM   2661  N   ILE B 125      61.027  17.840 148.725  1.00 14.80           N
ATOM   2662  CA  ILE B 125      60.821  16.962 147.592  1.00 15.43           C
ATOM   2663  C   ILE B 125      61.601  15.681 147.880  1.00 12.15           C
ATOM   2664  O   ILE B 125      62.803  15.613 147.674  1.00 17.63           O
ATOM   2665  CB  ILE B 125      61.140  17.642 146.233  1.00 16.21           C
ATOM   2666  CG1 ILE B 125      60.428  19.019 146.161  1.00 16.66           C
ATOM   2667  CG2 ILE B 125      60.750  16.600 145.151  1.00 16.02           C
ATOM   2668  CD1 ILE B 125      61.010  19.944 145.080  1.00 16.10           C
ATOM   2669  H   ILE B 125      61.818  18.465 148.676  1.00 17.63           H
ATOM   2670  HA  ILE B 125      59.761  16.716 147.555  1.00 18.39           H
ATOM   2671  HB  ILE B 125      62.217  17.726 146.373  1.00 19.33           H
ATOM   2672 HG12 ILE B 125      59.502  18.725 145.676  1.00 19.88           H
ATOM   2673 HG13 ILE B 125      60.116  19.502 147.082  1.00 19.88           H
ATOM   2674 HG21 ILE B 125      61.592  16.467 144.475  1.00 19.10           H
ATOM   2675 HG22 ILE B 125      60.489  15.629 145.567  1.00 19.10           H
ATOM   2676 HG23 ILE B 125      59.900  16.936 144.561  1.00 19.10           H
ATOM   2677 HD11 ILE B 125      60.245  20.626 144.712  1.00 19.20           H
ATOM   2678 HD12 ILE B 125      61.825  20.527 145.504  1.00 19.20           H
ATOM   2679 HD13 ILE B 125      61.386  19.354 144.244  1.00 19.20           H
ATOM   2680  N   GLN B 126      60.931  14.665 148.403  1.00 12.98           N
ATOM   2681  CA  GLN B 126      61.555  13.408 148.786  1.00 16.70           C
ATOM   2682  C   GLN B 126      62.057  12.585 147.583  1.00 19.23           C
ATOM   2683  O   GLN B 126      63.104  11.938 147.664  1.00 17.66           O
ATOM   2684  CB  GLN B 126      60.530  12.622 149.585  1.00 13.10           C
ATOM   2685  CG  GLN B 126      61.089  11.328 150.157  1.00 22.30           C
ATOM   2686  CD  GLN B 126      60.033  10.681 151.029  1.00 22.32           C
ATOM   2687  OE1 GLN B 126      59.654  11.233 152.047  1.00 24.54           O
ATOM   2688  NE2 GLN B 126      59.530   9.528 150.616  1.00 29.70           N
ATOM   2689  H   GLN B 126      59.943  14.771 148.582  1.00 15.46           H
ATOM   2690  HA  GLN B 126      62.396  13.628 149.440  1.00 19.92           H
ATOM   2691  HB2 GLN B 126      60.208  13.249 150.415  1.00 15.60           H
ATOM   2692  HB3 GLN B 126      59.671  12.377 148.967  1.00 15.60           H
ATOM   2693  HG2 GLN B 126      61.368  10.644 149.352  1.00 26.64           H
ATOM   2694  HG3 GLN B 126      61.966  11.542 150.767  1.00 26.64           H
ATOM   2695 HE21 GLN B 126      59.896   9.085 149.783  1.00 35.51           H
ATOM   2696 HE22 GLN B 126      58.754   9.126 151.122  1.00 35.51           H
ATOM   2697  N   ASN B 127      61.275  12.548 146.502  1.00 17.60           N
ATOM   2698  CA  ASN B 127      61.543  11.779 145.298  1.00 19.09           C
ATOM   2699  C   ASN B 127      60.827  12.408 144.102  1.00 20.33           C
ATOM   2700  O   ASN B 127      60.264  13.502 144.217  1.00 19.00           O
ATOM   2701  CB  ASN B 127      61.191  10.298 145.497  1.00 17.13           C
ATOM   2702  CG  ASN B 127      59.713  10.006 145.670  1.00 18.41           C
ATOM   2703  OD1 ASN B 127      58.890  10.889 145.762  1.00 18.20           O
ATOM   2704  ND2 ASN B 127      59.356   8.745 145.728  1.00 23.23           N
ATOM   2705  H   ASN B 127      60.434  13.105 146.497  1.00 21.00           H
ATOM   2706  HA  ASN B 127      62.610  11.846 145.074  1.00 22.79           H
ATOM   2707  HB2 ASN B 127      61.545   9.752 144.625  1.00 20.43           H
ATOM   2708  HB3 ASN B 127      61.736   9.910 146.356  1.00 20.43           H
ATOM   2709 HD21 ASN B 127      58.369   8.532 145.772  1.00 27.75           H
ATOM   2710 HD22 ASN B 127      60.042   8.021 145.586  1.00 27.75           H
ATOM   2711  N   TYR B 128      60.945  11.727 142.952  1.00 20.81           N
ATOM   2712  CA  TYR B 128      60.624  12.258 141.629  1.00 14.29           C
ATOM   2713  C   TYR B 128      59.834  11.247 140.822  1.00 13.39           C
ATOM   2714  O   TYR B 128      59.890  10.054 141.104  1.00 13.55           O
ATOM   2715  CB  TYR B 128      61.920  12.665 140.915  1.00 17.05           C
ATOM   2716  CG  TYR B 128      62.623  13.855 141.540  1.00 12.43           C
ATOM   2717  CD1 TYR B 128      63.664  13.677 142.458  1.00 13.79           C
ATOM   2718  CD2 TYR B 128      62.193  15.156 141.233  1.00 19.63           C
ATOM   2719  CE1 TYR B 128      64.233  14.793 143.090  1.00 14.05           C
ATOM   2720  CE2 TYR B 128      62.778  16.278 141.835  1.00 14.95           C
ATOM   2721  CZ  TYR B 128      63.781  16.089 142.796  1.00 14.43           C
ATOM   2722  OH  TYR B 128      64.300  17.159 143.445  1.00 16.13           O
ATOM   2723  H   TYR B 128      61.371  10.809 142.973  1.00 24.84           H
ATOM   2724  HA  TYR B 128      60.000  13.144 141.733  1.00 17.03           H
ATOM   2725  HB2 TYR B 128      62.595  11.811 140.897  1.00 20.34           H
ATOM   2726  HB3 TYR B 128      61.677  12.925 139.885  1.00 20.34           H
ATOM   2727  HD1 TYR B 128      63.998  12.683 142.718  1.00 16.42           H
ATOM   2728  HD2 TYR B 128      61.399  15.308 140.535  1.00 23.44           H
ATOM   2729  HE1 TYR B 128      65.013  14.659 143.821  1.00 16.74           H
ATOM   2730  HE2 TYR B 128      62.429  17.266 141.583  1.00 17.82           H
ATOM   2731  HH  TYR B 128      63.935  17.984 143.097  1.00 19.23           H
ATOM   2732  N   SER B 129      59.122  11.731 139.800  1.00 19.07           N
ATOM   2733  CA  SER B 129      58.445  10.899 138.789  1.00 16.97           C
ATOM   2734  C   SER B 129      59.419  10.535 137.669  1.00 22.41           C
ATOM   2735  O   SER B 129      60.269  11.332 137.268  1.00 20.13           O
ATOM   2736  CB  SER B 129      57.231  11.661 138.219  1.00 18.47           C
ATOM   2737  OG  SER B 129      56.714  11.071 137.041  1.00 14.69           O
ATOM   2738  H   SER B 129      59.113  12.727 139.648  1.00 22.77           H
ATOM   2739  HA  SER B 129      58.064   9.988 139.248  1.00 20.24           H
ATOM   2740  HB2 SER B 129      56.447  11.706 138.971  1.00 22.04           H
ATOM   2741  HB3 SER B 129      57.528  12.677 137.964  1.00 22.04           H
ATOM   2742  HG  SER B 129      56.220  10.275 137.283  1.00 17.51           H
ATOM   2743  N   GLU B 130      59.232   9.353 137.091  1.00 25.75           N
ATOM   2744  CA  GLU B 130      59.973   8.961 135.893  1.00 30.99           C
ATOM   2745  C   GLU B 130      59.636   9.829 134.665  1.00 24.37           C
ATOM   2746  O   GLU B 130      60.427   9.862 133.731  1.00 25.65           O
ATOM   2747  CB  GLU B 130      59.717   7.481 135.597  1.00 37.20           C
ATOM   2748  CG  GLU B 130      60.027   6.625 136.828  1.00 42.26           C
ATOM   2749  CD  GLU B 130      60.289   5.154 136.506  1.00 54.29           C
ATOM   2750  OE1 GLU B 130      61.327   4.896 135.839  1.00 50.88           O
ATOM   2751  OE2 GLU B 130      59.490   4.320 136.994  1.00 53.26           O1-
ATOM   2752  H   GLU B 130      58.500   8.735 137.423  1.00 30.78           H
ATOM   2753  HA  GLU B 130      61.036   9.067 136.110  1.00 37.07           H
ATOM   2754  HB2 GLU B 130      58.725   7.265 135.198  1.00 44.52           H
ATOM   2755  HB3 GLU B 130      60.458   7.246 134.831  1.00 44.52           H
ATOM   2756  HG2 GLU B 130      60.922   7.020 137.311  1.00 50.59           H
ATOM   2757  HG3 GLU B 130      59.190   6.700 137.525  1.00 50.59           H
ATOM   2758  N   ASP B 131      58.477  10.507 134.653  1.00 21.02           N
ATOM   2759  CA  ASP B 131      57.937  11.174 133.486  1.00 21.94           C
ATOM   2760  C   ASP B 131      58.554  12.539 133.210  1.00 23.53           C
ATOM   2761  O   ASP B 131      58.458  13.016 132.078  1.00 19.03           O
ATOM   2762  CB  ASP B 131      56.424  11.351 133.613  1.00 23.14           C
ATOM   2763  CG  ASP B 131      55.632  10.072 133.832  1.00 14.72           C
ATOM   2764  OD1 ASP B 131      56.006   9.040 133.248  1.00 21.72           O
ATOM   2765  OD2 ASP B 131      54.625  10.176 134.555  1.00 14.22           O1-
ATOM   2766  H   ASP B 131      57.869  10.439 135.457  1.00 25.10           H
ATOM   2767  HA  ASP B 131      58.122  10.535 132.623  1.00 26.21           H
ATOM   2768  HB2 ASP B 131      56.223  12.037 134.434  1.00 27.65           H
ATOM   2769  HB3 ASP B 131      56.049  11.808 132.698  1.00 27.65           H
ATOM   2770  N   LEU B 132      59.103  13.211 134.226  1.00 19.13           N
ATOM   2771  CA  LEU B 132      59.717  14.515 134.046  1.00 14.79           C
ATOM   2772  C   LEU B 132      61.126  14.557 134.648  1.00 18.49           C
ATOM   2773  O   LEU B 132      61.405  13.833 135.614  1.00 23.35           O
ATOM   2774  CB  LEU B 132      58.852  15.688 134.512  1.00 16.98           C
ATOM   2775  CG  LEU B 132      57.478  15.772 133.828  1.00 21.64           C
ATOM   2776  CD1 LEU B 132      56.559  16.637 134.755  1.00 20.41           C
ATOM   2777  CD2 LEU B 132      57.502  16.391 132.420  1.00 25.13           C
ATOM   2778  H   LEU B 132      59.200  12.750 135.119  1.00 22.84           H
ATOM   2779  HA  LEU B 132      59.837  14.652 132.976  1.00 17.62           H
ATOM   2780  HB2 LEU B 132      58.802  15.771 135.590  1.00 20.25           H
ATOM   2781  HB3 LEU B 132      59.399  16.561 134.170  1.00 20.25           H
ATOM   2782  HG  LEU B 132      56.870  14.866 133.834  1.00 25.84           H
ATOM   2783 HD11 LEU B 132      56.160  17.520 134.247  1.00 24.37           H
ATOM   2784 HD12 LEU B 132      55.713  16.042 135.121  1.00 24.37           H
ATOM   2785 HD13 LEU B 132      57.090  17.013 135.631  1.00 24.37           H
ATOM   2786 HD21 LEU B 132      56.719  17.133 132.266  1.00 30.03           H
ATOM   2787 HD22 LEU B 132      58.469  16.841 132.197  1.00 30.03           H
ATOM   2788 HD23 LEU B 132      57.341  15.582 131.704  1.00 30.03           H
ATOM   2789  N   PRO B 133      62.024  15.413 134.114  1.00 18.90           N
ATOM   2790  CA  PRO B 133      63.333  15.693 134.719  1.00 22.80           C
ATOM   2791  C   PRO B 133      63.210  16.374 136.080  1.00 14.84           C
ATOM   2792  O   PRO B 133      62.257  17.119 136.299  1.00 17.02           O
ATOM   2793  CB  PRO B 133      64.063  16.623 133.747  1.00 14.78           C
ATOM   2794  CG  PRO B 133      63.212  16.659 132.482  1.00 17.06           C
ATOM   2795  CD  PRO B 133      61.830  16.232 132.937  1.00 15.32           C
ATOM   2796  HA  PRO B 133      63.898  14.762 134.807  1.00 27.24           H
ATOM   2797  HB2 PRO B 133      64.029  17.628 134.173  1.00 17.61           H
ATOM   2798  HB3 PRO B 133      65.098  16.338 133.566  1.00 17.61           H
ATOM   2799  HG2 PRO B 133      63.256  17.598 131.938  1.00 20.35           H
ATOM   2800  HG3 PRO B 133      63.567  15.866 131.830  1.00 20.35           H
ATOM   2801  HD2 PRO B 133      61.249  17.101 133.217  1.00 18.26           H
ATOM   2802  HD3 PRO B 133      61.345  15.693 132.133  1.00 18.26           H
ATOM   2803  N   ARG B 134      64.208  16.202 136.957  1.00 17.94           N
ATOM   2804  CA  ARG B 134      64.246  16.847 138.287  1.00 18.25           C
ATOM   2805  C   ARG B 134      64.005  18.335 138.207  1.00 15.86           C
ATOM   2806  O   ARG B 134      63.232  18.865 138.989  1.00 14.06           O
ATOM   2807  CB  ARG B 134      65.613  16.699 138.951  1.00 19.88           C
ATOM   2808  CG  ARG B 134      65.820  15.305 139.510  1.00 24.25           C
ATOM   2809  CD  ARG B 134      66.957  15.326 140.526  1.00 20.50           C
ATOM   2810  NE  ARG B 134      67.219  13.943 140.946  1.00 30.23           N
ATOM   2811  CZ  ARG B 134      67.557  13.555 142.173  1.00 33.47           C
ATOM   2812  NH1 ARG B 134      67.903  14.437 143.130  1.00 23.64           N
ATOM   2813  NH2 ARG B 134      67.524  12.243 142.418  1.00 32.26           N1+
ATOM   2814  H   ARG B 134      64.973  15.597 136.698  1.00 21.41           H
ATOM   2815  HA  ARG B 134      63.477  16.409 138.924  1.00 21.77           H
ATOM   2816  HB2 ARG B 134      66.423  16.973 138.276  1.00 23.74           H
ATOM   2817  HB3 ARG B 134      65.627  17.386 139.800  1.00 23.74           H
ATOM   2818  HG2 ARG B 134      64.916  14.977 140.023  1.00 28.97           H
ATOM   2819  HG3 ARG B 134      66.032  14.611 138.696  1.00 28.97           H
ATOM   2820  HD2 ARG B 134      67.854  15.733 140.057  1.00 24.48           H
ATOM   2821  HD3 ARG B 134      66.675  15.952 141.372  1.00 24.48           H
ATOM   2822  HE  ARG B 134      66.978  13.220 140.283  1.00 36.15           H
ATOM   2823 HH11 ARG B 134      67.911  15.427 142.928  1.00 28.24           H
ATOM   2824 HH12 ARG B 134      68.150  14.109 144.051  1.00 28.24           H
ATOM   2825 HH21 ARG B 134      67.257  11.605 141.682  1.00 38.59           H
ATOM   2826 HH22 ARG B 134      67.761  11.889 143.335  1.00 38.59           H
ATOM   2827  N   ALA B 135      64.708  19.002 137.291  1.00 11.77           N
ATOM   2828  CA  ALA B 135      64.637  20.447 137.177  1.00 19.79           C
ATOM   2829  C   ALA B 135      63.214  20.932 136.873  1.00 19.99           C
ATOM   2830  O   ALA B 135      62.790  21.951 137.408  1.00 20.04           O
ATOM   2831  CB  ALA B 135      65.649  20.900 136.126  1.00 17.46           C
ATOM   2832  H   ALA B 135      65.356  18.499 136.706  1.00 14.01           H
ATOM   2833  HA  ALA B 135      64.942  20.879 138.128  1.00 23.63           H
ATOM   2834  HB1 ALA B 135      65.649  21.988 136.076  1.00 20.83           H
ATOM   2835  HB2 ALA B 135      66.646  20.560 136.402  1.00 20.83           H
ATOM   2836  HB3 ALA B 135      65.390  20.497 135.148  1.00 20.83           H
ATOM   2837  N   VAL B 136      62.470  20.200 136.031  1.00 16.58           N
ATOM   2838  CA  VAL B 136      61.112  20.538 135.671  1.00 15.49           C
ATOM   2839  C   VAL B 136      60.190  20.425 136.898  1.00 12.95           C
ATOM   2840  O   VAL B 136      59.348  21.296 137.073  1.00 12.62           O
ATOM   2841  CB  VAL B 136      60.654  19.676 134.454  1.00 15.56           C
ATOM   2842  CG1 VAL B 136      59.175  19.956 134.156  1.00  9.85           C
ATOM   2843  CG2 VAL B 136      61.616  19.967 133.270  1.00 20.49           C
ATOM   2844  H   VAL B 136      62.849  19.363 135.622  1.00 19.77           H
ATOM   2845  HA  VAL B 136      61.106  21.583 135.367  1.00 18.46           H
ATOM   2846  HB  VAL B 136      60.746  18.657 134.847  1.00 18.55           H
ATOM   2847 HG11 VAL B 136      59.064  20.340 133.135  1.00 11.70           H
ATOM   2848 HG12 VAL B 136      58.621  19.009 134.284  1.00 11.70           H
ATOM   2849 HG13 VAL B 136      58.722  20.685 134.838  1.00 11.70           H
ATOM   2850 HG21 VAL B 136      62.097  19.056 132.978  1.00 24.46           H
ATOM   2851 HG22 VAL B 136      61.158  20.472 132.427  1.00 24.46           H
ATOM   2852 HG23 VAL B 136      62.431  20.578 133.562  1.00 24.46           H
ATOM   2853  N   ILE B 137      60.310  19.331 137.647  1.00 15.19           N
ATOM   2854  CA  ILE B 137      59.542  19.040 138.841  1.00 13.62           C
ATOM   2855  C   ILE B 137      59.844  20.050 139.943  1.00 17.63           C
ATOM   2856  O   ILE B 137      58.879  20.554 140.502  1.00 16.13           O
ATOM   2857  CB  ILE B 137      59.828  17.576 139.234  1.00 11.02           C
ATOM   2858  CG1 ILE B 137      59.202  16.581 138.214  1.00 11.32           C
ATOM   2859  CG2 ILE B 137      59.288  17.220 140.632  1.00 17.42           C
ATOM   2860  CD1 ILE B 137      59.278  15.055 138.456  1.00 13.60           C
ATOM   2861  H   ILE B 137      61.026  18.665 137.375  1.00 18.10           H
ATOM   2862  HA  ILE B 137      58.491  19.130 138.578  1.00 16.22           H
ATOM   2863  HB  ILE B 137      60.872  17.265 139.277  1.00 13.10           H
ATOM   2864 HG12 ILE B 137      58.321  16.927 137.675  1.00 13.46           H
ATOM   2865 HG13 ILE B 137      60.010  16.628 137.486  1.00 13.46           H
ATOM   2866 HG21 ILE B 137      58.691  16.311 140.639  1.00 20.78           H
ATOM   2867 HG22 ILE B 137      60.108  17.100 141.333  1.00 20.78           H
ATOM   2868 HG23 ILE B 137      58.647  18.010 141.007  1.00 20.78           H
ATOM   2869 HD11 ILE B 137      59.372  14.527 137.504  1.00 16.20           H
ATOM   2870 HD12 ILE B 137      60.147  14.792 139.046  1.00 16.20           H
ATOM   2871 HD13 ILE B 137      58.383  14.704 138.972  1.00 16.20           H
ATOM   2872  N   ASP B 138      61.125  20.349 140.246  1.00 17.64           N
ATOM   2873  CA  ASP B 138      61.499  21.356 141.247  1.00 17.44           C
ATOM   2874  C   ASP B 138      60.823  22.692 140.924  1.00 19.45           C
ATOM   2875  O   ASP B 138      60.230  23.320 141.805  1.00 19.05           O
ATOM   2876  CB  ASP B 138      63.019  21.558 141.378  1.00 13.26           C
ATOM   2877  CG  ASP B 138      63.804  20.352 141.856  1.00  9.54           C
ATOM   2878  OD1 ASP B 138      63.195  19.403 142.381  1.00 11.48           O
ATOM   2879  OD2 ASP B 138      65.034  20.382 141.710  1.00 21.23           O1-
ATOM   2880  H   ASP B 138      61.872  19.920 139.721  1.00 21.05           H
ATOM   2881  HA  ASP B 138      61.140  21.019 142.217  1.00 20.81           H
ATOM   2882  HB2 ASP B 138      63.424  21.890 140.423  1.00 15.79           H
ATOM   2883  HB3 ASP B 138      63.184  22.354 142.105  1.00 15.79           H
ATOM   2884  N   ASP B 139      60.884  23.116 139.661  1.00 14.07           N
ATOM   2885  CA  ASP B 139      60.295  24.359 139.230  1.00 10.95           C
ATOM   2886  C   ASP B 139      58.765  24.363 139.249  1.00 14.42           C
ATOM   2887  O   ASP B 139      58.182  25.336 139.705  1.00 16.69           O
ATOM   2888  CB  ASP B 139      60.860  24.648 137.873  1.00 18.78           C
ATOM   2889  CG  ASP B 139      60.302  25.939 137.302  1.00 19.73           C
ATOM   2890  OD1 ASP B 139      60.749  26.995 137.785  1.00 23.90           O
ATOM   2891  OD2 ASP B 139      59.429  25.866 136.418  1.00 19.62           O1-
ATOM   2892  H   ASP B 139      61.380  22.566 138.972  1.00 16.76           H
ATOM   2893  HA  ASP B 139      60.649  25.144 139.896  1.00 13.02           H
ATOM   2894  HB2 ASP B 139      61.945  24.716 137.943  1.00 22.42           H
ATOM   2895  HB3 ASP B 139      60.596  23.813 137.224  1.00 22.42           H
ATOM   2896  N   ALA B 140      58.086  23.306 138.812  1.00 12.86           N
ATOM   2897  CA  ALA B 140      56.637  23.181 138.922  1.00 11.59           C
ATOM   2898  C   ALA B 140      56.107  23.283 140.365  1.00 14.00           C
ATOM   2899  O   ALA B 140      55.109  23.964 140.605  1.00 11.84           O
ATOM   2900  CB  ALA B 140      56.217  21.834 138.334  1.00 14.21           C
ATOM   2901  H   ALA B 140      58.600  22.511 138.460  1.00 15.31           H
ATOM   2902  HA  ALA B 140      56.184  23.969 138.326  1.00 13.79           H
ATOM   2903  HB1 ALA B 140      55.132  21.739 138.378  1.00 16.93           H
ATOM   2904  HB2 ALA B 140      56.537  21.770 137.293  1.00 16.93           H
ATOM   2905  HB3 ALA B 140      56.664  21.010 138.893  1.00 16.93           H
ATOM   2906  N   PHE B 141      56.750  22.602 141.324  1.00 18.13           N
ATOM   2907  CA  PHE B 141      56.428  22.739 142.757  1.00 19.82           C
ATOM   2908  C   PHE B 141      56.706  24.159 143.297  1.00 14.93           C
ATOM   2909  O   PHE B 141      55.911  24.686 144.064  1.00 20.30           O
ATOM   2910  CB  PHE B 141      57.147  21.644 143.567  1.00 14.41           C
ATOM   2911  CG  PHE B 141      56.682  20.208 143.356  1.00 14.09           C
ATOM   2912  CD1 PHE B 141      55.344  19.895 143.049  1.00 17.57           C
ATOM   2913  CD2 PHE B 141      57.598  19.157 143.487  1.00 13.94           C
ATOM   2914  CE1 PHE B 141      54.950  18.561 142.858  1.00 17.54           C
ATOM   2915  CE2 PHE B 141      57.202  17.826 143.328  1.00  7.93           C
ATOM   2916  CZ  PHE B 141      55.876  17.523 143.013  1.00 14.67           C
ATOM   2917  H   PHE B 141      57.551  22.037 141.072  1.00 21.64           H
ATOM   2918  HA  PHE B 141      55.357  22.586 142.877  1.00 23.66           H
ATOM   2919  HB2 PHE B 141      58.214  21.707 143.369  1.00 17.17           H
ATOM   2920  HB3 PHE B 141      56.999  21.873 144.620  1.00 17.17           H
ATOM   2921  HD1 PHE B 141      54.597  20.667 142.955  1.00 20.96           H
ATOM   2922  HD2 PHE B 141      58.629  19.375 143.692  1.00 16.61           H
ATOM   2923  HE1 PHE B 141      53.921  18.329 142.616  1.00 20.93           H
ATOM   2924  HE2 PHE B 141      57.914  17.025 143.443  1.00  9.40           H
ATOM   2925  HZ  PHE B 141      55.563  16.493 142.901  1.00 17.48           H
ATOM   2926  N   ALA B 142      57.789  24.816 142.875  1.00 18.41           N
ATOM   2927  CA  ALA B 142      58.106  26.187 143.270  1.00 19.09           C
ATOM   2928  C   ALA B 142      57.062  27.189 142.771  1.00 20.23           C
ATOM   2929  O   ALA B 142      56.632  28.070 143.518  1.00 19.87           O
ATOM   2930  CB  ALA B 142      59.510  26.550 142.780  1.00 14.62           C
ATOM   2931  H   ALA B 142      58.416  24.360 142.223  1.00 21.97           H
ATOM   2932  HA  ALA B 142      58.129  26.226 144.361  1.00 22.78           H
ATOM   2933  HB1 ALA B 142      59.750  27.566 143.086  1.00 17.42           H
ATOM   2934  HB2 ALA B 142      60.239  25.867 143.214  1.00 17.42           H
ATOM   2935  HB3 ALA B 142      59.563  26.482 141.694  1.00 17.42           H
ATOM   2936  N   ARG B 143      56.673  27.080 141.498  1.00 21.14           N
ATOM   2937  CA  ARG B 143      55.681  27.941 140.851  1.00 19.71           C
ATOM   2938  C   ARG B 143      54.320  27.707 141.497  1.00 14.37           C
ATOM   2939  O   ARG B 143      53.596  28.673 141.696  1.00 21.00           O
ATOM   2940  CB  ARG B 143      55.682  27.703 139.314  1.00 16.30           C
ATOM   2941  CG  ARG B 143      56.980  28.196 138.664  1.00 18.19           C
ATOM   2942  CD  ARG B 143      56.927  28.172 137.132  1.00 21.11           C
ATOM   2943  NE  ARG B 143      56.752  26.812 136.612  1.00 18.47           N
ATOM   2944  CZ  ARG B 143      55.650  26.221 136.150  1.00 15.86           C
ATOM   2945  NH1 ARG B 143      54.481  26.838 136.064  1.00 19.00           N
ATOM   2946  NH2 ARG B 143      55.710  24.950 135.769  1.00 18.90           N1+
ATOM   2947  H   ARG B 143      57.111  26.368 140.929  1.00 25.25           H
ATOM   2948  HA  ARG B 143      55.955  28.982 141.025  1.00 23.53           H
ATOM   2949  HB2 ARG B 143      55.538  26.643 139.098  1.00 19.44           H
ATOM   2950  HB3 ARG B 143      54.850  28.251 138.875  1.00 19.44           H
ATOM   2951  HG2 ARG B 143      57.147  29.227 138.968  1.00 21.70           H
ATOM   2952  HG3 ARG B 143      57.835  27.623 139.009  1.00 21.70           H
ATOM   2953  HD2 ARG B 143      56.120  28.816 136.785  1.00 25.21           H
ATOM   2954  HD3 ARG B 143      57.871  28.570 136.754  1.00 25.21           H
ATOM   2955  HE  ARG B 143      57.594  26.248 136.615  1.00 22.04           H
ATOM   2956 HH11 ARG B 143      54.391  27.801 136.354  1.00 22.68           H
ATOM   2957 HH12 ARG B 143      53.681  26.328 135.716  1.00 22.68           H
ATOM   2958 HH21 ARG B 143      56.590  24.453 135.810  1.00 22.56           H
ATOM   2959 HH22 ARG B 143      54.884  24.490 135.418  1.00 22.56           H
ATOM   2960  N   ALA B 144      53.983  26.461 141.850  1.00 17.36           N
ATOM   2961  CA  ALA B 144      52.743  26.093 142.545  1.00 16.42           C
ATOM   2962  C   ALA B 144      52.623  26.695 143.958  1.00 21.90           C
ATOM   2963  O   ALA B 144      51.539  27.137 144.307  1.00 21.39           O
ATOM   2964  CB  ALA B 144      52.642  24.571 142.606  1.00 17.49           C
ATOM   2965  H   ALA B 144      54.628  25.713 141.632  1.00 20.71           H
ATOM   2966  HA  ALA B 144      51.896  26.448 141.959  1.00 19.58           H
ATOM   2967  HB1 ALA B 144      51.708  24.286 143.090  1.00 20.86           H
ATOM   2968  HB2 ALA B 144      52.650  24.163 141.596  1.00 20.86           H
ATOM   2969  HB3 ALA B 144      53.480  24.152 143.160  1.00 20.86           H
ATOM   2970  N   PHE B 145      53.707  26.711 144.754  1.00 22.93           N
ATOM   2971  CA  PHE B 145      53.771  27.421 146.038  1.00 26.39           C
ATOM   2972  C   PHE B 145      53.693  28.930 145.854  1.00 24.26           C
ATOM   2973  O   PHE B 145      53.015  29.586 146.637  1.00 31.18           O
ATOM   2974  CB  PHE B 145      55.052  27.074 146.838  1.00 20.19           C
ATOM   2975  CG  PHE B 145      54.995  25.725 147.488  1.00 14.37           C
ATOM   2976  CD1 PHE B 145      53.939  25.430 148.363  1.00 15.97           C
ATOM   2977  CD2 PHE B 145      55.994  24.776 147.244  1.00 16.52           C
ATOM   2978  CE1 PHE B 145      53.860  24.174 148.972  1.00 21.06           C
ATOM   2979  CE2 PHE B 145      55.949  23.537 147.896  1.00 24.82           C
ATOM   2980  CZ  PHE B 145      54.879  23.228 148.755  1.00 27.02           C
ATOM   2981  H   PHE B 145      54.554  26.263 144.430  1.00 27.39           H
ATOM   2982  HA  PHE B 145      52.904  27.131 146.633  1.00 31.55           H
ATOM   2983  HB2 PHE B 145      55.934  27.161 146.203  1.00 24.10           H
ATOM   2984  HB3 PHE B 145      55.172  27.802 147.632  1.00 24.10           H
ATOM   2985  HD1 PHE B 145      53.175  26.163 148.571  1.00 19.04           H
ATOM   2986  HD2 PHE B 145      56.814  25.000 146.581  1.00 19.70           H
ATOM   2987  HE1 PHE B 145      53.024  23.940 149.616  1.00 25.15           H
ATOM   2988  HE2 PHE B 145      56.731  22.810 147.736  1.00 29.66           H
ATOM   2989  HZ  PHE B 145      54.839  22.266 149.247  1.00 32.31           H
ATOM   2990  N   ALA B 146      54.394  29.488 144.869  1.00 20.81           N
ATOM   2991  CA  ALA B 146      54.348  30.915 144.576  1.00 24.81           C
ATOM   2992  C   ALA B 146      52.932  31.467 144.297  1.00 27.83           C
ATOM   2993  O   ALA B 146      52.701  32.645 144.566  1.00 26.81           O
ATOM   2994  CB  ALA B 146      55.300  31.224 143.434  1.00 18.77           C
ATOM   2995  H   ALA B 146      54.983  28.902 144.294  1.00 24.85           H
ATOM   2996  HA  ALA B 146      54.743  31.431 145.445  1.00 29.66           H
ATOM   2997  HB1 ALA B 146      55.335  32.299 143.270  1.00 22.40           H
ATOM   2998  HB2 ALA B 146      56.300  30.874 143.692  1.00 22.40           H
ATOM   2999  HB3 ALA B 146      54.963  30.736 142.521  1.00 22.40           H
ATOM   3000  N   LEU B 147      51.981  30.659 143.801  1.00 26.79           N
ATOM   3001  CA  LEU B 147      50.602  31.131 143.647  1.00 30.43           C
ATOM   3002  C   LEU B 147      50.017  31.573 144.976  1.00 33.09           C
ATOM   3003  O   LEU B 147      49.378  32.614 145.058  1.00 41.14           O
ATOM   3004  CB  LEU B 147      49.637  30.085 143.088  1.00 27.20           C
ATOM   3005  CG  LEU B 147      49.957  29.719 141.633  1.00 31.51           C
ATOM   3006  CD1 LEU B 147      49.240  28.366 141.352  1.00 24.73           C
ATOM   3007  CD2 LEU B 147      49.512  30.784 140.616  1.00 29.52           C
ATOM   3008  H   LEU B 147      52.192  29.688 143.616  1.00 32.03           H
ATOM   3009  HA  LEU B 147      50.610  31.978 142.962  1.00 36.40           H
ATOM   3010  HB2 LEU B 147      49.527  29.217 143.738  1.00 32.52           H
ATOM   3011  HB3 LEU B 147      48.679  30.605 143.074  1.00 32.52           H
ATOM   3012  HG  LEU B 147      50.993  29.395 141.532  1.00 37.69           H
ATOM   3013 HD11 LEU B 147      49.957  27.612 141.003  1.00 29.56           H
ATOM   3014 HD12 LEU B 147      48.717  27.970 142.230  1.00 29.56           H
ATOM   3015 HD13 LEU B 147      48.452  28.482 140.616  1.00 29.56           H
ATOM   3016 HD21 LEU B 147      48.925  30.372 139.804  1.00 35.31           H
ATOM   3017 HD22 LEU B 147      48.923  31.558 141.105  1.00 35.31           H
ATOM   3018 HD23 LEU B 147      50.393  31.252 140.183  1.00 35.31           H
ATOM   3019  N   TRP B 148      50.189  30.731 145.993  1.00 35.23           N
ATOM   3020  CA  TRP B 148      49.639  30.905 147.328  1.00 32.49           C
ATOM   3021  C   TRP B 148      50.370  31.965 148.135  1.00 27.52           C
ATOM   3022  O   TRP B 148      49.705  32.790 148.751  1.00 28.64           O
ATOM   3023  CB  TRP B 148      49.668  29.558 148.019  1.00 28.30           C
ATOM   3024  CG  TRP B 148      48.803  28.532 147.369  1.00 24.95           C
ATOM   3025  CD1 TRP B 148      49.228  27.367 146.842  1.00 22.49           C
ATOM   3026  CD2 TRP B 148      47.353  28.527 147.238  1.00 28.69           C
ATOM   3027  NE1 TRP B 148      48.140  26.600 146.490  1.00 23.84           N
ATOM   3028  CE2 TRP B 148      46.958  27.248 146.744  1.00 25.72           C
ATOM   3029  CE3 TRP B 148      46.326  29.450 147.538  1.00 29.33           C
ATOM   3030  CZ2 TRP B 148      45.613  26.877 146.592  1.00 31.04           C
ATOM   3031  CZ3 TRP B 148      44.972  29.091 147.374  1.00 29.18           C
ATOM   3032  CH2 TRP B 148      44.614  27.815 146.898  1.00 27.61           C
ATOM   3033  H   TRP B 148      50.687  29.870 145.816  1.00 42.16           H
ATOM   3034  HA  TRP B 148      48.594  31.204 147.234  1.00 38.86           H
ATOM   3035  HB2 TRP B 148      50.696  29.196 148.080  1.00 33.84           H
ATOM   3036  HB3 TRP B 148      49.296  29.704 149.032  1.00 33.84           H
ATOM   3037  HD1 TRP B 148      50.258  27.042 146.802  1.00 26.86           H
ATOM   3038  HE1 TRP B 148      48.208  25.659 146.124  1.00 28.49           H
ATOM   3039  HE3 TRP B 148      46.578  30.430 147.911  1.00 35.08           H
ATOM   3040  HZ2 TRP B 148      45.350  25.885 146.255  1.00 37.13           H
ATOM   3041  HZ3 TRP B 148      44.193  29.797 147.620  1.00 34.90           H
ATOM   3042  HH2 TRP B 148      43.574  27.544 146.776  1.00 33.01           H
ATOM   3043  N   SER B 149      51.709  31.996 148.115  1.00 30.98           N
ATOM   3044  CA  SER B 149      52.465  33.092 148.752  1.00 38.61           C
ATOM   3045  C   SER B 149      52.136  34.466 148.150  1.00 40.65           C
ATOM   3046  O   SER B 149      52.292  35.473 148.828  1.00 46.78           O
ATOM   3047  CB  SER B 149      53.973  32.836 148.735  1.00 30.18           C
ATOM   3048  OG  SER B 149      54.425  32.832 147.407  1.00 41.70           O
ATOM   3049  H   SER B 149      52.216  31.283 147.610  1.00 37.06           H
ATOM   3050  HA  SER B 149      52.184  33.122 149.806  1.00 46.21           H
ATOM   3051  HB2 SER B 149      54.491  33.632 149.267  1.00 36.10           H
ATOM   3052  HB3 SER B 149      54.197  31.891 149.221  1.00 36.10           H
ATOM   3053  HG  SER B 149      53.818  32.299 146.888  1.00 49.92           H
ATOM   3054  N   ALA B 150      51.692  34.528 146.886  1.00 37.55           N
ATOM   3055  CA  ALA B 150      51.353  35.790 146.255  1.00 39.31           C
ATOM   3056  C   ALA B 150      50.146  36.458 146.918  1.00 41.43           C
ATOM   3057  O   ALA B 150      50.097  37.684 146.918  1.00 40.95           O
ATOM   3058  CB  ALA B 150      51.131  35.574 144.757  1.00 39.19           C
ATOM   3059  H   ALA B 150      51.604  33.683 146.340  1.00 44.94           H
ATOM   3060  HA  ALA B 150      52.209  36.459 146.358  1.00 47.05           H
ATOM   3061  HB1 ALA B 150      50.917  36.529 144.280  1.00 46.91           H
ATOM   3062  HB2 ALA B 150      52.034  35.158 144.311  1.00 46.91           H
ATOM   3063  HB3 ALA B 150      50.296  34.900 144.590  1.00 46.91           H
ATOM   3064  N   VAL B 151      49.183  35.685 147.447  1.00 40.25           N
ATOM   3065  CA  VAL B 151      47.955  36.202 148.067  1.00 42.01           C
ATOM   3066  C   VAL B 151      47.870  35.934 149.589  1.00 43.76           C
ATOM   3067  O   VAL B 151      46.765  35.935 150.129  1.00 42.27           O
ATOM   3068  CB  VAL B 151      46.699  35.702 147.312  1.00 39.86           C
ATOM   3069  CG1 VAL B 151      46.715  36.136 145.828  1.00 45.60           C
ATOM   3070  CG2 VAL B 151      46.522  34.177 147.440  1.00 40.69           C
ATOM   3071  H   VAL B 151      49.299  34.682 147.413  1.00 48.18           H
ATOM   3072  HA  VAL B 151      47.957  37.286 147.965  1.00 50.29           H
ATOM   3073  HB  VAL B 151      45.760  36.117 147.683  1.00 47.71           H
ATOM   3074 HG11 VAL B 151      46.584  35.294 145.146  1.00 54.60           H
ATOM   3075 HG12 VAL B 151      45.895  36.836 145.652  1.00 54.60           H
ATOM   3076 HG13 VAL B 151      47.645  36.643 145.573  1.00 54.60           H
ATOM   3077 HG21 VAL B 151      46.412  33.678 146.479  1.00 48.71           H
ATOM   3078 HG22 VAL B 151      47.365  33.729 147.960  1.00 48.71           H
ATOM   3079 HG23 VAL B 151      45.621  33.987 148.022  1.00 48.71           H
ATOM   3080  N   THR B 152      49.001  35.715 150.282  1.00 42.93           N
ATOM   3081  CA  THR B 152      49.093  35.477 151.741  1.00 32.97           C
ATOM   3082  C   THR B 152      50.450  35.983 152.290  1.00 38.74           C
ATOM   3083  O   THR B 152      51.383  36.167 151.503  1.00 36.38           O
ATOM   3084  CB  THR B 152      48.938  33.983 152.078  1.00 29.71           C
ATOM   3085  OG1 THR B 152      49.981  33.210 151.535  1.00 39.28           O
ATOM   3086  CG2 THR B 152      47.574  33.348 151.845  1.00 31.16           C
ATOM   3087  H   THR B 152      49.878  35.724 149.777  1.00 51.40           H
ATOM   3088  HA  THR B 152      48.304  36.036 152.245  1.00 39.44           H
ATOM   3089  HB  THR B 152      49.076  33.906 153.150  1.00 35.53           H
ATOM   3090  HG1 THR B 152      49.881  33.188 150.579  1.00 47.01           H
ATOM   3091 HG21 THR B 152      47.250  32.830 152.745  1.00 37.27           H
ATOM   3092 HG22 THR B 152      46.818  34.086 151.610  1.00 37.27           H
ATOM   3093 HG23 THR B 152      47.648  32.630 151.034  1.00 37.27           H
ATOM   3094  N   PRO B 153      50.606  36.139 153.632  1.00 41.23           N
ATOM   3095  CA  PRO B 153      51.909  36.371 154.274  1.00 43.23           C
ATOM   3096  C   PRO B 153      52.786  35.090 154.363  1.00 37.20           C
ATOM   3097  O   PRO B 153      53.880  35.155 154.936  1.00 36.06           O
ATOM   3098  CB  PRO B 153      51.583  36.902 155.682  1.00 36.04           C
ATOM   3099  CG  PRO B 153      50.263  36.210 156.010  1.00 46.05           C
ATOM   3100  CD  PRO B 153      49.555  36.114 154.656  1.00 40.35           C
ATOM   3101  HA  PRO B 153      52.467  37.144 153.740  1.00 51.75           H
ATOM   3102  HB2 PRO B 153      52.358  36.724 156.429  1.00 43.13           H
ATOM   3103  HB3 PRO B 153      51.396  37.974 155.599  1.00 43.13           H
ATOM   3104  HG2 PRO B 153      50.485  35.195 156.345  1.00 55.13           H
ATOM   3105  HG3 PRO B 153      49.686  36.732 156.773  1.00 55.13           H
ATOM   3106  HD2 PRO B 153      48.953  35.212 154.646  1.00 48.30           H
ATOM   3107  HD3 PRO B 153      48.922  36.992 154.531  1.00 48.30           H
ATOM   3108  N   LEU B 154      52.338  33.945 153.800  1.00 38.60           N
ATOM   3109  CA  LEU B 154      53.155  32.738 153.765  1.00 31.16           C
ATOM   3110  C   LEU B 154      54.339  32.849 152.809  1.00 30.26           C
ATOM   3111  O   LEU B 154      54.264  33.453 151.742  1.00 34.50           O
ATOM   3112  CB  LEU B 154      52.391  31.440 153.499  1.00 28.13           C
ATOM   3113  CG  LEU B 154      51.082  31.305 154.291  1.00 32.98           C
ATOM   3114  CD1 LEU B 154      50.091  30.447 153.443  1.00 25.32           C
ATOM   3115  CD2 LEU B 154      51.247  30.667 155.690  1.00 34.29           C
ATOM   3116  H   LEU B 154      51.445  33.932 153.329  1.00 46.20           H
ATOM   3117  HA  LEU B 154      53.549  32.624 154.775  1.00 37.27           H
ATOM   3118  HB2 LEU B 154      52.242  31.290 152.431  1.00 33.63           H
ATOM   3119  HB3 LEU B 154      53.072  30.660 153.836  1.00 33.63           H
ATOM   3120  HG  LEU B 154      50.455  32.190 154.410  1.00 39.46           H
ATOM   3121 HD11 LEU B 154      49.677  29.608 154.006  1.00 30.26           H
ATOM   3122 HD12 LEU B 154      49.253  31.059 153.103  1.00 30.26           H
ATOM   3123 HD13 LEU B 154      50.567  30.009 152.567  1.00 30.26           H
ATOM   3124 HD21 LEU B 154      50.535  29.865 155.884  1.00 41.03           H
ATOM   3125 HD22 LEU B 154      52.251  30.267 155.820  1.00 41.03           H
ATOM   3126 HD23 LEU B 154      51.090  31.443 156.440  1.00 41.03           H
ATOM   3127  N   THR B 155      55.425  32.199 153.215  1.00 24.92           N
ATOM   3128  CA  THR B 155      56.621  31.948 152.444  1.00 27.04           C
ATOM   3129  C   THR B 155      56.903  30.442 152.486  1.00 32.43           C
ATOM   3130  O   THR B 155      56.398  29.731 153.361  1.00 30.07           O
ATOM   3131  CB  THR B 155      57.815  32.761 152.955  1.00 25.75           C
ATOM   3132  OG1 THR B 155      58.211  32.259 154.228  1.00 29.11           O
ATOM   3133  CG2 THR B 155      57.558  34.270 153.013  1.00 29.79           C
ATOM   3134  H   THR B 155      55.378  31.729 154.109  1.00 29.78           H
ATOM   3135  HA  THR B 155      56.443  32.231 151.407  1.00 32.33           H
ATOM   3136  HB  THR B 155      58.643  32.605 152.261  1.00 30.78           H
ATOM   3137  HG1 THR B 155      59.066  31.828 154.140  1.00 34.82           H
ATOM   3138 HG21 THR B 155      58.351  34.721 153.343  1.00 35.62           H
ATOM   3139 HG22 THR B 155      56.549  34.514 152.682  1.00 35.62           H
ATOM   3140 HG23 THR B 155      57.694  34.652 154.028  1.00 35.62           H
ATOM   3141  N   PHE B 156      57.712  29.976 151.528  1.00 29.91           N
ATOM   3142  CA  PHE B 156      57.916  28.564 151.229  1.00 27.56           C
ATOM   3143  C   PHE B 156      59.393  28.299 150.959  1.00 20.72           C
ATOM   3144  O   PHE B 156      59.969  28.838 150.019  1.00 30.00           O
ATOM   3145  CB  PHE B 156      57.023  28.158 150.048  1.00 21.03           C
ATOM   3146  CG  PHE B 156      55.541  28.184 150.367  1.00 23.67           C
ATOM   3147  CD1 PHE B 156      54.965  27.176 151.173  1.00 25.07           C
ATOM   3148  CD2 PHE B 156      54.740  29.228 149.886  1.00 22.94           C
ATOM   3149  CE1 PHE B 156      53.593  27.208 151.482  1.00 20.48           C
ATOM   3150  CE2 PHE B 156      53.368  29.257 150.190  1.00 19.55           C
ATOM   3151  CZ  PHE B 156      52.800  28.258 150.985  1.00 20.14           C
ATOM   3152  H   PHE B 156      58.100  30.639 150.869  1.00 35.76           H
ATOM   3153  HA  PHE B 156      57.631  27.972 152.098  1.00 32.95           H
ATOM   3154  HB2 PHE B 156      57.232  28.819 149.207  1.00 25.12           H
ATOM   3155  HB3 PHE B 156      57.283  27.143 149.748  1.00 25.12           H
ATOM   3156  HD1 PHE B 156      55.576  26.373 151.554  1.00 29.96           H
ATOM   3157  HD2 PHE B 156      55.187  30.008 149.291  1.00 27.40           H
ATOM   3158  HE1 PHE B 156      53.156  26.434 152.094  1.00 24.45           H
ATOM   3159  HE2 PHE B 156      52.747  30.066 149.838  1.00 23.33           H
ATOM   3160  HZ  PHE B 156      51.761  28.319 151.235  1.00 24.05           H
ATOM   3161  N   THR B 157      60.014  27.489 151.819  1.00 24.32           N
ATOM   3162  CA  THR B 157      61.458  27.268 151.844  1.00 25.27           C
ATOM   3163  C   THR B 157      61.698  25.792 151.676  1.00 17.45           C
ATOM   3164  O   THR B 157      61.201  24.983 152.459  1.00 19.13           O
ATOM   3165  CB  THR B 157      62.078  27.788 153.145  1.00 21.61           C
ATOM   3166  OG1 THR B 157      61.891  29.166 153.121  1.00 26.21           O
ATOM   3167  CG2 THR B 157      63.593  27.549 153.274  1.00 23.95           C
ATOM   3168  H   THR B 157      59.476  27.063 152.561  1.00 29.06           H
ATOM   3169  HA  THR B 157      61.936  27.796 151.017  1.00 30.20           H
ATOM   3170  HB  THR B 157      61.567  27.361 154.008  1.00 25.81           H
ATOM   3171  HG1 THR B 157      61.022  29.358 153.489  1.00 31.33           H
ATOM   3172 HG21 THR B 157      64.132  28.487 153.422  1.00 28.62           H
ATOM   3173 HG22 THR B 157      63.781  26.900 154.130  1.00 28.62           H
ATOM   3174 HG23 THR B 157      63.996  27.069 152.382  1.00 28.62           H
ATOM   3175  N   ARG B 158      62.489  25.464 150.662  1.00 18.00           N
ATOM   3176  CA  ARG B 158      62.872  24.104 150.379  1.00 24.38           C
ATOM   3177  C   ARG B 158      63.987  23.685 151.331  1.00 23.52           C
ATOM   3178  O   ARG B 158      64.961  24.412 151.496  1.00 25.42           O
ATOM   3179  CB  ARG B 158      63.282  23.999 148.915  1.00 24.89           C
ATOM   3180  CG  ARG B 158      63.476  22.530 148.522  1.00 19.96           C
ATOM   3181  CD  ARG B 158      64.176  22.481 147.188  1.00 26.53           C
ATOM   3182  NE  ARG B 158      64.422  21.107 146.777  1.00 21.58           N
ATOM   3183  CZ  ARG B 158      64.912  20.780 145.586  1.00 19.06           C
ATOM   3184  NH1 ARG B 158      65.181  21.713 144.678  1.00 22.53           N
ATOM   3185  NH2 ARG B 158      65.132  19.510 145.294  1.00 18.93           N1+
ATOM   3186  H   ARG B 158      62.889  26.196 150.092  1.00 21.48           H
ATOM   3187  HA  ARG B 158      61.996  23.468 150.521  1.00 29.14           H
ATOM   3188  HB2 ARG B 158      62.516  24.444 148.280  1.00 29.74           H
ATOM   3189  HB3 ARG B 158      64.215  24.550 148.779  1.00 29.74           H
ATOM   3190  HG2 ARG B 158      64.141  22.041 149.232  1.00 23.83           H
ATOM   3191  HG3 ARG B 158      62.519  22.005 148.495  1.00 23.83           H
ATOM   3192  HD2 ARG B 158      63.548  22.971 146.439  1.00 31.71           H
ATOM   3193  HD3 ARG B 158      65.128  23.009 147.257  1.00 31.71           H
ATOM   3194  HE  ARG B 158      64.209  20.379 147.443  1.00 25.77           H
ATOM   3195 HH11 ARG B 158      64.998  22.687 144.882  1.00 26.92           H
ATOM   3196 HH12 ARG B 158      65.523  21.440 143.766  1.00 26.92           H
ATOM   3197 HH21 ARG B 158      64.931  18.788 145.974  1.00 22.60           H
ATOM   3198 HH22 ARG B 158      65.482  19.268 144.378  1.00 22.60           H
ATOM   3199  N   VAL B 159      63.820  22.515 151.947  1.00 20.49           N
ATOM   3200  CA  VAL B 159      64.805  21.883 152.805  1.00 20.24           C
ATOM   3201  C   VAL B 159      64.954  20.418 152.398  1.00 20.09           C
ATOM   3202  O   VAL B 159      64.242  19.972 151.512  1.00 21.31           O
ATOM   3203  CB  VAL B 159      64.446  22.048 154.293  1.00 19.04           C
ATOM   3204  CG1 VAL B 159      64.129  23.506 154.716  1.00 18.59           C
ATOM   3205  CG2 VAL B 159      63.268  21.127 154.682  1.00 21.23           C
ATOM   3206  H   VAL B 159      62.975  21.991 151.752  1.00 24.47           H
ATOM   3207  HA  VAL B 159      65.769  22.358 152.634  1.00 24.17           H
ATOM   3208  HB  VAL B 159      65.187  21.744 155.030  1.00 22.72           H
ATOM   3209 HG11 VAL B 159      63.238  23.567 155.347  1.00 22.19           H
ATOM   3210 HG12 VAL B 159      64.979  23.891 155.290  1.00 22.19           H
ATOM   3211 HG13 VAL B 159      63.966  24.178 153.871  1.00 22.19           H
ATOM   3212 HG21 VAL B 159      62.499  21.646 155.243  1.00 25.35           H
ATOM   3213 HG22 VAL B 159      62.781  20.698 153.811  1.00 25.35           H
ATOM   3214 HG23 VAL B 159      63.638  20.314 155.309  1.00 25.35           H
ATOM   3215  N   TYR B 160      65.838  19.661 153.055  1.00 25.78           N
ATOM   3216  CA  TYR B 160      66.200  18.301 152.651  1.00 27.63           C
ATOM   3217  C   TYR B 160      66.043  17.247 153.760  1.00 27.70           C
ATOM   3218  O   TYR B 160      66.750  16.241 153.763  1.00 33.46           O
ATOM   3219  CB  TYR B 160      67.608  18.354 152.049  1.00 22.73           C
ATOM   3220  CG  TYR B 160      67.668  19.153 150.771  1.00 23.28           C
ATOM   3221  CD1 TYR B 160      67.844  20.550 150.809  1.00 24.96           C
ATOM   3222  CD2 TYR B 160      67.492  18.498 149.534  1.00 23.35           C
ATOM   3223  CE1 TYR B 160      67.861  21.283 149.608  1.00 23.25           C
ATOM   3224  CE2 TYR B 160      67.567  19.222 148.335  1.00 25.12           C
ATOM   3225  CZ  TYR B 160      67.782  20.618 148.369  1.00 27.08           C
ATOM   3226  OH  TYR B 160      67.936  21.317 147.202  1.00 38.54           O
ATOM   3227  H   TYR B 160      66.361  20.076 153.815  1.00 30.82           H
ATOM   3228  HA  TYR B 160      65.523  17.976 151.864  1.00 33.03           H
ATOM   3229  HB2 TYR B 160      68.297  18.771 152.784  1.00 27.16           H
ATOM   3230  HB3 TYR B 160      67.930  17.340 151.815  1.00 27.16           H
ATOM   3231  HD1 TYR B 160      67.961  21.063 151.751  1.00 29.84           H
ATOM   3232  HD2 TYR B 160      67.334  17.432 149.501  1.00 27.89           H
ATOM   3233  HE1 TYR B 160      68.002  22.354 149.630  1.00 27.78           H
ATOM   3234  HE2 TYR B 160      67.492  18.711 147.387  1.00 30.02           H
ATOM   3235  HH  TYR B 160      67.941  20.750 146.428  1.00 46.12           H
ATOM   3236  N   SER B 161      65.112  17.454 154.691  1.00 32.20           N
ATOM   3237  CA  SER B 161      64.907  16.581 155.839  1.00 36.83           C
ATOM   3238  C   SER B 161      63.425  16.414 156.149  1.00 34.02           C
ATOM   3239  O   SER B 161      62.583  17.209 155.720  1.00 22.97           O
ATOM   3240  CB  SER B 161      65.700  17.081 157.066  1.00 33.14           C
ATOM   3241  OG  SER B 161      65.270  18.358 157.495  1.00 39.01           O
ATOM   3242  H   SER B 161      64.542  18.286 154.642  1.00 38.52           H
ATOM   3243  HA  SER B 161      65.275  15.584 155.589  1.00 44.07           H
ATOM   3244  HB2 SER B 161      65.572  16.375 157.885  1.00 39.65           H
ATOM   3245  HB3 SER B 161      66.757  17.133 156.810  1.00 39.65           H
ATOM   3246  HG  SER B 161      65.549  18.500 158.407  1.00 46.69           H
ATOM   3247  N   ARG B 162      63.167  15.384 156.965  1.00 35.42           N
ATOM   3248  CA  ARG B 162      61.883  15.003 157.530  1.00 37.05           C
ATOM   3249  C   ARG B 162      61.278  16.094 158.420  1.00 34.09           C
ATOM   3250  O   ARG B 162      60.100  16.016 158.741  1.00 40.84           O
ATOM   3251  CB  ARG B 162      62.084  13.685 158.297  1.00 46.47           C
ATOM   3252  CG  ARG B 162      60.880  12.750 158.147  1.00 65.59           C
ATOM   3253  CD  ARG B 162      61.009  11.510 159.054  1.00 69.07           C
ATOM   3254  NE  ARG B 162      59.953  10.525 158.720  1.00 78.15           N
ATOM   3255  CZ  ARG B 162      59.677   9.381 159.367  1.00 79.41           C
ATOM   3256  NH1 ARG B 162      58.715   8.579 158.905  1.00 77.55           N
ATOM   3257  NH2 ARG B 162      60.345   9.026 160.468  1.00 74.83           N1+
ATOM   3258  H   ARG B 162      63.952  14.813 157.248  1.00 42.38           H
ATOM   3259  HA  ARG B 162      61.203  14.818 156.697  1.00 44.34           H
ATOM   3260  HB2 ARG B 162      62.946  13.145 157.914  1.00 55.64           H
ATOM   3261  HB3 ARG B 162      62.259  13.906 159.352  1.00 55.64           H
ATOM   3262  HG2 ARG B 162      59.966  13.283 158.418  1.00 78.58           H
ATOM   3263  HG3 ARG B 162      60.801  12.440 157.104  1.00 78.58           H
ATOM   3264  HD2 ARG B 162      61.986  11.049 158.895  1.00 82.77           H
ATOM   3265  HD3 ARG B 162      60.927  11.817 160.099  1.00 82.77           H
ATOM   3266  HE  ARG B 162      59.400  10.739 157.900  1.00 93.66           H
ATOM   3267 HH11 ARG B 162      58.199   8.838 158.075  1.00 92.94           H
ATOM   3268 HH12 ARG B 162      58.497   7.719 159.382  1.00 92.94           H
ATOM   3269 HH21 ARG B 162      61.068   9.634 160.824  1.00 89.68           H
ATOM   3270 HH22 ARG B 162      60.120   8.166 160.942  1.00 89.68           H
ATOM   3271  N   ASP B 163      62.079  17.094 158.792  1.00 32.57           N
ATOM   3272  CA  ASP B 163      61.689  18.260 159.578  1.00 38.92           C
ATOM   3273  C   ASP B 163      60.737  19.193 158.813  1.00 31.92           C
ATOM   3274  O   ASP B 163      60.147  20.098 159.410  1.00 30.15           O
ATOM   3275  CB  ASP B 163      62.933  19.088 159.976  1.00 41.61           C
ATOM   3276  CG  ASP B 163      64.051  18.296 160.639  1.00 48.24           C
ATOM   3277  OD1 ASP B 163      63.746  17.322 161.371  1.00 48.39           O
ATOM   3278  OD2 ASP B 163      65.210  18.686 160.389  1.00 55.05           O1-
ATOM   3279  H   ASP B 163      63.040  17.061 158.491  1.00 38.96           H
ATOM   3280  HA  ASP B 163      61.204  17.910 160.491  1.00 46.58           H
ATOM   3281  HB2 ASP B 163      63.335  19.570 159.083  1.00 49.81           H
ATOM   3282  HB3 ASP B 163      62.628  19.879 160.661  1.00 49.81           H
ATOM   3283  N   ALA B 164      60.655  19.035 157.485  1.00 31.71           N
ATOM   3284  CA  ALA B 164      59.772  19.805 156.620  1.00 26.16           C
ATOM   3285  C   ALA B 164      58.323  19.717 157.102  1.00 21.45           C
ATOM   3286  O   ALA B 164      57.869  18.655 157.515  1.00 19.49           O
ATOM   3287  CB  ALA B 164      59.897  19.291 155.179  1.00 22.38           C
ATOM   3288  H   ALA B 164      61.184  18.288 157.058  1.00 37.93           H
ATOM   3289  HA  ALA B 164      60.110  20.834 156.634  1.00 31.27           H
ATOM   3290  HB1 ALA B 164      59.252  19.875 154.530  1.00 26.73           H
ATOM   3291  HB2 ALA B 164      60.926  19.395 154.838  1.00 26.73           H
ATOM   3292  HB3 ALA B 164      59.601  18.243 155.124  1.00 26.73           H
ATOM   3293  N   ASP B 165      57.582  20.812 156.994  1.00 17.54           N
ATOM   3294  CA  ASP B 165      56.130  20.781 157.204  1.00 19.31           C
ATOM   3295  C   ASP B 165      55.431  19.914 156.137  1.00 20.72           C
ATOM   3296  O   ASP B 165      54.633  19.026 156.462  1.00 17.33           O
ATOM   3297  CB  ASP B 165      55.577  22.215 157.265  1.00 19.25           C
ATOM   3298  CG  ASP B 165      56.261  23.078 158.346  1.00 17.18           C
ATOM   3299  OD1 ASP B 165      56.351  22.602 159.495  1.00 17.78           O
ATOM   3300  OD2 ASP B 165      56.674  24.215 158.017  1.00 15.57           O1-
ATOM   3301  H   ASP B 165      58.006  21.668 156.671  1.00 20.93           H
ATOM   3302  HA  ASP B 165      55.939  20.332 158.178  1.00 23.05           H
ATOM   3303  HB2 ASP B 165      55.679  22.696 156.293  1.00 22.98           H
ATOM   3304  HB3 ASP B 165      54.514  22.157 157.488  1.00 22.98           H
ATOM   3305  N   ILE B 166      55.732  20.187 154.856  1.00 21.26           N
ATOM   3306  CA  ILE B 166      55.083  19.558 153.706  1.00 20.35           C
ATOM   3307  C   ILE B 166      56.084  18.577 153.085  1.00 16.23           C
ATOM   3308  O   ILE B 166      57.054  18.989 152.467  1.00 18.70           O
ATOM   3309  CB  ILE B 166      54.541  20.621 152.702  1.00 23.28           C
ATOM   3310  CG1 ILE B 166      53.496  21.529 153.416  1.00 27.62           C
ATOM   3311  CG2 ILE B 166      53.967  19.952 151.434  1.00 16.97           C
ATOM   3312  CD1 ILE B 166      53.487  22.921 152.766  1.00 21.15           C
ATOM   3313  H   ILE B 166      56.408  20.913 154.663  1.00 25.39           H
ATOM   3314  HA  ILE B 166      54.221  18.986 154.056  1.00 24.30           H
ATOM   3315  HB  ILE B 166      55.413  21.221 152.438  1.00 27.82           H
ATOM   3316 HG12 ILE B 166      52.509  21.145 153.173  1.00 33.02           H
ATOM   3317 HG13 ILE B 166      53.574  21.552 154.505  1.00 33.02           H
ATOM   3318 HG21 ILE B 166      52.924  20.224 151.276  1.00 20.24           H
ATOM   3319 HG22 ILE B 166      54.544  20.296 150.579  1.00 20.24           H
ATOM   3320 HG23 ILE B 166      54.021  18.866 151.486  1.00 20.24           H
ATOM   3321 HD11 ILE B 166      52.623  23.489 153.117  1.00 25.26           H
ATOM   3322 HD12 ILE B 166      54.411  23.444 153.004  1.00 25.26           H
ATOM   3323 HD13 ILE B 166      53.419  22.802 151.683  1.00 25.26           H
ATOM   3324  N   VAL B 167      55.859  17.279 153.238  1.00 14.22           N
ATOM   3325  CA  VAL B 167      56.644  16.272 152.571  1.00 14.33           C
ATOM   3326  C   VAL B 167      55.911  15.864 151.305  1.00 16.05           C
ATOM   3327  O   VAL B 167      54.732  15.520 151.345  1.00 16.90           O
ATOM   3328  CB  VAL B 167      56.938  15.087 153.478  1.00 16.13           C
ATOM   3329  CG1 VAL B 167      57.832  14.047 152.757  1.00 20.18           C
ATOM   3330  CG2 VAL B 167      57.588  15.564 154.790  1.00 19.47           C
ATOM   3331  H   VAL B 167      55.082  16.973 153.814  1.00 16.94           H
ATOM   3332  HA  VAL B 167      57.610  16.694 152.309  1.00 17.08           H
ATOM   3333  HB  VAL B 167      56.109  14.476 153.831  1.00 19.24           H
ATOM   3334 HG11 VAL B 167      58.693  13.752 153.353  1.00 24.10           H
ATOM   3335 HG12 VAL B 167      57.249  13.145 152.556  1.00 24.10           H
ATOM   3336 HG13 VAL B 167      58.208  14.430 151.810  1.00 24.10           H
ATOM   3337 HG21 VAL B 167      58.492  15.015 155.037  1.00 23.25           H
ATOM   3338 HG22 VAL B 167      57.844  16.623 154.741  1.00 23.25           H
ATOM   3339 HG23 VAL B 167      56.872  15.425 155.599  1.00 23.25           H
ATOM   3340  N   ILE B 168      56.644  15.909 150.194  1.00 14.15           N
ATOM   3341  CA  ILE B 168      56.181  15.598 148.849  1.00 12.96           C
ATOM   3342  C   ILE B 168      56.757  14.274 148.408  1.00 12.51           C
ATOM   3343  O   ILE B 168      57.969  14.101 148.431  1.00 11.00           O
ATOM   3344  CB  ILE B 168      56.486  16.706 147.847  1.00 13.01           C
ATOM   3345  CG1 ILE B 168      55.838  18.046 148.304  1.00 14.15           C
ATOM   3346  CG2 ILE B 168      55.996  16.284 146.447  1.00 13.94           C
ATOM   3347  CD1 ILE B 168      56.611  19.272 147.800  1.00 20.52           C
ATOM   3348  H   ILE B 168      57.611  16.186 150.286  1.00 16.86           H
ATOM   3349  HA  ILE B 168      55.105  15.517 148.881  1.00 15.42           H
ATOM   3350  HB  ILE B 168      57.567  16.839 147.845  1.00 15.49           H
ATOM   3351 HG12 ILE B 168      54.847  18.146 147.860  1.00 16.85           H
ATOM   3352 HG13 ILE B 168      55.715  18.081 149.386  1.00 16.85           H
ATOM   3353 HG21 ILE B 168      55.336  17.036 146.019  1.00 16.60           H
ATOM   3354 HG22 ILE B 168      56.863  16.194 145.794  1.00 16.60           H
ATOM   3355 HG23 ILE B 168      55.461  15.338 146.456  1.00 16.60           H
ATOM   3356 HD11 ILE B 168      56.108  20.186 148.124  1.00 24.51           H
ATOM   3357 HD12 ILE B 168      57.627  19.256 148.196  1.00 24.51           H
ATOM   3358 HD13 ILE B 168      56.644  19.267 146.706  1.00 24.51           H
ATOM   3359  N   GLN B 169      55.904  13.352 147.972  1.00 12.94           N
ATOM   3360  CA  GLN B 169      56.345  12.121 147.375  1.00 18.12           C
ATOM   3361  C   GLN B 169      55.471  11.678 146.220  1.00 17.51           C
ATOM   3362  O   GLN B 169      54.263  11.834 146.265  1.00 15.33           O
ATOM   3363  CB  GLN B 169      56.572  11.028 148.432  1.00 20.67           C
ATOM   3364  CG  GLN B 169      55.336  10.294 148.936  1.00 32.53           C
ATOM   3365  CD  GLN B 169      55.723   9.115 149.837  1.00 34.30           C
ATOM   3366  OE1 GLN B 169      55.839   7.976 149.388  1.00 35.41           O
ATOM   3367  NE2 GLN B 169      55.968   9.388 151.114  1.00 36.01           N
ATOM   3368  H   GLN B 169      54.918  13.556 147.959  1.00 15.41           H
ATOM   3369  HA  GLN B 169      57.313  12.334 146.927  1.00 21.62           H
ATOM   3370  HB2 GLN B 169      57.181  10.269 147.939  1.00 24.68           H
ATOM   3371  HB3 GLN B 169      57.142  11.426 149.273  1.00 24.68           H
ATOM   3372  HG2 GLN B 169      54.746  10.999 149.511  1.00 38.91           H
ATOM   3373  HG3 GLN B 169      54.740   9.925 148.099  1.00 38.91           H
ATOM   3374 HE21 GLN B 169      55.836  10.326 151.466  1.00 43.09           H
ATOM   3375 HE22 GLN B 169      56.167   8.628 151.744  1.00 43.09           H
ATOM   3376  N   PHE B 170      56.108  11.057 145.233  1.00 14.28           N
ATOM   3377  CA  PHE B 170      55.515  10.202 144.231  1.00 14.43           C
ATOM   3378  C   PHE B 170      55.454   8.764 144.714  1.00 13.93           C
ATOM   3379  O   PHE B 170      56.427   8.270 145.258  1.00 17.84           O
ATOM   3380  CB  PHE B 170      56.307  10.295 142.938  1.00  8.56           C
ATOM   3381  CG  PHE B 170      56.289  11.680 142.339  1.00 13.08           C
ATOM   3382  CD1 PHE B 170      57.230  12.630 142.751  1.00 13.55           C
ATOM   3383  CD2 PHE B 170      55.336  12.015 141.363  1.00 14.33           C
ATOM   3384  CE1 PHE B 170      57.238  13.910 142.196  1.00 13.05           C
ATOM   3385  CE2 PHE B 170      55.321  13.310 140.827  1.00 11.72           C
ATOM   3386  CZ  PHE B 170      56.288  14.247 141.218  1.00 16.51           C
ATOM   3387  H   PHE B 170      57.113  11.035 145.277  1.00 17.01           H
ATOM   3388  HA  PHE B 170      54.512  10.561 144.028  1.00 17.19           H
ATOM   3389  HB2 PHE B 170      57.336   9.981 143.114  1.00 10.15           H
ATOM   3390  HB3 PHE B 170      55.865   9.610 142.219  1.00 10.15           H
ATOM   3391  HD1 PHE B 170      57.967  12.365 143.491  1.00 16.14           H
ATOM   3392  HD2 PHE B 170      54.611  11.284 141.033  1.00 17.07           H
ATOM   3393  HE1 PHE B 170      57.977  14.630 142.512  1.00 15.54           H
ATOM   3394  HE2 PHE B 170      54.583  13.564 140.083  1.00 13.95           H
ATOM   3395  HZ  PHE B 170      56.312  15.228 140.772  1.00 19.69           H
ATOM   3396  N   GLY B 171      54.333   8.080 144.493  1.00 16.48           N
ATOM   3397  CA  GLY B 171      54.187   6.674 144.784  1.00 17.63           C
ATOM   3398  C   GLY B 171      53.185   5.996 143.861  1.00 17.91           C
ATOM   3399  O   GLY B 171      52.372   6.668 143.248  1.00 19.25           O
ATOM   3400  H   GLY B 171      53.567   8.528 144.006  1.00 19.66           H
ATOM   3401  HA2 GLY B 171      55.143   6.175 144.648  1.00 21.04           H
ATOM   3402  HA3 GLY B 171      53.858   6.551 145.814  1.00 21.04           H
ATOM   3403  N   VAL B 172      53.230   4.663 143.815  1.00 20.26           N
ATOM   3404  CA  VAL B 172      52.214   3.807 143.212  1.00 19.59           C
ATOM   3405  C   VAL B 172      51.606   2.852 144.246  1.00 27.11           C
ATOM   3406  O   VAL B 172      52.301   2.349 145.138  1.00 24.39           O
ATOM   3407  CB  VAL B 172      52.745   2.981 142.032  1.00 22.59           C
ATOM   3408  CG1 VAL B 172      53.379   3.880 140.952  1.00 23.30           C
ATOM   3409  CG2 VAL B 172      53.747   1.908 142.477  1.00 25.46           C
ATOM   3410  H   VAL B 172      53.945   4.195 144.351  1.00 24.20           H
ATOM   3411  HA  VAL B 172      51.412   4.440 142.826  1.00 23.39           H
ATOM   3412  HB  VAL B 172      52.014   2.412 141.452  1.00 26.98           H
ATOM   3413 HG11 VAL B 172      54.374   3.558 140.657  1.00 27.83           H
ATOM   3414 HG12 VAL B 172      52.745   3.872 140.067  1.00 27.83           H
ATOM   3415 HG13 VAL B 172      53.454   4.914 141.283  1.00 27.83           H
ATOM   3416 HG21 VAL B 172      54.631   1.885 141.846  1.00 30.43           H
ATOM   3417 HG22 VAL B 172      54.092   2.072 143.493  1.00 30.43           H
ATOM   3418 HG23 VAL B 172      53.259   0.935 142.424  1.00 30.43           H
ATOM   3419  N   ALA B 173      50.319   2.546 144.056  1.00 29.52           N
ATOM   3420  CA  ALA B 173      49.563   1.622 144.871  1.00 26.95           C
ATOM   3421  C   ALA B 173      49.849   1.887 146.345  1.00 24.82           C
ATOM   3422  O   ALA B 173      49.709   3.027 146.795  1.00 22.09           O
ATOM   3423  CB  ALA B 173      49.862   0.207 144.364  1.00 28.14           C
ATOM   3424  H   ALA B 173      49.833   2.968 143.272  1.00 35.30           H
ATOM   3425  HA  ALA B 173      48.505   1.818 144.720  1.00 32.22           H
ATOM   3426  HB1 ALA B 173      49.290  -0.518 144.941  1.00 33.64           H
ATOM   3427  HB2 ALA B 173      49.577   0.129 143.315  1.00 33.64           H
ATOM   3428  HB3 ALA B 173      50.926  -0.007 144.463  1.00 33.64           H
ATOM   3429  N   GLU B 174      50.335   0.860 147.042  1.00 25.83           N
ATOM   3430  CA  GLU B 174      50.720   0.873 148.452  1.00 32.15           C
ATOM   3431  C   GLU B 174      52.005   1.692 148.636  1.00 25.51           C
ATOM   3432  O   GLU B 174      53.050   1.268 148.157  1.00 23.70           O
ATOM   3433  CB  GLU B 174      50.986  -0.580 148.930  1.00 39.85           C
ATOM   3434  CG  GLU B 174      50.079  -1.681 148.336  1.00 55.00           C
ATOM   3435  CD  GLU B 174      48.578  -1.401 148.492  1.00 64.78           C
ATOM   3436  OE1 GLU B 174      47.845  -1.628 147.501  1.00 67.25           O
ATOM   3437  OE2 GLU B 174      48.197  -0.976 149.609  1.00 67.58           O1-
ATOM   3438  H   GLU B 174      50.437  -0.020 146.560  1.00 30.88           H
ATOM   3439  HA  GLU B 174      49.907   1.294 149.046  1.00 38.46           H
ATOM   3440  HB2 GLU B 174      52.012  -0.886 148.718  1.00 47.70           H
ATOM   3441  HB3 GLU B 174      50.862  -0.564 150.015  1.00 47.70           H
ATOM   3442  HG2 GLU B 174      50.314  -1.811 147.279  1.00 65.88           H
ATOM   3443  HG3 GLU B 174      50.313  -2.620 148.836  1.00 65.88           H
ATOM   3444  N   HIS B 175      51.965   2.843 149.319  1.00 26.09           N
ATOM   3445  CA  HIS B 175      53.139   3.729 149.429  1.00 29.15           C
ATOM   3446  C   HIS B 175      53.489   4.197 150.864  1.00 26.12           C
ATOM   3447  O   HIS B 175      54.365   5.051 151.005  1.00 27.08           O
ATOM   3448  CB  HIS B 175      53.023   4.866 148.388  1.00 23.08           C
ATOM   3449  CG  HIS B 175      51.811   5.738 148.580  1.00 21.98           C
ATOM   3450  ND1 HIS B 175      50.581   5.578 147.988  1.00 20.10           N
ATOM   3451  CD2 HIS B 175      51.720   6.823 149.398  1.00 23.51           C
ATOM   3452  CE1 HIS B 175      49.762   6.507 148.480  1.00 18.80           C
ATOM   3453  NE2 HIS B 175      50.396   7.245 149.400  1.00 14.89           N
ATOM   3454  H   HIS B 175      51.078   3.171 149.685  1.00 31.19           H
ATOM   3455  HA  HIS B 175      54.020   3.157 149.139  1.00 34.86           H
ATOM   3456  HB2 HIS B 175      52.975   4.432 147.390  1.00 27.58           H
ATOM   3457  HB3 HIS B 175      53.916   5.488 148.433  1.00 27.58           H
ATOM   3458  HD1 HIS B 175      50.341   4.894 147.287  1.00 24.00           H
ATOM   3459  HD2 HIS B 175      52.509   7.223 150.019  1.00 28.08           H
ATOM   3460  HE1 HIS B 175      48.762   6.691 148.123  1.00 22.43           H
ATOM   3461  N   GLY B 176      52.881   3.643 151.929  1.00 30.49           N
ATOM   3462  CA  GLY B 176      53.336   3.899 153.309  1.00 33.63           C
ATOM   3463  C   GLY B 176      52.274   4.348 154.314  1.00 37.95           C
ATOM   3464  O   GLY B 176      52.287   3.882 155.455  1.00 45.44           O
ATOM   3465  H   GLY B 176      52.144   2.964 151.788  1.00 36.47           H
ATOM   3466  HA2 GLY B 176      53.810   2.995 153.686  1.00 40.23           H
ATOM   3467  HA3 GLY B 176      54.096   4.680 153.307  1.00 40.23           H
ATOM   3468  N   ASP B 177      51.392   5.266 153.921  1.00 29.99           N
ATOM   3469  CA  ASP B 177      50.200   5.608 154.675  1.00 27.04           C
ATOM   3470  C   ASP B 177      49.146   4.504 154.517  1.00 28.35           C
ATOM   3471  O   ASP B 177      49.419   3.432 153.970  1.00 41.55           O
ATOM   3472  CB  ASP B 177      49.746   7.006 154.259  1.00 32.80           C
ATOM   3473  CG  ASP B 177      49.447   7.186 152.757  1.00 33.26           C
ATOM   3474  OD1 ASP B 177      49.229   6.173 152.064  1.00 27.57           O
ATOM   3475  OD2 ASP B 177      49.422   8.354 152.333  1.00 29.07           O1-
ATOM   3476  H   ASP B 177      51.436   5.616 152.974  1.00 35.87           H
ATOM   3477  HA  ASP B 177      50.451   5.682 155.731  1.00 32.33           H
ATOM   3478  HB2 ASP B 177      48.865   7.291 154.837  1.00 39.24           H
ATOM   3479  HB3 ASP B 177      50.550   7.689 154.518  1.00 39.24           H
ATOM   3480  N   GLY B 178      47.932   4.722 155.005  1.00 29.57           N
ATOM   3481  CA  GLY B 178      46.879   3.705 154.848  1.00 42.72           C
ATOM   3482  C   GLY B 178      46.015   3.853 153.594  1.00 35.04           C
ATOM   3483  O   GLY B 178      44.931   3.273 153.560  1.00 38.83           O
ATOM   3484  H   GLY B 178      47.711   5.602 155.449  1.00 35.37           H
ATOM   3485  HA2 GLY B 178      47.320   2.705 154.837  1.00 51.15           H
ATOM   3486  HA3 GLY B 178      46.224   3.747 155.719  1.00 51.15           H
ATOM   3487  N   TYR B 179      46.457   4.652 152.612  1.00 37.08           N
ATOM   3488  CA  TYR B 179      45.617   5.163 151.527  1.00 33.48           C
ATOM   3489  C   TYR B 179      46.290   4.860 150.179  1.00 27.33           C
ATOM   3490  O   TYR B 179      46.916   5.734 149.605  1.00 23.94           O
ATOM   3491  CB  TYR B 179      45.359   6.658 151.763  1.00 31.16           C
ATOM   3492  CG  TYR B 179      44.664   6.980 153.080  1.00 44.66           C
ATOM   3493  CD1 TYR B 179      45.414   7.015 154.273  1.00 45.88           C
ATOM   3494  CD2 TYR B 179      43.282   7.251 153.126  1.00 42.18           C
ATOM   3495  CE1 TYR B 179      44.792   7.279 155.504  1.00 42.41           C
ATOM   3496  CE2 TYR B 179      42.662   7.570 154.350  1.00 41.13           C
ATOM   3497  CZ  TYR B 179      43.420   7.596 155.539  1.00 43.04           C
ATOM   3498  OH  TYR B 179      42.845   7.957 156.716  1.00 49.21           O
ATOM   3499  H   TYR B 179      47.382   5.056 152.692  1.00 44.37           H
ATOM   3500  HA  TYR B 179      44.649   4.661 151.533  1.00 40.06           H
ATOM   3501  HB2 TYR B 179      46.316   7.180 151.747  1.00 37.28           H
ATOM   3502  HB3 TYR B 179      44.765   7.047 150.941  1.00 37.28           H
ATOM   3503  HD1 TYR B 179      46.478   6.844 154.241  1.00 54.93           H
ATOM   3504  HD2 TYR B 179      42.697   7.232 152.219  1.00 50.49           H
ATOM   3505  HE1 TYR B 179      45.374   7.294 156.413  1.00 50.76           H
ATOM   3506  HE2 TYR B 179      41.610   7.809 154.379  1.00 49.23           H
ATOM   3507  HH  TYR B 179      41.931   8.226 156.605  1.00 58.93           H
ATOM   3508  N   PRO B 180      46.216   3.632 149.652  1.00 29.71           N
ATOM   3509  CA  PRO B 180      46.838   3.335 148.371  1.00 25.91           C
ATOM   3510  C   PRO B 180      46.176   4.100 147.214  1.00 25.13           C
ATOM   3511  O   PRO B 180      44.999   4.477 147.244  1.00 32.16           O
ATOM   3512  CB  PRO B 180      46.784   1.821 148.201  1.00 29.69           C
ATOM   3513  CG  PRO B 180      45.776   1.336 149.243  1.00 33.86           C
ATOM   3514  CD  PRO B 180      45.702   2.441 150.294  1.00 27.79           C
ATOM   3515  HA  PRO B 180      47.887   3.625 148.421  1.00 30.97           H
ATOM   3516  HB2 PRO B 180      46.563   1.479 147.192  1.00 35.51           H
ATOM   3517  HB3 PRO B 180      47.760   1.454 148.503  1.00 35.51           H
ATOM   3518  HG2 PRO B 180      44.802   1.325 148.755  1.00 40.51           H
ATOM   3519  HG3 PRO B 180      45.988   0.347 149.638  1.00 40.51           H
ATOM   3520  HD2 PRO B 180      44.671   2.575 150.620  1.00 33.23           H
ATOM   3521  HD3 PRO B 180      46.349   2.173 151.129  1.00 33.23           H
ATOM   3522  N   PHE B 181      46.969   4.317 146.173  1.00 25.06           N
ATOM   3523  CA  PHE B 181      46.464   4.795 144.888  1.00 32.82           C
ATOM   3524  C   PHE B 181      45.895   3.630 144.049  1.00 28.55           C
ATOM   3525  O   PHE B 181      46.147   2.455 144.313  1.00 26.77           O
ATOM   3526  CB  PHE B 181      47.566   5.560 144.141  1.00 21.28           C
ATOM   3527  CG  PHE B 181      48.033   6.861 144.760  1.00 16.42           C
ATOM   3528  CD1 PHE B 181      47.115   7.901 145.000  1.00 17.73           C
ATOM   3529  CD2 PHE B 181      49.386   7.031 145.099  1.00 19.24           C
ATOM   3530  CE1 PHE B 181      47.534   9.103 145.587  1.00 19.06           C
ATOM   3531  CE2 PHE B 181      49.811   8.239 145.668  1.00 18.79           C
ATOM   3532  CZ  PHE B 181      48.891   9.280 145.900  1.00 20.34           C
ATOM   3533  H   PHE B 181      47.924   3.987 146.207  1.00 29.95           H
ATOM   3534  HA  PHE B 181      45.651   5.501 145.070  1.00 39.27           H
ATOM   3535  HB2 PHE B 181      48.419   4.899 144.010  1.00 25.41           H
ATOM   3536  HB3 PHE B 181      47.162   5.788 143.167  1.00 25.41           H
ATOM   3537  HD1 PHE B 181      46.080   7.777 144.723  1.00 21.15           H
ATOM   3538  HD2 PHE B 181      50.100   6.242 144.922  1.00 22.97           H
ATOM   3539  HE1 PHE B 181      46.825   9.894 145.788  1.00 22.75           H
ATOM   3540  HE2 PHE B 181      50.848   8.371 145.932  1.00 22.43           H
ATOM   3541  HZ  PHE B 181      49.221  10.209 146.335  1.00 24.29           H
ATOM   3542  N   ASP B 182      45.092   3.989 143.045  1.00 33.27           N
ATOM   3543  CA  ASP B 182      44.165   3.136 142.286  1.00 31.56           C
ATOM   3544  C   ASP B 182      44.586   2.857 140.828  1.00 33.08           C
ATOM   3545  O   ASP B 182      43.856   2.229 140.053  1.00 28.04           O
ATOM   3546  CB  ASP B 182      42.768   3.770 142.367  1.00 32.08           C
ATOM   3547  CG  ASP B 182      42.704   5.210 141.874  1.00 30.28           C
ATOM   3548  OD1 ASP B 182      43.737   5.719 141.400  1.00 35.22           O
ATOM   3549  OD2 ASP B 182      41.616   5.804 141.994  1.00 33.76           O1-
ATOM   3550  H   ASP B 182      45.025   4.975 142.820  1.00 39.80           H
ATOM   3551  HA  ASP B 182      44.108   2.171 142.787  1.00 37.75           H
ATOM   3552  HB2 ASP B 182      42.063   3.169 141.793  1.00 38.38           H
ATOM   3553  HB3 ASP B 182      42.442   3.757 143.407  1.00 38.38           H
ATOM   3554  N   GLY B 183      45.806   3.246 140.474  1.00 32.81           N
ATOM   3555  CA  GLY B 183      46.351   3.038 139.159  1.00 23.62           C
ATOM   3556  C   GLY B 183      46.032   4.238 138.296  1.00 31.49           C
ATOM   3557  O   GLY B 183      45.808   5.346 138.802  1.00 23.06           O
ATOM   3558  H   GLY B 183      46.346   3.813 141.115  1.00 39.25           H
ATOM   3559  HA2 GLY B 183      47.429   2.919 139.223  1.00 28.22           H
ATOM   3560  HA3 GLY B 183      45.945   2.126 138.721  1.00 28.22           H
ATOM   3561  N   LYS B 184      46.036   3.970 136.984  1.00 27.29           N
ATOM   3562  CA  LYS B 184      45.869   4.996 135.975  1.00 27.66           C
ATOM   3563  C   LYS B 184      44.440   5.553 136.015  1.00 26.66           C
ATOM   3564  O   LYS B 184      43.467   4.809 136.074  1.00 32.61           O
ATOM   3565  CB  LYS B 184      46.306   4.396 134.640  1.00 32.59           C
ATOM   3566  CG  LYS B 184      46.405   5.448 133.541  1.00 36.97           C
ATOM   3567  CD  LYS B 184      46.564   4.792 132.159  1.00 41.27           C
ATOM   3568  CE  LYS B 184      46.237   5.763 131.011  1.00 52.53           C
ATOM   3569  NZ  LYS B 184      44.813   6.176 130.972  1.00 50.28           N1+
ATOM   3570  H   LYS B 184      46.244   3.032 136.672  1.00 32.63           H
ATOM   3571  HA  LYS B 184      46.564   5.805 136.217  1.00 33.07           H
ATOM   3572  HB2 LYS B 184      47.292   3.941 134.758  1.00 38.99           H
ATOM   3573  HB3 LYS B 184      45.596   3.620 134.354  1.00 38.99           H
ATOM   3574  HG2 LYS B 184      45.447   5.968 133.536  1.00 44.25           H
ATOM   3575  HG3 LYS B 184      47.189   6.180 133.740  1.00 44.25           H
ATOM   3576  HD2 LYS B 184      47.589   4.434 132.056  1.00 49.41           H
ATOM   3577  HD3 LYS B 184      45.891   3.938 132.074  1.00 49.41           H
ATOM   3578  HE2 LYS B 184      46.868   6.648 131.123  1.00 62.92           H
ATOM   3579  HE3 LYS B 184      46.490   5.278 130.066  1.00 62.92           H
ATOM   3580  HZ1 LYS B 184      44.662   6.857 130.242  1.00 60.22           H
ATOM   3581  HZ2 LYS B 184      44.215   5.374 130.829  1.00 60.22           H
ATOM   3582  HZ3 LYS B 184      44.548   6.597 131.859  1.00 60.22           H
ATOM   3583  N   ASP B 185      44.352   6.875 135.962  1.00 26.57           N
ATOM   3584  CA  ASP B 185      43.176   7.705 136.152  1.00 27.19           C
ATOM   3585  C   ASP B 185      42.532   7.514 137.528  1.00 35.24           C
ATOM   3586  O   ASP B 185      43.051   6.838 138.402  1.00 30.92           O
ATOM   3587  CB  ASP B 185      42.154   7.571 134.998  1.00 34.66           C
ATOM   3588  CG  ASP B 185      42.777   7.811 133.641  1.00 38.04           C
ATOM   3589  OD1 ASP B 185      43.290   8.933 133.426  1.00 38.84           O
ATOM   3590  OD2 ASP B 185      42.718   6.873 132.822  1.00 47.41           O1-
ATOM   3591  H   ASP B 185      45.227   7.378 136.021  1.00 31.76           H
ATOM   3592  HA  ASP B 185      43.531   8.735 136.122  1.00 32.50           H
ATOM   3593  HB2 ASP B 185      41.695   6.582 135.024  1.00 41.47           H
ATOM   3594  HB3 ASP B 185      41.366   8.313 135.118  1.00 41.47           H
ATOM   3595  N   GLY B 186      41.361   8.126 137.702  1.00 26.95           N
ATOM   3596  CA  GLY B 186      40.641   8.099 138.941  1.00 31.14           C
ATOM   3597  C   GLY B 186      41.301   9.108 139.891  1.00 29.89           C
ATOM   3598  O   GLY B 186      41.314  10.301 139.623  1.00 32.23           O
ATOM   3599  H   GLY B 186      40.999   8.676 136.953  1.00 32.22           H
ATOM   3600  HA2 GLY B 186      39.582   8.428 138.792  1.00 37.25           H
ATOM   3601  HA3 GLY B 186      40.593   7.071 139.375  1.00 37.25           H
ATOM   3602  N   LEU B 187      41.725   8.596 141.124  1.00 29.88           N
ATOM   3603  CA  LEU B 187      42.445   9.492 142.067  1.00 30.47           C
ATOM   3604  C   LEU B 187      43.875   9.744 141.512  1.00 18.51           C
ATOM   3605  O   LEU B 187      44.617   8.860 141.138  1.00 14.52           O
ATOM   3606  CB  LEU B 187      42.581   8.793 143.424  1.00 32.88           C
ATOM   3607  CG  LEU B 187      42.999   9.787 144.519  1.00 30.00           C
ATOM   3608  CD1 LEU B 187      41.882  10.826 144.680  1.00 26.79           C
ATOM   3609  CD2 LEU B 187      43.251   9.019 145.831  1.00 42.06           C
ATOM   3610  H   LEU B 187      42.031   7.607 141.178  1.00 35.74           H
ATOM   3611  HA  LEU B 187      41.860  10.456 142.156  1.00 36.45           H
ATOM   3612  HB2 LEU B 187      41.619   8.313 143.703  1.00 39.33           H
ATOM   3613  HB3 LEU B 187      43.327   7.969 143.361  1.00 39.33           H
ATOM   3614  HG  LEU B 187      43.947  10.306 144.223  1.00 35.88           H
ATOM   3615 HD11 LEU B 187      42.153  11.580 145.429  1.00 32.03           H
ATOM   3616 HD12 LEU B 187      41.711  11.350 143.726  1.00 32.03           H
ATOM   3617 HD13 LEU B 187      40.941  10.360 144.987  1.00 32.03           H
ATOM   3618 HD21 LEU B 187      43.642   9.686 146.611  1.00 50.35           H
ATOM   3619 HD22 LEU B 187      42.332   8.560 146.216  1.00 50.35           H
ATOM   3620 HD23 LEU B 187      43.974   8.207 145.681  1.00 50.35           H
ATOM   3621  N   LEU B 188      44.185  11.088 141.494  1.00 21.05           N
ATOM   3622  CA  LEU B 188      45.426  11.565 140.833  1.00 28.93           C
ATOM   3623  C   LEU B 188      46.532  11.841 141.886  1.00 23.12           C
ATOM   3624  O   LEU B 188      47.721  11.760 141.659  1.00 19.94           O
ATOM   3625  CB  LEU B 188      45.198  12.894 140.105  1.00 19.02           C
ATOM   3626  CG  LEU B 188      44.150  12.823 138.972  1.00 25.97           C
ATOM   3627  CD1 LEU B 188      44.104  14.196 138.287  1.00 16.95           C
ATOM   3628  CD2 LEU B 188      44.429  11.708 137.959  1.00 22.29           C
ATOM   3629  H   LEU B 188      43.439  11.795 141.624  1.00 25.14           H
ATOM   3630  HA  LEU B 188      45.815  10.766 140.131  1.00 34.60           H
ATOM   3631  HB2 LEU B 188      44.888  13.674 140.828  1.00 22.70           H
ATOM   3632  HB3 LEU B 188      46.168  13.234 139.690  1.00 22.70           H
ATOM   3633  HG  LEU B 188      43.145  12.627 139.435  1.00 31.05           H
ATOM   3634 HD11 LEU B 188      43.308  14.225 137.535  1.00 20.21           H
ATOM   3635 HD12 LEU B 188      43.925  14.999 139.011  1.00 20.21           H
ATOM   3636 HD13 LEU B 188      45.044  14.406 137.764  1.00 20.21           H
ATOM   3637 HD21 LEU B 188      43.730  11.757 137.117  1.00 26.63           H
ATOM   3638 HD22 LEU B 188      45.439  11.766 137.539  1.00 26.63           H
ATOM   3639 HD23 LEU B 188      44.313  10.711 138.404  1.00 26.63           H
ATOM   3640  N   ALA B 189      46.048  12.221 143.120  1.00 20.33           N
ATOM   3641  CA  ALA B 189      46.946  12.741 144.163  1.00 19.80           C
ATOM   3642  C   ALA B 189      46.072  12.861 145.435  1.00 26.18           C
ATOM   3643  O   ALA B 189      44.848  12.976 145.372  1.00 23.66           O
ATOM   3644  CB  ALA B 189      47.427  14.138 143.819  1.00 21.79           C
ATOM   3645  H   ALA B 189      45.041  12.339 143.298  1.00 24.28           H
ATOM   3646  HA  ALA B 189      47.805  12.026 144.281  1.00 23.64           H
ATOM   3647  HB1 ALA B 189      48.126  14.528 144.567  1.00 26.03           H
ATOM   3648  HB2 ALA B 189      47.947  14.141 142.853  1.00 26.03           H
ATOM   3649  HB3 ALA B 189      46.597  14.868 143.756  1.00 26.03           H
ATOM   3650  N   HIS B 190      46.742  12.872 146.639  1.00 24.59           N
ATOM   3651  CA  HIS B 190      46.078  13.393 147.841  1.00 21.92           C
ATOM   3652  C   HIS B 190      47.108  14.060 148.774  1.00 25.72           C
ATOM   3653  O   HIS B 190      48.254  13.857 148.695  1.00 21.84           O
ATOM   3654  CB  HIS B 190      45.329  12.265 148.567  1.00 14.18           C
ATOM   3655  CG  HIS B 190      46.156  11.087 148.892  1.00 20.56           C
ATOM   3656  ND1 HIS B 190      45.758   9.785 148.530  1.00 26.86           N
ATOM   3657  CD2 HIS B 190      47.373  10.942 149.571  1.00 24.73           C
ATOM   3658  CE1 HIS B 190      46.764   8.911 149.003  1.00 24.38           C
ATOM   3659  NE2 HIS B 190      47.737   9.602 149.636  1.00 18.88           N
ATOM   3660  H   HIS B 190      47.762  12.743 146.704  1.00 29.39           H
ATOM   3661  HA  HIS B 190      45.342  14.203 147.515  1.00 26.19           H
ATOM   3662  HB2 HIS B 190      44.480  11.964 147.908  1.00 16.89           H
ATOM   3663  HB3 HIS B 190      44.871  12.677 149.490  1.00 16.89           H
ATOM   3664  HD1 HIS B 190      44.995   9.543 147.921  1.00 32.11           H
ATOM   3665  HD2 HIS B 190      48.008  11.704 149.986  1.00 29.55           H
ATOM   3666  HE1 HIS B 190      46.728   7.857 148.828  1.00 29.14           H
ATOM   3667  N   ALA B 191      46.509  14.893 149.675  1.00 16.64           N
ATOM   3668  CA  ALA B 191      47.163  15.694 150.680  1.00 22.80           C
ATOM   3669  C   ALA B 191      46.422  15.655 152.027  1.00 29.10           C
ATOM   3670  O   ALA B 191      45.272  15.213 152.128  1.00 19.75           O
ATOM   3671  CB  ALA B 191      47.324  17.108 150.152  1.00 19.72           C
ATOM   3672  H   ALA B 191      45.513  14.980 149.632  1.00 19.85           H
ATOM   3673  HA  ALA B 191      48.145  15.267 150.849  1.00 27.24           H
ATOM   3674  HB1 ALA B 191      47.833  17.729 150.887  1.00 23.55           H
ATOM   3675  HB2 ALA B 191      47.920  17.076 149.242  1.00 23.55           H
ATOM   3676  HB3 ALA B 191      46.344  17.520 149.925  1.00 23.55           H
ATOM   3677  N   PHE B 192      47.127  16.110 153.071  1.00 30.23           N
ATOM   3678  CA  PHE B 192      46.690  16.068 154.459  1.00 21.36           C
ATOM   3679  C   PHE B 192      46.598  17.510 154.948  1.00 26.04           C
ATOM   3680  O   PHE B 192      47.463  18.315 154.599  1.00 21.85           O
ATOM   3681  CB  PHE B 192      47.591  15.181 155.327  1.00 21.84           C
ATOM   3682  CG  PHE B 192      47.612  13.747 154.874  1.00 26.26           C
ATOM   3683  CD1 PHE B 192      48.529  13.324 153.893  1.00 32.93           C
ATOM   3684  CD2 PHE B 192      46.658  12.846 155.368  1.00 29.24           C
ATOM   3685  CE1 PHE B 192      48.490  12.006 153.405  1.00 29.58           C
ATOM   3686  CE2 PHE B 192      46.604  11.535 154.870  1.00 29.46           C
ATOM   3687  CZ  PHE B 192      47.522  11.112 153.891  1.00 32.08           C
ATOM   3688  H   PHE B 192      48.046  16.497 152.896  1.00 36.15           H
ATOM   3689  HA  PHE B 192      45.707  15.610 154.486  1.00 25.51           H
ATOM   3690  HB2 PHE B 192      48.604  15.581 155.311  1.00 26.09           H
ATOM   3691  HB3 PHE B 192      47.217  15.207 156.348  1.00 26.09           H
ATOM   3692  HD1 PHE B 192      49.270  14.010 153.513  1.00 39.39           H
ATOM   3693  HD2 PHE B 192      45.952  13.168 156.116  1.00 34.97           H
ATOM   3694  HE1 PHE B 192      49.200  11.683 152.658  1.00 35.37           H
ATOM   3695  HE2 PHE B 192      45.863  10.846 155.245  1.00 35.22           H
ATOM   3696  HZ  PHE B 192      47.487  10.099 153.513  1.00 38.37           H
ATOM   3697  N   PRO B 193      45.566  17.856 155.749  1.00 29.46           N
ATOM   3698  CA  PRO B 193      45.446  19.192 156.343  1.00 21.19           C
ATOM   3699  C   PRO B 193      46.604  19.490 157.330  1.00 25.06           C
ATOM   3700  O   PRO B 193      47.233  18.551 157.815  1.00 21.55           O
ATOM   3701  CB  PRO B 193      44.089  19.234 157.037  1.00 24.58           C
ATOM   3702  CG  PRO B 193      43.423  17.897 156.726  1.00 33.70           C
ATOM   3703  CD  PRO B 193      44.520  16.969 156.231  1.00 27.09           C
ATOM   3704  HA  PRO B 193      45.430  19.918 155.534  1.00 25.30           H
ATOM   3705  HB2 PRO B 193      44.282  19.249 158.111  1.00 29.38           H
ATOM   3706  HB3 PRO B 193      43.478  20.096 156.772  1.00 29.38           H
ATOM   3707  HG2 PRO B 193      42.833  17.498 157.548  1.00 40.32           H
ATOM   3708  HG3 PRO B 193      42.778  18.063 155.862  1.00 40.32           H
ATOM   3709  HD2 PRO B 193      44.903  16.379 157.062  1.00 32.39           H
ATOM   3710  HD3 PRO B 193      44.111  16.329 155.452  1.00 32.39           H
ATOM   3711  N   PRO B 194      46.882  20.767 157.646  1.00 25.26           N
ATOM   3712  CA  PRO B 194      47.983  21.179 158.518  1.00 27.14           C
ATOM   3713  C   PRO B 194      48.063  20.435 159.868  1.00 32.72           C
ATOM   3714  O   PRO B 194      47.054  19.984 160.422  1.00 29.45           O
ATOM   3715  CB  PRO B 194      47.808  22.687 158.719  1.00 25.59           C
ATOM   3716  CG  PRO B 194      46.981  23.129 157.513  1.00 30.08           C
ATOM   3717  CD  PRO B 194      46.159  21.916 157.126  1.00 25.39           C
ATOM   3718  HA  PRO B 194      48.909  21.021 157.967  1.00 32.44           H
ATOM   3719  HB2 PRO B 194      47.185  22.829 159.601  1.00 30.59           H
ATOM   3720  HB3 PRO B 194      48.735  23.236 158.838  1.00 30.59           H
ATOM   3721  HG2 PRO B 194      46.377  24.011 157.667  1.00 35.98           H
ATOM   3722  HG3 PRO B 194      47.676  23.319 156.701  1.00 35.98           H
ATOM   3723  HD2 PRO B 194      45.185  21.978 157.613  1.00 30.34           H
ATOM   3724  HD3 PRO B 194      46.055  21.886 156.043  1.00 30.34           H
ATOM   3725  N   GLY B 195      49.285  20.301 160.389  1.00 28.66           N
ATOM   3726  CA  GLY B 195      49.562  19.602 161.640  1.00 27.57           C
ATOM   3727  C   GLY B 195      50.866  18.796 161.588  1.00 26.43           C
ATOM   3728  O   GLY B 195      51.611  18.940 160.628  1.00 29.83           O
ATOM   3729  H   GLY B 195      50.079  20.649 159.866  1.00 34.27           H
ATOM   3730  HA2 GLY B 195      49.617  20.330 162.450  1.00 32.96           H
ATOM   3731  HA3 GLY B 195      48.755  18.901 161.851  1.00 32.96           H
ATOM   3732  N   PRO B 196      51.145  17.958 162.606  1.00 28.83           N
ATOM   3733  CA  PRO B 196      52.420  17.264 162.780  1.00 29.42           C
ATOM   3734  C   PRO B 196      52.455  15.939 162.011  1.00 27.03           C
ATOM   3735  O   PRO B 196      51.429  15.278 161.847  1.00 29.08           O
ATOM   3736  CB  PRO B 196      52.518  16.997 164.289  1.00 23.59           C
ATOM   3737  CG  PRO B 196      51.074  16.905 164.755  1.00 23.91           C
ATOM   3738  CD  PRO B 196      50.284  17.738 163.750  1.00 22.58           C
ATOM   3739  HA  PRO B 196      53.264  17.893 162.478  1.00 35.18           H
ATOM   3740  HB2 PRO B 196      53.114  16.126 164.567  1.00 28.19           H
ATOM   3741  HB3 PRO B 196      52.946  17.894 164.740  1.00 28.19           H
ATOM   3742  HG2 PRO B 196      50.753  15.872 164.632  1.00 28.57           H
ATOM   3743  HG3 PRO B 196      50.945  17.212 165.790  1.00 28.57           H
ATOM   3744  HD2 PRO B 196      49.384  17.210 163.449  1.00 26.98           H
ATOM   3745  HD3 PRO B 196      50.052  18.700 164.202  1.00 26.98           H
ATOM   3746  N   GLY B 197      53.659  15.498 161.633  1.00 21.88           N
ATOM   3747  CA  GLY B 197      53.866  14.195 161.012  1.00 21.55           C
ATOM   3748  C   GLY B 197      53.377  14.180 159.562  1.00 22.46           C
ATOM   3749  O   GLY B 197      53.649  15.118 158.823  1.00 17.12           O
ATOM   3750  H   GLY B 197      54.459  16.107 161.739  1.00 26.13           H
ATOM   3751  HA2 GLY B 197      54.928  13.963 161.017  1.00 25.74           H
ATOM   3752  HA3 GLY B 197      53.349  13.439 161.596  1.00 25.74           H
ATOM   3753  N   ILE B 198      52.603  13.151 159.197  1.00 22.46           N
ATOM   3754  CA  ILE B 198      51.978  13.004 157.876  1.00 26.63           C
ATOM   3755  C   ILE B 198      51.036  14.172 157.545  1.00 26.69           C
ATOM   3756  O   ILE B 198      50.788  14.432 156.375  1.00 24.75           O
ATOM   3757  CB  ILE B 198      51.281  11.625 157.672  1.00 24.63           C
ATOM   3758  CG1 ILE B 198      51.104  11.474 156.148  1.00 33.10           C
ATOM   3759  CG2 ILE B 198      50.002  11.589 158.529  1.00 28.72           C
ATOM   3760  CD1 ILE B 198      51.004  10.022 155.705  1.00 34.75           C
ATOM   3761  H   ILE B 198      52.423  12.426 159.874  1.00 26.83           H
ATOM   3762  HA  ILE B 198      52.796  13.045 157.161  1.00 31.83           H
ATOM   3763  HB  ILE B 198      52.085  11.019 158.090  1.00 29.43           H
ATOM   3764 HG12 ILE B 198      50.072  11.792 156.013  1.00 39.60           H
ATOM   3765 HG13 ILE B 198      51.719  12.102 155.500  1.00 39.60           H
ATOM   3766 HG21 ILE B 198      49.958  10.633 159.051  1.00 34.34           H
ATOM   3767 HG22 ILE B 198      49.985  12.375 159.281  1.00 34.34           H
ATOM   3768 HG23 ILE B 198      49.108  11.672 157.908  1.00 34.34           H
ATOM   3769 HD11 ILE B 198      50.450   9.980 154.765  1.00 41.58           H
ATOM   3770 HD12 ILE B 198      51.995   9.600 155.560  1.00 41.58           H
ATOM   3771 HD13 ILE B 198      50.466   9.441 156.456  1.00 41.58           H
ATOM   3772  N   GLN B 199      50.503  14.876 158.553  1.00 25.43           N
ATOM   3773  CA  GLN B 199      49.675  16.050 158.339  1.00 27.31           C
ATOM   3774  C   GLN B 199      50.488  17.097 157.559  1.00 23.44           C
ATOM   3775  O   GLN B 199      51.678  17.254 157.805  1.00 22.48           O
ATOM   3776  CB  GLN B 199      49.118  16.559 159.688  1.00 30.92           C
ATOM   3777  CG  GLN B 199      47.647  16.250 160.048  1.00 40.64           C
ATOM   3778  CD  GLN B 199      47.156  14.809 159.924  1.00 45.06           C
ATOM   3779  OE1 GLN B 199      47.903  13.861 159.748  1.00 52.36           O
ATOM   3780  NE2 GLN B 199      45.845  14.627 160.015  1.00 51.49           N
ATOM   3781  H   GLN B 199      50.786  14.671 159.499  1.00 30.39           H
ATOM   3782  HA  GLN B 199      48.824  15.766 157.729  1.00 32.65           H
ATOM   3783  HB2 GLN B 199      49.722  16.119 160.468  1.00 36.99           H
ATOM   3784  HB3 GLN B 199      49.247  17.635 159.738  1.00 36.99           H
ATOM   3785  HG2 GLN B 199      47.467  16.585 161.072  1.00 48.65           H
ATOM   3786  HG3 GLN B 199      47.000  16.839 159.409  1.00 48.65           H
ATOM   3787 HE21 GLN B 199      45.239  15.424 160.144  1.00 61.66           H
ATOM   3788 HE22 GLN B 199      45.479  13.690 159.933  1.00 61.66           H
ATOM   3789  N   GLY B 200      49.846  17.772 156.592  1.00 23.75           N
ATOM   3790  CA  GLY B 200      50.468  18.753 155.717  1.00 17.37           C
ATOM   3791  C   GLY B 200      51.133  18.162 154.460  1.00 20.23           C
ATOM   3792  O   GLY B 200      51.540  18.932 153.589  1.00 19.66           O
ATOM   3793  H   GLY B 200      48.868  17.580 156.434  1.00 28.37           H
ATOM   3794  HA2 GLY B 200      49.714  19.485 155.427  1.00 20.72           H
ATOM   3795  HA3 GLY B 200      51.224  19.287 156.290  1.00 20.72           H
ATOM   3796  N   ASP B 201      51.269  16.833 154.358  1.00 18.74           N
ATOM   3797  CA  ASP B 201      52.020  16.185 153.283  1.00 17.17           C
ATOM   3798  C   ASP B 201      51.178  16.040 151.989  1.00 25.87           C
ATOM   3799  O   ASP B 201      49.955  16.151 152.033  1.00 22.49           O
ATOM   3800  CB  ASP B 201      52.556  14.839 153.750  1.00 16.30           C
ATOM   3801  CG  ASP B 201      53.615  14.913 154.852  1.00 22.79           C
ATOM   3802  OD1 ASP B 201      53.984  16.034 155.270  1.00 18.10           O
ATOM   3803  OD2 ASP B 201      54.095  13.826 155.216  1.00 17.87           O1-
ATOM   3804  H   ASP B 201      50.952  16.250 155.119  1.00 22.37           H
ATOM   3805  HA  ASP B 201      52.889  16.800 153.055  1.00 20.49           H
ATOM   3806  HB2 ASP B 201      51.734  14.202 154.067  1.00 19.44           H
ATOM   3807  HB3 ASP B 201      53.026  14.338 152.906  1.00 19.44           H
ATOM   3808  N   ALA B 202      51.824  15.817 150.829  1.00 16.66           N
ATOM   3809  CA  ALA B 202      51.194  15.816 149.503  1.00 16.68           C
ATOM   3810  C   ALA B 202      51.802  14.708 148.673  1.00 20.41           C
ATOM   3811  O   ALA B 202      53.006  14.719 148.475  1.00 20.99           O
ATOM   3812  CB  ALA B 202      51.373  17.185 148.848  1.00 19.67           C
ATOM   3813  H   ALA B 202      52.827  15.701 150.854  1.00 19.88           H
ATOM   3814  HA  ALA B 202      50.130  15.609 149.591  1.00 19.90           H
ATOM   3815  HB1 ALA B 202      50.911  17.179 147.862  1.00 23.48           H
ATOM   3816  HB2 ALA B 202      50.896  17.954 149.454  1.00 23.48           H
ATOM   3817  HB3 ALA B 202      52.432  17.424 148.746  1.00 23.48           H
ATOM   3818  N   HIS B 203      51.006  13.722 148.260  1.00 18.93           N
ATOM   3819  CA  HIS B 203      51.407  12.523 147.544  1.00 13.25           C
ATOM   3820  C   HIS B 203      50.771  12.448 146.152  1.00 21.74           C
ATOM   3821  O   HIS B 203      49.604  12.794 146.009  1.00 19.17           O
ATOM   3822  CB  HIS B 203      51.045  11.282 148.332  1.00 16.60           C
ATOM   3823  CG  HIS B 203      51.555  11.219 149.753  1.00 23.59           C
ATOM   3824  ND1 HIS B 203      51.108  10.325 150.687  1.00 17.89           N
ATOM   3825  CD2 HIS B 203      52.550  11.950 150.320  1.00 21.45           C
ATOM   3826  CE1 HIS B 203      51.888  10.467 151.760  1.00 20.48           C
ATOM   3827  NE2 HIS B 203      52.735  11.477 151.591  1.00 20.00           N1-
ATOM   3828  H   HIS B 203      50.039  13.769 148.539  1.00 22.60           H
ATOM   3829  HA  HIS B 203      52.479  12.544 147.444  1.00 15.77           H
ATOM   3830  HB2 HIS B 203      49.961  11.203 148.364  1.00 19.80           H
ATOM   3831  HB3 HIS B 203      51.415  10.408 147.799  1.00 19.80           H
ATOM   3832  HD2 HIS B 203      53.149  12.704 149.840  1.00 25.62           H
ATOM   3833  HE1 HIS B 203      51.805   9.879 152.658  1.00 24.45           H
ATOM   3834  N   PHE B 204      51.531  11.996 145.147  1.00 17.13           N
ATOM   3835  CA  PHE B 204      51.210  12.056 143.719  1.00 14.02           C
ATOM   3836  C   PHE B 204      51.312  10.658 143.153  1.00 14.40           C
ATOM   3837  O   PHE B 204      52.322   9.980 143.328  1.00 13.43           O
ATOM   3838  CB  PHE B 204      52.119  13.049 142.956  1.00 18.16           C
ATOM   3839  CG  PHE B 204      52.001  14.494 143.400  1.00 13.65           C
ATOM   3840  CD1 PHE B 204      52.783  14.966 144.475  1.00 18.51           C
ATOM   3841  CD2 PHE B 204      51.027  15.336 142.847  1.00 12.22           C
ATOM   3842  CE1 PHE B 204      52.588  16.264 144.980  1.00 17.78           C
ATOM   3843  CE2 PHE B 204      50.876  16.657 143.311  1.00 16.59           C
ATOM   3844  CZ  PHE B 204      51.663  17.127 144.374  1.00 19.01           C
ATOM   3845  H   PHE B 204      52.448  11.644 145.380  1.00 20.43           H
ATOM   3846  HA  PHE B 204      50.180  12.388 143.594  1.00 16.70           H
ATOM   3847  HB2 PHE B 204      53.155  12.730 143.066  1.00 21.67           H
ATOM   3848  HB3 PHE B 204      51.863  12.997 141.898  1.00 21.67           H
ATOM   3849  HD1 PHE B 204      53.504  14.313 144.948  1.00 22.09           H
ATOM   3850  HD2 PHE B 204      50.396  14.970 142.053  1.00 14.55           H
ATOM   3851  HE1 PHE B 204      53.145  16.592 145.844  1.00 21.21           H
ATOM   3852  HE2 PHE B 204      50.142  17.310 142.866  1.00 19.79           H
ATOM   3853  HZ  PHE B 204      51.531  18.130 144.752  1.00 22.70           H
ATOM   3854  N   ASP B 205      50.238  10.237 142.489  1.00 18.78           N
ATOM   3855  CA  ASP B 205      50.084   8.912 141.899  1.00 20.74           C
ATOM   3856  C   ASP B 205      50.885   8.856 140.592  1.00 19.27           C
ATOM   3857  O   ASP B 205      50.532   9.524 139.633  1.00 15.86           O
ATOM   3858  CB  ASP B 205      48.592   8.632 141.647  1.00 19.69           C
ATOM   3859  CG  ASP B 205      48.334   7.235 141.123  1.00 17.55           C
ATOM   3860  OD1 ASP B 205      49.316   6.514 140.850  1.00 22.36           O
ATOM   3861  OD2 ASP B 205      47.159   6.866 141.049  1.00 29.93           O1-
ATOM   3862  H   ASP B 205      49.452  10.864 142.383  1.00 22.41           H
ATOM   3863  HA  ASP B 205      50.451   8.174 142.611  1.00 24.77           H
ATOM   3864  HB2 ASP B 205      48.033   8.765 142.570  1.00 23.51           H
ATOM   3865  HB3 ASP B 205      48.201   9.345 140.924  1.00 23.51           H
ATOM   3866  N   ASP B 206      51.979   8.103 140.574  1.00 18.94           N
ATOM   3867  CA  ASP B 206      52.872   8.015 139.433  1.00 20.34           C
ATOM   3868  C   ASP B 206      52.493   6.899 138.443  1.00 23.09           C
ATOM   3869  O   ASP B 206      53.227   6.693 137.485  1.00 23.24           O
ATOM   3870  CB  ASP B 206      54.294   7.827 139.968  1.00 18.65           C
ATOM   3871  CG  ASP B 206      55.381   8.307 139.027  1.00 22.17           C
ATOM   3872  OD1 ASP B 206      55.081   9.171 138.175  1.00 23.35           O
ATOM   3873  OD2 ASP B 206      56.529   7.877 139.243  1.00 24.98           O1-
ATOM   3874  H   ASP B 206      52.211   7.561 141.393  1.00 22.61           H
ATOM   3875  HA  ASP B 206      52.822   8.973 138.916  1.00 24.29           H
ATOM   3876  HB2 ASP B 206      54.405   8.409 140.883  1.00 22.25           H
ATOM   3877  HB3 ASP B 206      54.461   6.778 140.210  1.00 22.25           H
ATOM   3878  N   ASP B 207      51.373   6.176 138.641  1.00 21.70           N
ATOM   3879  CA  ASP B 207      50.717   5.486 137.533  1.00 23.97           C
ATOM   3880  C   ASP B 207      50.033   6.490 136.570  1.00 19.67           C
ATOM   3881  O   ASP B 207      49.664   6.110 135.468  1.00 29.64           O
ATOM   3882  CB  ASP B 207      49.746   4.422 138.062  1.00 18.24           C
ATOM   3883  CG  ASP B 207      50.405   3.125 138.511  1.00 21.87           C
ATOM   3884  OD1 ASP B 207      51.436   2.747 137.920  1.00 18.02           O
ATOM   3885  OD2 ASP B 207      49.837   2.465 139.406  1.00 25.50           O1-
ATOM   3886  H   ASP B 207      50.826   6.318 139.482  1.00 25.92           H
ATOM   3887  HA  ASP B 207      51.470   4.968 136.942  1.00 28.64           H
ATOM   3888  HB2 ASP B 207      49.140   4.835 138.865  1.00 21.77           H
ATOM   3889  HB3 ASP B 207      49.061   4.148 137.260  1.00 21.77           H
ATOM   3890  N   GLU B 208      49.890   7.770 136.937  1.00 18.47           N
ATOM   3891  CA  GLU B 208      49.488   8.816 136.027  1.00 21.60           C
ATOM   3892  C   GLU B 208      50.654   9.239 135.114  1.00 23.97           C
ATOM   3893  O   GLU B 208      51.824   9.192 135.501  1.00 18.14           O
ATOM   3894  CB  GLU B 208      48.981  10.066 136.757  1.00 16.72           C
ATOM   3895  CG  GLU B 208      47.864   9.878 137.806  1.00 25.89           C
ATOM   3896  CD  GLU B 208      46.690   8.999 137.382  1.00 33.95           C
ATOM   3897  OE1 GLU B 208      46.394   8.945 136.162  1.00 38.70           O
ATOM   3898  OE2 GLU B 208      46.089   8.404 138.292  1.00 33.41           O1-
ATOM   3899  H   GLU B 208      50.216   8.057 137.849  1.00 22.04           H
ATOM   3900  HA  GLU B 208      48.674   8.431 135.415  1.00 25.80           H
ATOM   3901  HB2 GLU B 208      49.811  10.612 137.193  1.00 19.94           H
ATOM   3902  HB3 GLU B 208      48.568  10.698 135.972  1.00 19.94           H
ATOM   3903  HG2 GLU B 208      48.290   9.418 138.689  1.00 30.95           H
ATOM   3904  HG3 GLU B 208      47.488  10.858 138.098  1.00 30.95           H
ATOM   3905  N   LEU B 209      50.297   9.747 133.924  1.00 19.52           N
ATOM   3906  CA  LEU B 209      51.225  10.402 133.014  1.00 18.00           C
ATOM   3907  C   LEU B 209      51.276  11.865 133.386  1.00 21.14           C
ATOM   3908  O   LEU B 209      50.326  12.604 133.119  1.00 21.05           O
ATOM   3909  CB  LEU B 209      50.808  10.154 131.555  1.00 19.51           C
ATOM   3910  CG  LEU B 209      51.642  10.981 130.554  1.00 22.18           C
ATOM   3911  CD1 LEU B 209      53.143  10.638 130.552  1.00 18.81           C
ATOM   3912  CD2 LEU B 209      51.072  10.792 129.128  1.00 20.42           C
ATOM   3913  H   LEU B 209      49.314   9.793 133.701  1.00 23.30           H
ATOM   3914  HA  LEU B 209      52.221   9.974 133.147  1.00 21.48           H
ATOM   3915  HB2 LEU B 209      50.965   9.093 131.357  1.00 23.29           H
ATOM   3916  HB3 LEU B 209      49.753  10.378 131.413  1.00 23.29           H
ATOM   3917  HG  LEU B 209      51.638  12.069 130.616  1.00 26.50           H
ATOM   3918 HD11 LEU B 209      53.551  10.500 129.552  1.00 22.45           H
ATOM   3919 HD12 LEU B 209      53.691  11.448 131.037  1.00 22.45           H
ATOM   3920 HD13 LEU B 209      53.327   9.721 131.113  1.00 22.45           H
ATOM   3921 HD21 LEU B 209      51.840  10.604 128.378  1.00 24.39           H
ATOM   3922 HD22 LEU B 209      50.376   9.950 129.102  1.00 24.39           H
ATOM   3923 HD23 LEU B 209      50.520  11.684 128.848  1.00 24.39           H
ATOM   3924  N   TRP B 210      52.394  12.259 133.997  1.00 22.69           N
ATOM   3925  CA  TRP B 210      52.672  13.633 134.383  1.00 18.18           C
ATOM   3926  C   TRP B 210      53.344  14.371 133.239  1.00 18.23           C
ATOM   3927  O   TRP B 210      54.334  13.938 132.659  1.00 17.76           O
ATOM   3928  CB  TRP B 210      53.493  13.737 135.687  1.00 19.61           C
ATOM   3929  CG  TRP B 210      52.784  13.189 136.873  1.00 12.71           C
ATOM   3930  CD1 TRP B 210      53.047  12.009 137.464  1.00 15.00           C
ATOM   3931  CD2 TRP B 210      51.575  13.701 137.492  1.00 12.39           C
ATOM   3932  NE1 TRP B 210      52.095  11.761 138.413  1.00 20.47           N
ATOM   3933  CE2 TRP B 210      51.151  12.763 138.473  1.00 19.05           C
ATOM   3934  CE3 TRP B 210      50.757  14.835 137.283  1.00 17.78           C
ATOM   3935  CZ2 TRP B 210      49.973  12.938 139.213  1.00 13.18           C
ATOM   3936  CZ3 TRP B 210      49.578  15.030 138.028  1.00 15.45           C
ATOM   3937  CH2 TRP B 210      49.182  14.073 138.980  1.00 18.39           C
ATOM   3938  H   TRP B 210      53.097  11.561 134.217  1.00 27.11           H
ATOM   3939  HA  TRP B 210      51.715  14.109 134.592  1.00 21.70           H
ATOM   3940  HB2 TRP B 210      54.440  13.210 135.561  1.00 23.41           H
ATOM   3941  HB3 TRP B 210      53.697  14.791 135.874  1.00 23.41           H
ATOM   3942  HD1 TRP B 210      53.832  11.322 137.180  1.00 17.88           H
ATOM   3943  HE1 TRP B 210      52.049  10.888 138.924  1.00 24.44           H
ATOM   3944  HE3 TRP B 210      51.030  15.555 136.529  1.00 21.21           H
ATOM   3945  HZ2 TRP B 210      49.671  12.188 139.925  1.00 15.69           H
ATOM   3946  HZ3 TRP B 210      48.978  15.908 137.853  1.00 18.42           H
ATOM   3947  HH2 TRP B 210      48.266  14.203 139.531  1.00 21.94           H
ATOM   3948  N   SER B 211      52.788  15.548 132.992  1.00 16.75           N
ATOM   3949  CA  SER B 211      53.239  16.487 132.024  1.00 17.99           C
ATOM   3950  C   SER B 211      52.991  17.899 132.541  1.00 18.84           C
ATOM   3951  O   SER B 211      52.714  18.114 133.730  1.00 22.59           O
ATOM   3952  CB  SER B 211      52.496  16.122 130.716  1.00 18.25           C
ATOM   3953  OG  SER B 211      53.125  16.760 129.653  1.00 13.23           O
ATOM   3954  H   SER B 211      51.973  15.809 133.527  1.00 19.98           H
ATOM   3955  HA  SER B 211      54.313  16.372 131.888  1.00 21.47           H
ATOM   3956  HB2 SER B 211      52.554  15.044 130.540  1.00 21.78           H
ATOM   3957  HB3 SER B 211      51.447  16.418 130.768  1.00 21.78           H
ATOM   3958  HG  SER B 211      52.574  16.653 128.872  1.00 15.76           H
ATOM   3959  N   LEU B 212      53.098  18.865 131.629  1.00 13.29           N
ATOM   3960  CA  LEU B 212      52.718  20.248 131.782  1.00 14.32           C
ATOM   3961  C   LEU B 212      52.050  20.773 130.517  1.00 17.07           C
ATOM   3962  O   LEU B 212      52.278  20.253 129.430  1.00 18.37           O
ATOM   3963  CB  LEU B 212      53.912  21.131 132.099  1.00 16.13           C
ATOM   3964  CG  LEU B 212      54.617  20.787 133.433  1.00 19.18           C
ATOM   3965  CD1 LEU B 212      55.990  21.503 133.380  1.00 14.88           C
ATOM   3966  CD2 LEU B 212      53.887  21.215 134.735  1.00 18.24           C
ATOM   3967  H   LEU B 212      53.299  18.573 130.684  1.00 15.82           H
ATOM   3968  HA  LEU B 212      51.986  20.319 132.589  1.00 17.06           H
ATOM   3969  HB2 LEU B 212      54.611  21.177 131.268  1.00 19.23           H
ATOM   3970  HB3 LEU B 212      53.470  22.121 132.215  1.00 19.23           H
ATOM   3971  HG  LEU B 212      54.985  19.778 133.620  1.00 22.89           H
ATOM   3972 HD11 LEU B 212      56.224  22.039 134.294  1.00 17.74           H
ATOM   3973 HD12 LEU B 212      56.777  20.776 133.198  1.00 17.74           H
ATOM   3974 HD13 LEU B 212      56.022  22.252 132.588  1.00 17.74           H
ATOM   3975 HD21 LEU B 212      54.535  21.716 135.453  1.00 21.77           H
ATOM   3976 HD22 LEU B 212      53.049  21.873 134.506  1.00 21.77           H
ATOM   3977 HD23 LEU B 212      53.499  20.323 135.225  1.00 21.77           H
ATOM   3978  N   GLY B 213      51.258  21.844 130.649  1.00 25.35           N
ATOM   3979  CA  GLY B 213      50.653  22.554 129.512  1.00 22.55           C
ATOM   3980  C   GLY B 213      49.513  21.797 128.815  1.00 19.95           C
ATOM   3981  O   GLY B 213      49.036  20.789 129.323  1.00 24.80           O
ATOM   3982  H   GLY B 213      51.090  22.216 131.574  1.00 30.29           H
ATOM   3983  HA2 GLY B 213      50.271  23.513 129.863  1.00 26.94           H
ATOM   3984  HA3 GLY B 213      51.433  22.779 128.783  1.00 26.94           H
ATOM   3985  N   LYS B 214      49.083  22.286 127.643  1.00 22.35           N
ATOM   3986  CA  LYS B 214      48.200  21.561 126.722  1.00 26.15           C
ATOM   3987  C   LYS B 214      48.826  20.217 126.351  1.00 26.20           C
ATOM   3988  O   LYS B 214      50.053  20.083 126.331  1.00 27.83           O
ATOM   3989  CB  LYS B 214      47.943  22.351 125.408  1.00 21.22           C
ATOM   3990  CG  LYS B 214      47.175  23.654 125.636  1.00 22.84           C
ATOM   3991  CD  LYS B 214      46.931  24.464 124.363  1.00 26.23           C
ATOM   3992  CE  LYS B 214      48.070  25.479 124.179  1.00 34.14           C
ATOM   3993  NZ  LYS B 214      47.729  26.607 123.276  1.00 39.59           N1+
ATOM   3994  H   LYS B 214      49.504  23.133 127.297  1.00 26.70           H
ATOM   3995  HA  LYS B 214      47.245  21.387 127.220  1.00 31.26           H
ATOM   3996  HB2 LYS B 214      48.917  22.601 124.983  1.00 25.34           H
ATOM   3997  HB3 LYS B 214      47.406  21.740 124.680  1.00 25.34           H
ATOM   3998  HG2 LYS B 214      46.193  23.341 125.990  1.00 27.29           H
ATOM   3999  HG3 LYS B 214      47.624  24.271 126.415  1.00 27.29           H
ATOM   4000  HD2 LYS B 214      46.767  23.835 123.489  1.00 31.36           H
ATOM   4001  HD3 LYS B 214      46.027  25.048 124.544  1.00 31.36           H
ATOM   4002  HE2 LYS B 214      48.325  25.890 125.157  1.00 40.85           H
ATOM   4003  HE3 LYS B 214      48.938  24.944 123.792  1.00 40.85           H
ATOM   4004  HZ1 LYS B 214      48.538  27.199 123.138  1.00 47.39           H
ATOM   4005  HZ2 LYS B 214      47.414  26.256 122.380  1.00 47.39           H
ATOM   4006  HZ3 LYS B 214      46.999  27.168 123.698  1.00 47.39           H
ATOM   4007  N   GLY B 215      47.965  19.272 125.969  1.00 19.51           N
ATOM   4008  CA  GLY B 215      48.353  17.950 125.530  1.00 19.89           C
ATOM   4009  C   GLY B 215      47.946  16.857 126.509  1.00 17.27           C
ATOM   4010  O   GLY B 215      47.299  17.098 127.526  1.00 22.79           O
ATOM   4011  H   GLY B 215      46.977  19.470 126.020  1.00 23.29           H
ATOM   4012  HA2 GLY B 215      47.898  17.753 124.559  1.00 23.74           H
ATOM   4013  HA3 GLY B 215      49.432  17.901 125.383  1.00 23.74           H
ATOM   4014  N   GLN B 391      48.322  15.627 126.173  1.00 16.15           N
ATOM   4015  CA  GLN B 391      47.943  14.474 126.948  1.00 30.04           C
ATOM   4016  C   GLN B 391      48.687  14.441 128.307  1.00 25.24           C
ATOM   4017  O   GLN B 391      49.568  15.252 128.604  1.00 19.83           O
ATOM   4018  CB  GLN B 391      47.987  13.180 126.104  1.00 28.90           C
ATOM   4019  CG  GLN B 391      49.206  12.406 126.048  1.00 35.73           C
ATOM   4020  CD  GLN B 391      50.400  13.330 125.986  1.00 38.43           C
ATOM   4021  OE1 GLN B 391      50.641  13.973 124.989  1.00 53.18           O
ATOM   4022  NE2 GLN B 391      51.120  13.535 127.074  1.00 52.05           N
ATOM   4023  H   GLN B 391      48.839  15.476 125.317  1.00 19.26           H
ATOM   4024  HA  GLN B 391      46.892  14.616 127.192  1.00 35.92           H
ATOM   4025  HB2 GLN B 391      47.153  12.506 126.312  1.00 34.55           H
ATOM   4026  HB3 GLN B 391      47.881  13.504 125.062  1.00 34.55           H
ATOM   4027  HG2 GLN B 391      49.236  11.811 126.959  1.00 42.75           H
ATOM   4028  HG3 GLN B 391      49.210  11.736 125.190  1.00 42.75           H
ATOM   4029 HE21 GLN B 391      50.919  13.054 127.934  1.00 62.34           H
ATOM   4030 HE22 GLN B 391      51.856  14.220 127.043  1.00 62.34           H
ATOM   4031  N   GLY B 392      48.248  13.543 129.176  1.00 26.40           N
ATOM   4032  CA  GLY B 392      48.637  13.585 130.559  1.00 23.78           C
ATOM   4033  C   GLY B 392      48.006  14.764 131.316  1.00 19.45           C
ATOM   4034  O   GLY B 392      47.351  15.670 130.859  1.00 24.36           O
ATOM   4035  H   GLY B 392      47.430  13.033 128.933  1.00 31.56           H
ATOM   4036  HA2 GLY B 392      48.333  12.638 131.073  1.00 28.41           H
ATOM   4037  HA3 GLY B 392      49.751  13.651 130.659  1.00 28.41           H
ATOM   4038  N   TYR B 393      48.295  14.657 132.682  1.00 19.26           N
ATOM   4039  CA  TYR B 393      47.784  15.581 133.705  1.00 19.49           C
ATOM   4040  C   TYR B 393      48.949  16.511 134.037  1.00 16.13           C
ATOM   4041  O   TYR B 393      50.089  16.103 134.051  1.00 22.50           O
ATOM   4042  CB  TYR B 393      47.323  14.820 134.987  1.00 23.41           C
ATOM   4043  CG  TYR B 393      46.170  13.888 134.716  1.00 17.64           C
ATOM   4044  CD1 TYR B 393      44.894  14.453 134.556  1.00 19.84           C
ATOM   4045  CD2 TYR B 393      46.307  12.494 134.663  1.00 24.56           C
ATOM   4046  CE1 TYR B 393      43.772  13.655 134.367  1.00 18.75           C
ATOM   4047  CE2 TYR B 393      45.188  11.667 134.482  1.00 21.13           C
ATOM   4048  CZ  TYR B 393      43.935  12.266 134.317  1.00 20.37           C
ATOM   4049  OH  TYR B 393      42.774  11.563 134.036  1.00 22.85           O
ATOM   4050  H   TYR B 393      48.994  13.991 133.025  1.00 22.99           H
ATOM   4051  HA  TYR B 393      46.913  16.159 133.280  1.00 23.27           H
ATOM   4052  HB2 TYR B 393      48.176  14.263 135.436  1.00 27.97           H
ATOM   4053  HB3 TYR B 393      47.026  15.561 135.760  1.00 27.97           H
ATOM   4054  HD1 TYR B 393      44.787  15.539 134.585  1.00 23.68           H
ATOM   4055  HD2 TYR B 393      47.286  12.033 134.789  1.00 29.35           H
ATOM   4056  HE1 TYR B 393      42.784  14.089 134.255  1.00 22.38           H
ATOM   4057  HE2 TYR B 393      45.280  10.590 134.487  1.00 25.23           H
ATOM   4058  HH  TYR B 393      42.966  10.584 133.937  1.00 27.30           H
ATOM   4059  N   SER B 394      48.595  17.789 134.257  1.00 16.84           N
ATOM   4060  CA  SER B 394      49.512  18.871 134.611  1.00 20.65           C
ATOM   4061  C   SER B 394      49.927  18.745 136.070  1.00 22.71           C
ATOM   4062  O   SER B 394      49.126  18.951 136.981  1.00 26.24           O
ATOM   4063  CB  SER B 394      48.887  20.237 134.394  1.00 14.54           C
ATOM   4064  OG  SER B 394      49.769  21.233 134.864  1.00 20.28           O
ATOM   4065  H   SER B 394      47.612  18.011 134.243  1.00 20.08           H
ATOM   4066  HA  SER B 394      50.386  18.814 133.964  1.00 24.66           H
ATOM   4067  HB2 SER B 394      48.709  20.385 133.331  1.00 17.32           H
ATOM   4068  HB3 SER B 394      47.946  20.294 134.935  1.00 17.32           H
ATOM   4069  HG  SER B 394      49.335  22.082 134.765  1.00 24.21           H
ATOM   4070  N   LEU B 395      51.207  18.490 136.284  1.00 19.74           N
ATOM   4071  CA  LEU B 395      51.774  18.440 137.613  1.00 19.15           C
ATOM   4072  C   LEU B 395      51.661  19.791 138.316  1.00 21.45           C
ATOM   4073  O   LEU B 395      51.299  19.790 139.483  1.00 18.86           O
ATOM   4074  CB  LEU B 395      53.179  17.822 137.511  1.00 21.85           C
ATOM   4075  CG  LEU B 395      53.898  17.709 138.863  1.00 13.04           C
ATOM   4076  CD1 LEU B 395      53.498  16.472 139.673  1.00 19.49           C
ATOM   4077  CD2 LEU B 395      55.430  17.720 138.629  1.00 14.14           C
ATOM   4078  H   LEU B 395      51.814  18.301 135.497  1.00 23.57           H
ATOM   4079  HA  LEU B 395      51.173  17.738 138.195  1.00 22.86           H
ATOM   4080  HB2 LEU B 395      52.992  16.812 137.153  1.00 26.09           H
ATOM   4081  HB3 LEU B 395      53.785  18.326 136.760  1.00 26.09           H
ATOM   4082  HG  LEU B 395      53.852  18.560 139.542  1.00 15.52           H
ATOM   4083 HD11 LEU B 395      54.349  15.941 140.083  1.00 23.27           H
ATOM   4084 HD12 LEU B 395      52.878  16.795 140.509  1.00 23.27           H
ATOM   4085 HD13 LEU B 395      52.912  15.779 139.074  1.00 23.27           H
ATOM   4086 HD21 LEU B 395      55.939  16.897 139.127  1.00 16.84           H
ATOM   4087 HD22 LEU B 395      55.670  17.626 137.571  1.00 16.84           H
ATOM   4088 HD23 LEU B 395      55.867  18.655 138.988  1.00 16.84           H
ATOM   4089  N   PHE B 396      51.876  20.920 137.622  1.00 16.37           N
ATOM   4090  CA  PHE B 396      51.744  22.264 138.185  1.00 17.21           C
ATOM   4091  C   PHE B 396      50.376  22.510 138.820  1.00 24.61           C
ATOM   4092  O   PHE B 396      50.313  22.973 139.966  1.00 20.69           O
ATOM   4093  CB  PHE B 396      52.035  23.304 137.105  1.00 16.06           C
ATOM   4094  CG  PHE B 396      51.661  24.726 137.458  1.00 19.76           C
ATOM   4095  CD1 PHE B 396      52.318  25.431 138.486  1.00 21.16           C
ATOM   4096  CD2 PHE B 396      50.648  25.362 136.726  1.00 28.28           C
ATOM   4097  CE1 PHE B 396      51.967  26.766 138.762  1.00 20.79           C
ATOM   4098  CE2 PHE B 396      50.307  26.697 136.995  1.00 28.76           C
ATOM   4099  CZ  PHE B 396      50.966  27.404 138.017  1.00 25.42           C
ATOM   4100  H   PHE B 396      52.157  20.839 136.658  1.00 19.53           H
ATOM   4101  HA  PHE B 396      52.497  22.387 138.964  1.00 20.53           H
ATOM   4102  HB2 PHE B 396      53.102  23.277 136.883  1.00 19.15           H
ATOM   4103  HB3 PHE B 396      51.494  23.022 136.202  1.00 19.15           H
ATOM   4104  HD1 PHE B 396      53.098  24.954 139.060  1.00 25.27           H
ATOM   4105  HD2 PHE B 396      50.135  24.833 135.937  1.00 33.82           H
ATOM   4106  HE1 PHE B 396      52.475  27.317 139.534  1.00 24.83           H
ATOM   4107  HE2 PHE B 396      49.533  27.179 136.415  1.00 34.39           H
ATOM   4108  HZ  PHE B 396      50.710  28.435 138.219  1.00 30.38           H
ATOM   4109  N   LEU B 397      49.315  22.217 138.053  1.00 26.00           N
ATOM   4110  CA  LEU B 397      47.927  22.453 138.430  1.00 24.46           C
ATOM   4111  C   LEU B 397      47.455  21.474 139.552  1.00 19.23           C
ATOM   4112  O   LEU B 397      46.791  21.894 140.488  1.00 19.99           O
ATOM   4113  CB  LEU B 397      46.909  22.265 137.273  1.00 21.36           C
ATOM   4114  CG  LEU B 397      46.978  23.341 136.167  1.00 21.03           C
ATOM   4115  CD1 LEU B 397      45.893  23.077 135.122  1.00 20.40           C
ATOM   4116  CD2 LEU B 397      46.837  24.761 136.715  1.00 23.85           C
ATOM   4117  H   LEU B 397      49.505  21.807 137.168  1.00 31.08           H
ATOM   4118  HA  LEU B 397      47.811  23.488 138.857  1.00 29.23           H
ATOM   4119  HB2 LEU B 397      47.020  21.263 136.825  1.00 25.51           H
ATOM   4120  HB3 LEU B 397      45.888  22.276 137.710  1.00 25.51           H
ATOM   4121  HG  LEU B 397      47.977  23.262 135.667  1.00 25.11           H
ATOM   4122 HD11 LEU B 397      45.946  23.816 134.310  1.00 24.35           H
ATOM   4123 HD12 LEU B 397      45.991  22.093 134.654  1.00 24.35           H
ATOM   4124 HD13 LEU B 397      44.883  23.145 135.544  1.00 24.35           H
ATOM   4125 HD21 LEU B 397      46.820  25.500 135.906  1.00 28.50           H
ATOM   4126 HD22 LEU B 397      45.912  24.893 137.287  1.00 28.50           H
ATOM   4127 HD23 LEU B 397      47.672  25.025 137.372  1.00 28.50           H
ATOM   4128  N   VAL B 398      47.738  20.114 139.411  1.00 17.60           N
ATOM   4129  CA  VAL B 398      47.364  19.162 140.473  1.00 21.81           C
ATOM   4130  C   VAL B 398      48.055  19.554 141.816  1.00 25.93           C
ATOM   4131  O   VAL B 398      47.417  19.564 142.839  1.00 23.02           O
ATOM   4132  CB  VAL B 398      47.640  17.684 140.101  1.00 15.75           C
ATOM   4133  CG1 VAL B 398      47.263  16.762 141.262  1.00 18.84           C
ATOM   4134  CG2 VAL B 398      46.765  17.264 138.914  1.00 23.11           C
ATOM   4135  H   VAL B 398      48.411  19.790 138.720  1.00 21.00           H
ATOM   4136  HA  VAL B 398      46.253  19.282 140.643  1.00 26.06           H
ATOM   4137  HB  VAL B 398      48.720  17.559 139.859  1.00 18.78           H
ATOM   4138 HG11 VAL B 398      47.515  15.720 141.043  1.00 22.49           H
ATOM   4139 HG12 VAL B 398      47.755  17.020 142.209  1.00 22.49           H
ATOM   4140 HG13 VAL B 398      46.186  16.785 141.487  1.00 22.49           H
ATOM   4141 HG21 VAL B 398      46.865  16.189 138.719  1.00 27.61           H
ATOM   4142 HG22 VAL B 398      45.700  17.438 139.121  1.00 27.61           H
ATOM   4143 HG23 VAL B 398      47.005  17.795 137.992  1.00 27.61           H
ATOM   4144  N   ALA B 399      49.359  19.900 141.751  1.00 18.41           N
ATOM   4145  CA  ALA B 399      50.154  20.340 142.887  1.00 25.33           C
ATOM   4146  C   ALA B 399      49.540  21.566 143.585  1.00 27.44           C
ATOM   4147  O   ALA B 399      49.449  21.591 144.812  1.00 24.21           O
ATOM   4148  CB  ALA B 399      51.610  20.626 142.470  1.00 16.56           C
ATOM   4149  H   ALA B 399      49.828  19.844 140.857  1.00 21.97           H
ATOM   4150  HA  ALA B 399      50.174  19.520 143.605  1.00 30.27           H
ATOM   4151  HB1 ALA B 399      52.187  20.921 143.345  1.00 19.76           H
ATOM   4152  HB2 ALA B 399      52.054  19.724 142.055  1.00 19.76           H
ATOM   4153  HB3 ALA B 399      51.642  21.434 141.744  1.00 19.76           H
ATOM   4154  N   ALA B 400      49.168  22.594 142.814  1.00 23.60           N
ATOM   4155  CA  ALA B 400      48.558  23.793 143.343  1.00 20.46           C
ATOM   4156  C   ALA B 400      47.268  23.452 144.116  1.00 23.74           C
ATOM   4157  O   ALA B 400      47.093  23.990 145.209  1.00 24.44           O
ATOM   4158  CB  ALA B 400      48.398  24.820 142.220  1.00 23.18           C
ATOM   4159  H   ALA B 400      49.305  22.533 141.814  1.00 28.20           H
ATOM   4160  HA  ALA B 400      49.263  24.227 144.053  1.00 24.43           H
ATOM   4161  HB1 ALA B 400      48.026  25.754 142.638  1.00 27.69           H
ATOM   4162  HB2 ALA B 400      49.367  25.007 141.758  1.00 27.69           H
ATOM   4163  HB3 ALA B 400      47.709  24.450 141.463  1.00 27.69           H
ATOM   4164  N   HIS B 401      46.440  22.521 143.606  1.00 23.41           N
ATOM   4165  CA  HIS B 401      45.291  21.972 144.331  1.00 30.21           C
ATOM   4166  C   HIS B 401      45.705  21.218 145.641  1.00 26.93           C
ATOM   4167  O   HIS B 401      45.249  21.594 146.719  1.00 24.37           O
ATOM   4168  CB  HIS B 401      44.459  21.031 143.428  1.00 21.93           C
ATOM   4169  CG  HIS B 401      43.266  20.434 144.069  1.00 28.83           C
ATOM   4170  ND1 HIS B 401      41.961  20.945 143.949  1.00 30.84           N
ATOM   4171  CD2 HIS B 401      43.145  19.267 144.832  1.00 28.35           C
ATOM   4172  CE1 HIS B 401      41.089  20.098 144.637  1.00 27.77           C
ATOM   4173  NE2 HIS B 401      41.806  19.086 145.208  1.00 25.19           N
ATOM   4174  H   HIS B 401      46.705  22.092 142.743  1.00 27.97           H
ATOM   4175  HA  HIS B 401      44.629  22.812 144.683  1.00 36.13           H
ATOM   4176  HB2 HIS B 401      45.123  20.195 143.082  1.00 26.19           H
ATOM   4177  HB3 HIS B 401      44.190  21.582 142.506  1.00 26.19           H
ATOM   4178  HD1 HIS B 401      41.694  21.799 143.484  1.00 36.89           H
ATOM   4179  HD2 HIS B 401      43.952  18.573 145.116  1.00 33.90           H
ATOM   4180  HE1 HIS B 401      40.018  20.242 144.697  1.00 33.20           H
ATOM   4181  N   GLU B 402      46.629  20.199 145.582  1.00 25.92           N
ATOM   4182  CA  GLU B 402      47.016  19.426 146.800  1.00 22.90           C
ATOM   4183  C   GLU B 402      47.539  20.344 147.929  1.00 22.34           C
ATOM   4184  O   GLU B 402      47.334  20.097 149.094  1.00 29.28           O
ATOM   4185  CB  GLU B 402      48.159  18.469 146.430  1.00 21.25           C
ATOM   4186  CG  GLU B 402      47.740  17.302 145.541  1.00 19.20           C
ATOM   4187  CD  GLU B 402      46.282  16.892 145.728  1.00 19.21           C
ATOM   4188  OE1 GLU B 402      45.865  16.506 146.842  1.00 24.60           O
ATOM   4189  OE2 GLU B 402      45.573  16.944 144.692  1.00 28.06           O1-
ATOM   4190  H   GLU B 402      46.949  19.807 144.692  1.00 30.98           H
ATOM   4191  HA  GLU B 402      46.122  18.853 147.201  1.00 27.36           H
ATOM   4192  HB2 GLU B 402      48.981  19.030 145.944  1.00 25.37           H
ATOM   4193  HB3 GLU B 402      48.585  18.067 147.371  1.00 25.37           H
ATOM   4194  HG2 GLU B 402      47.877  17.568 144.478  1.00 22.91           H
ATOM   4195  HG3 GLU B 402      48.385  16.430 145.741  1.00 22.91           H
ATOM   4196  N   PHE B 403      48.306  21.370 147.514  1.00 22.39           N
ATOM   4197  CA  PHE B 403      48.934  22.340 148.390  1.00 23.56           C
ATOM   4198  C   PHE B 403      47.893  23.257 149.011  1.00 28.36           C
ATOM   4199  O   PHE B 403      48.083  23.672 150.142  1.00 31.88           O
ATOM   4200  CB  PHE B 403      50.010  23.160 147.671  1.00 15.30           C
ATOM   4201  CG  PHE B 403      51.274  22.453 147.207  1.00 27.87           C
ATOM   4202  CD1 PHE B 403      51.578  21.120 147.566  1.00 23.22           C
ATOM   4203  CD2 PHE B 403      52.157  23.147 146.353  1.00 22.41           C
ATOM   4204  CE1 PHE B 403      52.709  20.477 147.023  1.00 26.35           C
ATOM   4205  CE2 PHE B 403      53.281  22.501 145.812  1.00 20.97           C
ATOM   4206  CZ  PHE B 403      53.541  21.157 146.111  1.00 21.95           C
ATOM   4207  H   PHE B 403      48.441  21.491 146.519  1.00 26.75           H
ATOM   4208  HA  PHE B 403      49.420  21.794 149.196  1.00 28.15           H
ATOM   4209  HB2 PHE B 403      49.553  23.646 146.812  1.00 18.23           H
ATOM   4210  HB3 PHE B 403      50.331  23.954 148.339  1.00 18.23           H
ATOM   4211  HD1 PHE B 403      50.944  20.562 148.237  1.00 27.74           H
ATOM   4212  HD2 PHE B 403      51.958  24.175 146.091  1.00 26.77           H
ATOM   4213  HE1 PHE B 403      52.919  19.450 147.290  1.00 31.50           H
ATOM   4214  HE2 PHE B 403      53.956  23.037 145.163  1.00 25.05           H
ATOM   4215  HZ  PHE B 403      54.399  20.660 145.680  1.00 26.21           H
ATOM   4216  N   GLY B 404      46.796  23.548 148.317  1.00 27.13           N
ATOM   4217  CA  GLY B 404      45.635  24.187 148.917  1.00 29.43           C
ATOM   4218  C   GLY B 404      45.121  23.439 150.170  1.00 28.21           C
ATOM   4219  O   GLY B 404      45.014  24.045 151.227  1.00 23.95           O
ATOM   4220  H   GLY B 404      46.665  23.083 147.449  1.00 32.43           H
ATOM   4221  HA2 GLY B 404      45.867  25.232 149.236  1.00 35.20           H
ATOM   4222  HA3 GLY B 404      44.806  24.251 148.181  1.00 35.20           H
ATOM   4223  N   HIS B 405      44.867  22.101 150.014  1.00 20.29           N
ATOM   4224  CA  HIS B 405      44.529  21.186 151.126  1.00 22.07           C
ATOM   4225  C   HIS B 405      45.520  21.241 152.319  1.00 31.31           C
ATOM   4226  O   HIS B 405      45.108  21.301 153.455  1.00 33.74           O
ATOM   4227  CB  HIS B 405      44.483  19.737 150.616  1.00 18.34           C
ATOM   4228  CG  HIS B 405      43.291  19.464 149.769  1.00 32.42           C
ATOM   4229  ND1 HIS B 405      42.027  19.936 150.103  1.00 26.84           N
ATOM   4230  CD2 HIS B 405      43.208  18.676 148.603  1.00 23.45           C
ATOM   4231  CE1 HIS B 405      41.193  19.442 149.154  1.00 33.82           C
ATOM   4232  NE2 HIS B 405      41.868  18.650 148.216  1.00 28.78           N1-
ATOM   4233  H   HIS B 405      44.956  21.667 149.087  1.00 24.23           H
ATOM   4234  HA  HIS B 405      43.522  21.466 151.537  1.00 26.36           H
ATOM   4235  HB2 HIS B 405      45.420  19.510 150.058  1.00 21.89           H
ATOM   4236  HB3 HIS B 405      44.458  19.036 151.480  1.00 21.89           H
ATOM   4237  HD2 HIS B 405      43.984  18.142 148.078  1.00 28.01           H
ATOM   4238  HE1 HIS B 405      40.136  19.633 149.132  1.00 40.47           H
ATOM   4239  N   ALA B 406      46.826  21.178 151.984  1.00 25.16           N
ATOM   4240  CA  ALA B 406      47.975  21.213 152.882  1.00 27.07           C
ATOM   4241  C   ALA B 406      48.142  22.535 153.608  1.00 25.63           C
ATOM   4242  O   ALA B 406      48.832  22.535 154.622  1.00 29.54           O
ATOM   4243  CB  ALA B 406      49.270  20.898 152.119  1.00 31.08           C
ATOM   4244  H   ALA B 406      47.043  21.072 151.003  1.00 30.07           H
ATOM   4245  HA  ALA B 406      47.843  20.440 153.632  1.00 32.36           H
ATOM   4246  HB1 ALA B 406      50.103  20.855 152.818  1.00 37.17           H
ATOM   4247  HB2 ALA B 406      49.187  19.939 151.606  1.00 37.17           H
ATOM   4248  HB3 ALA B 406      49.478  21.686 151.397  1.00 37.17           H
ATOM   4249  N   LEU B 407      47.497  23.618 153.144  1.00 24.52           N
ATOM   4250  CA  LEU B 407      47.341  24.869 153.875  1.00 29.76           C
ATOM   4251  C   LEU B 407      45.976  24.987 154.598  1.00 25.28           C
ATOM   4252  O   LEU B 407      45.758  25.980 155.281  1.00 32.79           O
ATOM   4253  CB  LEU B 407      47.636  26.100 153.005  1.00 30.17           C
ATOM   4254  CG  LEU B 407      48.957  26.047 152.200  1.00 33.95           C
ATOM   4255  CD1 LEU B 407      48.907  27.222 151.182  1.00 25.07           C
ATOM   4256  CD2 LEU B 407      50.257  26.094 153.023  1.00 29.25           C
ATOM   4257  H   LEU B 407      46.970  23.526 152.286  1.00 29.30           H
ATOM   4258  HA  LEU B 407      48.103  24.885 154.655  1.00 35.59           H
ATOM   4259  HB2 LEU B 407      46.794  26.324 152.347  1.00 36.08           H
ATOM   4260  HB3 LEU B 407      47.726  26.926 153.713  1.00 36.08           H
ATOM   4261  HG  LEU B 407      49.117  25.238 151.503  1.00 40.62           H
ATOM   4262 HD11 LEU B 407      49.780  27.861 151.228  1.00 29.96           H
ATOM   4263 HD12 LEU B 407      48.808  26.833 150.165  1.00 29.96           H
ATOM   4264 HD13 LEU B 407      48.058  27.877 151.374  1.00 29.96           H
ATOM   4265 HD21 LEU B 407      50.965  26.824 152.650  1.00 34.98           H
ATOM   4266 HD22 LEU B 407      50.040  26.322 154.066  1.00 34.98           H
ATOM   4267 HD23 LEU B 407      50.724  25.109 152.974  1.00 34.98           H
ATOM   4268  N   GLY B 408      45.079  24.006 154.476  1.00 26.93           N
ATOM   4269  CA  GLY B 408      43.782  23.958 155.160  1.00 29.77           C
ATOM   4270  C   GLY B 408      42.538  24.371 154.353  1.00 33.35           C
ATOM   4271  O   GLY B 408      41.488  24.581 154.950  1.00 37.36           O
ATOM   4272  H   GLY B 408      45.325  23.201 153.915  1.00 32.19           H
ATOM   4273  HA2 GLY B 408      43.635  22.937 155.512  1.00 35.61           H
ATOM   4274  HA3 GLY B 408      43.833  24.589 156.045  1.00 35.61           H
ATOM   4275  N   LEU B 409      42.605  24.482 153.023  1.00 35.86           N
ATOM   4276  CA  LEU B 409      41.419  24.637 152.182  1.00 32.90           C
ATOM   4277  C   LEU B 409      40.734  23.291 152.009  1.00 34.99           C
ATOM   4278  O   LEU B 409      41.380  22.301 151.702  1.00 32.18           O
ATOM   4279  CB  LEU B 409      41.772  25.227 150.812  1.00 33.84           C
ATOM   4280  CG  LEU B 409      42.401  26.634 150.862  1.00 34.02           C
ATOM   4281  CD1 LEU B 409      42.636  27.153 149.439  1.00 34.36           C
ATOM   4282  CD2 LEU B 409      41.575  27.685 151.638  1.00 38.84           C
ATOM   4283  H   LEU B 409      43.486  24.310 152.559  1.00 42.91           H
ATOM   4284  HA  LEU B 409      40.726  25.321 152.666  1.00 39.35           H
ATOM   4285  HB2 LEU B 409      42.478  24.553 150.324  1.00 40.49           H
ATOM   4286  HB3 LEU B 409      40.881  25.251 150.183  1.00 40.49           H
ATOM   4287  HG  LEU B 409      43.385  26.709 151.325  1.00 40.70           H
ATOM   4288 HD11 LEU B 409      42.256  28.160 149.266  1.00 41.12           H
ATOM   4289 HD12 LEU B 409      43.711  27.164 149.265  1.00 41.12           H
ATOM   4290 HD13 LEU B 409      42.180  26.497 148.704  1.00 41.12           H
ATOM   4291 HD21 LEU B 409      41.437  28.609 151.084  1.00 46.49           H
ATOM   4292 HD22 LEU B 409      40.589  27.308 151.899  1.00 46.49           H
ATOM   4293 HD23 LEU B 409      42.124  27.927 152.533  1.00 46.49           H
ATOM   4294  N   ASP B 410      39.415  23.262 152.175  1.00 38.41           N
ATOM   4295  CA  ASP B 410      38.622  22.091 151.912  1.00 35.55           C
ATOM   4296  C   ASP B 410      38.148  22.308 150.419  1.00 40.98           C
ATOM   4297  O   ASP B 410      38.434  23.236 149.679  1.00 30.92           O
ATOM   4298  CB  ASP B 410      37.440  21.907 152.862  1.00 44.69           C
ATOM   4299  CG  ASP B 410      37.915  21.661 154.391  1.00 62.28           C
ATOM   4300  OD1 ASP B 410      39.042  21.184 154.575  1.00 57.07           O
ATOM   4301  OD2 ASP B 410      37.046  21.953 155.238  1.00 65.72           O1-
ATOM   4302  H   ASP B 410      38.972  24.074 152.528  1.00 45.98           H
ATOM   4303  HA  ASP B 410      39.236  21.145 151.929  1.00 42.54           H
ATOM   4304  HB2 ASP B 410      36.781  22.785 152.881  1.00 53.50           H
ATOM   4305  HB3 ASP B 410      36.823  21.043 152.598  1.00 53.50           H
ATOM   4306  N   HIS B 411      37.355  21.227 149.867  1.00 31.31           N
ATOM   4307  CA  HIS B 411      36.861  21.443 148.502  1.00 32.04           C
ATOM   4308  C   HIS B 411      35.770  22.538 148.397  1.00 42.91           C
ATOM   4309  O   HIS B 411      34.854  22.631 149.179  1.00 47.59           O
ATOM   4310  CB  HIS B 411      36.233  20.180 147.877  1.00 29.98           C
ATOM   4311  CG  HIS B 411      37.273  19.162 147.614  1.00 29.09           C
ATOM   4312  ND1 HIS B 411      37.040  17.789 147.748  1.00 26.75           N
ATOM   4313  CD2 HIS B 411      38.571  19.292 147.118  1.00 28.52           C
ATOM   4314  CE1 HIS B 411      38.203  17.115 147.358  1.00 27.34           C
ATOM   4315  NE2 HIS B 411      39.137  18.018 146.945  1.00 41.19           N
ATOM   4316  H   HIS B 411      36.716  20.747 150.500  1.00 37.45           H
ATOM   4317  HA  HIS B 411      37.762  21.769 147.898  1.00 38.33           H
ATOM   4318  HB2 HIS B 411      35.729  20.452 146.920  1.00 35.85           H
ATOM   4319  HB3 HIS B 411      35.425  19.797 148.535  1.00 35.85           H
ATOM   4320  HD1 HIS B 411      36.219  17.370 148.150  1.00 31.98           H
ATOM   4321  HD2 HIS B 411      39.125  20.213 146.958  1.00 34.10           H
ATOM   4322  HE1 HIS B 411      38.314  16.044 147.415  1.00 32.69           H
ATOM   4323  N   SER B 412      35.956  23.293 147.285  1.00 42.29           N
ATOM   4324  CA  SER B 412      35.012  24.238 146.673  1.00 48.14           C
ATOM   4325  C   SER B 412      33.918  23.539 145.849  1.00 44.63           C
ATOM   4326  O   SER B 412      34.063  22.407 145.383  1.00 39.65           O
ATOM   4327  CB  SER B 412      35.739  25.261 145.773  1.00 46.50           C
ATOM   4328  OG  SER B 412      34.865  26.307 145.379  1.00 41.38           O
ATOM   4329  H   SER B 412      36.789  23.103 146.747  1.00 50.62           H
ATOM   4330  HA  SER B 412      34.544  24.800 147.483  1.00 57.64           H
ATOM   4331  HB2 SER B 412      36.570  25.698 146.330  1.00 55.68           H
ATOM   4332  HB3 SER B 412      36.125  24.759 144.886  1.00 55.68           H
ATOM   4333  HG  SER B 412      35.343  27.141 145.469  1.00 49.54           H
ATOM   4334  N   SER B 413      32.821  24.286 145.691  1.00 49.44           N
ATOM   4335  CA  SER B 413      31.606  23.983 144.930  1.00 52.13           C
ATOM   4336  C   SER B 413      31.605  24.683 143.546  1.00 50.33           C
ATOM   4337  O   SER B 413      30.968  24.180 142.622  1.00 46.28           O
ATOM   4338  CB  SER B 413      30.395  24.373 145.809  1.00 52.80           C
ATOM   4339  OG  SER B 413      30.411  25.759 146.163  1.00 56.37           O
ATOM   4340  H   SER B 413      32.843  25.205 146.115  1.00 59.21           H
ATOM   4341  HA  SER B 413      31.555  22.905 144.765  1.00 62.43           H
ATOM   4342  HB2 SER B 413      29.476  24.147 145.265  1.00 63.24           H
ATOM   4343  HB3 SER B 413      30.413  23.777 146.722  1.00 63.24           H
ATOM   4344  HG  SER B 413      29.784  25.912 146.873  1.00 67.52           H
ATOM   4345  N   VAL B 414      32.309  25.824 143.423  1.00 42.60           N
ATOM   4346  CA  VAL B 414      32.520  26.611 142.211  1.00 45.39           C
ATOM   4347  C   VAL B 414      33.334  25.761 141.210  1.00 55.22           C
ATOM   4348  O   VAL B 414      34.491  25.467 141.507  1.00 53.22           O
ATOM   4349  CB  VAL B 414      33.303  27.897 142.574  1.00 46.86           C
ATOM   4350  CG1 VAL B 414      33.555  28.788 141.323  1.00 45.25           C
ATOM   4351  CG2 VAL B 414      32.609  28.735 143.681  1.00 46.93           C
ATOM   4352  H   VAL B 414      32.818  26.143 144.236  1.00 50.99           H
ATOM   4353  HA  VAL B 414      31.556  26.912 141.806  1.00 54.35           H
ATOM   4354  HB  VAL B 414      34.301  27.761 142.987  1.00 56.11           H
ATOM   4355 HG11 VAL B 414      33.293  29.833 141.478  1.00 54.17           H
ATOM   4356 HG12 VAL B 414      34.611  28.758 141.061  1.00 54.17           H
ATOM   4357 HG13 VAL B 414      32.981  28.423 140.472  1.00 54.17           H
ATOM   4358 HG21 VAL B 414      32.521  29.790 143.423  1.00 56.19           H
ATOM   4359 HG22 VAL B 414      31.608  28.360 143.892  1.00 56.19           H
ATOM   4360 HG23 VAL B 414      33.201  28.671 144.596  1.00 56.19           H
ATOM   4361  N   PRO B 415      32.778  25.351 140.047  1.00 61.01           N
ATOM   4362  CA  PRO B 415      33.428  24.456 139.070  1.00 60.89           C
ATOM   4363  C   PRO B 415      34.731  24.964 138.448  1.00 54.84           C
ATOM   4364  O   PRO B 415      35.554  24.139 138.054  1.00 56.00           O
ATOM   4365  CB  PRO B 415      32.380  24.108 138.006  1.00 60.50           C
ATOM   4366  CG  PRO B 415      31.060  24.376 138.717  1.00 60.72           C
ATOM   4367  CD  PRO B 415      31.389  25.536 139.663  1.00 59.60           C
ATOM   4368  HA  PRO B 415      33.646  23.526 139.570  1.00 72.95           H
ATOM   4369  HB2 PRO B 415      32.469  24.829 137.191  1.00 72.47           H
ATOM   4370  HB3 PRO B 415      32.459  23.090 137.627  1.00 72.47           H
ATOM   4371  HG2 PRO B 415      30.233  24.582 138.036  1.00 72.74           H
ATOM   4372  HG3 PRO B 415      30.831  23.507 139.337  1.00 72.74           H
ATOM   4373  HD2 PRO B 415      31.292  26.487 139.134  1.00 71.39           H
ATOM   4374  HD3 PRO B 415      30.711  25.496 140.515  1.00 71.39           H
ATOM   4375  N   GLU B 416      34.896  26.289 138.361  1.00 48.74           N
ATOM   4376  CA  GLU B 416      36.087  26.957 137.849  1.00 47.22           C
ATOM   4377  C   GLU B 416      37.055  27.416 138.971  1.00 44.92           C
ATOM   4378  O   GLU B 416      38.044  28.101 138.702  1.00 43.83           O
ATOM   4379  CB  GLU B 416      35.657  28.076 136.875  1.00 56.97           C
ATOM   4380  CG  GLU B 416      34.786  29.206 137.459  1.00 61.88           C
ATOM   4381  CD  GLU B 416      33.276  28.934 137.486  1.00 67.17           C
ATOM   4382  OE1 GLU B 416      32.608  29.708 138.204  1.00 66.39           O
ATOM   4383  OE2 GLU B 416      32.803  28.000 136.787  1.00 63.90           O1-
ATOM   4384  H   GLU B 416      34.141  26.882 138.672  1.00 58.36           H
ATOM   4385  HA  GLU B 416      36.644  26.237 137.248  1.00 56.54           H
ATOM   4386  HB2 GLU B 416      36.608  28.548 136.631  1.00 68.24           H
ATOM   4387  HB3 GLU B 416      35.256  27.702 135.932  1.00 68.24           H
ATOM   4388  HG2 GLU B 416      35.124  29.441 138.467  1.00 74.13           H
ATOM   4389  HG3 GLU B 416      34.937  30.093 136.845  1.00 74.13           H
ATOM   4390  N   ALA B 417      36.808  27.020 140.230  1.00 45.25           N
ATOM   4391  CA  ALA B 417      37.796  27.145 141.298  1.00 46.09           C
ATOM   4392  C   ALA B 417      38.840  26.029 141.196  1.00 42.44           C
ATOM   4393  O   ALA B 417      38.519  24.867 140.901  1.00 33.20           O
ATOM   4394  CB  ALA B 417      37.137  27.201 142.681  1.00 38.27           C
ATOM   4395  H   ALA B 417      35.997  26.445 140.414  1.00 54.17           H
ATOM   4396  HA  ALA B 417      38.319  28.086 141.179  1.00 55.19           H
ATOM   4397  HB1 ALA B 417      37.901  27.280 143.447  1.00 45.80           H
ATOM   4398  HB2 ALA B 417      36.501  28.080 142.745  1.00 45.80           H
ATOM   4399  HB3 ALA B 417      36.560  26.297 142.860  1.00 45.80           H
ATOM   4400  N   LEU B 418      40.097  26.405 141.487  1.00 38.12           N
ATOM   4401  CA  LEU B 418      41.172  25.440 141.637  1.00 34.55           C
ATOM   4402  C   LEU B 418      40.852  24.408 142.708  1.00 34.12           C
ATOM   4403  O   LEU B 418      41.154  23.248 142.460  1.00 35.81           O
ATOM   4404  CB  LEU B 418      42.523  26.143 141.753  1.00 38.66           C
ATOM   4405  CG  LEU B 418      43.646  25.126 142.087  1.00 34.65           C
ATOM   4406  CD1 LEU B 418      44.313  24.463 140.865  1.00 30.23           C
ATOM   4407  CD2 LEU B 418      44.726  25.872 142.923  1.00 34.20           C
ATOM   4408  H   LEU B 418      40.283  27.366 141.745  1.00 45.63           H
ATOM   4409  HA  LEU B 418      41.222  24.881 140.703  1.00 41.34           H
ATOM   4410  HB2 LEU B 418      42.707  26.543 140.759  1.00 46.27           H
ATOM   4411  HB3 LEU B 418      42.485  26.984 142.445  1.00 46.27           H
ATOM   4412  HG  LEU B 418      43.440  24.355 142.829  1.00 41.45           H
ATOM   4413 HD11 LEU B 418      45.399  24.457 140.918  1.00 36.16           H
ATOM   4414 HD12 LEU B 418      43.979  23.426 140.823  1.00 36.16           H
ATOM   4415 HD13 LEU B 418      44.014  24.951 139.941  1.00 36.16           H
ATOM   4416 HD21 LEU B 418      45.720  25.796 142.486  1.00 40.92           H
ATOM   4417 HD22 LEU B 418      44.514  26.936 142.993  1.00 40.92           H
ATOM   4418 HD23 LEU B 418      44.765  25.477 143.941  1.00 40.92           H
ATOM   4419  N   MET B 419      40.185  24.772 143.815  1.00 29.42           N
ATOM   4420  CA  MET B 419      39.769  23.787 144.815  1.00 38.11           C
ATOM   4421  C   MET B 419      38.558  22.914 144.455  1.00 35.05           C
ATOM   4422  O   MET B 419      38.210  22.039 145.254  1.00 33.63           O
ATOM   4423  CB  MET B 419      39.614  24.443 146.197  1.00 39.70           C
ATOM   4424  CG  MET B 419      40.943  24.999 146.726  1.00 44.75           C
ATOM   4425  SD  MET B 419      42.398  23.902 146.653  1.00 36.87           S
ATOM   4426  CE  MET B 419      41.813  22.371 147.439  1.00 30.06           C
ATOM   4427  H   MET B 419      39.973  25.750 143.987  1.00 35.18           H
ATOM   4428  HA  MET B 419      40.588  23.081 144.910  1.00 45.61           H
ATOM   4429  HB2 MET B 419      38.876  25.246 146.155  1.00 47.52           H
ATOM   4430  HB3 MET B 419      39.266  23.698 146.912  1.00 47.52           H
ATOM   4431  HG2 MET B 419      41.196  25.903 146.172  1.00 53.58           H
ATOM   4432  HG3 MET B 419      40.773  25.282 147.764  1.00 53.58           H
ATOM   4433  HE1 MET B 419      42.621  21.642 147.474  1.00 35.95           H
ATOM   4434  HE2 MET B 419      41.493  22.576 148.460  1.00 35.95           H
ATOM   4435  HE3 MET B 419      40.986  21.945 146.873  1.00 35.95           H
ATOM   4436  N   TYR B 420      37.955  23.074 143.268  1.00 38.95           N
ATOM   4437  CA  TYR B 420      36.932  22.149 142.788  1.00 32.36           C
ATOM   4438  C   TYR B 420      37.505  20.716 142.805  1.00 32.22           C
ATOM   4439  O   TYR B 420      38.640  20.515 142.390  1.00 37.95           O
ATOM   4440  CB  TYR B 420      36.418  22.585 141.396  1.00 43.09           C
ATOM   4441  CG  TYR B 420      35.179  21.825 140.915  1.00 48.86           C
ATOM   4442  CD1 TYR B 420      33.909  22.107 141.468  1.00 50.37           C
ATOM   4443  CD2 TYR B 420      35.289  20.803 139.949  1.00 46.27           C
ATOM   4444  CE1 TYR B 420      32.776  21.353 141.091  1.00 47.66           C
ATOM   4445  CE2 TYR B 420      34.163  20.041 139.582  1.00 43.66           C
ATOM   4446  CZ  TYR B 420      32.907  20.287 140.173  1.00 47.01           C
ATOM   4447  OH  TYR B 420      31.849  19.485 139.850  1.00 44.69           O
ATOM   4448  H   TYR B 420      38.294  23.775 142.623  1.00 46.62           H
ATOM   4449  HA  TYR B 420      36.094  22.232 143.478  1.00 38.71           H
ATOM   4450  HB2 TYR B 420      36.171  23.642 141.444  1.00 51.58           H
ATOM   4451  HB3 TYR B 420      37.221  22.477 140.667  1.00 51.58           H
ATOM   4452  HD1 TYR B 420      33.806  22.896 142.199  1.00 60.32           H
ATOM   4453  HD2 TYR B 420      36.246  20.594 139.494  1.00 55.40           H
ATOM   4454  HE1 TYR B 420      31.815  21.578 141.528  1.00 57.07           H
ATOM   4455  HE2 TYR B 420      34.241  19.265 138.843  1.00 52.27           H
ATOM   4456  HH  TYR B 420      32.090  18.790 139.234  1.00 53.51           H
ATOM   4457  N   PRO B 421      36.762  19.706 143.279  1.00 32.77           N
ATOM   4458  CA  PRO B 421      37.227  18.325 143.394  1.00 32.53           C
ATOM   4459  C   PRO B 421      37.483  17.492 142.128  1.00 30.97           C
ATOM   4460  O   PRO B 421      37.802  16.298 142.245  1.00 30.68           O
ATOM   4461  CB  PRO B 421      36.073  17.566 144.135  1.00 35.09           C
ATOM   4462  CG  PRO B 421      34.835  18.430 143.884  1.00 37.34           C
ATOM   4463  CD  PRO B 421      35.395  19.867 143.823  1.00 34.74           C
ATOM   4464  HA  PRO B 421      38.183  18.286 143.985  1.00 38.92           H
ATOM   4465  HB2 PRO B 421      35.944  16.531 143.778  1.00 41.99           H
ATOM   4466  HB3 PRO B 421      36.300  17.499 145.210  1.00 41.99           H
ATOM   4467  HG2 PRO B 421      34.351  18.162 142.925  1.00 44.68           H
ATOM   4468  HG3 PRO B 421      34.069  18.313 144.663  1.00 44.68           H
ATOM   4469  HD2 PRO B 421      34.760  20.512 143.195  1.00 41.57           H
ATOM   4470  HD3 PRO B 421      35.451  20.323 144.838  1.00 41.57           H
ATOM   4471  N   MET B 422      37.257  18.027 140.880  1.00 38.50           N
ATOM   4472  CA  MET B 422      37.455  17.183 139.679  1.00 34.48           C
ATOM   4473  C   MET B 422      38.535  17.904 138.860  1.00 23.42           C
ATOM   4474  O   MET B 422      38.649  19.124 138.873  1.00 24.88           O
ATOM   4475  CB  MET B 422      36.143  17.024 138.888  1.00 45.25           C
ATOM   4476  CG  MET B 422      35.062  16.372 139.754  1.00 51.46           C
ATOM   4477  SD  MET B 422      33.577  15.870 138.812  1.00 61.87           S
ATOM   4478  CE  MET B 422      33.982  14.238 138.146  1.00 45.77           C
ATOM   4479  H   MET B 422      37.099  19.027 140.717  1.00 46.08           H
ATOM   4480  HA  MET B 422      37.820  16.155 139.989  1.00 41.26           H
ATOM   4481  HB2 MET B 422      35.825  17.999 138.484  1.00 54.18           H
ATOM   4482  HB3 MET B 422      36.347  16.407 137.988  1.00 54.18           H
ATOM   4483  HG2 MET B 422      35.473  15.501 140.305  1.00 61.63           H
ATOM   4484  HG3 MET B 422      34.693  17.083 140.523  1.00 61.63           H
ATOM   4485  HE1 MET B 422      33.105  13.896 137.580  1.00 54.80           H
ATOM   4486  HE2 MET B 422      34.841  14.263 137.464  1.00 54.80           H
ATOM   4487  HE3 MET B 422      34.182  13.511 138.940  1.00 54.80           H
ATOM   4488  N   TYR B 423      39.424  17.094 138.187  1.00 34.23           N
ATOM   4489  CA  TYR B 423      40.455  17.731 137.331  1.00 34.81           C
ATOM   4490  C   TYR B 423      39.803  18.331 136.060  1.00 29.38           C
ATOM   4491  O   TYR B 423      39.050  17.700 135.347  1.00 26.79           O
ATOM   4492  CB  TYR B 423      41.516  16.678 136.954  1.00 30.56           C
ATOM   4493  CG  TYR B 423      42.609  17.282 136.113  1.00 29.91           C
ATOM   4494  CD1 TYR B 423      43.614  18.056 136.705  1.00 24.34           C
ATOM   4495  CD2 TYR B 423      42.625  17.088 134.721  1.00 30.95           C
ATOM   4496  CE1 TYR B 423      44.628  18.629 135.937  1.00 29.24           C
ATOM   4497  CE2 TYR B 423      43.651  17.613 133.933  1.00 28.38           C
ATOM   4498  CZ  TYR B 423      44.625  18.408 134.556  1.00 28.49           C
ATOM   4499  OH  TYR B 423      45.549  18.975 133.710  1.00 26.40           O
ATOM   4500  H   TYR B 423      39.281  16.077 138.068  1.00 40.95           H
ATOM   4501  HA  TYR B 423      40.941  18.559 137.924  1.00 41.65           H
ATOM   4502  HB2 TYR B 423      41.935  16.238 137.888  1.00 36.55           H
ATOM   4503  HB3 TYR B 423      41.037  15.815 136.436  1.00 36.55           H
ATOM   4504  HD1 TYR B 423      43.602  18.213 137.785  1.00 29.09           H
ATOM   4505  HD2 TYR B 423      41.827  16.507 134.252  1.00 37.02           H
ATOM   4506  HE1 TYR B 423      45.388  19.241 136.409  1.00 34.96           H
ATOM   4507  HE2 TYR B 423      43.698  17.442 132.862  1.00 33.93           H
ATOM   4508  HH  TYR B 423      46.079  19.673 134.157  1.00 31.56           H
ATOM   4509  N   ARG B 424      40.195  19.595 135.845  1.00 26.79           N
ATOM   4510  CA  ARG B 424      39.980  20.411 134.652  1.00 32.61           C
ATOM   4511  C   ARG B 424      41.259  21.204 134.280  1.00 35.42           C
ATOM   4512  O   ARG B 424      41.723  22.033 135.064  1.00 30.42           O
ATOM   4513  CB  ARG B 424      38.811  21.371 134.919  1.00 29.30           C
ATOM   4514  H   ARG B 424      40.749  20.029 136.571  1.00 32.03           H
ATOM   4515  HA  ARG B 424      39.723  19.759 133.818  1.00 39.01           H
ATOM   4516  HB1 ARG B 424      37.915  20.803 135.168  1.00 35.04           H
ATOM   4517  HB3 ARG B 424      38.617  21.994 134.047  1.00 35.04           H
ATOM   4518  N   PHE B 425      41.807  21.003 133.064  1.00 36.36           N
ATOM   4519  CA  PHE B 425      42.932  21.803 132.568  1.00 33.84           C
ATOM   4520  C   PHE B 425      42.491  23.225 132.225  1.00 32.32           C
ATOM   4521  O   PHE B 425      41.416  23.419 131.676  1.00 41.06           O
ATOM   4522  CB  PHE B 425      43.648  21.128 131.382  1.00 31.07           C
ATOM   4523  CG  PHE B 425      44.805  21.963 130.835  1.00 29.02           C
ATOM   4524  CD1 PHE B 425      44.570  22.922 129.834  1.00 31.63           C
ATOM   4525  CD2 PHE B 425      46.085  21.880 131.402  1.00 29.06           C
ATOM   4526  CE1 PHE B 425      45.578  23.822 129.455  1.00 35.52           C
ATOM   4527  CE2 PHE B 425      47.081  22.819 131.066  1.00 24.61           C
ATOM   4528  CZ  PHE B 425      46.820  23.808 130.109  1.00 30.19           C
ATOM   4529  H   PHE B 425      41.397  20.326 132.439  1.00 43.51           H
ATOM   4530  HA  PHE B 425      43.665  21.867 133.373  1.00 40.49           H
ATOM   4531  HB2 PHE B 425      44.020  20.156 131.700  1.00 37.17           H
ATOM   4532  HB3 PHE B 425      42.920  20.970 130.589  1.00 37.17           H
ATOM   4533  HD1 PHE B 425      43.592  22.998 129.383  1.00 37.84           H
ATOM   4534  HD2 PHE B 425      46.285  21.136 132.156  1.00 34.75           H
ATOM   4535  HE1 PHE B 425      45.381  24.552 128.687  1.00 42.50           H
ATOM   4536  HE2 PHE B 425      48.042  22.791 131.555  1.00 29.41           H
ATOM   4537  HZ  PHE B 425      47.577  24.533 129.849  1.00 36.11           H
ATOM   4538  N   THR B 426      43.350  24.207 132.521  1.00 35.75           N
ATOM   4539  CA  THR B 426      43.146  25.629 132.254  1.00 33.25           C
ATOM   4540  C   THR B 426      44.491  26.292 131.945  1.00 32.12           C
ATOM   4541  O   THR B 426      45.505  25.983 132.574  1.00 28.05           O
ATOM   4542  CB  THR B 426      42.383  26.285 133.444  1.00 41.21           C
ATOM   4543  OG1 THR B 426      42.076  27.625 133.097  1.00 45.98           O
ATOM   4544  CG2 THR B 426      43.136  26.379 134.784  1.00 31.77           C
ATOM   4545  H   THR B 426      44.221  23.959 132.965  1.00 42.78           H
ATOM   4546  HA  THR B 426      42.529  25.712 131.358  1.00 39.78           H
ATOM   4547  HB  THR B 426      41.442  25.759 133.602  1.00 49.34           H
ATOM   4548  HG1 THR B 426      42.891  28.135 133.055  1.00 55.05           H
ATOM   4549 HG21 THR B 426      42.626  27.082 135.443  1.00 38.00           H
ATOM   4550 HG22 THR B 426      43.130  25.400 135.262  1.00 38.00           H
ATOM   4551 HG23 THR B 426      44.162  26.716 134.646  1.00 38.00           H
ATOM   4552  N   GLU B 427      44.472  27.235 131.001  1.00 31.43           N
ATOM   4553  CA  GLU B 427      45.530  28.216 130.816  1.00 35.18           C
ATOM   4554  C   GLU B 427      45.200  29.446 131.662  1.00 34.85           C
ATOM   4555  O   GLU B 427      44.107  29.560 132.224  1.00 39.65           O
ATOM   4556  CB  GLU B 427      45.671  28.604 129.329  1.00 37.71           C
ATOM   4557  CG  GLU B 427      46.031  27.451 128.374  1.00 44.37           C
ATOM   4558  CD  GLU B 427      46.252  27.943 126.928  1.00 51.18           C
ATOM   4559  OE1 GLU B 427      45.260  28.413 126.322  1.00 43.69           O
ATOM   4560  OE2 GLU B 427      47.402  27.828 126.432  1.00 53.21           O1-
ATOM   4561  H   GLU B 427      43.598  27.429 130.537  1.00 37.59           H
ATOM   4562  HA  GLU B 427      46.485  27.802 131.142  1.00 42.09           H
ATOM   4563  HB2 GLU B 427      44.748  29.076 128.989  1.00 45.13           H
ATOM   4564  HB3 GLU B 427      46.476  29.335 129.266  1.00 45.13           H
ATOM   4565  HG2 GLU B 427      46.931  26.951 128.736  1.00 53.13           H
ATOM   4566  HG3 GLU B 427      45.206  26.739 128.367  1.00 53.13           H
ATOM   4567  N   GLY B 428      46.158  30.373 131.760  1.00 30.37           N
ATOM   4568  CA  GLY B 428      45.995  31.580 132.552  1.00 33.39           C
ATOM   4569  C   GLY B 428      46.043  31.323 134.070  1.00 44.05           C
ATOM   4570  O   GLY B 428      46.324  30.194 134.496  1.00 40.08           O
ATOM   4571  H   GLY B 428      47.035  30.239 131.271  1.00 36.33           H
ATOM   4572  HA2 GLY B 428      46.787  32.282 132.291  1.00 39.94           H
ATOM   4573  HA3 GLY B 428      45.046  32.040 132.281  1.00 39.94           H
ATOM   4574  N   PRO B 429      45.794  32.377 134.881  1.00 47.21           N
ATOM   4575  CA  PRO B 429      45.815  32.345 136.354  1.00 32.56           C
ATOM   4576  C   PRO B 429      44.882  31.244 136.902  1.00 35.56           C
ATOM   4577  O   PRO B 429      43.681  31.294 136.634  1.00 35.30           O
ATOM   4578  CB  PRO B 429      45.354  33.719 136.820  1.00 39.88           C
ATOM   4579  CG  PRO B 429      44.764  34.395 135.583  1.00 43.83           C
ATOM   4580  CD  PRO B 429      45.418  33.696 134.399  1.00 40.71           C
ATOM   4581  HA  PRO B 429      46.838  32.234 136.699  1.00 38.95           H
ATOM   4582  HB2 PRO B 429      44.671  33.704 137.671  1.00 47.73           H
ATOM   4583  HB3 PRO B 429      46.256  34.269 137.090  1.00 47.73           H
ATOM   4584  HG2 PRO B 429      43.707  34.124 135.543  1.00 52.47           H
ATOM   4585  HG3 PRO B 429      44.867  35.479 135.584  1.00 52.47           H
ATOM   4586  HD2 PRO B 429      44.697  33.649 133.585  1.00 48.73           H
ATOM   4587  HD3 PRO B 429      46.315  34.239 134.101  1.00 48.73           H
ATOM   4588  N   PRO B 430      45.421  30.248 137.640  1.00 37.66           N
ATOM   4589  CA  PRO B 430      44.669  29.092 138.163  1.00 38.19           C
ATOM   4590  C   PRO B 430      43.666  29.397 139.301  1.00 39.23           C
ATOM   4591  O   PRO B 430      42.659  28.693 139.431  1.00 36.49           O
ATOM   4592  CB  PRO B 430      45.729  28.095 138.673  1.00 35.70           C
ATOM   4593  CG  PRO B 430      47.050  28.584 138.101  1.00 36.70           C
ATOM   4594  CD  PRO B 430      46.848  30.072 137.877  1.00 30.07           C
ATOM   4595  HA  PRO B 430      44.144  28.626 137.325  1.00 45.71           H
ATOM   4596  HB2 PRO B 430      45.789  28.198 139.759  1.00 42.71           H
ATOM   4597  HB3 PRO B 430      45.520  27.055 138.424  1.00 42.71           H
ATOM   4598  HG2 PRO B 430      47.920  28.321 138.684  1.00 43.92           H
ATOM   4599  HG3 PRO B 430      47.165  28.135 137.117  1.00 43.92           H
ATOM   4600  HD2 PRO B 430      47.113  30.638 138.766  1.00 35.96           H
ATOM   4601  HD3 PRO B 430      47.472  30.362 137.033  1.00 35.96           H
ATOM   4602  N   LEU B 431      44.009  30.379 140.155  1.00 40.44           N
ATOM   4603  CA  LEU B 431      43.284  30.756 141.387  1.00 43.40           C
ATOM   4604  C   LEU B 431      42.038  31.579 141.037  1.00 39.08           C
ATOM   4605  O   LEU B 431      42.134  32.737 140.613  1.00 40.69           O
ATOM   4606  CB  LEU B 431      44.219  31.602 142.282  1.00 34.73           C
ATOM   4607  CG  LEU B 431      45.458  30.973 142.959  1.00 34.37           C
ATOM   4608  CD1 LEU B 431      45.923  31.746 144.218  1.00 35.22           C
ATOM   4609  CD2 LEU B 431      45.267  29.485 143.347  1.00 44.78           C
ATOM   4610  H   LEU B 431      44.833  30.918 139.934  1.00 48.40           H
ATOM   4611  HA  LEU B 431      42.961  29.862 141.917  1.00 51.95           H
ATOM   4612  HB2 LEU B 431      44.632  32.338 141.590  1.00 41.56           H
ATOM   4613  HB3 LEU B 431      43.637  32.162 143.009  1.00 41.56           H
ATOM   4614  HG  LEU B 431      46.364  30.860 142.357  1.00 41.12           H
ATOM   4615 HD11 LEU B 431      46.151  31.111 145.075  1.00 42.15           H
ATOM   4616 HD12 LEU B 431      46.831  32.297 143.965  1.00 42.15           H
ATOM   4617 HD13 LEU B 431      45.172  32.469 144.532  1.00 42.15           H
ATOM   4618 HD21 LEU B 431      45.619  29.260 144.355  1.00 53.61           H
ATOM   4619 HD22 LEU B 431      44.220  29.192 143.334  1.00 53.61           H
ATOM   4620 HD23 LEU B 431      45.829  28.848 142.659  1.00 53.61           H
ATOM   4621  N   HIS B 432      40.873  30.975 141.271  1.00 31.77           N
ATOM   4622  CA  HIS B 432      39.615  31.685 141.272  1.00 40.80           C
ATOM   4623  C   HIS B 432      39.553  32.613 142.492  1.00 51.04           C
ATOM   4624  O   HIS B 432      40.209  32.364 143.507  1.00 55.48           O
ATOM   4625  CB  HIS B 432      38.476  30.670 141.236  1.00 39.75           C
ATOM   4626  CG  HIS B 432      37.154  31.323 140.951  1.00 50.54           C
ATOM   4627  ND1 HIS B 432      36.311  31.897 141.904  1.00 54.15           N
ATOM   4628  CD2 HIS B 432      36.638  31.546 139.705  1.00 49.32           C
ATOM   4629  CE1 HIS B 432      35.290  32.423 141.215  1.00 53.90           C
ATOM   4630  NE2 HIS B 432      35.457  32.223 139.893  1.00 55.19           N
ATOM   4631  H   HIS B 432      40.870  30.031 141.637  1.00 38.00           H
ATOM   4632  HA  HIS B 432      39.551  32.277 140.358  1.00 48.83           H
ATOM   4633  HB2 HIS B 432      38.427  30.129 142.181  1.00 47.58           H
ATOM   4634  HB3 HIS B 432      38.686  29.974 140.425  1.00 47.58           H
ATOM   4635  HD2 HIS B 432      37.079  31.254 138.763  1.00 59.06           H
ATOM   4636  HE1 HIS B 432      34.402  32.841 141.667  1.00 64.56           H
ATOM   4637  HE2 HIS B 432      34.775  32.430 139.175  1.00 66.11           H
ATOM   4638  N   LYS B 433      38.761  33.692 142.392  1.00 52.38           N
ATOM   4639  CA  LYS B 433      38.508  34.631 143.485  1.00 47.04           C
ATOM   4640  C   LYS B 433      37.964  33.924 144.738  1.00 44.02           C
ATOM   4641  O   LYS B 433      38.278  34.366 145.837  1.00 47.48           O
ATOM   4642  CB  LYS B 433      37.586  35.749 142.973  1.00 54.48           C
ATOM   4643  CG  LYS B 433      38.256  36.596 141.863  1.00 58.98           C
ATOM   4644  CD  LYS B 433      37.730  38.043 141.791  1.00 65.23           C
ATOM   4645  CE  LYS B 433      38.502  38.860 140.737  1.00 63.97           C
ATOM   4646  NZ  LYS B 433      37.915  40.208 140.531  1.00 66.06           N1+
ATOM   4647  H   LYS B 433      38.224  33.809 141.543  1.00 62.73           H
ATOM   4648  HA  LYS B 433      39.458  35.087 143.763  1.00 56.32           H
ATOM   4649  HB2 LYS B 433      36.628  35.354 142.628  1.00 65.26           H
ATOM   4650  HB3 LYS B 433      37.396  36.404 143.826  1.00 65.26           H
ATOM   4651  HG2 LYS B 433      39.309  36.693 142.137  1.00 70.66           H
ATOM   4652  HG3 LYS B 433      38.202  36.093 140.895  1.00 70.66           H
ATOM   4653  HD2 LYS B 433      36.684  38.001 141.480  1.00 78.16           H
ATOM   4654  HD3 LYS B 433      37.791  38.524 142.769  1.00 78.16           H
ATOM   4655  HE2 LYS B 433      39.543  38.958 141.053  1.00 76.65           H
ATOM   4656  HE3 LYS B 433      38.479  38.316 139.789  1.00 76.65           H
ATOM   4657  HZ1 LYS B 433      38.443  40.711 139.829  1.00 79.15           H
ATOM   4658  HZ2 LYS B 433      36.957  40.115 140.218  1.00 79.15           H
ATOM   4659  HZ3 LYS B 433      37.930  40.726 141.399  1.00 79.15           H
ATOM   4660  N   ASP B 434      37.218  32.826 144.583  1.00 42.75           N
ATOM   4661  CA  ASP B 434      36.832  31.901 145.645  1.00 40.06           C
ATOM   4662  C   ASP B 434      38.051  31.330 146.414  1.00 51.62           C
ATOM   4663  O   ASP B 434      38.095  31.436 147.642  1.00 49.13           O
ATOM   4664  CB  ASP B 434      36.008  30.765 145.031  1.00 39.93           C
ATOM   4665  CG  ASP B 434      35.614  29.774 146.115  1.00 43.00           C
ATOM   4666  OD1 ASP B 434      36.181  28.664 146.109  1.00 55.09           O
ATOM   4667  OD2 ASP B 434      34.759  30.141 146.946  1.00 46.61           O1-
ATOM   4668  H   ASP B 434      37.014  32.526 143.642  1.00 51.18           H
ATOM   4669  HA  ASP B 434      36.187  32.435 146.343  1.00 47.96           H
ATOM   4670  HB2 ASP B 434      35.106  31.173 144.573  1.00 47.80           H
ATOM   4671  HB3 ASP B 434      36.589  30.255 144.261  1.00 47.80           H
ATOM   4672  N   ASP B 435      39.034  30.730 145.713  1.00 48.27           N
ATOM   4673  CA  ASP B 435      40.250  30.179 146.317  1.00 41.22           C
ATOM   4674  C   ASP B 435      41.022  31.273 147.078  1.00 43.34           C
ATOM   4675  O   ASP B 435      41.525  31.035 148.178  1.00 45.12           O
ATOM   4676  CB  ASP B 435      41.171  29.565 145.246  1.00 37.55           C
ATOM   4677  CG  ASP B 435      40.469  28.546 144.368  1.00 42.04           C
ATOM   4678  OD1 ASP B 435      39.894  27.576 144.909  1.00 41.35           O
ATOM   4679  OD2 ASP B 435      40.553  28.750 143.140  1.00 48.07           O1-
ATOM   4680  H   ASP B 435      38.940  30.642 144.711  1.00 57.80           H
ATOM   4681  HA  ASP B 435      39.958  29.387 147.008  1.00 49.34           H
ATOM   4682  HB2 ASP B 435      41.581  30.357 144.619  1.00 44.94           H
ATOM   4683  HB3 ASP B 435      42.006  29.070 145.738  1.00 44.94           H
ATOM   4684  N   VAL B 436      41.134  32.475 146.488  1.00 40.23           N
ATOM   4685  CA  VAL B 436      41.818  33.617 147.096  1.00 40.14           C
ATOM   4686  C   VAL B 436      41.115  34.031 148.403  1.00 49.38           C
ATOM   4687  O   VAL B 436      41.813  34.364 149.363  1.00 45.97           O
ATOM   4688  CB  VAL B 436      41.925  34.785 146.090  1.00 39.72           C
ATOM   4689  CG1 VAL B 436      42.725  35.970 146.684  1.00 40.22           C
ATOM   4690  CG2 VAL B 436      42.614  34.352 144.767  1.00 42.11           C
ATOM   4691  H   VAL B 436      40.712  32.605 145.578  1.00 48.16           H
ATOM   4692  HA  VAL B 436      42.833  33.306 147.340  1.00 48.05           H
ATOM   4693  HB  VAL B 436      41.009  35.257 145.732  1.00 47.55           H
ATOM   4694 HG11 VAL B 436      43.487  36.362 146.014  1.00 48.15           H
ATOM   4695 HG12 VAL B 436      42.039  36.783 146.914  1.00 48.15           H
ATOM   4696 HG13 VAL B 436      43.227  35.668 147.601  1.00 48.15           H
ATOM   4697 HG21 VAL B 436      43.418  35.018 144.453  1.00 50.41           H
ATOM   4698 HG22 VAL B 436      43.042  33.356 144.869  1.00 50.41           H
ATOM   4699 HG23 VAL B 436      41.878  34.328 143.964  1.00 50.41           H
ATOM   4700  N   ASN B 437      39.764  33.980 148.444  1.00 49.87           N
ATOM   4701  CA  ASN B 437      38.951  34.252 149.632  1.00 48.45           C
ATOM   4702  C   ASN B 437      39.203  33.225 150.725  1.00 44.13           C
ATOM   4703  O   ASN B 437      39.536  33.641 151.827  1.00 48.92           O
ATOM   4704  CB  ASN B 437      37.445  34.316 149.302  1.00 47.87           C
ATOM   4705  CG  ASN B 437      37.032  35.590 148.576  1.00 50.30           C
ATOM   4706  OD1 ASN B 437      37.736  36.599 148.599  1.00 53.57           O
ATOM   4707  ND2 ASN B 437      35.851  35.558 147.961  1.00 47.69           N
ATOM   4708  H   ASN B 437      39.268  33.670 147.619  1.00 59.73           H
ATOM   4709  HA  ASN B 437      39.241  35.225 150.031  1.00 58.02           H
ATOM   4710  HB2 ASN B 437      37.145  33.448 148.721  1.00 57.32           H
ATOM   4711  HB3 ASN B 437      36.877  34.288 150.234  1.00 57.32           H
ATOM   4712 HD21 ASN B 437      35.528  36.379 147.477  1.00 57.10           H
ATOM   4713 HD22 ASN B 437      35.300  34.713 147.973  1.00 57.10           H
ATOM   4714  N   GLY B 438      39.043  31.924 150.439  1.00 47.55           N
ATOM   4715  CA  GLY B 438      39.356  30.819 151.347  1.00 46.13           C
ATOM   4716  C   GLY B 438      40.697  31.004 152.088  1.00 46.88           C
ATOM   4717  O   GLY B 438      40.783  30.814 153.299  1.00 46.64           O
ATOM   4718  H   GLY B 438      38.740  31.674 149.506  1.00 56.93           H
ATOM   4719  HA2 GLY B 438      38.548  30.702 152.066  1.00 55.24           H
ATOM   4720  HA3 GLY B 438      39.424  29.908 150.754  1.00 55.24           H
ATOM   4721  N   ILE B 439      41.752  31.388 151.362  1.00 44.97           N
ATOM   4722  CA  ILE B 439      43.108  31.482 151.901  1.00 47.02           C
ATOM   4723  C   ILE B 439      43.366  32.822 152.625  1.00 47.57           C
ATOM   4724  O   ILE B 439      44.146  32.865 153.579  1.00 46.08           O
ATOM   4725  CB  ILE B 439      44.073  31.090 150.747  1.00 38.51           C
ATOM   4726  CG1 ILE B 439      45.448  30.553 151.357  1.00 38.03           C
ATOM   4727  CG2 ILE B 439      44.392  32.151 149.734  1.00 39.49           C
ATOM   4728  CD1 ILE B 439      45.491  29.028 151.532  1.00 37.51           C
ATOM   4729  H   ILE B 439      41.634  31.526 150.367  1.00 53.84           H
ATOM   4730  HA  ILE B 439      43.180  30.704 152.666  1.00 56.30           H
ATOM   4731  HB  ILE B 439      43.691  30.237 150.181  1.00 46.09           H
ATOM   4732 HG12 ILE B 439      46.361  30.926 150.905  1.00 45.51           H
ATOM   4733 HG13 ILE B 439      45.425  30.919 152.378  1.00 45.51           H
ATOM   4734 HG21 ILE B 439      45.458  32.293 149.581  1.00 47.27           H
ATOM   4735 HG22 ILE B 439      43.951  31.861 148.785  1.00 47.27           H
ATOM   4736 HG23 ILE B 439      43.973  33.106 150.031  1.00 47.27           H
ATOM   4737 HD11 ILE B 439      46.235  28.776 152.288  1.00 44.89           H
ATOM   4738 HD12 ILE B 439      44.521  28.662 151.868  1.00 44.89           H
ATOM   4739 HD13 ILE B 439      45.754  28.554 150.584  1.00 44.89           H
ATOM   4740  N   ARG B 440      42.682  33.903 152.210  1.00 50.05           N
ATOM   4741  CA  ARG B 440      42.628  35.157 152.962  1.00 47.18           C
ATOM   4742  C   ARG B 440      41.879  35.008 154.290  1.00 41.80           C
ATOM   4743  O   ARG B 440      42.236  35.715 155.223  1.00 42.66           O
ATOM   4744  CB  ARG B 440      42.004  36.257 152.094  1.00 51.85           C
ATOM   4745  CG  ARG B 440      43.039  37.298 151.662  1.00 51.25           C
ATOM   4746  CD  ARG B 440      43.643  36.900 150.327  1.00 55.80           C
ATOM   4747  NE  ARG B 440      44.625  37.900 149.888  1.00 56.75           N
ATOM   4748  CZ  ARG B 440      44.346  38.999 149.180  1.00 66.57           C
ATOM   4749  NH1 ARG B 440      43.083  39.329 148.894  1.00 66.17           N
ATOM   4750  NH2 ARG B 440      45.346  39.774 148.753  1.00 67.16           N1+
ATOM   4751  H   ARG B 440      42.066  33.809 151.411  1.00 59.94           H
ATOM   4752  HA  ARG B 440      43.652  35.442 153.213  1.00 56.49           H
ATOM   4753  HB2 ARG B 440      41.407  35.877 151.267  1.00 62.09           H
ATOM   4754  HB3 ARG B 440      41.315  36.797 152.744  1.00 62.09           H
ATOM   4755  HG2 ARG B 440      42.511  38.238 151.497  1.00 61.38           H
ATOM   4756  HG3 ARG B 440      43.798  37.463 152.428  1.00 61.38           H
ATOM   4757  HD2 ARG B 440      44.149  35.940 150.446  1.00 66.84           H
ATOM   4758  HD3 ARG B 440      42.856  36.782 149.582  1.00 66.84           H
ATOM   4759  HE  ARG B 440      45.593  37.686 150.088  1.00 67.98           H
ATOM   4760 HH11 ARG B 440      42.333  38.740 149.230  1.00 79.28           H
ATOM   4761 HH12 ARG B 440      42.878  40.164 148.367  1.00 79.28           H
ATOM   4762 HH21 ARG B 440      46.300  39.529 148.975  1.00 80.47           H
ATOM   4763 HH22 ARG B 440      45.148  40.608 148.224  1.00 80.47           H
ATOM   4764  N   HIS B 441      40.863  34.134 154.363  1.00 40.86           N
ATOM   4765  CA  HIS B 441      40.118  33.828 155.582  1.00 44.48           C
ATOM   4766  C   HIS B 441      41.052  33.258 156.664  1.00 49.04           C
ATOM   4767  O   HIS B 441      41.007  33.777 157.782  1.00 47.96           O
ATOM   4768  CB  HIS B 441      38.939  32.883 155.298  1.00 45.80           C
ATOM   4769  CG  HIS B 441      38.105  32.576 156.520  1.00 55.81           C
ATOM   4770  ND1 HIS B 441      37.203  33.456 157.135  1.00 60.11           N
ATOM   4771  CD2 HIS B 441      38.142  31.409 157.233  1.00 57.02           C
ATOM   4772  CE1 HIS B 441      36.731  32.795 158.206  1.00 56.69           C
ATOM   4773  NE2 HIS B 441      37.277  31.566 158.296  1.00 58.41           N
ATOM   4774  H   HIS B 441      40.641  33.595 153.538  1.00 48.91           H
ATOM   4775  HA  HIS B 441      39.691  34.762 155.948  1.00 53.25           H
ATOM   4776  HB2 HIS B 441      39.313  31.943 154.909  1.00 54.83           H
ATOM   4777  HB3 HIS B 441      38.296  33.341 154.546  1.00 54.83           H
ATOM   4778  HD2 HIS B 441      38.753  30.546 157.017  1.00 68.31           H
ATOM   4779  HE1 HIS B 441      35.986  33.190 158.883  1.00 67.91           H
ATOM   4780  HE2 HIS B 441      37.066  30.874 159.001  1.00 69.97           H
ATOM   4781  N   LEU B 442      41.891  32.241 156.333  1.00 50.19           N
ATOM   4782  CA  LEU B 442      42.791  31.570 157.290  1.00 42.39           C
ATOM   4783  C   LEU B 442      44.059  32.364 157.644  1.00 34.98           C
ATOM   4784  O   LEU B 442      44.461  32.342 158.804  1.00 44.45           O
ATOM   4785  CB  LEU B 442      43.151  30.105 156.930  1.00 38.40           C
ATOM   4786  CG  LEU B 442      41.962  29.214 156.479  1.00 41.48           C
ATOM   4787  CD1 LEU B 442      42.470  28.241 155.384  1.00 38.41           C
ATOM   4788  CD2 LEU B 442      41.291  28.329 157.562  1.00 48.50           C
ATOM   4789  H   LEU B 442      41.885  31.899 155.382  1.00 60.10           H
ATOM   4790  HA  LEU B 442      42.217  31.488 158.213  1.00 50.75           H
ATOM   4791  HB2 LEU B 442      43.962  30.094 156.205  1.00 45.96           H
ATOM   4792  HB3 LEU B 442      43.548  29.686 157.855  1.00 45.96           H
ATOM   4793  HG  LEU B 442      41.156  29.681 155.911  1.00 49.65           H
ATOM   4794 HD11 LEU B 442      42.206  27.195 155.545  1.00 45.97           H
ATOM   4795 HD12 LEU B 442      42.026  28.551 154.447  1.00 45.97           H
ATOM   4796 HD13 LEU B 442      43.556  28.259 155.276  1.00 45.97           H
ATOM   4797 HD21 LEU B 442      41.136  27.293 157.263  1.00 58.08           H
ATOM   4798 HD22 LEU B 442      41.875  28.332 158.480  1.00 58.08           H
ATOM   4799 HD23 LEU B 442      40.307  28.749 157.778  1.00 58.08           H
ATOM   4800  N   TYR B 443      44.718  33.017 156.689  1.00 31.25           N
ATOM   4801  CA  TYR B 443      46.057  33.607 156.864  1.00 42.96           C
ATOM   4802  C   TYR B 443      46.076  35.143 156.709  1.00 47.12           C
ATOM   4803  O   TYR B 443      47.092  35.742 157.146  1.00 48.32           O
ATOM   4804  CB  TYR B 443      47.074  32.939 155.908  1.00 40.93           C
ATOM   4805  CG  TYR B 443      47.279  31.455 156.132  1.00 34.41           C
ATOM   4806  CD1 TYR B 443      46.663  30.536 155.268  1.00 34.35           C
ATOM   4807  CD2 TYR B 443      48.032  30.987 157.232  1.00 31.85           C
ATOM   4808  CE1 TYR B 443      46.745  29.155 155.516  1.00 31.17           C
ATOM   4809  CE2 TYR B 443      48.133  29.605 157.480  1.00 29.75           C
ATOM   4810  CZ  TYR B 443      47.460  28.687 156.642  1.00 33.23           C
ATOM   4811  OH  TYR B 443      47.489  27.353 156.907  1.00 30.42           O
ATOM   4812  OXT TYR B 443      45.107  35.700 156.157  1.00 49.21           O1-
ATOM   4813  H   TYR B 443      44.313  33.063 155.765  1.00 37.38           H
ATOM   4814  HA  TYR B 443      46.402  33.388 157.871  1.00 51.43           H
ATOM   4815  HB2 TYR B 443      46.746  33.114 154.885  1.00 48.99           H
ATOM   4816  HB3 TYR B 443      48.039  33.427 156.040  1.00 48.99           H
ATOM   4817  HD1 TYR B 443      46.087  30.897 154.434  1.00 41.09           H
ATOM   4818  HD2 TYR B 443      48.522  31.689 157.891  1.00 38.10           H
ATOM   4819  HE1 TYR B 443      46.250  28.460 154.855  1.00 37.29           H
ATOM   4820  HE2 TYR B 443      48.709  29.249 158.320  1.00 35.58           H
ATOM   4821  HH  TYR B 443      46.936  26.849 156.300  1.00 36.39           H
TER
[truncated: 37,653 more chars]
