# Supplementary material for: High-throughput quantum-mechanics/molecular-mechanics (ONIOM) macromolecular crystallographic refinement with PHENIX/DivCon: the impact of mixed Hamiltonian methods on ligand and protein structure
Source: Acta Crystallogr D Struct Biol. 2018 Oct 29;74(Pt 11):1063–77. doi: 10.1107/S2059798318012913 (PMC6213575; doi:10.1107/S2059798318012913)
Supplement: Supplementary file 2 [file d-74-01063-sup2.gz › results_ONIOM/1GKC-H.cif]

# Generated by MOE 2016.08 on 2018-05-29 15:18.51
# Structure optimized with MOE using MMFF94x forcefield to determine
# ideal geometry (Gas Phase with Electrostatics disabled).
data_comp_list
_chem_comp.id	NFH
_chem_comp.three_letter_code	NFH
_chem_comp.name	1GKC.A
_chem_comp.group	non-polymer
_chem_comp.number_atoms_all	51
_chem_comp.number_atoms_nh	22
_chem_comp.desc_level	?
#
data_comp_NFH
#
loop_
_chem_comp_atom.comp_id
_chem_comp_atom.atom_id
_chem_comp_atom.type_symbol
_chem_comp_atom.type_energy
_chem_comp_atom.partial_charge
_chem_comp_atom.x
_chem_comp_atom.y
_chem_comp_atom.z
NFH	C	C	C	0.569000000000001	66.2740	30.1870	117.6290	
NFH	N	N	N	-0.324599999999999	65.3230	29.1400	114.0740	
NFH	O	O	O	-0.57	66.8820	29.1800	118.0670	
NFH	C1	C	C	0.569000000000001	66.4910	31.8470	120.5860	
NFH	N1	N	NH1	-0.7301	66.4500	31.4280	118.1310	
NFH	HN1	H	HNH1	0.370000000000001	65.9224	32.1849	117.7201	
NFH	O1	O	O	-0.57	65.4060	32.4680	120.5890	
NFH	N2	N	NH1	-0.7301	67.0030	31.1960	121.6670	
NFH	H2	H	HNH1	0.370000000000001	67.8875	30.7213	121.5554	
NFH	CA	C	CH1	-0.0189999999999992	65.2680	30.0260	116.4520	
NFH	HA	H	HCH1	0.0800000000000008	64.8553	30.9921	116.1615	
NFH	CB	C	CH2	-0.159999999999999	64.0190	29.1340	116.8410	
NFH	HB	H	HCH2	0.0800000000000009	64.4103	28.1691	117.1632	
NFH	HBA	H	HCH2	0.0800000000000008	63.4316	29.0027	115.9323	
NFH	CG	C	CH1	-0.0799999999999991	63.0380	29.6080	117.9420	
NFH	HG	H	HCH1	0.0800000000000008	63.6157	29.7798	118.8502	
NFH	CM	C	C1	0.570000000000001	64.8510	27.9580	113.6730	
NFH	HM	H	H1	0.0600000000000009	65.0649	27.0950	114.2862	
NFH	OM	O	O	-0.57	64.2130	27.7930	112.6890	
NFH	CN	C	CH2	0.140100000000001	66.0930	29.3440	115.2980	
NFH	HN	H	HCH2	0.0800000000000008	66.9494	29.9770	115.0655	
NFH	HNA	H	HCH2	0.0800000000000008	66.4433	28.3741	115.6510	
NFH	ON	O	O	-0.435499999999999	65.0830	30.1770	113.3580	
NFH	HON	H	H	0.400000000000001	64.5745	29.8918	112.5953	
NFH	CA1	C	CH1	0.281100000000001	67.3890	31.7540	119.2710	
NFH	HA1	H	HCH1	0.0800000000000009	68.1396	30.9758	119.4090	
NFH	CB1	C	CT	9.28213541568128e-016	68.2790	33.0670	118.9690	
NFH	CD1	C	CH3	-0.239999999999999	62.2950	30.8850	117.4880	
NFH	HD1	H	HCH3	0.0800000000000009	61.7306	30.6735	116.5798	
NFH	HD1A	H	HCH3	0.0800000000000009	63.0188	31.6756	117.2901	
NFH	HD1B	H	HCH3	0.0800000000000009	61.6116	31.2066	118.2739	
NFH	CD2	C	CH3	-0.239999999999999	61.9510	28.5640	118.1220	
NFH	HD2	H	HCH3	0.0800000000000009	61.4105	28.4369	117.1840	
NFH	HD2A	H	HCH3	0.0800000000000009	61.2592	28.8899	118.8987	
NFH	HD2B	H	HCH3	0.0800000000000009	62.4027	27.6155	118.4125	
NFH	CG1	C	CH3	-0.239999999999999	69.2630	33.4070	120.1530	
NFH	HG1	H	HCH3	0.0800000000000009	69.8878	32.5398	120.3666	
NFH	HG1A	H	HCH3	0.0800000000000009	68.6868	33.6672	121.0409	
NFH	HG1B	H	HCH3	0.0800000000000009	69.8946	34.2491	119.8701	
NFH	CG2	C	CH3	-0.239999999999999	69.1190	32.8830	117.6770	
NFH	HG2	H	HCH3	0.0800000000000009	69.7386	31.9911	117.7704	
NFH	HG2A	H	HCH3	0.0800000000000009	69.7568	33.7548	117.5310	
NFH	HG2B	H	HCH3	0.0800000000000009	68.4516	32.7739	116.8222	
NFH	CG3	C	CH3	-0.239999999999999	67.4240	34.3730	118.7360	
NFH	HG3	H	HCH3	0.0800000000000009	66.8049	34.5632	119.6127	
NFH	HG3A	H	HCH3	0.0800000000000009	66.7857	34.2384	117.8627	
NFH	HG3B	H	HCH3	0.0800000000000009	68.0909	35.2194	118.5716	
NFH	CN2	C	CH3	0.0601000000000009	66.3500	31.1370	122.9960	
NFH	HN2	H	HCH3	0.0800000000000009	65.4112	31.6900	122.9644	
NFH	HN2A	H	HCH3	0.0800000000000009	67.0076	31.5799	123.7440	
NFH	H29	H	HCH3	0.0800000000000009	66.1508	30.0977	123.2571	
#
#
loop_
_chem_comp_tree.comp_id
_chem_comp_tree.atom_id
_chem_comp_tree.atom_back
_chem_comp_tree.atom_forward
_chem_comp_tree.connect_type
NFH	C	?	CA	START	
NFH	CA	C	HA	?	
NFH	HA	CA	?	?	
NFH	CB	CA	HB	?	
NFH	HB	CB	?	?	
NFH	HBA	CB	?	?	
NFH	CG	CB	HG	?	
NFH	HG	CG	?	?	
NFH	CD1	CG	HD1	?	
NFH	HD1	CD1	?	?	
NFH	HD1A	CD1	?	?	
NFH	HD1B	CD1	?	?	
NFH	CD2	CG	HD2	?	
NFH	HD2	CD2	?	?	
NFH	HD2A	CD2	?	?	
NFH	HD2B	CD2	?	?	
NFH	CN	CA	HN	?	
NFH	HN	CN	?	?	
NFH	HNA	CN	?	?	
NFH	N	CN	CM	?	
NFH	CM	N	HM	?	
NFH	HM	CM	?	?	
NFH	OM	CM	?	?	
NFH	ON	N	HON	?	
NFH	HON	ON	?	?	
NFH	N1	C	HN1	?	
NFH	HN1	N1	?	?	
NFH	CA1	N1	HA1	?	
NFH	HA1	CA1	?	?	
NFH	CB1	CA1	CG1	?	
NFH	CG1	CB1	HG1	?	
NFH	HG1	CG1	?	?	
NFH	HG1A	CG1	?	?	
NFH	HG1B	CG1	?	?	
NFH	CG2	CB1	HG2	?	
NFH	HG2	CG2	?	?	
NFH	HG2A	CG2	?	?	
NFH	HG2B	CG2	?	?	
NFH	CG3	CB1	HG3	?	
NFH	HG3	CG3	?	?	
NFH	HG3A	CG3	?	?	
NFH	HG3B	CG3	?	?	
NFH	C1	CA1	N2	?	
NFH	N2	C1	H2	?	
NFH	H2	N2	?	?	
NFH	CN2	N2	HN2	?	
NFH	HN2	CN2	?	?	
NFH	HN2A	CN2	?	?	
NFH	H29	CN2	?	?	
NFH	O1	C1	?	?	
NFH	O	C	?	END	
#
#
loop_
_chem_comp_bond.comp_id
_chem_comp_bond.atom_id_1
_chem_comp_bond.atom_id_2
_chem_comp_bond.type
_chem_comp_bond.value_dist
_chem_comp_bond.value_dist_esd
NFH	CA	C	single	1.529	0.020	
NFH	HA	CA	single	1.096	0.020	
NFH	CB	CA	single	1.542	0.020	
NFH	HB	CB	single	1.098	0.020	
NFH	HBA	CB	single	1.097	0.020	
NFH	CG	CB	single	1.545	0.020	
NFH	HG	CG	single	1.096	0.020	
NFH	CD1	CG	single	1.529	0.020	
NFH	HD1	CD1	single	1.095	0.020	
NFH	HD1A	CD1	single	1.094	0.020	
NFH	HD1B	CD1	single	1.095	0.020	
NFH	CD2	CG	single	1.532	0.020	
NFH	HD2	CD2	single	1.095	0.020	
NFH	HD2A	CD2	single	1.095	0.020	
NFH	HD2B	CD2	single	1.095	0.020	
NFH	CN	CA	single	1.541	0.020	
NFH	HN	CN	single	1.096	0.020	
NFH	HNA	CN	single	1.097	0.020	
NFH	N	CN	single	1.455	0.020	
NFH	CM	N	single	1.361	0.020	
NFH	HM	CM	single	1.102	0.020	
NFH	OM	CM	double	1.226	0.020	
NFH	ON	N	single	1.400	0.020	
NFH	HON	ON	single	0.972	0.020	
NFH	N1	C	single	1.388	0.020	
NFH	HN1	N1	single	1.015	0.020	
NFH	CA1	N1	single	1.461	0.020	
NFH	HA1	CA1	single	1.098	0.020	
NFH	CB1	CA1	single	1.559	0.020	
NFH	CG1	CB1	single	1.542	0.020	
NFH	HG1	CG1	single	1.096	0.020	
NFH	HG1A	CG1	single	1.095	0.020	
NFH	HG1B	CG1	single	1.096	0.020	
NFH	CG2	CB1	single	1.544	0.020	
NFH	HG2	CG2	single	1.096	0.020	
NFH	HG2A	CG2	single	1.096	0.020	
NFH	HG2B	CG2	single	1.095	0.020	
NFH	CG3	CB1	single	1.541	0.020	
NFH	HG3	CG3	single	1.095	0.020	
NFH	HG3A	CG3	single	1.095	0.020	
NFH	HG3B	CG3	single	1.097	0.020	
NFH	C1	CA1	single	1.531	0.020	
NFH	N2	C1	single	1.387	0.020	
NFH	H2	N2	single	1.016	0.020	
NFH	CN2	N2	single	1.445	0.020	
NFH	HN2	CN2	single	1.093	0.020	
NFH	HN2A	CN2	single	1.093	0.020	
NFH	H29	CN2	single	1.093	0.020	
NFH	O1	C1	double	1.230	0.020	
NFH	O	C	double	1.229	0.020	
#
#
loop_
_chem_comp_angle.comp_id
_chem_comp_angle.atom_id_1
_chem_comp_angle.atom_id_2
_chem_comp_angle.atom_id_3
_chem_comp_angle.value_angle
_chem_comp_angle.value_angle_esd
NFH	N1	C	CA	112.23	3.000	
NFH	O	C	CA	122.75	3.000	
NFH	O	C	N1	125.00	3.000	
NFH	CN	N	ON	114.39	3.000	
NFH	CM	N	CN	128.66	3.000	
NFH	CM	N	ON	116.94	3.000	
NFH	N2	C1	CA1	112.61	3.000	
NFH	O1	C1	CA1	122.67	3.000	
NFH	O1	C1	N2	124.71	3.000	
NFH	HN1	N1	CA1	118.04	3.000	
NFH	C	N1	HN1	118.76	3.000	
NFH	C	N1	CA1	123.19	3.000	
NFH	H2	N2	CN2	117.45	3.000	
NFH	C1	N2	H2	119.52	3.000	
NFH	C1	N2	CN2	123.03	3.000	
NFH	HA	CA	CB	108.91	3.000	
NFH	HA	CA	CN	108.50	3.000	
NFH	CB	CA	CN	111.54	3.000	
NFH	C	CA	HA	108.69	3.000	
NFH	C	CA	CB	111.52	3.000	
NFH	C	CA	CN	107.60	3.000	
NFH	HB	CB	HBA	106.21	3.000	
NFH	HB	CB	CG	108.72	3.000	
NFH	HBA	CB	CG	108.25	3.000	
NFH	CA	CB	HB	109.17	3.000	
NFH	CA	CB	HBA	109.22	3.000	
NFH	CA	CB	CG	114.92	3.000	
NFH	HG	CG	CD1	108.07	3.000	
NFH	HG	CG	CD2	107.39	3.000	
NFH	CD1	CG	CD2	109.66	3.000	
NFH	CB	CG	HG	109.44	3.000	
NFH	CB	CG	CD1	112.55	3.000	
NFH	CB	CG	CD2	109.58	3.000	
NFH	HM	CM	OM	120.96	3.000	
NFH	N	CM	HM	111.87	3.000	
NFH	N	CM	OM	127.17	3.000	
NFH	HN	CN	HNA	107.27	3.000	
NFH	CA	CN	HN	111.01	3.000	
NFH	CA	CN	HNA	109.94	3.000	
NFH	N	CN	HN	107.12	3.000	
NFH	N	CN	HNA	108.45	3.000	
NFH	N	CN	CA	112.85	3.000	
NFH	N	ON	HON	100.54	3.000	
NFH	HA1	CA1	CB1	108.79	3.000	
NFH	C1	CA1	HA1	108.42	3.000	
NFH	C1	CA1	CB1	114.16	3.000	
NFH	C1	CA1	N1	104.85	3.000	
NFH	N1	CA1	HA1	107.24	3.000	
NFH	N1	CA1	CB1	113.06	3.000	
NFH	CG1	CB1	CG2	107.62	3.000	
NFH	CG1	CB1	CG3	108.27	3.000	
NFH	CG2	CB1	CG3	108.40	3.000	
NFH	CA1	CB1	CG1	110.25	3.000	
NFH	CA1	CB1	CG2	109.32	3.000	
NFH	CA1	CB1	CG3	112.82	3.000	
NFH	HD1	CD1	HD1A	108.27	3.000	
NFH	HD1	CD1	HD1B	107.95	3.000	
NFH	HD1A	CD1	HD1B	107.04	3.000	
NFH	CG	CD1	HD1	111.28	3.000	
NFH	CG	CD1	HD1A	111.37	3.000	
NFH	CG	CD1	HD1B	110.77	3.000	
NFH	HD2	CD2	HD2A	108.02	3.000	
NFH	HD2	CD2	HD2B	108.08	3.000	
NFH	HD2A	CD2	HD2B	107.66	3.000	
NFH	CG	CD2	HD2	111.31	3.000	
NFH	CG	CD2	HD2A	110.83	3.000	
NFH	CG	CD2	HD2B	110.81	3.000	
NFH	HG1	CG1	HG1A	108.09	3.000	
NFH	HG1	CG1	HG1B	107.51	3.000	
NFH	HG1A	CG1	HG1B	107.00	3.000	
NFH	CB1	CG1	HG1	111.19	3.000	
NFH	CB1	CG1	HG1A	111.71	3.000	
NFH	CB1	CG1	HG1B	111.13	3.000	
NFH	HG2	CG2	HG2A	107.60	3.000	
NFH	HG2	CG2	HG2B	107.89	3.000	
NFH	HG2A	CG2	HG2B	107.19	3.000	
NFH	CB1	CG2	HG2	111.08	3.000	
NFH	CB1	CG2	HG2A	111.19	3.000	
NFH	CB1	CG2	HG2B	111.69	3.000	
NFH	HG3	CG3	HG3A	108.02	3.000	
NFH	HG3	CG3	HG3B	107.04	3.000	
NFH	HG3A	CG3	HG3B	107.09	3.000	
NFH	CB1	CG3	HG3	111.68	3.000	
NFH	CB1	CG3	HG3A	111.94	3.000	
NFH	CB1	CG3	HG3B	110.82	3.000	
NFH	HN2	CN2	HN2A	109.75	3.000	
NFH	HN2	CN2	H29	109.95	3.000	
NFH	HN2A	CN2	H29	109.46	3.000	
NFH	N2	CN2	HN2	111.15	3.000	
NFH	N2	CN2	HN2A	108.17	3.000	
NFH	N2	CN2	H29	108.32	3.000	
#
#
loop_
_chem_comp_tor.comp_id
_chem_comp_tor.id
_chem_comp_tor.atom_id_1
_chem_comp_tor.atom_id_2
_chem_comp_tor.atom_id_3
_chem_comp_tor.atom_id_4
_chem_comp_tor.value_angle
_chem_comp_tor.value_angle_esd
_chem_comp_tor.period
NFH	Var_1	N1	C	CA	HA	-32.94	0.0	0	
NFH	Var_2	O	C	N1	HN1	-179.99	0.0	0	
NFH	Var_3	CN	N	ON	HON	82.90	0.0	0	
NFH	Var_4	CM	N	CN	HN	129.39	0.0	0	
NFH	Var_5	N2	C1	CA1	HA1	28.07	0.0	0	
NFH	Var_6	O1	C1	N2	H2	-178.73	0.0	0	
NFH	Var_7	HN1	N1	CA1	HA1	-160.25	0.0	0	
NFH	Var_8	H2	N2	CN2	HN2	-162.54	0.0	0	
NFH	Var_9	HA	CA	CB	HB	-179.78	0.0	0	
NFH	Var_10	HA	CA	CN	HN	67.96	0.0	0	
NFH	Var_11	HB	CB	CG	HG	63.46	0.0	0	
NFH	Var_12	HG	CG	CD1	HD1	175.61	0.0	0	
NFH	Var_13	HG	CG	CD2	HD2	179.17	0.0	0	
NFH	Var_14	HA1	CA1	CB1	CG1	-56.64	0.0	0	
NFH	Var_15	CG1	CB1	CG2	HG2	63.72	0.0	0	
NFH	Var_16	CG1	CB1	CG3	HG3	-60.52	0.0	0	
NFH	Var_17	CA1	CB1	CG1	HG1	54.39	0.0	0	
#
#
loop_
_chem_comp_chir.comp_id
_chem_comp_chir.id
_chem_comp_chir.atom_id_centre
_chem_comp_chir.atom_id_1
_chem_comp_chir.atom_id_2
_chem_comp_chir.atom_id_3
_chem_comp_chir.volume_sign
NFH	chir_1	CA	CB	CN	C	positive	
NFH	chir_2	CA1	CB1	C1	N1	negative	
#
