# Supplementary material for: High-throughput quantum-mechanics/molecular-mechanics (ONIOM) macromolecular crystallographic refinement with PHENIX/DivCon: the impact of mixed Hamiltonian methods on ligand and protein structure
Source: Acta Crystallogr D Struct Biol. 2018 Oct 29;74(Pt 11):1063–77. doi: 10.1107/S2059798318012913 (PMC6213575; doi:10.1107/S2059798318012913)
Supplement: Supplementary file 2 [file d-74-01063-sup2.gz › results_ONIOM/1GPK-H_refine_001.pdb]

REMARK Date 2017-01-11 Time 09:59:46 EST -0500 (1484146786.94 s)
REMARK PHENIX refinement
REMARK 
REMARK ****************** INPUT FILES AND LABELS ******************************
REMARK Reflections:
REMARK   file name      : 1GPK.sf
REMARK   labels         : ['r1gpksf,wavelength_id=1,_refln.F_meas_au,_refln.F_meas_sigma_au']
REMARK R-free flags:
REMARK   file name      : 1GPK.sf
REMARK   label          : r1gpksf,wavelength_id=1,_refln.status
REMARK   test_flag_value: 0
REMARK Model file name(s): 
REMARK   /scratch/oleg/2711223.gondor.quantumbioinc.com/1GPK-H.pdb
REMARK 
REMARK ******************** REFINEMENT SUMMARY: QUICK FACTS *******************
REMARK Start: r_work = 0.1980 r_free = 0.2245 bonds = 0.009 angles = 1.438
REMARK Final: r_work = 0.1807 r_free = 0.2164 bonds = 0.014 angles = 1.767
REMARK ************************************************************************
REMARK 
REMARK ****************** REFINEMENT STATISTICS STEP BY STEP ******************
REMARK leading digit, like 1_, means number of macro-cycle                     
REMARK 0    : statistics at the very beginning when nothing is done yet        
REMARK 1_bss: bulk solvent correction and/or (anisotropic) scaling             
REMARK 1_xyz: refinement of coordinates                                        
REMARK 1_adp: refinement of ADPs (Atomic Displacement Parameters)              
REMARK 1_occ: refinement of occupancies                                        
REMARK ------------------------------------------------------------------------
REMARK  stage       r-work r-free bonds angles b_min b_max b_ave n_water shift
REMARK       0    : 0.3177 0.3355 0.009  1.44  27.9  92.1  45.5 1587      0.000
REMARK       1_bss: 0.1980 0.2245 0.009  1.44  27.9  92.1  45.5 1587      0.000
REMARK 1_settarget: 0.1980 0.2245 0.009  1.44  27.9  92.1  45.5 1587      0.000
REMARK       1_nqh: 0.1980 0.2246 0.009  1.44  27.9  92.1  45.5 1587      0.002
REMARK    1_weight: 0.1980 0.2246 0.009  1.44  27.9  92.1  45.5 1587      0.002
REMARK    1_checkH: 0.1984 0.2246 0.009  1.44  27.9  92.1  45.5 1587      0.371
REMARK    1_xyzrec: 0.2002 0.2318 0.013  1.87  27.9  92.1  45.5 1587      0.492
REMARK    1_checkH: 0.2002 0.2321 0.013  1.87  27.9  92.1  45.5 1587      0.492
REMARK       1_adp: 0.1924 0.2312 0.013  1.87  24.8  91.0  46.4 1587      0.492
REMARK   1_regHadp: 0.1918 0.2319 0.013  1.87  24.8  91.0  46.4 1587      0.492
REMARK       1_occ: 0.1888 0.2286 0.013  1.87  24.8  91.0  46.4 1587      0.492
REMARK       2_bss: 0.1884 0.2285 0.013  1.87  24.6  90.9  46.3 1587      0.492
REMARK 2_settarget: 0.1884 0.2285 0.013  1.87  24.6  90.9  46.3 1587      0.492
REMARK 2_updatecdl: 0.1884 0.2285 0.013  1.88  24.6  90.9  46.3 1587      0.492
REMARK       2_nqh: 0.1884 0.2285 0.013  1.88  24.6  90.9  46.3 1587      0.492
REMARK    2_weight: 0.1884 0.2285 0.013  1.88  24.6  90.9  46.3 1587      0.492
REMARK    2_checkH: 0.1884 0.2284 0.013  1.88  24.6  90.9  46.3 1587      0.492
REMARK    2_xyzrec: 0.1863 0.2247 0.014  1.75  24.6  90.9  46.3 1587      0.502
REMARK    2_checkH: 0.1863 0.2246 0.014  1.75  24.6  90.9  46.3 1587      0.503
REMARK       2_adp: 0.1836 0.2213 0.014  1.75  26.6  91.4  46.1 1587      0.503
REMARK   2_regHadp: 0.1841 0.2215 0.014  1.75  26.6  91.4  46.1 1587      0.503
REMARK       2_occ: 0.1837 0.2207 0.014  1.75  26.6  91.4  46.1 1587      0.503
REMARK       3_bss: 0.1831 0.2189 0.014  1.75  26.6  91.4  46.1 1587      0.503
REMARK 3_settarget: 0.1831 0.2189 0.014  1.75  26.6  91.4  46.1 1587      0.503
REMARK 3_updatecdl: 0.1831 0.2189 0.014  1.75  26.6  91.4  46.1 1587      0.503
REMARK       3_nqh: 0.1831 0.2189 0.014  1.75  26.6  91.4  46.1 1587      0.503
REMARK    3_weight: 0.1831 0.2189 0.014  1.75  26.6  91.4  46.1 1587      0.503
REMARK    3_checkH: 0.1831 0.2190 0.014  1.75  26.6  91.4  46.1 1587      0.503
REMARK    3_xyzrec: 0.1808 0.2183 0.014  1.77  26.6  91.4  46.1 1587      0.514
REMARK    3_checkH: 0.1808 0.2182 0.014  1.77  26.6  91.4  46.1 1587      0.514
REMARK       3_adp: 0.1807 0.2183 0.014  1.77  26.3  91.4  46.0 1587      0.514
REMARK   3_regHadp: 0.1807 0.2183 0.014  1.77  26.3  91.4  46.0 1587      0.514
REMARK       3_occ: 0.1807 0.2182 0.014  1.77  26.3  91.4  46.0 1587      0.514
REMARK         end: 0.1807 0.2164 0.014  1.77  26.3  91.4  46.0 1587      0.514
REMARK ------------------------------------------------------------------------
REMARK MODEL CONTENT.
REMARK  ELEMENT        ATOM RECORD COUNT   OCCUPANCY SUM
REMARK        C                     2730         2720.38
REMARK        H                     5152         5136.58
REMARK        O                     1256         1252.08
REMARK        N                      708          705.66
REMARK        S                       22           21.65
REMARK      O1-                       49           48.40
REMARK    TOTAL                     9917         9884.76
REMARK -----------------------------------------------------------------------
REMARK r_free_flags.md5.hexdigest ea9de0e845005f9e69b15ac6e341477e
REMARK 
REMARK IF THIS FILE IS FOR PDB DEPOSITION: REMOVE ALL FROM THIS LINE UP.
REMARK   3
REMARK   3 REFINEMENT.
REMARK   3   PROGRAM     : PHENIX (1.11.1_2575: ???)
REMARK   3   AUTHORS     : Adams,Afonine,Bunkoczi,Burnley,Chen,Dar,Davis,
REMARK   3               : Draizen,Echols,Gildea,Gros,Grosse-Kunstleve,Headd,
REMARK   3               : Hintze,Hung,Ioerger,Liebschner,McCoy,McKee,Moriarty,
REMARK   3               : Oeffner,Poon,Read,Richardson,Richardson,Sacchettini,
REMARK   3               : Sauter,Sobolev,Storoni,Terwilliger,Williams,Zwart
REMARK   3
REMARK   3  REFINEMENT TARGET : ML
REMARK   3  
REMARK   3  DATA USED IN REFINEMENT.
REMARK   3   RESOLUTION RANGE HIGH (ANGSTROMS) : 2.100   
REMARK   3   RESOLUTION RANGE LOW  (ANGSTROMS) : 19.924  
REMARK   3   MIN(FOBS/SIGMA_FOBS)              : 0.00  
REMARK   3   COMPLETENESS FOR RANGE        (%) : 98.85 
REMARK   3   NUMBER OF REFLECTIONS             : 57148     
REMARK   3   NUMBER OF REFLECTIONS (NON-ANOMALOUS) : 57148     
REMARK   3  
REMARK   3  FIT TO DATA USED IN REFINEMENT.
REMARK   3   R VALUE     (WORKING + TEST SET) : 0.1825
REMARK   3   R VALUE            (WORKING SET) : 0.1807
REMARK   3   FREE R VALUE                     : 0.2164
REMARK   3   FREE R VALUE TEST SET SIZE   (%) : 5.04  
REMARK   3   FREE R VALUE TEST SET COUNT      : 2883      
REMARK   3  
REMARK   3  FIT TO DATA USED IN REFINEMENT (IN BINS).
REMARK   3   BIN  RESOLUTION RANGE  COMPL.    NWORK NFREE   RWORK  RFREE  CCWORK CCFREE
REMARK   3     1 19.9249 -  5.7492    0.93     2597   133  0.2073 0.2567   0.892  0.822
REMARK   3     2  5.7492 -  4.5816    0.96     2583   137  0.1620 0.1720   0.928  0.874
REMARK   3     3  4.5816 -  4.0078    0.97     2579   137  0.1461 0.1730   0.940  0.916
REMARK   3     4  4.0078 -  3.6438    0.98     2595   132  0.1475 0.1994   0.943  0.900
REMARK   3     5  3.6438 -  3.3840    0.98     2575   143  0.1565 0.1758   0.938  0.916
REMARK   3     6  3.3840 -  3.1853    0.99     2607   120  0.1695 0.2201   0.930  0.883
REMARK   3     7  3.1853 -  3.0264    0.99     2604   143  0.1778 0.2024   0.929  0.900
REMARK   3     8  3.0264 -  2.8950    0.99     2566   157  0.1759 0.2408   0.931  0.888
REMARK   3     9  2.8950 -  2.7839    0.99     2557   153  0.1798 0.2210   0.933  0.888
REMARK   3    10  2.7839 -  2.6881    1.00     2603   128  0.1769 0.2032   0.930  0.897
REMARK   3    11  2.6881 -  2.6042    0.99     2574   147  0.1811 0.2698   0.933  0.845
REMARK   3    12  2.6042 -  2.5299    1.00     2583   131  0.1874 0.1957   0.936  0.929
REMARK   3    13  2.5299 -  2.4634    1.00     2597   128  0.1849 0.2243   0.930  0.896
REMARK   3    14  2.4634 -  2.4034    1.00     2617   126  0.2012 0.2685   0.920  0.835
REMARK   3    15  2.4034 -  2.3489    1.00     2593   142  0.2018 0.2274   0.925  0.877
REMARK   3    16  2.3489 -  2.2990    1.00     2556   130  0.2170 0.2727   0.897  0.872
REMARK   3    17  2.2990 -  2.2531    1.00     2600   131  0.2380 0.2513   0.883  0.873
REMARK   3    18  2.2531 -  2.2106    1.00     2543   153  0.2596 0.3091   0.845  0.805
REMARK   3    19  2.2106 -  2.1712    1.00     2640   109  0.2732 0.3092   0.835  0.731
REMARK   3    20  2.1712 -  2.1344    1.00     2578   136  0.2965 0.3094   0.805  0.851
REMARK   3    21  2.1344 -  2.1000    1.00     2518   167  0.3107 0.3306   0.787  0.788
REMARK   3  
REMARK   3  BULK SOLVENT MODELLING.
REMARK   3   METHOD USED        : FLAT BULK SOLVENT MODEL
REMARK   3   SOLVENT RADIUS     : 1.11    
REMARK   3   SHRINKAGE RADIUS   : 0.90    
REMARK   3   GRID STEP FACTOR   : 4.00    
REMARK   3  
REMARK   3  ERROR ESTIMATES.
REMARK   3   COORDINATE ERROR (MAXIMUM-LIKELIHOOD BASED)     : 0.26    
REMARK   3   PHASE ERROR (DEGREES, MAXIMUM-LIKELIHOOD BASED) : 24.77   
REMARK   3  
REMARK   3  STRUCTURE FACTORS CALCULATION ALGORITHM : FFT
REMARK   3  
REMARK   3  RESTRAINTS LIBRARY
REMARK   3    GEOSTD + MON.LIB. + CDL v1.2
REMARK   3  
REMARK   3  DEVIATIONS FROM IDEAL VALUES.
REMARK   3                 RMSD     MAX  COUNT
REMARK   3   BOND      :  0.014   0.107   4365
REMARK   3   ANGLE     :  1.767  15.596   5939
REMARK   3   CHIRALITY :  0.099   0.433    636
REMARK   3   PLANARITY :  0.018   0.226    765
REMARK   3   DIHEDRAL  : 10.826 177.844   2514
REMARK   3   MIN NONBONDED DISTANCE : 1.455 
REMARK   3  
REMARK   3  MOLPROBITY STATISTICS.
REMARK   3   ALL-ATOM CLASHSCORE : 0.61
REMARK   3   RAMACHANDRAN PLOT:
REMARK   3     OUTLIERS : 0.19  %
REMARK   3     ALLOWED  : 4.57  %
REMARK   3     FAVORED  : 95.24 %
REMARK   3   ROTAMER OUTLIERS : 0.45 %
REMARK   3   CBETA DEVIATIONS : 0
REMARK   3   PEPTIDE PLANE:
REMARK   3     CIS-PROLINE     : 1
REMARK   3     CIS-GENERAL     : 0
REMARK   3     TWISTED PROLINE : 0
REMARK   3     TWISTED GENERAL : 0
REMARK   3  
REMARK   3  ATOMIC DISPLACEMENT PARAMETERS.
REMARK   3   WILSON B : 39.79
REMARK   3   RMS(B_ISO_OR_EQUIVALENT_BONDED) : 4.61
REMARK   3   ATOMS          NUMBER OF ATOMS
REMARK   3                    ISO.  ANISO. 
REMARK   3    ALL         :   9917       0
REMARK   3    ALL (NO H)  :   4765       0
REMARK   3    SOLVENT     :    529       0
REMARK   3    NON-SOLVENT :   4236       0
REMARK   3    HYDROGENS   :   5152       0
REMARK   3
REMARK   3
REMARK   3   OTHER REFINEMENT REMARKS:
REMARK   3   XRAY REFINEMENT USING QUANTUM MECHANICAL FUNCTIONAL
REMARK   3   PROGRAM      :QuantumBio DivCon 6 build-7.1.1-b4015.17
REMARK   3   AUTHORS      :BORBULEVYCH O.Y., PLUMLEY J., 
REMARK   3                :MARTIN, R.I., WESTERHOFF L.M. 
REMARK   3
REMARK   3   REFERENCE     :BORBULEVYCH O.Y., PLUMLEY J.A.,
REMARK   3                 :MARTIN, R.I., MERZ, K.M.,  WESTERHOFF L.M.
REMARK   3                 :ACTA CRYSTLLOGRAPHICA SECTION D, 2014, 
REMARK   3                 :V. D70, pp. 1233-1247
REMARK   3   QM METHOD(HAMILTONIAN): PM6 AMBERFF14
REMARK   3   REGION QM REFINEMENT: 
REMARK   3      MAIN/BUFFER QM REGION RADII (A): 3.0 / 0.0
REMARK   3      LIGAND / STRAIN ENERGY: HUP_A_1540 / 2.61 KCAL/MOLE
REMARK   3
HELIX    1   1 GLY A   41  MET A   43  5               Generated by MOE    3
HELIX    2   2 SER A   79  GLU A   82  1               Generated by MOE    4
HELIX    3   3 ASP A  128  TYR A  130  5               Generated by MOE    3
HELIX    4   4 LYS A  133  GLU A  139  1               Generated by MOE    7
HELIX    5   5 GLY A  151  PHE A  155  1               Generated by MOE    5
HELIX    6   6 VAL A  168  ASN A  183  1               Generated by MOE   16
HELIX    7   7 ILE A  184  PHE A  187  5               Generated by MOE    4
HELIX    8   8 ALA A  201  LEU A  211  1               Generated by MOE   11
HELIX    9   9 PRO A  213  ARG A  216  1               Generated by MOE    4
HELIX   10  10 VAL A  238  ASN A  251  1               Generated by MOE   14
HELIX   11  11 ASP A  259  GLU A  268  1               Generated by MOE   10
HELIX   12  12 PRO A  271  VAL A  277  1               Generated by MOE    7
HELIX   13  13 GLU A  278  VAL A  281  5               Generated by MOE    4
HELIX   14  14 LEU A  305  SER A  311  1               Generated by MOE    7
HELIX   15  15 SER A  329  GLY A  335  1               Generated by MOE    7
HELIX   16  16 ARG A  349  SER A  359  1               Generated by MOE   11
HELIX   17  17 ASP A  365  TYR A  375  1               Generated by MOE   11
HELIX   18  18 GLY A  384  ASN A  399  1               Generated by MOE   16
HELIX   19  19 ILE A  401  THR A  412  1               Generated by MOE   12
HELIX   20  20 GLU A  434  MET A  436  5               Generated by MOE    3
HELIX   21  21 ILE A  444  VAL A  447  1               Generated by MOE    4
HELIX   22  22 LEU A  450  LEU A  452  5               Generated by MOE    3
HELIX   23  23 LYS A  454  LEU A  456  5               Generated by MOE    3
HELIX   24  24 ALA A  460  THR A  479  1               Generated by MOE   20
HELIX   25  25 VAL A  518  ASN A  525  1               Generated by MOE    8
HELIX   26  26 PHE A  527  ALA A  534  1               Generated by MOE    8
SHEET    1       LEU A   7  THR A  10                  Generated by MOE
SHEET    2       GLY A  13  GLY A  13                  Generated by MOE
SHEET    3       LYS A  14  MET A  16                  Generated by MOE
SHEET    4       THR A  18  VAL A  22                  Generated by MOE
SHEET    5       SER A  25  PRO A  34                  Generated by MOE
SHEET    6       VAL A  57  ASN A  59                  Generated by MOE
SHEET    7       TYR A  96  VAL A 101                  Generated by MOE
SHEET    8       THR A 109  THR A 109                  Generated by MOE
SHEET    9       THR A 110  THR A 110                  Generated by MOE
SHEET   10       VAL A 111  ILE A 115                  Generated by MOE
SHEET   11       VAL A 142  SER A 145                  Generated by MOE
SHEET   12       GLY A 189  GLY A 189                  Generated by MOE
SHEET   13       ASP A 190  THR A 193                  Generated by MOE
SHEET   14       VAL A 194  GLU A 199                  Generated by MOE
SHEET   15       ARG A 221  GLN A 225                  Generated by MOE
SHEET   16       VAL A 236  SER A 237                  Generated by MOE
SHEET   17       VAL A 295  ILE A 296                  Generated by MOE
SHEET   18       GLN A 318  ASN A 324                  Generated by MOE
SHEET   19       GLY A 417  PHE A 423                  Generated by MOE
SHEET   20       LYS A 501  PHE A 502                  Generated by MOE
SHEET   21       ILE A 503  LEU A 505                  Generated by MOE
SHEET   22       VAL A 512  GLN A 514                  Generated by MOE
LINK         O4  NAG A1537                 C1  NAG A1538 
LINK         C1  NAG A1536                 ND2 ASN A  59 
LINK         C1  NAG A1539                 ND2 ASN A 457 
SSBOND   1 CYS A   67    CYS A   94 
SSBOND   2 CYS A  254    CYS A  265 
SSBOND   3 CYS A  402    CYS A  521 
CRYST1  111.421  111.421  137.145  90.00  90.00 120.00 P 31 2 1
SCALE1      0.008975  0.005182  0.000000        0.00000
SCALE2      0.000000  0.010363  0.000000        0.00000
SCALE3      0.000000  0.000000  0.007292        0.00000
ATOM      1  N   SER A   4     -12.877  87.476  34.327  1.00 66.47           N
ATOM      2  CA  SER A   4     -12.226  87.817  35.613  1.00 63.46           C
ATOM      3  C   SER A   4     -11.128  86.815  35.982  1.00 58.96           C
ATOM      4  O   SER A   4     -11.301  85.603  35.851  1.00 52.13           O
ATOM      5  CB  SER A   4     -13.262  87.906  36.740  1.00 61.31           C
ATOM      6  OG  SER A   4     -12.642  88.146  37.994  1.00 70.26           O
ATOM      7  H1  SER A   4     -13.654  88.097  34.148  1.00 79.77           H
ATOM      8  H2  SER A   4     -13.219  86.525  34.360  1.00 79.77           H
ATOM      9  HA  SER A   4     -11.763  88.800  35.518  1.00 76.15           H
ATOM     10  HB2 SER A   4     -13.836  86.980  36.789  1.00 73.57           H
ATOM     11  HB3 SER A   4     -13.940  88.731  36.520  1.00 73.57           H
ATOM     12  HG  SER A   4     -13.316  88.387  38.637  1.00 84.31           H
ATOM     13  N   GLU A   5     -10.024  87.363  36.497  1.00 59.94           N
ATOM     14  CA  GLU A   5      -8.887  86.630  37.034  1.00 55.74           C
ATOM     15  C   GLU A   5      -9.265  85.683  38.190  1.00 53.04           C
ATOM     16  O   GLU A   5      -8.592  84.674  38.383  1.00 48.87           O
ATOM     17  CB  GLU A   5      -7.837  87.661  37.464  1.00 60.45           C
ATOM     18  CG  GLU A   5      -6.576  87.027  38.059  1.00 63.58           C
ATOM     19  CD  GLU A   5      -5.468  88.048  38.301  1.00 63.86           C
ATOM     20  OE1 GLU A   5      -5.779  89.169  38.751  1.00 67.85           O
ATOM     21  OE2 GLU A   5      -4.305  87.684  38.034  1.00 66.93           O1-
ATOM     22  H   GLU A   5      -9.981  88.369  36.572  1.00 71.93           H
ATOM     23  HA  GLU A   5      -8.464  86.033  36.224  1.00 66.89           H
ATOM     24  HB2 GLU A   5      -7.550  88.259  36.597  1.00 72.54           H
ATOM     25  HB3 GLU A   5      -8.283  88.323  38.210  1.00 72.54           H
ATOM     26  HG2 GLU A   5      -6.845  86.616  39.032  1.00 76.29           H
ATOM     27  HG3 GLU A   5      -6.212  86.213  37.430  1.00 76.29           H
ATOM     28  N   LEU A   6     -10.312  86.000  38.965  1.00 50.97           N
ATOM     29  CA  LEU A   6     -10.770  85.191  40.089  1.00 50.81           C
ATOM     30  C   LEU A   6     -11.820  84.155  39.675  1.00 49.53           C
ATOM     31  O   LEU A   6     -12.400  83.518  40.543  1.00 50.07           O
ATOM     32  CB  LEU A   6     -11.295  86.104  41.215  1.00 49.49           C
ATOM     33  CG  LEU A   6     -10.264  87.109  41.763  1.00 47.30           C
ATOM     34  CD1 LEU A   6     -10.953  87.940  42.846  1.00 57.18           C
ATOM     35  CD2 LEU A   6      -9.018  86.429  42.349  1.00 51.57           C
ATOM     36  H   LEU A   6     -10.824  86.850  38.771  1.00 61.17           H
ATOM     37  HA  LEU A   6      -9.927  84.630  40.495  1.00 60.97           H
ATOM     38  HB2 LEU A   6     -12.161  86.651  40.840  1.00 59.39           H
ATOM     39  HB3 LEU A   6     -11.631  85.479  42.044  1.00 59.39           H
ATOM     40  HG  LEU A   6      -9.949  87.775  40.960  1.00 56.77           H
ATOM     41 HD11 LEU A   6     -10.273  88.709  43.211  1.00 68.62           H
ATOM     42 HD12 LEU A   6     -11.841  88.423  42.435  1.00 68.62           H
ATOM     43 HD13 LEU A   6     -11.251  87.299  43.676  1.00 68.62           H
ATOM     44 HD21 LEU A   6      -8.381  87.170  42.831  1.00 61.88           H
ATOM     45 HD22 LEU A   6      -9.308  85.674  43.079  1.00 61.88           H
ATOM     46 HD23 LEU A   6      -8.452  85.959  41.547  1.00 61.88           H
ATOM     47  N   LEU A   7     -12.085  83.977  38.377  1.00 44.48           N
ATOM     48  CA  LEU A   7     -13.055  83.010  37.874  1.00 51.82           C
ATOM     49  C   LEU A   7     -12.312  82.030  36.960  1.00 48.07           C
ATOM     50  O   LEU A   7     -11.626  82.437  36.018  1.00 50.02           O
ATOM     51  CB  LEU A   7     -14.199  83.750  37.150  1.00 58.58           C
ATOM     52  CG  LEU A   7     -15.533  83.038  37.384  1.00 62.05           C
ATOM     53  H   LEU A   7     -11.561  84.508  37.697  1.00 53.37           H
ATOM     54  HA  LEU A   7     -13.483  82.450  38.706  1.00 62.19           H
ATOM     55  HB2 LEU A   7     -14.003  83.772  36.078  1.00 70.29           H
ATOM     56  HB3 LEU A   7     -14.282  84.777  37.508  1.00 70.29           H
ATOM     57  HG1 LEU A   7     -16.019  83.467  38.261  1.00 74.46           H
ATOM     58  N   VAL A   8     -12.438  80.733  37.261  1.00 45.01           N
ATOM     59  CA  VAL A   8     -11.779  79.649  36.531  1.00 42.75           C
ATOM     60  C   VAL A   8     -12.835  78.592  36.277  1.00 40.31           C
ATOM     61  O   VAL A   8     -13.492  78.135  37.205  1.00 43.94           O
ATOM     62  CB  VAL A   8     -10.567  79.067  37.313  1.00 49.32           C
ATOM     63  CG1 VAL A   8      -9.948  77.871  36.573  1.00 42.83           C
ATOM     64  CG2 VAL A   8      -9.437  80.092  37.494  1.00 47.32           C
ATOM     65  H   VAL A   8     -12.994  80.474  38.067  1.00 54.01           H
ATOM     66  HA  VAL A   8     -11.418  80.015  35.570  1.00 51.30           H
ATOM     67  HB  VAL A   8     -10.896  78.734  38.296  1.00 59.18           H
ATOM     68 HG11 VAL A   8      -9.066  77.516  37.103  1.00 51.39           H
ATOM     69 HG12 VAL A   8     -10.659  77.047  36.514  1.00 51.39           H
ATOM     70 HG13 VAL A   8      -9.656  78.177  35.570  1.00 51.39           H
ATOM     71 HG21 VAL A   8      -8.631  79.658  38.083  1.00 56.79           H
ATOM     72 HG22 VAL A   8      -9.045  80.378  36.521  1.00 56.79           H
ATOM     73 HG23 VAL A   8      -9.806  80.971  38.022  1.00 56.79           H
ATOM     74  N   ASN A   9     -12.968  78.172  35.021  1.00 41.64           N
ATOM     75  CA  ASN A   9     -13.802  77.045  34.654  1.00 45.98           C
ATOM     76  C   ASN A   9     -12.908  75.807  34.596  1.00 42.98           C
ATOM     77  O   ASN A   9     -11.983  75.746  33.785  1.00 50.59           O
ATOM     78  CB  ASN A   9     -14.517  77.321  33.320  1.00 42.69           C
ATOM     79  CG  ASN A   9     -15.580  76.243  33.068  1.00 57.94           C
ATOM     80  OD1 ASN A   9     -16.323  75.862  33.974  1.00 57.52           O
ATOM     81  ND2 ASN A   9     -15.722  75.800  31.821  1.00 64.42           N
ATOM     82  H   ASN A   9     -12.355  78.545  34.311  1.00 49.97           H
ATOM     83  HA  ASN A   9     -14.565  76.894  35.417  1.00 55.17           H
ATOM     84  HB2 ASN A   9     -15.031  78.277  33.427  1.00 51.23           H
ATOM     85  HB3 ASN A   9     -13.802  77.373  32.500  1.00 51.23           H
ATOM     86 HD21 ASN A   9     -16.429  75.105  31.627  1.00 77.31           H
ATOM     87 HD22 ASN A   9     -15.105  76.121  31.090  1.00 77.31           H
ATOM     88  N   THR A  10     -13.209  74.841  35.461  1.00 42.64           N
ATOM     89  CA  THR A  10     -12.551  73.541  35.539  1.00 43.62           C
ATOM     90  C   THR A  10     -13.483  72.499  34.921  1.00 44.06           C
ATOM     91  O   THR A  10     -14.660  72.771  34.669  1.00 46.37           O
ATOM     92  CB  THR A  10     -12.184  73.161  37.005  1.00 42.23           C
ATOM     93  OG1 THR A  10     -13.279  72.684  37.764  1.00 36.87           O
ATOM     94  CG2 THR A  10     -11.534  74.309  37.781  1.00 42.90           C
ATOM     95  H   THR A  10     -14.004  74.977  36.070  1.00 51.17           H
ATOM     96  HA  THR A  10     -11.625  73.551  34.964  1.00 52.35           H
ATOM     97  HB  THR A  10     -11.453  72.355  36.960  1.00 50.68           H
ATOM     98  HG1 THR A  10     -13.926  73.391  37.853  1.00 44.25           H
ATOM     99 HG21 THR A  10     -11.255  73.962  38.774  1.00 51.48           H
ATOM    100 HG22 THR A  10     -10.647  74.656  37.251  1.00 51.48           H
ATOM    101 HG23 THR A  10     -12.238  75.131  37.912  1.00 51.48           H
ATOM    102  N   LYS A  11     -12.971  71.278  34.732  1.00 41.63           N
ATOM    103  CA  LYS A  11     -13.756  70.133  34.276  1.00 38.27           C
ATOM    104  C   LYS A  11     -14.861  69.734  35.271  1.00 41.99           C
ATOM    105  O   LYS A  11     -15.818  69.075  34.881  1.00 54.66           O
ATOM    106  CB  LYS A  11     -12.814  68.965  33.945  1.00 44.28           C
ATOM    107  CG  LYS A  11     -11.810  69.299  32.819  1.00 38.98           C
ATOM    108  CD  LYS A  11     -10.620  68.336  32.844  1.00 37.90           C
ATOM    109  CE  LYS A  11      -9.717  68.556  31.623  1.00 37.31           C
ATOM    110  NZ  LYS A  11      -8.599  67.598  31.600  1.00 43.12           N1+
ATOM    111  H   LYS A  11     -12.005  71.109  34.980  1.00 49.96           H
ATOM    112  HA  LYS A  11     -14.262  70.419  33.353  1.00 45.93           H
ATOM    113  HB2 LYS A  11     -12.279  68.667  34.848  1.00 53.14           H
ATOM    114  HB3 LYS A  11     -13.417  68.118  33.617  1.00 53.14           H
ATOM    115  HG2 LYS A  11     -12.313  69.269  31.852  1.00 46.77           H
ATOM    116  HG3 LYS A  11     -11.416  70.303  32.955  1.00 46.77           H
ATOM    117  HD2 LYS A  11     -10.040  68.502  33.752  1.00 45.49           H
ATOM    118  HD3 LYS A  11     -10.989  67.310  32.844  1.00 45.49           H
ATOM    119  HE2 LYS A  11     -10.302  68.468  30.708  1.00 44.77           H
ATOM    120  HE3 LYS A  11      -9.307  69.565  31.682  1.00 44.77           H
ATOM    121  HZ1 LYS A  11      -8.079  67.685  30.738  1.00 51.74           H
ATOM    122  HZ2 LYS A  11      -7.968  67.798  32.366  1.00 51.74           H
ATOM    123  HZ3 LYS A  11      -8.939  66.651  31.696  1.00 51.74           H
ATOM    124  N   SER A  12     -14.752  70.125  36.542  1.00 40.43           N
ATOM    125  CA  SER A  12     -15.748  69.841  37.579  1.00 45.69           C
ATOM    126  C   SER A  12     -16.754  70.985  37.785  1.00 43.63           C
ATOM    127  O   SER A  12     -17.715  70.813  38.534  1.00 45.76           O
ATOM    128  CB  SER A  12     -15.036  69.458  38.884  1.00 43.47           C
ATOM    129  OG  SER A  12     -14.290  68.272  38.673  1.00 52.78           O
ATOM    130  H   SER A  12     -13.942  70.663  36.815  1.00 48.51           H
ATOM    131  HA  SER A  12     -16.336  68.972  37.283  1.00 54.83           H
ATOM    132  HB2 SER A  12     -14.373  70.260  39.211  1.00 52.16           H
ATOM    133  HB3 SER A  12     -15.786  69.270  39.652  1.00 52.16           H
ATOM    134  HG  SER A  12     -14.223  67.796  39.505  1.00 63.34           H
ATOM    135  N   GLY A  13     -16.552  72.142  37.135  1.00 43.09           N
ATOM    136  CA  GLY A  13     -17.391  73.332  37.273  1.00 41.92           C
ATOM    137  C   GLY A  13     -16.564  74.593  37.498  1.00 43.32           C
ATOM    138  O   GLY A  13     -15.338  74.551  37.569  1.00 45.26           O
ATOM    139  H   GLY A  13     -15.759  72.214  36.513  1.00 51.71           H
ATOM    140  HA2 GLY A  13     -17.957  73.455  36.351  1.00 50.30           H
ATOM    141  HA3 GLY A  13     -18.087  73.211  38.104  1.00 50.30           H
ATOM    142  N   LYS A  14     -17.244  75.738  37.599  1.00 42.06           N
ATOM    143  CA  LYS A  14     -16.610  77.038  37.793  1.00 49.02           C
ATOM    144  C   LYS A  14     -16.316  77.237  39.279  1.00 45.14           C
ATOM    145  O   LYS A  14     -17.131  76.869  40.119  1.00 45.07           O
ATOM    146  CB  LYS A  14     -17.518  78.176  37.295  1.00 47.37           C
ATOM    147  CG  LYS A  14     -17.680  78.229  35.779  1.00 61.04           C
ATOM    148  CD  LYS A  14     -18.486  79.475  35.381  1.00 61.86           C
ATOM    149  CE  LYS A  14     -18.596  79.578  33.858  1.00 72.64           C
ATOM    150  NZ  LYS A  14     -19.376  80.762  33.444  1.00 79.36           N1+
ATOM    151  H   LYS A  14     -18.253  75.704  37.551  1.00 50.48           H
ATOM    152  HA  LYS A  14     -15.676  77.078  37.241  1.00 58.82           H
ATOM    153  HB2 LYS A  14     -18.500  78.080  37.759  1.00 56.84           H
ATOM    154  HB3 LYS A  14     -17.083  79.125  37.615  1.00 56.84           H
ATOM    155  HG2 LYS A  14     -16.692  78.283  35.319  1.00 73.25           H
ATOM    156  HG3 LYS A  14     -18.193  77.329  35.435  1.00 73.25           H
ATOM    157  HD2 LYS A  14     -19.488  79.402  35.809  1.00 74.23           H
ATOM    158  HD3 LYS A  14     -17.995  80.368  35.770  1.00 74.23           H
ATOM    159  HE2 LYS A  14     -17.588  79.655  33.447  1.00 87.16           H
ATOM    160  HE3 LYS A  14     -19.066  78.675  33.465  1.00 87.16           H
ATOM    161  HZ1 LYS A  14     -19.487  80.765  32.440  1.00 95.23           H
ATOM    162  HZ2 LYS A  14     -20.284  80.750  33.889  1.00 95.23           H
ATOM    163  HZ3 LYS A  14     -18.891  81.609  33.713  1.00 95.23           H
ATOM    164  N   VAL A  15     -15.174  77.854  39.578  1.00 42.44           N
ATOM    165  CA  VAL A  15     -14.774  78.270  40.920  1.00 48.45           C
ATOM    166  C   VAL A  15     -14.515  79.771  40.906  1.00 43.20           C
ATOM    167  O   VAL A  15     -13.944  80.290  39.943  1.00 46.81           O
ATOM    168  CB  VAL A  15     -13.521  77.504  41.416  1.00 49.35           C
ATOM    169  CG1 VAL A  15     -13.779  75.996  41.487  1.00 46.84           C
ATOM    170  CG2 VAL A  15     -12.276  77.710  40.536  1.00 46.42           C
ATOM    171  H   VAL A  15     -14.550  78.095  38.823  1.00 50.92           H
ATOM    172  HA  VAL A  15     -15.582  78.070  41.624  1.00 58.14           H
ATOM    173  HB  VAL A  15     -13.281  77.848  42.423  1.00 59.22           H
ATOM    174 HG11 VAL A  15     -12.905  75.489  41.898  1.00 56.21           H
ATOM    175 HG12 VAL A  15     -14.625  75.795  42.139  1.00 56.21           H
ATOM    176 HG13 VAL A  15     -13.984  75.595  40.493  1.00 56.21           H
ATOM    177 HG21 VAL A  15     -11.434  77.194  40.993  1.00 55.70           H
ATOM    178 HG22 VAL A  15     -12.445  77.306  39.539  1.00 55.70           H
ATOM    179 HG23 VAL A  15     -12.015  78.764  40.470  1.00 55.70           H
ATOM    180  N   MET A  16     -14.910  80.448  41.990  0.81 42.36           N
ATOM    181  CA  MET A  16     -14.597  81.842  42.242  0.81 42.13           C
ATOM    182  C   MET A  16     -13.663  81.964  43.443  0.81 36.99           C
ATOM    183  O   MET A  16     -14.041  81.669  44.571  0.81 37.22           O
ATOM    184  CB  MET A  16     -15.871  82.666  42.415  0.81 47.19           C
ATOM    185  CG  MET A  16     -15.530  84.132  42.726  0.81 49.52           C
ATOM    186  SD  MET A  16     -16.944  85.251  42.682  0.81 66.71           S
ATOM    187  CE  MET A  16     -17.147  85.381  40.890  0.81 50.51           C
ATOM    188  H   MET A  16     -15.373  79.947  42.738  0.81 50.83           H
ATOM    189  HA  MET A  16     -14.103  82.233  41.363  0.81 50.56           H
ATOM    190  HB2 MET A  16     -16.421  82.630  41.479  0.81 56.63           H
ATOM    191  HB3 MET A  16     -16.485  82.249  43.216  0.81 56.63           H
ATOM    192  HG2 MET A  16     -15.085  84.195  43.720  0.81 59.42           H
ATOM    193  HG3 MET A  16     -14.796  84.486  42.000  0.81 59.42           H
ATOM    194  HE1 MET A  16     -17.944  86.094  40.675  0.81 60.62           H
ATOM    195  HE2 MET A  16     -16.214  85.727  40.445  0.81 60.62           H
ATOM    196  HE3 MET A  16     -17.420  84.410  40.477  0.81 60.62           H
ATOM    197  N   GLY A  17     -12.449  82.441  43.184  1.00 45.80           N
ATOM    198  CA  GLY A  17     -11.436  82.692  44.187  1.00 49.16           C
ATOM    199  C   GLY A  17     -11.585  84.078  44.810  1.00 51.21           C
ATOM    200  O   GLY A  17     -12.614  84.739  44.695  1.00 46.76           O
ATOM    201  H   GLY A  17     -12.223  82.685  42.232  1.00 54.96           H
ATOM    202  HA2 GLY A  17     -11.505  81.942  44.973  1.00 59.00           H
ATOM    203  HA3 GLY A  17     -10.459  82.632  43.707  1.00 59.00           H
ATOM    204  N   THR A  18     -10.509  84.508  45.464  1.00 48.57           N
ATOM    205  CA  THR A  18     -10.404  85.756  46.197  1.00 47.72           C
ATOM    206  C   THR A  18      -9.010  86.334  46.009  1.00 46.25           C
ATOM    207  O   THR A  18      -8.052  85.580  45.850  1.00 49.18           O
ATOM    208  CB  THR A  18     -10.746  85.534  47.680  1.00 50.82           C
ATOM    209  OG1 THR A  18     -10.732  86.783  48.330  1.00 56.92           O
ATOM    210  CG2 THR A  18      -9.775  84.590  48.403  1.00 48.57           C
ATOM    211  H   THR A  18      -9.706  83.895  45.510  1.00 58.28           H
ATOM    212  HA  THR A  18     -11.110  86.486  45.801  1.00 57.26           H
ATOM    213  HB  THR A  18     -11.752  85.119  47.750  1.00 60.99           H
ATOM    214  HG1 THR A  18     -11.030  86.657  49.234  1.00 68.30           H
ATOM    215 HG21 THR A  18     -10.067  84.508  49.448  1.00 58.29           H
ATOM    216 HG22 THR A  18      -9.797  83.598  47.953  1.00 58.29           H
ATOM    217 HG23 THR A  18      -8.764  84.988  48.373  1.00 58.29           H
ATOM    218  N   ARG A  19      -8.898  87.667  46.000  1.00 52.20           N
ATOM    219  CA  ARG A  19      -7.616  88.365  45.934  1.00 51.25           C
ATOM    220  C   ARG A  19      -7.111  88.473  47.369  1.00 55.42           C
ATOM    221  O   ARG A  19      -7.832  88.983  48.229  1.00 56.84           O
ATOM    222  CB  ARG A  19      -7.794  89.719  45.218  1.00 54.78           C
ATOM    223  CG  ARG A  19      -6.463  90.433  44.907  1.00 62.21           C
ATOM    224  CD  ARG A  19      -6.622  91.374  43.698  1.00 69.87           C
ATOM    225  NE  ARG A  19      -5.424  92.192  43.395  1.00 76.65           N
ATOM    226  CZ  ARG A  19      -4.325  91.809  42.720  1.00 75.25           C
ATOM    227  NH1 ARG A  19      -4.127  90.546  42.354  1.00 77.62           N
ATOM    228  NH2 ARG A  19      -3.386  92.703  42.407  1.00 74.11           N1+
ATOM    229  H   ARG A  19      -9.725  88.220  46.172  1.00 62.64           H
ATOM    230  HA  ARG A  19      -6.921  87.767  45.345  1.00 61.50           H
ATOM    231  HB2 ARG A  19      -8.315  89.540  44.277  1.00 65.74           H
ATOM    232  HB3 ARG A  19      -8.419  90.371  45.829  1.00 65.74           H
ATOM    233  HG2 ARG A  19      -6.125  90.982  45.783  1.00 74.65           H
ATOM    234  HG3 ARG A  19      -5.716  89.683  44.645  1.00 74.65           H
ATOM    235  HD2 ARG A  19      -6.878  90.779  42.820  1.00 83.85           H
ATOM    236  HD3 ARG A  19      -7.457  92.050  43.891  1.00 83.85           H
ATOM    237  HE  ARG A  19      -5.469  93.159  43.679  1.00 91.98           H
ATOM    238 HH11 ARG A  19      -4.820  89.844  42.575  1.00 93.14           H
ATOM    239 HH12 ARG A  19      -3.293  90.287  41.848  1.00 93.14           H
ATOM    240 HH21 ARG A  19      -3.490  93.670  42.671  1.00 88.93           H
ATOM    241 HH22 ARG A  19      -2.560  92.408  41.906  1.00 88.93           H
ATOM    242  N   VAL A  20      -5.897  87.973  47.632  1.00 52.61           N
ATOM    243  CA  VAL A  20      -5.279  88.032  48.959  1.00 53.64           C
ATOM    244  C   VAL A  20      -4.033  88.915  48.900  1.00 51.44           C
ATOM    245  O   VAL A  20      -3.268  88.801  47.942  1.00 43.97           O
ATOM    246  CB  VAL A  20      -4.949  86.629  49.539  1.00 52.57           C
ATOM    247  CG1 VAL A  20      -6.209  85.752  49.593  1.00 54.54           C
ATOM    248  CG2 VAL A  20      -3.869  85.870  48.755  1.00 55.45           C
ATOM    249  H   VAL A  20      -5.362  87.558  46.882  1.00 63.13           H
ATOM    250  HA  VAL A  20      -5.990  88.482  49.649  1.00 64.37           H
ATOM    251  HB  VAL A  20      -4.587  86.760  50.559  1.00 63.08           H
ATOM    252 HG11 VAL A  20      -5.986  84.813  50.100  1.00 65.45           H
ATOM    253 HG12 VAL A  20      -6.999  86.270  50.137  1.00 65.45           H
ATOM    254 HG13 VAL A  20      -6.553  85.532  48.582  1.00 65.45           H
ATOM    255 HG21 VAL A  20      -3.703  84.896  49.215  1.00 66.54           H
ATOM    256 HG22 VAL A  20      -4.181  85.725  47.722  1.00 66.54           H
ATOM    257 HG23 VAL A  20      -2.924  86.411  48.779  1.00 66.54           H
ATOM    258  N   PRO A  21      -3.757  89.722  49.944  1.00 51.31           N
ATOM    259  CA  PRO A  21      -2.535  90.509  49.990  1.00 54.31           C
ATOM    260  C   PRO A  21      -1.365  89.614  50.398  1.00 47.37           C
ATOM    261  O   PRO A  21      -1.563  88.559  50.999  1.00 47.89           O
ATOM    262  CB  PRO A  21      -2.821  91.585  51.054  1.00 46.91           C
ATOM    263  CG  PRO A  21      -3.783  90.890  52.016  1.00 50.28           C
ATOM    264  CD  PRO A  21      -4.617  90.009  51.084  1.00 50.36           C
ATOM    265  HA  PRO A  21      -2.359  91.042  49.058  1.00 65.17           H
ATOM    266  HB2 PRO A  21      -1.940  91.991  51.550  1.00 56.29           H
ATOM    267  HB3 PRO A  21      -3.363  92.387  50.555  1.00 56.29           H
ATOM    268  HG2 PRO A  21      -3.226  90.304  52.749  1.00 60.34           H
ATOM    269  HG3 PRO A  21      -4.433  91.609  52.513  1.00 60.34           H
ATOM    270  HD2 PRO A  21      -4.896  89.101  51.621  1.00 60.43           H
ATOM    271  HD3 PRO A  21      -5.485  90.576  50.744  1.00 60.43           H
ATOM    272  N   VAL A  22      -0.149  90.038  50.052  1.00 47.51           N
ATOM    273  CA  VAL A  22       1.083  89.294  50.264  1.00 53.06           C
ATOM    274  C   VAL A  22       2.245  90.248  49.990  1.00 51.28           C
ATOM    275  O   VAL A  22       2.430  90.658  48.848  1.00 52.46           O
ATOM    276  CB  VAL A  22       1.137  88.001  49.395  1.00 49.27           C
ATOM    277  CG1 VAL A  22       0.870  88.193  47.888  1.00 54.94           C
ATOM    278  CG2 VAL A  22       2.498  87.309  49.562  1.00 47.19           C
ATOM    279  H   VAL A  22      -0.072  90.904  49.534  1.00 57.01           H
ATOM    280  HA  VAL A  22       1.119  88.998  51.314  1.00 63.67           H
ATOM    281  HB  VAL A  22       0.386  87.306  49.763  1.00 59.13           H
ATOM    282 HG11 VAL A  22       0.865  87.219  47.402  1.00 65.93           H
ATOM    283 HG12 VAL A  22      -0.099  88.663  47.735  1.00 65.93           H
ATOM    284 HG13 VAL A  22       1.648  88.794  47.420  1.00 65.93           H
ATOM    285 HG21 VAL A  22       2.487  86.351  49.048  1.00 56.63           H
ATOM    286 HG22 VAL A  22       3.299  87.917  49.141  1.00 56.63           H
ATOM    287 HG23 VAL A  22       2.691  87.141  50.621  1.00 56.63           H
ATOM    288  N   LEU A  23       3.020  90.587  51.033  1.00 53.35           N
ATOM    289  CA  LEU A  23       4.260  91.365  50.946  1.00 55.78           C
ATOM    290  C   LEU A  23       4.080  92.666  50.129  1.00 55.39           C
ATOM    291  O   LEU A  23       4.845  92.944  49.206  1.00 52.46           O
ATOM    292  CB  LEU A  23       5.406  90.478  50.399  1.00 52.15           C
ATOM    293  CG  LEU A  23       5.671  89.198  51.216  1.00 55.73           C
ATOM    294  CD1 LEU A  23       6.755  88.367  50.521  1.00 51.27           C
ATOM    295  CD2 LEU A  23       6.086  89.503  52.662  1.00 57.12           C
ATOM    296  H   LEU A  23       2.778  90.229  51.947  1.00 64.02           H
ATOM    297  HA  LEU A  23       4.520  91.674  51.957  1.00 66.94           H
ATOM    298  HB2 LEU A  23       5.162  90.191  49.375  1.00 62.58           H
ATOM    299  HB3 LEU A  23       6.324  91.067  50.368  1.00 62.58           H
ATOM    300  HG  LEU A  23       4.760  88.601  51.243  1.00 66.88           H
ATOM    301 HD11 LEU A  23       6.926  87.445  51.077  1.00 61.52           H
ATOM    302 HD12 LEU A  23       6.434  88.108  49.513  1.00 61.52           H
ATOM    303 HD13 LEU A  23       7.686  88.933  50.470  1.00 61.52           H
ATOM    304 HD21 LEU A  23       6.325  88.573  53.180  1.00 68.55           H
ATOM    305 HD22 LEU A  23       6.963  90.152  52.672  1.00 68.55           H
ATOM    306 HD23 LEU A  23       5.271  89.990  53.197  1.00 68.55           H
ATOM    307  N   SER A  24       3.054  93.460  50.465  1.00 56.24           N
ATOM    308  CA  SER A  24       2.753  94.757  49.839  1.00 61.42           C
ATOM    309  C   SER A  24       2.200  94.641  48.404  1.00 57.02           C
ATOM    310  O   SER A  24       1.970  95.658  47.753  1.00 62.13           O
ATOM    311  CB  SER A  24       3.988  95.667  49.899  1.00 52.93           C
ATOM    312  H   SER A  24       2.444  93.158  51.213  1.00 67.48           H
ATOM    313  HA  SER A  24       1.976  95.234  50.437  1.00 73.71           H
ATOM    314  HB1 SER A  24       4.323  95.771  50.932  1.00 63.51           H
ATOM    315  HB3 SER A  24       3.748  96.650  49.496  1.00 63.51           H
ATOM    316  N   SER A  25       1.972  93.411  47.928  1.00 52.62           N
ATOM    317  CA  SER A  25       1.349  93.071  46.653  1.00 53.04           C
ATOM    318  C   SER A  25       0.098  92.211  46.903  1.00 49.22           C
ATOM    319  O   SER A  25      -0.469  92.223  47.997  1.00 49.97           O
ATOM    320  CB  SER A  25       2.409  92.396  45.771  1.00 55.20           C
ATOM    321  OG  SER A  25       1.988  92.289  44.427  1.00 60.95           O
ATOM    322  H   SER A  25       2.204  92.631  48.527  1.00 63.14           H
ATOM    323  HA  SER A  25       1.035  93.992  46.164  1.00 63.65           H
ATOM    324  HB2 SER A  25       3.327  92.985  45.804  1.00 66.25           H
ATOM    325  HB3 SER A  25       2.622  91.400  46.162  1.00 66.25           H
ATOM    326  HG  SER A  25       2.726  91.956  43.910  1.00 73.13           H
ATOM    327  N   HIS A  26      -0.366  91.494  45.874  1.00 53.62           N
ATOM    328  CA  HIS A  26      -1.526  90.618  45.936  1.00 52.87           C
ATOM    329  C   HIS A  26      -1.369  89.448  44.958  1.00 56.09           C
ATOM    330  O   HIS A  26      -0.654  89.555  43.961  1.00 55.79           O
ATOM    331  CB  HIS A  26      -2.802  91.403  45.594  1.00 58.95           C
ATOM    332  CG  HIS A  26      -3.299  92.408  46.610  1.00 70.16           C
ATOM    333  ND1 HIS A  26      -2.886  93.742  46.706  1.00 73.35           N
ATOM    334  CD2 HIS A  26      -4.306  92.195  47.514  1.00 70.56           C
ATOM    335  CE1 HIS A  26      -3.599  94.271  47.716  1.00 67.96           C
ATOM    336  NE2 HIS A  26      -4.484  93.377  48.195  1.00 67.46           N
ATOM    337  H   HIS A  26       0.139  91.530  44.999  1.00 64.34           H
ATOM    338  HA  HIS A  26      -1.617  90.216  46.942  1.00 63.44           H
ATOM    339  HB2 HIS A  26      -3.607  90.694  45.404  1.00 70.74           H
ATOM    340  HB3 HIS A  26      -2.592  91.947  44.681  1.00 70.74           H
ATOM    341  HD2 HIS A  26      -4.859  91.279  47.660  1.00 84.67           H
ATOM    342  HE1 HIS A  26      -3.390  95.226  48.179  1.00 81.55           H
ATOM    343  HE2 HIS A  26      -5.071  93.508  49.008  1.00 80.95           H
ATOM    344  N   ILE A  27      -2.080  88.347  45.233  1.00 49.62           N
ATOM    345  CA  ILE A  27      -2.267  87.219  44.321  1.00 50.94           C
ATOM    346  C   ILE A  27      -3.697  86.686  44.436  1.00 49.39           C
ATOM    347  O   ILE A  27      -4.484  87.177  45.243  1.00 47.88           O
ATOM    348  CB  ILE A  27      -1.227  86.109  44.572  1.00 50.00           C
ATOM    349  CG1 ILE A  27      -1.371  85.508  45.975  1.00 45.91           C
ATOM    350  CG2 ILE A  27       0.205  86.569  44.260  1.00 56.71           C
ATOM    351  CD1 ILE A  27      -0.483  84.276  46.121  1.00 56.82           C
ATOM    352  H   ILE A  27      -2.621  88.327  46.088  1.00 59.54           H
ATOM    353  HA  ILE A  27      -2.144  87.570  43.296  1.00 61.12           H
ATOM    354  HB  ILE A  27      -1.436  85.307  43.875  1.00 60.00           H
ATOM    355 HG12 ILE A  27      -1.107  86.243  46.734  1.00 55.10           H
ATOM    356 HG13 ILE A  27      -2.400  85.197  46.149  1.00 55.10           H
ATOM    357 HG21 ILE A  27       0.889  85.722  44.256  1.00 68.06           H
ATOM    358 HG22 ILE A  27       0.227  87.024  43.271  1.00 68.06           H
ATOM    359 HG23 ILE A  27       0.541  87.295  44.999  1.00 68.06           H
ATOM    360 HD11 ILE A  27      -0.782  83.758  47.021  1.00 68.19           H
ATOM    361 HD12 ILE A  27      -0.616  83.609  45.269  1.00 68.19           H
ATOM    362 HD13 ILE A  27       0.564  84.566  46.207  1.00 68.19           H
ATOM    363  N   SER A  28      -4.035  85.691  43.609  1.00 43.97           N
ATOM    364  CA  SER A  28      -5.312  84.987  43.678  1.00 41.74           C
ATOM    365  C   SER A  28      -5.157  83.728  44.528  1.00 43.98           C
ATOM    366  O   SER A  28      -4.130  83.055  44.448  1.00 42.28           O
ATOM    367  CB  SER A  28      -5.758  84.557  42.284  1.00 44.72           C
ATOM    368  OG  SER A  28      -5.780  85.641  41.386  1.00 48.92           O
ATOM    369  H   SER A  28      -3.333  85.311  42.988  1.00 52.77           H
ATOM    370  HA  SER A  28      -6.087  85.627  44.104  1.00 50.09           H
ATOM    371  HB2 SER A  28      -5.077  83.804  41.898  1.00 53.66           H
ATOM    372  HB3 SER A  28      -6.757  84.127  42.355  1.00 53.66           H
ATOM    373  HG  SER A  28      -5.040  85.536  40.778  1.00 58.71           H
ATOM    374  N   ALA A  29      -6.209  83.396  45.275  1.00 41.42           N
ATOM    375  CA  ALA A  29      -6.335  82.195  46.085  1.00 45.57           C
ATOM    376  C   ALA A  29      -7.696  81.567  45.805  1.00 44.01           C
ATOM    377  O   ALA A  29      -8.714  82.255  45.817  1.00 44.80           O
ATOM    378  CB  ALA A  29      -6.184  82.540  47.576  1.00 45.74           C
ATOM    379  H   ALA A  29      -7.007  84.017  45.277  1.00 49.71           H
ATOM    380  HA  ALA A  29      -5.550  81.493  45.819  1.00 54.68           H
ATOM    381  HB1 ALA A  29      -6.238  81.628  48.163  1.00 54.88           H
ATOM    382  HB2 ALA A  29      -5.218  83.014  47.750  1.00 54.88           H
ATOM    383  HB3 ALA A  29      -6.983  83.210  47.892  1.00 54.88           H
ATOM    384  N   PHE A  30      -7.704  80.256  45.568  1.00 39.66           N
ATOM    385  CA  PHE A  30      -8.895  79.452  45.354  1.00 40.71           C
ATOM    386  C   PHE A  30      -8.890  78.393  46.452  1.00 40.91           C
ATOM    387  O   PHE A  30      -8.261  77.349  46.324  1.00 42.90           O
ATOM    388  CB  PHE A  30      -8.892  78.846  43.938  1.00 41.64           C
ATOM    389  CG  PHE A  30      -8.768  79.837  42.795  1.00 38.32           C
ATOM    390  CD1 PHE A  30      -7.506  80.344  42.431  1.00 38.41           C
ATOM    391  CD2 PHE A  30      -9.920  80.276  42.116  1.00 40.51           C
ATOM    392  CE1 PHE A  30      -7.397  81.311  41.417  1.00 41.72           C
ATOM    393  CE2 PHE A  30      -9.806  81.216  41.080  1.00 42.77           C
ATOM    394  CZ  PHE A  30      -8.547  81.737  40.731  1.00 38.91           C
ATOM    395  H   PHE A  30      -6.820  79.767  45.575  1.00 47.59           H
ATOM    396  HA  PHE A  30      -9.783  80.075  45.468  1.00 48.85           H
ATOM    397  HB2 PHE A  30      -8.084  78.119  43.849  1.00 49.97           H
ATOM    398  HB3 PHE A  30      -9.840  78.328  43.832  1.00 49.97           H
ATOM    399  HD1 PHE A  30      -6.620  80.014  42.954  1.00 46.09           H
ATOM    400  HD2 PHE A  30     -10.894  79.895  42.389  1.00 48.61           H
ATOM    401  HE1 PHE A  30      -6.431  81.719  41.162  1.00 50.06           H
ATOM    402  HE2 PHE A  30     -10.691  81.536  40.551  1.00 51.32           H
ATOM    403  HZ  PHE A  30      -8.465  82.465  39.940  1.00 46.70           H
ATOM    404  N   LEU A  31      -9.538  78.712  47.564  1.00 40.88           N
ATOM    405  CA  LEU A  31      -9.481  77.956  48.801  1.00 44.38           C
ATOM    406  C   LEU A  31     -10.709  77.055  48.882  1.00 39.89           C
ATOM    407  O   LEU A  31     -11.806  77.460  48.509  1.00 40.49           O
ATOM    408  CB  LEU A  31      -9.438  78.949  49.982  1.00 43.02           C
ATOM    409  CG  LEU A  31      -8.324  80.012  49.892  1.00 41.98           C
ATOM    410  CD1 LEU A  31      -8.394  80.925  51.125  1.00 40.51           C
ATOM    411  CD2 LEU A  31      -6.938  79.370  49.751  1.00 41.09           C
ATOM    412  H   LEU A  31     -10.054  79.581  47.585  1.00 49.05           H
ATOM    413  HA  LEU A  31      -8.581  77.340  48.835  1.00 53.26           H
ATOM    414  HB2 LEU A  31     -10.400  79.462  50.037  1.00 51.62           H
ATOM    415  HB3 LEU A  31      -9.309  78.377  50.901  1.00 51.62           H
ATOM    416  HG  LEU A  31      -8.498  80.633  49.011  1.00 50.38           H
ATOM    417 HD11 LEU A  31      -7.698  81.754  51.001  1.00 48.61           H
ATOM    418 HD12 LEU A  31      -9.400  81.327  51.237  1.00 48.61           H
ATOM    419 HD13 LEU A  31      -8.129  80.368  52.023  1.00 48.61           H
ATOM    420 HD21 LEU A  31      -6.162  80.125  49.861  1.00 49.31           H
ATOM    421 HD22 LEU A  31      -6.802  78.613  50.520  1.00 49.31           H
ATOM    422 HD23 LEU A  31      -6.834  78.910  48.769  1.00 49.31           H
ATOM    423  N   GLY A  32     -10.538  75.839  49.400  1.00 36.41           N
ATOM    424  CA  GLY A  32     -11.644  74.922  49.651  1.00 37.86           C
ATOM    425  C   GLY A  32     -12.348  74.436  48.373  1.00 39.05           C
ATOM    426  O   GLY A  32     -13.573  74.320  48.378  1.00 41.54           O
ATOM    427  H   GLY A  32      -9.613  75.552  49.690  1.00 43.70           H
ATOM    428  HA2 GLY A  32     -11.271  74.066  50.207  1.00 45.43           H
ATOM    429  HA3 GLY A  32     -12.381  75.440  50.265  1.00 45.43           H
ATOM    430  N   ILE A  33     -11.600  74.120  47.299  1.00 38.84           N
ATOM    431  CA  ILE A  33     -12.155  73.453  46.120  1.00 39.51           C
ATOM    432  C   ILE A  33     -12.329  71.960  46.446  1.00 41.42           C
ATOM    433  O   ILE A  33     -11.333  71.321  46.762  1.00 39.92           O
ATOM    434  CB  ILE A  33     -11.230  73.622  44.889  1.00 36.84           C
ATOM    435  CG1 ILE A  33     -11.055  75.112  44.510  1.00 38.75           C
ATOM    436  CG2 ILE A  33     -11.773  72.810  43.684  1.00 42.11           C
ATOM    437  CD1 ILE A  33     -10.025  75.309  43.391  1.00 40.53           C
ATOM    438  H   ILE A  33     -10.598  74.247  47.339  1.00 46.61           H
ATOM    439  HA  ILE A  33     -13.116  73.911  45.881  1.00 47.41           H
ATOM    440  HB  ILE A  33     -10.249  73.225  45.148  1.00 44.21           H
ATOM    441 HG12 ILE A  33     -12.015  75.526  44.198  1.00 46.50           H
ATOM    442 HG13 ILE A  33     -10.712  75.679  45.376  1.00 46.50           H
ATOM    443 HG21 ILE A  33     -11.091  72.863  42.843  1.00 50.53           H
ATOM    444 HG22 ILE A  33     -11.857  71.755  43.933  1.00 50.53           H
ATOM    445 HG23 ILE A  33     -12.753  73.184  43.388  1.00 50.53           H
ATOM    446 HD11 ILE A  33      -9.948  76.360  43.143  1.00 48.64           H
ATOM    447 HD12 ILE A  33      -9.053  74.942  43.717  1.00 48.64           H
ATOM    448 HD13 ILE A  33     -10.326  74.799  42.481  1.00 48.64           H
ATOM    449  N   PRO A  34     -13.512  71.348  46.254  1.00 40.85           N
ATOM    450  CA  PRO A  34     -13.673  69.916  46.491  1.00 37.92           C
ATOM    451  C   PRO A  34     -13.052  69.079  45.365  1.00 41.66           C
ATOM    452  O   PRO A  34     -13.187  69.425  44.188  1.00 39.61           O
ATOM    453  CB  PRO A  34     -15.196  69.716  46.479  1.00 42.86           C
ATOM    454  CG  PRO A  34     -15.717  70.830  45.570  1.00 41.43           C
ATOM    455  CD  PRO A  34     -14.772  71.984  45.887  1.00 42.17           C
ATOM    456  HA  PRO A  34     -13.328  69.622  47.482  1.00 45.51           H
ATOM    457  HB2 PRO A  34     -15.512  68.724  46.164  1.00 51.44           H
ATOM    458  HB3 PRO A  34     -15.556  69.898  47.489  1.00 51.44           H
ATOM    459  HG2 PRO A  34     -15.649  70.531  44.528  1.00 49.71           H
ATOM    460  HG3 PRO A  34     -16.737  71.106  45.825  1.00 49.71           H
ATOM    461  HD2 PRO A  34     -14.676  72.607  44.999  1.00 50.61           H
ATOM    462  HD3 PRO A  34     -15.151  72.534  46.745  1.00 50.61           H
ATOM    463  N   PHE A  35     -12.432  67.944  45.723  1.00 41.73           N
ATOM    464  CA  PHE A  35     -11.857  67.003  44.754  1.00 39.20           C
ATOM    465  C   PHE A  35     -12.421  65.579  44.897  1.00 37.87           C
ATOM    466  O   PHE A  35     -12.063  64.697  44.120  1.00 46.59           O
ATOM    467  CB  PHE A  35     -10.322  67.036  44.799  1.00 35.51           C
ATOM    468  CG  PHE A  35      -9.746  66.481  46.084  1.00 39.98           C
ATOM    469  CD1 PHE A  35      -9.663  65.089  46.265  1.00 35.29           C
ATOM    470  CD2 PHE A  35      -9.328  67.347  47.114  1.00 33.42           C
ATOM    471  CE1 PHE A  35      -9.207  64.563  47.484  1.00 39.95           C
ATOM    472  CE2 PHE A  35      -8.827  66.816  48.311  1.00 38.90           C
ATOM    473  CZ  PHE A  35      -8.791  65.428  48.502  1.00 39.19           C
ATOM    474  H   PHE A  35     -12.327  67.731  46.707  1.00 50.08           H
ATOM    475  HA  PHE A  35     -12.136  67.328  43.751  1.00 47.04           H
ATOM    476  HB2 PHE A  35      -9.939  66.444  43.966  1.00 42.61           H
ATOM    477  HB3 PHE A  35      -9.982  68.061  44.655  1.00 42.61           H
ATOM    478  HD1 PHE A  35      -9.959  64.415  45.482  1.00 42.35           H
ATOM    479  HD2 PHE A  35      -9.393  68.417  46.988  1.00 40.11           H
ATOM    480  HE1 PHE A  35      -9.170  63.494  47.636  1.00 47.94           H
ATOM    481  HE2 PHE A  35      -8.492  67.468  49.103  1.00 46.68           H
ATOM    482  HZ  PHE A  35      -8.433  65.023  49.435  1.00 47.03           H
ATOM    483  N   ALA A  36     -13.306  65.352  45.865  1.00 36.72           N
ATOM    484  CA  ALA A  36     -13.962  64.076  46.117  1.00 39.37           C
ATOM    485  C   ALA A  36     -15.371  64.335  46.643  1.00 42.91           C
ATOM    486  O   ALA A  36     -15.626  65.384  47.230  1.00 42.39           O
ATOM    487  CB  ALA A  36     -13.145  63.297  47.164  1.00 39.78           C
ATOM    488  H   ALA A  36     -13.582  66.124  46.452  1.00 44.06           H
ATOM    489  HA  ALA A  36     -14.020  63.490  45.203  1.00 47.25           H
ATOM    490  HB1 ALA A  36     -13.626  62.346  47.385  1.00 47.74           H
ATOM    491  HB2 ALA A  36     -12.137  63.111  46.795  1.00 47.74           H
ATOM    492  HB3 ALA A  36     -13.090  63.881  48.078  1.00 47.74           H
ATOM    493  N   GLU A  37     -16.277  63.364  46.504  1.00 37.16           N
ATOM    494  CA  GLU A  37     -17.497  63.381  47.299  1.00 42.48           C
ATOM    495  C   GLU A  37     -17.156  63.335  48.798  1.00 45.15           C
ATOM    496  O   GLU A  37     -16.191  62.665  49.169  1.00 42.56           O
ATOM    497  CB  GLU A  37     -18.386  62.183  46.926  1.00 44.17           C
ATOM    498  CG  GLU A  37     -19.099  62.417  45.578  1.00 49.66           C
ATOM    499  CD  GLU A  37     -20.019  63.636  45.617  1.00 50.66           C
ATOM    500  OE1 GLU A  37     -20.805  63.752  46.581  1.00 56.74           O
ATOM    501  OE2 GLU A  37     -19.884  64.475  44.703  1.00 56.57           O1-
ATOM    502  H   GLU A  37     -16.017  62.496  46.056  1.00 44.59           H
ATOM    503  HA  GLU A  37     -18.032  64.300  47.073  1.00 50.97           H
ATOM    504  HB2 GLU A  37     -17.764  61.293  46.850  1.00 53.00           H
ATOM    505  HB3 GLU A  37     -19.124  62.008  47.711  1.00 53.00           H
ATOM    506  HG2 GLU A  37     -18.377  62.515  44.773  1.00 59.60           H
ATOM    507  HG3 GLU A  37     -19.716  61.537  45.399  1.00 59.60           H
ATOM    508  N   PRO A  38     -17.924  64.004  49.679  1.00 48.28           N
ATOM    509  CA  PRO A  38     -17.708  63.892  51.112  1.00 41.43           C
ATOM    510  C   PRO A  38     -17.732  62.426  51.572  1.00 51.32           C
ATOM    511  O   PRO A  38     -18.686  61.716  51.261  1.00 47.43           O
ATOM    512  CB  PRO A  38     -18.856  64.682  51.757  1.00 44.80           C
ATOM    513  CG  PRO A  38     -19.143  65.743  50.701  1.00 43.70           C
ATOM    514  CD  PRO A  38     -18.984  64.959  49.393  1.00 43.84           C
ATOM    515  HA  PRO A  38     -16.788  64.410  51.363  1.00 49.72           H
ATOM    516  HB2 PRO A  38     -19.730  64.036  51.837  1.00 53.75           H
ATOM    517  HB3 PRO A  38     -18.613  65.107  52.730  1.00 53.75           H
ATOM    518  HG2 PRO A  38     -20.162  66.122  50.785  1.00 52.44           H
ATOM    519  HG3 PRO A  38     -18.421  66.555  50.772  1.00 52.44           H
ATOM    520  HD2 PRO A  38     -19.908  64.427  49.157  1.00 52.60           H
ATOM    521  HD3 PRO A  38     -18.698  65.668  48.616  1.00 52.60           H
ATOM    522  N   PRO A  39     -16.702  61.953  52.301  1.00 46.19           N
ATOM    523  CA  PRO A  39     -16.559  60.542  52.637  1.00 42.45           C
ATOM    524  C   PRO A  39     -17.274  60.249  53.960  1.00 47.52           C
ATOM    525  O   PRO A  39     -16.696  59.737  54.911  1.00 42.41           O
ATOM    526  CB  PRO A  39     -15.046  60.326  52.685  1.00 45.12           C
ATOM    527  CG  PRO A  39     -14.537  61.660  53.209  1.00 44.87           C
ATOM    528  CD  PRO A  39     -15.451  62.657  52.521  1.00 43.62           C
ATOM    529  HA  PRO A  39     -16.929  59.907  51.833  1.00 50.94           H
ATOM    530  HB2 PRO A  39     -14.728  59.481  53.292  1.00 54.15           H
ATOM    531  HB3 PRO A  39     -14.699  60.199  51.659  1.00 54.15           H
ATOM    532  HG2 PRO A  39     -14.640  61.695  54.292  1.00 53.84           H
ATOM    533  HG3 PRO A  39     -13.506  61.837  52.911  1.00 53.84           H
ATOM    534  HD2 PRO A  39     -15.582  63.533  53.153  1.00 52.35           H
ATOM    535  HD3 PRO A  39     -15.009  62.910  51.557  1.00 52.35           H
ATOM    536  N   VAL A  40     -18.566  60.593  53.992  1.00 46.75           N
ATOM    537  CA  VAL A  40     -19.439  60.574  55.160  1.00 47.20           C
ATOM    538  C   VAL A  40     -20.406  59.387  55.102  1.00 50.67           C
ATOM    539  O   VAL A  40     -20.683  58.837  54.036  1.00 54.10           O
ATOM    540  CB  VAL A  40     -20.195  61.918  55.272  1.00 47.13           C
ATOM    541  CG1 VAL A  40     -19.218  63.100  55.425  1.00 50.08           C
ATOM    542  CG2 VAL A  40     -21.120  62.187  54.070  1.00 48.78           C
ATOM    543  H   VAL A  40     -18.968  60.965  53.143  1.00 56.09           H
ATOM    544  HA  VAL A  40     -18.832  60.468  56.060  1.00 56.64           H
ATOM    545  HB  VAL A  40     -20.814  61.882  56.169  1.00 56.56           H
ATOM    546 HG11 VAL A  40     -19.774  64.022  55.587  1.00 60.09           H
ATOM    547 HG12 VAL A  40     -18.576  62.926  56.284  1.00 60.09           H
ATOM    548 HG13 VAL A  40     -18.598  63.213  54.536  1.00 60.09           H
ATOM    549 HG21 VAL A  40     -21.636  63.136  54.212  1.00 58.53           H
ATOM    550 HG22 VAL A  40     -20.551  62.233  53.143  1.00 58.53           H
ATOM    551 HG23 VAL A  40     -21.869  61.401  53.990  1.00 58.53           H
ATOM    552  N   GLY A  41     -20.917  58.991  56.268  1.00 49.90           N
ATOM    553  CA  GLY A  41     -21.894  57.926  56.434  1.00 51.58           C
ATOM    554  C   GLY A  41     -21.325  56.570  56.040  1.00 54.28           C
ATOM    555  O   GLY A  41     -20.282  56.159  56.546  1.00 45.47           O
ATOM    556  H   GLY A  41     -20.627  59.480  57.104  1.00 59.88           H
ATOM    557  HA2 GLY A  41     -22.213  57.883  57.475  1.00 61.90           H
ATOM    558  HA3 GLY A  41     -22.761  58.150  55.814  1.00 61.90           H
ATOM    559  N   ASN A  42     -22.017  55.887  55.122  1.00 50.06           N
ATOM    560  CA  ASN A  42     -21.614  54.599  54.569  1.00 42.58           C
ATOM    561  C   ASN A  42     -20.307  54.672  53.765  1.00 47.61           C
ATOM    562  O   ASN A  42     -19.748  53.632  53.424  1.00 47.77           O
ATOM    563  CB  ASN A  42     -22.765  54.081  53.697  1.00 59.91           C
ATOM    564  H   ASN A  42     -22.857  56.304  54.744  1.00 60.07           H
ATOM    565  HA  ASN A  42     -21.472  53.896  55.387  1.00 51.09           H
ATOM    566  HB1 ASN A  42     -23.686  54.038  54.280  1.00 71.89           H
ATOM    567  HB3 ASN A  42     -22.534  53.083  53.322  1.00 71.89           H
ATOM    568  N   MET A  43     -19.826  55.878  53.436  1.00 44.31           N
ATOM    569  CA  MET A  43     -18.523  56.073  52.799  1.00 45.99           C
ATOM    570  C   MET A  43     -17.362  56.188  53.797  1.00 46.74           C
ATOM    571  O   MET A  43     -16.211  56.212  53.356  1.00 48.67           O
ATOM    572  CB  MET A  43     -18.540  57.302  51.887  1.00 49.85           C
ATOM    573  CG  MET A  43     -19.492  57.170  50.692  1.00 51.56           C
ATOM    574  SD  MET A  43     -19.526  58.666  49.676  1.00 57.55           S
ATOM    575  CE  MET A  43     -17.846  58.596  49.059  1.00 43.35           C
ATOM    576  H   MET A  43     -20.341  56.703  53.713  1.00 53.17           H
ATOM    577  HA  MET A  43     -18.316  55.213  52.164  1.00 55.18           H
ATOM    578  HB2 MET A  43     -18.810  58.183  52.465  1.00 59.82           H
ATOM    579  HB3 MET A  43     -17.531  57.451  51.506  1.00 59.82           H
ATOM    580  HG2 MET A  43     -19.173  56.331  50.073  1.00 61.87           H
ATOM    581  HG3 MET A  43     -20.503  56.967  51.046  1.00 61.87           H
ATOM    582  HE1 MET A  43     -17.743  59.295  48.232  1.00 52.02           H
ATOM    583  HE2 MET A  43     -17.163  58.873  49.857  1.00 52.02           H
ATOM    584  HE3 MET A  43     -17.623  57.584  48.721  1.00 52.02           H
ATOM    585  N   ARG A  44     -17.624  56.283  55.113  1.00 40.10           N
ATOM    586  CA  ARG A  44     -16.536  56.262  56.101  1.00 39.50           C
ATOM    587  C   ARG A  44     -15.762  54.949  55.907  1.00 45.30           C
ATOM    588  O   ARG A  44     -16.344  53.873  55.795  1.00 44.74           O
ATOM    589  CB  ARG A  44     -17.062  56.477  57.534  1.00 43.23           C
ATOM    590  CG  ARG A  44     -15.912  56.483  58.559  1.00 44.93           C
ATOM    591  CD  ARG A  44     -16.393  56.374  59.995  1.00 46.09           C
ATOM    592  NE  ARG A  44     -17.094  57.586  60.425  1.00 41.51           N
ATOM    593  CZ  ARG A  44     -17.727  57.718  61.582  1.00 40.13           C
ATOM    594  NH1 ARG A  44     -17.797  56.699  62.416  1.00 43.29           N
ATOM    595  NH2 ARG A  44     -18.290  58.865  61.926  1.00 46.11           N1+
ATOM    596  H   ARG A  44     -18.582  56.262  55.437  1.00 48.12           H
ATOM    597  HA  ARG A  44     -15.873  57.099  55.884  1.00 47.40           H
ATOM    598  HB2 ARG A  44     -17.577  57.438  57.581  1.00 51.87           H
ATOM    599  HB3 ARG A  44     -17.774  55.697  57.784  1.00 51.87           H
ATOM    600  HG2 ARG A  44     -15.260  55.631  58.387  1.00 53.92           H
ATOM    601  HG3 ARG A  44     -15.320  57.389  58.434  1.00 53.92           H
ATOM    602  HD2 ARG A  44     -17.067  55.520  60.065  1.00 55.30           H
ATOM    603  HD3 ARG A  44     -15.540  56.207  60.653  1.00 55.30           H
ATOM    604  HE  ARG A  44     -17.049  58.388  59.812  1.00 49.81           H
ATOM    605 HH11 ARG A  44     -17.375  55.816  62.175  1.00 51.95           H
ATOM    606 HH12 ARG A  44     -18.283  56.802  63.294  1.00 51.95           H
ATOM    607 HH21 ARG A  44     -18.246  59.655  61.298  1.00 55.33           H
ATOM    608 HH22 ARG A  44     -18.770  58.943  62.810  1.00 55.33           H
ATOM    609  N   PHE A  45     -14.445  55.081  55.772  1.00 41.95           N
ATOM    610  CA  PHE A  45     -13.445  54.045  55.558  1.00 39.98           C
ATOM    611  C   PHE A  45     -13.344  53.575  54.094  1.00 44.14           C
ATOM    612  O   PHE A  45     -12.374  52.886  53.795  1.00 38.03           O
ATOM    613  CB  PHE A  45     -13.612  52.845  56.520  1.00 42.11           C
ATOM    614  CG  PHE A  45     -13.904  53.173  57.976  1.00 43.67           C
ATOM    615  CD1 PHE A  45     -13.000  53.948  58.728  1.00 41.56           C
ATOM    616  CD2 PHE A  45     -15.079  52.692  58.588  1.00 45.13           C
ATOM    617  CE1 PHE A  45     -13.250  54.210  60.085  1.00 44.24           C
ATOM    618  CE2 PHE A  45     -15.334  52.958  59.944  1.00 44.51           C
ATOM    619  CZ  PHE A  45     -14.412  53.707  60.695  1.00 45.62           C
ATOM    620  H   PHE A  45     -14.087  56.021  55.826  1.00 50.34           H
ATOM    621  HA  PHE A  45     -12.488  54.510  55.797  1.00 47.98           H
ATOM    622  HB2 PHE A  45     -14.402  52.199  56.139  1.00 50.53           H
ATOM    623  HB3 PHE A  45     -12.689  52.268  56.492  1.00 50.53           H
ATOM    624  HD1 PHE A  45     -12.105  54.331  58.265  1.00 49.88           H
ATOM    625  HD2 PHE A  45     -15.792  52.115  58.021  1.00 54.16           H
ATOM    626  HE1 PHE A  45     -12.549  54.795  60.662  1.00 53.09           H
ATOM    627  HE2 PHE A  45     -16.238  52.589  60.406  1.00 53.41           H
ATOM    628  HZ  PHE A  45     -14.602  53.908  61.735  1.00 54.75           H
ATOM    629  N   ARG A  46     -14.287  53.911  53.186  1.00 39.76           N
ATOM    630  CA  ARG A  46     -14.213  53.551  51.766  1.00 44.26           C
ATOM    631  C   ARG A  46     -13.169  54.382  51.031  1.00 45.03           C
ATOM    632  O   ARG A  46     -12.863  55.507  51.421  1.00 41.42           O
ATOM    633  CB  ARG A  46     -15.570  53.762  51.048  1.00 46.82           C
ATOM    634  CG  ARG A  46     -16.654  52.736  51.403  1.00 55.89           C
ATOM    635  CD  ARG A  46     -17.805  52.860  50.395  1.00 54.95           C
ATOM    636  NE  ARG A  46     -18.917  51.962  50.704  1.00 60.38           N1+
ATOM    637  H   ARG A  46     -15.072  54.477  53.479  1.00 47.71           H
ATOM    638  HA  ARG A  46     -13.944  52.497  51.672  1.00 53.11           H
ATOM    639  HB2 ARG A  46     -15.936  54.770  51.239  1.00 56.18           H
ATOM    640  HB3 ARG A  46     -15.401  53.681  49.974  1.00 56.18           H
ATOM    641  HG2 ARG A  46     -16.241  51.728  51.332  1.00 67.06           H
ATOM    642  HG3 ARG A  46     -17.013  52.912  52.416  1.00 67.06           H
ATOM    643  HD2 ARG A  46     -18.177  53.884  50.399  1.00 65.94           H
ATOM    644  HD3 ARG A  46     -17.437  52.629  49.394  1.00 65.94           H
ATOM    645  N   ARG A  47     -12.678  53.838  49.911  1.00 39.56           N
ATOM    646  CA  ARG A  47     -11.969  54.600  48.893  1.00 41.20           C
ATOM    647  C   ARG A  47     -12.782  55.839  48.495  1.00 36.89           C
ATOM    648  O   ARG A  47     -14.010  55.756  48.431  1.00 36.38           O
ATOM    649  CB  ARG A  47     -11.764  53.725  47.653  1.00 41.19           C
ATOM    650  CG  ARG A  47     -10.906  52.500  47.977  1.00 55.52           C
ATOM    651  CD  ARG A  47     -10.542  51.791  46.677  1.00 54.42           C
ATOM    652  NE  ARG A  47      -9.456  50.827  46.889  1.00 61.61           N
ATOM    653  CZ  ARG A  47      -9.612  49.561  47.277  1.00 67.00           C
ATOM    654  NH1 ARG A  47     -10.820  49.064  47.543  1.00 63.99           N
ATOM    655  NH2 ARG A  47      -8.528  48.798  47.393  1.00 75.67           N1+
ATOM    656  H   ARG A  47     -12.994  52.913  49.656  1.00 47.47           H
ATOM    657  HA  ARG A  47     -10.997  54.899  49.283  1.00 49.44           H
ATOM    658  HB2 ARG A  47     -12.733  53.399  47.269  1.00 49.43           H
ATOM    659  HB3 ARG A  47     -11.273  54.316  46.881  1.00 49.43           H
ATOM    660  HG2 ARG A  47     -10.005  52.808  48.497  1.00 66.62           H
ATOM    661  HG3 ARG A  47     -11.439  51.811  48.628  1.00 66.62           H
ATOM    662  HD2 ARG A  47     -11.425  51.287  46.282  1.00 65.30           H
ATOM    663  HD3 ARG A  47     -10.214  52.526  45.940  1.00 65.30           H
ATOM    664  HE  ARG A  47      -8.516  51.164  46.741  1.00 73.93           H
ATOM    665 HH11 ARG A  47     -11.638  49.649  47.459  1.00 76.79           H
ATOM    666 HH12 ARG A  47     -10.932  48.101  47.828  1.00 76.79           H
ATOM    667 HH21 ARG A  47      -7.616  49.190  47.210  1.00 90.80           H
ATOM    668 HH22 ARG A  47      -8.612  47.839  47.690  1.00 90.80           H
ATOM    669  N   PRO A  48     -12.121  56.966  48.183  1.00 38.91           N
ATOM    670  CA  PRO A  48     -12.850  58.162  47.817  1.00 42.05           C
ATOM    671  C   PRO A  48     -13.482  58.009  46.427  1.00 37.81           C
ATOM    672  O   PRO A  48     -12.986  57.271  45.578  1.00 40.98           O
ATOM    673  CB  PRO A  48     -11.782  59.264  47.779  1.00 41.48           C
ATOM    674  CG  PRO A  48     -10.503  58.510  47.399  1.00 30.67           C
ATOM    675  CD  PRO A  48     -10.678  57.185  48.139  1.00 37.34           C
ATOM    676  HA  PRO A  48     -13.559  58.439  48.595  1.00 50.46           H
ATOM    677  HB2 PRO A  48     -11.999  60.100  47.116  1.00 49.78           H
ATOM    678  HB3 PRO A  48     -11.695  59.630  48.800  1.00 49.78           H
ATOM    679  HG2 PRO A  48     -10.445  58.378  46.319  1.00 36.80           H
ATOM    680  HG3 PRO A  48      -9.615  59.015  47.766  1.00 36.80           H
ATOM    681  HD2 PRO A  48     -10.166  56.406  47.577  1.00 44.81           H
ATOM    682  HD3 PRO A  48     -10.288  57.285  49.153  1.00 44.81           H
ATOM    683  N   GLU A  49     -14.558  58.756  46.214  0.84 41.61           N
ATOM    684  CA  GLU A  49     -15.234  58.892  44.942  0.84 40.08           C
ATOM    685  C   GLU A  49     -14.953  60.293  44.409  0.84 37.64           C
ATOM    686  O   GLU A  49     -14.867  61.220  45.213  0.84 37.50           O
ATOM    687  CB  GLU A  49     -16.737  58.671  45.165  0.84 39.47           C
ATOM    688  CG  GLU A  49     -16.992  57.228  45.634  0.84 50.65           C
ATOM    689  CD  GLU A  49     -18.470  56.871  45.542  0.84 58.13           C
ATOM    690  OE1 GLU A  49     -18.965  56.815  44.395  0.84 70.80           O
ATOM    691  OE2 GLU A  49     -19.074  56.648  46.615  0.84 71.18           O1-
ATOM    692  H   GLU A  49     -14.907  59.330  46.969  0.84 49.93           H
ATOM    693  HA  GLU A  49     -14.873  58.142  44.237  0.84 48.09           H
ATOM    694  HB2 GLU A  49     -17.108  59.365  45.916  0.84 47.36           H
ATOM    695  HB3 GLU A  49     -17.265  58.857  44.230  0.84 47.36           H
ATOM    696  HG2 GLU A  49     -16.447  56.572  44.953  0.84 60.79           H
ATOM    697  HG3 GLU A  49     -16.632  57.103  46.656  0.84 60.79           H
ATOM    698  N   PRO A  50     -14.838  60.493  43.082  1.00 43.15           N
ATOM    699  CA  PRO A  50     -14.571  61.818  42.541  1.00 41.28           C
ATOM    700  C   PRO A  50     -15.763  62.728  42.787  1.00 42.05           C
ATOM    701  O   PRO A  50     -16.904  62.268  42.812  1.00 47.97           O
ATOM    702  CB  PRO A  50     -14.339  61.584  41.042  1.00 43.24           C
ATOM    703  CG  PRO A  50     -15.101  60.297  40.737  1.00 47.11           C
ATOM    704  CD  PRO A  50     -14.940  59.495  42.027  1.00 51.62           C
ATOM    705  HA  PRO A  50     -13.649  62.245  42.932  1.00 49.53           H
ATOM    706  HB2 PRO A  50     -14.624  62.415  40.398  1.00 51.89           H
ATOM    707  HB3 PRO A  50     -13.274  61.377  40.924  1.00 51.89           H
ATOM    708  HG2 PRO A  50     -16.146  60.522  40.523  1.00 56.53           H
ATOM    709  HG3 PRO A  50     -14.647  59.750  39.911  1.00 56.53           H
ATOM    710  HD2 PRO A  50     -15.821  58.864  42.151  1.00 61.94           H
ATOM    711  HD3 PRO A  50     -14.017  58.916  41.980  1.00 61.94           H
ATOM    712  N   LYS A  51     -15.489  64.025  42.956  1.00 40.55           N
ATOM    713  CA  LYS A  51     -16.539  65.016  43.161  1.00 44.17           C
ATOM    714  C   LYS A  51     -17.397  65.055  41.894  1.00 47.10           C
ATOM    715  O   LYS A  51     -16.862  65.182  40.795  1.00 45.17           O
ATOM    716  CB  LYS A  51     -15.896  66.369  43.477  1.00 40.98           C
ATOM    717  CG  LYS A  51     -16.883  67.523  43.669  1.00 44.56           C
ATOM    718  CD  LYS A  51     -17.821  67.322  44.855  1.00 44.81           C
ATOM    719  CE  LYS A  51     -18.740  68.529  45.031  1.00 49.70           C
ATOM    720  NZ  LYS A  51     -19.577  68.367  46.233  1.00 58.00           N1+
ATOM    721  H   LYS A  51     -14.532  64.344  42.885  1.00 48.66           H
ATOM    722  HA  LYS A  51     -17.158  64.710  44.005  1.00 53.00           H
ATOM    723  HB2 LYS A  51     -15.318  66.271  44.392  1.00 49.18           H
ATOM    724  HB3 LYS A  51     -15.209  66.640  42.674  1.00 49.18           H
ATOM    725  HG2 LYS A  51     -16.301  68.423  43.846  1.00 53.47           H
ATOM    726  HG3 LYS A  51     -17.462  67.670  42.758  1.00 53.47           H
ATOM    727  HD2 LYS A  51     -18.437  66.447  44.680  1.00 53.77           H
ATOM    728  HD3 LYS A  51     -17.240  67.168  45.764  1.00 53.77           H
ATOM    729  HE2 LYS A  51     -18.132  69.429  45.133  1.00 59.64           H
ATOM    730  HE3 LYS A  51     -19.377  68.630  44.151  1.00 59.64           H
ATOM    731  HZ1 LYS A  51     -20.225  69.136  46.314  1.00 69.60           H
ATOM    732  HZ2 LYS A  51     -20.091  67.496  46.172  1.00 69.60           H
ATOM    733  HZ3 LYS A  51     -18.990  68.340  47.058  1.00 69.60           H
ATOM    734  N   LYS A  52     -18.716  64.923  42.060  1.00 49.00           N
ATOM    735  CA  LYS A  52     -19.672  65.083  40.973  1.00 51.22           C
ATOM    736  C   LYS A  52     -19.591  66.537  40.513  1.00 46.20           C
ATOM    737  O   LYS A  52     -19.631  67.429  41.362  1.00 49.22           O
ATOM    738  CB  LYS A  52     -21.089  64.735  41.453  1.00 53.19           C
ATOM    739  CG  LYS A  52     -21.214  63.246  41.833  1.00 63.38           C
ATOM    740  CD  LYS A  52     -22.547  62.937  42.522  1.00 63.70           C
ATOM    741  H   LYS A  52     -19.082  64.776  42.993  1.00 58.80           H
ATOM    742  HA  LYS A  52     -19.414  64.399  40.166  1.00 61.46           H
ATOM    743  HB2 LYS A  52     -21.787  64.942  40.640  1.00 63.83           H
ATOM    744  HB3 LYS A  52     -21.354  65.363  42.306  1.00 63.83           H
ATOM    745  HG2 LYS A  52     -20.424  62.979  42.535  1.00 76.06           H
ATOM    746  HG3 LYS A  52     -21.100  62.624  40.945  1.00 76.06           H
ATOM    747  HD1 LYS A  52     -22.762  63.674  43.296  1.00 76.44           H
ATOM    748  HD3 LYS A  52     -23.351  62.924  41.786  1.00 76.44           H
ATOM    749  N   PRO A  53     -19.502  66.813  39.202  1.00 45.08           N
ATOM    750  CA  PRO A  53     -19.494  68.182  38.712  1.00 50.77           C
ATOM    751  C   PRO A  53     -20.732  68.959  39.170  1.00 47.61           C
ATOM    752  O   PRO A  53     -21.802  68.379  39.382  1.00 47.60           O
ATOM    753  CB  PRO A  53     -19.475  68.049  37.182  1.00 49.54           C
ATOM    754  CG  PRO A  53     -18.735  66.733  36.977  1.00 57.98           C
ATOM    755  CD  PRO A  53     -19.298  65.877  38.112  1.00 51.79           C
ATOM    756  HA  PRO A  53     -18.563  68.653  39.017  1.00 60.92           H
ATOM    757  HB2 PRO A  53     -20.503  67.920  36.840  1.00 59.45           H
ATOM    758  HB3 PRO A  53     -19.006  68.884  36.661  1.00 59.45           H
ATOM    759  HG2 PRO A  53     -18.981  66.279  36.018  1.00 69.57           H
ATOM    760  HG3 PRO A  53     -17.660  66.891  37.075  1.00 69.57           H
ATOM    761  HD2 PRO A  53     -20.254  65.444  37.814  1.00 62.15           H
ATOM    762  HD3 PRO A  53     -18.554  65.118  38.359  1.00 62.15           H
ATOM    763  N   TRP A  54     -20.568  70.272  39.335  1.00 48.34           N
ATOM    764  CA  TRP A  54     -21.611  71.152  39.859  1.00 47.88           C
ATOM    765  C   TRP A  54     -21.946  72.206  38.810  1.00 54.11           C
ATOM    766  O   TRP A  54     -21.090  72.607  38.018  1.00 51.81           O
ATOM    767  CB  TRP A  54     -21.176  71.810  41.181  1.00 48.15           C
ATOM    768  CG  TRP A  54     -19.914  72.602  41.106  1.00 44.70           C
ATOM    769  CD1 TRP A  54     -19.820  73.900  40.742  1.00 45.62           C
ATOM    770  CD2 TRP A  54     -18.549  72.153  41.352  1.00 44.03           C
ATOM    771  NE1 TRP A  54     -18.494  74.269  40.678  1.00 45.77           N
ATOM    772  CE2 TRP A  54     -17.665  73.236  41.062  1.00 42.98           C
ATOM    773  CE3 TRP A  54     -17.967  70.940  41.776  1.00 40.91           C
ATOM    774  CZ2 TRP A  54     -16.277  73.126  41.196  1.00 43.87           C
ATOM    775  CZ3 TRP A  54     -16.574  70.820  41.896  1.00 41.08           C
ATOM    776  CH2 TRP A  54     -15.728  71.903  41.610  1.00 41.68           C
ATOM    777  H   TRP A  54     -19.670  70.686  39.124  1.00 58.01           H
ATOM    778  HA  TRP A  54     -22.517  70.581  40.071  1.00 57.45           H
ATOM    779  HB2 TRP A  54     -21.980  72.465  41.520  1.00 57.78           H
ATOM    780  HB3 TRP A  54     -21.036  71.022  41.919  1.00 57.78           H
ATOM    781  HD1 TRP A  54     -20.655  74.531  40.474  1.00 54.75           H
ATOM    782  HE1 TRP A  54     -18.192  75.200  40.422  1.00 54.93           H
ATOM    783  HE3 TRP A  54     -18.600  70.092  41.995  1.00 49.09           H
ATOM    784  HZ2 TRP A  54     -15.643  73.966  40.963  1.00 52.65           H
ATOM    785  HZ3 TRP A  54     -16.140  69.882  42.199  1.00 49.29           H
ATOM    786  HH2 TRP A  54     -14.658  71.793  41.711  1.00 50.01           H
ATOM    787  N   SER A  55     -23.201  72.662  38.826  1.00 55.83           N
ATOM    788  CA  SER A  55     -23.657  73.828  38.074  1.00 63.11           C
ATOM    789  C   SER A  55     -23.451  75.084  38.922  1.00 61.38           C
ATOM    790  O   SER A  55     -23.322  75.008  40.148  1.00 61.42           O
ATOM    791  CB  SER A  55     -25.133  73.659  37.686  1.00 59.65           C
ATOM    792  OG  SER A  55     -25.278  72.574  36.789  1.00 72.86           O
ATOM    793  H   SER A  55     -23.852  72.259  39.487  1.00 67.00           H
ATOM    794  HA  SER A  55     -23.083  73.939  37.151  1.00 75.73           H
ATOM    795  HB2 SER A  55     -25.723  73.471  38.583  1.00 71.58           H
ATOM    796  HB3 SER A  55     -25.494  74.568  37.205  1.00 71.58           H
ATOM    797  HG  SER A  55     -26.211  72.370  36.694  1.00 87.43           H
ATOM    798  N   GLY A  56     -23.400  76.243  38.257  1.00 57.63           N
ATOM    799  CA  GLY A  56     -23.176  77.517  38.931  1.00 64.50           C
ATOM    800  C   GLY A  56     -21.707  77.683  39.324  1.00 60.42           C
ATOM    801  O   GLY A  56     -20.825  77.039  38.759  1.00 52.20           O
ATOM    802  H   GLY A  56     -23.478  76.245  37.251  1.00 69.15           H
ATOM    803  HA2 GLY A  56     -23.460  78.329  38.261  1.00 77.40           H
ATOM    804  HA3 GLY A  56     -23.786  77.558  39.834  1.00 77.40           H
ATOM    805  N   VAL A  57     -21.444  78.578  40.279  1.00 51.39           N
ATOM    806  CA  VAL A  57     -20.098  78.981  40.669  1.00 41.69           C
ATOM    807  C   VAL A  57     -19.851  78.517  42.110  1.00 52.50           C
ATOM    808  O   VAL A  57     -20.607  78.870  43.012  1.00 50.49           O
ATOM    809  CB  VAL A  57     -19.935  80.502  40.497  1.00 49.65           C
ATOM    810  CG1 VAL A  57     -18.527  80.942  40.921  1.00 49.95           C
ATOM    811  CG2 VAL A  57     -20.155  80.938  39.031  1.00 54.58           C
ATOM    812  H   VAL A  57     -22.216  79.042  40.740  1.00 61.67           H
ATOM    813  HA  VAL A  57     -19.364  78.500  40.023  1.00 50.03           H
ATOM    814  HB  VAL A  57     -20.664  81.011  41.129  1.00 59.58           H
ATOM    815 HG11 VAL A  57     -18.437  82.018  40.785  1.00 59.94           H
ATOM    816 HG12 VAL A  57     -18.359  80.717  41.975  1.00 59.94           H
ATOM    817 HG13 VAL A  57     -17.773  80.433  40.321  1.00 59.94           H
ATOM    818 HG21 VAL A  57     -20.017  82.015  38.943  1.00 65.50           H
ATOM    819 HG22 VAL A  57     -19.446  80.431  38.377  1.00 65.50           H
ATOM    820 HG23 VAL A  57     -21.170  80.697  38.715  1.00 65.50           H
ATOM    821  N   TRP A  58     -18.795  77.722  42.314  1.00 46.94           N
ATOM    822  CA  TRP A  58     -18.350  77.301  43.636  1.00 49.05           C
ATOM    823  C   TRP A  58     -17.622  78.464  44.308  1.00 52.63           C
ATOM    824  O   TRP A  58     -16.678  79.016  43.739  1.00 43.48           O
ATOM    825  CB  TRP A  58     -17.423  76.088  43.538  1.00 45.64           C
ATOM    826  CG  TRP A  58     -17.108  75.492  44.868  1.00 44.93           C
ATOM    827  CD1 TRP A  58     -16.132  75.905  45.710  1.00 46.86           C
ATOM    828  CD2 TRP A  58     -17.795  74.403  45.551  1.00 41.47           C
ATOM    829  NE1 TRP A  58     -16.212  75.200  46.891  1.00 40.43           N
ATOM    830  CE2 TRP A  58     -17.216  74.254  46.844  1.00 46.10           C
ATOM    831  CE3 TRP A  58     -18.852  73.530  45.212  1.00 48.80           C
ATOM    832  CZ2 TRP A  58     -17.685  73.308  47.763  1.00 46.68           C
ATOM    833  CZ3 TRP A  58     -19.305  72.552  46.116  1.00 54.50           C
ATOM    834  CH2 TRP A  58     -18.730  72.445  47.393  1.00 44.92           C
ATOM    835  H   TRP A  58     -18.223  77.456  41.527  1.00 56.33           H
ATOM    836  HA  TRP A  58     -19.217  77.019  44.235  1.00 58.86           H
ATOM    837  HB2 TRP A  58     -17.926  75.324  42.955  1.00 54.77           H
ATOM    838  HB3 TRP A  58     -16.500  76.384  43.046  1.00 54.77           H
ATOM    839  HD1 TRP A  58     -15.445  76.716  45.516  1.00 56.23           H
ATOM    840  HE1 TRP A  58     -15.603  75.373  47.679  1.00 48.51           H
ATOM    841  HE3 TRP A  58     -19.319  73.611  44.241  1.00 58.56           H
ATOM    842  HZ2 TRP A  58     -17.253  73.256  48.752  1.00 56.01           H
ATOM    843  HZ3 TRP A  58     -20.110  71.891  45.831  1.00 65.40           H
ATOM    844  HH2 TRP A  58     -19.093  71.704  48.091  1.00 53.91           H
ATOM    845  N   ASN A  59     -17.966  79.004  45.360  1.00 48.66           N
ATOM    846  CA  ASN A  59     -17.343  79.913  46.333  1.00 55.03           C
ATOM    847  C   ASN A  59     -16.096  79.279  46.918  1.00 50.42           C
ATOM    848  O   ASN A  59     -16.147  78.386  47.737  1.00 51.42           O
ATOM    849  CB  ASN A  59     -18.359  80.299  47.431  1.00 57.92           C
ATOM    850  CG  ASN A  59     -17.856  81.421  48.313  1.00 59.31           C
ATOM    851  OD1 ASN A  59     -17.090  82.261  47.882  1.00 59.42           O
ATOM    852  ND2 ASN A  59     -18.554  81.557  49.472  1.00 80.15           N
ATOM    853  H   ASN A  59     -18.301  78.163  45.827  1.00 58.39           H
ATOM    854  HA  ASN A  59     -17.032  80.819  45.801  1.00 66.04           H
ATOM    855  HB2 ASN A  59     -18.608  79.427  48.037  1.00 69.50           H
ATOM    856  HB3 ASN A  59     -19.285  80.638  46.964  1.00 69.50           H
ATOM    857 HD21 ASN A  59     -19.093  80.752  49.752  1.00 96.18           H
ATOM    858  N   ALA A  60     -14.938  79.691  46.364  1.00 50.63           N
ATOM    859  CA  ALA A  60     -13.597  79.278  46.771  1.00 44.60           C
ATOM    860  C   ALA A  60     -12.849  80.456  47.412  1.00 43.18           C
ATOM    861  O   ALA A  60     -11.681  80.701  47.109  1.00 50.10           O
ATOM    862  CB  ALA A  60     -12.834  78.692  45.565  1.00 44.88           C
ATOM    863  H   ALA A  60     -15.025  80.426  45.674  1.00 60.75           H
ATOM    864  HA  ALA A  60     -13.696  78.495  47.517  1.00 53.52           H
ATOM    865  HB1 ALA A  60     -11.873  78.297  45.892  1.00 53.86           H
ATOM    866  HB2 ALA A  60     -13.408  77.880  45.120  1.00 53.86           H
ATOM    867  HB3 ALA A  60     -12.659  79.461  44.814  1.00 53.86           H
ATOM    868  N   SER A  61     -13.514  81.197  48.305  1.00 46.95           N
ATOM    869  CA  SER A  61     -12.944  82.397  48.918  1.00 54.10           C
ATOM    870  C   SER A  61     -12.408  82.166  50.334  1.00 48.37           C
ATOM    871  O   SER A  61     -11.716  83.045  50.845  1.00 50.34           O
ATOM    872  CB  SER A  61     -13.972  83.527  48.896  1.00 53.09           C
ATOM    873  OG  SER A  61     -15.055  83.182  49.721  1.00 58.44           O
ATOM    874  H   SER A  61     -14.473  80.964  48.521  1.00 56.34           H
ATOM    875  HA  SER A  61     -12.104  82.741  48.313  1.00 64.92           H
ATOM    876  HB2 SER A  61     -13.507  84.435  49.280  1.00 63.71           H
ATOM    877  HB3 SER A  61     -14.319  83.706  47.878  1.00 63.71           H
ATOM    878  HG  SER A  61     -15.705  82.712  49.188  1.00 70.13           H
ATOM    879  N   THR A  62     -12.752  81.040  50.978  1.00 45.34           N
ATOM    880  CA  THR A  62     -12.416  80.755  52.378  1.00 49.58           C
ATOM    881  C   THR A  62     -11.948  79.304  52.551  1.00 44.36           C
ATOM    882  O   THR A  62     -12.334  78.399  51.813  1.00 48.41           O
ATOM    883  CB  THR A  62     -13.630  81.033  53.281  1.00 52.25           C
ATOM    884  OG1 THR A  62     -14.734  80.243  52.906  1.00 55.89           O
ATOM    885  CG2 THR A  62     -14.051  82.506  53.235  1.00 54.97           C
ATOM    886  H   THR A  62     -13.345  80.371  50.507  1.00 54.41           H
ATOM    887  HA  THR A  62     -11.601  81.403  52.703  1.00 59.50           H
ATOM    888  HB  THR A  62     -13.359  80.785  54.307  1.00 62.71           H
ATOM    889  HG1 THR A  62     -15.078  79.798  53.684  1.00 67.07           H
ATOM    890 HG21 THR A  62     -14.830  82.687  53.971  1.00 65.96           H
ATOM    891 HG22 THR A  62     -13.199  83.147  53.457  1.00 65.96           H
ATOM    892 HG23 THR A  62     -14.453  82.753  52.254  1.00 65.96           H
ATOM    893  N   TYR A  63     -11.077  79.086  53.537  1.00 47.87           N
ATOM    894  CA  TYR A  63     -10.557  77.762  53.812  1.00 40.10           C
ATOM    895  C   TYR A  63     -11.671  76.756  54.154  1.00 41.25           C
ATOM    896  O   TYR A  63     -12.708  77.119  54.716  1.00 42.71           O
ATOM    897  CB  TYR A  63      -9.526  77.840  54.940  1.00 41.02           C
ATOM    898  CG  TYR A  63      -8.101  78.219  54.573  1.00 38.59           C
ATOM    899  CD1 TYR A  63      -7.473  77.736  53.402  1.00 41.55           C
ATOM    900  CD2 TYR A  63      -7.345  78.938  55.511  1.00 43.58           C
ATOM    901  CE1 TYR A  63      -6.100  77.962  53.191  1.00 41.97           C
ATOM    902  CE2 TYR A  63      -5.977  79.170  55.308  1.00 44.61           C
ATOM    903  CZ  TYR A  63      -5.348  78.676  54.157  1.00 41.04           C
ATOM    904  OH  TYR A  63      -4.011  78.854  54.000  1.00 46.01           O
ATOM    905  H   TYR A  63     -10.766  79.851  54.116  1.00 57.45           H
ATOM    906  HA  TYR A  63     -10.060  77.417  52.910  1.00 48.12           H
ATOM    907  HB2 TYR A  63      -9.897  78.521  55.705  1.00 49.22           H
ATOM    908  HB3 TYR A  63      -9.472  76.863  55.415  1.00 49.22           H
ATOM    909  HD1 TYR A  63      -8.016  77.135  52.691  1.00 49.86           H
ATOM    910  HD2 TYR A  63      -7.802  79.282  56.423  1.00 52.29           H
ATOM    911  HE1 TYR A  63      -5.614  77.555  52.317  1.00 50.37           H
ATOM    912  HE2 TYR A  63      -5.403  79.704  56.050  1.00 53.53           H
ATOM    913  HH  TYR A  63      -3.666  78.386  53.236  1.00 55.21           H
ATOM    914  N   PRO A  64     -11.446  75.467  53.855  1.00 39.03           N
ATOM    915  CA  PRO A  64     -12.407  74.419  54.149  1.00 40.11           C
ATOM    916  C   PRO A  64     -12.279  73.952  55.615  1.00 43.52           C
ATOM    917  O   PRO A  64     -11.371  74.367  56.331  1.00 38.88           O
ATOM    918  CB  PRO A  64     -11.969  73.303  53.203  1.00 36.95           C
ATOM    919  CG  PRO A  64     -10.446  73.424  53.231  1.00 34.70           C
ATOM    920  CD  PRO A  64     -10.255  74.930  53.208  1.00 36.83           C
ATOM    921  HA  PRO A  64     -13.425  74.688  53.865  1.00 48.13           H
ATOM    922  HB2 PRO A  64     -12.321  72.307  53.465  1.00 44.34           H
ATOM    923  HB3 PRO A  64     -12.330  73.569  52.209  1.00 44.34           H
ATOM    924  HG2 PRO A  64     -10.026  72.954  54.119  1.00 41.64           H
ATOM    925  HG3 PRO A  64     -10.009  73.015  52.324  1.00 41.64           H
ATOM    926  HD2 PRO A  64      -9.336  75.172  53.739  1.00 44.20           H
ATOM    927  HD3 PRO A  64     -10.227  75.266  52.172  1.00 44.20           H
ATOM    928  N   ASN A  65     -13.191  73.076  56.045  1.00 39.07           N
ATOM    929  CA  ASN A  65     -13.047  72.274  57.251  1.00 41.70           C
ATOM    930  C   ASN A  65     -11.732  71.486  57.232  1.00 41.62           C
ATOM    931  O   ASN A  65     -11.236  71.127  56.165  1.00 44.43           O
ATOM    932  CB  ASN A  65     -14.219  71.280  57.325  1.00 42.83           C
ATOM    933  CG  ASN A  65     -15.580  71.982  57.378  1.00 49.21           C
ATOM    934  OD1 ASN A  65     -15.765  72.946  58.114  1.00 52.97           O
ATOM    935  ND2 ASN A  65     -16.568  71.462  56.646  1.00 56.43           N
ATOM    936  H   ASN A  65     -13.934  72.813  55.410  1.00 46.88           H
ATOM    937  HA  ASN A  65     -13.076  72.924  58.126  1.00 50.03           H
ATOM    938  HB2 ASN A  65     -14.174  70.587  56.485  1.00 51.40           H
ATOM    939  HB3 ASN A  65     -14.099  70.719  58.251  1.00 51.40           H
ATOM    940 HD21 ASN A  65     -17.480  71.892  56.675  1.00 67.71           H
ATOM    941 HD22 ASN A  65     -16.392  70.663  56.051  1.00 67.71           H
ATOM    942  N   ASN A  66     -11.213  71.161  58.415  1.00 38.18           N
ATOM    943  CA  ASN A  66     -10.148  70.183  58.586  1.00 38.90           C
ATOM    944  C   ASN A  66     -10.756  68.813  58.845  1.00 41.10           C
ATOM    945  O   ASN A  66     -11.897  68.699  59.281  1.00 41.07           O
ATOM    946  CB  ASN A  66      -9.237  70.611  59.737  1.00 41.49           C
ATOM    947  CG  ASN A  66      -8.620  71.992  59.540  1.00 43.15           C
ATOM    948  OD1 ASN A  66      -8.468  72.743  60.492  1.00 44.89           O
ATOM    949  ND2 ASN A  66      -8.283  72.359  58.307  1.00 37.38           N
ATOM    950  H   ASN A  66     -11.690  71.470  59.252  1.00 45.82           H
ATOM    951  HA  ASN A  66      -9.540  70.119  57.683  1.00 46.68           H
ATOM    952  HB2 ASN A  66      -9.787  70.594  60.679  1.00 49.79           H
ATOM    953  HB3 ASN A  66      -8.428  69.888  59.845  1.00 49.79           H
ATOM    954 HD21 ASN A  66      -7.890  73.276  58.159  1.00 44.85           H
ATOM    955 HD22 ASN A  66      -8.407  71.726  57.535  1.00 44.85           H
ATOM    956  N   CYS A  67      -9.998  67.764  58.548  1.00 38.95           N
ATOM    957  CA  CYS A  67     -10.418  66.408  58.820  1.00 35.17           C
ATOM    958  C   CYS A  67     -10.467  66.155  60.332  1.00 40.23           C
ATOM    959  O   CYS A  67      -9.741  66.782  61.106  1.00 40.38           O
ATOM    960  CB  CYS A  67      -9.458  65.453  58.110  1.00 33.92           C
ATOM    961  SG  CYS A  67      -9.635  65.512  56.279  1.00 43.90           S
ATOM    962  H   CYS A  67      -9.072  67.904  58.171  1.00 46.74           H
ATOM    963  HA  CYS A  67     -11.416  66.246  58.416  1.00 42.20           H
ATOM    964  HB2 CYS A  67      -8.429  65.668  58.397  1.00 40.71           H
ATOM    965  HB3 CYS A  67      -9.698  64.443  58.423  1.00 40.71           H
ATOM    966  N   GLN A  68     -11.357  65.243  60.734  1.00 36.58           N
ATOM    967  CA  GLN A  68     -11.493  64.764  62.105  1.00 40.84           C
ATOM    968  C   GLN A  68     -10.167  64.165  62.558  1.00 41.20           C
ATOM    969  O   GLN A  68      -9.630  63.272  61.906  1.00 39.87           O
ATOM    970  CB  GLN A  68     -12.641  63.744  62.192  1.00 39.69           C
ATOM    971  CG  GLN A  68     -14.018  64.396  61.966  1.00 42.70           C
ATOM    972  CD  GLN A  68     -14.505  65.199  63.176  1.00 44.35           C
ATOM    973  OE1 GLN A  68     -13.803  65.341  64.167  1.00 42.61           O
ATOM    974  NE2 GLN A  68     -15.717  65.738  63.115  1.00 46.82           N
ATOM    975  H   GLN A  68     -11.928  64.787  60.036  1.00 43.90           H
ATOM    976  HA  GLN A  68     -11.734  65.609  62.748  1.00 49.01           H
ATOM    977  HB2 GLN A  68     -12.491  62.946  61.467  1.00 47.62           H
ATOM    978  HB3 GLN A  68     -12.635  63.273  63.171  1.00 47.62           H
ATOM    979  HG2 GLN A  68     -13.974  65.057  61.106  1.00 51.25           H
ATOM    980  HG3 GLN A  68     -14.746  63.620  61.741  1.00 51.25           H
ATOM    981 HE21 GLN A  68     -16.300  65.594  62.303  1.00 56.18           H
ATOM    982 HE22 GLN A  68     -16.057  66.278  63.896  1.00 56.18           H
ATOM    983  N   GLN A  69      -9.628  64.698  63.654  1.00 37.36           N
ATOM    984  CA  GLN A  69      -8.331  64.307  64.177  1.00 40.19           C
ATOM    985  C   GLN A  69      -8.227  64.603  65.668  1.00 41.45           C
ATOM    986  O   GLN A  69      -8.916  65.458  66.219  1.00 37.34           O
ATOM    987  CB  GLN A  69      -7.201  64.995  63.396  1.00 32.79           C
ATOM    988  CG  GLN A  69      -7.226  66.523  63.508  1.00 33.94           C
ATOM    989  CD  GLN A  69      -6.288  67.145  62.500  1.00 39.96           C
ATOM    990  OE1 GLN A  69      -5.108  67.341  62.764  1.00 33.46           O
ATOM    991  NE2 GLN A  69      -6.813  67.440  61.311  1.00 40.41           N
ATOM    992  H   GLN A  69     -10.122  65.429  64.146  1.00 44.83           H
ATOM    993  HA  GLN A  69      -8.212  63.234  64.051  1.00 48.23           H
ATOM    994  HB2 GLN A  69      -6.241  64.632  63.763  1.00 39.35           H
ATOM    995  HB3 GLN A  69      -7.285  64.715  62.346  1.00 39.35           H
ATOM    996  HG2 GLN A  69      -8.233  66.906  63.355  1.00 40.73           H
ATOM    997  HG3 GLN A  69      -6.875  66.775  64.508  1.00 40.73           H
ATOM    998 HE21 GLN A  69      -7.794  67.266  61.142  1.00 48.49           H
ATOM    999 HE22 GLN A  69      -6.217  67.833  60.598  1.00 48.49           H
ATOM   1000  N   TYR A  70      -7.314  63.877  66.295  1.00 40.96           N
ATOM   1001  CA  TYR A  70      -6.783  64.159  67.605  1.00 39.88           C
ATOM   1002  C   TYR A  70      -6.239  65.585  67.658  1.00 44.54           C
ATOM   1003  O   TYR A  70      -5.504  66.017  66.771  1.00 45.41           O
ATOM   1004  CB  TYR A  70      -5.670  63.149  67.872  1.00 42.27           C
ATOM   1005  CG  TYR A  70      -5.039  63.340  69.231  1.00 50.24           C
ATOM   1006  CD1 TYR A  70      -5.665  62.798  70.369  1.00 40.59           C
ATOM   1007  CD2 TYR A  70      -3.859  64.098  69.355  1.00 44.10           C
ATOM   1008  CE1 TYR A  70      -5.093  62.991  71.638  1.00 52.40           C
ATOM   1009  CE2 TYR A  70      -3.275  64.284  70.614  1.00 54.51           C
ATOM   1010  CZ  TYR A  70      -3.887  63.721  71.759  1.00 54.47           C
ATOM   1011  OH  TYR A  70      -3.293  63.860  72.970  1.00 62.01           O
ATOM   1012  H   TYR A  70      -6.844  63.157  65.770  1.00 49.15           H
ATOM   1013  HA  TYR A  70      -7.565  64.030  68.350  1.00 47.86           H
ATOM   1014  HB2 TYR A  70      -6.086  62.142  67.815  1.00 50.73           H
ATOM   1015  HB3 TYR A  70      -4.906  63.248  67.101  1.00 50.73           H
ATOM   1016  HD1 TYR A  70      -6.588  62.246  70.273  1.00 48.71           H
ATOM   1017  HD2 TYR A  70      -3.402  64.542  68.484  1.00 52.92           H
ATOM   1018  HE1 TYR A  70      -5.572  62.584  72.514  1.00 62.88           H
ATOM   1019  HE2 TYR A  70      -2.365  64.857  70.699  1.00 65.41           H
ATOM   1020  HH  TYR A  70      -2.534  64.447  72.949  1.00 74.41           H
ATOM   1021  N   VAL A  71      -6.607  66.293  68.725  1.00 44.52           N
ATOM   1022  CA  VAL A  71      -6.214  67.664  68.979  1.00 38.66           C
ATOM   1023  C   VAL A  71      -5.261  67.656  70.171  1.00 47.01           C
ATOM   1024  O   VAL A  71      -5.575  67.125  71.239  1.00 46.55           O
ATOM   1025  CB  VAL A  71      -7.469  68.535  69.180  1.00 43.80           C
ATOM   1026  CG1 VAL A  71      -7.085  69.950  69.643  1.00 48.58           C
ATOM   1027  CG2 VAL A  71      -8.259  68.624  67.859  1.00 39.65           C
ATOM   1028  H   VAL A  71      -7.205  65.853  69.412  1.00 53.42           H
ATOM   1029  HA  VAL A  71      -5.677  68.060  68.115  1.00 46.39           H
ATOM   1030  HB  VAL A  71      -8.107  68.080  69.939  1.00 52.56           H
ATOM   1031 HG11 VAL A  71      -7.985  70.547  69.779  1.00 58.30           H
ATOM   1032 HG12 VAL A  71      -6.562  69.909  70.598  1.00 58.30           H
ATOM   1033 HG13 VAL A  71      -6.444  70.425  68.901  1.00 58.30           H
ATOM   1034 HG21 VAL A  71      -9.138  69.252  67.994  1.00 47.59           H
ATOM   1035 HG22 VAL A  71      -7.634  69.044  67.074  1.00 47.59           H
ATOM   1036 HG23 VAL A  71      -8.595  67.637  67.552  1.00 47.59           H
ATOM   1037  N   ASP A  72      -4.085  68.243  69.959  1.00 45.58           N
ATOM   1038  CA  ASP A  72      -3.049  68.339  70.963  1.00 45.25           C
ATOM   1039  C   ASP A  72      -3.450  69.401  71.995  1.00 40.72           C
ATOM   1040  O   ASP A  72      -3.476  70.594  71.710  1.00 41.31           O
ATOM   1041  CB  ASP A  72      -1.718  68.682  70.301  1.00 42.80           C
ATOM   1042  CG  ASP A  72      -0.561  68.747  71.290  1.00 47.06           C
ATOM   1043  OD1 ASP A  72      -0.749  68.360  72.458  1.00 49.50           O
ATOM   1044  OD2 ASP A  72       0.529  69.164  70.855  1.00 46.39           O1-
ATOM   1045  H   ASP A  72      -3.913  68.687  69.069  1.00 54.69           H
ATOM   1046  HA  ASP A  72      -2.944  67.366  71.444  1.00 54.30           H
ATOM   1047  HB2 ASP A  72      -1.481  67.939  69.541  1.00 51.36           H
ATOM   1048  HB3 ASP A  72      -1.767  69.627  69.760  1.00 51.36           H
ATOM   1049  N   GLU A  73      -3.743  68.946  73.210  1.00 47.58           N
ATOM   1050  CA  GLU A  73      -4.057  69.753  74.380  1.00 47.64           C
ATOM   1051  C   GLU A  73      -2.988  69.581  75.476  1.00 52.12           C
ATOM   1052  O   GLU A  73      -3.249  69.909  76.628  1.00 48.52           O
ATOM   1053  CB  GLU A  73      -5.452  69.367  74.903  1.00 45.22           C
ATOM   1054  CG  GLU A  73      -6.562  69.627  73.877  1.00 52.16           C
ATOM   1055  CD  GLU A  73      -7.982  69.352  74.380  1.00 68.46           C
ATOM   1056  OE1 GLU A  73      -8.873  69.299  73.502  1.00 74.01           O
ATOM   1057  OE2 GLU A  73      -8.168  69.211  75.611  1.00 67.87           O1-
ATOM   1058  H   GLU A  73      -3.734  67.947  73.351  1.00 57.10           H
ATOM   1059  HA  GLU A  73      -4.081  70.809  74.109  1.00 57.17           H
ATOM   1060  HB2 GLU A  73      -5.454  68.311  75.175  1.00 54.26           H
ATOM   1061  HB3 GLU A  73      -5.667  69.956  75.795  1.00 54.26           H
ATOM   1062  HG2 GLU A  73      -6.521  70.670  73.561  1.00 62.59           H
ATOM   1063  HG3 GLU A  73      -6.404  69.049  72.966  1.00 62.59           H
ATOM   1064  N   GLN A  74      -1.793  69.063  75.153  1.00 45.22           N
ATOM   1065  CA  GLN A  74      -0.711  68.875  76.114  1.00 51.40           C
ATOM   1066  C   GLN A  74      -0.205  70.205  76.716  1.00 47.53           C
ATOM   1067  O   GLN A  74       0.219  70.224  77.867  1.00 44.80           O
ATOM   1068  CB  GLN A  74       0.398  68.047  75.449  1.00 41.08           C
ATOM   1069  CG  GLN A  74       1.694  67.835  76.246  1.00 48.91           C
ATOM   1070  CD  GLN A  74       1.577  66.990  77.513  1.00 63.48           C
ATOM   1071  OE1 GLN A  74       0.511  66.804  78.089  1.00 58.71           O
ATOM   1072  NE2 GLN A  74       2.720  66.494  77.984  1.00 71.85           N
ATOM   1073  H   GLN A  74      -1.620  68.791  74.194  1.00 54.26           H
ATOM   1074  HA  GLN A  74      -1.122  68.280  76.930  1.00 61.68           H
ATOM   1075  HB2 GLN A  74      -0.006  67.071  75.178  1.00 49.30           H
ATOM   1076  HB3 GLN A  74       0.685  68.562  74.535  1.00 49.30           H
ATOM   1077  HG2 GLN A  74       2.446  67.390  75.595  1.00 58.69           H
ATOM   1078  HG3 GLN A  74       2.064  68.813  76.544  1.00 58.69           H
ATOM   1079 HE21 GLN A  74       3.590  66.680  77.510  1.00 86.22           H
ATOM   1080 HE22 GLN A  74       2.702  65.930  78.824  1.00 86.22           H
ATOM   1081  N   PHE A  75      -0.255  71.312  75.965  1.00 45.34           N
ATOM   1082  CA  PHE A  75       0.163  72.641  76.411  1.00 42.79           C
ATOM   1083  C   PHE A  75      -0.909  73.673  76.021  1.00 45.40           C
ATOM   1084  O   PHE A  75      -0.660  74.478  75.128  1.00 42.90           O
ATOM   1085  CB  PHE A  75       1.551  72.997  75.838  1.00 36.48           C
ATOM   1086  CG  PHE A  75       2.639  71.998  76.153  1.00 40.70           C
ATOM   1087  CD1 PHE A  75       3.113  71.867  77.474  1.00 41.12           C
ATOM   1088  CD2 PHE A  75       3.149  71.163  75.141  1.00 39.09           C
ATOM   1089  CE1 PHE A  75       4.077  70.893  77.777  1.00 34.87           C
ATOM   1090  CE2 PHE A  75       4.142  70.212  75.441  1.00 46.72           C
ATOM   1091  CZ  PHE A  75       4.606  70.075  76.763  1.00 37.74           C
ATOM   1092  H   PHE A  75      -0.640  71.235  75.033  1.00 54.40           H
ATOM   1093  HA  PHE A  75       0.233  72.641  77.499  1.00 51.35           H
ATOM   1094  HB2 PHE A  75       1.474  73.089  74.760  1.00 43.78           H
ATOM   1095  HB3 PHE A  75       1.851  73.966  76.232  1.00 43.78           H
ATOM   1096  HD1 PHE A  75       2.718  72.496  78.258  1.00 49.35           H
ATOM   1097  HD2 PHE A  75       2.779  71.248  74.132  1.00 46.91           H
ATOM   1098  HE1 PHE A  75       4.423  70.778  78.794  1.00 41.84           H
ATOM   1099  HE2 PHE A  75       4.535  69.573  74.666  1.00 56.07           H
ATOM   1100  HZ  PHE A  75       5.345  69.325  77.003  1.00 45.29           H
ATOM   1101  N   PRO A  76      -2.098  73.682  76.660  1.00 50.05           N
ATOM   1102  CA  PRO A  76      -3.154  74.646  76.351  1.00 45.72           C
ATOM   1103  C   PRO A  76      -2.652  76.099  76.415  1.00 55.76           C
ATOM   1104  O   PRO A  76      -1.935  76.489  77.342  1.00 50.72           O
ATOM   1105  CB  PRO A  76      -4.231  74.403  77.422  1.00 54.28           C
ATOM   1106  CG  PRO A  76      -4.015  72.944  77.808  1.00 51.26           C
ATOM   1107  CD  PRO A  76      -2.492  72.852  77.790  1.00 52.22           C
ATOM   1108  HA  PRO A  76      -3.598  74.401  75.385  1.00 54.87           H
ATOM   1109  HB2 PRO A  76      -3.995  75.021  78.290  1.00 65.14           H
ATOM   1110  HB3 PRO A  76      -5.247  74.606  77.087  1.00 65.14           H
ATOM   1111  HG2 PRO A  76      -4.384  72.737  78.812  1.00 61.51           H
ATOM   1112  HG3 PRO A  76      -4.483  72.288  77.075  1.00 61.51           H
ATOM   1113  HD2 PRO A  76      -2.081  73.270  78.709  1.00 62.66           H
ATOM   1114  HD3 PRO A  76      -2.206  71.812  77.668  1.00 62.66           H
ATOM   1115  N   GLY A  77      -3.033  76.884  75.401  1.00 53.27           N
ATOM   1116  CA  GLY A  77      -2.631  78.276  75.214  1.00 56.13           C
ATOM   1117  C   GLY A  77      -1.197  78.484  74.705  1.00 56.32           C
ATOM   1118  O   GLY A  77      -0.816  79.631  74.465  1.00 61.62           O
ATOM   1119  H   GLY A  77      -3.590  76.470  74.663  1.00 63.92           H
ATOM   1120  HA2 GLY A  77      -3.310  78.720  74.487  1.00 67.36           H
ATOM   1121  HA3 GLY A  77      -2.724  78.795  76.169  1.00 67.36           H
ATOM   1122  N   PHE A  78      -0.395  77.421  74.554  1.00 49.49           N
ATOM   1123  CA  PHE A  78       0.976  77.502  74.074  1.00 49.46           C
ATOM   1124  C   PHE A  78       1.007  77.405  72.541  1.00 45.92           C
ATOM   1125  O   PHE A  78       0.575  76.409  71.965  1.00 43.25           O
ATOM   1126  CB  PHE A  78       1.777  76.383  74.734  1.00 44.42           C
ATOM   1127  CG  PHE A  78       3.237  76.362  74.366  1.00 44.08           C
ATOM   1128  CD1 PHE A  78       4.076  77.424  74.746  1.00 46.52           C
ATOM   1129  CD2 PHE A  78       3.755  75.273  73.644  1.00 40.65           C
ATOM   1130  CE1 PHE A  78       5.437  77.394  74.408  1.00 46.27           C
ATOM   1131  CE2 PHE A  78       5.113  75.245  73.321  1.00 38.42           C
ATOM   1132  CZ  PHE A  78       5.957  76.295  73.708  1.00 46.88           C
ATOM   1133  H   PHE A  78      -0.766  76.498  74.737  1.00 59.38           H
ATOM   1134  HA  PHE A  78       1.411  78.451  74.388  1.00 59.35           H
ATOM   1135  HB2 PHE A  78       1.689  76.471  75.816  1.00 53.31           H
ATOM   1136  HB3 PHE A  78       1.357  75.436  74.421  1.00 53.31           H
ATOM   1137  HD1 PHE A  78       3.676  78.264  75.294  1.00 55.83           H
ATOM   1138  HD2 PHE A  78       3.119  74.456  73.342  1.00 48.79           H
ATOM   1139  HE1 PHE A  78       6.084  78.209  74.699  1.00 55.53           H
ATOM   1140  HE2 PHE A  78       5.506  74.420  72.761  1.00 46.11           H
ATOM   1141  HZ  PHE A  78       7.006  76.257  73.461  1.00 56.26           H
ATOM   1142  N   SER A  79       1.539  78.433  71.876  1.00 44.34           N
ATOM   1143  CA  SER A  79       1.523  78.533  70.412  1.00 54.38           C
ATOM   1144  C   SER A  79       2.385  77.466  69.740  1.00 41.43           C
ATOM   1145  O   SER A  79       2.076  77.083  68.620  1.00 42.82           O
ATOM   1146  CB  SER A  79       1.961  79.925  69.948  1.00 40.41           C
ATOM   1147  OG  SER A  79       3.289  80.173  70.369  1.00 49.11           O
ATOM   1148  H   SER A  79       1.900  79.220  72.395  1.00 53.20           H
ATOM   1149  HA  SER A  79       0.495  78.387  70.079  1.00 65.26           H
ATOM   1150  HB2 SER A  79       1.913  79.966  68.861  1.00 48.50           H
ATOM   1151  HB3 SER A  79       1.292  80.678  70.361  1.00 48.50           H
ATOM   1152  HG  SER A  79       3.567  81.014  69.997  1.00 58.93           H
ATOM   1153  N   GLY A  80       3.456  77.013  70.406  1.00 42.08           N
ATOM   1154  CA  GLY A  80       4.412  76.063  69.864  1.00 41.82           C
ATOM   1155  C   GLY A  80       3.744  74.751  69.452  1.00 43.13           C
ATOM   1156  O   GLY A  80       4.124  74.173  68.441  1.00 39.63           O
ATOM   1157  H   GLY A  80       3.631  77.377  71.331  1.00 50.50           H
ATOM   1158  HA2 GLY A  80       4.857  76.515  68.990  1.00 50.19           H
ATOM   1159  HA3 GLY A  80       5.193  75.860  70.595  1.00 50.19           H
ATOM   1160  N   SER A  81       2.775  74.286  70.250  1.00 44.71           N
ATOM   1161  CA  SER A  81       1.965  73.105  69.986  1.00 41.60           C
ATOM   1162  C   SER A  81       0.702  73.455  69.205  1.00 44.12           C
ATOM   1163  O   SER A  81       0.331  72.735  68.279  1.00 39.90           O
ATOM   1164  CB  SER A  81       1.637  72.388  71.297  1.00 43.63           C
ATOM   1165  OG  SER A  81       1.022  73.249  72.234  1.00 46.29           O
ATOM   1166  H   SER A  81       2.532  74.822  71.070  1.00 53.65           H
ATOM   1167  HA  SER A  81       2.542  72.408  69.376  1.00 49.92           H
ATOM   1168  HB2 SER A  81       0.958  71.567  71.081  1.00 52.36           H
ATOM   1169  HB3 SER A  81       2.552  71.993  71.730  1.00 52.36           H
ATOM   1170  HG  SER A  81       0.781  72.733  73.009  1.00 55.55           H
ATOM   1171  N   GLU A  82       0.032  74.550  69.576  1.00 39.87           N
ATOM   1172  CA  GLU A  82      -1.285  74.864  69.041  1.00 44.49           C
ATOM   1173  C   GLU A  82      -1.262  75.301  67.571  1.00 39.43           C
ATOM   1174  O   GLU A  82      -2.294  75.197  66.920  1.00 39.95           O
ATOM   1175  CB  GLU A  82      -2.007  75.887  69.924  1.00 48.61           C
ATOM   1176  CG  GLU A  82      -2.455  75.250  71.247  1.00 50.10           C
ATOM   1177  CD  GLU A  82      -3.259  76.202  72.126  1.00 58.22           C
ATOM   1178  OE1 GLU A  82      -3.086  77.434  71.980  1.00 56.44           O
ATOM   1179  OE2 GLU A  82      -4.039  75.672  72.946  1.00 55.94           O1-
ATOM   1180  H   GLU A  82       0.370  75.101  70.352  1.00 47.85           H
ATOM   1181  HA  GLU A  82      -1.869  73.943  69.079  1.00 53.38           H
ATOM   1182  HB2 GLU A  82      -1.345  76.731  70.116  1.00 58.33           H
ATOM   1183  HB3 GLU A  82      -2.892  76.254  69.403  1.00 58.33           H
ATOM   1184  HG2 GLU A  82      -3.036  74.343  71.073  1.00 60.12           H
ATOM   1185  HG3 GLU A  82      -1.579  74.935  71.815  1.00 60.12           H
ATOM   1186  N   MET A  83      -0.123  75.783  67.046  1.00 39.50           N
ATOM   1187  CA  MET A  83       0.009  76.207  65.649  1.00 45.59           C
ATOM   1188  C   MET A  83      -0.119  75.018  64.670  1.00 36.99           C
ATOM   1189  O   MET A  83      -0.182  75.233  63.473  1.00 39.56           O
ATOM   1190  CB  MET A  83       1.324  76.978  65.438  1.00 37.04           C
ATOM   1191  CG  MET A  83       2.610  76.134  65.484  1.00 38.59           C
ATOM   1192  SD  MET A  83       4.026  76.935  64.677  1.00 45.61           S
ATOM   1193  CE  MET A  83       3.965  76.151  63.062  1.00 56.87           C
ATOM   1194  H   MET A  83       0.692  75.863  67.639  1.00 47.40           H
ATOM   1195  HA  MET A  83      -0.805  76.902  65.436  1.00 54.71           H
ATOM   1196  HB2 MET A  83       1.261  77.458  64.464  1.00 44.45           H
ATOM   1197  HB3 MET A  83       1.397  77.774  66.177  1.00 44.45           H
ATOM   1198  HG2 MET A  83       2.864  75.904  66.516  1.00 46.31           H
ATOM   1199  HG3 MET A  83       2.440  75.188  64.973  1.00 46.31           H
ATOM   1200  HE1 MET A  83       4.808  76.495  62.464  1.00 68.24           H
ATOM   1201  HE2 MET A  83       4.028  75.077  63.181  1.00 68.24           H
ATOM   1202  HE3 MET A  83       3.031  76.399  62.566  1.00 68.24           H
ATOM   1203  N   TRP A  84      -0.095  73.781  65.183  1.00 37.06           N
ATOM   1204  CA  TRP A  84      -0.114  72.542  64.430  1.00 39.43           C
ATOM   1205  C   TRP A  84      -1.505  71.875  64.439  1.00 35.78           C
ATOM   1206  O   TRP A  84      -1.782  71.013  63.617  1.00 40.83           O
ATOM   1207  CB  TRP A  84       0.885  71.527  65.044  1.00 37.43           C
ATOM   1208  CG  TRP A  84       2.260  72.062  64.917  1.00 37.03           C
ATOM   1209  CD1 TRP A  84       3.014  72.590  65.950  1.00 40.57           C
ATOM   1210  CD2 TRP A  84       3.063  72.115  63.713  1.00 38.06           C
ATOM   1211  NE1 TRP A  84       4.295  72.924  65.469  1.00 36.23           N
ATOM   1212  CE2 TRP A  84       4.333  72.662  64.088  1.00 38.93           C
ATOM   1213  CE3 TRP A  84       2.847  71.760  62.363  1.00 36.51           C
ATOM   1214  CZ2 TRP A  84       5.361  72.893  63.144  1.00 40.02           C
ATOM   1215  CZ3 TRP A  84       3.852  71.993  61.440  1.00 37.36           C
ATOM   1216  CH2 TRP A  84       5.085  72.581  61.828  1.00 37.70           C
ATOM   1217  H   TRP A  84       0.042  73.716  66.166  1.00 44.47           H
ATOM   1218  HA  TRP A  84       0.171  72.717  63.352  1.00 47.32           H
ATOM   1219  HB2 TRP A  84       0.628  71.310  66.092  1.00 44.92           H
ATOM   1220  HB3 TRP A  84       0.800  70.551  64.513  1.00 44.92           H
ATOM   1221  HD1 TRP A  84       2.740  72.720  66.978  1.00 48.69           H
ATOM   1222  HE1 TRP A  84       4.997  73.411  65.994  1.00 43.47           H
ATOM   1223  HE3 TRP A  84       1.899  71.313  62.066  1.00 43.81           H
ATOM   1224  HZ2 TRP A  84       6.315  73.311  63.444  1.00 48.02           H
ATOM   1225  HZ3 TRP A  84       3.703  71.731  60.391  1.00 44.83           H
ATOM   1226  HH2 TRP A  84       5.830  72.788  61.065  1.00 45.24           H
ATOM   1227  N   ASN A  85      -2.364  72.298  65.377  1.00 36.37           N
ATOM   1228  CA  ASN A  85      -3.728  71.805  65.522  1.00 40.38           C
ATOM   1229  C   ASN A  85      -4.642  72.376  64.457  1.00 35.26           C
ATOM   1230  O   ASN A  85      -4.364  73.468  63.972  1.00 38.60           O
ATOM   1231  CB  ASN A  85      -4.304  72.226  66.881  1.00 39.16           C
ATOM   1232  CG  ASN A  85      -3.828  71.363  68.036  1.00 45.13           C
ATOM   1233  OD1 ASN A  85      -3.537  70.181  67.877  1.00 45.53           O
ATOM   1234  ND2 ASN A  85      -3.873  71.926  69.231  1.00 37.76           N
ATOM   1235  H   ASN A  85      -2.076  73.046  65.993  1.00 43.64           H
ATOM   1236  HA  ASN A  85      -3.713  70.717  65.452  1.00 48.46           H
ATOM   1237  HB2 ASN A  85      -4.093  73.277  67.077  1.00 47.00           H
ATOM   1238  HB3 ASN A  85      -5.383  72.117  66.845  1.00 47.00           H
ATOM   1239 HD21 ASN A  85      -3.638  71.378  70.045  1.00 45.31           H
ATOM   1240 HD22 ASN A  85      -4.190  72.878  69.339  1.00 45.31           H
ATOM   1241  N   PRO A  86      -5.776  71.709  64.172  1.00 37.81           N
ATOM   1242  CA  PRO A  86      -6.827  72.269  63.332  1.00 34.69           C
ATOM   1243  C   PRO A  86      -7.204  73.685  63.775  1.00 43.57           C
ATOM   1244  O   PRO A  86      -7.440  73.921  64.956  1.00 40.06           O
ATOM   1245  CB  PRO A  86      -8.031  71.334  63.525  1.00 41.94           C
ATOM   1246  CG  PRO A  86      -7.375  70.010  63.866  1.00 46.74           C
ATOM   1247  CD  PRO A  86      -6.202  70.438  64.742  1.00 34.62           C
ATOM   1248  HA  PRO A  86      -6.523  72.224  62.288  1.00 41.62           H
ATOM   1249  HB2 PRO A  86      -8.597  71.659  64.399  1.00 50.32           H
ATOM   1250  HB3 PRO A  86      -8.690  71.265  62.663  1.00 50.32           H
ATOM   1251  HG2 PRO A  86      -8.040  69.360  64.431  1.00 56.09           H
ATOM   1252  HG3 PRO A  86      -7.044  69.549  62.942  1.00 56.09           H
ATOM   1253  HD2 PRO A  86      -6.551  70.579  65.764  1.00 41.54           H
ATOM   1254  HD3 PRO A  86      -5.425  69.675  64.675  1.00 41.54           H
ATOM   1255  N   ASN A  87      -7.276  74.611  62.820  1.00 41.30           N
ATOM   1256  CA  ASN A  87      -7.662  76.006  63.035  1.00 40.34           C
ATOM   1257  C   ASN A  87      -8.977  76.336  62.310  1.00 45.64           C
ATOM   1258  O   ASN A  87      -9.396  77.490  62.272  1.00 45.90           O
ATOM   1259  CB  ASN A  87      -6.511  76.943  62.624  1.00 40.45           C
ATOM   1260  CG  ASN A  87      -6.173  76.892  61.130  1.00 47.12           C
ATOM   1261  OD1 ASN A  87      -6.588  75.998  60.402  1.00 43.06           O
ATOM   1262  ND2 ASN A  87      -5.389  77.850  60.659  1.00 47.31           N
ATOM   1263  H   ASN A  87      -7.046  74.340  61.873  1.00 49.56           H
ATOM   1264  HA  ASN A  87      -7.843  76.173  64.097  1.00 48.41           H
ATOM   1265  HB2 ASN A  87      -6.754  77.967  62.905  1.00 48.55           H
ATOM   1266  HB3 ASN A  87      -5.622  76.652  63.182  1.00 48.55           H
ATOM   1267 HD21 ASN A  87      -5.119  77.846  59.687  1.00 56.78           H
ATOM   1268 HD22 ASN A  87      -5.036  78.562  61.284  1.00 56.78           H
ATOM   1269  N   ARG A  88      -9.615  75.323  61.715  1.00 45.17           N
ATOM   1270  CA  ARG A  88     -10.971  75.358  61.195  1.00 45.37           C
ATOM   1271  C   ARG A  88     -11.764  74.260  61.888  1.00 42.74           C
ATOM   1272  O   ARG A  88     -11.198  73.318  62.442  1.00 49.72           O
ATOM   1273  CB  ARG A  88     -10.955  75.182  59.652  1.00 43.82           C
ATOM   1274  CG  ARG A  88     -10.294  76.374  58.922  1.00 46.99           C
ATOM   1275  CD  ARG A  88     -11.175  77.628  59.086  1.00 58.41           C
ATOM   1276  NE  ARG A  88     -10.629  78.844  58.479  1.00 54.14           N
ATOM   1277  CZ  ARG A  88      -9.566  79.546  58.898  1.00 65.42           C
ATOM   1278  NH1 ARG A  88      -8.881  79.237  60.000  1.00 61.68           N
ATOM   1279  NH2 ARG A  88      -9.167  80.597  58.188  1.00 66.22           N1+
ATOM   1280  H   ARG A  88      -9.178  74.412  61.747  1.00 54.21           H
ATOM   1281  HA  ARG A  88     -11.448  76.299  61.463  1.00 54.44           H
ATOM   1282  HB2 ARG A  88     -10.440  74.260  59.382  1.00 52.58           H
ATOM   1283  HB3 ARG A  88     -11.983  75.089  59.303  1.00 52.58           H
ATOM   1284  HG2 ARG A  88      -9.289  76.547  59.306  1.00 56.39           H
ATOM   1285  HG3 ARG A  88     -10.210  76.141  57.862  1.00 56.39           H
ATOM   1286  HD2 ARG A  88     -12.129  77.419  58.603  1.00 70.09           H
ATOM   1287  HD3 ARG A  88     -11.372  77.834  60.137  1.00 70.09           H
ATOM   1288  HE  ARG A  88     -11.074  79.134  57.620  1.00 64.97           H
ATOM   1289 HH11 ARG A  88      -9.162  78.446  60.564  1.00 74.01           H
ATOM   1290 HH12 ARG A  88      -8.080  79.782  60.277  1.00 74.01           H
ATOM   1291 HH21 ARG A  88      -9.661  80.854  57.347  1.00 79.46           H
ATOM   1292 HH22 ARG A  88      -8.362  81.125  58.489  1.00 79.46           H
ATOM   1293  N   GLU A  89     -13.088  74.394  61.854  1.00 45.17           N
ATOM   1294  CA  GLU A  89     -13.976  73.346  62.311  1.00 47.43           C
ATOM   1295  C   GLU A  89     -13.601  72.002  61.677  1.00 40.51           C
ATOM   1296  O   GLU A  89     -13.309  71.919  60.481  1.00 46.24           O
ATOM   1297  CB  GLU A  89     -15.413  73.714  61.951  1.00 53.50           C
ATOM   1298  H   GLU A  89     -13.498  75.194  61.400  1.00 54.20           H
ATOM   1299  HA  GLU A  89     -13.903  73.277  63.396  1.00 56.92           H
ATOM   1300  HB1 GLU A  89     -15.659  74.699  62.351  1.00 64.20           H
ATOM   1301  HB3 GLU A  89     -16.083  72.977  62.391  1.00 64.20           H
ATOM   1302  N   MET A  90     -13.598  70.953  62.493  1.00 39.74           N
ATOM   1303  CA  MET A  90     -13.360  69.603  62.032  1.00 45.50           C
ATOM   1304  C   MET A  90     -14.650  68.990  61.512  1.00 42.41           C
ATOM   1305  O   MET A  90     -15.735  69.252  62.037  1.00 46.13           O
ATOM   1306  CB  MET A  90     -12.767  68.718  63.126  1.00 40.29           C
ATOM   1307  CG  MET A  90     -11.368  69.153  63.570  1.00 42.90           C
ATOM   1308  SD  MET A  90     -10.596  67.953  64.691  1.00 41.59           S
ATOM   1309  CE  MET A  90     -11.614  68.191  66.184  1.00 44.10           C
ATOM   1310  H   MET A  90     -13.828  71.084  63.468  1.00 47.69           H
ATOM   1311  HA  MET A  90     -12.627  69.645  61.236  1.00 54.61           H
ATOM   1312  HB2 MET A  90     -13.440  68.702  63.984  1.00 48.35           H
ATOM   1313  HB3 MET A  90     -12.694  67.703  62.737  1.00 48.35           H
ATOM   1314  HG2 MET A  90     -10.730  69.254  62.691  1.00 51.48           H
ATOM   1315  HG3 MET A  90     -11.429  70.120  64.071  1.00 51.48           H
ATOM   1316  HE1 MET A  90     -11.209  67.592  66.996  1.00 52.92           H
ATOM   1317  HE2 MET A  90     -11.596  69.240  66.483  1.00 52.92           H
ATOM   1318  HE3 MET A  90     -12.640  67.879  65.988  1.00 52.92           H
ATOM   1319  N   SER A  91     -14.505  68.158  60.482  1.00 40.66           N
ATOM   1320  CA  SER A  91     -15.602  67.482  59.807  1.00 43.06           C
ATOM   1321  C   SER A  91     -15.057  66.307  59.005  1.00 43.31           C
ATOM   1322  O   SER A  91     -13.987  66.412  58.412  1.00 38.83           O
ATOM   1323  CB  SER A  91     -16.299  68.468  58.858  1.00 46.03           C
ATOM   1324  OG  SER A  91     -17.441  67.847  58.314  1.00 46.47           O
ATOM   1325  H   SER A  91     -13.576  68.011  60.108  1.00 48.80           H
ATOM   1326  HA  SER A  91     -16.315  67.135  60.552  1.00 51.67           H
ATOM   1327  HB2 SER A  91     -16.597  69.369  59.395  1.00 55.24           H
ATOM   1328  HB3 SER A  91     -15.614  68.739  58.053  1.00 55.24           H
ATOM   1329  HG  SER A  91     -17.817  68.432  57.652  1.00 55.76           H
ATOM   1330  N   GLU A  92     -15.824  65.219  58.917  1.00 45.89           N
ATOM   1331  CA  GLU A  92     -15.572  64.198  57.907  1.00 39.62           C
ATOM   1332  C   GLU A  92     -15.740  64.711  56.464  1.00 45.49           C
ATOM   1333  O   GLU A  92     -15.243  64.096  55.523  1.00 40.98           O
ATOM   1334  CB  GLU A  92     -16.454  62.974  58.148  1.00 43.19           C
ATOM   1335  CG  GLU A  92     -16.053  62.223  59.423  1.00 41.53           C
ATOM   1336  CD  GLU A  92     -16.892  60.962  59.530  1.00 42.87           C
ATOM   1337  OE1 GLU A  92     -16.456  59.911  59.022  1.00 43.46           O
ATOM   1338  OE2 GLU A  92     -17.991  61.066  60.104  1.00 45.93           O1-
ATOM   1339  H   GLU A  92     -16.683  65.166  59.447  1.00 55.06           H
ATOM   1340  HA  GLU A  92     -14.539  63.890  58.035  1.00 47.54           H
ATOM   1341  HB2 GLU A  92     -17.490  63.301  58.240  1.00 51.83           H
ATOM   1342  HB3 GLU A  92     -16.371  62.299  57.296  1.00 51.83           H
ATOM   1343  HG2 GLU A  92     -14.996  61.965  59.352  1.00 49.84           H
ATOM   1344  HG3 GLU A  92     -16.269  62.873  60.270  1.00 49.84           H
ATOM   1345  N   ASP A  93     -16.451  65.821  56.268  1.00 43.38           N
ATOM   1346  CA  ASP A  93     -16.528  66.504  54.989  1.00 42.39           C
ATOM   1347  C   ASP A  93     -15.328  67.451  54.906  1.00 38.95           C
ATOM   1348  O   ASP A  93     -15.443  68.621  55.274  1.00 43.29           O
ATOM   1349  CB  ASP A  93     -17.881  67.230  54.887  1.00 46.36           C
ATOM   1350  CG  ASP A  93     -18.097  67.940  53.550  1.00 44.07           C
ATOM   1351  OD1 ASP A  93     -17.205  67.855  52.685  1.00 44.77           O
ATOM   1352  OD2 ASP A  93     -19.159  68.573  53.396  1.00 45.17           O1-
ATOM   1353  H   ASP A  93     -16.861  66.281  57.069  1.00 52.06           H
ATOM   1354  HA  ASP A  93     -16.473  65.768  54.185  1.00 50.87           H
ATOM   1355  HB2 ASP A  93     -18.698  66.524  55.035  1.00 55.63           H
ATOM   1356  HB3 ASP A  93     -18.002  67.960  55.686  1.00 55.63           H
ATOM   1357  N   CYS A  94     -14.180  66.931  54.438  1.00 37.12           N
ATOM   1358  CA  CYS A  94     -12.892  67.617  54.528  1.00 37.62           C
ATOM   1359  C   CYS A  94     -11.992  67.428  53.301  1.00 40.15           C
ATOM   1360  O   CYS A  94     -10.864  67.909  53.338  1.00 39.78           O
ATOM   1361  CB  CYS A  94     -12.154  67.204  55.821  1.00 36.74           C
ATOM   1362  SG  CYS A  94     -11.620  65.468  55.681  1.00 40.51           S
ATOM   1363  H   CYS A  94     -14.170  65.959  54.160  1.00 44.54           H
ATOM   1364  HA  CYS A  94     -13.079  68.689  54.603  1.00 45.15           H
ATOM   1365  HB2 CYS A  94     -11.277  67.838  55.948  1.00 44.09           H
ATOM   1366  HB3 CYS A  94     -12.798  67.348  56.678  1.00 44.09           H
ATOM   1367  N   LEU A  95     -12.446  66.771  52.221  1.00 39.49           N
ATOM   1368  CA  LEU A  95     -11.637  66.504  51.025  1.00 40.33           C
ATOM   1369  C   LEU A  95     -11.693  67.673  50.043  1.00 42.35           C
ATOM   1370  O   LEU A  95     -12.433  67.663  49.058  1.00 38.28           O
ATOM   1371  CB  LEU A  95     -12.023  65.156  50.399  1.00 35.99           C
ATOM   1372  CG  LEU A  95     -11.772  63.945  51.319  1.00 37.80           C
ATOM   1373  CD1 LEU A  95     -12.026  62.649  50.539  1.00 41.17           C
ATOM   1374  CD2 LEU A  95     -10.341  63.931  51.883  1.00 39.16           C
ATOM   1375  H   LEU A  95     -13.392  66.420  52.232  1.00 47.38           H
ATOM   1376  HA  LEU A  95     -10.596  66.427  51.331  1.00 48.40           H
ATOM   1377  HB2 LEU A  95     -13.079  65.177  50.121  1.00 43.18           H
ATOM   1378  HB3 LEU A  95     -11.435  65.032  49.491  1.00 43.18           H
ATOM   1379  HG  LEU A  95     -12.476  63.994  52.150  1.00 45.36           H
ATOM   1380 HD11 LEU A  95     -11.869  61.790  51.193  1.00 49.40           H
ATOM   1381 HD12 LEU A  95     -13.054  62.627  50.178  1.00 49.40           H
ATOM   1382 HD13 LEU A  95     -11.340  62.574  49.694  1.00 49.40           H
ATOM   1383 HD21 LEU A  95     -10.173  63.000  52.417  1.00 46.99           H
ATOM   1384 HD22 LEU A  95      -9.614  64.017  51.078  1.00 46.99           H
ATOM   1385 HD23 LEU A  95     -10.203  64.743  52.596  1.00 46.99           H
ATOM   1386  N   TYR A  96     -10.856  68.670  50.331  1.00 39.05           N
ATOM   1387  CA  TYR A  96     -10.732  69.922  49.601  1.00 38.25           C
ATOM   1388  C   TYR A  96      -9.258  70.256  49.370  1.00 36.38           C
ATOM   1389  O   TYR A  96      -8.373  69.806  50.097  1.00 38.30           O
ATOM   1390  CB  TYR A  96     -11.391  71.044  50.412  1.00 36.69           C
ATOM   1391  CG  TYR A  96     -12.868  70.842  50.638  1.00 37.50           C
ATOM   1392  CD1 TYR A  96     -13.318  70.137  51.766  1.00 38.48           C
ATOM   1393  CD2 TYR A  96     -13.793  71.326  49.706  1.00 37.02           C
ATOM   1394  CE1 TYR A  96     -14.683  69.855  51.927  1.00 38.48           C
ATOM   1395  CE2 TYR A  96     -15.162  71.072  49.868  1.00 39.36           C
ATOM   1396  CZ  TYR A  96     -15.611  70.321  50.970  1.00 41.76           C
ATOM   1397  OH  TYR A  96     -16.938  70.071  51.112  1.00 44.73           O
ATOM   1398  H   TYR A  96     -10.247  68.557  51.129  1.00 46.86           H
ATOM   1399  HA  TYR A  96     -11.232  69.834  48.640  1.00 45.90           H
ATOM   1400  HB2 TYR A  96     -10.890  71.117  51.376  1.00 44.03           H
ATOM   1401  HB3 TYR A  96     -11.246  71.977  49.876  1.00 44.03           H
ATOM   1402  HD1 TYR A  96     -12.608  69.811  52.506  1.00 46.18           H
ATOM   1403  HD2 TYR A  96     -13.451  71.881  48.854  1.00 44.43           H
ATOM   1404  HE1 TYR A  96     -15.023  69.299  52.784  1.00 46.17           H
ATOM   1405  HE2 TYR A  96     -15.873  71.445  49.149  1.00 47.23           H
ATOM   1406  HH  TYR A  96     -17.116  69.405  51.788  1.00 53.68           H
ATOM   1407  N   LEU A  97      -8.999  71.077  48.359  1.00 34.11           N
ATOM   1408  CA  LEU A  97      -7.682  71.602  48.063  1.00 34.44           C
ATOM   1409  C   LEU A  97      -7.747  73.116  47.882  1.00 31.50           C
ATOM   1410  O   LEU A  97      -8.812  73.694  47.670  1.00 35.12           O
ATOM   1411  CB  LEU A  97      -7.041  70.811  46.900  1.00 39.11           C
ATOM   1412  CG  LEU A  97      -7.810  70.802  45.553  1.00 37.98           C
ATOM   1413  CD1 LEU A  97      -7.574  72.088  44.752  1.00 34.92           C
ATOM   1414  CD2 LEU A  97      -7.350  69.629  44.674  1.00 37.29           C
ATOM   1415  H   LEU A  97      -9.771  71.439  47.816  1.00 40.94           H
ATOM   1416  HA  LEU A  97      -7.044  71.439  48.932  1.00 41.33           H
ATOM   1417  HB2 LEU A  97      -6.024  71.167  46.732  1.00 46.94           H
ATOM   1418  HB3 LEU A  97      -6.959  69.780  47.247  1.00 46.94           H
ATOM   1419  HG  LEU A  97      -8.880  70.702  45.732  1.00 45.57           H
ATOM   1420 HD11 LEU A  97      -8.126  72.033  43.814  1.00 41.91           H
ATOM   1421 HD12 LEU A  97      -7.922  72.960  45.297  1.00 41.91           H
ATOM   1422 HD13 LEU A  97      -6.513  72.206  44.531  1.00 41.91           H
ATOM   1423 HD21 LEU A  97      -7.926  69.617  43.750  1.00 44.75           H
ATOM   1424 HD22 LEU A  97      -6.290  69.725  44.436  1.00 44.75           H
ATOM   1425 HD23 LEU A  97      -7.519  68.685  45.192  1.00 44.75           H
ATOM   1426  N   ASN A  98      -6.582  73.745  48.009  1.00 32.15           N
ATOM   1427  CA  ASN A  98      -6.364  75.185  48.019  1.00 37.24           C
ATOM   1428  C   ASN A  98      -5.302  75.478  46.980  1.00 37.18           C
ATOM   1429  O   ASN A  98      -4.341  74.720  46.888  1.00 37.33           O
ATOM   1430  CB  ASN A  98      -5.840  75.654  49.397  1.00 39.94           C
ATOM   1431  CG  ASN A  98      -6.714  75.155  50.533  1.00 37.80           C
ATOM   1432  OD1 ASN A  98      -7.897  75.459  50.579  1.00 41.32           O
ATOM   1433  ND2 ASN A  98      -6.145  74.397  51.465  1.00 37.77           N
ATOM   1434  H   ASN A  98      -5.759  73.175  48.150  1.00 38.57           H
ATOM   1435  HA  ASN A  98      -7.285  75.711  47.784  1.00 44.69           H
ATOM   1436  HB2 ASN A  98      -4.801  75.360  49.540  1.00 47.93           H
ATOM   1437  HB3 ASN A  98      -5.907  76.740  49.385  1.00 47.93           H
ATOM   1438 HD21 ASN A  98      -6.702  74.013  52.217  1.00 45.33           H
ATOM   1439 HD22 ASN A  98      -5.173  74.139  51.378  1.00 45.33           H
ATOM   1440  N   ILE A  99      -5.446  76.571  46.231  1.00 35.32           N
ATOM   1441  CA  ILE A  99      -4.517  76.920  45.161  1.00 38.01           C
ATOM   1442  C   ILE A  99      -4.185  78.407  45.247  1.00 36.85           C
ATOM   1443  O   ILE A  99      -5.084  79.234  45.183  1.00 41.15           O
ATOM   1444  CB  ILE A  99      -5.082  76.582  43.753  1.00 36.53           C
ATOM   1445  CG1 ILE A  99      -5.732  75.183  43.636  1.00 38.83           C
ATOM   1446  CG2 ILE A  99      -3.921  76.767  42.755  1.00 38.02           C
ATOM   1447  CD1 ILE A  99      -6.439  74.933  42.291  1.00 38.80           C
ATOM   1448  H   ILE A  99      -6.262  77.153  46.361  1.00 42.38           H
ATOM   1449  HA  ILE A  99      -3.599  76.356  45.298  1.00 45.61           H
ATOM   1450  HB  ILE A  99      -5.850  77.320  43.512  1.00 43.84           H
ATOM   1451 HG12 ILE A  99      -4.982  74.412  43.798  1.00 46.60           H
ATOM   1452 HG13 ILE A  99      -6.492  75.072  44.409  1.00 46.60           H
ATOM   1453 HG21 ILE A  99      -4.252  76.570  41.737  1.00 45.62           H
ATOM   1454 HG22 ILE A  99      -3.551  77.789  42.783  1.00 45.62           H
ATOM   1455 HG23 ILE A  99      -3.098  76.100  43.008  1.00 45.62           H
ATOM   1456 HD11 ILE A  99      -6.976  73.987  42.344  1.00 46.56           H
ATOM   1457 HD12 ILE A  99      -7.158  75.729  42.098  1.00 46.56           H
ATOM   1458 HD13 ILE A  99      -5.722  74.883  41.473  1.00 46.56           H
ATOM   1459  N   TRP A 100      -2.900  78.743  45.319  1.00 35.37           N
ATOM   1460  CA  TRP A 100      -2.398  80.093  45.169  1.00 38.31           C
ATOM   1461  C   TRP A 100      -1.826  80.261  43.772  1.00 40.77           C
ATOM   1462  O   TRP A 100      -1.030  79.443  43.317  1.00 42.51           O
ATOM   1463  CB  TRP A 100      -1.367  80.409  46.244  1.00 38.93           C
ATOM   1464  CG  TRP A 100      -1.984  80.503  47.594  1.00 47.78           C
ATOM   1465  CD1 TRP A 100      -2.458  81.642  48.135  1.00 47.94           C
ATOM   1466  CD2 TRP A 100      -2.265  79.451  48.563  1.00 37.78           C
ATOM   1467  NE1 TRP A 100      -2.972  81.385  49.377  1.00 42.77           N
ATOM   1468  CE2 TRP A 100      -2.863  80.059  49.706  1.00 46.16           C
ATOM   1469  CE3 TRP A 100      -2.083  78.054  48.612  1.00 43.70           C
ATOM   1470  CZ2 TRP A 100      -3.233  79.338  50.840  1.00 39.20           C
ATOM   1471  CZ3 TRP A 100      -2.413  77.316  49.774  1.00 36.91           C
ATOM   1472  CH2 TRP A 100      -2.998  77.957  50.875  1.00 43.93           C
ATOM   1473  H   TRP A 100      -2.213  78.006  45.374  1.00 42.45           H
ATOM   1474  HA  TRP A 100      -3.214  80.801  45.300  1.00 45.98           H
ATOM   1475  HB2 TRP A 100      -0.601  79.637  46.247  1.00 46.71           H
ATOM   1476  HB3 TRP A 100      -0.901  81.365  46.013  1.00 46.71           H
ATOM   1477  HD1 TRP A 100      -2.455  82.609  47.658  1.00 57.53           H
ATOM   1478  HE1 TRP A 100      -3.365  82.104  49.968  1.00 51.33           H
ATOM   1479  HE3 TRP A 100      -1.669  77.548  47.757  1.00 52.44           H
ATOM   1480  HZ2 TRP A 100      -3.704  79.845  51.667  1.00 47.03           H
ATOM   1481  HZ3 TRP A 100      -2.240  76.250  49.803  1.00 44.29           H
ATOM   1482  HH2 TRP A 100      -3.283  77.387  51.745  1.00 52.71           H
ATOM   1483  N   VAL A 101      -2.265  81.319  43.094  1.00 42.56           N
ATOM   1484  CA  VAL A 101      -1.960  81.584  41.691  1.00 37.62           C
ATOM   1485  C   VAL A 101      -1.376  83.000  41.602  1.00 42.48           C
ATOM   1486  O   VAL A 101      -2.072  83.943  41.985  1.00 39.71           O
ATOM   1487  CB  VAL A 101      -3.237  81.446  40.827  1.00 45.53           C
ATOM   1488  CG1 VAL A 101      -2.901  81.617  39.347  1.00 41.42           C
ATOM   1489  CG2 VAL A 101      -3.940  80.084  40.969  1.00 44.23           C
ATOM   1490  H   VAL A 101      -2.910  81.947  43.551  1.00 51.07           H
ATOM   1491  HA  VAL A 101      -1.242  80.850  41.333  1.00 45.15           H
ATOM   1492  HB  VAL A 101      -3.945  82.223  41.104  1.00 54.64           H
ATOM   1493 HG11 VAL A 101      -3.815  81.522  38.765  1.00 49.70           H
ATOM   1494 HG12 VAL A 101      -2.473  82.597  39.158  1.00 49.70           H
ATOM   1495 HG13 VAL A 101      -2.188  80.853  39.038  1.00 49.70           H
ATOM   1496 HG21 VAL A 101      -4.822  80.054  40.332  1.00 53.08           H
ATOM   1497 HG22 VAL A 101      -3.261  79.283  40.678  1.00 53.08           H
ATOM   1498 HG23 VAL A 101      -4.264  79.934  41.998  1.00 53.08           H
ATOM   1499  N   PRO A 102      -0.162  83.183  41.035  1.00 44.87           N
ATOM   1500  CA  PRO A 102       0.411  84.507  40.810  1.00 44.41           C
ATOM   1501  C   PRO A 102      -0.541  85.400  40.010  1.00 47.98           C
ATOM   1502  O   PRO A 102      -1.363  84.899  39.245  1.00 44.48           O
ATOM   1503  CB  PRO A 102       1.687  84.253  39.997  1.00 40.10           C
ATOM   1504  CG  PRO A 102       2.090  82.838  40.401  1.00 44.20           C
ATOM   1505  CD  PRO A 102       0.734  82.156  40.532  1.00 39.72           C
ATOM   1506  HA  PRO A 102       0.713  84.955  41.756  1.00 53.29           H
ATOM   1507  HB2 PRO A 102       1.416  84.241  38.940  1.00 48.12           H
ATOM   1508  HB3 PRO A 102       2.479  84.980  40.167  1.00 48.12           H
ATOM   1509  HG2 PRO A 102       2.677  82.343  39.628  1.00 53.04           H
ATOM   1510  HG3 PRO A 102       2.629  82.857  41.345  1.00 53.04           H
ATOM   1511  HD2 PRO A 102       0.388  81.810  39.560  1.00 47.66           H
ATOM   1512  HD3 PRO A 102       0.841  81.341  41.247  1.00 47.66           H
ATOM   1513  N   SER A 103      -0.418  86.715  40.186  1.00 46.01           N
ATOM   1514  CA  SER A 103      -1.201  87.713  39.473  1.00 52.42           C
ATOM   1515  C   SER A 103      -0.218  88.609  38.709  1.00 55.95           C
ATOM   1516  O   SER A 103       0.691  89.153  39.338  1.00 49.44           O
ATOM   1517  CB  SER A 103      -2.055  88.503  40.462  1.00 51.52           C
ATOM   1518  OG  SER A 103      -2.811  89.472  39.770  1.00 56.51           O
ATOM   1519  H   SER A 103       0.297  87.052  40.819  1.00 55.21           H
ATOM   1520  HA  SER A 103      -1.888  87.210  38.801  1.00 62.91           H
ATOM   1521  HB2 SER A 103      -2.729  87.829  40.990  1.00 61.83           H
ATOM   1522  HB3 SER A 103      -1.405  89.002  41.179  1.00 61.83           H
ATOM   1523  HG  SER A 103      -3.504  89.023  39.270  1.00 67.81           H
ATOM   1524  N   PRO A 104      -0.369  88.776  37.377  1.00 49.93           N
ATOM   1525  CA  PRO A 104      -1.422  88.187  36.549  1.00 51.55           C
ATOM   1526  C   PRO A 104      -1.282  86.659  36.413  1.00 49.06           C
ATOM   1527  O   PRO A 104      -0.197  86.109  36.603  1.00 47.85           O
ATOM   1528  CB  PRO A 104      -1.221  88.839  35.168  1.00 51.00           C
ATOM   1529  CG  PRO A 104       0.273  89.147  35.123  1.00 48.09           C
ATOM   1530  CD  PRO A 104       0.546  89.568  36.566  1.00 48.53           C
ATOM   1531  HA  PRO A 104      -2.408  88.502  36.879  1.00 61.86           H
ATOM   1532  HB2 PRO A 104      -1.556  88.236  34.324  1.00 61.20           H
ATOM   1533  HB3 PRO A 104      -1.765  89.784  35.185  1.00 61.20           H
ATOM   1534  HG2 PRO A 104       0.838  88.261  34.831  1.00 57.71           H
ATOM   1535  HG3 PRO A 104       0.488  89.982  34.458  1.00 57.71           H
ATOM   1536  HD2 PRO A 104       1.588  89.343  36.801  1.00 58.23           H
ATOM   1537  HD3 PRO A 104       0.319  90.627  36.692  1.00 58.23           H
ATOM   1538  N   ARG A 105      -2.384  85.981  36.063  1.00 46.58           N
ATOM   1539  CA  ARG A 105      -2.430  84.523  35.974  1.00 48.74           C
ATOM   1540  C   ARG A 105      -1.370  84.021  34.979  1.00 47.37           C
ATOM   1541  O   ARG A 105      -1.393  84.460  33.824  1.00 48.43           O
ATOM   1542  CB  ARG A 105      -3.835  84.067  35.558  1.00 43.06           C
ATOM   1543  CG  ARG A 105      -3.961  82.536  35.625  1.00 46.35           C
ATOM   1544  CD  ARG A 105      -5.249  82.011  35.008  1.00 38.50           C
ATOM   1545  NE  ARG A 105      -6.423  82.516  35.721  1.00 41.53           N
ATOM   1546  CZ  ARG A 105      -7.679  82.470  35.282  1.00 43.89           C
ATOM   1547  NH1 ARG A 105      -7.987  81.880  34.130  1.00 45.94           N
ATOM   1548  NH2 ARG A 105      -8.638  83.028  36.010  1.00 43.25           N1+
ATOM   1549  H   ARG A 105      -3.245  86.491  35.918  1.00 55.90           H
ATOM   1550  HA  ARG A 105      -2.249  84.123  36.970  1.00 58.49           H
ATOM   1551  HB2 ARG A 105      -4.558  84.506  36.247  1.00 51.67           H
ATOM   1552  HB3 ARG A 105      -4.063  84.416  34.550  1.00 51.67           H
ATOM   1553  HG2 ARG A 105      -3.143  82.069  35.089  1.00 55.61           H
ATOM   1554  HG3 ARG A 105      -3.903  82.221  36.664  1.00 55.61           H
ATOM   1555  HD2 ARG A 105      -5.306  82.321  33.967  1.00 46.21           H
ATOM   1556  HD3 ARG A 105      -5.243  80.921  35.051  1.00 46.21           H
ATOM   1557  HE  ARG A 105      -6.252  82.955  36.616  1.00 49.84           H
ATOM   1558 HH11 ARG A 105      -7.260  81.452  33.575  1.00 55.13           H
ATOM   1559 HH12 ARG A 105      -8.945  81.855  33.813  1.00 55.13           H
ATOM   1560 HH21 ARG A 105      -8.400  83.466  36.889  1.00 51.90           H
ATOM   1561 HH22 ARG A 105      -9.600  82.999  35.708  1.00 51.90           H
ATOM   1562  N   PRO A 106      -0.505  83.061  35.370  1.00 47.75           N
ATOM   1563  CA  PRO A 106       0.448  82.457  34.448  1.00 45.02           C
ATOM   1564  C   PRO A 106      -0.257  81.656  33.344  1.00 42.76           C
ATOM   1565  O   PRO A 106      -1.463  81.419  33.402  1.00 46.02           O
ATOM   1566  CB  PRO A 106       1.305  81.523  35.312  1.00 46.52           C
ATOM   1567  CG  PRO A 106       1.117  82.034  36.736  1.00 46.36           C
ATOM   1568  CD  PRO A 106      -0.328  82.515  36.712  1.00 47.43           C
ATOM   1569  HA  PRO A 106       1.119  83.222  34.059  1.00 54.02           H
ATOM   1570  HB2 PRO A 106       0.864  80.529  35.263  1.00 55.82           H
ATOM   1571  HB3 PRO A 106       2.351  81.479  35.014  1.00 55.82           H
ATOM   1572  HG2 PRO A 106       1.223  81.232  37.464  1.00 55.63           H
ATOM   1573  HG3 PRO A 106       1.818  82.845  36.941  1.00 55.63           H
ATOM   1574  HD2 PRO A 106      -1.012  81.681  36.874  1.00 56.91           H
ATOM   1575  HD3 PRO A 106      -0.423  83.281  37.481  1.00 56.91           H
ATOM   1576  N   LYS A 107       0.496  81.231  32.330  1.00 38.58           N
ATOM   1577  CA  LYS A 107      -0.047  80.427  31.236  1.00 46.59           C
ATOM   1578  C   LYS A 107       0.216  78.943  31.457  1.00 41.73           C
ATOM   1579  O   LYS A 107      -0.691  78.141  31.287  1.00 43.23           O
ATOM   1580  CB  LYS A 107       0.471  80.935  29.878  1.00 46.38           C
ATOM   1581  CG  LYS A 107       0.211  82.438  29.641  1.00 47.71           C
ATOM   1582  CD  LYS A 107      -1.274  82.808  29.782  1.00 59.39           C
ATOM   1583  CE  LYS A 107      -1.528  84.303  29.599  1.00 57.18           C
ATOM   1584  NZ  LYS A 107      -2.950  84.616  29.836  1.00 64.40           N1+
ATOM   1585  H   LYS A 107       1.478  81.479  32.305  1.00 46.30           H
ATOM   1586  HA  LYS A 107      -1.131  80.526  31.223  1.00 55.91           H
ATOM   1587  HB2 LYS A 107       1.548  80.765  29.827  1.00 55.65           H
ATOM   1588  HB3 LYS A 107       0.001  80.357  29.081  1.00 55.65           H
ATOM   1589  HG2 LYS A 107       0.791  83.029  30.348  1.00 57.25           H
ATOM   1590  HG3 LYS A 107       0.548  82.693  28.636  1.00 57.25           H
ATOM   1591  HD2 LYS A 107      -1.859  82.245  29.053  1.00 71.27           H
ATOM   1592  HD3 LYS A 107      -1.607  82.548  30.782  1.00 71.27           H
ATOM   1593  HE2 LYS A 107      -0.908  84.863  30.301  1.00 68.62           H
ATOM   1594  HE3 LYS A 107      -1.256  84.586  28.581  1.00 68.62           H
ATOM   1595  HZ1 LYS A 107      -3.098  85.614  29.791  1.00 77.28           H
ATOM   1596  HZ2 LYS A 107      -3.528  84.152  29.152  1.00 77.28           H
ATOM   1597  HZ3 LYS A 107      -3.217  84.295  30.760  1.00 77.28           H
ATOM   1598  N   SER A 108       1.442  78.586  31.827  1.00 43.60           N
ATOM   1599  CA  SER A 108       1.867  77.208  32.035  1.00 48.19           C
ATOM   1600  C   SER A 108       3.164  77.242  32.859  1.00 48.55           C
ATOM   1601  O   SER A 108       4.254  77.068  32.316  1.00 50.12           O
ATOM   1602  CB  SER A 108       1.999  76.538  30.657  1.00 44.72           C
ATOM   1603  OG  SER A 108       2.058  75.132  30.772  1.00 51.69           O
ATOM   1604  H   SER A 108       2.141  79.307  31.923  1.00 52.32           H
ATOM   1605  HA  SER A 108       1.093  76.701  32.615  1.00 57.83           H
ATOM   1606  HB2 SER A 108       1.147  76.796  30.029  1.00 53.66           H
ATOM   1607  HB3 SER A 108       2.906  76.897  30.172  1.00 53.66           H
ATOM   1608  HG  SER A 108       2.336  74.764  29.928  1.00 62.03           H
ATOM   1609  N   THR A 109       3.036  77.491  34.173  1.00 39.69           N
ATOM   1610  CA  THR A 109       4.163  77.582  35.109  1.00 46.25           C
ATOM   1611  C   THR A 109       4.282  76.357  36.035  1.00 41.37           C
ATOM   1612  O   THR A 109       3.345  75.577  36.179  1.00 41.84           O
ATOM   1613  CB  THR A 109       4.095  78.902  35.900  1.00 40.48           C
ATOM   1614  OG1 THR A 109       5.372  79.186  36.443  1.00 54.16           O
ATOM   1615  CG2 THR A 109       3.102  78.882  37.072  1.00 43.27           C
ATOM   1616  H   THR A 109       2.108  77.629  34.550  1.00 47.63           H
ATOM   1617  HA  THR A 109       5.096  77.616  34.544  1.00 55.50           H
ATOM   1618  HB  THR A 109       3.818  79.700  35.211  1.00 48.58           H
ATOM   1619  HG1 THR A 109       5.251  79.702  37.247  1.00 64.99           H
ATOM   1620 HG21 THR A 109       3.107  79.850  37.570  1.00 51.93           H
ATOM   1621 HG22 THR A 109       2.103  78.662  36.704  1.00 51.93           H
ATOM   1622 HG23 THR A 109       3.391  78.138  37.811  1.00 51.93           H
ATOM   1623  N   THR A 110       5.441  76.223  36.684  1.00 44.71           N
ATOM   1624  CA  THR A 110       5.735  75.188  37.669  1.00 40.57           C
ATOM   1625  C   THR A 110       4.637  75.106  38.734  1.00 39.76           C
ATOM   1626  O   THR A 110       4.182  76.124  39.252  1.00 37.54           O
ATOM   1627  CB  THR A 110       7.093  75.511  38.288  1.00 47.38           C
ATOM   1628  OG1 THR A 110       8.055  75.570  37.258  1.00 49.98           O
ATOM   1629  CG2 THR A 110       7.549  74.468  39.313  1.00 47.27           C
ATOM   1630  H   THR A 110       6.162  76.913  36.525  1.00 53.65           H
ATOM   1631  HA  THR A 110       5.819  74.236  37.140  1.00 48.68           H
ATOM   1632  HB  THR A 110       7.039  76.485  38.777  1.00 56.86           H
ATOM   1633  HG1 THR A 110       8.832  76.019  37.603  1.00 59.97           H
ATOM   1634 HG21 THR A 110       8.537  74.744  39.681  1.00 56.73           H
ATOM   1635 HG22 THR A 110       6.861  74.431  40.158  1.00 56.73           H
ATOM   1636 HG23 THR A 110       7.615  73.486  38.844  1.00 56.73           H
ATOM   1637  N   VAL A 111       4.215  73.874  39.029  1.00 38.35           N
ATOM   1638  CA  VAL A 111       3.233  73.547  40.046  1.00 34.42           C
ATOM   1639  C   VAL A 111       3.950  72.810  41.187  1.00 39.59           C
ATOM   1640  O   VAL A 111       4.758  71.911  40.947  1.00 36.63           O
ATOM   1641  CB  VAL A 111       2.099  72.689  39.466  1.00 37.69           C
ATOM   1642  CG1 VAL A 111       1.075  72.289  40.550  1.00 37.68           C
ATOM   1643  CG2 VAL A 111       1.359  73.417  38.337  1.00 43.55           C
ATOM   1644  H   VAL A 111       4.625  73.094  38.534  1.00 46.02           H
ATOM   1645  HA  VAL A 111       2.789  74.464  40.420  1.00 41.30           H
ATOM   1646  HB  VAL A 111       2.541  71.787  39.052  1.00 45.22           H
ATOM   1647 HG11 VAL A 111       0.282  71.688  40.105  1.00 45.22           H
ATOM   1648 HG12 VAL A 111       1.552  71.695  41.327  1.00 45.22           H
ATOM   1649 HG13 VAL A 111       0.637  73.179  41.002  1.00 45.22           H
ATOM   1650 HG21 VAL A 111       0.597  72.765  37.916  1.00 52.26           H
ATOM   1651 HG22 VAL A 111       0.891  74.320  38.722  1.00 52.26           H
ATOM   1652 HG23 VAL A 111       2.052  73.672  37.537  1.00 52.26           H
ATOM   1653  N   MET A 112       3.617  73.187  42.417  1.00 33.26           N
ATOM   1654  CA  MET A 112       4.043  72.518  43.651  1.00 35.68           C
ATOM   1655  C   MET A 112       2.812  72.126  44.447  1.00 31.62           C
ATOM   1656  O   MET A 112       1.964  72.975  44.674  1.00 39.94           O
ATOM   1657  CB  MET A 112       4.947  73.441  44.472  1.00 36.10           C
ATOM   1658  CG  MET A 112       6.293  73.653  43.775  1.00 35.73           C
ATOM   1659  SD  MET A 112       7.459  74.727  44.648  1.00 40.44           S
ATOM   1660  CE  MET A 112       7.949  73.600  45.999  1.00 36.85           C
ATOM   1661  H   MET A 112       2.945  73.936  42.515  1.00 39.92           H
ATOM   1662  HA  MET A 112       4.604  71.621  43.409  1.00 42.82           H
ATOM   1663  HB2 MET A 112       4.457  74.404  44.607  1.00 43.32           H
ATOM   1664  HB3 MET A 112       5.116  72.991  45.446  1.00 43.32           H
ATOM   1665  HG2 MET A 112       6.764  72.679  43.642  1.00 42.87           H
ATOM   1666  HG3 MET A 112       6.120  74.078  42.787  1.00 42.87           H
ATOM   1667  HE1 MET A 112       8.528  74.154  46.738  1.00 44.22           H
ATOM   1668  HE2 MET A 112       7.067  73.187  46.487  1.00 44.22           H
ATOM   1669  HE3 MET A 112       8.559  72.789  45.599  1.00 44.22           H
ATOM   1670  N   VAL A 113       2.694  70.851  44.841  1.00 34.41           N
ATOM   1671  CA  VAL A 113       1.585  70.319  45.627  1.00 34.31           C
ATOM   1672  C   VAL A 113       2.106  69.861  46.998  1.00 32.29           C
ATOM   1673  O   VAL A 113       2.862  68.898  47.072  1.00 34.91           O
ATOM   1674  CB  VAL A 113       0.868  69.156  44.917  1.00 33.83           C
ATOM   1675  CG1 VAL A 113      -0.343  68.739  45.771  1.00 31.15           C
ATOM   1676  CG2 VAL A 113       0.410  69.493  43.493  1.00 38.57           C
ATOM   1677  H   VAL A 113       3.423  70.202  44.588  1.00 41.29           H
ATOM   1678  HA  VAL A 113       0.852  71.104  45.768  1.00 41.17           H
ATOM   1679  HB  VAL A 113       1.550  68.311  44.858  1.00 40.60           H
ATOM   1680 HG11 VAL A 113      -0.890  67.943  45.274  1.00 37.38           H
ATOM   1681 HG12 VAL A 113      -0.025  68.368  46.743  1.00 37.38           H
ATOM   1682 HG13 VAL A 113      -1.012  69.589  45.918  1.00 37.38           H
ATOM   1683 HG21 VAL A 113      -0.027  68.605  43.035  1.00 46.28           H
ATOM   1684 HG22 VAL A 113      -0.337  70.281  43.492  1.00 46.28           H
ATOM   1685 HG23 VAL A 113       1.259  69.817  42.900  1.00 46.28           H
ATOM   1686  N   TRP A 114       1.663  70.544  48.056  1.00 35.40           N
ATOM   1687  CA  TRP A 114       1.989  70.300  49.459  1.00 33.59           C
ATOM   1688  C   TRP A 114       1.107  69.202  50.045  1.00 32.58           C
ATOM   1689  O   TRP A 114      -0.120  69.258  49.924  1.00 32.65           O
ATOM   1690  CB  TRP A 114       1.800  71.578  50.284  1.00 32.09           C
ATOM   1691  CG  TRP A 114       2.056  71.392  51.758  1.00 33.23           C
ATOM   1692  CD1 TRP A 114       1.157  71.493  52.765  1.00 33.38           C
ATOM   1693  CD2 TRP A 114       3.313  71.046  52.406  1.00 31.07           C
ATOM   1694  NE1 TRP A 114       1.767  71.237  53.983  1.00 36.13           N
ATOM   1695  CE2 TRP A 114       3.099  70.938  53.818  1.00 34.34           C
ATOM   1696  CE3 TRP A 114       4.623  70.843  51.935  1.00 28.04           C
ATOM   1697  CZ2 TRP A 114       4.140  70.653  54.706  1.00 32.28           C
ATOM   1698  CZ3 TRP A 114       5.683  70.595  52.820  1.00 32.52           C
ATOM   1699  CH2 TRP A 114       5.446  70.548  54.212  1.00 29.22           C
ATOM   1700  H   TRP A 114       1.032  71.309  47.877  1.00 42.48           H
ATOM   1701  HA  TRP A 114       3.035  70.026  49.532  1.00 40.31           H
ATOM   1702  HB2 TRP A 114       2.495  72.327  49.903  1.00 38.51           H
ATOM   1703  HB3 TRP A 114       0.783  71.945  50.147  1.00 38.51           H
ATOM   1704  HD1 TRP A 114       0.111  71.733  52.642  1.00 40.05           H
ATOM   1705  HE1 TRP A 114       1.289  71.311  54.869  1.00 43.36           H
ATOM   1706  HE3 TRP A 114       4.812  70.905  50.876  1.00 33.65           H
ATOM   1707  HZ2 TRP A 114       3.948  70.556  55.762  1.00 38.74           H
ATOM   1708  HZ3 TRP A 114       6.685  70.469  52.434  1.00 39.03           H
ATOM   1709  HH2 TRP A 114       6.267  70.420  54.894  1.00 35.06           H
ATOM   1710  N   ILE A 115       1.750  68.264  50.746  1.00 34.29           N
ATOM   1711  CA  ILE A 115       1.141  67.163  51.483  1.00 35.30           C
ATOM   1712  C   ILE A 115       1.558  67.300  52.957  1.00 34.66           C
ATOM   1713  O   ILE A 115       2.709  67.059  53.307  1.00 33.10           O
ATOM   1714  CB  ILE A 115       1.561  65.805  50.866  1.00 37.83           C
ATOM   1715  CG1 ILE A 115       1.269  65.777  49.342  1.00 33.63           C
ATOM   1716  CG2 ILE A 115       0.825  64.686  51.637  1.00 35.82           C
ATOM   1717  CD1 ILE A 115       1.499  64.420  48.660  1.00 30.74           C
ATOM   1718  H   ILE A 115       2.759  68.321  50.782  1.00 41.15           H
ATOM   1719  HA  ILE A 115       0.055  67.245  51.423  1.00 42.36           H
ATOM   1720  HB  ILE A 115       2.635  65.665  51.003  1.00 45.40           H
ATOM   1721 HG12 ILE A 115       0.236  66.073  49.178  1.00 40.36           H
ATOM   1722 HG13 ILE A 115       1.902  66.507  48.836  1.00 40.36           H
ATOM   1723 HG21 ILE A 115       1.142  63.708  51.279  1.00 42.98           H
ATOM   1724 HG22 ILE A 115       1.058  64.736  52.699  1.00 42.98           H
ATOM   1725 HG23 ILE A 115      -0.251  64.786  51.517  1.00 42.98           H
ATOM   1726 HD11 ILE A 115       1.350  64.529  47.586  1.00 36.88           H
ATOM   1727 HD12 ILE A 115       2.522  64.086  48.839  1.00 36.88           H
ATOM   1728 HD13 ILE A 115       0.788  63.680  49.027  1.00 36.88           H
ATOM   1729  N   TYR A 116       0.613  67.702  53.808  1.00 34.30           N
ATOM   1730  CA  TYR A 116       0.805  67.821  55.248  1.00 40.77           C
ATOM   1731  C   TYR A 116       0.962  66.416  55.885  1.00 37.29           C
ATOM   1732  O   TYR A 116       0.737  65.369  55.310  1.00 37.01           O
ATOM   1733  CB  TYR A 116      -0.344  68.588  55.932  1.00 31.82           C
ATOM   1734  CG  TYR A 116      -1.705  67.961  55.866  1.00 32.14           C
ATOM   1735  CD1 TYR A 116      -1.990  66.745  56.514  1.00 35.30           C
ATOM   1736  CD2 TYR A 116      -2.749  68.650  55.241  1.00 31.61           C
ATOM   1737  CE1 TYR A 116      -3.271  66.200  56.494  1.00 36.39           C
ATOM   1738  CE2 TYR A 116      -4.049  68.142  55.229  1.00 36.53           C
ATOM   1739  CZ  TYR A 116      -4.290  66.905  55.839  1.00 36.92           C
ATOM   1740  OH  TYR A 116      -5.578  66.432  55.737  1.00 36.64           O
ATOM   1741  H   TYR A 116      -0.316  67.763  53.458  1.00 41.16           H
ATOM   1742  HA  TYR A 116       1.766  68.381  55.450  1.00 48.92           H
ATOM   1743  HB2 TYR A 116      -0.075  68.745  57.005  1.00 38.18           H
ATOM   1744  HB3 TYR A 116      -0.377  69.615  55.500  1.00 38.18           H
ATOM   1745  HD1 TYR A 116      -1.201  66.207  57.048  1.00 42.36           H
ATOM   1746  HD2 TYR A 116      -2.550  69.608  54.765  1.00 37.93           H
ATOM   1747  HE1 TYR A 116      -3.473  65.250  56.982  1.00 43.67           H
ATOM   1748  HE2 TYR A 116      -4.866  68.684  54.762  1.00 43.83           H
ATOM   1749  HH  TYR A 116      -5.679  65.526  56.135  1.00 43.96           H
ATOM   1750  N   GLY A 117       1.407  66.398  57.237  1.00 41.43           N
ATOM   1751  CA  GLY A 117       2.141  65.157  57.589  1.00 44.34           C
ATOM   1752  C   GLY A 117       2.294  64.846  59.044  1.00 33.72           C
ATOM   1753  O   GLY A 117       3.371  64.390  59.472  1.00 53.16           O
ATOM   1754  H   GLY A 117       1.872  67.248  57.604  1.00 49.71           H
ATOM   1755  HA2 GLY A 117       1.611  64.286  57.102  1.00 53.20           H
ATOM   1756  HA3 GLY A 117       3.185  65.192  57.157  1.00 53.20           H
ATOM   1757  N   GLY A 118       1.245  64.941  59.931  1.00 37.71           N
ATOM   1758  CA  GLY A 118       1.491  64.531  61.324  1.00 37.86           C
ATOM   1759  C   GLY A 118       1.200  63.047  61.583  1.00 39.21           C
ATOM   1760  O   GLY A 118       0.132  62.678  62.065  1.00 37.72           O
ATOM   1761  H   GLY A 118       0.279  65.201  59.679  1.00 45.25           H
ATOM   1762  HA2 GLY A 118       2.543  64.784  61.621  1.00 45.43           H
ATOM   1763  HA3 GLY A 118       0.822  65.139  62.002  1.00 45.43           H
ATOM   1764  N   GLY A 119       2.206  62.129  61.321  1.00 30.12           N
ATOM   1765  CA  GLY A 119       2.102  60.715  61.745  1.00 33.97           C
ATOM   1766  C   GLY A 119       0.924  59.867  61.217  1.00 39.25           C
ATOM   1767  O   GLY A 119       0.625  58.829  61.751  1.00 35.47           O
ATOM   1768  H   GLY A 119       3.054  62.401  60.813  1.00 36.14           H
ATOM   1769  HA2 GLY A 119       3.047  60.194  61.455  1.00 40.77           H
ATOM   1770  HA3 GLY A 119       2.063  60.668  62.866  1.00 40.77           H
ATOM   1771  N   PHE A 120       0.271  60.348  60.140  1.00 33.61           N
ATOM   1772  CA  PHE A 120      -0.975  59.831  59.554  1.00 36.06           C
ATOM   1773  C   PHE A 120      -2.191  59.948  60.476  1.00 33.88           C
ATOM   1774  O   PHE A 120      -3.253  59.460  60.103  1.00 37.46           O
ATOM   1775  CB  PHE A 120      -0.805  58.418  58.982  1.00 31.42           C
ATOM   1776  CG  PHE A 120       0.209  58.355  57.864  1.00 29.50           C
ATOM   1777  CD1 PHE A 120      -0.145  58.819  56.581  1.00 26.65           C
ATOM   1778  CD2 PHE A 120       1.483  57.806  58.082  1.00 30.34           C
ATOM   1779  CE1 PHE A 120       0.765  58.711  55.528  1.00 28.64           C
ATOM   1780  CE2 PHE A 120       2.397  57.716  57.025  1.00 29.12           C
ATOM   1781  CZ  PHE A 120       2.044  58.169  55.741  1.00 30.51           C
ATOM   1782  H   PHE A 120       0.596  61.223  59.757  1.00 40.33           H
ATOM   1783  HA  PHE A 120      -1.217  60.461  58.701  1.00 43.28           H
ATOM   1784  HB2 PHE A 120      -0.544  57.721  59.770  1.00 37.70           H
ATOM   1785  HB3 PHE A 120      -1.760  58.087  58.577  1.00 37.70           H
ATOM   1786  HD1 PHE A 120      -1.124  59.238  56.407  1.00 31.98           H
ATOM   1787  HD2 PHE A 120       1.759  57.444  59.061  1.00 36.41           H
ATOM   1788  HE1 PHE A 120       0.470  59.030  54.542  1.00 34.36           H
ATOM   1789  HE2 PHE A 120       3.374  57.291  57.192  1.00 34.94           H
ATOM   1790  HZ  PHE A 120       2.745  58.084  54.923  1.00 36.62           H
ATOM   1791  N   TYR A 121      -2.047  60.591  61.650  1.00 33.28           N
ATOM   1792  CA  TYR A 121      -3.103  60.798  62.626  1.00 34.70           C
ATOM   1793  C   TYR A 121      -3.515  62.285  62.731  1.00 35.63           C
ATOM   1794  O   TYR A 121      -4.517  62.650  63.334  1.00 34.05           O
ATOM   1795  CB  TYR A 121      -2.741  60.345  64.063  1.00 39.52           C
ATOM   1796  CG  TYR A 121      -1.768  61.230  64.791  1.00 34.02           C
ATOM   1797  CD1 TYR A 121      -2.268  62.250  65.623  1.00 38.30           C
ATOM   1798  CD2 TYR A 121      -0.386  61.052  64.670  1.00 35.67           C
ATOM   1799  CE1 TYR A 121      -1.403  63.099  66.309  1.00 38.38           C
ATOM   1800  CE2 TYR A 121       0.507  61.876  65.360  1.00 36.34           C
ATOM   1801  CZ  TYR A 121      -0.020  62.896  66.165  1.00 44.36           C
ATOM   1802  OH  TYR A 121       0.785  63.741  66.904  1.00 46.25           O
ATOM   1803  H   TYR A 121      -1.147  60.967  61.867  1.00 39.94           H
ATOM   1804  HA  TYR A 121      -4.032  60.237  62.334  1.00 41.64           H
ATOM   1805  HB2 TYR A 121      -3.695  60.331  64.628  1.00 47.42           H
ATOM   1806  HB3 TYR A 121      -2.370  59.306  64.037  1.00 47.42           H
ATOM   1807  HD1 TYR A 121      -3.349  62.386  65.709  1.00 45.96           H
ATOM   1808  HD2 TYR A 121       0.003  60.257  64.028  1.00 42.80           H
ATOM   1809  HE1 TYR A 121      -1.768  63.901  66.946  1.00 46.05           H
ATOM   1810  HE2 TYR A 121       1.577  61.722  65.280  1.00 43.61           H
ATOM   1811  HH  TYR A 121       1.701  63.804  66.533  1.00 55.50           H
ATOM   1812  N   SER A 122      -2.732  63.213  62.071  1.00 34.81           N
ATOM   1813  CA  SER A 122      -3.011  64.641  62.284  1.00 36.23           C
ATOM   1814  C   SER A 122      -2.514  65.357  61.021  1.00 36.14           C
ATOM   1815  O   SER A 122      -1.692  64.891  60.246  1.00 32.36           O
ATOM   1816  CB  SER A 122      -2.255  65.213  63.517  1.00 34.81           C
ATOM   1817  OG  SER A 122      -0.841  65.106  63.351  1.00 34.90           O
ATOM   1818  H   SER A 122      -1.829  62.986  61.620  1.00 41.77           H
ATOM   1819  HA  SER A 122      -4.118  64.776  62.452  1.00 43.48           H
ATOM   1820  HB2 SER A 122      -2.422  66.298  63.632  1.00 41.77           H
ATOM   1821  HB3 SER A 122      -2.562  64.684  64.438  1.00 41.77           H
ATOM   1822  HG  SER A 122      -0.585  64.139  63.278  1.00 41.88           H
ATOM   1823  N   GLY A 123      -2.958  66.654  60.899  1.00 39.28           N
ATOM   1824  CA  GLY A 123      -2.504  67.480  59.777  1.00 40.04           C
ATOM   1825  C   GLY A 123      -3.701  68.271  59.269  1.00 37.22           C
ATOM   1826  O   GLY A 123      -4.841  67.847  59.233  1.00 34.51           O
ATOM   1827  H   GLY A 123      -3.725  67.028  61.460  1.00 47.14           H
ATOM   1828  HA2 GLY A 123      -1.660  68.135  60.115  1.00 48.05           H
ATOM   1829  HA3 GLY A 123      -2.082  66.849  58.950  1.00 48.05           H
ATOM   1830  N   SER A 124      -3.352  69.533  58.817  1.00 35.09           N
ATOM   1831  CA  SER A 124      -4.372  70.465  58.317  1.00 40.47           C
ATOM   1832  C   SER A 124      -3.663  71.235  57.203  1.00 36.47           C
ATOM   1833  O   SER A 124      -2.515  71.625  57.308  1.00 39.56           O
ATOM   1834  CB  SER A 124      -4.873  71.452  59.408  1.00 40.13           C
ATOM   1835  OG  SER A 124      -5.744  70.766  60.291  1.00 40.24           O
ATOM   1836  H   SER A 124      -2.405  69.909  58.939  1.00 42.11           H
ATOM   1837  HA  SER A 124      -5.264  69.871  57.963  1.00 48.56           H
ATOM   1838  HB2 SER A 124      -4.036  71.885  59.977  1.00 48.15           H
ATOM   1839  HB3 SER A 124      -5.492  72.259  58.985  1.00 48.15           H
ATOM   1840  HG  SER A 124      -5.748  69.948  60.102  1.00 48.29           H
ATOM   1841  N   SER A 125      -4.389  71.448  56.111  1.00 35.66           N
ATOM   1842  CA  SER A 125      -3.883  72.225  54.981  1.00 41.50           C
ATOM   1843  C   SER A 125      -3.945  73.734  55.261  1.00 41.54           C
ATOM   1844  O   SER A 125      -3.426  74.513  54.470  1.00 41.41           O
ATOM   1845  CB  SER A 125      -4.661  71.883  53.721  1.00 41.47           C
ATOM   1846  OG  SER A 125      -5.924  72.488  53.784  1.00 40.92           O
ATOM   1847  H   SER A 125      -5.332  71.086  56.073  1.00 42.79           H
ATOM   1848  HA  SER A 125      -2.845  71.939  54.808  1.00 49.79           H
ATOM   1849  HB2 SER A 125      -4.127  72.256  52.849  1.00 49.77           H
ATOM   1850  HB3 SER A 125      -4.773  70.806  53.631  1.00 49.77           H
ATOM   1851  HG  SER A 125      -6.505  71.936  54.315  1.00 49.10           H
ATOM   1852  N   THR A 126      -4.642  74.147  56.327  1.00 39.75           N
ATOM   1853  CA  THR A 126      -5.059  75.533  56.558  1.00 41.43           C
ATOM   1854  C   THR A 126      -4.219  76.200  57.646  1.00 38.13           C
ATOM   1855  O   THR A 126      -4.465  77.359  57.962  1.00 45.98           O
ATOM   1856  CB  THR A 126      -6.541  75.549  56.930  1.00 40.99           C
ATOM   1857  OG1 THR A 126      -6.744  74.764  58.076  1.00 42.24           O
ATOM   1858  CG2 THR A 126      -7.418  74.954  55.836  1.00 39.46           C
ATOM   1859  H   THR A 126      -5.046  73.452  56.939  1.00 47.70           H
ATOM   1860  HA  THR A 126      -4.941  76.110  55.641  1.00 49.71           H
ATOM   1861  HB  THR A 126      -6.851  76.573  57.131  1.00 49.19           H
ATOM   1862  HG1 THR A 126      -6.391  75.226  58.846  1.00 50.69           H
ATOM   1863 HG21 THR A 126      -8.462  75.010  56.145  1.00 47.35           H
ATOM   1864 HG22 THR A 126      -7.264  75.487  54.901  1.00 47.35           H
ATOM   1865 HG23 THR A 126      -7.188  73.901  55.689  1.00 47.35           H
ATOM   1866  N   LEU A 127      -3.231  75.492  58.200  1.00 35.68           N
ATOM   1867  CA  LEU A 127      -2.285  76.059  59.139  1.00 40.18           C
ATOM   1868  C   LEU A 127      -1.592  77.298  58.529  1.00 42.78           C
ATOM   1869  O   LEU A 127      -1.283  77.368  57.348  1.00 38.35           O
ATOM   1870  CB  LEU A 127      -1.172  75.067  59.537  1.00 41.40           C
ATOM   1871  CG  LEU A 127      -1.667  73.721  60.117  1.00 45.40           C
ATOM   1872  CD1 LEU A 127      -0.466  72.902  60.594  1.00 40.33           C
ATOM   1873  CD2 LEU A 127      -2.675  73.874  61.258  1.00 32.53           C
ATOM   1874  H   LEU A 127      -3.020  74.613  57.794  1.00 42.81           H
ATOM   1875  HA  LEU A 127      -2.829  76.378  60.073  1.00 48.22           H
ATOM   1876  HB2 LEU A 127      -0.535  74.846  58.650  1.00 49.68           H
ATOM   1877  HB3 LEU A 127      -0.508  75.551  60.275  1.00 49.68           H
ATOM   1878  HG  LEU A 127      -2.164  73.156  59.281  1.00 54.48           H
ATOM   1879 HD11 LEU A 127      -0.777  71.902  60.927  1.00 48.39           H
ATOM   1880 HD12 LEU A 127       0.262  72.747  59.784  1.00 48.39           H
ATOM   1881 HD13 LEU A 127       0.066  73.386  61.418  1.00 48.39           H
ATOM   1882 HD21 LEU A 127      -2.977  72.891  61.640  1.00 39.04           H
ATOM   1883 HD22 LEU A 127      -2.259  74.437  62.095  1.00 39.04           H
ATOM   1884 HD23 LEU A 127      -3.589  74.391  60.936  1.00 39.04           H
ATOM   1885  N   ASP A 128      -1.357  78.285  59.410  1.00 39.52           N
ATOM   1886  CA  ASP A 128      -0.619  79.524  59.110  1.00 44.42           C
ATOM   1887  C   ASP A 128       0.739  79.248  58.460  1.00 37.96           C
ATOM   1888  O   ASP A 128       1.142  79.953  57.538  1.00 42.67           O
ATOM   1889  CB  ASP A 128      -0.404  80.383  60.373  1.00 44.45           C
ATOM   1890  CG  ASP A 128      -1.670  80.910  61.038  1.00 50.48           C
ATOM   1891  OD1 ASP A 128      -2.664  81.139  60.317  1.00 49.64           O
ATOM   1892  OD2 ASP A 128      -1.623  81.115  62.271  1.00 65.54           O1-
ATOM   1893  H   ASP A 128      -1.672  78.161  60.363  1.00 47.43           H
ATOM   1894  HA  ASP A 128      -1.211  80.107  58.406  1.00 53.31           H
ATOM   1895  HB2 ASP A 128       0.219  79.873  61.107  1.00 53.34           H
ATOM   1896  HB3 ASP A 128       0.161  81.261  60.067  1.00 53.34           H
ATOM   1897  N   VAL A 129       1.465  78.233  58.948  0.92 34.88           N
ATOM   1898  CA  VAL A 129       2.774  77.858  58.402  0.92 32.81           C
ATOM   1899  C   VAL A 129       2.692  77.252  56.983  0.92 36.17           C
ATOM   1900  O   VAL A 129       3.689  77.152  56.265  0.92 34.66           O
ATOM   1901  CB  VAL A 129       3.476  76.978  59.451  0.92 32.41           C
ATOM   1902  CG1 VAL A 129       2.894  75.559  59.549  0.92 33.57           C
ATOM   1903  CG2 VAL A 129       4.967  76.907  59.175  0.92 45.76           C
ATOM   1904  H   VAL A 129       1.121  77.719  59.748  0.92 41.86           H
ATOM   1905  HA  VAL A 129       3.356  78.777  58.321  0.92 39.37           H
ATOM   1906  HB  VAL A 129       3.364  77.451  60.427  0.92 38.90           H
ATOM   1907 HG11 VAL A 129       3.400  75.007  60.340  0.92 40.28           H
ATOM   1908 HG12 VAL A 129       1.833  75.605  59.785  0.92 40.28           H
ATOM   1909 HG13 VAL A 129       3.031  75.028  58.609  0.92 40.28           H
ATOM   1910 HG21 VAL A 129       5.459  76.392  59.999  0.92 54.91           H
ATOM   1911 HG22 VAL A 129       5.165  76.374  58.248  0.92 54.91           H
ATOM   1912 HG23 VAL A 129       5.359  77.920  59.102  0.92 54.91           H
ATOM   1913  N   TYR A 130       1.497  76.848  56.551  1.00 36.56           N
ATOM   1914  CA  TYR A 130       1.261  76.252  55.239  1.00 36.24           C
ATOM   1915  C   TYR A 130       0.656  77.235  54.201  1.00 40.97           C
ATOM   1916  O   TYR A 130       0.378  76.840  53.088  1.00 40.85           O
ATOM   1917  CB  TYR A 130       0.284  75.059  55.307  1.00 34.93           C
ATOM   1918  CG  TYR A 130       0.794  73.890  56.101  1.00 33.25           C
ATOM   1919  CD1 TYR A 130       2.159  73.677  56.326  1.00 34.65           C
ATOM   1920  CD2 TYR A 130      -0.142  72.977  56.621  1.00 33.20           C
ATOM   1921  CE1 TYR A 130       2.588  72.561  57.044  1.00 35.54           C
ATOM   1922  CE2 TYR A 130       0.266  71.871  57.359  1.00 37.90           C
ATOM   1923  CZ  TYR A 130       1.640  71.667  57.546  1.00 34.56           C
ATOM   1924  OH  TYR A 130       2.141  70.588  58.227  1.00 42.83           O
ATOM   1925  H   TYR A 130       0.728  76.950  57.171  1.00 43.87           H
ATOM   1926  HA  TYR A 130       2.226  75.883  54.794  1.00 43.49           H
ATOM   1927  HB2 TYR A 130      -0.694  75.410  55.710  1.00 41.91           H
ATOM   1928  HB3 TYR A 130       0.075  74.710  54.270  1.00 41.91           H
ATOM   1929  HD1 TYR A 130       2.904  74.368  55.932  1.00 41.58           H
ATOM   1930  HD2 TYR A 130      -1.210  73.130  56.453  1.00 39.83           H
ATOM   1931  HE1 TYR A 130       3.629  72.351  57.217  1.00 42.65           H
ATOM   1932  HE2 TYR A 130      -0.464  71.186  57.794  1.00 45.48           H
ATOM   1933  HH  TYR A 130       1.389  69.998  58.603  1.00 51.40           H
ATOM   1934  N   ASN A 131       0.486  78.514  54.587  1.00 39.46           N
ATOM   1935  CA  ASN A 131      -0.044  79.585  53.728  1.00 50.17           C
ATOM   1936  C   ASN A 131       0.803  79.726  52.459  1.00 35.20           C
ATOM   1937  O   ASN A 131       1.912  80.250  52.511  1.00 41.48           O
ATOM   1938  CB  ASN A 131      -0.073  80.916  54.498  1.00 44.70           C
ATOM   1939  CG  ASN A 131      -0.967  81.973  53.840  1.00 49.63           C
ATOM   1940  OD1 ASN A 131      -1.196  81.983  52.629  1.00 47.20           O
ATOM   1941  ND2 ASN A 131      -1.431  82.932  54.641  1.00 49.63           N
ATOM   1942  H   ASN A 131       0.760  78.771  55.526  1.00 47.35           H
ATOM   1943  HA  ASN A 131      -1.067  79.322  53.455  1.00 60.21           H
ATOM   1944  HB2 ASN A 131      -0.388  80.752  55.525  1.00 53.64           H
ATOM   1945  HB3 ASN A 131       0.939  81.318  54.539  1.00 53.64           H
ATOM   1946 HD21 ASN A 131      -2.031  83.650  54.271  1.00 59.55           H
ATOM   1947 HD22 ASN A 131      -1.223  82.894  55.633  1.00 59.55           H
ATOM   1948  N   GLY A 132       0.260  79.279  51.322  1.00 45.97           N
ATOM   1949  CA  GLY A 132       0.991  79.158  50.060  1.00 40.43           C
ATOM   1950  C   GLY A 132       1.353  80.494  49.406  1.00 40.02           C
ATOM   1951  O   GLY A 132       2.120  80.497  48.444  1.00 42.97           O
ATOM   1952  H   GLY A 132      -0.672  78.890  51.352  1.00 55.16           H
ATOM   1953  HA2 GLY A 132       1.915  78.610  50.250  1.00 48.52           H
ATOM   1954  HA3 GLY A 132       0.379  78.596  49.360  1.00 48.52           H
ATOM   1955  N   LYS A 133       0.799  81.617  49.889  1.00 44.83           N
ATOM   1956  CA  LYS A 133       0.886  82.888  49.184  1.00 39.80           C
ATOM   1957  C   LYS A 133       2.307  83.399  49.016  1.00 42.69           C
ATOM   1958  O   LYS A 133       2.590  83.969  47.967  1.00 43.88           O
ATOM   1959  CB  LYS A 133      -0.055  83.944  49.786  1.00 47.53           C
ATOM   1960  CG  LYS A 133       0.425  84.530  51.131  1.00 43.91           C
ATOM   1961  CD  LYS A 133      -0.697  85.362  51.749  1.00 44.20           C
ATOM   1962  CE  LYS A 133      -0.146  86.198  52.904  1.00 46.53           C
ATOM   1963  NZ  LYS A 133      -1.181  87.084  53.467  1.00 49.17           N1+
ATOM   1964  H   LYS A 133       0.182  81.555  50.689  1.00 53.80           H
ATOM   1965  HA  LYS A 133       0.528  82.669  48.182  1.00 47.76           H
ATOM   1966  HB2 LYS A 133      -0.118  84.771  49.077  1.00 57.03           H
ATOM   1967  HB3 LYS A 133      -1.056  83.522  49.897  1.00 57.03           H
ATOM   1968  HG2 LYS A 133       0.669  83.716  51.814  1.00 52.69           H
ATOM   1969  HG3 LYS A 133       1.317  85.139  50.991  1.00 52.69           H
ATOM   1970  HD2 LYS A 133      -1.141  86.008  50.993  1.00 53.05           H
ATOM   1971  HD3 LYS A 133      -1.467  84.695  52.132  1.00 53.05           H
ATOM   1972  HE2 LYS A 133       0.212  85.524  53.682  1.00 55.84           H
ATOM   1973  HE3 LYS A 133       0.691  86.799  52.546  1.00 55.84           H
ATOM   1974  HZ1 LYS A 133      -0.794  87.599  54.249  1.00 59.00           H
ATOM   1975  HZ2 LYS A 133      -1.476  87.745  52.758  1.00 59.00           H
ATOM   1976  HZ3 LYS A 133      -1.976  86.543  53.776  1.00 59.00           H
ATOM   1977  N   TYR A 134       3.183  83.228  50.012  1.00 42.16           N
ATOM   1978  CA  TYR A 134       4.545  83.768  49.958  1.00 45.56           C
ATOM   1979  C   TYR A 134       5.395  83.058  48.910  1.00 43.45           C
ATOM   1980  O   TYR A 134       6.085  83.723  48.151  1.00 47.51           O
ATOM   1981  CB  TYR A 134       5.227  83.679  51.326  1.00 42.67           C
ATOM   1982  CG  TYR A 134       4.393  84.257  52.433  1.00 42.63           C
ATOM   1983  CD1 TYR A 134       4.230  85.650  52.531  1.00 46.39           C
ATOM   1984  CD2 TYR A 134       3.738  83.398  53.339  1.00 46.89           C
ATOM   1985  CE1 TYR A 134       3.398  86.185  53.535  1.00 48.13           C
ATOM   1986  CE2 TYR A 134       2.921  83.927  54.349  1.00 44.04           C
ATOM   1987  CZ  TYR A 134       2.746  85.325  54.449  1.00 47.07           C
ATOM   1988  OH  TYR A 134       1.940  85.832  55.424  1.00 53.19           O
ATOM   1989  H   TYR A 134       2.896  82.736  50.845  1.00 50.60           H
ATOM   1990  HA  TYR A 134       4.479  84.822  49.684  1.00 54.68           H
ATOM   1991  HB2 TYR A 134       5.430  82.639  51.534  1.00 51.20           H
ATOM   1992  HB3 TYR A 134       6.182  84.205  51.285  1.00 51.20           H
ATOM   1993  HD1 TYR A 134       4.742  86.304  51.842  1.00 55.67           H
ATOM   1994  HD2 TYR A 134       3.867  82.328  53.265  1.00 56.27           H
ATOM   1995  HE1 TYR A 134       3.275  87.253  53.613  1.00 57.75           H
ATOM   1996  HE2 TYR A 134       2.434  83.264  55.050  1.00 52.84           H
ATOM   1997  HH  TYR A 134       1.690  85.164  56.069  1.00 63.82           H
ATOM   1998  N   LEU A 135       5.343  81.726  48.869  1.00 41.75           N
ATOM   1999  CA  LEU A 135       6.057  80.894  47.911  1.00 45.43           C
ATOM   2000  C   LEU A 135       5.497  81.118  46.500  1.00 40.88           C
ATOM   2001  O   LEU A 135       6.270  81.307  45.570  1.00 47.82           O
ATOM   2002  CB  LEU A 135       5.975  79.430  48.377  1.00 47.13           C
ATOM   2003  CG  LEU A 135       6.827  78.413  47.606  1.00 40.42           C
ATOM   2004  CD1 LEU A 135       8.309  78.786  47.550  1.00 40.51           C
ATOM   2005  CD2 LEU A 135       6.701  77.044  48.300  1.00 46.19           C
ATOM   2006  H   LEU A 135       4.747  81.250  49.530  1.00 50.10           H
ATOM   2007  HA  LEU A 135       7.101  81.205  47.929  1.00 54.52           H
ATOM   2008  HB2 LEU A 135       6.284  79.398  49.424  1.00 56.55           H
ATOM   2009  HB3 LEU A 135       4.933  79.109  48.328  1.00 56.55           H
ATOM   2010  HG  LEU A 135       6.445  78.325  46.588  1.00 48.50           H
ATOM   2011 HD11 LEU A 135       8.870  78.009  47.031  1.00 48.61           H
ATOM   2012 HD12 LEU A 135       8.449  79.725  47.019  1.00 48.61           H
ATOM   2013 HD13 LEU A 135       8.692  78.878  48.564  1.00 48.61           H
ATOM   2014 HD21 LEU A 135       7.248  76.288  47.735  1.00 55.43           H
ATOM   2015 HD22 LEU A 135       7.099  77.092  49.314  1.00 55.43           H
ATOM   2016 HD23 LEU A 135       5.653  76.752  48.353  1.00 55.43           H
ATOM   2017  N   ALA A 136       4.167  81.121  46.335  1.00 43.13           N
ATOM   2018  CA  ALA A 136       3.526  81.336  45.047  1.00 45.29           C
ATOM   2019  C   ALA A 136       3.914  82.699  44.464  1.00 51.78           C
ATOM   2020  O   ALA A 136       4.325  82.772  43.310  1.00 45.92           O
ATOM   2021  CB  ALA A 136       2.007  81.189  45.178  1.00 39.91           C
ATOM   2022  H   ALA A 136       3.574  80.958  47.137  1.00 51.75           H
ATOM   2023  HA  ALA A 136       3.879  80.564  44.367  1.00 54.35           H
ATOM   2024  HB1 ALA A 136       1.531  81.381  44.218  1.00 47.90           H
ATOM   2025  HB2 ALA A 136       1.765  80.179  45.498  1.00 47.90           H
ATOM   2026  HB3 ALA A 136       1.624  81.898  45.912  1.00 47.90           H
ATOM   2027  N   TYR A 137       3.827  83.758  45.279  1.00 49.26           N
ATOM   2028  CA  TYR A 137       4.192  85.126  44.931  1.00 44.81           C
ATOM   2029  C   TYR A 137       5.693  85.291  44.639  1.00 47.14           C
ATOM   2030  O   TYR A 137       6.063  85.860  43.611  1.00 47.88           O
ATOM   2031  CB  TYR A 137       3.723  86.073  46.054  1.00 46.20           C
ATOM   2032  CG  TYR A 137       4.175  87.498  45.855  1.00 49.27           C
ATOM   2033  CD1 TYR A 137       3.605  88.275  44.826  1.00 59.01           C
ATOM   2034  CD2 TYR A 137       5.249  88.002  46.612  1.00 51.03           C
ATOM   2035  CE1 TYR A 137       4.121  89.552  44.539  1.00 58.45           C
ATOM   2036  CE2 TYR A 137       5.770  89.279  46.334  1.00 53.57           C
ATOM   2037  CZ  TYR A 137       5.203  90.059  45.298  1.00 59.05           C
ATOM   2038  OH  TYR A 137       5.698  91.294  45.023  1.00 61.06           O
ATOM   2039  H   TYR A 137       3.497  83.601  46.221  1.00 59.11           H
ATOM   2040  HA  TYR A 137       3.647  85.392  44.026  1.00 53.77           H
ATOM   2041  HB2 TYR A 137       2.636  86.047  46.110  1.00 55.44           H
ATOM   2042  HB3 TYR A 137       4.128  85.723  47.003  1.00 55.44           H
ATOM   2043  HD1 TYR A 137       2.790  87.884  44.238  1.00 70.81           H
ATOM   2044  HD2 TYR A 137       5.697  87.396  47.386  1.00 61.23           H
ATOM   2045  HE1 TYR A 137       3.698  90.138  43.738  1.00 70.14           H
ATOM   2046  HE2 TYR A 137       6.601  89.661  46.908  1.00 64.28           H
ATOM   2047  HH  TYR A 137       6.282  91.620  45.716  1.00 73.27           H
ATOM   2048  N   THR A 138       6.563  84.820  45.544  1.00 46.20           N
ATOM   2049  CA  THR A 138       8.008  85.052  45.463  1.00 48.42           C
ATOM   2050  C   THR A 138       8.624  84.317  44.275  1.00 42.90           C
ATOM   2051  O   THR A 138       9.514  84.853  43.614  1.00 43.32           O
ATOM   2052  CB  THR A 138       8.709  84.691  46.792  1.00 47.17           C
ATOM   2053  OG1 THR A 138       8.216  85.485  47.842  1.00 46.08           O
ATOM   2054  CG2 THR A 138      10.214  84.927  46.761  1.00 46.35           C
ATOM   2055  H   THR A 138       6.211  84.327  46.352  1.00 55.44           H
ATOM   2056  HA  THR A 138       8.139  86.124  45.310  1.00 58.11           H
ATOM   2057  HB  THR A 138       8.518  83.641  47.023  1.00 56.60           H
ATOM   2058  HG1 THR A 138       7.316  85.203  48.028  1.00 55.30           H
ATOM   2059 HG21 THR A 138      10.630  84.688  47.739  1.00 55.62           H
ATOM   2060 HG22 THR A 138      10.689  84.293  46.014  1.00 55.62           H
ATOM   2061 HG23 THR A 138      10.424  85.975  46.557  1.00 55.62           H
ATOM   2062  N   GLU A 139       8.193  83.072  44.051  1.00 44.09           N
ATOM   2063  CA  GLU A 139       8.820  82.175  43.092  1.00 48.42           C
ATOM   2064  C   GLU A 139       8.018  82.025  41.791  1.00 44.74           C
ATOM   2065  O   GLU A 139       8.475  81.334  40.881  1.00 45.99           O
ATOM   2066  CB  GLU A 139       9.111  80.818  43.750  1.00 42.04           C
ATOM   2067  CG  GLU A 139      10.190  80.954  44.839  1.00 46.48           C
ATOM   2068  CD  GLU A 139      11.569  81.284  44.277  1.00 47.27           C
ATOM   2069  OE1 GLU A 139      11.860  80.856  43.145  1.00 42.44           O
ATOM   2070  OE2 GLU A 139      12.346  81.959  44.975  1.00 48.35           O1-
ATOM   2071  H   GLU A 139       7.469  82.686  44.641  1.00 52.90           H
ATOM   2072  HA  GLU A 139       9.784  82.596  42.807  1.00 58.11           H
ATOM   2073  HB2 GLU A 139       8.200  80.417  44.189  1.00 50.45           H
ATOM   2074  HB3 GLU A 139       9.441  80.110  42.994  1.00 50.45           H
ATOM   2075  HG2 GLU A 139       9.912  81.666  45.617  1.00 55.78           H
ATOM   2076  HG3 GLU A 139      10.273  79.983  45.329  1.00 55.78           H
ATOM   2077  N   GLU A 140       6.826  82.636  41.699  1.00 42.53           N
ATOM   2078  CA  GLU A 140       5.970  82.561  40.518  1.00 49.41           C
ATOM   2079  C   GLU A 140       5.582  81.105  40.221  1.00 47.68           C
ATOM   2080  O   GLU A 140       5.600  80.669  39.069  1.00 43.86           O
ATOM   2081  CB  GLU A 140       6.658  83.241  39.322  1.00 41.74           C
ATOM   2082  H   GLU A 140       6.478  83.159  42.491  1.00 51.04           H
ATOM   2083  HA  GLU A 140       5.053  83.111  40.736  1.00 59.30           H
ATOM   2084  HB1 GLU A 140       6.973  84.248  39.599  1.00 50.09           H
ATOM   2085  HB3 GLU A 140       5.959  83.315  38.488  1.00 50.09           H
ATOM   2086  N   VAL A 141       5.192  80.362  41.268  1.00 42.38           N
ATOM   2087  CA  VAL A 141       4.654  79.014  41.139  1.00 38.19           C
ATOM   2088  C   VAL A 141       3.165  79.052  41.461  1.00 40.07           C
ATOM   2089  O   VAL A 141       2.700  79.884  42.243  1.00 43.17           O
ATOM   2090  CB  VAL A 141       5.440  77.983  41.991  1.00 45.22           C
ATOM   2091  CG1 VAL A 141       6.945  78.008  41.683  1.00 45.44           C
ATOM   2092  CG2 VAL A 141       5.265  78.158  43.504  1.00 47.11           C
ATOM   2093  H   VAL A 141       5.170  80.787  42.184  1.00 50.85           H
ATOM   2094  HA  VAL A 141       4.747  78.678  40.106  1.00 45.82           H
ATOM   2095  HB  VAL A 141       5.071  76.987  41.740  1.00 54.26           H
ATOM   2096 HG11 VAL A 141       7.441  77.175  42.184  1.00 54.52           H
ATOM   2097 HG12 VAL A 141       7.106  77.917  40.609  1.00 54.52           H
ATOM   2098 HG13 VAL A 141       7.389  78.942  42.027  1.00 54.52           H
ATOM   2099 HG21 VAL A 141       5.818  77.377  44.027  1.00 56.54           H
ATOM   2100 HG22 VAL A 141       5.646  79.128  43.821  1.00 56.54           H
ATOM   2101 HG23 VAL A 141       4.213  78.068  43.775  1.00 56.54           H
ATOM   2102  N   VAL A 142       2.426  78.110  40.874  1.00 41.40           N
ATOM   2103  CA  VAL A 142       1.093  77.737  41.329  1.00 41.61           C
ATOM   2104  C   VAL A 142       1.274  76.725  42.456  1.00 35.18           C
ATOM   2105  O   VAL A 142       1.832  75.653  42.224  1.00 37.17           O
ATOM   2106  CB  VAL A 142       0.274  77.156  40.159  1.00 38.29           C
ATOM   2107  CG1 VAL A 142      -1.089  76.670  40.664  1.00 39.00           C
ATOM   2108  CG2 VAL A 142       0.028  78.224  39.077  1.00 47.15           C
ATOM   2109  H   VAL A 142       2.883  77.472  40.237  1.00 49.68           H
ATOM   2110  HA  VAL A 142       0.583  78.624  41.702  1.00 49.93           H
ATOM   2111  HB  VAL A 142       0.812  76.316  39.720  1.00 45.95           H
ATOM   2112 HG11 VAL A 142      -1.680  76.304  39.825  1.00 46.80           H
ATOM   2113 HG12 VAL A 142      -0.970  75.858  41.380  1.00 46.80           H
ATOM   2114 HG13 VAL A 142      -1.619  77.492  41.146  1.00 46.80           H
ATOM   2115 HG21 VAL A 142      -0.529  77.789  38.245  1.00 56.58           H
ATOM   2116 HG22 VAL A 142      -0.543  79.055  39.494  1.00 56.58           H
ATOM   2117 HG23 VAL A 142       0.972  78.605  38.700  1.00 56.58           H
ATOM   2118  N   LEU A 143       0.844  77.098  43.668  1.00 38.20           N
ATOM   2119  CA  LEU A 143       1.058  76.341  44.895  1.00 35.09           C
ATOM   2120  C   LEU A 143      -0.285  75.735  45.289  1.00 37.18           C
ATOM   2121  O   LEU A 143      -1.252  76.447  45.528  1.00 35.29           O
ATOM   2122  CB  LEU A 143       1.635  77.291  45.965  1.00 42.46           C
ATOM   2123  CG  LEU A 143       2.196  76.655  47.255  1.00 41.23           C
ATOM   2124  CD1 LEU A 143       1.139  75.974  48.129  1.00 42.62           C
ATOM   2125  CD2 LEU A 143       3.305  75.639  46.978  1.00 45.60           C
ATOM   2126  H   LEU A 143       0.377  77.989  43.758  1.00 45.83           H
ATOM   2127  HA  LEU A 143       1.779  75.546  44.712  1.00 42.11           H
ATOM   2128  HB2 LEU A 143       2.446  77.857  45.503  1.00 50.95           H
ATOM   2129  HB3 LEU A 143       0.867  78.006  46.254  1.00 50.95           H
ATOM   2130  HG  LEU A 143       2.647  77.448  47.853  1.00 49.47           H
ATOM   2131 HD11 LEU A 143       1.542  75.810  49.129  1.00 51.15           H
ATOM   2132 HD12 LEU A 143       0.260  76.606  48.206  1.00 51.15           H
ATOM   2133 HD13 LEU A 143       0.856  75.011  47.710  1.00 51.15           H
ATOM   2134 HD21 LEU A 143       3.789  75.391  47.916  1.00 54.72           H
ATOM   2135 HD22 LEU A 143       2.896  74.730  46.539  1.00 54.72           H
ATOM   2136 HD23 LEU A 143       4.046  76.070  46.305  1.00 54.72           H
ATOM   2137  N   VAL A 144      -0.347  74.413  45.359  1.00 33.59           N
ATOM   2138  CA  VAL A 144      -1.533  73.665  45.764  1.00 36.21           C
ATOM   2139  C   VAL A 144      -1.244  73.057  47.134  1.00 33.37           C
ATOM   2140  O   VAL A 144      -0.153  72.546  47.349  1.00 34.18           O
ATOM   2141  CB  VAL A 144      -1.865  72.561  44.731  1.00 36.11           C
ATOM   2142  CG1 VAL A 144      -3.127  71.778  45.131  1.00 38.65           C
ATOM   2143  CG2 VAL A 144      -2.074  73.114  43.315  1.00 37.17           C
ATOM   2144  H   VAL A 144       0.488  73.883  45.172  1.00 40.31           H
ATOM   2145  HA  VAL A 144      -2.380  74.335  45.821  1.00 43.45           H
ATOM   2146  HB  VAL A 144      -1.026  71.874  44.712  1.00 43.33           H
ATOM   2147 HG11 VAL A 144      -3.348  71.027  44.375  1.00 46.38           H
ATOM   2148 HG12 VAL A 144      -2.980  71.261  46.077  1.00 46.38           H
ATOM   2149 HG13 VAL A 144      -3.980  72.452  45.218  1.00 46.38           H
ATOM   2150 HG21 VAL A 144      -2.299  72.298  42.630  1.00 44.60           H
ATOM   2151 HG22 VAL A 144      -2.899  73.819  43.307  1.00 44.60           H
ATOM   2152 HG23 VAL A 144      -1.172  73.615  42.964  1.00 44.60           H
ATOM   2153  N   SER A 145      -2.218  73.037  48.039  1.00 31.14           N
ATOM   2154  CA  SER A 145      -2.186  72.134  49.175  1.00 35.93           C
ATOM   2155  C   SER A 145      -3.424  71.261  49.121  1.00 36.41           C
ATOM   2156  O   SER A 145      -4.531  71.768  48.976  1.00 33.09           O
ATOM   2157  CB  SER A 145      -2.059  72.915  50.488  1.00 37.61           C
ATOM   2158  OG  SER A 145      -3.164  73.777  50.682  1.00 36.60           O
ATOM   2159  H   SER A 145      -3.089  73.513  47.848  1.00 37.37           H
ATOM   2160  HA  SER A 145      -1.321  71.474  49.114  1.00 43.11           H
ATOM   2161  HB2 SER A 145      -1.989  72.218  51.324  1.00 45.14           H
ATOM   2162  HB3 SER A 145      -1.148  73.513  50.447  1.00 45.14           H
ATOM   2163  HG  SER A 145      -2.916  74.418  51.358  1.00 43.92           H
ATOM   2164  N   LEU A 146      -3.230  69.948  49.244  1.00 36.01           N
ATOM   2165  CA  LEU A 146      -4.328  68.990  49.299  1.00 34.29           C
ATOM   2166  C   LEU A 146      -4.711  68.670  50.759  1.00 37.56           C
ATOM   2167  O   LEU A 146      -4.130  69.174  51.721  1.00 31.67           O
ATOM   2168  CB  LEU A 146      -4.004  67.778  48.385  1.00 37.12           C
ATOM   2169  CG  LEU A 146      -2.684  67.016  48.672  1.00 33.45           C
ATOM   2170  CD1 LEU A 146      -2.711  66.304  50.034  1.00 29.72           C
ATOM   2171  CD2 LEU A 146      -2.430  65.966  47.575  1.00 31.08           C
ATOM   2172  H   LEU A 146      -2.290  69.600  49.380  1.00 43.21           H
ATOM   2173  HA  LEU A 146      -5.214  69.447  48.862  1.00 41.15           H
ATOM   2174  HB2 LEU A 146      -4.837  67.074  48.419  1.00 44.55           H
ATOM   2175  HB3 LEU A 146      -3.952  68.162  47.366  1.00 44.55           H
ATOM   2176  HG  LEU A 146      -1.855  67.721  48.671  1.00 40.14           H
ATOM   2177 HD11 LEU A 146      -1.850  65.646  50.121  1.00 35.67           H
ATOM   2178 HD12 LEU A 146      -2.660  67.026  50.847  1.00 35.67           H
ATOM   2179 HD13 LEU A 146      -3.616  65.705  50.130  1.00 35.67           H
ATOM   2180 HD21 LEU A 146      -1.471  65.473  47.731  1.00 37.30           H
ATOM   2181 HD22 LEU A 146      -3.210  65.211  47.593  1.00 37.30           H
ATOM   2182 HD23 LEU A 146      -2.412  66.446  46.596  1.00 37.30           H
ATOM   2183  N   SER A 147      -5.707  67.812  50.917  1.00 42.41           N
ATOM   2184  CA  SER A 147      -6.025  67.196  52.183  1.00 34.66           C
ATOM   2185  C   SER A 147      -6.299  65.716  51.957  1.00 33.42           C
ATOM   2186  O   SER A 147      -6.354  65.227  50.822  1.00 36.99           O
ATOM   2187  CB  SER A 147      -7.204  67.915  52.842  1.00 39.44           C
ATOM   2188  OG  SER A 147      -8.373  67.713  52.082  1.00 39.66           O
ATOM   2189  H   SER A 147      -6.188  67.455  50.104  1.00 50.90           H
ATOM   2190  HA  SER A 147      -5.163  67.265  52.845  1.00 41.59           H
ATOM   2191  HB2 SER A 147      -7.355  67.505  53.841  1.00 47.33           H
ATOM   2192  HB3 SER A 147      -6.992  68.980  52.928  1.00 47.33           H
ATOM   2193  HG  SER A 147      -9.135  67.799  52.663  1.00 47.60           H
ATOM   2194  N   TYR A 148      -6.405  65.011  53.075  1.00 33.77           N
ATOM   2195  CA  TYR A 148      -6.660  63.590  53.130  1.00 33.21           C
ATOM   2196  C   TYR A 148      -7.051  63.191  54.540  1.00 37.64           C
ATOM   2197  O   TYR A 148      -6.632  63.811  55.528  1.00 35.02           O
ATOM   2198  CB  TYR A 148      -5.441  62.789  52.652  1.00 31.98           C
ATOM   2199  CG  TYR A 148      -4.178  62.924  53.477  1.00 34.20           C
ATOM   2200  CD1 TYR A 148      -3.308  64.021  53.314  1.00 37.41           C
ATOM   2201  CD2 TYR A 148      -3.883  61.925  54.425  1.00 36.35           C
ATOM   2202  CE1 TYR A 148      -2.144  64.120  54.104  1.00 31.24           C
ATOM   2203  CE2 TYR A 148      -2.738  62.022  55.232  1.00 34.69           C
ATOM   2204  CZ  TYR A 148      -1.870  63.120  55.073  1.00 36.41           C
ATOM   2205  OH  TYR A 148      -0.769  63.186  55.855  1.00 36.35           O
ATOM   2206  H   TYR A 148      -6.298  65.487  53.958  1.00 40.52           H
ATOM   2207  HA  TYR A 148      -7.495  63.361  52.469  1.00 39.85           H
ATOM   2208  HB2 TYR A 148      -5.739  61.746  52.684  1.00 38.38           H
ATOM   2209  HB3 TYR A 148      -5.224  63.045  51.617  1.00 38.38           H
ATOM   2210  HD1 TYR A 148      -3.539  64.793  52.595  1.00 44.89           H
ATOM   2211  HD2 TYR A 148      -4.545  61.080  54.539  1.00 43.61           H
ATOM   2212  HE1 TYR A 148      -1.486  64.968  53.987  1.00 37.49           H
ATOM   2213  HE2 TYR A 148      -2.524  61.263  55.970  1.00 41.63           H
ATOM   2214  HH  TYR A 148      -0.207  63.936  55.630  1.00 43.62           H
ATOM   2215  N   ARG A 149      -7.863  62.137  54.610  1.00 34.07           N
ATOM   2216  CA  ARG A 149      -8.325  61.584  55.870  1.00 38.44           C
ATOM   2217  C   ARG A 149      -7.150  61.012  56.647  1.00 35.82           C
ATOM   2218  O   ARG A 149      -6.333  60.277  56.097  1.00 35.54           O
ATOM   2219  CB  ARG A 149      -9.357  60.494  55.605  1.00 31.25           C
ATOM   2220  CG  ARG A 149     -10.680  61.109  55.162  1.00 35.80           C
ATOM   2221  CD  ARG A 149     -11.658  60.014  54.734  1.00 38.20           C
ATOM   2222  NE  ARG A 149     -11.290  59.461  53.425  1.00 33.85           N
ATOM   2223  CZ  ARG A 149     -11.846  58.406  52.825  1.00 40.33           C
ATOM   2224  NH1 ARG A 149     -12.759  57.647  53.421  1.00 39.29           N
ATOM   2225  NH2 ARG A 149     -11.478  58.095  51.592  1.00 38.42           N1+
ATOM   2226  H   ARG A 149      -8.159  61.678  53.759  1.00 40.88           H
ATOM   2227  HA  ARG A 149      -8.794  62.370  56.466  1.00 46.13           H
ATOM   2228  HB2 ARG A 149      -8.977  59.790  54.863  1.00 37.49           H
ATOM   2229  HB3 ARG A 149      -9.543  59.964  56.536  1.00 37.49           H
ATOM   2230  HG2 ARG A 149     -11.078  61.674  55.999  1.00 42.96           H
ATOM   2231  HG3 ARG A 149     -10.526  61.788  54.326  1.00 42.96           H
ATOM   2232  HD2 ARG A 149     -11.596  59.221  55.476  1.00 45.84           H
ATOM   2233  HD3 ARG A 149     -12.678  60.392  54.714  1.00 45.84           H
ATOM   2234  HE  ARG A 149     -10.606  59.986  52.895  1.00 40.62           H
ATOM   2235 HH11 ARG A 149     -13.057  57.857  54.362  1.00 47.15           H
ATOM   2236 HH12 ARG A 149     -13.153  56.857  52.928  1.00 47.15           H
ATOM   2237 HH21 ARG A 149     -10.788  58.660  51.113  1.00 46.10           H
ATOM   2238 HH22 ARG A 149     -11.897  57.297  51.138  1.00 46.10           H
ATOM   2239  N   VAL A 150      -7.105  61.354  57.934  1.00 30.16           N
ATOM   2240  CA  VAL A 150      -6.118  60.870  58.884  1.00 33.35           C
ATOM   2241  C   VAL A 150      -6.808  59.969  59.912  1.00 41.67           C
ATOM   2242  O   VAL A 150      -8.026  59.792  59.897  1.00 38.28           O
ATOM   2243  CB  VAL A 150      -5.347  62.057  59.515  1.00 34.78           C
ATOM   2244  CG1 VAL A 150      -4.583  62.837  58.429  1.00 35.88           C
ATOM   2245  CG2 VAL A 150      -6.224  63.014  60.336  1.00 30.98           C
ATOM   2246  H   VAL A 150      -7.820  61.971  58.291  1.00 36.20           H
ATOM   2247  HA  VAL A 150      -5.384  60.253  58.365  1.00 40.02           H
ATOM   2248  HB  VAL A 150      -4.605  61.654  60.197  1.00 41.74           H
ATOM   2249 HG11 VAL A 150      -3.946  63.587  58.897  1.00 43.06           H
ATOM   2250 HG12 VAL A 150      -3.954  62.154  57.859  1.00 43.06           H
ATOM   2251 HG13 VAL A 150      -5.276  63.338  57.755  1.00 43.06           H
ATOM   2252 HG21 VAL A 150      -5.599  63.784  60.784  1.00 37.17           H
ATOM   2253 HG22 VAL A 150      -6.963  63.495  59.699  1.00 37.17           H
ATOM   2254 HG23 VAL A 150      -6.737  62.468  61.129  1.00 37.17           H
ATOM   2255  N   GLY A 151      -6.014  59.340  60.775  1.00 38.18           N
ATOM   2256  CA  GLY A 151      -6.511  58.460  61.811  1.00 35.87           C
ATOM   2257  C   GLY A 151      -7.245  57.263  61.207  1.00 34.11           C
ATOM   2258  O   GLY A 151      -6.949  56.821  60.097  1.00 40.21           O
ATOM   2259  H   GLY A 151      -5.016  59.468  60.708  1.00 45.81           H
ATOM   2260  HA2 GLY A 151      -5.679  58.112  62.414  1.00 43.05           H
ATOM   2261  HA3 GLY A 151      -7.197  59.018  62.442  1.00 43.05           H
ATOM   2262  N   ALA A 152      -8.209  56.731  61.952  1.00 38.35           N
ATOM   2263  CA  ALA A 152      -9.009  55.595  61.534  1.00 41.70           C
ATOM   2264  C   ALA A 152      -9.780  55.924  60.257  1.00 34.28           C
ATOM   2265  O   ALA A 152      -9.933  55.053  59.410  1.00 32.84           O
ATOM   2266  CB  ALA A 152      -9.943  55.184  62.680  1.00 38.10           C
ATOM   2267  H   ALA A 152      -8.409  57.138  62.856  1.00 46.02           H
ATOM   2268  HA  ALA A 152      -8.339  54.760  61.324  1.00 50.04           H
ATOM   2269  HB1 ALA A 152     -10.539  54.323  62.375  1.00 45.72           H
ATOM   2270  HB2 ALA A 152      -9.354  54.912  63.554  1.00 45.72           H
ATOM   2271  HB3 ALA A 152     -10.611  56.007  62.938  1.00 45.72           H
ATOM   2272  N   PHE A 153     -10.232  57.174  60.103  1.00 36.20           N
ATOM   2273  CA  PHE A 153     -10.970  57.618  58.938  1.00 39.51           C
ATOM   2274  C   PHE A 153     -10.181  57.372  57.652  1.00 36.57           C
ATOM   2275  O   PHE A 153     -10.783  56.986  56.654  1.00 32.78           O
ATOM   2276  CB  PHE A 153     -11.361  59.093  59.071  1.00 34.37           C
ATOM   2277  CG  PHE A 153     -12.026  59.408  60.395  1.00 39.64           C
ATOM   2278  CD1 PHE A 153     -13.400  59.174  60.592  1.00 42.70           C
ATOM   2279  CD2 PHE A 153     -11.242  59.890  61.460  1.00 46.77           C
ATOM   2280  CE1 PHE A 153     -13.982  59.403  61.854  1.00 39.11           C
ATOM   2281  CE2 PHE A 153     -11.826  60.131  62.713  1.00 35.28           C
ATOM   2282  CZ  PHE A 153     -13.189  59.878  62.910  1.00 39.55           C
ATOM   2283  H   PHE A 153     -10.051  57.854  60.830  1.00 43.44           H
ATOM   2284  HA  PHE A 153     -11.889  57.031  58.900  1.00 47.41           H
ATOM   2285  HB2 PHE A 153     -10.467  59.703  58.963  1.00 41.25           H
ATOM   2286  HB3 PHE A 153     -12.037  59.357  58.258  1.00 41.25           H
ATOM   2287  HD1 PHE A 153     -14.009  58.808  59.780  1.00 51.23           H
ATOM   2288  HD2 PHE A 153     -10.190  60.074  61.317  1.00 56.13           H
ATOM   2289  HE1 PHE A 153     -15.034  59.215  62.011  1.00 46.93           H
ATOM   2290  HE2 PHE A 153     -11.229  60.502  63.530  1.00 42.33           H
ATOM   2291  HZ  PHE A 153     -13.618  60.054  63.879  1.00 47.46           H
ATOM   2292  N   GLY A 154      -8.857  57.581  57.673  1.00 36.14           N
ATOM   2293  CA  GLY A 154      -8.016  57.441  56.488  1.00 33.08           C
ATOM   2294  C   GLY A 154      -7.335  56.081  56.366  1.00 34.19           C
ATOM   2295  O   GLY A 154      -6.879  55.724  55.280  1.00 32.41           O
ATOM   2296  H   GLY A 154      -8.420  57.894  58.529  1.00 43.37           H
ATOM   2297  HA2 GLY A 154      -8.608  57.617  55.592  1.00 39.69           H
ATOM   2298  HA3 GLY A 154      -7.225  58.177  56.547  1.00 39.69           H
ATOM   2299  N   PHE A 155      -7.180  55.356  57.478  1.00 31.91           N
ATOM   2300  CA  PHE A 155      -6.215  54.273  57.540  1.00 32.98           C
ATOM   2301  C   PHE A 155      -6.683  53.019  58.285  1.00 31.27           C
ATOM   2302  O   PHE A 155      -5.914  52.065  58.319  1.00 38.48           O
ATOM   2303  CB  PHE A 155      -4.883  54.838  58.050  1.00 33.06           C
ATOM   2304  CG  PHE A 155      -4.249  55.803  57.074  1.00 29.52           C
ATOM   2305  CD1 PHE A 155      -3.697  55.313  55.876  1.00 33.38           C
ATOM   2306  CD2 PHE A 155      -4.336  57.189  57.288  1.00 33.96           C
ATOM   2307  CE1 PHE A 155      -3.228  56.201  54.897  1.00 32.76           C
ATOM   2308  CE2 PHE A 155      -3.861  58.080  56.308  1.00 38.07           C
ATOM   2309  CZ  PHE A 155      -3.299  57.585  55.115  1.00 32.37           C
ATOM   2310  H   PHE A 155      -7.551  55.710  58.348  1.00 38.29           H
ATOM   2311  HA  PHE A 155      -6.035  53.909  56.529  1.00 39.57           H
ATOM   2312  HB2 PHE A 155      -5.056  55.353  58.990  1.00 39.68           H
ATOM   2313  HB3 PHE A 155      -4.187  54.017  58.217  1.00 39.68           H
ATOM   2314  HD1 PHE A 155      -3.665  54.253  55.687  1.00 40.05           H
ATOM   2315  HD2 PHE A 155      -4.795  57.575  58.187  1.00 40.75           H
ATOM   2316  HE1 PHE A 155      -2.844  55.809  53.972  1.00 39.31           H
ATOM   2317  HE2 PHE A 155      -3.938  59.145  56.471  1.00 45.69           H
ATOM   2318  HZ  PHE A 155      -2.943  58.273  54.361  1.00 38.84           H
ATOM   2319  N   LEU A 156      -7.909  52.954  58.823  1.00 35.88           N
ATOM   2320  CA  LEU A 156      -8.465  51.685  59.329  1.00 37.29           C
ATOM   2321  C   LEU A 156      -8.386  50.645  58.206  1.00 40.70           C
ATOM   2322  O   LEU A 156      -8.856  50.908  57.105  1.00 43.48           O
ATOM   2323  CB  LEU A 156      -9.929  51.868  59.755  1.00 40.12           C
ATOM   2324  CG  LEU A 156     -10.514  50.605  60.437  1.00 36.86           C
ATOM   2325  CD1 LEU A 156     -10.301  50.725  61.950  1.00 38.82           C
ATOM   2326  CD2 LEU A 156     -12.010  50.440  60.135  1.00 41.52           C
ATOM   2327  H   LEU A 156      -8.520  53.759  58.776  1.00 43.05           H
ATOM   2328  HA  LEU A 156      -7.885  51.352  60.188  1.00 44.75           H
ATOM   2329  HB2 LEU A 156     -10.020  52.722  60.422  1.00 48.14           H
ATOM   2330  HB3 LEU A 156     -10.508  52.091  58.857  1.00 48.14           H
ATOM   2331  HG  LEU A 156      -9.999  49.706  60.099  1.00 44.23           H
ATOM   2332 HD11 LEU A 156     -10.731  49.862  62.457  1.00 46.58           H
ATOM   2333 HD12 LEU A 156      -9.235  50.770  62.166  1.00 46.58           H
ATOM   2334 HD13 LEU A 156     -10.784  51.625  62.330  1.00 46.58           H
ATOM   2335 HD21 LEU A 156     -12.374  49.509  60.570  1.00 49.82           H
ATOM   2336 HD22 LEU A 156     -12.576  51.278  60.542  1.00 49.82           H
ATOM   2337 HD23 LEU A 156     -12.166  50.406  59.059  1.00 49.82           H
ATOM   2338  N   ALA A 157      -7.768  49.492  58.462  1.00 41.23           N
ATOM   2339  CA  ALA A 157      -7.448  48.505  57.437  1.00 40.51           C
ATOM   2340  C   ALA A 157      -7.930  47.127  57.885  1.00 49.24           C
ATOM   2341  O   ALA A 157      -7.396  46.558  58.833  1.00 38.83           O
ATOM   2342  CB  ALA A 157      -5.944  48.512  57.154  1.00 37.29           C
ATOM   2343  H   ALA A 157      -7.411  49.331  59.392  1.00 49.48           H
ATOM   2344  HA  ALA A 157      -7.962  48.759  56.509  1.00 48.62           H
ATOM   2345  HB1 ALA A 157      -5.716  47.771  56.389  1.00 44.75           H
ATOM   2346  HB2 ALA A 157      -5.639  49.498  56.808  1.00 44.75           H
ATOM   2347  HB3 ALA A 157      -5.387  48.273  58.059  1.00 44.75           H
ATOM   2348  N   LEU A 158      -8.922  46.589  57.166  1.00 46.01           N
ATOM   2349  CA  LEU A 158      -9.425  45.229  57.296  1.00 43.86           C
ATOM   2350  C   LEU A 158      -9.277  44.596  55.918  1.00 40.67           C
ATOM   2351  O   LEU A 158     -10.225  44.531  55.145  1.00 47.94           O
ATOM   2352  CB  LEU A 158     -10.878  45.244  57.811  1.00 40.69           C
ATOM   2353  CG  LEU A 158     -11.010  45.683  59.291  1.00 48.00           C
ATOM   2354  CD1 LEU A 158     -12.441  46.137  59.580  1.00 44.22           C
ATOM   2355  CD2 LEU A 158     -10.650  44.539  60.249  1.00 40.17           C
ATOM   2356  H   LEU A 158      -9.328  47.146  56.427  1.00 55.22           H
ATOM   2357  HA  LEU A 158      -8.803  44.672  57.997  1.00 52.63           H
ATOM   2358  HB2 LEU A 158     -11.441  45.941  57.186  1.00 48.83           H
ATOM   2359  HB3 LEU A 158     -11.325  44.257  57.685  1.00 48.83           H
ATOM   2360  HG  LEU A 158     -10.338  46.518  59.489  1.00 57.60           H
ATOM   2361 HD11 LEU A 158     -12.519  46.470  60.613  1.00 53.07           H
ATOM   2362 HD12 LEU A 158     -12.696  46.974  58.931  1.00 53.07           H
ATOM   2363 HD13 LEU A 158     -13.138  45.314  59.409  1.00 53.07           H
ATOM   2364 HD21 LEU A 158     -10.766  44.871  61.280  1.00 48.21           H
ATOM   2365 HD22 LEU A 158     -11.307  43.685  60.081  1.00 48.21           H
ATOM   2366 HD23 LEU A 158      -9.618  44.232  60.091  1.00 48.21           H
ATOM   2367  N   HIS A 159      -8.060  44.169  55.586  1.00 43.64           N
ATOM   2368  CA  HIS A 159      -7.729  43.690  54.245  1.00 48.64           C
ATOM   2369  C   HIS A 159      -8.554  42.455  53.889  1.00 52.97           C
ATOM   2370  O   HIS A 159      -8.736  41.564  54.724  1.00 50.09           O
ATOM   2371  CB  HIS A 159      -6.255  43.333  54.212  1.00 45.52           C
ATOM   2372  CG  HIS A 159      -5.759  42.859  52.880  1.00 50.38           C
ATOM   2373  ND1 HIS A 159      -5.637  43.660  51.748  1.00 52.55           N
ATOM   2374  CD2 HIS A 159      -5.317  41.601  52.588  1.00 50.23           C
ATOM   2375  CE1 HIS A 159      -5.138  42.864  50.791  1.00 43.62           C
ATOM   2376  NE2 HIS A 159      -4.908  41.633  51.276  1.00 53.37           N
ATOM   2377  H   HIS A 159      -7.306  44.276  56.249  1.00 52.37           H
ATOM   2378  HA  HIS A 159      -7.911  44.487  53.521  1.00 58.36           H
ATOM   2379  HB2 HIS A 159      -6.105  42.542  54.936  1.00 54.63           H
ATOM   2380  HB3 HIS A 159      -5.674  44.206  54.506  1.00 54.63           H
ATOM   2381  HD2 HIS A 159      -5.288  40.753  53.255  1.00 60.27           H
ATOM   2382  HE1 HIS A 159      -4.967  43.168  49.768  1.00 52.35           H
ATOM   2383  HE2 HIS A 159      -4.536  40.853  50.750  1.00 64.04           H
ATOM   2384  N   GLY A 160      -9.048  42.439  52.648  1.00 54.52           N
ATOM   2385  CA  GLY A 160     -10.064  41.517  52.157  1.00 53.22           C
ATOM   2386  C   GLY A 160     -11.467  42.139  52.163  1.00 58.16           C
ATOM   2387  O   GLY A 160     -12.345  41.629  51.473  1.00 56.33           O
ATOM   2388  H   GLY A 160      -8.802  43.202  52.032  1.00 65.42           H
ATOM   2389  HA2 GLY A 160      -9.815  41.271  51.125  1.00 63.87           H
ATOM   2390  HA3 GLY A 160     -10.074  40.607  52.756  1.00 63.87           H
ATOM   2391  N   SER A 161     -11.691  43.219  52.926  1.00 45.23           N
ATOM   2392  CA  SER A 161     -12.929  43.995  52.891  1.00 46.07           C
ATOM   2393  C   SER A 161     -12.804  45.093  51.845  1.00 56.85           C
ATOM   2394  O   SER A 161     -11.752  45.720  51.722  1.00 58.32           O
ATOM   2395  CB  SER A 161     -13.213  44.593  54.276  1.00 52.80           C
ATOM   2396  OG  SER A 161     -14.343  45.431  54.240  1.00 58.33           O
ATOM   2397  H   SER A 161     -10.936  43.581  53.491  1.00 54.28           H
ATOM   2398  HA  SER A 161     -13.764  43.339  52.638  1.00 55.28           H
ATOM   2399  HB2 SER A 161     -13.374  43.789  54.996  1.00 63.36           H
ATOM   2400  HB3 SER A 161     -12.378  45.208  54.596  1.00 63.36           H
ATOM   2401  HG  SER A 161     -14.519  45.747  55.131  1.00 70.00           H
ATOM   2402  N   GLN A 162     -13.897  45.359  51.128  1.00 46.69           N
ATOM   2403  CA  GLN A 162     -13.974  46.492  50.215  1.00 52.56           C
ATOM   2404  C   GLN A 162     -14.551  47.736  50.881  1.00 48.07           C
ATOM   2405  O   GLN A 162     -14.437  48.816  50.312  1.00 44.04           O
ATOM   2406  CB  GLN A 162     -14.724  46.097  48.930  1.00 49.96           C
ATOM   2407  CG  GLN A 162     -13.957  45.052  48.095  1.00 61.02           C
ATOM   2408  CD  GLN A 162     -12.524  45.485  47.759  1.00 69.42           C
ATOM   2409  OE1 GLN A 162     -12.253  46.655  47.504  1.00 67.94           O
ATOM   2410  NE2 GLN A 162     -11.584  44.543  47.734  1.00 63.32           N
ATOM   2411  H   GLN A 162     -14.736  44.818  51.282  1.00 56.02           H
ATOM   2412  HA  GLN A 162     -12.962  46.774  49.929  1.00 63.07           H
ATOM   2413  HB2 GLN A 162     -15.698  45.686  49.199  1.00 59.95           H
ATOM   2414  HB3 GLN A 162     -14.892  46.985  48.318  1.00 59.95           H
ATOM   2415  HG2 GLN A 162     -13.956  44.084  48.598  1.00 73.23           H
ATOM   2416  HG3 GLN A 162     -14.498  44.959  47.152  1.00 73.23           H
ATOM   2417 HE21 GLN A 162     -11.818  43.585  47.945  1.00 75.98           H
ATOM   2418 HE22 GLN A 162     -10.637  44.806  47.511  1.00 75.98           H
ATOM   2419  N   GLU A 163     -15.149  47.582  52.064  1.00 42.31           N
ATOM   2420  CA  GLU A 163     -15.714  48.657  52.872  1.00 53.99           C
ATOM   2421  C   GLU A 163     -14.653  49.431  53.683  1.00 51.01           C
ATOM   2422  O   GLU A 163     -14.798  50.638  53.881  1.00 46.34           O
ATOM   2423  CB  GLU A 163     -16.799  48.054  53.784  1.00 51.62           C
ATOM   2424  CG  GLU A 163     -17.966  47.456  52.974  1.00 56.73           C
ATOM   2425  CD  GLU A 163     -18.649  48.493  52.079  1.00 63.05           C
ATOM   2426  OE1 GLU A 163     -18.861  49.621  52.575  1.00 57.81           O
ATOM   2427  OE2 GLU A 163     -18.923  48.153  50.907  1.00 67.14           O1-
ATOM   2428  H   GLU A 163     -15.225  46.650  52.444  1.00 50.78           H
ATOM   2429  HA  GLU A 163     -16.189  49.370  52.198  1.00 64.78           H
ATOM   2430  HB2 GLU A 163     -16.357  47.255  54.377  1.00 61.94           H
ATOM   2431  HB3 GLU A 163     -17.174  48.809  54.469  1.00 61.94           H
ATOM   2432  HG2 GLU A 163     -17.651  46.585  52.398  1.00 68.08           H
ATOM   2433  HG3 GLU A 163     -18.701  47.126  53.710  1.00 68.08           H
ATOM   2434  N   ALA A 164     -13.599  48.745  54.155  1.00 45.38           N
ATOM   2435  CA  ALA A 164     -12.468  49.339  54.875  1.00 46.75           C
ATOM   2436  C   ALA A 164     -11.158  48.647  54.441  1.00 44.22           C
ATOM   2437  O   ALA A 164     -10.590  47.873  55.213  1.00 48.29           O
ATOM   2438  CB  ALA A 164     -12.700  49.278  56.394  1.00 42.01           C
ATOM   2439  H   ALA A 164     -13.544  47.757  53.953  1.00 54.46           H
ATOM   2440  HA  ALA A 164     -12.396  50.390  54.596  1.00 56.10           H
ATOM   2441  HB1 ALA A 164     -11.860  49.751  56.900  1.00 50.41           H
ATOM   2442  HB2 ALA A 164     -13.616  49.805  56.656  1.00 50.41           H
ATOM   2443  HB3 ALA A 164     -12.774  48.243  56.724  1.00 50.41           H
ATOM   2444  N   PRO A 165     -10.655  48.895  53.216  1.00 40.50           N
ATOM   2445  CA  PRO A 165      -9.485  48.181  52.687  1.00 44.83           C
ATOM   2446  C   PRO A 165      -8.136  48.693  53.218  1.00 46.64           C
ATOM   2447  O   PRO A 165      -7.118  48.034  53.019  1.00 48.07           O
ATOM   2448  CB  PRO A 165      -9.562  48.436  51.175  1.00 42.60           C
ATOM   2449  CG  PRO A 165     -10.247  49.797  51.069  1.00 38.97           C
ATOM   2450  CD  PRO A 165     -11.265  49.749  52.197  1.00 46.29           C
ATOM   2451  HA  PRO A 165      -9.588  47.104  52.830  1.00 53.80           H
ATOM   2452  HB2 PRO A 165      -8.605  48.404  50.655  1.00 51.12           H
ATOM   2453  HB3 PRO A 165     -10.233  47.686  50.759  1.00 51.12           H
ATOM   2454  HG2 PRO A 165      -9.521  50.599  51.200  1.00 46.76           H
ATOM   2455  HG3 PRO A 165     -10.768  49.909  50.123  1.00 46.76           H
ATOM   2456  HD2 PRO A 165     -11.435  50.764  52.553  1.00 55.55           H
ATOM   2457  HD3 PRO A 165     -12.179  49.283  51.828  1.00 55.55           H
ATOM   2458  N   GLY A 166      -8.113  49.860  53.864  1.00 42.63           N
ATOM   2459  CA  GLY A 166      -6.902  50.578  54.259  1.00 43.40           C
ATOM   2460  C   GLY A 166      -6.412  51.485  53.132  1.00 41.00           C
ATOM   2461  O   GLY A 166      -6.929  51.438  52.016  1.00 38.60           O
ATOM   2462  H   GLY A 166      -8.992  50.335  54.012  1.00 51.16           H
ATOM   2463  HA2 GLY A 166      -7.134  51.198  55.124  1.00 52.09           H
ATOM   2464  HA3 GLY A 166      -6.115  49.866  54.503  1.00 52.09           H
ATOM   2465  N   ASN A 167      -5.425  52.341  53.443  1.00 35.36           N
ATOM   2466  CA  ASN A 167      -4.773  53.241  52.503  1.00 39.89           C
ATOM   2467  C   ASN A 167      -5.688  54.314  51.919  1.00 36.90           C
ATOM   2468  O   ASN A 167      -5.255  55.002  51.006  1.00 36.99           O
ATOM   2469  CB  ASN A 167      -4.054  52.446  51.395  1.00 38.10           C
ATOM   2470  CG  ASN A 167      -2.905  51.630  51.959  1.00 41.22           C
ATOM   2471  OD1 ASN A 167      -2.288  52.031  52.934  1.00 33.47           O
ATOM   2472  ND2 ASN A 167      -2.500  50.563  51.292  1.00 33.53           N
ATOM   2473  H   ASN A 167      -5.066  52.336  54.386  1.00 42.43           H
ATOM   2474  HA  ASN A 167      -4.013  53.785  53.061  1.00 47.87           H
ATOM   2475  HB2 ASN A 167      -4.739  51.816  50.834  1.00 45.72           H
ATOM   2476  HB3 ASN A 167      -3.605  53.157  50.704  1.00 45.72           H
ATOM   2477 HD21 ASN A 167      -1.704  50.043  51.630  1.00 40.23           H
ATOM   2478 HD22 ASN A 167      -3.001  50.244  50.475  1.00 40.23           H
ATOM   2479  N   VAL A 168      -6.926  54.482  52.404  1.00 39.40           N
ATOM   2480  CA  VAL A 168      -7.879  55.373  51.742  1.00 37.45           C
ATOM   2481  C   VAL A 168      -7.446  56.840  51.808  1.00 41.77           C
ATOM   2482  O   VAL A 168      -7.692  57.558  50.850  1.00 37.30           O
ATOM   2483  CB  VAL A 168      -9.345  55.125  52.165  1.00 40.93           C
ATOM   2484  CG1 VAL A 168      -9.703  53.654  51.890  1.00 39.89           C
ATOM   2485  CG2 VAL A 168      -9.668  55.478  53.623  1.00 39.88           C
ATOM   2486  H   VAL A 168      -7.259  53.899  53.157  1.00 47.28           H
ATOM   2487  HA  VAL A 168      -7.838  55.106  50.686  1.00 44.94           H
ATOM   2488  HB  VAL A 168      -9.982  55.740  51.531  1.00 49.12           H
ATOM   2489 HG11 VAL A 168     -10.757  53.489  52.076  1.00 47.87           H
ATOM   2490 HG12 VAL A 168      -9.498  53.410  50.849  1.00 47.87           H
ATOM   2491 HG13 VAL A 168      -9.121  52.990  52.525  1.00 47.87           H
ATOM   2492 HG21 VAL A 168     -10.734  55.339  53.805  1.00 47.86           H
ATOM   2493 HG22 VAL A 168      -9.110  54.835  54.302  1.00 47.86           H
ATOM   2494 HG23 VAL A 168      -9.424  56.521  53.816  1.00 47.86           H
ATOM   2495  N   GLY A 169      -6.759  57.283  52.872  1.00 34.94           N
ATOM   2496  CA  GLY A 169      -6.133  58.602  52.917  1.00 33.71           C
ATOM   2497  C   GLY A 169      -5.045  58.786  51.855  1.00 31.23           C
ATOM   2498  O   GLY A 169      -4.878  59.894  51.358  1.00 31.98           O
ATOM   2499  H   GLY A 169      -6.610  56.660  53.652  1.00 41.93           H
ATOM   2500  HA2 GLY A 169      -6.901  59.354  52.748  1.00 40.45           H
ATOM   2501  HA3 GLY A 169      -5.696  58.766  53.900  1.00 40.45           H
ATOM   2502  N   LEU A 170      -4.284  57.740  51.503  1.00 30.72           N
ATOM   2503  CA  LEU A 170      -3.364  57.789  50.371  1.00 29.99           C
ATOM   2504  C   LEU A 170      -4.117  57.947  49.055  1.00 33.49           C
ATOM   2505  O   LEU A 170      -3.658  58.672  48.172  1.00 32.69           O
ATOM   2506  CB  LEU A 170      -2.424  56.569  50.303  1.00 30.42           C
ATOM   2507  CG  LEU A 170      -1.342  56.536  51.405  1.00 33.22           C
ATOM   2508  CD1 LEU A 170      -0.697  55.138  51.446  1.00 29.86           C
ATOM   2509  CD2 LEU A 170      -0.276  57.617  51.149  1.00 36.14           C
ATOM   2510  H   LEU A 170      -4.454  56.843  51.936  1.00 36.86           H
ATOM   2511  HA  LEU A 170      -2.755  58.684  50.494  1.00 35.98           H
ATOM   2512  HB2 LEU A 170      -3.018  55.662  50.355  1.00 36.51           H
ATOM   2513  HB3 LEU A 170      -1.922  56.569  49.337  1.00 36.51           H
ATOM   2514  HG  LEU A 170      -1.806  56.745  52.363  1.00 39.86           H
ATOM   2515 HD11 LEU A 170       0.136  55.133  52.144  1.00 35.83           H
ATOM   2516 HD12 LEU A 170      -1.431  54.398  51.761  1.00 35.83           H
ATOM   2517 HD13 LEU A 170      -0.313  54.871  50.462  1.00 35.83           H
ATOM   2518 HD21 LEU A 170       0.478  57.582  51.936  1.00 43.36           H
ATOM   2519 HD22 LEU A 170       0.209  57.447  50.187  1.00 43.36           H
ATOM   2520 HD23 LEU A 170      -0.724  58.610  51.161  1.00 43.36           H
ATOM   2521  N   LEU A 171      -5.258  57.267  48.923  1.00 32.44           N
ATOM   2522  CA  LEU A 171      -6.127  57.413  47.764  1.00 35.63           C
ATOM   2523  C   LEU A 171      -6.773  58.800  47.707  1.00 38.93           C
ATOM   2524  O   LEU A 171      -6.974  59.295  46.608  1.00 31.86           O
ATOM   2525  CB  LEU A 171      -7.172  56.287  47.739  1.00 36.47           C
ATOM   2526  CG  LEU A 171      -6.564  54.890  47.507  1.00 39.62           C
ATOM   2527  CD1 LEU A 171      -7.708  53.877  47.620  1.00 44.99           C
ATOM   2528  CD2 LEU A 171      -5.896  54.746  46.126  1.00 33.96           C
ATOM   2529  H   LEU A 171      -5.573  56.686  49.688  1.00 38.93           H
ATOM   2530  HA  LEU A 171      -5.510  57.323  46.872  1.00 42.76           H
ATOM   2531  HB2 LEU A 171      -7.730  56.290  48.672  1.00 43.76           H
ATOM   2532  HB3 LEU A 171      -7.884  56.496  46.941  1.00 43.76           H
ATOM   2533  HG  LEU A 171      -5.822  54.681  48.277  1.00 47.55           H
ATOM   2534 HD11 LEU A 171      -7.320  52.862  47.535  1.00 53.99           H
ATOM   2535 HD12 LEU A 171      -8.178  53.990  48.596  1.00 53.99           H
ATOM   2536 HD13 LEU A 171      -8.450  54.055  46.840  1.00 53.99           H
ATOM   2537 HD21 LEU A 171      -5.602  53.710  45.958  1.00 40.75           H
ATOM   2538 HD22 LEU A 171      -6.592  55.056  45.348  1.00 40.75           H
ATOM   2539 HD23 LEU A 171      -5.001  55.363  46.068  1.00 40.75           H
ATOM   2540  N   ASP A 172      -7.064  59.456  48.845  1.00 38.86           N
ATOM   2541  CA  ASP A 172      -7.478  60.856  48.853  1.00 36.14           C
ATOM   2542  C   ASP A 172      -6.391  61.741  48.243  1.00 37.82           C
ATOM   2543  O   ASP A 172      -6.692  62.617  47.436  1.00 33.38           O
ATOM   2544  CB  ASP A 172      -7.775  61.335  50.269  1.00 35.94           C
ATOM   2545  CG  ASP A 172      -8.904  60.613  50.976  1.00 35.97           C
ATOM   2546  OD1 ASP A 172      -9.724  59.973  50.285  1.00 37.20           O
ATOM   2547  OD2 ASP A 172      -8.947  60.748  52.216  1.00 39.03           O1-
ATOM   2548  H   ASP A 172      -6.955  58.991  49.735  1.00 46.63           H
ATOM   2549  HA  ASP A 172      -8.385  60.957  48.256  1.00 43.37           H
ATOM   2550  HB2 ASP A 172      -6.889  61.290  50.885  1.00 43.12           H
ATOM   2551  HB3 ASP A 172      -8.035  62.393  50.232  1.00 43.12           H
ATOM   2552  N   GLN A 173      -5.127  61.526  48.634  1.00 35.08           N
ATOM   2553  CA  GLN A 173      -4.039  62.306  48.087  1.00 33.45           C
ATOM   2554  C   GLN A 173      -3.989  62.106  46.573  1.00 33.05           C
ATOM   2555  O   GLN A 173      -3.868  63.079  45.849  1.00 32.24           O
ATOM   2556  CB  GLN A 173      -2.701  61.934  48.708  1.00 32.73           C
ATOM   2557  CG  GLN A 173      -2.618  62.221  50.206  1.00 30.59           C
ATOM   2558  CD  GLN A 173      -1.344  61.644  50.805  1.00 37.06           C
ATOM   2559  OE1 GLN A 173      -0.383  61.382  50.103  1.00 32.27           O
ATOM   2560  NE2 GLN A 173      -1.296  61.461  52.116  1.00 33.93           N
ATOM   2561  H   GLN A 173      -4.924  60.799  49.306  1.00 42.09           H
ATOM   2562  HA  GLN A 173      -4.235  63.356  48.303  1.00 40.14           H
ATOM   2563  HB2 GLN A 173      -2.507  60.877  48.542  1.00 39.28           H
ATOM   2564  HB3 GLN A 173      -1.921  62.508  48.203  1.00 39.28           H
ATOM   2565  HG2 GLN A 173      -2.606  63.302  50.340  1.00 36.71           H
ATOM   2566  HG3 GLN A 173      -3.473  61.812  50.732  1.00 36.71           H
ATOM   2567 HE21 GLN A 173      -2.086  61.710  52.693  1.00 40.71           H
ATOM   2568 HE22 GLN A 173      -0.449  61.101  52.531  1.00 40.71           H
ATOM   2569  N   ARG A 174      -4.078  60.852  46.115  1.00 34.77           N
ATOM   2570  CA  ARG A 174      -4.028  60.485  44.721  1.00 37.60           C
ATOM   2571  C   ARG A 174      -5.140  61.156  43.930  1.00 36.47           C
ATOM   2572  O   ARG A 174      -4.870  61.614  42.825  1.00 32.50           O
ATOM   2573  CB  ARG A 174      -4.048  58.966  44.556  1.00 37.06           C
ATOM   2574  CG  ARG A 174      -4.033  58.579  43.062  1.00 37.01           C
ATOM   2575  CD  ARG A 174      -4.225  57.087  42.850  1.00 36.58           C
ATOM   2576  NE  ARG A 174      -3.074  56.350  43.360  1.00 31.56           N
ATOM   2577  CZ  ARG A 174      -2.984  55.028  43.433  1.00 38.00           C
ATOM   2578  NH1 ARG A 174      -4.007  54.225  43.156  1.00 36.69           N
ATOM   2579  NH2 ARG A 174      -1.827  54.496  43.775  1.00 36.33           N1+
ATOM   2580  H   ARG A 174      -4.184  60.106  46.789  1.00 41.73           H
ATOM   2581  HA  ARG A 174      -3.081  60.848  44.317  1.00 45.12           H
ATOM   2582  HB2 ARG A 174      -3.175  58.544  45.055  1.00 44.48           H
ATOM   2583  HB3 ARG A 174      -4.949  58.567  45.021  1.00 44.48           H
ATOM   2584  HG2 ARG A 174      -4.848  59.061  42.526  1.00 44.41           H
ATOM   2585  HG3 ARG A 174      -3.088  58.892  42.621  1.00 44.41           H
ATOM   2586  HD2 ARG A 174      -5.116  56.790  43.404  1.00 43.89           H
ATOM   2587  HD3 ARG A 174      -4.373  56.864  41.793  1.00 43.89           H
ATOM   2588  HE  ARG A 174      -2.241  56.886  43.554  1.00 37.87           H
ATOM   2589 HH11 ARG A 174      -4.899  54.616  42.884  1.00 44.03           H
ATOM   2590 HH12 ARG A 174      -3.892  53.225  43.226  1.00 44.03           H
ATOM   2591 HH21 ARG A 174      -1.037  55.091  43.978  1.00 43.60           H
ATOM   2592 HH22 ARG A 174      -1.730  53.494  43.839  1.00 43.60           H
ATOM   2593  N   MET A 175      -6.355  61.204  44.472  0.90 31.00           N
ATOM   2594  CA  MET A 175      -7.486  61.832  43.815  0.90 32.82           C
ATOM   2595  C   MET A 175      -7.279  63.332  43.659  0.90 35.09           C
ATOM   2596  O   MET A 175      -7.607  63.886  42.616  0.90 32.41           O
ATOM   2597  CB  MET A 175      -8.772  61.519  44.576  0.90 32.80           C
ATOM   2598  CG  MET A 175      -9.986  61.984  43.760  0.90 41.84           C
ATOM   2599  SD  MET A 175     -11.527  61.272  44.363  0.90 42.81           S
ATOM   2600  CE  MET A 175     -11.428  59.708  43.458  0.90 41.64           C
ATOM   2601  H   MET A 175      -6.502  60.790  45.382  0.90 37.19           H
ATOM   2602  HA  MET A 175      -7.559  61.398  42.818  0.90 39.39           H
ATOM   2603  HB2 MET A 175      -8.831  60.443  44.734  0.90 39.36           H
ATOM   2604  HB3 MET A 175      -8.773  62.013  45.546  0.90 39.36           H
ATOM   2605  HG2 MET A 175     -10.053  63.069  43.758  0.90 50.21           H
ATOM   2606  HG3 MET A 175      -9.860  61.650  42.731  0.90 50.21           H
ATOM   2607  HE1 MET A 175     -12.301  59.102  43.697  0.90 49.97           H
ATOM   2608  HE2 MET A 175     -11.399  59.907  42.388  0.90 49.97           H
ATOM   2609  HE3 MET A 175     -10.532  59.165  43.756  0.90 49.97           H
ATOM   2610  N   ALA A 176      -6.706  63.991  44.669  1.00 41.29           N
ATOM   2611  CA  ALA A 176      -6.322  65.387  44.550  1.00 37.33           C
ATOM   2612  C   ALA A 176      -5.236  65.578  43.490  1.00 32.97           C
ATOM   2613  O   ALA A 176      -5.311  66.559  42.765  1.00 33.82           O
ATOM   2614  CB  ALA A 176      -5.857  65.935  45.889  1.00 39.38           C
ATOM   2615  H   ALA A 176      -6.492  63.501  45.527  1.00 49.54           H
ATOM   2616  HA  ALA A 176      -7.206  65.954  44.254  1.00 44.79           H
ATOM   2617  HB1 ALA A 176      -5.654  66.999  45.787  1.00 47.26           H
ATOM   2618  HB2 ALA A 176      -6.628  65.784  46.643  1.00 47.26           H
ATOM   2619  HB3 ALA A 176      -4.950  65.426  46.200  1.00 47.26           H
ATOM   2620  N   LEU A 177      -4.230  64.693  43.395  1.00 32.09           N
ATOM   2621  CA  LEU A 177      -3.192  64.793  42.369  1.00 34.89           C
ATOM   2622  C   LEU A 177      -3.786  64.577  40.964  1.00 36.42           C
ATOM   2623  O   LEU A 177      -3.338  65.201  40.006  1.00 32.95           O
ATOM   2624  CB  LEU A 177      -2.047  63.800  42.620  1.00 32.63           C
ATOM   2625  CG  LEU A 177      -1.227  64.007  43.907  1.00 41.80           C
ATOM   2626  CD1 LEU A 177      -0.158  62.907  44.017  1.00 41.69           C
ATOM   2627  CD2 LEU A 177      -0.564  65.385  43.966  1.00 43.81           C
ATOM   2628  H   LEU A 177      -4.215  63.896  44.014  1.00 38.51           H
ATOM   2629  HA  LEU A 177      -2.784  65.803  42.392  1.00 41.87           H
ATOM   2630  HB2 LEU A 177      -2.469  62.795  42.644  1.00 39.16           H
ATOM   2631  HB3 LEU A 177      -1.363  63.846  41.772  1.00 39.16           H
ATOM   2632  HG  LEU A 177      -1.877  63.921  44.771  1.00 50.16           H
ATOM   2633 HD11 LEU A 177       0.371  63.001  44.967  1.00 50.03           H
ATOM   2634 HD12 LEU A 177      -0.630  61.925  43.980  1.00 50.03           H
ATOM   2635 HD13 LEU A 177       0.558  62.991  43.198  1.00 50.03           H
ATOM   2636 HD21 LEU A 177      -0.019  65.485  44.906  1.00 52.58           H
ATOM   2637 HD22 LEU A 177       0.120  65.513  43.126  1.00 52.58           H
ATOM   2638 HD23 LEU A 177      -1.324  66.163  43.935  1.00 52.58           H
ATOM   2639  N   GLN A 178      -4.775  63.684  40.843  1.00 36.73           N
ATOM   2640  CA  GLN A 178      -5.503  63.427  39.603  1.00 39.57           C
ATOM   2641  C   GLN A 178      -6.237  64.704  39.199  1.00 34.91           C
ATOM   2642  O   GLN A 178      -6.227  65.077  38.031  1.00 41.95           O
ATOM   2643  CB  GLN A 178      -6.481  62.249  39.793  1.00 41.98           C
ATOM   2644  CG  GLN A 178      -7.293  61.904  38.523  1.00 37.44           C
ATOM   2645  CD  GLN A 178      -6.361  61.286  37.492  1.00 47.68           C
ATOM   2646  OE1 GLN A 178      -5.918  60.158  37.665  1.00 48.66           O
ATOM   2647  NE2 GLN A 178      -6.013  62.014  36.440  1.00 44.73           N
ATOM   2648  H   GLN A 178      -5.089  63.202  41.673  1.00 44.08           H
ATOM   2649  HA  GLN A 178      -4.784  63.167  38.826  1.00 47.48           H
ATOM   2650  HB2 GLN A 178      -5.914  61.371  40.108  1.00 50.38           H
ATOM   2651  HB3 GLN A 178      -7.184  62.483  40.588  1.00 50.38           H
ATOM   2652  HG2 GLN A 178      -8.017  61.144  38.822  1.00 44.93           H
ATOM   2653  HG3 GLN A 178      -7.811  62.778  38.128  1.00 44.93           H
ATOM   2654 HE21 GLN A 178      -6.395  62.943  36.309  1.00 53.67           H
ATOM   2655 HE22 GLN A 178      -5.373  61.627  35.760  1.00 53.67           H
ATOM   2656  N   TRP A 179      -6.854  65.373  40.177  1.00 39.22           N
ATOM   2657  CA  TRP A 179      -7.575  66.606  39.944  1.00 34.85           C
ATOM   2658  C   TRP A 179      -6.621  67.706  39.485  1.00 38.45           C
ATOM   2659  O   TRP A 179      -6.933  68.397  38.520  1.00 36.72           O
ATOM   2660  CB  TRP A 179      -8.374  66.968  41.189  1.00 32.91           C
ATOM   2661  CG  TRP A 179      -9.395  68.021  40.941  1.00 36.05           C
ATOM   2662  CD1 TRP A 179     -10.711  67.791  40.732  1.00 38.31           C
ATOM   2663  CD2 TRP A 179      -9.209  69.464  40.831  1.00 39.20           C
ATOM   2664  NE1 TRP A 179     -11.353  68.984  40.496  1.00 40.32           N
ATOM   2665  CE2 TRP A 179     -10.478  70.050  40.553  1.00 38.16           C
ATOM   2666  CE3 TRP A 179      -8.102  70.334  40.940  1.00 36.21           C
ATOM   2667  CZ2 TRP A 179     -10.641  71.431  40.393  1.00 37.12           C
ATOM   2668  CZ3 TRP A 179      -8.255  71.720  40.765  1.00 41.32           C
ATOM   2669  CH2 TRP A 179      -9.519  72.266  40.496  1.00 35.77           C
ATOM   2670  H   TRP A 179      -6.823  65.009  41.120  1.00 47.07           H
ATOM   2671  HA  TRP A 179      -8.287  66.431  39.139  1.00 41.82           H
ATOM   2672  HB2 TRP A 179      -8.887  66.072  41.541  1.00 39.50           H
ATOM   2673  HB3 TRP A 179      -7.693  67.312  41.968  1.00 39.50           H
ATOM   2674  HD1 TRP A 179     -11.180  66.817  40.729  1.00 45.98           H
ATOM   2675  HE1 TRP A 179     -12.344  69.044  40.317  1.00 48.38           H
ATOM   2676  HE3 TRP A 179      -7.126  69.931  41.163  1.00 43.45           H
ATOM   2677  HZ2 TRP A 179     -11.621  71.843  40.204  1.00 44.54           H
ATOM   2678  HZ3 TRP A 179      -7.395  72.368  40.840  1.00 49.58           H
ATOM   2679  HH2 TRP A 179      -9.632  73.333  40.399  1.00 42.93           H
ATOM   2680  N   VAL A 180      -5.450  67.853  40.123  1.00 34.31           N
ATOM   2681  CA  VAL A 180      -4.417  68.791  39.677  1.00 39.50           C
ATOM   2682  C   VAL A 180      -3.958  68.456  38.246  1.00 35.36           C
ATOM   2683  O   VAL A 180      -3.853  69.345  37.402  1.00 39.24           O
ATOM   2684  CB  VAL A 180      -3.238  68.786  40.668  1.00 32.04           C
ATOM   2685  CG1 VAL A 180      -2.018  69.550  40.133  1.00 32.52           C
ATOM   2686  CG2 VAL A 180      -3.659  69.412  42.008  1.00 36.58           C
ATOM   2687  H   VAL A 180      -5.237  67.250  40.905  1.00 41.17           H
ATOM   2688  HA  VAL A 180      -4.849  69.792  39.669  1.00 47.40           H
ATOM   2689  HB  VAL A 180      -2.937  67.756  40.858  1.00 38.45           H
ATOM   2690 HG11 VAL A 180      -1.210  69.502  40.862  1.00 39.02           H
ATOM   2691 HG12 VAL A 180      -1.649  69.101  39.213  1.00 39.02           H
ATOM   2692 HG13 VAL A 180      -2.271  70.596  39.966  1.00 39.02           H
ATOM   2693 HG21 VAL A 180      -2.829  69.348  42.712  1.00 43.90           H
ATOM   2694 HG22 VAL A 180      -3.927  70.459  41.866  1.00 43.90           H
ATOM   2695 HG23 VAL A 180      -4.513  68.893  42.431  1.00 43.90           H
ATOM   2696  N   HIS A 181      -3.654  67.184  37.978  1.00 39.39           N
ATOM   2697  CA  HIS A 181      -3.241  66.726  36.661  1.00 37.90           C
ATOM   2698  C   HIS A 181      -4.253  67.172  35.603  1.00 37.13           C
ATOM   2699  O   HIS A 181      -3.855  67.727  34.595  1.00 36.86           O
ATOM   2700  CB  HIS A 181      -3.041  65.197  36.665  1.00 40.03           C
ATOM   2701  CG  HIS A 181      -2.770  64.638  35.289  1.00 47.56           C
ATOM   2702  ND1 HIS A 181      -3.729  64.279  34.367  1.00 55.83           N
ATOM   2703  CD2 HIS A 181      -1.552  64.403  34.712  1.00 45.67           C
ATOM   2704  CE1 HIS A 181      -3.098  63.836  33.270  1.00 51.31           C
ATOM   2705  NE2 HIS A 181      -1.765  63.897  33.429  1.00 51.43           N
ATOM   2706  H   HIS A 181      -3.753  66.494  38.708  1.00 47.26           H
ATOM   2707  HA  HIS A 181      -2.286  67.197  36.428  1.00 45.48           H
ATOM   2708  HB2 HIS A 181      -3.937  64.714  37.049  1.00 48.04           H
ATOM   2709  HB3 HIS A 181      -2.218  64.935  37.328  1.00 48.04           H
ATOM   2710  HD1 HIS A 181      -4.733  64.328  34.498  1.00 66.99           H
ATOM   2711  HD2 HIS A 181      -0.586  64.533  35.166  1.00 54.80           H
ATOM   2712  HE1 HIS A 181      -3.595  63.476  32.379  1.00 61.58           H
ATOM   2713  N   ASP A 182      -5.545  66.983  35.874  1.00 32.94           N
ATOM   2714  CA  ASP A 182      -6.628  67.271  34.980  1.00 36.52           C
ATOM   2715  C   ASP A 182      -6.953  68.759  34.828  1.00 41.13           C
ATOM   2716  O   ASP A 182      -7.330  69.163  33.728  1.00 45.35           O
ATOM   2717  CB  ASP A 182      -7.855  66.472  35.396  1.00 32.55           C
ATOM   2718  CG  ASP A 182      -7.706  64.958  35.269  1.00 36.75           C
ATOM   2719  OD1 ASP A 182      -6.715  64.482  34.671  1.00 41.21           O
ATOM   2720  OD2 ASP A 182      -8.641  64.288  35.748  1.00 39.23           O1-
ATOM   2721  H   ASP A 182      -5.787  66.541  36.751  1.00 39.53           H
ATOM   2722  HA  ASP A 182      -6.328  66.909  33.998  1.00 43.83           H
ATOM   2723  HB2 ASP A 182      -8.152  66.723  36.415  1.00 39.06           H
ATOM   2724  HB3 ASP A 182      -8.712  66.769  34.794  1.00 39.06           H
ATOM   2725  N   ASN A 183      -6.856  69.550  35.906  1.00 38.17           N
ATOM   2726  CA  ASN A 183      -7.420  70.897  35.978  1.00 36.27           C
ATOM   2727  C   ASN A 183      -6.424  72.041  36.149  1.00 36.76           C
ATOM   2728  O   ASN A 183      -6.837  73.192  35.988  1.00 41.18           O
ATOM   2729  CB  ASN A 183      -8.487  70.944  37.075  1.00 33.97           C
ATOM   2730  CG  ASN A 183      -9.645  70.039  36.683  1.00 43.20           C
ATOM   2731  OD1 ASN A 183     -10.366  70.338  35.732  1.00 39.75           O
ATOM   2732  ND2 ASN A 183      -9.812  68.928  37.387  1.00 34.88           N
ATOM   2733  H   ASN A 183      -6.522  69.141  36.769  1.00 45.80           H
ATOM   2734  HA  ASN A 183      -7.935  71.095  35.039  1.00 43.52           H
ATOM   2735  HB2 ASN A 183      -8.065  70.663  38.038  1.00 40.76           H
ATOM   2736  HB3 ASN A 183      -8.858  71.969  37.111  1.00 40.76           H
ATOM   2737 HD21 ASN A 183     -10.565  68.295  37.157  1.00 41.85           H
ATOM   2738 HD22 ASN A 183      -9.181  68.712  38.144  1.00 41.85           H
ATOM   2739  N   ILE A 184      -5.161  71.795  36.530  1.00 33.40           N
ATOM   2740  CA  ILE A 184      -4.295  72.909  36.918  1.00 37.12           C
ATOM   2741  C   ILE A 184      -3.944  73.840  35.753  1.00 39.79           C
ATOM   2742  O   ILE A 184      -3.612  74.996  36.008  1.00 36.83           O
ATOM   2743  CB  ILE A 184      -3.088  72.421  37.723  1.00 35.37           C
ATOM   2744  CG1 ILE A 184      -2.550  73.496  38.694  1.00 39.59           C
ATOM   2745  CG2 ILE A 184      -1.957  71.910  36.821  1.00 32.70           C
ATOM   2746  CD1 ILE A 184      -3.532  73.787  39.840  1.00 35.39           C
ATOM   2747  H   ILE A 184      -4.829  70.847  36.648  1.00 40.08           H
ATOM   2748  HA  ILE A 184      -4.894  73.507  37.596  1.00 44.54           H
ATOM   2749  HB  ILE A 184      -3.416  71.593  38.345  1.00 42.45           H
ATOM   2750 HG12 ILE A 184      -1.621  73.139  39.141  1.00 47.51           H
ATOM   2751 HG13 ILE A 184      -2.327  74.419  38.163  1.00 47.51           H
ATOM   2752 HG21 ILE A 184      -1.216  71.378  37.417  1.00 39.24           H
ATOM   2753 HG22 ILE A 184      -2.363  71.223  36.084  1.00 39.24           H
ATOM   2754 HG23 ILE A 184      -1.474  72.740  36.311  1.00 39.24           H
ATOM   2755 HD11 ILE A 184      -3.041  74.413  40.585  1.00 42.46           H
ATOM   2756 HD12 ILE A 184      -4.412  74.310  39.477  1.00 42.46           H
ATOM   2757 HD13 ILE A 184      -3.835  72.856  40.319  1.00 42.46           H
ATOM   2758  N   GLN A 185      -4.041  73.360  34.497  1.00 36.20           N
ATOM   2759  CA  GLN A 185      -3.894  74.171  33.291  1.00 38.07           C
ATOM   2760  C   GLN A 185      -4.818  75.390  33.325  1.00 35.29           C
ATOM   2761  O   GLN A 185      -4.411  76.463  32.887  1.00 41.85           O
ATOM   2762  CB  GLN A 185      -4.089  73.316  32.015  1.00 37.51           C
ATOM   2763  CG  GLN A 185      -5.532  72.830  31.820  1.00 38.15           C
ATOM   2764  CD  GLN A 185      -5.614  71.660  30.836  1.00 42.93           C
ATOM   2765  OE1 GLN A 185      -5.247  70.535  31.154  1.00 44.12           O
ATOM   2766  NE2 GLN A 185      -6.104  71.911  29.625  1.00 47.48           N
ATOM   2767  H   GLN A 185      -4.280  72.385  34.375  1.00 43.44           H
ATOM   2768  HA  GLN A 185      -2.883  74.554  33.256  1.00 45.68           H
ATOM   2769  HB2 GLN A 185      -3.814  73.923  31.153  1.00 45.01           H
ATOM   2770  HB3 GLN A 185      -3.409  72.465  32.041  1.00 45.01           H
ATOM   2771  HG2 GLN A 185      -5.893  72.468  32.782  1.00 45.78           H
ATOM   2772  HG3 GLN A 185      -6.147  73.663  31.482  1.00 45.78           H
ATOM   2773 HE21 GLN A 185      -6.409  72.841  29.384  1.00 56.97           H
ATOM   2774 HE22 GLN A 185      -6.137  71.164  28.948  1.00 56.97           H
ATOM   2775  N   PHE A 186      -6.038  75.244  33.850  1.00 34.42           N
ATOM   2776  CA  PHE A 186      -7.020  76.316  33.870  1.00 39.42           C
ATOM   2777  C   PHE A 186      -6.637  77.422  34.864  1.00 43.35           C
ATOM   2778  O   PHE A 186      -7.101  78.552  34.723  1.00 39.14           O
ATOM   2779  CB  PHE A 186      -8.412  75.721  34.121  1.00 36.37           C
ATOM   2780  CG  PHE A 186      -8.790  74.646  33.117  1.00 42.28           C
ATOM   2781  CD1 PHE A 186      -8.830  74.942  31.738  1.00 41.38           C
ATOM   2782  CD2 PHE A 186      -9.035  73.332  33.547  1.00 38.56           C
ATOM   2783  CE1 PHE A 186      -9.097  73.928  30.799  1.00 43.68           C
ATOM   2784  CE2 PHE A 186      -9.274  72.314  32.609  1.00 40.93           C
ATOM   2785  CZ  PHE A 186      -9.303  72.607  31.233  1.00 42.72           C
ATOM   2786  H   PHE A 186      -6.299  74.354  34.253  1.00 41.31           H
ATOM   2787  HA  PHE A 186      -7.032  76.767  32.877  1.00 47.30           H
ATOM   2788  HB2 PHE A 186      -8.457  75.319  35.134  1.00 43.65           H
ATOM   2789  HB3 PHE A 186      -9.146  76.521  34.041  1.00 43.65           H
ATOM   2790  HD1 PHE A 186      -8.650  75.950  31.395  1.00 49.66           H
ATOM   2791  HD2 PHE A 186      -9.022  73.093  34.598  1.00 46.27           H
ATOM   2792  HE1 PHE A 186      -9.129  74.161  29.744  1.00 52.41           H
ATOM   2793  HE2 PHE A 186      -9.418  71.302  32.951  1.00 49.11           H
ATOM   2794  HZ  PHE A 186      -9.488  71.822  30.516  1.00 51.27           H
ATOM   2795  N   PHE A 187      -5.793  77.100  35.857  1.00 40.77           N
ATOM   2796  CA  PHE A 187      -5.246  78.042  36.829  1.00 37.30           C
ATOM   2797  C   PHE A 187      -3.897  78.606  36.368  1.00 40.70           C
ATOM   2798  O   PHE A 187      -3.331  79.443  37.058  1.00 42.40           O
ATOM   2799  CB  PHE A 187      -5.144  77.369  38.207  1.00 40.14           C
ATOM   2800  CG  PHE A 187      -6.480  76.921  38.760  1.00 40.13           C
ATOM   2801  CD1 PHE A 187      -6.970  75.652  38.419  1.00 33.24           C
ATOM   2802  CD2 PHE A 187      -7.245  77.762  39.591  1.00 38.72           C
ATOM   2803  CE1 PHE A 187      -8.221  75.224  38.875  1.00 43.97           C
ATOM   2804  CE2 PHE A 187      -8.517  77.347  40.017  1.00 35.41           C
ATOM   2805  CZ  PHE A 187      -9.006  76.077  39.668  1.00 40.27           C
ATOM   2806  H   PHE A 187      -5.463  76.147  35.916  1.00 48.93           H
ATOM   2807  HA  PHE A 187      -5.933  78.882  36.933  1.00 44.76           H
ATOM   2808  HB2 PHE A 187      -4.477  76.510  38.129  1.00 48.17           H
ATOM   2809  HB3 PHE A 187      -4.700  78.073  38.910  1.00 48.17           H
ATOM   2810  HD1 PHE A 187      -6.389  75.008  37.782  1.00 39.89           H
ATOM   2811  HD2 PHE A 187      -6.876  78.739  39.870  1.00 46.46           H
ATOM   2812  HE1 PHE A 187      -8.585  74.249  38.588  1.00 52.76           H
ATOM   2813  HE2 PHE A 187      -9.121  78.006  40.621  1.00 42.50           H
ATOM   2814  HZ  PHE A 187      -9.980  75.755  40.004  1.00 48.32           H
ATOM   2815  N   GLY A 188      -3.368  78.155  35.220  1.00 40.38           N
ATOM   2816  CA  GLY A 188      -2.080  78.595  34.700  1.00 36.68           C
ATOM   2817  C   GLY A 188      -0.906  77.707  35.093  1.00 39.16           C
ATOM   2818  O   GLY A 188       0.240  78.097  34.872  1.00 39.01           O
ATOM   2819  H   GLY A 188      -3.868  77.449  34.700  1.00 48.46           H
ATOM   2820  HA2 GLY A 188      -2.131  78.606  33.613  1.00 44.01           H
ATOM   2821  HA3 GLY A 188      -1.873  79.600  35.068  1.00 44.01           H
ATOM   2822  N   GLY A 189      -1.177  76.522  35.649  1.00 40.77           N
ATOM   2823  CA  GLY A 189      -0.161  75.548  36.005  1.00 43.25           C
ATOM   2824  C   GLY A 189       0.116  74.622  34.833  1.00 38.29           C
ATOM   2825  O   GLY A 189      -0.783  74.276  34.077  1.00 36.89           O
ATOM   2826  H   GLY A 189      -2.140  76.252  35.784  1.00 48.92           H
ATOM   2827  HA2 GLY A 189       0.757  76.060  36.296  1.00 51.90           H
ATOM   2828  HA3 GLY A 189      -0.520  74.946  36.837  1.00 51.90           H
ATOM   2829  N   ASP A 190       1.357  74.176  34.704  1.00 38.14           N
ATOM   2830  CA  ASP A 190       1.728  73.131  33.775  1.00 42.10           C
ATOM   2831  C   ASP A 190       1.559  71.765  34.466  1.00 33.77           C
ATOM   2832  O   ASP A 190       2.387  71.442  35.319  1.00 40.31           O
ATOM   2833  CB  ASP A 190       3.179  73.358  33.342  1.00 37.55           C
ATOM   2834  CG  ASP A 190       3.698  72.271  32.409  1.00 41.89           C
ATOM   2835  OD1 ASP A 190       2.904  71.424  31.954  1.00 44.88           O
ATOM   2836  OD2 ASP A 190       4.919  72.282  32.186  1.00 45.41           O1-
ATOM   2837  H   ASP A 190       2.066  74.494  35.349  1.00 45.77           H
ATOM   2838  HA  ASP A 190       1.110  73.206  32.882  1.00 50.52           H
ATOM   2839  HB2 ASP A 190       3.290  74.322  32.853  1.00 45.06           H
ATOM   2840  HB3 ASP A 190       3.843  73.423  34.206  1.00 45.06           H
ATOM   2841  N   PRO A 191       0.590  70.917  34.064  1.00 38.49           N
ATOM   2842  CA  PRO A 191       0.386  69.610  34.675  1.00 39.54           C
ATOM   2843  C   PRO A 191       1.508  68.610  34.365  1.00 41.06           C
ATOM   2844  O   PRO A 191       1.527  67.546  34.966  1.00 45.65           O
ATOM   2845  CB  PRO A 191      -0.942  69.108  34.096  1.00 41.53           C
ATOM   2846  CG  PRO A 191      -0.982  69.766  32.712  1.00 44.05           C
ATOM   2847  CD  PRO A 191      -0.368  71.131  32.984  1.00 39.46           C
ATOM   2848  HA  PRO A 191       0.227  69.714  35.749  1.00 47.44           H
ATOM   2849  HB2 PRO A 191      -1.048  68.024  34.057  1.00 49.84           H
ATOM   2850  HB3 PRO A 191      -1.739  69.529  34.706  1.00 49.84           H
ATOM   2851  HG2 PRO A 191      -0.394  69.187  32.000  1.00 52.86           H
ATOM   2852  HG3 PRO A 191      -2.005  69.891  32.357  1.00 52.86           H
ATOM   2853  HD2 PRO A 191       0.116  71.471  32.068  1.00 47.35           H
ATOM   2854  HD3 PRO A 191      -1.149  71.812  33.322  1.00 47.35           H
ATOM   2855  N   LYS A 192       2.447  68.922  33.462  1.00 39.69           N
ATOM   2856  CA  LYS A 192       3.645  68.119  33.180  1.00 43.96           C
ATOM   2857  C   LYS A 192       4.825  68.503  34.082  1.00 42.55           C
ATOM   2858  O   LYS A 192       5.863  67.849  34.020  1.00 38.97           O
ATOM   2859  CB  LYS A 192       4.024  68.236  31.682  1.00 47.90           C
ATOM   2860  CG  LYS A 192       2.937  67.651  30.778  1.00 56.79           C
ATOM   2861  H   LYS A 192       2.362  69.805  32.972  1.00 47.63           H
ATOM   2862  HA  LYS A 192       3.421  67.071  33.379  1.00 52.76           H
ATOM   2863  HB2 LYS A 192       4.941  67.676  31.497  1.00 57.48           H
ATOM   2864  HB3 LYS A 192       4.209  69.276  31.416  1.00 57.48           H
ATOM   2865  HG1 LYS A 192       2.001  68.195  30.902  1.00 68.15           H
ATOM   2866  HG3 LYS A 192       3.251  67.727  29.737  1.00 68.15           H
ATOM   2867  N   THR A 193       4.691  69.561  34.892  1.00 39.46           N
ATOM   2868  CA  THR A 193       5.733  70.057  35.792  1.00 40.73           C
ATOM   2869  C   THR A 193       5.139  70.270  37.190  1.00 42.10           C
ATOM   2870  O   THR A 193       5.143  71.380  37.716  1.00 35.25           O
ATOM   2871  CB  THR A 193       6.399  71.308  35.177  1.00 48.01           C
ATOM   2872  OG1 THR A 193       6.746  71.047  33.838  1.00 48.10           O
ATOM   2873  CG2 THR A 193       7.708  71.694  35.873  1.00 45.55           C
ATOM   2874  H   THR A 193       3.812  70.059  34.888  1.00 47.35           H
ATOM   2875  HA  THR A 193       6.495  69.282  35.879  1.00 48.88           H
ATOM   2876  HB  THR A 193       5.700  72.145  35.210  1.00 57.61           H
ATOM   2877  HG1 THR A 193       5.941  71.059  33.309  1.00 57.72           H
ATOM   2878 HG21 THR A 193       8.155  72.543  35.358  1.00 54.65           H
ATOM   2879 HG22 THR A 193       7.525  71.977  36.907  1.00 54.65           H
ATOM   2880 HG23 THR A 193       8.406  70.860  35.829  1.00 54.65           H
ATOM   2881  N   VAL A 194       4.656  69.173  37.785  1.00 34.68           N
ATOM   2882  CA  VAL A 194       4.120  69.103  39.143  1.00 39.53           C
ATOM   2883  C   VAL A 194       5.152  68.453  40.065  1.00 30.07           C
ATOM   2884  O   VAL A 194       5.525  67.302  39.863  1.00 34.74           O
ATOM   2885  CB  VAL A 194       2.794  68.317  39.189  1.00 37.25           C
ATOM   2886  CG1 VAL A 194       2.301  68.250  40.646  1.00 36.48           C
ATOM   2887  CG2 VAL A 194       1.695  68.959  38.331  1.00 36.29           C
ATOM   2888  H   VAL A 194       4.678  68.306  37.264  1.00 41.61           H
ATOM   2889  HA  VAL A 194       3.915  70.108  39.499  1.00 47.43           H
ATOM   2890  HB  VAL A 194       2.959  67.298  38.849  1.00 44.69           H
ATOM   2891 HG11 VAL A 194       1.319  67.783  40.687  1.00 43.77           H
ATOM   2892 HG12 VAL A 194       2.982  67.661  41.259  1.00 43.77           H
ATOM   2893 HG13 VAL A 194       2.237  69.260  41.044  1.00 43.77           H
ATOM   2894 HG21 VAL A 194       0.816  68.315  38.326  1.00 43.55           H
ATOM   2895 HG22 VAL A 194       1.403  69.923  38.739  1.00 43.55           H
ATOM   2896 HG23 VAL A 194       2.042  69.095  37.307  1.00 43.55           H
ATOM   2897  N   THR A 195       5.570  69.174  41.100  1.00 33.09           N
ATOM   2898  CA  THR A 195       6.368  68.641  42.195  1.00 34.29           C
ATOM   2899  C   THR A 195       5.463  68.373  43.382  1.00 33.67           C
ATOM   2900  O   THR A 195       4.871  69.314  43.905  1.00 34.28           O
ATOM   2901  CB  THR A 195       7.523  69.576  42.560  1.00 32.68           C
ATOM   2902  OG1 THR A 195       8.419  69.596  41.492  1.00 35.42           O
ATOM   2903  CG2 THR A 195       8.307  69.101  43.804  1.00 28.84           C
ATOM   2904  H   THR A 195       5.253  70.129  41.184  1.00 39.70           H
ATOM   2905  HA  THR A 195       6.815  67.714  41.856  1.00 41.15           H
ATOM   2906  HB  THR A 195       7.139  70.584  42.727  1.00 39.22           H
ATOM   2907  HG1 THR A 195       9.241  69.203  41.789  1.00 42.50           H
ATOM   2908 HG21 THR A 195       9.158  69.762  43.962  1.00 34.60           H
ATOM   2909 HG22 THR A 195       7.677  69.128  44.693  1.00 34.60           H
ATOM   2910 HG23 THR A 195       8.683  68.089  43.658  1.00 34.60           H
ATOM   2911  N   ILE A 196       5.407  67.120  43.837  1.00 32.81           N
ATOM   2912  CA  ILE A 196       4.823  66.825  45.140  1.00 30.90           C
ATOM   2913  C   ILE A 196       5.874  67.042  46.230  1.00 35.88           C
ATOM   2914  O   ILE A 196       7.023  66.630  46.101  1.00 30.80           O
ATOM   2915  CB  ILE A 196       4.157  65.440  45.197  1.00 37.73           C
ATOM   2916  CG1 ILE A 196       5.115  64.274  44.894  1.00 32.63           C
ATOM   2917  CG2 ILE A 196       2.928  65.434  44.289  1.00 39.01           C
ATOM   2918  CD1 ILE A 196       4.483  62.895  45.130  1.00 34.03           C
ATOM   2919  H   ILE A 196       5.943  66.396  43.377  1.00 39.37           H
ATOM   2920  HA  ILE A 196       4.022  67.540  45.319  1.00 37.08           H
ATOM   2921  HB  ILE A 196       3.793  65.310  46.216  1.00 45.27           H
ATOM   2922 HG12 ILE A 196       5.440  64.336  43.857  1.00 39.15           H
ATOM   2923 HG13 ILE A 196       5.995  64.358  45.526  1.00 39.15           H
ATOM   2924 HG21 ILE A 196       2.392  64.493  44.381  1.00 46.81           H
ATOM   2925 HG22 ILE A 196       2.256  66.231  44.593  1.00 46.81           H
ATOM   2926 HG23 ILE A 196       3.219  65.585  43.250  1.00 46.81           H
ATOM   2927 HD11 ILE A 196       5.256  62.130  45.056  1.00 40.84           H
ATOM   2928 HD12 ILE A 196       4.033  62.856  46.121  1.00 40.84           H
ATOM   2929 HD13 ILE A 196       3.721  62.688  44.381  1.00 40.84           H
ATOM   2930  N   PHE A 197       5.480  67.714  47.306  1.00 31.41           N
ATOM   2931  CA  PHE A 197       6.349  67.951  48.456  1.00 31.42           C
ATOM   2932  C   PHE A 197       5.574  67.810  49.747  1.00 28.84           C
ATOM   2933  O   PHE A 197       4.401  68.147  49.788  1.00 29.79           O
ATOM   2934  CB  PHE A 197       7.127  69.274  48.333  1.00 31.41           C
ATOM   2935  CG  PHE A 197       6.468  70.611  48.574  1.00 32.89           C
ATOM   2936  CD1 PHE A 197       5.342  71.017  47.834  1.00 36.76           C
ATOM   2937  CD2 PHE A 197       7.088  71.525  49.458  1.00 34.26           C
ATOM   2938  CE1 PHE A 197       4.782  72.290  48.056  1.00 37.30           C
ATOM   2939  CE2 PHE A 197       6.541  72.801  49.662  1.00 34.25           C
ATOM   2940  CZ  PHE A 197       5.374  73.174  48.982  1.00 36.95           C
ATOM   2941  H   PHE A 197       4.528  68.049  47.358  1.00 37.70           H
ATOM   2942  HA  PHE A 197       7.085  67.163  48.457  1.00 37.70           H
ATOM   2943  HB2 PHE A 197       7.941  69.206  49.053  1.00 37.70           H
ATOM   2944  HB3 PHE A 197       7.556  69.319  47.333  1.00 37.70           H
ATOM   2945  HD1 PHE A 197       4.908  70.360  47.098  1.00 44.11           H
ATOM   2946  HD2 PHE A 197       7.985  71.248  49.988  1.00 41.11           H
ATOM   2947  HE1 PHE A 197       3.895  72.587  47.517  1.00 44.76           H
ATOM   2948  HE2 PHE A 197       6.997  73.487  50.354  1.00 41.11           H
ATOM   2949  HZ  PHE A 197       4.941  74.141  49.180  1.00 44.34           H
ATOM   2950  N   GLY A 198       6.204  67.254  50.790  1.00 33.10           N
ATOM   2951  CA  GLY A 198       5.573  67.082  52.092  1.00 30.39           C
ATOM   2952  C   GLY A 198       6.583  66.824  53.205  1.00 32.52           C
ATOM   2953  O   GLY A 198       7.731  66.459  52.960  1.00 30.91           O
ATOM   2954  H   GLY A 198       7.165  66.957  50.690  1.00 39.72           H
ATOM   2955  HA2 GLY A 198       4.987  67.970  52.331  1.00 36.46           H
ATOM   2956  HA3 GLY A 198       4.889  66.236  52.034  1.00 36.46           H
ATOM   2957  N   GLU A 199       6.125  67.015  54.437  1.00 37.75           N
ATOM   2958  CA  GLU A 199       6.959  66.877  55.618  1.00 33.56           C
ATOM   2959  C   GLU A 199       6.345  65.800  56.531  1.00 31.74           C
ATOM   2960  O   GLU A 199       5.164  65.605  56.660  1.00 33.49           O
ATOM   2961  CB  GLU A 199       7.143  68.207  56.358  1.00 28.23           C
ATOM   2962  CG  GLU A 199       8.084  68.117  57.557  1.00 32.16           C
ATOM   2963  CD  GLU A 199       7.375  67.732  58.863  1.00 33.10           C
ATOM   2964  OE1 GLU A 199       6.126  67.776  58.886  1.00 35.36           O
ATOM   2965  OE2 GLU A 199       8.098  67.382  59.832  1.00 35.22           O1-
ATOM   2966  H   GLU A 199       5.179  67.293  54.557  1.00 45.30           H
ATOM   2967  HA  GLU A 199       7.957  66.530  55.306  1.00 40.27           H
ATOM   2968  HB2 GLU A 199       7.561  68.933  55.640  1.00 33.88           H
ATOM   2969  HB3 GLU A 199       6.156  68.603  56.677  1.00 33.88           H
ATOM   2970  HG2 GLU A 199       8.957  67.480  57.379  1.00 38.59           H
ATOM   2971  HG3 GLU A 199       8.487  69.121  57.777  1.00 38.59           H
ATOM   2972  N   SER A 200       7.309  64.956  57.122  1.00 37.67           N
ATOM   2973  CA  SER A 200       6.971  63.958  58.156  1.00 33.15           C
ATOM   2974  C   SER A 200       6.204  62.867  57.363  1.00 30.29           C
ATOM   2975  O   SER A 200       6.736  62.328  56.429  1.00 32.32           O
ATOM   2976  CB  SER A 200       6.304  64.611  59.385  1.00 35.53           C
ATOM   2977  OG  SER A 200       6.179  63.609  60.437  1.00 34.39           O
ATOM   2978  H   SER A 200       8.299  65.216  57.095  1.00 45.21           H
ATOM   2979  HA  SER A 200       7.918  63.455  58.489  1.00 39.78           H
ATOM   2980  HB2 SER A 200       6.892  65.512  59.702  1.00 42.64           H
ATOM   2981  HB3 SER A 200       5.228  64.899  59.195  1.00 42.64           H
ATOM   2982  HG  SER A 200       6.536  63.896  61.141  1.00 41.27           H
ATOM   2983  N   ALA A 201       4.955  62.568  57.772  1.00 29.36           N
ATOM   2984  CA  ALA A 201       4.075  61.628  57.071  1.00 35.10           C
ATOM   2985  C   ALA A 201       3.730  62.100  55.658  1.00 35.24           C
ATOM   2986  O   ALA A 201       3.416  61.261  54.826  1.00 31.98           O
ATOM   2987  CB  ALA A 201       2.789  61.363  57.862  1.00 30.01           C
ATOM   2988  H   ALA A 201       4.553  63.083  58.541  1.00 35.24           H
ATOM   2989  HA  ALA A 201       4.596  60.680  56.977  1.00 42.12           H
ATOM   2990  HB1 ALA A 201       2.154  60.671  57.315  1.00 36.01           H
ATOM   2991  HB2 ALA A 201       3.036  60.921  58.824  1.00 36.01           H
ATOM   2992  HB3 ALA A 201       2.235  62.285  58.013  1.00 36.01           H
ATOM   2993  N   GLY A 202       3.777  63.411  55.394  1.00 32.26           N
ATOM   2994  CA  GLY A 202       3.693  63.988  54.067  1.00 37.34           C
ATOM   2995  C   GLY A 202       4.943  63.678  53.248  1.00 33.01           C
ATOM   2996  O   GLY A 202       4.825  63.440  52.055  1.00 38.27           O
ATOM   2997  H   GLY A 202       4.020  64.041  56.144  1.00 38.71           H
ATOM   2998  HA2 GLY A 202       2.820  63.586  53.556  1.00 44.80           H
ATOM   2999  HA3 GLY A 202       3.599  65.064  54.169  1.00 44.80           H
ATOM   3000  N   GLY A 203       6.132  63.653  53.866  1.00 33.62           N
ATOM   3001  CA  GLY A 203       7.351  63.163  53.217  1.00 33.59           C
ATOM   3002  C   GLY A 203       7.275  61.661  52.902  1.00 32.91           C
ATOM   3003  O   GLY A 203       7.595  61.243  51.790  1.00 34.36           O
ATOM   3004  H   GLY A 203       6.180  63.877  54.850  1.00 40.35           H
ATOM   3005  HA2 GLY A 203       7.479  63.701  52.276  1.00 40.31           H
ATOM   3006  HA3 GLY A 203       8.214  63.358  53.855  1.00 40.31           H
ATOM   3007  N   ALA A 204       6.841  60.834  53.863  1.00 34.43           N
ATOM   3008  CA  ALA A 204       6.610  59.415  53.624  1.00 31.09           C
ATOM   3009  C   ALA A 204       5.594  59.207  52.490  1.00 33.92           C
ATOM   3010  O   ALA A 204       5.835  58.360  51.644  1.00 31.76           O
ATOM   3011  CB  ALA A 204       6.134  58.718  54.890  1.00 28.44           C
ATOM   3012  H   ALA A 204       6.610  61.209  54.772  1.00 41.31           H
ATOM   3013  HA  ALA A 204       7.558  58.969  53.329  1.00 37.31           H
ATOM   3014  HB1 ALA A 204       6.023  57.651  54.701  1.00 34.13           H
ATOM   3015  HB2 ALA A 204       6.866  58.863  55.686  1.00 34.13           H
ATOM   3016  HB3 ALA A 204       5.173  59.120  55.205  1.00 34.13           H
ATOM   3017  N   SER A 205       4.493  59.972  52.486  1.00 29.55           N
ATOM   3018  CA  SER A 205       3.446  59.963  51.475  1.00 35.46           C
ATOM   3019  C   SER A 205       4.012  60.255  50.074  1.00 34.84           C
ATOM   3020  O   SER A 205       3.693  59.548  49.123  1.00 34.60           O
ATOM   3021  CB  SER A 205       2.373  61.005  51.812  1.00 29.48           C
ATOM   3022  OG  SER A 205       1.523  60.568  52.841  1.00 31.74           O
ATOM   3023  H   SER A 205       4.376  60.626  53.248  1.00 35.46           H
ATOM   3024  HA  SER A 205       2.974  58.980  51.453  1.00 42.55           H
ATOM   3025  HB2 SER A 205       2.834  61.940  52.108  1.00 35.38           H
ATOM   3026  HB3 SER A 205       1.794  61.188  50.914  1.00 35.38           H
ATOM   3027  HG  SER A 205       1.994  60.649  53.676  1.00 38.09           H
ATOM   3028  N   VAL A 206       4.847  61.292  49.943  1.00 31.71           N
ATOM   3029  CA  VAL A 206       5.528  61.605  48.703  1.00 32.88           C
ATOM   3030  C   VAL A 206       6.288  60.365  48.214  1.00 37.94           C
ATOM   3031  O   VAL A 206       6.128  59.983  47.062  1.00 35.73           O
ATOM   3032  CB  VAL A 206       6.430  62.848  48.868  1.00 31.95           C
ATOM   3033  CG1 VAL A 206       7.479  62.916  47.754  1.00 28.99           C
ATOM   3034  CG2 VAL A 206       5.608  64.145  48.862  1.00 30.65           C
ATOM   3035  H   VAL A 206       5.053  61.864  50.751  1.00 38.05           H
ATOM   3036  HA  VAL A 206       4.763  61.841  47.964  1.00 39.45           H
ATOM   3037  HB  VAL A 206       6.953  62.782  49.822  1.00 38.34           H
ATOM   3038 HG11 VAL A 206       8.051  63.837  47.841  1.00 34.79           H
ATOM   3039 HG12 VAL A 206       8.172  62.080  47.830  1.00 34.79           H
ATOM   3040 HG13 VAL A 206       6.992  62.873  46.785  1.00 34.79           H
ATOM   3041 HG21 VAL A 206       6.270  64.995  49.016  1.00 36.78           H
ATOM   3042 HG22 VAL A 206       5.093  64.264  47.911  1.00 36.78           H
ATOM   3043 HG23 VAL A 206       4.867  64.132  49.656  1.00 36.78           H
ATOM   3044  N   GLY A 207       7.064  59.714  49.090  1.00 31.47           N
ATOM   3045  CA  GLY A 207       7.769  58.491  48.752  1.00 31.28           C
ATOM   3046  C   GLY A 207       6.827  57.356  48.347  1.00 30.76           C
ATOM   3047  O   GLY A 207       7.164  56.535  47.494  1.00 30.88           O
ATOM   3048  H   GLY A 207       7.130  60.064  50.036  1.00 37.77           H
ATOM   3049  HA2 GLY A 207       8.437  58.698  47.920  1.00 37.53           H
ATOM   3050  HA3 GLY A 207       8.355  58.181  49.603  1.00 37.53           H
ATOM   3051  N   MET A 208       5.664  57.273  48.980  1.00 31.15           N
ATOM   3052  CA  MET A 208       4.683  56.234  48.722  1.00 32.05           C
ATOM   3053  C   MET A 208       4.052  56.413  47.335  1.00 36.70           C
ATOM   3054  O   MET A 208       3.742  55.422  46.687  1.00 36.18           O
ATOM   3055  CB  MET A 208       3.643  56.217  49.844  1.00 26.86           C
ATOM   3056  CG  MET A 208       4.221  55.637  51.138  1.00 34.15           C
ATOM   3057  SD  MET A 208       3.133  55.883  52.536  1.00 30.29           S
ATOM   3058  CE  MET A 208       4.012  54.831  53.716  1.00 40.43           C
ATOM   3059  H   MET A 208       5.439  57.962  49.685  1.00 37.39           H
ATOM   3060  HA  MET A 208       5.197  55.272  48.736  1.00 38.46           H
ATOM   3061  HB2 MET A 208       3.290  57.227  50.029  1.00 32.24           H
ATOM   3062  HB3 MET A 208       2.786  55.614  49.548  1.00 32.24           H
ATOM   3063  HG2 MET A 208       4.413  54.573  51.020  1.00 40.97           H
ATOM   3064  HG3 MET A 208       5.166  56.113  51.371  1.00 40.97           H
ATOM   3065  HE1 MET A 208       3.469  54.835  54.655  1.00 48.51           H
ATOM   3066  HE2 MET A 208       4.067  53.815  53.327  1.00 48.51           H
ATOM   3067  HE3 MET A 208       5.017  55.218  53.887  1.00 48.51           H
ATOM   3068  N   HIS A 209       3.872  57.653  46.876  1.00 32.13           N
ATOM   3069  CA  HIS A 209       3.442  57.952  45.517  1.00 32.73           C
ATOM   3070  C   HIS A 209       4.508  57.659  44.471  1.00 34.54           C
ATOM   3071  O   HIS A 209       4.167  57.273  43.349  1.00 35.74           O
ATOM   3072  CB  HIS A 209       2.943  59.394  45.420  1.00 31.46           C
ATOM   3073  CG  HIS A 209       1.655  59.570  46.158  1.00 26.28           C
ATOM   3074  ND1 HIS A 209       0.514  58.787  45.976  1.00 33.39           N
ATOM   3075  CD2 HIS A 209       1.409  60.494  47.128  1.00 39.38           C
ATOM   3076  CE1 HIS A 209      -0.396  59.245  46.845  1.00 34.90           C
ATOM   3077  NE2 HIS A 209       0.119  60.267  47.546  1.00 36.08           N
ATOM   3078  H   HIS A 209       4.079  58.433  47.486  1.00 38.56           H
ATOM   3079  HA  HIS A 209       2.600  57.296  45.295  1.00 39.27           H
ATOM   3080  HB2 HIS A 209       2.764  59.642  44.375  1.00 37.75           H
ATOM   3081  HB3 HIS A 209       3.695  60.075  45.819  1.00 37.75           H
ATOM   3082  HD2 HIS A 209       2.094  61.237  47.510  1.00 47.26           H
ATOM   3083  HE1 HIS A 209      -1.373  58.816  47.004  1.00 41.88           H
ATOM   3084  HE2 HIS A 209      -0.343  60.746  48.309  1.00 43.30           H
ATOM   3085  N   ILE A 210       5.786  57.825  44.835  1.00 33.80           N
ATOM   3086  CA  ILE A 210       6.905  57.384  44.015  1.00 35.04           C
ATOM   3087  C   ILE A 210       6.852  55.870  43.812  1.00 37.71           C
ATOM   3088  O   ILE A 210       7.110  55.406  42.698  1.00 32.27           O
ATOM   3089  CB  ILE A 210       8.239  57.852  44.622  1.00 30.75           C
ATOM   3090  CG1 ILE A 210       8.392  59.377  44.525  1.00 34.32           C
ATOM   3091  CG2 ILE A 210       9.450  57.125  44.015  1.00 31.83           C
ATOM   3092  CD1 ILE A 210       9.625  59.875  45.284  1.00 37.13           C
ATOM   3093  H   ILE A 210       5.987  58.204  45.750  1.00 40.55           H
ATOM   3094  HA  ILE A 210       6.802  57.845  43.033  1.00 42.05           H
ATOM   3095  HB  ILE A 210       8.230  57.599  45.673  1.00 36.90           H
ATOM   3096 HG12 ILE A 210       8.485  59.663  43.476  1.00 41.18           H
ATOM   3097 HG13 ILE A 210       7.514  59.873  44.933  1.00 41.18           H
ATOM   3098 HG21 ILE A 210      10.379  57.499  44.436  1.00 38.19           H
ATOM   3099 HG22 ILE A 210       9.397  56.074  44.278  1.00 38.19           H
ATOM   3100 HG23 ILE A 210       9.464  57.244  42.935  1.00 38.19           H
ATOM   3101 HD11 ILE A 210       9.534  60.943  45.457  1.00 44.55           H
ATOM   3102 HD12 ILE A 210       9.705  59.379  46.250  1.00 44.55           H
ATOM   3103 HD13 ILE A 210      10.530  59.698  44.700  1.00 44.55           H
ATOM   3104  N   LEU A 211       6.554  55.121  44.885  1.00 32.11           N
ATOM   3105  CA  LEU A 211       6.510  53.666  44.869  1.00 37.22           C
ATOM   3106  C   LEU A 211       5.272  53.132  44.152  1.00 34.58           C
ATOM   3107  O   LEU A 211       5.410  52.215  43.356  1.00 36.24           O
ATOM   3108  CB  LEU A 211       6.587  53.088  46.293  1.00 30.05           C
ATOM   3109  CG  LEU A 211       8.010  53.206  46.872  1.00 38.53           C
ATOM   3110  CD1 LEU A 211       7.958  53.206  48.400  1.00 38.63           C
ATOM   3111  CD2 LEU A 211       8.913  52.053  46.424  1.00 39.80           C
ATOM   3112  H   LEU A 211       6.351  55.586  45.759  1.00 38.54           H
ATOM   3113  HA  LEU A 211       7.390  53.321  44.325  1.00 44.67           H
ATOM   3114  HB2 LEU A 211       5.893  53.654  46.913  1.00 36.05           H
ATOM   3115  HB3 LEU A 211       6.264  52.046  46.306  1.00 36.05           H
ATOM   3116  HG  LEU A 211       8.485  54.135  46.552  1.00 46.23           H
ATOM   3117 HD11 LEU A 211       8.959  53.353  48.804  1.00 46.35           H
ATOM   3118 HD12 LEU A 211       7.308  54.007  48.749  1.00 46.35           H
ATOM   3119 HD13 LEU A 211       7.570  52.252  48.738  1.00 46.35           H
ATOM   3120 HD21 LEU A 211       9.949  52.283  46.671  1.00 47.76           H
ATOM   3121 HD22 LEU A 211       8.616  51.132  46.926  1.00 47.76           H
ATOM   3122 HD23 LEU A 211       8.825  51.895  45.354  1.00 47.76           H
ATOM   3123  N   SER A 212       4.074  53.627  44.471  1.00 33.25           N
ATOM   3124  CA  SER A 212       2.841  53.004  44.037  1.00 32.30           C
ATOM   3125  C   SER A 212       2.645  53.242  42.519  1.00 33.91           C
ATOM   3126  O   SER A 212       2.566  54.407  42.118  1.00 32.14           O
ATOM   3127  CB  SER A 212       1.699  53.628  44.813  1.00 33.47           C
ATOM   3128  OG  SER A 212       0.498  53.041  44.369  1.00 32.52           O
ATOM   3129  H   SER A 212       4.011  54.403  45.114  1.00 39.90           H
ATOM   3130  HA  SER A 212       2.874  51.947  44.297  1.00 38.76           H
ATOM   3131  HB2 SER A 212       1.838  53.423  45.870  1.00 40.17           H
ATOM   3132  HB3 SER A 212       1.675  54.706  44.642  1.00 40.17           H
ATOM   3133  HG  SER A 212       0.434  52.167  44.769  1.00 39.02           H
ATOM   3134  N   PRO A 213       2.510  52.189  41.693  1.00 36.73           N
ATOM   3135  CA  PRO A 213       2.286  52.338  40.236  1.00 39.25           C
ATOM   3136  C   PRO A 213       1.106  53.248  39.878  1.00 33.34           C
ATOM   3137  O   PRO A 213       1.219  54.025  38.945  1.00 35.48           O
ATOM   3138  CB  PRO A 213       2.012  50.911  39.740  1.00 38.53           C
ATOM   3139  CG  PRO A 213       2.756  50.033  40.758  1.00 43.93           C
ATOM   3140  CD  PRO A 213       2.535  50.778  42.065  1.00 37.45           C
ATOM   3141  HA  PRO A 213       3.207  52.678  39.759  1.00 47.10           H
ATOM   3142  HB2 PRO A 213       0.944  50.714  39.851  1.00 46.24           H
ATOM   3143  HB3 PRO A 213       2.320  50.728  38.711  1.00 46.24           H
ATOM   3144  HG2 PRO A 213       2.311  49.041  40.831  1.00 52.71           H
ATOM   3145  HG3 PRO A 213       3.814  49.967  40.499  1.00 52.71           H
ATOM   3146  HD2 PRO A 213       1.575  50.489  42.495  1.00 44.94           H
ATOM   3147  HD3 PRO A 213       3.370  50.543  42.725  1.00 44.94           H
ATOM   3148  N   GLY A 214       0.013  53.229  40.661  1.00 38.56           N
ATOM   3149  CA  GLY A 214      -1.195  53.997  40.337  1.00 35.07           C
ATOM   3150  C   GLY A 214      -1.075  55.508  40.587  1.00 42.55           C
ATOM   3151  O   GLY A 214      -2.019  56.228  40.272  1.00 42.17           O
ATOM   3152  H   GLY A 214      -0.016  52.606  41.457  1.00 46.27           H
ATOM   3153  HA2 GLY A 214      -1.414  53.859  39.280  1.00 42.08           H
ATOM   3154  HA3 GLY A 214      -2.021  53.607  40.930  1.00 42.08           H
ATOM   3155  N   SER A 215       0.043  55.988  41.161  1.00 37.92           N
ATOM   3156  CA  SER A 215       0.272  57.402  41.459  1.00 37.40           C
ATOM   3157  C   SER A 215       1.357  58.018  40.587  1.00 34.88           C
ATOM   3158  O   SER A 215       1.359  59.237  40.447  1.00 34.32           O
ATOM   3159  CB  SER A 215       0.687  57.600  42.934  1.00 35.68           C
ATOM   3160  OG  SER A 215      -0.312  57.139  43.808  1.00 34.66           O
ATOM   3161  H   SER A 215       0.770  55.337  41.423  1.00 45.50           H
ATOM   3162  HA  SER A 215      -0.640  57.975  41.283  1.00 44.88           H
ATOM   3163  HB2 SER A 215       1.617  57.069  43.139  1.00 42.82           H
ATOM   3164  HB3 SER A 215       0.839  58.663  43.117  1.00 42.82           H
ATOM   3165  HG  SER A 215      -0.146  57.531  44.673  1.00 41.59           H
ATOM   3166  N   ARG A 216       2.321  57.215  40.103  1.00 34.65           N
ATOM   3167  CA  ARG A 216       3.560  57.701  39.488  1.00 35.67           C
ATOM   3168  C   ARG A 216       3.333  58.685  38.336  1.00 41.33           C
ATOM   3169  O   ARG A 216       4.130  59.594  38.150  1.00 39.93           O
ATOM   3170  CB  ARG A 216       4.401  56.549  38.928  1.00 34.46           C
ATOM   3171  CG  ARG A 216       4.698  55.444  39.938  1.00 36.59           C
ATOM   3172  CD  ARG A 216       5.665  54.407  39.362  1.00 37.29           C
ATOM   3173  NE  ARG A 216       5.849  53.290  40.293  1.00 38.45           N
ATOM   3174  CZ  ARG A 216       6.245  52.058  39.970  1.00 38.44           C
ATOM   3175  NH1 ARG A 216       6.496  51.715  38.705  1.00 39.28           N
ATOM   3176  NH2 ARG A 216       6.395  51.155  40.935  1.00 33.87           N1+
ATOM   3177  H   ARG A 216       2.235  56.222  40.258  1.00 41.58           H
ATOM   3178  HA  ARG A 216       4.133  58.210  40.263  1.00 42.80           H
ATOM   3179  HB2 ARG A 216       3.857  56.099  38.096  1.00 41.35           H
ATOM   3180  HB3 ARG A 216       5.336  56.951  38.536  1.00 41.35           H
ATOM   3181  HG2 ARG A 216       5.114  55.873  40.849  1.00 43.91           H
ATOM   3182  HG3 ARG A 216       3.763  54.942  40.153  1.00 43.91           H
ATOM   3183  HD2 ARG A 216       5.246  54.034  38.426  1.00 44.74           H
ATOM   3184  HD3 ARG A 216       6.627  54.869  39.155  1.00 44.74           H
ATOM   3185  HE  ARG A 216       5.685  53.487  41.272  1.00 46.13           H
ATOM   3186 HH11 ARG A 216       6.385  52.398  37.973  1.00 47.14           H
ATOM   3187 HH12 ARG A 216       6.793  50.775  38.481  1.00 47.14           H
ATOM   3188 HH21 ARG A 216       6.209  51.407  41.894  1.00 40.65           H
ATOM   3189 HH22 ARG A 216       6.697  50.217  40.720  1.00 40.65           H
ATOM   3190  N   ASP A 217       2.307  58.471  37.517  1.00 37.50           N
ATOM   3191  CA  ASP A 217       2.105  59.251  36.299  1.00 39.93           C
ATOM   3192  C   ASP A 217       1.494  60.623  36.621  1.00 34.02           C
ATOM   3193  O   ASP A 217       1.377  61.455  35.727  1.00 42.21           O
ATOM   3194  CB  ASP A 217       1.238  58.469  35.286  1.00 34.56           C
ATOM   3195  CG  ASP A 217       1.684  57.037  34.972  1.00 37.52           C
ATOM   3196  OD1 ASP A 217       2.820  56.641  35.324  1.00 33.93           O
ATOM   3197  OD2 ASP A 217       0.848  56.335  34.369  1.00 42.94           O1-
ATOM   3198  H   ASP A 217       1.674  57.705  37.701  1.00 45.00           H
ATOM   3199  HA  ASP A 217       3.074  59.415  35.825  1.00 47.92           H
ATOM   3200  HB2 ASP A 217       0.188  58.459  35.579  1.00 41.47           H
ATOM   3201  HB3 ASP A 217       1.243  59.014  34.343  1.00 41.47           H
ATOM   3202  N   LEU A 218       1.066  60.856  37.877  1.00 38.45           N
ATOM   3203  CA  LEU A 218       0.343  62.059  38.270  1.00 39.65           C
ATOM   3204  C   LEU A 218       1.242  63.241  38.640  1.00 36.64           C
ATOM   3205  O   LEU A 218       0.727  64.303  38.958  1.00 41.27           O
ATOM   3206  CB  LEU A 218      -0.654  61.736  39.392  1.00 36.38           C
ATOM   3207  CG  LEU A 218      -1.705  60.683  39.006  1.00 41.25           C
ATOM   3208  CD1 LEU A 218      -2.657  60.526  40.194  1.00 36.77           C
ATOM   3209  CD2 LEU A 218      -2.506  61.101  37.761  1.00 37.53           C
ATOM   3210  H   LEU A 218       1.185  60.136  38.577  1.00 46.14           H
ATOM   3211  HA  LEU A 218      -0.238  62.399  37.413  1.00 47.57           H
ATOM   3212  HB2 LEU A 218      -0.106  61.403  40.275  1.00 43.66           H
ATOM   3213  HB3 LEU A 218      -1.181  62.655  39.656  1.00 43.66           H
ATOM   3214  HG  LEU A 218      -1.209  59.731  38.817  1.00 49.50           H
ATOM   3215 HD11 LEU A 218      -3.402  59.760  39.974  1.00 44.13           H
ATOM   3216 HD12 LEU A 218      -2.087  60.224  41.072  1.00 44.13           H
ATOM   3217 HD13 LEU A 218      -3.161  61.469  40.402  1.00 44.13           H
ATOM   3218 HD21 LEU A 218      -3.329  60.406  37.610  1.00 45.03           H
ATOM   3219 HD22 LEU A 218      -2.901  62.110  37.885  1.00 45.03           H
ATOM   3220 HD23 LEU A 218      -1.876  61.069  36.873  1.00 45.03           H
ATOM   3221  N   PHE A 219       2.564  63.093  38.612  1.00 33.09           N
ATOM   3222  CA  PHE A 219       3.472  64.160  39.014  1.00 32.91           C
ATOM   3223  C   PHE A 219       4.828  63.913  38.368  1.00 32.36           C
ATOM   3224  O   PHE A 219       5.121  62.814  37.912  1.00 31.75           O
ATOM   3225  CB  PHE A 219       3.543  64.236  40.569  1.00 36.61           C
ATOM   3226  CG  PHE A 219       4.200  63.028  41.221  1.00 32.25           C
ATOM   3227  CD1 PHE A 219       3.450  61.866  41.499  1.00 30.45           C
ATOM   3228  CD2 PHE A 219       5.588  63.022  41.452  1.00 32.25           C
ATOM   3229  CE1 PHE A 219       4.095  60.716  41.992  1.00 31.42           C
ATOM   3230  CE2 PHE A 219       6.230  61.882  41.977  1.00 33.27           C
ATOM   3231  CZ  PHE A 219       5.482  60.723  42.233  1.00 30.48           C
ATOM   3232  H   PHE A 219       2.956  62.198  38.351  1.00 39.70           H
ATOM   3233  HA  PHE A 219       3.098  65.113  38.645  1.00 39.49           H
ATOM   3234  HB2 PHE A 219       4.099  65.131  40.845  1.00 43.94           H
ATOM   3235  HB3 PHE A 219       2.538  64.358  40.974  1.00 43.94           H
ATOM   3236  HD1 PHE A 219       2.388  61.839  41.295  1.00 36.54           H
ATOM   3237  HD2 PHE A 219       6.167  63.899  41.218  1.00 38.70           H
ATOM   3238  HE1 PHE A 219       3.526  59.816  42.165  1.00 37.71           H
ATOM   3239  HE2 PHE A 219       7.294  61.893  42.166  1.00 39.93           H
ATOM   3240  HZ  PHE A 219       5.970  59.840  42.609  1.00 36.58           H
ATOM   3241  N   ARG A 220       5.654  64.954  38.326  1.00 32.65           N
ATOM   3242  CA  ARG A 220       6.943  64.978  37.660  1.00 34.67           C
ATOM   3243  C   ARG A 220       8.094  64.676  38.616  1.00 36.65           C
ATOM   3244  O   ARG A 220       8.945  63.860  38.291  1.00 36.21           O
ATOM   3245  CB  ARG A 220       7.079  66.342  36.950  1.00 35.19           C
ATOM   3246  CG  ARG A 220       8.400  66.620  36.238  1.00 43.78           C
ATOM   3247  CD  ARG A 220       8.591  65.692  35.047  1.00 52.00           C
ATOM   3248  NE  ARG A 220       9.688  66.149  34.176  1.00 57.22           N
ATOM   3249  CZ  ARG A 220       9.591  67.014  33.154  1.00 60.30           C
ATOM   3250  NH1 ARG A 220       8.481  67.698  32.882  1.00 60.85           N
ATOM   3251  NH2 ARG A 220      10.644  67.199  32.367  1.00 53.39           N1+
ATOM   3252  H   ARG A 220       5.328  65.825  38.724  1.00 39.18           H
ATOM   3253  HA  ARG A 220       6.955  64.204  36.893  1.00 41.61           H
ATOM   3254  HB2 ARG A 220       6.278  66.426  36.219  1.00 42.22           H
ATOM   3255  HB3 ARG A 220       6.937  67.142  37.677  1.00 42.22           H
ATOM   3256  HG2 ARG A 220       8.393  67.653  35.886  1.00 52.54           H
ATOM   3257  HG3 ARG A 220       9.229  66.507  36.930  1.00 52.54           H
ATOM   3258  HD2 ARG A 220       8.824  64.693  35.413  1.00 62.40           H
ATOM   3259  HD3 ARG A 220       7.664  65.635  34.473  1.00 62.40           H
ATOM   3260  HE  ARG A 220      10.584  65.706  34.328  1.00 68.66           H
ATOM   3261 HH11 ARG A 220       7.661  67.584  33.463  1.00 73.03           H
ATOM   3262 HH12 ARG A 220       8.457  68.345  32.109  1.00 73.03           H
ATOM   3263 HH21 ARG A 220      11.500  66.691  32.547  1.00 64.07           H
ATOM   3264 HH22 ARG A 220      10.587  67.848  31.598  1.00 64.07           H
ATOM   3265  N   ARG A 221       8.137  65.362  39.757  1.00 36.49           N
ATOM   3266  CA  ARG A 221       9.290  65.462  40.657  1.00 35.88           C
ATOM   3267  C   ARG A 221       8.804  65.467  42.102  1.00 30.36           C
ATOM   3268  O   ARG A 221       7.602  65.587  42.346  1.00 32.55           O
ATOM   3269  CB  ARG A 221      10.045  66.775  40.353  1.00 30.61           C
ATOM   3270  CG  ARG A 221      11.170  66.512  39.376  1.00 57.09           C
ATOM   3271  CD  ARG A 221      12.010  67.772  39.232  1.00 52.02           C
ATOM   3272  NE  ARG A 221      11.385  68.771  38.387  1.00 54.80           N
ATOM   3273  CZ  ARG A 221      11.460  68.838  37.060  1.00 48.55           C
ATOM   3274  NH1 ARG A 221      12.085  67.936  36.302  1.00 48.68           N
ATOM   3275  NH2 ARG A 221      10.874  69.867  36.487  1.00 52.42           N1+
ATOM   3276  H   ARG A 221       7.354  65.970  39.959  1.00 43.79           H
ATOM   3277  HA  ARG A 221       9.960  64.608  40.544  1.00 43.06           H
ATOM   3278  HB2 ARG A 221       9.373  67.551  39.981  1.00 36.74           H
ATOM   3279  HB3 ARG A 221      10.508  67.143  41.267  1.00 36.74           H
ATOM   3280  HG2 ARG A 221      11.806  65.713  39.760  1.00 68.51           H
ATOM   3281  HG3 ARG A 221      10.777  66.205  38.409  1.00 68.51           H
ATOM   3282  HD2 ARG A 221      12.187  68.209  40.215  1.00 62.42           H
ATOM   3283  HD3 ARG A 221      12.967  67.507  38.812  1.00 62.42           H
ATOM   3284  HE  ARG A 221      10.861  69.495  38.859  1.00 65.76           H
ATOM   3285 HH11 ARG A 221      12.533  67.144  36.741  1.00 58.42           H
ATOM   3286 HH12 ARG A 221      12.111  68.049  35.301  1.00 58.42           H
ATOM   3287 HH21 ARG A 221      10.405  70.559  37.054  1.00 62.90           H
ATOM   3288 HH22 ARG A 221      10.911  69.977  35.484  1.00 62.90           H
ATOM   3289  N   ALA A 222       9.732  65.263  43.050  1.00 32.68           N
ATOM   3290  CA  ALA A 222       9.350  65.003  44.431  1.00 36.81           C
ATOM   3291  C   ALA A 222      10.338  65.567  45.450  1.00 30.74           C
ATOM   3292  O   ALA A 222      11.550  65.545  45.246  1.00 31.01           O
ATOM   3293  CB  ALA A 222       9.153  63.504  44.613  1.00 34.31           C
ATOM   3294  H   ALA A 222      10.702  65.146  42.795  1.00 39.22           H
ATOM   3295  HA  ALA A 222       8.391  65.471  44.623  1.00 44.17           H
ATOM   3296  HB1 ALA A 222       9.075  63.274  45.672  1.00 41.18           H
ATOM   3297  HB2 ALA A 222       8.238  63.192  44.109  1.00 41.18           H
ATOM   3298  HB3 ALA A 222       9.996  62.965  44.191  1.00 41.18           H
ATOM   3299  N   ILE A 223       9.781  66.065  46.556  1.00 34.24           N
ATOM   3300  CA  ILE A 223      10.520  66.598  47.688  1.00 35.02           C
ATOM   3301  C   ILE A 223      10.011  65.934  48.975  1.00 35.23           C
ATOM   3302  O   ILE A 223       8.811  65.918  49.233  1.00 31.83           O
ATOM   3303  CB  ILE A 223      10.454  68.139  47.761  1.00 36.17           C
ATOM   3304  CG1 ILE A 223      10.954  68.861  46.490  1.00 31.76           C
ATOM   3305  CG2 ILE A 223      11.136  68.684  49.031  1.00 37.23           C
ATOM   3306  CD1 ILE A 223      10.721  70.384  46.498  1.00 31.38           C
ATOM   3307  H   ILE A 223       8.773  66.063  46.634  1.00 41.09           H
ATOM   3308  HA  ILE A 223      11.530  66.308  47.515  1.00 42.02           H
ATOM   3309  HB  ILE A 223       9.411  68.365  47.836  1.00 43.40           H
ATOM   3310 HG12 ILE A 223      12.014  68.676  46.378  1.00 38.11           H
ATOM   3311 HG13 ILE A 223      10.450  68.451  45.617  1.00 38.11           H
ATOM   3312 HG21 ILE A 223      11.004  69.758  49.101  1.00 44.67           H
ATOM   3313 HG22 ILE A 223      10.686  68.250  49.919  1.00 44.67           H
ATOM   3314 HG23 ILE A 223      12.198  68.448  49.019  1.00 44.67           H
ATOM   3315 HD11 ILE A 223      10.942  70.785  45.511  1.00 37.66           H
ATOM   3316 HD12 ILE A 223       9.682  70.609  46.740  1.00 37.66           H
ATOM   3317 HD13 ILE A 223      11.389  70.869  47.207  1.00 37.66           H
ATOM   3318  N   LEU A 224      10.931  65.390  49.772  1.00 28.64           N
ATOM   3319  CA  LEU A 224      10.622  64.681  51.010  1.00 30.28           C
ATOM   3320  C   LEU A 224      11.356  65.381  52.166  1.00 27.86           C
ATOM   3321  O   LEU A 224      12.581  65.382  52.222  1.00 29.63           O
ATOM   3322  CB  LEU A 224      11.046  63.203  50.932  1.00 28.46           C
ATOM   3323  CG  LEU A 224      10.377  62.287  49.894  1.00 31.43           C
ATOM   3324  CD1 LEU A 224      11.005  62.454  48.487  1.00 34.66           C
ATOM   3325  CD2 LEU A 224      10.556  60.825  50.335  1.00 31.13           C
ATOM   3326  H   LEU A 224      11.905  65.478  49.518  1.00 34.36           H
ATOM   3327  HA  LEU A 224       9.548  64.719  51.205  1.00 36.34           H
ATOM   3328  HB2 LEU A 224      12.124  63.127  50.817  1.00 34.15           H
ATOM   3329  HB3 LEU A 224      10.810  62.797  51.911  1.00 34.15           H
ATOM   3330  HG  LEU A 224       9.319  62.532  49.848  1.00 37.71           H
ATOM   3331 HD11 LEU A 224      10.623  61.683  47.817  1.00 41.60           H
ATOM   3332 HD12 LEU A 224      10.743  63.417  48.059  1.00 41.60           H
ATOM   3333 HD13 LEU A 224      12.091  62.361  48.539  1.00 41.60           H
ATOM   3334 HD21 LEU A 224      10.077  60.158  49.617  1.00 37.36           H
ATOM   3335 HD22 LEU A 224      11.617  60.577  50.395  1.00 37.36           H
ATOM   3336 HD23 LEU A 224      10.097  60.669  51.310  1.00 37.36           H
ATOM   3337  N   GLN A 225      10.614  65.956  53.103  1.00 33.38           N
ATOM   3338  CA  GLN A 225      11.192  66.653  54.255  1.00 34.43           C
ATOM   3339  C   GLN A 225      10.954  65.792  55.502  1.00 33.44           C
ATOM   3340  O   GLN A 225       9.819  65.549  55.892  1.00 31.70           O
ATOM   3341  CB  GLN A 225      10.573  68.050  54.348  1.00 28.51           C
ATOM   3342  CG  GLN A 225      10.746  68.885  53.060  1.00 36.42           C
ATOM   3343  CD  GLN A 225       9.913  70.163  52.995  1.00 37.90           C
ATOM   3344  OE1 GLN A 225       9.609  70.643  51.905  1.00 34.42           O
ATOM   3345  NE2 GLN A 225       9.534  70.732  54.128  1.00 35.67           N
ATOM   3346  H   GLN A 225       9.606  65.937  53.027  1.00 40.05           H
ATOM   3347  HA  GLN A 225      12.266  66.780  54.127  1.00 41.32           H
ATOM   3348  HB2 GLN A 225       9.513  67.964  54.569  1.00 34.21           H
ATOM   3349  HB3 GLN A 225      11.067  68.567  55.165  1.00 34.21           H
ATOM   3350  HG2 GLN A 225      11.785  69.155  52.901  1.00 43.70           H
ATOM   3351  HG3 GLN A 225      10.488  68.301  52.179  1.00 43.70           H
ATOM   3352 HE21 GLN A 225       9.804  70.327  55.017  1.00 42.80           H
ATOM   3353 HE22 GLN A 225       8.976  71.570  54.109  1.00 42.80           H
ATOM   3354  N   SER A 226      12.014  65.268  56.110  1.00 33.87           N
ATOM   3355  CA  SER A 226      11.955  64.582  57.413  1.00 35.79           C
ATOM   3356  C   SER A 226      10.980  63.406  57.396  1.00 35.99           C
ATOM   3357  O   SER A 226      10.226  63.188  58.343  1.00 33.67           O
ATOM   3358  CB  SER A 226      11.566  65.575  58.526  1.00 33.50           C
ATOM   3359  OG  SER A 226      12.510  66.604  58.581  1.00 31.45           O
ATOM   3360  H   SER A 226      12.929  65.459  55.727  1.00 40.64           H
ATOM   3361  HA  SER A 226      12.941  64.179  57.643  1.00 42.95           H
ATOM   3362  HB2 SER A 226      10.586  66.001  58.313  1.00 40.20           H
ATOM   3363  HB3 SER A 226      11.527  65.075  59.493  1.00 40.20           H
ATOM   3364  HG  SER A 226      13.201  66.339  59.200  1.00 37.75           H
ATOM   3365  N   GLY A 227      10.988  62.641  56.311  1.00 33.96           N
ATOM   3366  CA  GLY A 227      10.049  61.562  56.126  1.00 34.67           C
ATOM   3367  C   GLY A 227      10.391  60.750  54.900  1.00 30.73           C
ATOM   3368  O   GLY A 227      10.825  61.288  53.885  1.00 32.41           O
ATOM   3369  H   GLY A 227      11.622  62.859  55.557  1.00 40.75           H
ATOM   3370  HA2 GLY A 227      10.060  60.924  57.010  1.00 41.60           H
ATOM   3371  HA3 GLY A 227       9.056  61.981  56.002  1.00 41.60           H
ATOM   3372  N   SER A 228      10.169  59.446  55.014  1.00 30.27           N
ATOM   3373  CA  SER A 228      10.579  58.470  54.029  1.00 32.95           C
ATOM   3374  C   SER A 228       9.532  57.355  54.040  1.00 31.68           C
ATOM   3375  O   SER A 228       8.995  57.054  55.103  1.00 27.30           O
ATOM   3376  CB  SER A 228      11.965  57.970  54.466  1.00 30.97           C
ATOM   3377  OG  SER A 228      12.638  57.550  53.325  1.00 43.00           O
ATOM   3378  H   SER A 228       9.769  59.095  55.872  1.00 36.32           H
ATOM   3379  HA  SER A 228      10.641  58.942  53.049  1.00 39.54           H
ATOM   3380  HB2 SER A 228      12.529  58.788  54.910  1.00 37.16           H
ATOM   3381  HB3 SER A 228      11.892  57.140  55.167  1.00 37.16           H
ATOM   3382  HG  SER A 228      12.410  56.629  53.164  1.00 51.60           H
ATOM   3383  N   PRO A 229       9.231  56.698  52.904  1.00 33.58           N
ATOM   3384  CA  PRO A 229       8.117  55.749  52.863  1.00 32.50           C
ATOM   3385  C   PRO A 229       8.349  54.511  53.742  1.00 30.64           C
ATOM   3386  O   PRO A 229       7.399  53.901  54.218  1.00 32.25           O
ATOM   3387  CB  PRO A 229       8.008  55.337  51.377  1.00 33.89           C
ATOM   3388  CG  PRO A 229       9.351  55.725  50.732  1.00 32.87           C
ATOM   3389  CD  PRO A 229       9.815  56.914  51.592  1.00 34.28           C
ATOM   3390  HA  PRO A 229       7.184  56.250  53.126  1.00 39.01           H
ATOM   3391  HB2 PRO A 229       7.733  54.296  51.209  1.00 40.67           H
ATOM   3392  HB3 PRO A 229       7.252  55.986  50.942  1.00 40.67           H
ATOM   3393  HG2 PRO A 229      10.049  54.890  50.798  1.00 39.44           H
ATOM   3394  HG3 PRO A 229       9.228  56.036  49.697  1.00 39.44           H
ATOM   3395  HD2 PRO A 229      10.903  56.896  51.625  1.00 41.13           H
ATOM   3396  HD3 PRO A 229       9.444  57.855  51.199  1.00 41.13           H
ATOM   3397  N   ASN A 230       9.618  54.154  53.923  1.00 34.07           N
ATOM   3398  CA  ASN A 230      10.141  53.043  54.694  1.00 30.37           C
ATOM   3399  C   ASN A 230      10.364  53.386  56.180  1.00 40.22           C
ATOM   3400  O   ASN A 230      10.956  52.575  56.887  1.00 32.61           O
ATOM   3401  CB  ASN A 230      11.459  52.573  54.062  1.00 31.26           C
ATOM   3402  CG  ASN A 230      12.517  53.691  54.049  1.00 35.94           C
ATOM   3403  OD1 ASN A 230      12.278  54.794  53.573  1.00 40.37           O
ATOM   3404  ND2 ASN A 230      13.718  53.425  54.528  1.00 37.67           N
ATOM   3405  H   ASN A 230      10.317  54.735  53.483  1.00 40.88           H
ATOM   3406  HA  ASN A 230       9.436  52.212  54.646  1.00 36.44           H
ATOM   3407  HB2 ASN A 230      11.823  51.685  54.575  1.00 37.51           H
ATOM   3408  HB3 ASN A 230      11.231  52.317  53.028  1.00 37.51           H
ATOM   3409 HD21 ASN A 230      14.422  54.147  54.517  1.00 45.21           H
ATOM   3410 HD22 ASN A 230      13.903  52.534  54.964  1.00 45.21           H
ATOM   3411  N   CYS A 231       9.930  54.554  56.676  1.00 30.77           N
ATOM   3412  CA  CYS A 231      10.061  54.857  58.099  1.00 31.56           C
ATOM   3413  C   CYS A 231       9.368  53.779  58.953  1.00 35.93           C
ATOM   3414  O   CYS A 231       8.311  53.274  58.553  1.00 34.39           O
ATOM   3415  CB  CYS A 231       9.496  56.233  58.416  1.00 31.15           C
ATOM   3416  SG  CYS A 231      10.614  57.544  57.862  1.00 32.23           S
ATOM   3417  H   CYS A 231       9.463  55.222  56.078  1.00 36.93           H
ATOM   3418  HA  CYS A 231      11.121  54.886  58.338  1.00 37.87           H
ATOM   3419  HB2 CYS A 231       8.534  56.363  57.927  1.00 37.39           H
ATOM   3420  HB3 CYS A 231       9.356  56.297  59.487  1.00 37.39           H
ATOM   3421  HG  CYS A 231      11.524  57.399  58.834  1.00 38.67           H
ATOM   3422  N   PRO A 232       9.935  53.418  60.126  1.00 36.56           N
ATOM   3423  CA  PRO A 232       9.398  52.333  60.955  1.00 31.82           C
ATOM   3424  C   PRO A 232       7.952  52.600  61.385  1.00 30.01           C
ATOM   3425  O   PRO A 232       7.228  51.653  61.651  1.00 33.37           O
ATOM   3426  CB  PRO A 232      10.337  52.272  62.190  1.00 29.50           C
ATOM   3427  CG  PRO A 232      10.937  53.671  62.265  1.00 33.08           C
ATOM   3428  CD  PRO A 232      11.053  54.078  60.787  1.00 34.51           C
ATOM   3429  HA  PRO A 232       9.486  51.375  60.442  1.00 38.19           H
ATOM   3430  HB2 PRO A 232       9.857  51.953  63.109  1.00 35.40           H
ATOM   3431  HB3 PRO A 232      11.144  51.581  61.945  1.00 35.40           H
ATOM   3432  HG2 PRO A 232      10.263  54.324  62.817  1.00 39.70           H
ATOM   3433  HG3 PRO A 232      11.925  53.659  62.723  1.00 39.70           H
ATOM   3434  HD2 PRO A 232      10.980  55.164  60.732  1.00 41.42           H
ATOM   3435  HD3 PRO A 232      11.989  53.711  60.367  1.00 41.42           H
ATOM   3436  N   TRP A 233       7.526  53.869  61.431  1.00 32.25           N
ATOM   3437  CA  TRP A 233       6.192  54.309  61.851  1.00 31.17           C
ATOM   3438  C   TRP A 233       5.197  54.492  60.685  1.00 36.36           C
ATOM   3439  O   TRP A 233       4.009  54.715  60.920  1.00 36.33           O
ATOM   3440  CB  TRP A 233       6.380  55.611  62.636  1.00 35.10           C
ATOM   3441  CG  TRP A 233       7.133  56.674  61.885  1.00 36.85           C
ATOM   3442  CD1 TRP A 233       8.443  56.955  62.057  1.00 36.10           C
ATOM   3443  CD2 TRP A 233       6.681  57.571  60.832  1.00 35.02           C
ATOM   3444  NE1 TRP A 233       8.828  57.960  61.204  1.00 31.92           N
ATOM   3445  CE2 TRP A 233       7.796  58.363  60.406  1.00 36.85           C
ATOM   3446  CE3 TRP A 233       5.450  57.808  60.187  1.00 37.55           C
ATOM   3447  CZ2 TRP A 233       7.717  59.299  59.368  1.00 34.79           C
ATOM   3448  CZ3 TRP A 233       5.359  58.745  59.142  1.00 37.09           C
ATOM   3449  CH2 TRP A 233       6.490  59.468  58.722  1.00 36.49           C
ATOM   3450  H   TRP A 233       8.185  54.598  61.201  1.00 38.70           H
ATOM   3451  HA  TRP A 233       5.772  53.569  62.534  1.00 37.40           H
ATOM   3452  HB2 TRP A 233       5.407  55.995  62.940  1.00 42.12           H
ATOM   3453  HB3 TRP A 233       6.950  55.365  63.529  1.00 42.12           H
ATOM   3454  HD1 TRP A 233       9.093  56.461  62.764  1.00 43.32           H
ATOM   3455  HE1 TRP A 233       9.773  58.321  61.174  1.00 38.31           H
ATOM   3456  HE3 TRP A 233       4.569  57.265  60.492  1.00 45.06           H
ATOM   3457  HZ2 TRP A 233       8.590  59.851  59.053  1.00 41.75           H
ATOM   3458  HZ3 TRP A 233       4.410  58.905  58.653  1.00 44.51           H
ATOM   3459  HH2 TRP A 233       6.426  60.153  57.895  1.00 43.79           H
ATOM   3460  N   ALA A 234       5.677  54.457  59.437  1.00 33.38           N
ATOM   3461  CA  ALA A 234       4.902  54.890  58.272  1.00 36.73           C
ATOM   3462  C   ALA A 234       3.998  53.804  57.685  1.00 32.97           C
ATOM   3463  O   ALA A 234       3.121  54.137  56.903  1.00 32.80           O
ATOM   3464  CB  ALA A 234       5.852  55.438  57.220  1.00 28.85           C
ATOM   3465  H   ALA A 234       6.651  54.233  59.296  1.00 40.05           H
ATOM   3466  HA  ALA A 234       4.256  55.712  58.581  1.00 44.07           H
ATOM   3467  HB1 ALA A 234       5.282  55.783  56.360  1.00 34.62           H
ATOM   3468  HB2 ALA A 234       6.391  56.289  57.628  1.00 34.62           H
ATOM   3469  HB3 ALA A 234       6.556  54.670  56.902  1.00 34.62           H
ATOM   3470  N   SER A 235       4.197  52.523  58.023  1.00 33.30           N
ATOM   3471  CA  SER A 235       3.318  51.460  57.573  1.00 33.32           C
ATOM   3472  C   SER A 235       3.286  50.277  58.538  1.00 36.17           C
ATOM   3473  O   SER A 235       4.223  50.070  59.299  1.00 33.87           O
ATOM   3474  CB  SER A 235       3.711  50.983  56.163  1.00 33.08           C
ATOM   3475  OG  SER A 235       4.962  50.323  56.191  1.00 31.17           O
ATOM   3476  H   SER A 235       4.938  52.286  58.667  1.00 39.96           H
ATOM   3477  HA  SER A 235       2.318  51.876  57.529  1.00 39.98           H
ATOM   3478  HB2 SER A 235       2.954  50.286  55.803  1.00 39.69           H
ATOM   3479  HB3 SER A 235       3.764  51.830  55.481  1.00 39.69           H
ATOM   3480  HG  SER A 235       5.655  50.985  56.302  1.00 37.40           H
ATOM   3481  N   VAL A 236       2.232  49.470  58.421  1.00 35.31           N
ATOM   3482  CA  VAL A 236       2.061  48.179  59.078  1.00 37.01           C
ATOM   3483  C   VAL A 236       1.730  47.089  58.058  1.00 43.01           C
ATOM   3484  O   VAL A 236       1.311  47.359  56.932  1.00 36.35           O
ATOM   3485  CB  VAL A 236       0.941  48.247  60.141  1.00 37.38           C
ATOM   3486  CG1 VAL A 236       1.365  49.145  61.313  1.00 34.35           C
ATOM   3487  CG2 VAL A 236      -0.422  48.678  59.572  1.00 34.18           C
ATOM   3488  H   VAL A 236       1.511  49.731  57.762  1.00 42.37           H
ATOM   3489  HA  VAL A 236       2.991  47.896  59.574  1.00 44.41           H
ATOM   3490  HB  VAL A 236       0.813  47.249  60.548  1.00 44.85           H
ATOM   3491 HG11 VAL A 236       0.570  49.162  62.056  1.00 41.22           H
ATOM   3492 HG12 VAL A 236       2.270  48.746  61.769  1.00 41.22           H
ATOM   3493 HG13 VAL A 236       1.553  50.161  60.981  1.00 41.22           H
ATOM   3494 HG21 VAL A 236      -1.171  48.658  60.362  1.00 41.02           H
ATOM   3495 HG22 VAL A 236      -0.371  49.687  59.165  1.00 41.02           H
ATOM   3496 HG23 VAL A 236      -0.737  47.992  58.788  1.00 41.02           H
ATOM   3497  N   SER A 237       1.891  45.838  58.489  1.00 38.14           N
ATOM   3498  CA  SER A 237       1.421  44.679  57.762  1.00 42.25           C
ATOM   3499  C   SER A 237      -0.108  44.640  57.759  1.00 42.62           C
ATOM   3500  O   SER A 237      -0.782  45.275  58.570  1.00 34.59           O
ATOM   3501  CB  SER A 237       1.996  43.417  58.415  1.00 40.99           C
ATOM   3502  OG  SER A 237       1.350  43.176  59.647  1.00 40.00           O
ATOM   3503  H   SER A 237       2.227  45.683  59.429  1.00 45.77           H
ATOM   3504  HA  SER A 237       1.794  44.730  56.740  1.00 50.70           H
ATOM   3505  HB2 SER A 237       1.870  42.564  57.751  1.00 49.19           H
ATOM   3506  HB3 SER A 237       3.062  43.566  58.592  1.00 49.19           H
ATOM   3507  HG  SER A 237       1.834  42.498  60.130  1.00 48.00           H
ATOM   3508  N   VAL A 238      -0.649  43.841  56.847  1.00 37.99           N
ATOM   3509  CA  VAL A 238      -2.067  43.546  56.762  1.00 41.49           C
ATOM   3510  C   VAL A 238      -2.596  42.949  58.083  1.00 37.84           C
ATOM   3511  O   VAL A 238      -3.672  43.334  58.544  1.00 39.19           O
ATOM   3512  CB  VAL A 238      -2.262  42.665  55.504  1.00 46.29           C
ATOM   3513  CG1 VAL A 238      -3.432  41.719  55.642  1.00 48.57           C
ATOM   3514  CG2 VAL A 238      -2.440  43.565  54.280  1.00 41.98           C
ATOM   3515  H   VAL A 238      -0.037  43.344  56.215  1.00 45.59           H
ATOM   3516  HA  VAL A 238      -2.599  44.481  56.607  1.00 49.79           H
ATOM   3517  HB  VAL A 238      -1.375  42.047  55.353  1.00 55.55           H
ATOM   3518 HG11 VAL A 238      -3.605  41.206  54.698  1.00 58.29           H
ATOM   3519 HG12 VAL A 238      -3.205  40.971  56.397  1.00 58.29           H
ATOM   3520 HG13 VAL A 238      -4.299  42.295  55.945  1.00 58.29           H
ATOM   3521 HG21 VAL A 238      -2.535  42.956  53.382  1.00 50.37           H
ATOM   3522 HG22 VAL A 238      -3.326  44.188  54.392  1.00 50.37           H
ATOM   3523 HG23 VAL A 238      -1.569  44.205  54.169  1.00 50.37           H
ATOM   3524  N   ALA A 239      -1.854  42.016  58.690  1.00 40.09           N
ATOM   3525  CA  ALA A 239      -2.228  41.392  59.956  1.00 43.58           C
ATOM   3526  C   ALA A 239      -2.255  42.409  61.108  1.00 41.25           C
ATOM   3527  O   ALA A 239      -3.182  42.390  61.910  1.00 42.63           O
ATOM   3528  CB  ALA A 239      -1.273  40.229  60.254  1.00 36.30           C
ATOM   3529  H   ALA A 239      -0.984  41.727  58.266  1.00 48.11           H
ATOM   3530  HA  ALA A 239      -3.232  40.980  59.846  1.00 52.29           H
ATOM   3531  HB1 ALA A 239      -1.552  39.757  61.195  1.00 43.56           H
ATOM   3532  HB2 ALA A 239      -1.342  39.492  59.456  1.00 43.56           H
ATOM   3533  HB3 ALA A 239      -0.247  40.591  60.324  1.00 43.56           H
ATOM   3534  N   GLU A 240      -1.272  43.311  61.190  1.00 43.36           N
ATOM   3535  CA  GLU A 240      -1.239  44.331  62.233  1.00 35.77           C
ATOM   3536  C   GLU A 240      -2.328  45.396  62.056  1.00 35.96           C
ATOM   3537  O   GLU A 240      -2.928  45.813  63.050  1.00 36.61           O
ATOM   3538  CB  GLU A 240       0.178  44.895  62.365  1.00 35.33           C
ATOM   3539  CG  GLU A 240       0.297  45.993  63.444  1.00 41.32           C
ATOM   3540  CD  GLU A 240       0.073  45.524  64.886  1.00 44.93           C
ATOM   3541  OE1 GLU A 240      -0.113  44.308  65.108  1.00 44.81           O
ATOM   3542  OE2 GLU A 240       0.080  46.402  65.775  1.00 42.41           O1-
ATOM   3543  H   GLU A 240      -0.529  43.308  60.503  1.00 52.04           H
ATOM   3544  HA  GLU A 240      -1.461  43.810  63.164  1.00 42.92           H
ATOM   3545  HB2 GLU A 240       0.867  44.082  62.602  1.00 42.40           H
ATOM   3546  HB3 GLU A 240       0.477  45.306  61.403  1.00 42.40           H
ATOM   3547  HG2 GLU A 240       1.296  46.426  63.397  1.00 49.58           H
ATOM   3548  HG3 GLU A 240      -0.358  46.836  63.227  1.00 49.58           H
ATOM   3549  N   GLY A 241      -2.616  45.814  60.809  1.00 37.05           N
ATOM   3550  CA  GLY A 241      -3.724  46.719  60.506  1.00 40.03           C
ATOM   3551  C   GLY A 241      -5.064  46.110  60.929  1.00 36.62           C
ATOM   3552  O   GLY A 241      -5.872  46.765  61.581  1.00 39.25           O
ATOM   3553  H   GLY A 241      -2.068  45.467  60.033  1.00 44.46           H
ATOM   3554  HA2 GLY A 241      -3.578  47.648  61.057  1.00 48.04           H
ATOM   3555  HA3 GLY A 241      -3.748  46.942  59.440  1.00 48.04           H
ATOM   3556  N   ARG A 242      -5.285  44.842  60.588  1.00 41.67           N
ATOM   3557  CA  ARG A 242      -6.458  44.085  61.012  1.00 41.67           C
ATOM   3558  C   ARG A 242      -6.533  43.999  62.543  1.00 37.75           C
ATOM   3559  O   ARG A 242      -7.573  44.297  63.115  1.00 39.20           O
ATOM   3560  CB  ARG A 242      -6.434  42.704  60.340  1.00 41.23           C
ATOM   3561  CG  ARG A 242      -7.492  41.739  60.891  1.00 49.26           C
ATOM   3562  CD  ARG A 242      -7.634  40.504  59.989  1.00 51.16           C
ATOM   3563  NE  ARG A 242      -8.273  40.827  58.702  1.00 49.21           N
ATOM   3564  CZ  ARG A 242      -9.572  41.091  58.542  1.00 46.00           C
ATOM   3565  NH1 ARG A 242     -10.448  40.923  59.531  1.00 51.17           N
ATOM   3566  NH2 ARG A 242     -10.000  41.537  57.373  1.00 50.43           N1+
ATOM   3567  H   ARG A 242      -4.572  44.351  60.067  1.00 50.00           H
ATOM   3568  HA  ARG A 242      -7.352  44.608  60.674  1.00 50.01           H
ATOM   3569  HB2 ARG A 242      -6.553  42.831  59.263  1.00 49.48           H
ATOM   3570  HB3 ARG A 242      -5.461  42.243  60.517  1.00 49.48           H
ATOM   3571  HG2 ARG A 242      -7.224  41.419  61.899  1.00 59.12           H
ATOM   3572  HG3 ARG A 242      -8.450  42.255  60.944  1.00 59.12           H
ATOM   3573  HD2 ARG A 242      -6.634  40.119  59.785  1.00 61.39           H
ATOM   3574  HD3 ARG A 242      -8.195  39.722  60.497  1.00 61.39           H
ATOM   3575  HE  ARG A 242      -7.660  41.002  57.918  1.00 59.05           H
ATOM   3576 HH11 ARG A 242     -10.141  40.583  60.432  1.00 61.41           H
ATOM   3577 HH12 ARG A 242     -11.424  41.141  59.382  1.00 61.41           H
ATOM   3578 HH21 ARG A 242      -9.359  41.659  56.602  1.00 60.52           H
ATOM   3579 HH22 ARG A 242     -10.985  41.733  57.246  1.00 60.52           H
ATOM   3580  N   ARG A 243      -5.432  43.642  63.203  1.00 36.84           N
ATOM   3581  CA  ARG A 243      -5.391  43.571  64.679  1.00 40.68           C
ATOM   3582  C   ARG A 243      -5.782  44.904  65.328  1.00 37.95           C
ATOM   3583  O   ARG A 243      -6.616  44.910  66.227  1.00 38.22           O
ATOM   3584  CB  ARG A 243      -4.024  43.077  65.156  1.00 41.78           C
ATOM   3585  CG  ARG A 243      -4.036  42.762  66.665  1.00 47.57           C
ATOM   3586  CD  ARG A 243      -2.638  42.772  67.294  1.00 45.04           C
ATOM   3587  NE  ARG A 243      -2.030  44.109  67.359  1.00 44.59           N
ATOM   3588  CZ  ARG A 243      -2.377  45.121  68.162  1.00 46.01           C
ATOM   3589  NH1 ARG A 243      -3.365  45.032  69.044  1.00 41.20           N
ATOM   3590  NH2 ARG A 243      -1.716  46.266  68.077  1.00 48.22           N1+
ATOM   3591  H   ARG A 243      -4.597  43.422  62.679  1.00 44.21           H
ATOM   3592  HA  ARG A 243      -6.130  42.829  64.986  1.00 48.82           H
ATOM   3593  HB2 ARG A 243      -3.779  42.155  64.628  1.00 50.14           H
ATOM   3594  HB3 ARG A 243      -3.258  43.816  64.920  1.00 50.14           H
ATOM   3595  HG2 ARG A 243      -4.631  43.501  67.195  1.00 57.08           H
ATOM   3596  HG3 ARG A 243      -4.503  41.790  66.825  1.00 57.08           H
ATOM   3597  HD2 ARG A 243      -2.693  42.358  68.302  1.00 54.05           H
ATOM   3598  HD3 ARG A 243      -1.989  42.129  66.696  1.00 54.05           H
ATOM   3599  HE  ARG A 243      -1.294  44.296  66.690  1.00 53.51           H
ATOM   3600 HH11 ARG A 243      -3.885  44.175  69.138  1.00 49.44           H
ATOM   3601 HH12 ARG A 243      -3.582  45.825  69.635  1.00 49.44           H
ATOM   3602 HH21 ARG A 243      -0.962  46.364  67.411  1.00 57.86           H
ATOM   3603 HH22 ARG A 243      -1.975  47.043  68.670  1.00 57.86           H
ATOM   3604  N   ARG A 244      -5.259  46.031  64.829  1.00 39.95           N
ATOM   3605  CA  ARG A 244      -5.564  47.354  65.371  1.00 37.15           C
ATOM   3606  C   ARG A 244      -7.009  47.749  65.141  1.00 35.86           C
ATOM   3607  O   ARG A 244      -7.576  48.409  66.008  1.00 36.22           O
ATOM   3608  CB  ARG A 244      -4.620  48.434  64.816  1.00 37.53           C
ATOM   3609  CG  ARG A 244      -3.196  48.282  65.360  1.00 34.65           C
ATOM   3610  CD  ARG A 244      -2.261  49.289  64.688  1.00 34.70           C
ATOM   3611  NE  ARG A 244      -0.870  48.978  65.012  1.00 36.95           N
ATOM   3612  CZ  ARG A 244       0.197  49.751  64.822  1.00 38.15           C
ATOM   3613  NH1 ARG A 244       0.097  51.000  64.405  1.00 37.46           N
ATOM   3614  NH2 ARG A 244       1.402  49.264  65.073  1.00 40.25           N1+
ATOM   3615  H   ARG A 244      -4.614  45.973  64.052  1.00 47.94           H
ATOM   3616  HA  ARG A 244      -5.421  47.319  66.452  1.00 44.58           H
ATOM   3617  HB2 ARG A 244      -4.619  48.397  63.725  1.00 45.03           H
ATOM   3618  HB3 ARG A 244      -4.989  49.413  65.128  1.00 45.03           H
ATOM   3619  HG2 ARG A 244      -3.200  48.452  66.433  1.00 41.58           H
ATOM   3620  HG3 ARG A 244      -2.829  47.274  65.175  1.00 41.58           H
ATOM   3621  HD2 ARG A 244      -2.397  49.285  63.606  1.00 41.64           H
ATOM   3622  HD3 ARG A 244      -2.504  50.273  65.087  1.00 41.64           H
ATOM   3623  HE  ARG A 244      -0.693  48.035  65.332  1.00 44.34           H
ATOM   3624 HH11 ARG A 244      -0.812  51.401  64.218  1.00 44.95           H
ATOM   3625 HH12 ARG A 244       0.927  51.566  64.301  1.00 44.95           H
ATOM   3626 HH21 ARG A 244       1.509  48.316  65.405  1.00 48.30           H
ATOM   3627 HH22 ARG A 244       2.214  49.854  64.949  1.00 48.30           H
ATOM   3628  N   ALA A 245      -7.586  47.386  63.982  1.00 35.89           N
ATOM   3629  CA  ALA A 245      -8.969  47.708  63.654  1.00 32.15           C
ATOM   3630  C   ALA A 245      -9.940  46.961  64.573  1.00 38.90           C
ATOM   3631  O   ALA A 245     -10.926  47.538  65.028  1.00 41.17           O
ATOM   3632  CB  ALA A 245      -9.241  47.379  62.185  1.00 42.94           C
ATOM   3633  H   ALA A 245      -7.046  46.867  63.304  1.00 43.07           H
ATOM   3634  HA  ALA A 245      -9.117  48.778  63.796  1.00 38.58           H
ATOM   3635  HB1 ALA A 245     -10.291  47.562  61.958  1.00 51.53           H
ATOM   3636  HB2 ALA A 245      -8.621  48.003  61.545  1.00 51.53           H
ATOM   3637  HB3 ALA A 245      -9.007  46.333  61.991  1.00 51.53           H
ATOM   3638  N   VAL A 246      -9.651  45.681  64.838  1.00 38.91           N
ATOM   3639  CA  VAL A 246     -10.417  44.835  65.755  1.00 46.83           C
ATOM   3640  C   VAL A 246     -10.319  45.373  67.192  1.00 43.21           C
ATOM   3641  O   VAL A 246     -11.330  45.435  67.887  1.00 45.59           O
ATOM   3642  CB  VAL A 246      -9.954  43.364  65.643  1.00 47.85           C
ATOM   3643  CG1 VAL A 246     -10.611  42.487  66.722  1.00 45.74           C
ATOM   3644  CG2 VAL A 246     -10.288  42.763  64.259  1.00 41.77           C
ATOM   3645  H   VAL A 246      -8.840  45.270  64.394  1.00 46.69           H
ATOM   3646  HA  VAL A 246     -11.464  44.880  65.452  1.00 56.19           H
ATOM   3647  HB  VAL A 246      -8.873  43.321  65.781  1.00 57.42           H
ATOM   3648 HG11 VAL A 246     -10.261  41.460  66.623  1.00 54.89           H
ATOM   3649 HG12 VAL A 246     -10.347  42.844  67.715  1.00 54.89           H
ATOM   3650 HG13 VAL A 246     -11.695  42.508  66.605  1.00 54.89           H
ATOM   3651 HG21 VAL A 246      -9.890  41.750  64.190  1.00 50.13           H
ATOM   3652 HG22 VAL A 246     -11.366  42.737  64.116  1.00 50.13           H
ATOM   3653 HG23 VAL A 246      -9.858  43.360  63.459  1.00 50.13           H
ATOM   3654  N   GLU A 247      -9.119  45.759  67.631  1.00 39.23           N
ATOM   3655  CA  GLU A 247      -8.909  46.345  68.955  1.00 40.10           C
ATOM   3656  C   GLU A 247      -9.625  47.695  69.112  1.00 38.37           C
ATOM   3657  O   GLU A 247     -10.139  47.976  70.191  1.00 41.31           O
ATOM   3658  CB  GLU A 247      -7.401  46.423  69.239  1.00 39.04           C
ATOM   3659  CG  GLU A 247      -7.119  46.748  70.708  1.00 53.23           C
ATOM   3660  CD  GLU A 247      -7.637  45.691  71.698  1.00 50.80           C
ATOM   3661  OE1 GLU A 247      -7.833  44.521  71.289  1.00 49.71           O
ATOM   3662  OE2 GLU A 247      -7.846  46.092  72.861  1.00 59.39           O1-
ATOM   3663  H   GLU A 247      -8.318  45.680  67.020  1.00 47.08           H
ATOM   3664  HA  GLU A 247      -9.355  45.657  69.669  1.00 48.12           H
ATOM   3665  HB2 GLU A 247      -6.922  45.476  68.985  1.00 46.84           H
ATOM   3666  HB3 GLU A 247      -6.961  47.203  68.618  1.00 46.84           H
ATOM   3667  HG2 GLU A 247      -6.038  46.794  70.829  1.00 63.87           H
ATOM   3668  HG3 GLU A 247      -7.482  47.737  70.984  1.00 63.87           H
ATOM   3669  N   LEU A 248      -9.745  48.502  68.040  1.00 40.88           N
ATOM   3670  CA  LEU A 248     -10.559  49.718  68.057  1.00 43.81           C
ATOM   3671  C   LEU A 248     -12.032  49.374  68.302  1.00 43.56           C
ATOM   3672  O   LEU A 248     -12.702  50.050  69.080  1.00 45.46           O
ATOM   3673  CB  LEU A 248     -10.391  50.489  66.730  1.00 38.77           C
ATOM   3674  CG  LEU A 248     -11.037  51.892  66.725  1.00 36.17           C
ATOM   3675  CD1 LEU A 248     -10.233  52.879  67.587  1.00 43.73           C
ATOM   3676  CD2 LEU A 248     -11.124  52.428  65.292  1.00 40.25           C
ATOM   3677  H   LEU A 248      -9.305  48.242  67.168  1.00 49.05           H
ATOM   3678  HA  LEU A 248     -10.205  50.341  68.877  1.00 52.57           H
ATOM   3679  HB2 LEU A 248      -9.334  50.572  66.492  1.00 46.53           H
ATOM   3680  HB3 LEU A 248     -10.856  49.903  65.938  1.00 46.53           H
ATOM   3681  HG  LEU A 248     -12.050  51.837  67.121  1.00 43.41           H
ATOM   3682 HD11 LEU A 248     -10.743  53.843  67.614  1.00 52.48           H
ATOM   3683 HD12 LEU A 248     -10.140  52.502  68.604  1.00 52.48           H
ATOM   3684 HD13 LEU A 248      -9.233  53.018  67.177  1.00 52.48           H
ATOM   3685 HD21 LEU A 248     -11.588  53.414  65.292  1.00 48.30           H
ATOM   3686 HD22 LEU A 248     -10.129  52.502  64.856  1.00 48.30           H
ATOM   3687 HD23 LEU A 248     -11.731  51.754  64.686  1.00 48.30           H
ATOM   3688  N   GLY A 249     -12.534  48.318  67.644  1.00 48.48           N
ATOM   3689  CA  GLY A 249     -13.898  47.841  67.845  1.00 49.50           C
ATOM   3690  C   GLY A 249     -14.112  47.388  69.292  1.00 46.34           C
ATOM   3691  O   GLY A 249     -15.140  47.684  69.887  1.00 46.61           O
ATOM   3692  H   GLY A 249     -11.935  47.804  67.013  1.00 58.17           H
ATOM   3693  HA2 GLY A 249     -14.592  48.653  67.625  1.00 59.40           H
ATOM   3694  HA3 GLY A 249     -14.099  47.003  67.185  1.00 59.40           H
ATOM   3695  N   ARG A 250     -13.133  46.679  69.852  1.00 45.49           N
ATOM   3696  CA  ARG A 250     -13.134  46.214  71.234  1.00 48.82           C
ATOM   3697  C   ARG A 250     -13.257  47.372  72.233  1.00 50.43           C
ATOM   3698  O   ARG A 250     -13.974  47.240  73.223  1.00 52.28           O
ATOM   3699  CB  ARG A 250     -11.868  45.382  71.458  1.00 48.30           C
ATOM   3700  CG  ARG A 250     -11.978  44.482  72.706  1.00 62.57           C
ATOM   3701  CD  ARG A 250     -10.872  43.419  72.720  1.00 65.47           C
ATOM   3702  NE  ARG A 250     -10.910  42.614  71.486  1.00 67.27           N
ATOM   3703  CZ  ARG A 250     -10.182  41.534  71.198  1.00 74.67           C
ATOM   3704  NH1 ARG A 250      -9.508  40.868  72.134  1.00 88.87           N
ATOM   3705  NH2 ARG A 250     -10.138  41.112  69.936  1.00 72.02           N1+
ATOM   3706  H   ARG A 250     -12.321  46.466  69.288  1.00 54.59           H
ATOM   3707  HA  ARG A 250     -14.003  45.565  71.352  1.00 58.59           H
ATOM   3708  HB2 ARG A 250     -11.718  44.772  70.570  1.00 57.96           H
ATOM   3709  HB3 ARG A 250     -11.004  46.036  71.565  1.00 57.96           H
ATOM   3710  HG2 ARG A 250     -11.920  45.091  73.609  1.00 75.08           H
ATOM   3711  HG3 ARG A 250     -12.941  43.970  72.694  1.00 75.08           H
ATOM   3712  HD2 ARG A 250      -9.888  43.864  72.872  1.00 78.57           H
ATOM   3713  HD3 ARG A 250     -11.091  42.765  73.564  1.00 78.57           H
ATOM   3714  HE  ARG A 250     -11.373  43.056  70.706  1.00 80.72           H
ATOM   3715 HH11 ARG A 250      -9.537  41.193  73.089  1.00106.64           H
ATOM   3716 HH12 ARG A 250      -8.967  40.054  71.889  1.00106.64           H
ATOM   3717 HH21 ARG A 250     -10.640  41.616  69.221  1.00 86.43           H
ATOM   3718 HH22 ARG A 250      -9.595  40.298  69.692  1.00 86.43           H
ATOM   3719  N   ASN A 251     -12.604  48.507  71.940  1.00 48.90           N
ATOM   3720  CA  ASN A 251     -12.677  49.741  72.723  1.00 44.66           C
ATOM   3721  C   ASN A 251     -14.056  50.394  72.694  1.00 44.78           C
ATOM   3722  O   ASN A 251     -14.411  51.102  73.633  1.00 48.12           O
ATOM   3723  CB  ASN A 251     -11.604  50.734  72.244  1.00 42.95           C
ATOM   3724  CG  ASN A 251     -10.283  50.533  72.976  1.00 46.78           C
ATOM   3725  OD1 ASN A 251     -10.018  51.204  73.969  1.00 44.28           O
ATOM   3726  ND2 ASN A 251      -9.467  49.586  72.534  1.00 41.05           N
ATOM   3727  H   ASN A 251     -12.026  48.523  71.111  1.00 58.68           H
ATOM   3728  HA  ASN A 251     -12.464  49.488  73.762  1.00 53.60           H
ATOM   3729  HB2 ASN A 251     -11.446  50.648  71.171  1.00 51.54           H
ATOM   3730  HB3 ASN A 251     -11.967  51.733  72.474  1.00 51.54           H
ATOM   3731 HD21 ASN A 251      -8.599  49.416  73.023  1.00 49.26           H
ATOM   3732 HD22 ASN A 251      -9.717  49.027  71.734  1.00 49.26           H
ATOM   3733  N   LEU A 252     -14.807  50.194  71.607  1.00 47.32           N
ATOM   3734  CA  LEU A 252     -16.103  50.820  71.376  1.00 47.96           C
ATOM   3735  C   LEU A 252     -17.276  49.837  71.542  1.00 49.96           C
ATOM   3736  O   LEU A 252     -18.407  50.165  71.181  1.00 53.93           O
ATOM   3737  CB  LEU A 252     -16.062  51.516  70.005  1.00 50.14           C
ATOM   3738  CG  LEU A 252     -14.997  52.634  69.953  1.00 50.25           C
ATOM   3739  CD1 LEU A 252     -14.734  53.049  68.507  1.00 48.37           C
ATOM   3740  CD2 LEU A 252     -15.420  53.862  70.774  1.00 46.11           C
ATOM   3741  H   LEU A 252     -14.434  49.616  70.867  1.00 56.78           H
ATOM   3742  HA  LEU A 252     -16.264  51.592  72.125  1.00 57.56           H
ATOM   3743  HB2 LEU A 252     -15.832  50.765  69.246  1.00 60.17           H
ATOM   3744  HB3 LEU A 252     -17.034  51.948  69.774  1.00 60.17           H
ATOM   3745  HG  LEU A 252     -14.060  52.260  70.355  1.00 60.31           H
ATOM   3746 HD11 LEU A 252     -13.965  53.822  68.477  1.00 58.04           H
ATOM   3747 HD12 LEU A 252     -14.384  52.188  67.937  1.00 58.04           H
ATOM   3748 HD13 LEU A 252     -15.651  53.428  68.063  1.00 58.04           H
ATOM   3749 HD21 LEU A 252     -14.641  54.618  70.725  1.00 55.33           H
ATOM   3750 HD22 LEU A 252     -16.347  54.278  70.378  1.00 55.33           H
ATOM   3751 HD23 LEU A 252     -15.555  53.600  71.821  1.00 55.33           H
ATOM   3752  N   ASN A 253     -17.014  48.647  72.101  1.00 45.41           N
ATOM   3753  CA  ASN A 253     -18.003  47.607  72.385  1.00 53.50           C
ATOM   3754  C   ASN A 253     -18.725  47.142  71.113  1.00 54.38           C
ATOM   3755  O   ASN A 253     -19.932  46.903  71.137  1.00 53.39           O
ATOM   3756  CB  ASN A 253     -18.985  48.078  73.482  1.00 60.92           C
ATOM   3757  CG  ASN A 253     -18.254  48.709  74.664  1.00 64.81           C
ATOM   3758  OD1 ASN A 253     -17.472  48.052  75.343  1.00 66.74           O
ATOM   3759  ND2 ASN A 253     -18.515  49.989  74.919  1.00 69.83           N
ATOM   3760  H   ASN A 253     -16.063  48.459  72.389  1.00 54.49           H
ATOM   3761  HA  ASN A 253     -17.462  46.744  72.777  1.00 64.19           H
ATOM   3762  HB2 ASN A 253     -19.727  48.766  73.072  1.00 73.11           H
ATOM   3763  HB3 ASN A 253     -19.475  47.175  73.848  1.00 73.11           H
ATOM   3764 HD21 ASN A 253     -18.049  50.437  75.694  1.00 83.79           H
ATOM   3765 HD22 ASN A 253     -19.160  50.501  74.337  1.00 83.79           H
ATOM   3766  N   CYS A 254     -17.983  47.017  70.003  1.00 47.22           N
ATOM   3767  CA  CYS A 254     -18.488  46.524  68.737  1.00 48.43           C
ATOM   3768  C   CYS A 254     -18.614  45.009  68.762  1.00 48.50           C
ATOM   3769  O   CYS A 254     -17.811  44.299  69.362  1.00 43.59           O
ATOM   3770  CB  CYS A 254     -17.556  46.937  67.571  1.00 53.31           C
ATOM   3771  SG  CYS A 254     -17.578  48.739  67.352  1.00 54.00           S
ATOM   3772  H   CYS A 254     -17.000  47.239  70.053  1.00 56.66           H
ATOM   3773  HA  CYS A 254     -19.474  46.951  68.556  1.00 58.11           H
ATOM   3774  HB2 CYS A 254     -16.540  46.597  67.765  1.00 63.97           H
ATOM   3775  HB3 CYS A 254     -17.902  46.474  66.646  1.00 63.97           H
ATOM   3776  N   ASN A 255     -19.596  44.518  68.011  1.00 57.31           N
ATOM   3777  CA  ASN A 255     -19.656  43.132  67.594  1.00 55.31           C
ATOM   3778  C   ASN A 255     -18.457  42.841  66.669  1.00 48.71           C
ATOM   3779  O   ASN A 255     -18.285  43.497  65.638  1.00 57.86           O
ATOM   3780  CB  ASN A 255     -21.024  42.937  66.925  1.00 57.30           C
ATOM   3781  CG  ASN A 255     -21.317  41.477  66.607  1.00 60.77           C
ATOM   3782  OD1 ASN A 255     -20.466  40.745  66.112  1.00 58.41           O
ATOM   3783  ND2 ASN A 255     -22.559  41.060  66.832  1.00 73.76           N
ATOM   3784  H   ASN A 255     -20.240  45.162  67.573  1.00 68.78           H
ATOM   3785  HA  ASN A 255     -19.608  42.488  68.474  1.00 66.38           H
ATOM   3786  HB2 ASN A 255     -21.814  43.348  67.556  1.00 68.76           H
ATOM   3787  HB3 ASN A 255     -21.002  43.488  65.986  1.00 68.76           H
ATOM   3788 HD21 ASN A 255     -22.814  40.116  66.582  1.00 88.51           H
ATOM   3789 HD22 ASN A 255     -23.248  41.695  67.204  1.00 88.51           H
ATOM   3790  N   LEU A 256     -17.639  41.851  67.055  1.00 46.73           N
ATOM   3791  CA  LEU A 256     -16.400  41.463  66.378  1.00 52.02           C
ATOM   3792  C   LEU A 256     -16.534  40.135  65.605  1.00 57.24           C
ATOM   3793  O   LEU A 256     -15.521  39.533  65.243  1.00 53.84           O
ATOM   3794  CB  LEU A 256     -15.247  41.375  67.406  1.00 48.72           C
ATOM   3795  CG  LEU A 256     -15.054  42.583  68.348  1.00 48.84           C
ATOM   3796  CD1 LEU A 256     -13.841  42.342  69.264  1.00 49.24           C
ATOM   3797  CD2 LEU A 256     -14.862  43.906  67.585  1.00 52.71           C
ATOM   3798  H   LEU A 256     -17.861  41.364  67.910  1.00 56.07           H
ATOM   3799  HA  LEU A 256     -16.134  42.227  65.646  1.00 62.42           H
ATOM   3800  HB2 LEU A 256     -15.406  40.486  68.018  1.00 58.46           H
ATOM   3801  HB3 LEU A 256     -14.316  41.232  66.854  1.00 58.46           H
ATOM   3802  HG  LEU A 256     -15.929  42.667  68.989  1.00 58.61           H
ATOM   3803 HD11 LEU A 256     -13.749  43.167  69.973  1.00 59.09           H
ATOM   3804 HD12 LEU A 256     -13.974  41.416  69.822  1.00 59.09           H
ATOM   3805 HD13 LEU A 256     -12.927  42.274  68.675  1.00 59.09           H
ATOM   3806 HD21 LEU A 256     -14.730  44.719  68.298  1.00 63.25           H
ATOM   3807 HD22 LEU A 256     -13.984  43.845  66.941  1.00 63.25           H
ATOM   3808 HD23 LEU A 256     -15.742  44.127  66.983  1.00 63.25           H
ATOM   3809  N   ASN A 257     -17.762  39.659  65.359  1.00 56.64           N
ATOM   3810  CA  ASN A 257     -18.010  38.385  64.682  1.00 58.93           C
ATOM   3811  C   ASN A 257     -17.584  38.383  63.206  1.00 57.52           C
ATOM   3812  O   ASN A 257     -17.247  37.323  62.682  1.00 63.61           O
ATOM   3813  CB  ASN A 257     -19.492  38.034  64.824  1.00 68.50           C
ATOM   3814  H   ASN A 257     -18.567  40.192  65.661  1.00 67.97           H
ATOM   3815  HA  ASN A 257     -17.437  37.614  65.196  1.00 70.72           H
ATOM   3816  HB1 ASN A 257     -19.748  37.906  65.877  1.00 82.19           H
ATOM   3817  HB3 ASN A 257     -19.710  37.110  64.288  1.00 82.19           H
ATOM   3818  N   SER A 258     -17.614  39.542  62.533  1.00 55.10           N
ATOM   3819  CA  SER A 258     -17.197  39.698  61.138  1.00 59.91           C
ATOM   3820  C   SER A 258     -16.734  41.128  60.840  1.00 54.37           C
ATOM   3821  O   SER A 258     -17.019  42.058  61.594  1.00 51.73           O
ATOM   3822  CB  SER A 258     -18.362  39.324  60.208  1.00 48.06           C
ATOM   3823  OG  SER A 258     -19.449  40.214  60.386  1.00 51.35           O
ATOM   3824  H   SER A 258     -17.926  40.374  63.013  1.00 66.12           H
ATOM   3825  HA  SER A 258     -16.363  39.024  60.934  1.00 71.90           H
ATOM   3826  HB2 SER A 258     -18.034  39.350  59.169  1.00 57.68           H
ATOM   3827  HB3 SER A 258     -18.686  38.312  60.447  1.00 57.68           H
ATOM   3828  HG  SER A 258     -19.631  40.584  59.654  1.00 61.61           H
ATOM   3829  N   ASP A 259     -16.054  41.308  59.701  1.00 56.65           N
ATOM   3830  CA  ASP A 259     -15.722  42.633  59.178  1.00 51.00           C
ATOM   3831  C   ASP A 259     -16.963  43.483  58.960  1.00 50.89           C
ATOM   3832  O   ASP A 259     -16.937  44.662  59.290  1.00 50.65           O
ATOM   3833  CB  ASP A 259     -14.906  42.544  57.883  1.00 47.37           C
ATOM   3834  CG  ASP A 259     -13.529  41.924  58.080  1.00 52.26           C
ATOM   3835  OD1 ASP A 259     -13.155  41.641  59.238  1.00 53.42           O
ATOM   3836  OD2 ASP A 259     -12.837  41.753  57.058  1.00 52.81           O1-
ATOM   3837  H   ASP A 259     -15.809  40.505  59.140  1.00 67.98           H
ATOM   3838  HA  ASP A 259     -15.105  43.138  59.924  1.00 61.21           H
ATOM   3839  HB2 ASP A 259     -15.444  41.983  57.119  1.00 56.84           H
ATOM   3840  HB3 ASP A 259     -14.771  43.535  57.448  1.00 56.84           H
ATOM   3841  N   GLU A 260     -18.036  42.899  58.413  1.00 47.51           N
ATOM   3842  CA  GLU A 260     -19.290  43.611  58.195  1.00 48.13           C
ATOM   3843  C   GLU A 260     -19.878  44.103  59.524  1.00 47.17           C
ATOM   3844  O   GLU A 260     -20.357  45.233  59.586  1.00 53.88           O
ATOM   3845  CB  GLU A 260     -20.294  42.707  57.456  1.00 56.18           C
ATOM   3846  CG  GLU A 260     -19.725  42.119  56.161  1.00 58.33           C
ATOM   3847  H   GLU A 260     -17.992  41.928  58.144  1.00 57.01           H
ATOM   3848  HA  GLU A 260     -19.084  44.477  57.564  1.00 57.75           H
ATOM   3849  HB2 GLU A 260     -21.186  43.286  57.216  1.00 67.42           H
ATOM   3850  HB3 GLU A 260     -20.584  41.884  58.111  1.00 67.42           H
ATOM   3851  HG1 GLU A 260     -18.960  41.374  56.389  1.00 70.00           H
ATOM   3852  HG3 GLU A 260     -20.525  41.638  55.599  1.00 70.00           H
ATOM   3853  N   GLU A 261     -19.851  43.275  60.582  1.00 49.24           N
ATOM   3854  CA  GLU A 261     -20.336  43.683  61.904  1.00 54.55           C
ATOM   3855  C   GLU A 261     -19.479  44.834  62.464  1.00 48.06           C
ATOM   3856  O   GLU A 261     -20.020  45.842  62.919  1.00 49.87           O
ATOM   3857  CB  GLU A 261     -20.367  42.491  62.887  1.00 57.16           C
ATOM   3858  CG  GLU A 261     -21.451  41.427  62.609  1.00 65.56           C
ATOM   3859  CD  GLU A 261     -22.836  41.759  63.180  1.00 72.23           C
ATOM   3860  OE1 GLU A 261     -23.150  42.963  63.304  1.00 72.81           O
ATOM   3861  OE2 GLU A 261     -23.577  40.794  63.475  1.00 81.28           O1-
ATOM   3862  H   GLU A 261     -19.433  42.360  60.492  1.00 59.09           H
ATOM   3863  HA  GLU A 261     -21.357  44.045  61.782  1.00 65.45           H
ATOM   3864  HB2 GLU A 261     -19.395  41.999  62.888  1.00 68.59           H
ATOM   3865  HB3 GLU A 261     -20.520  42.881  63.890  1.00 68.59           H
ATOM   3866  HG2 GLU A 261     -21.566  41.315  61.532  1.00 78.67           H
ATOM   3867  HG3 GLU A 261     -21.131  40.450  62.977  1.00 78.67           H
ATOM   3868  N   LEU A 262     -18.148  44.674  62.424  1.00 47.80           N
ATOM   3869  CA  LEU A 262     -17.178  45.619  62.978  1.00 53.40           C
ATOM   3870  C   LEU A 262     -17.297  46.985  62.303  1.00 49.51           C
ATOM   3871  O   LEU A 262     -17.452  47.998  62.981  1.00 43.87           O
ATOM   3872  CB  LEU A 262     -15.770  45.019  62.829  1.00 50.64           C
ATOM   3873  CG  LEU A 262     -14.599  45.940  63.227  1.00 46.68           C
ATOM   3874  CD1 LEU A 262     -14.739  46.530  64.631  1.00 44.63           C
ATOM   3875  CD2 LEU A 262     -13.292  45.128  63.181  1.00 49.13           C
ATOM   3876  H   LEU A 262     -17.779  43.829  62.008  1.00 57.36           H
ATOM   3877  HA  LEU A 262     -17.393  45.735  64.041  1.00 64.09           H
ATOM   3878  HB2 LEU A 262     -15.731  44.122  63.451  1.00 60.77           H
ATOM   3879  HB3 LEU A 262     -15.623  44.710  61.794  1.00 60.77           H
ATOM   3880  HG  LEU A 262     -14.524  46.761  62.513  1.00 56.01           H
ATOM   3881 HD11 LEU A 262     -13.854  47.119  64.867  1.00 53.56           H
ATOM   3882 HD12 LEU A 262     -15.611  47.178  64.692  1.00 53.56           H
ATOM   3883 HD13 LEU A 262     -14.841  45.728  65.360  1.00 53.56           H
ATOM   3884 HD21 LEU A 262     -12.440  45.789  63.341  1.00 58.96           H
ATOM   3885 HD22 LEU A 262     -13.298  44.367  63.961  1.00 58.96           H
ATOM   3886 HD23 LEU A 262     -13.186  44.642  62.211  1.00 58.96           H
ATOM   3887  N   ILE A 263     -17.253  47.006  60.969  1.00 44.17           N
ATOM   3888  CA  ILE A 263     -17.328  48.220  60.163  1.00 44.54           C
ATOM   3889  C   ILE A 263     -18.672  48.919  60.348  1.00 45.04           C
ATOM   3890  O   ILE A 263     -18.683  50.138  60.499  1.00 44.65           O
ATOM   3891  CB  ILE A 263     -17.016  47.914  58.686  1.00 40.60           C
ATOM   3892  CG1 ILE A 263     -15.567  47.401  58.539  1.00 44.80           C
ATOM   3893  CG2 ILE A 263     -17.257  49.154  57.809  1.00 48.03           C
ATOM   3894  CD1 ILE A 263     -15.321  46.694  57.202  1.00 48.14           C
ATOM   3895  H   ILE A 263     -17.167  46.127  60.477  1.00 53.00           H
ATOM   3896  HA  ILE A 263     -16.553  48.897  60.526  1.00 53.45           H
ATOM   3897  HB  ILE A 263     -17.705  47.133  58.361  1.00 48.72           H
ATOM   3898 HG12 ILE A 263     -14.876  48.240  58.638  1.00 53.75           H
ATOM   3899 HG13 ILE A 263     -15.326  46.691  59.327  1.00 53.75           H
ATOM   3900 HG21 ILE A 263     -16.969  48.951  56.781  1.00 57.64           H
ATOM   3901 HG22 ILE A 263     -18.313  49.421  57.807  1.00 57.64           H
ATOM   3902 HG23 ILE A 263     -16.674  49.993  58.186  1.00 57.64           H
ATOM   3903 HD11 ILE A 263     -14.362  46.179  57.232  1.00 57.76           H
ATOM   3904 HD12 ILE A 263     -16.106  45.963  57.011  1.00 57.76           H
ATOM   3905 HD13 ILE A 263     -15.297  47.424  56.395  1.00 57.76           H
ATOM   3906  N   HIS A 264     -19.792  48.180  60.357  1.00 48.13           N
ATOM   3907  CA  HIS A 264     -21.104  48.770  60.614  1.00 48.56           C
ATOM   3908  C   HIS A 264     -21.130  49.472  61.974  1.00 51.18           C
ATOM   3909  O   HIS A 264     -21.588  50.613  62.056  1.00 50.18           O
ATOM   3910  CB  HIS A 264     -22.223  47.719  60.504  1.00 56.71           C
ATOM   3911  CG  HIS A 264     -23.537  48.227  61.054  1.00 61.36           C
ATOM   3912  ND1 HIS A 264     -24.348  49.193  60.449  1.00 70.22           N
ATOM   3913  CD2 HIS A 264     -24.077  47.884  62.265  1.00 66.66           C
ATOM   3914  CE1 HIS A 264     -25.348  49.414  61.317  1.00 66.91           C
ATOM   3915  NE2 HIS A 264     -25.214  48.643  62.412  1.00 66.60           N
ATOM   3916  H   HIS A 264     -19.735  47.178  60.228  1.00 57.76           H
ATOM   3917  HA  HIS A 264     -21.291  49.528  59.851  1.00 58.27           H
ATOM   3918  HB2 HIS A 264     -21.938  46.831  61.072  1.00 68.05           H
ATOM   3919  HB3 HIS A 264     -22.349  47.429  59.460  1.00 68.05           H
ATOM   3920  HD2 HIS A 264     -23.661  47.189  62.981  1.00 79.99           H
ATOM   3921  HE1 HIS A 264     -26.131  50.143  61.172  1.00 80.29           H
ATOM   3922  HE2 HIS A 264     -25.830  48.642  63.212  1.00 79.92           H
ATOM   3923  N   CYS A 265     -20.625  48.803  63.027  1.00 47.51           N
ATOM   3924  CA  CYS A 265     -20.501  49.388  64.359  1.00 51.70           C
ATOM   3925  C   CYS A 265     -19.670  50.679  64.306  1.00 43.89           C
ATOM   3926  O   CYS A 265     -20.140  51.719  64.760  1.00 46.01           O
ATOM   3927  CB  CYS A 265     -19.914  48.363  65.344  1.00 48.18           C
ATOM   3928  SG  CYS A 265     -19.553  49.186  66.927  1.00 59.75           S
ATOM   3929  H   CYS A 265     -20.261  47.869  62.886  1.00 57.01           H
ATOM   3930  HA  CYS A 265     -21.500  49.646  64.710  1.00 62.03           H
ATOM   3931  HB2 CYS A 265     -20.615  47.545  65.489  1.00 57.82           H
ATOM   3932  HB3 CYS A 265     -18.987  47.956  64.943  1.00 57.82           H
ATOM   3933  N   LEU A 266     -18.467  50.620  63.722  1.00 48.88           N
ATOM   3934  CA  LEU A 266     -17.546  51.752  63.668  1.00 49.59           C
ATOM   3935  C   LEU A 266     -18.120  52.944  62.898  1.00 45.77           C
ATOM   3936  O   LEU A 266     -17.709  54.060  63.181  1.00 50.67           O
ATOM   3937  CB  LEU A 266     -16.181  51.326  63.098  1.00 40.96           C
ATOM   3938  CG  LEU A 266     -15.334  50.392  63.996  1.00 43.26           C
ATOM   3939  CD1 LEU A 266     -14.114  49.932  63.180  1.00 42.56           C
ATOM   3940  CD2 LEU A 266     -14.885  51.074  65.300  1.00 46.57           C
ATOM   3941  H   LEU A 266     -18.162  49.742  63.323  1.00 58.65           H
ATOM   3942  HA  LEU A 266     -17.391  52.090  64.693  1.00 59.51           H
ATOM   3943  HB2 LEU A 266     -16.362  50.823  62.148  1.00 49.16           H
ATOM   3944  HB3 LEU A 266     -15.596  52.220  62.892  1.00 49.16           H
ATOM   3945  HG  LEU A 266     -15.920  49.519  64.275  1.00 51.91           H
ATOM   3946 HD11 LEU A 266     -13.532  49.213  63.755  1.00 51.07           H
ATOM   3947 HD12 LEU A 266     -14.439  49.456  62.253  1.00 51.07           H
ATOM   3948 HD13 LEU A 266     -13.480  50.785  62.938  1.00 51.07           H
ATOM   3949 HD21 LEU A 266     -14.217  50.410  65.851  1.00 55.88           H
ATOM   3950 HD22 LEU A 266     -14.356  52.002  65.080  1.00 55.88           H
ATOM   3951 HD23 LEU A 266     -15.747  51.292  65.929  1.00 55.88           H
ATOM   3952  N   ARG A 267     -19.043  52.736  61.946  1.00 48.11           N
ATOM   3953  CA  ARG A 267     -19.696  53.796  61.172  1.00 45.09           C
ATOM   3954  C   ARG A 267     -20.846  54.470  61.917  1.00 45.18           C
ATOM   3955  O   ARG A 267     -21.163  55.620  61.621  1.00 45.32           O
ATOM   3956  CB  ARG A 267     -20.176  53.234  59.825  1.00 43.89           C
ATOM   3957  CG  ARG A 267     -19.029  52.970  58.852  1.00 46.43           C
ATOM   3958  CD  ARG A 267     -19.614  52.469  57.528  1.00 47.89           C
ATOM   3959  NE  ARG A 267     -18.570  52.244  56.539  1.00 51.53           N
ATOM   3960  CZ  ARG A 267     -18.668  51.468  55.455  1.00 52.59           C
ATOM   3961  NH1 ARG A 267     -19.758  50.755  55.187  1.00 51.48           N
ATOM   3962  NH2 ARG A 267     -17.645  51.404  54.620  1.00 44.56           N1+
ATOM   3963  H   ARG A 267     -19.310  51.781  61.740  1.00 57.73           H
ATOM   3964  HA  ARG A 267     -18.970  54.581  60.961  1.00 54.11           H
ATOM   3965  HB2 ARG A 267     -20.750  52.320  59.984  1.00 52.67           H
ATOM   3966  HB3 ARG A 267     -20.834  53.971  59.361  1.00 52.67           H
ATOM   3967  HG2 ARG A 267     -18.482  53.892  58.684  1.00 55.72           H
ATOM   3968  HG3 ARG A 267     -18.340  52.231  59.253  1.00 55.72           H
ATOM   3969  HD2 ARG A 267     -20.124  51.527  57.723  1.00 57.46           H
ATOM   3970  HD3 ARG A 267     -20.326  53.195  57.136  1.00 57.46           H
ATOM   3971  HE  ARG A 267     -17.717  52.773  56.646  1.00 61.83           H
ATOM   3972 HH11 ARG A 267     -20.559  50.797  55.800  1.00 61.78           H
ATOM   3973 HH12 ARG A 267     -19.781  50.201  54.340  1.00 61.78           H
ATOM   3974 HH21 ARG A 267     -16.808  51.939  54.795  1.00 53.47           H
ATOM   3975 HH22 ARG A 267     -17.730  50.839  53.784  1.00 53.47           H
ATOM   3976  N   GLU A 268     -21.473  53.776  62.871  1.00 48.63           N
ATOM   3977  CA  GLU A 268     -22.515  54.343  63.729  1.00 52.86           C
ATOM   3978  C   GLU A 268     -21.961  55.263  64.842  1.00 57.41           C
ATOM   3979  O   GLU A 268     -22.730  56.000  65.457  1.00 58.74           O
ATOM   3980  CB  GLU A 268     -23.387  53.214  64.317  1.00 56.06           C
ATOM   3981  CG  GLU A 268     -24.304  52.568  63.270  1.00 56.98           C
ATOM   3982  H   GLU A 268     -21.188  52.823  63.050  1.00 58.35           H
ATOM   3983  HA  GLU A 268     -23.166  54.951  63.099  1.00 63.43           H
ATOM   3984  HB2 GLU A 268     -24.020  53.625  65.104  1.00 67.28           H
ATOM   3985  HB3 GLU A 268     -22.753  52.448  64.762  1.00 67.28           H
ATOM   3986  HG1 GLU A 268     -23.725  52.195  62.426  1.00 68.37           H
ATOM   3987  HG3 GLU A 268     -24.852  51.741  63.723  1.00 68.37           H
ATOM   3988  N   LYS A 269     -20.653  55.205  65.135  1.00 48.62           N
ATOM   3989  CA  LYS A 269     -20.010  56.017  66.173  1.00 49.17           C
ATOM   3990  C   LYS A 269     -19.766  57.434  65.677  1.00 43.14           C
ATOM   3991  O   LYS A 269     -19.454  57.627  64.510  1.00 46.12           O
ATOM   3992  CB  LYS A 269     -18.671  55.370  66.550  1.00 46.00           C
ATOM   3993  CG  LYS A 269     -18.775  53.944  67.101  1.00 52.10           C
ATOM   3994  CD  LYS A 269     -19.602  53.861  68.389  1.00 50.14           C
ATOM   3995  CE  LYS A 269     -19.771  52.404  68.817  1.00 55.32           C
ATOM   3996  NZ  LYS A 269     -20.511  52.314  70.088  1.00 67.81           N1+
ATOM   3997  H   LYS A 269     -20.069  54.563  64.619  1.00 58.34           H
ATOM   3998  HA  LYS A 269     -20.641  56.075  67.060  1.00 59.00           H
ATOM   3999  HB2 LYS A 269     -18.061  55.335  65.651  1.00 55.20           H
ATOM   4000  HB3 LYS A 269     -18.165  55.990  67.286  1.00 55.20           H
ATOM   4001  HG2 LYS A 269     -19.217  53.300  66.350  1.00 62.52           H
ATOM   4002  HG3 LYS A 269     -17.770  53.575  67.301  1.00 62.52           H
ATOM   4003  HD2 LYS A 269     -19.091  54.416  69.178  1.00 60.16           H
ATOM   4004  HD3 LYS A 269     -20.592  54.288  68.233  1.00 60.16           H
ATOM   4005  HE2 LYS A 269     -20.352  51.904  68.042  1.00 66.38           H
ATOM   4006  HE3 LYS A 269     -18.808  51.902  68.901  1.00 66.38           H
ATOM   4007  HZ1 LYS A 269     -20.178  51.511  70.607  1.00 81.37           H
ATOM   4008  HZ2 LYS A 269     -20.340  53.145  70.641  1.00 81.37           H
ATOM   4009  HZ3 LYS A 269     -21.498  52.209  69.911  1.00 81.37           H
ATOM   4010  N   LYS A 270     -19.867  58.435  66.556  1.00 52.18           N
ATOM   4011  CA  LYS A 270     -19.487  59.801  66.201  1.00 49.06           C
ATOM   4012  C   LYS A 270     -17.964  59.871  65.997  1.00 48.25           C
ATOM   4013  O   LYS A 270     -17.242  59.033  66.542  1.00 48.86           O
ATOM   4014  CB  LYS A 270     -19.979  60.798  67.261  1.00 50.51           C
ATOM   4015  CG  LYS A 270     -21.516  60.849  67.368  1.00 52.01           C
ATOM   4016  CD  LYS A 270     -21.960  61.549  68.657  1.00 61.46           C
ATOM   4017  H   LYS A 270     -20.105  58.234  67.519  1.00 62.62           H
ATOM   4018  HA  LYS A 270     -19.978  60.059  65.263  1.00 58.87           H
ATOM   4019  HB2 LYS A 270     -19.632  61.796  66.991  1.00 60.61           H
ATOM   4020  HB3 LYS A 270     -19.544  60.541  68.228  1.00 60.61           H
ATOM   4021  HG2 LYS A 270     -21.914  59.834  67.406  1.00 62.41           H
ATOM   4022  HG3 LYS A 270     -21.935  61.354  66.497  1.00 62.41           H
ATOM   4023  HD1 LYS A 270     -21.529  61.057  69.531  1.00 73.75           H
ATOM   4024  HD3 LYS A 270     -21.658  62.596  68.634  1.00 73.75           H
ATOM   4025  N   PRO A 271     -17.447  60.847  65.232  1.00 44.69           N
ATOM   4026  CA  PRO A 271     -16.018  60.930  64.986  1.00 45.55           C
ATOM   4027  C   PRO A 271     -15.169  60.994  66.260  1.00 40.46           C
ATOM   4028  O   PRO A 271     -14.152  60.308  66.334  1.00 43.68           O
ATOM   4029  CB  PRO A 271     -15.827  62.212  64.164  1.00 43.26           C
ATOM   4030  CG  PRO A 271     -17.132  62.293  63.383  1.00 44.14           C
ATOM   4031  CD  PRO A 271     -18.166  61.795  64.386  1.00 44.85           C
ATOM   4032  HA  PRO A 271     -15.737  60.083  64.359  1.00 54.66           H
ATOM   4033  HB2 PRO A 271     -15.783  63.062  64.846  1.00 51.92           H
ATOM   4034  HB3 PRO A 271     -14.945  62.191  63.528  1.00 51.92           H
ATOM   4035  HG2 PRO A 271     -17.362  63.319  63.098  1.00 52.97           H
ATOM   4036  HG3 PRO A 271     -17.076  61.646  62.510  1.00 52.97           H
ATOM   4037  HD2 PRO A 271     -18.534  62.629  64.979  1.00 53.82           H
ATOM   4038  HD3 PRO A 271     -18.966  61.314  63.822  1.00 53.82           H
ATOM   4039  N   GLN A 272     -15.605  61.754  67.271  1.00 42.43           N
ATOM   4040  CA  GLN A 272     -14.830  61.912  68.501  1.00 46.65           C
ATOM   4041  C   GLN A 272     -14.738  60.610  69.304  1.00 43.79           C
ATOM   4042  O   GLN A 272     -13.760  60.398  70.012  1.00 42.43           O
ATOM   4043  CB  GLN A 272     -15.377  63.087  69.326  1.00 39.95           C
ATOM   4044  CG  GLN A 272     -14.446  63.484  70.491  1.00 53.52           C
ATOM   4045  CD  GLN A 272     -13.041  63.840  69.996  1.00 51.22           C
ATOM   4046  OE1 GLN A 272     -12.895  64.457  68.941  1.00 50.20           O
ATOM   4047  NE2 GLN A 272     -12.006  63.454  70.746  1.00 54.64           N
ATOM   4048  H   GLN A 272     -16.456  62.290  67.166  1.00 50.92           H
ATOM   4049  HA  GLN A 272     -13.817  62.168  68.190  1.00 55.98           H
ATOM   4050  HB2 GLN A 272     -15.521  63.953  68.681  1.00 47.94           H
ATOM   4051  HB3 GLN A 272     -16.347  62.808  69.736  1.00 47.94           H
ATOM   4052  HG2 GLN A 272     -14.873  64.386  70.930  1.00 64.22           H
ATOM   4053  HG3 GLN A 272     -14.411  62.702  71.250  1.00 64.22           H
ATOM   4054 HE21 GLN A 272     -12.163  62.910  71.588  1.00 65.57           H
ATOM   4055 HE22 GLN A 272     -11.065  63.671  70.454  1.00 65.57           H
ATOM   4056  N   GLU A 273     -15.721  59.715  69.177  1.00 39.65           N
ATOM   4057  CA  GLU A 273     -15.668  58.418  69.833  1.00 38.88           C
ATOM   4058  C   GLU A 273     -14.485  57.579  69.342  1.00 44.63           C
ATOM   4059  O   GLU A 273     -13.824  56.947  70.157  1.00 40.76           O
ATOM   4060  CB  GLU A 273     -16.989  57.655  69.659  1.00 43.53           C
ATOM   4061  CG  GLU A 273     -18.187  58.380  70.291  1.00 47.48           C
ATOM   4062  CD  GLU A 273     -19.435  57.506  70.198  1.00 54.11           C
ATOM   4063  OE1 GLU A 273     -19.497  56.500  70.940  1.00 62.95           O
ATOM   4064  OE2 GLU A 273     -20.310  57.852  69.376  1.00 55.84           O1-
ATOM   4065  H   GLU A 273     -16.497  59.905  68.562  1.00 47.58           H
ATOM   4066  HA  GLU A 273     -15.531  58.609  70.895  1.00 46.65           H
ATOM   4067  HB2 GLU A 273     -17.179  57.508  68.599  1.00 52.23           H
ATOM   4068  HB3 GLU A 273     -16.885  56.673  70.120  1.00 52.23           H
ATOM   4069  HG2 GLU A 273     -17.944  58.529  71.344  1.00 56.97           H
ATOM   4070  HG3 GLU A 273     -18.347  59.330  69.783  1.00 56.97           H
ATOM   4071  N   LEU A 274     -14.216  57.561  68.025  1.00 35.50           N
ATOM   4072  CA  LEU A 274     -13.054  56.878  67.451  1.00 38.96           C
ATOM   4073  C   LEU A 274     -11.747  57.509  67.939  1.00 37.33           C
ATOM   4074  O   LEU A 274     -10.840  56.793  68.358  1.00 36.28           O
ATOM   4075  CB  LEU A 274     -13.131  56.894  65.916  1.00 42.93           C
ATOM   4076  CG  LEU A 274     -14.020  55.810  65.276  1.00 44.80           C
ATOM   4077  CD1 LEU A 274     -15.395  55.591  65.908  1.00 47.96           C
ATOM   4078  CD2 LEU A 274     -14.257  56.187  63.811  1.00 47.44           C
ATOM   4079  H   LEU A 274     -14.780  58.130  67.409  1.00 42.60           H
ATOM   4080  HA  LEU A 274     -13.067  55.840  67.782  1.00 46.76           H
ATOM   4081  HB2 LEU A 274     -13.498  57.873  65.607  1.00 51.52           H
ATOM   4082  HB3 LEU A 274     -12.123  56.787  65.510  1.00 51.52           H
ATOM   4083  HG  LEU A 274     -13.482  54.862  65.293  1.00 53.76           H
ATOM   4084 HD11 LEU A 274     -15.879  54.740  65.429  1.00 57.56           H
ATOM   4085 HD12 LEU A 274     -15.300  55.369  66.967  1.00 57.56           H
ATOM   4086 HD13 LEU A 274     -16.004  56.487  65.784  1.00 57.56           H
ATOM   4087 HD21 LEU A 274     -14.856  55.418  63.326  1.00 56.93           H
ATOM   4088 HD22 LEU A 274     -14.793  57.136  63.750  1.00 56.93           H
ATOM   4089 HD23 LEU A 274     -13.302  56.275  63.291  1.00 56.93           H
ATOM   4090  N   ILE A 275     -11.666  58.840  67.887  1.00 37.77           N
ATOM   4091  CA  ILE A 275     -10.486  59.617  68.260  1.00 42.10           C
ATOM   4092  C   ILE A 275     -10.139  59.421  69.754  1.00 40.26           C
ATOM   4093  O   ILE A 275      -8.963  59.278  70.067  1.00 41.05           O
ATOM   4094  CB  ILE A 275     -10.710  61.096  67.875  1.00 41.48           C
ATOM   4095  CG1 ILE A 275     -10.798  61.251  66.336  1.00 42.40           C
ATOM   4096  CG2 ILE A 275      -9.618  62.022  68.448  1.00 43.36           C
ATOM   4097  CD1 ILE A 275     -11.329  62.618  65.908  1.00 38.24           C
ATOM   4098  H   ILE A 275     -12.478  59.358  67.583  1.00 45.32           H
ATOM   4099  HA  ILE A 275      -9.644  59.245  67.674  1.00 50.52           H
ATOM   4100  HB  ILE A 275     -11.664  61.408  68.301  1.00 49.77           H
ATOM   4101 HG12 ILE A 275      -9.814  61.097  65.892  1.00 50.88           H
ATOM   4102 HG13 ILE A 275     -11.468  60.501  65.918  1.00 50.88           H
ATOM   4103 HG21 ILE A 275      -9.829  63.061  68.207  1.00 52.03           H
ATOM   4104 HG22 ILE A 275      -9.586  61.951  69.534  1.00 52.03           H
ATOM   4105 HG23 ILE A 275      -8.644  61.744  68.044  1.00 52.03           H
ATOM   4106 HD11 ILE A 275     -11.377  62.645  64.825  1.00 45.89           H
ATOM   4107 HD12 ILE A 275     -12.326  62.779  66.322  1.00 45.89           H
ATOM   4108 HD13 ILE A 275     -10.669  63.414  66.234  1.00 45.89           H
ATOM   4109  N   ASP A 276     -11.140  59.373  70.645  1.00 36.41           N
ATOM   4110  CA  ASP A 276     -10.976  59.142  72.086  1.00 42.81           C
ATOM   4111  C   ASP A 276     -10.211  57.876  72.447  1.00 39.02           C
ATOM   4112  O   ASP A 276      -9.567  57.840  73.490  1.00 42.67           O
ATOM   4113  CB  ASP A 276     -12.339  59.090  72.794  1.00 41.98           C
ATOM   4114  CG  ASP A 276     -13.023  60.429  73.024  1.00 37.84           C
ATOM   4115  OD1 ASP A 276     -12.356  61.479  72.915  1.00 45.84           O
ATOM   4116  OD2 ASP A 276     -14.228  60.369  73.339  1.00 52.21           O1-
ATOM   4117  H   ASP A 276     -12.085  59.511  70.317  1.00 43.69           H
ATOM   4118  HA  ASP A 276     -10.410  59.983  72.486  1.00 51.37           H
ATOM   4119  HB2 ASP A 276     -13.021  58.418  72.277  1.00 50.38           H
ATOM   4120  HB3 ASP A 276     -12.218  58.629  73.774  1.00 50.38           H
ATOM   4121  N   VAL A 277     -10.333  56.823  71.631  1.00 41.82           N
ATOM   4122  CA  VAL A 277      -9.736  55.514  71.910  1.00 39.09           C
ATOM   4123  C   VAL A 277      -8.637  55.129  70.898  1.00 34.52           C
ATOM   4124  O   VAL A 277      -8.063  54.052  71.012  1.00 40.36           O
ATOM   4125  CB  VAL A 277     -10.829  54.431  72.048  1.00 39.95           C
ATOM   4126  CG1 VAL A 277     -11.818  54.729  73.191  1.00 39.25           C
ATOM   4127  CG2 VAL A 277     -11.628  54.254  70.752  1.00 43.29           C
ATOM   4128  H   VAL A 277     -10.902  56.917  70.801  1.00 50.18           H
ATOM   4129  HA  VAL A 277      -9.241  55.557  72.879  1.00 46.91           H
ATOM   4130  HB  VAL A 277     -10.344  53.484  72.278  1.00 47.94           H
ATOM   4131 HG11 VAL A 277     -12.524  53.906  73.304  1.00 47.10           H
ATOM   4132 HG12 VAL A 277     -11.271  54.852  74.124  1.00 47.10           H
ATOM   4133 HG13 VAL A 277     -12.378  55.642  72.989  1.00 47.10           H
ATOM   4134 HG21 VAL A 277     -12.289  53.400  70.845  1.00 51.95           H
ATOM   4135 HG22 VAL A 277     -12.214  55.143  70.540  1.00 51.95           H
ATOM   4136 HG23 VAL A 277     -10.950  54.086  69.925  1.00 51.95           H
ATOM   4137  N   GLU A 278      -8.355  55.981  69.901  1.00 37.70           N
ATOM   4138  CA  GLU A 278      -7.392  55.731  68.824  1.00 39.76           C
ATOM   4139  C   GLU A 278      -6.033  55.244  69.354  1.00 39.05           C
ATOM   4140  O   GLU A 278      -5.472  54.279  68.848  1.00 36.03           O
ATOM   4141  CB  GLU A 278      -7.233  57.037  68.025  1.00 41.26           C
ATOM   4142  CG  GLU A 278      -6.121  57.002  66.985  1.00 42.26           C
ATOM   4143  CD  GLU A 278      -5.922  58.338  66.269  1.00 47.96           C
ATOM   4144  OE1 GLU A 278      -6.885  59.124  66.168  1.00 42.65           O
ATOM   4145  OE2 GLU A 278      -4.790  58.546  65.795  1.00 48.24           O1-
ATOM   4146  H   GLU A 278      -8.847  56.865  69.877  1.00 45.25           H
ATOM   4147  HA  GLU A 278      -7.807  54.970  68.162  1.00 47.72           H
ATOM   4148  HB2 GLU A 278      -8.176  57.247  67.519  1.00 49.51           H
ATOM   4149  HB3 GLU A 278      -7.021  57.858  68.713  1.00 49.51           H
ATOM   4150  HG2 GLU A 278      -5.169  56.673  67.399  1.00 50.72           H
ATOM   4151  HG3 GLU A 278      -6.397  56.268  66.231  1.00 50.72           H
ATOM   4152  N   TRP A 279      -5.484  55.915  70.370  1.00 38.14           N
ATOM   4153  CA  TRP A 279      -4.171  55.590  70.915  1.00 42.68           C
ATOM   4154  C   TRP A 279      -4.129  54.290  71.710  1.00 39.73           C
ATOM   4155  O   TRP A 279      -3.033  53.815  71.986  1.00 45.42           O
ATOM   4156  CB  TRP A 279      -3.672  56.765  71.746  1.00 37.67           C
ATOM   4157  CG  TRP A 279      -3.496  57.993  70.928  1.00 41.37           C
ATOM   4158  CD1 TRP A 279      -4.361  59.026  70.869  1.00 43.02           C
ATOM   4159  CD2 TRP A 279      -2.386  58.341  70.050  1.00 37.25           C
ATOM   4160  NE1 TRP A 279      -3.854  60.004  70.049  1.00 42.22           N
ATOM   4161  CE2 TRP A 279      -2.642  59.633  69.505  1.00 50.16           C
ATOM   4162  CE3 TRP A 279      -1.172  57.720  69.693  1.00 40.48           C
ATOM   4163  CZ2 TRP A 279      -1.741  60.274  68.643  1.00 41.85           C
ATOM   4164  CZ3 TRP A 279      -0.239  58.378  68.868  1.00 39.83           C
ATOM   4165  CH2 TRP A 279      -0.522  59.652  68.341  1.00 37.96           C
ATOM   4166  H   TRP A 279      -5.989  56.684  70.788  1.00 45.77           H
ATOM   4167  HA  TRP A 279      -3.478  55.474  70.081  1.00 51.21           H
ATOM   4168  HB2 TRP A 279      -4.368  56.960  72.560  1.00 45.20           H
ATOM   4169  HB3 TRP A 279      -2.704  56.503  72.174  1.00 45.20           H
ATOM   4170  HD1 TRP A 279      -5.294  59.090  71.412  1.00 51.62           H
ATOM   4171  HE1 TRP A 279      -4.321  60.888  69.902  1.00 50.67           H
ATOM   4172  HE3 TRP A 279      -0.942  56.744  70.092  1.00 48.57           H
ATOM   4173  HZ2 TRP A 279      -1.965  61.258  68.262  1.00 50.22           H
ATOM   4174  HZ3 TRP A 279       0.699  57.901  68.636  1.00 47.79           H
ATOM   4175  HH2 TRP A 279       0.193  60.155  67.709  1.00 45.55           H
ATOM   4176  N   ASN A 280      -5.282  53.692  72.040  1.00 35.59           N
ATOM   4177  CA  ASN A 280      -5.343  52.470  72.850  1.00 43.64           C
ATOM   4178  C   ASN A 280      -4.940  51.204  72.104  1.00 35.39           C
ATOM   4179  O   ASN A 280      -4.746  50.172  72.741  1.00 44.90           O
ATOM   4180  CB  ASN A 280      -6.730  52.312  73.498  1.00 41.16           C
ATOM   4181  CG  ASN A 280      -7.112  53.503  74.376  1.00 43.52           C
ATOM   4182  OD1 ASN A 280      -6.267  54.287  74.801  1.00 40.65           O
ATOM   4183  ND2 ASN A 280      -8.388  53.610  74.720  1.00 40.41           N
ATOM   4184  H   ASN A 280      -6.155  54.125  71.770  1.00 42.71           H
ATOM   4185  HA  ASN A 280      -4.629  52.587  73.668  1.00 52.37           H
ATOM   4186  HB2 ASN A 280      -7.491  52.134  72.740  1.00 49.39           H
ATOM   4187  HB3 ASN A 280      -6.696  51.440  74.147  1.00 49.39           H
ATOM   4188 HD21 ASN A 280      -8.674  54.353  75.337  1.00 48.49           H
ATOM   4189 HD22 ASN A 280      -9.055  52.930  74.384  1.00 48.49           H
ATOM   4190  N   VAL A 281      -4.853  51.247  70.767  1.00 40.00           N
ATOM   4191  CA  VAL A 281      -4.686  50.048  69.938  1.00 43.88           C
ATOM   4192  C   VAL A 281      -3.225  49.757  69.597  1.00 43.23           C
ATOM   4193  O   VAL A 281      -2.968  48.733  68.960  1.00 37.53           O
ATOM   4194  CB  VAL A 281      -5.543  50.111  68.652  1.00 44.96           C
ATOM   4195  CG1 VAL A 281      -7.014  50.433  68.962  1.00 39.95           C
ATOM   4196  CG2 VAL A 281      -4.971  51.124  67.648  1.00 38.27           C
ATOM   4197  H   VAL A 281      -5.009  52.129  70.299  1.00 48.00           H
ATOM   4198  HA  VAL A 281      -5.052  49.190  70.502  1.00 52.66           H
ATOM   4199  HB  VAL A 281      -5.513  49.128  68.180  1.00 53.95           H
ATOM   4200 HG11 VAL A 281      -7.592  50.391  68.042  1.00 47.94           H
ATOM   4201 HG12 VAL A 281      -7.412  49.707  69.669  1.00 47.94           H
ATOM   4202 HG13 VAL A 281      -7.112  51.434  69.385  1.00 47.94           H
ATOM   4203 HG21 VAL A 281      -5.612  51.181  66.772  1.00 45.93           H
ATOM   4204 HG22 VAL A 281      -4.911  52.098  68.112  1.00 45.93           H
ATOM   4205 HG23 VAL A 281      -3.974  50.833  67.322  1.00 45.93           H
ATOM   4206  N   LEU A 282      -2.281  50.645  69.944  1.00 37.40           N
ATOM   4207  CA  LEU A 282      -0.867  50.391  69.689  1.00 38.39           C
ATOM   4208  C   LEU A 282      -0.426  49.109  70.405  1.00 43.68           C
ATOM   4209  O   LEU A 282      -0.884  48.837  71.518  1.00 39.99           O
ATOM   4210  CB  LEU A 282      -0.008  51.575  70.168  1.00 33.69           C
ATOM   4211  CG  LEU A 282      -0.152  52.865  69.334  1.00 36.14           C
ATOM   4212  CD1 LEU A 282       0.713  53.958  69.980  1.00 42.36           C
ATOM   4213  CD2 LEU A 282       0.315  52.670  67.873  1.00 43.24           C
ATOM   4214  H   LEU A 282      -2.537  51.467  70.476  1.00 44.88           H
ATOM   4215  HA  LEU A 282      -0.739  50.273  68.616  1.00 46.07           H
ATOM   4216  HB2 LEU A 282      -0.266  51.798  71.201  1.00 40.43           H
ATOM   4217  HB3 LEU A 282       1.038  51.268  70.157  1.00 40.43           H
ATOM   4218  HG  LEU A 282      -1.195  53.180  69.337  1.00 43.36           H
ATOM   4219 HD11 LEU A 282       0.574  54.901  69.450  1.00 50.83           H
ATOM   4220 HD12 LEU A 282       0.424  54.097  71.023  1.00 50.83           H
ATOM   4221 HD13 LEU A 282       1.767  53.676  69.934  1.00 50.83           H
ATOM   4222 HD21 LEU A 282       0.337  53.635  67.371  1.00 51.89           H
ATOM   4223 HD22 LEU A 282       1.316  52.237  67.849  1.00 51.89           H
ATOM   4224 HD23 LEU A 282      -0.372  52.015  67.340  1.00 51.89           H
ATOM   4225  N   PRO A 283       0.463  48.307  69.798  1.00 42.70           N
ATOM   4226  CA  PRO A 283       0.844  47.021  70.383  1.00 43.98           C
ATOM   4227  C   PRO A 283       1.848  47.166  71.529  1.00 46.74           C
ATOM   4228  O   PRO A 283       1.884  46.300  72.398  1.00 44.69           O
ATOM   4229  CB  PRO A 283       1.518  46.264  69.227  1.00 38.97           C
ATOM   4230  CG  PRO A 283       2.071  47.383  68.354  1.00 39.33           C
ATOM   4231  CD  PRO A 283       1.002  48.463  68.463  1.00 38.72           C
ATOM   4232  HA  PRO A 283      -0.033  46.440  70.674  1.00 52.77           H
ATOM   4233  HB2 PRO A 283       2.284  45.548  69.526  1.00 46.76           H
ATOM   4234  HB3 PRO A 283       0.738  45.745  68.674  1.00 46.76           H
ATOM   4235  HG2 PRO A 283       3.037  47.717  68.727  1.00 47.19           H
ATOM   4236  HG3 PRO A 283       2.148  47.060  67.321  1.00 47.19           H
ATOM   4237  HD2 PRO A 283       1.458  49.439  68.317  1.00 46.46           H
ATOM   4238  HD3 PRO A 283       0.216  48.270  67.733  1.00 46.46           H
ATOM   4239  N   PHE A 284       2.652  48.238  71.533  1.00 43.57           N
ATOM   4240  CA  PHE A 284       3.710  48.462  72.515  1.00 40.29           C
ATOM   4241  C   PHE A 284       3.607  49.854  73.119  1.00 38.17           C
ATOM   4242  O   PHE A 284       3.148  50.797  72.475  1.00 39.23           O
ATOM   4243  CB  PHE A 284       5.084  48.345  71.858  1.00 42.92           C
ATOM   4244  CG  PHE A 284       5.303  47.097  71.040  1.00 47.64           C
ATOM   4245  CD1 PHE A 284       5.254  45.835  71.656  1.00 51.14           C
ATOM   4246  CD2 PHE A 284       5.545  47.201  69.654  1.00 46.61           C
ATOM   4247  CE1 PHE A 284       5.428  44.669  70.887  1.00 51.99           C
ATOM   4248  CE2 PHE A 284       5.723  46.038  68.887  1.00 51.76           C
ATOM   4249  CZ  PHE A 284       5.651  44.773  69.502  1.00 55.08           C
ATOM   4250  H   PHE A 284       2.545  48.930  70.806  1.00 52.29           H
ATOM   4251  HA  PHE A 284       3.649  47.722  73.314  1.00 48.34           H
ATOM   4252  HB2 PHE A 284       5.223  49.216  71.216  1.00 51.51           H
ATOM   4253  HB3 PHE A 284       5.847  48.382  72.636  1.00 51.51           H
ATOM   4254  HD1 PHE A 284       5.070  45.759  72.718  1.00 61.36           H
ATOM   4255  HD2 PHE A 284       5.589  48.170  69.180  1.00 55.94           H
ATOM   4256  HE1 PHE A 284       5.384  43.698  71.359  1.00 62.38           H
ATOM   4257  HE2 PHE A 284       5.905  46.114  67.825  1.00 62.12           H
ATOM   4258  HZ  PHE A 284       5.781  43.877  68.914  1.00 66.10           H
ATOM   4259  N   ASP A 285       4.131  49.974  74.340  1.00 40.73           N
ATOM   4260  CA  ASP A 285       4.433  51.251  74.953  1.00 42.42           C
ATOM   4261  C   ASP A 285       5.578  51.868  74.142  1.00 38.06           C
ATOM   4262  O   ASP A 285       6.662  51.295  74.039  1.00 42.60           O
ATOM   4263  CB  ASP A 285       4.855  51.011  76.402  1.00 42.86           C
ATOM   4264  CG  ASP A 285       4.992  52.290  77.216  1.00 46.54           C
ATOM   4265  OD1 ASP A 285       4.603  53.366  76.707  1.00 40.85           O
ATOM   4266  OD2 ASP A 285       5.476  52.160  78.363  1.00 45.70           O1-
ATOM   4267  H   ASP A 285       4.495  49.149  74.795  1.00 48.87           H
ATOM   4268  HA  ASP A 285       3.547  51.886  74.931  1.00 50.90           H
ATOM   4269  HB2 ASP A 285       4.115  50.384  76.902  1.00 51.43           H
ATOM   4270  HB3 ASP A 285       5.784  50.440  76.464  1.00 51.43           H
ATOM   4271  N   SER A 286       5.321  53.007  73.510  1.00 33.69           N
ATOM   4272  CA  SER A 286       6.208  53.520  72.477  1.00 38.90           C
ATOM   4273  C   SER A 286       6.038  55.008  72.255  1.00 39.05           C
ATOM   4274  O   SER A 286       5.002  55.591  72.569  1.00 41.63           O
ATOM   4275  CB  SER A 286       5.975  52.741  71.174  1.00 43.97           C
ATOM   4276  OG  SER A 286       4.639  52.881  70.742  1.00 43.65           O
ATOM   4277  H   SER A 286       4.424  53.457  73.634  1.00 40.43           H
ATOM   4278  HA  SER A 286       7.239  53.357  72.787  1.00 46.68           H
ATOM   4279  HB2 SER A 286       6.641  53.129  70.402  1.00 52.76           H
ATOM   4280  HB3 SER A 286       6.194  51.685  71.328  1.00 52.76           H
ATOM   4281  HG  SER A 286       4.068  52.443  71.380  1.00 52.37           H
ATOM   4282  N   ILE A 287       7.085  55.598  71.686  1.00 35.87           N
ATOM   4283  CA  ILE A 287       7.052  56.932  71.117  1.00 38.37           C
ATOM   4284  C   ILE A 287       7.324  56.823  69.613  1.00 39.69           C
ATOM   4285  O   ILE A 287       7.865  55.829  69.120  1.00 34.62           O
ATOM   4286  CB  ILE A 287       8.025  57.883  71.843  1.00 35.36           C
ATOM   4287  CG1 ILE A 287       9.484  57.436  71.664  1.00 39.10           C
ATOM   4288  CG2 ILE A 287       7.593  58.038  73.314  1.00 38.42           C
ATOM   4289  CD1 ILE A 287      10.481  58.441  72.232  1.00 37.26           C
ATOM   4290  H   ILE A 287       7.911  55.045  71.502  1.00 43.04           H
ATOM   4291  HA  ILE A 287       6.057  57.359  71.231  1.00 46.05           H
ATOM   4292  HB  ILE A 287       7.929  58.867  71.382  1.00 42.43           H
ATOM   4293 HG12 ILE A 287       9.637  56.477  72.155  1.00 46.92           H
ATOM   4294 HG13 ILE A 287       9.709  57.321  70.604  1.00 46.92           H
ATOM   4295 HG21 ILE A 287       8.184  58.809  73.806  1.00 46.10           H
ATOM   4296 HG22 ILE A 287       6.547  58.338  73.350  1.00 46.10           H
ATOM   4297 HG23 ILE A 287       7.708  57.101  73.855  1.00 46.10           H
ATOM   4298 HD11 ILE A 287      11.488  58.107  71.998  1.00 44.71           H
ATOM   4299 HD12 ILE A 287      10.312  59.424  71.791  1.00 44.71           H
ATOM   4300 HD13 ILE A 287      10.385  58.500  73.316  1.00 44.71           H
ATOM   4301  N   PHE A 288       6.912  57.859  68.891  1.00 32.07           N
ATOM   4302  CA  PHE A 288       7.014  57.945  67.438  1.00 36.25           C
ATOM   4303  C   PHE A 288       6.362  56.711  66.772  1.00 33.14           C
ATOM   4304  O   PHE A 288       6.925  56.102  65.871  1.00 34.89           O
ATOM   4305  CB  PHE A 288       8.484  58.170  67.049  1.00 32.82           C
ATOM   4306  CG  PHE A 288       8.687  59.084  65.849  1.00 38.84           C
ATOM   4307  CD1 PHE A 288       7.832  59.036  64.727  1.00 36.36           C
ATOM   4308  CD2 PHE A 288       9.728  60.031  65.881  1.00 31.88           C
ATOM   4309  CE1 PHE A 288       8.036  59.918  63.657  1.00 34.79           C
ATOM   4310  CE2 PHE A 288       9.944  60.896  64.797  1.00 34.89           C
ATOM   4311  CZ  PHE A 288       9.103  60.827  63.675  1.00 34.57           C
ATOM   4312  H   PHE A 288       6.460  58.628  69.369  1.00 38.49           H
ATOM   4313  HA  PHE A 288       6.442  58.824  67.140  1.00 43.50           H
ATOM   4314  HB2 PHE A 288       9.002  58.629  67.894  1.00 39.38           H
ATOM   4315  HB3 PHE A 288       8.974  57.215  66.868  1.00 39.38           H
ATOM   4316  HD1 PHE A 288       7.016  58.334  64.679  1.00 43.63           H
ATOM   4317  HD2 PHE A 288      10.375  60.092  66.740  1.00 38.25           H
ATOM   4318  HE1 PHE A 288       7.375  59.888  62.805  1.00 41.75           H
ATOM   4319  HE2 PHE A 288      10.750  61.616  64.829  1.00 41.87           H
ATOM   4320  HZ  PHE A 288       9.262  61.491  62.838  1.00 41.48           H
ATOM   4321  N   ARG A 289       5.184  56.324  67.259  1.00 39.28           N
ATOM   4322  CA  ARG A 289       4.336  55.280  66.696  1.00 35.90           C
ATOM   4323  C   ARG A 289       2.899  55.773  66.770  1.00 35.96           C
ATOM   4324  O   ARG A 289       2.449  56.365  67.750  1.00 38.50           O
ATOM   4325  CB  ARG A 289       4.464  53.947  67.457  1.00 39.65           C
ATOM   4326  CG  ARG A 289       5.832  53.270  67.368  1.00 34.57           C
ATOM   4327  CD  ARG A 289       6.189  52.877  65.928  1.00 36.59           C
ATOM   4328  NE  ARG A 289       7.459  52.138  65.863  1.00 34.69           N
ATOM   4329  CZ  ARG A 289       8.679  52.666  65.773  1.00 36.99           C
ATOM   4330  NH1 ARG A 289       8.878  53.977  65.742  1.00 32.10           N
ATOM   4331  NH2 ARG A 289       9.725  51.856  65.720  1.00 33.69           N1+
ATOM   4332  H   ARG A 289       4.817  56.825  68.060  1.00 47.14           H
ATOM   4333  HA  ARG A 289       4.591  55.122  65.648  1.00 43.09           H
ATOM   4334  HB2 ARG A 289       4.227  54.124  68.506  1.00 47.58           H
ATOM   4335  HB3 ARG A 289       3.721  53.252  67.064  1.00 47.58           H
ATOM   4336  HG2 ARG A 289       6.599  53.931  67.767  1.00 41.49           H
ATOM   4337  HG3 ARG A 289       5.811  52.369  67.981  1.00 41.49           H
ATOM   4338  HD2 ARG A 289       5.401  52.237  65.535  1.00 43.90           H
ATOM   4339  HD3 ARG A 289       6.243  53.758  65.291  1.00 43.90           H
ATOM   4340  HE  ARG A 289       7.394  51.132  65.919  1.00 41.63           H
ATOM   4341 HH11 ARG A 289       8.094  54.613  65.798  1.00 38.52           H
ATOM   4342 HH12 ARG A 289       9.812  54.357  65.680  1.00 38.52           H
ATOM   4343 HH21 ARG A 289       9.595  50.856  65.750  1.00 40.43           H
ATOM   4344 HH22 ARG A 289      10.654  52.249  65.665  1.00 40.43           H
ATOM   4345  N   PHE A 290       2.199  55.515  65.680  1.00 35.34           N
ATOM   4346  CA  PHE A 290       0.866  56.005  65.418  1.00 33.85           C
ATOM   4347  C   PHE A 290       0.035  54.788  64.946  1.00 35.26           C
ATOM   4348  O   PHE A 290       0.506  53.832  64.389  1.00 35.39           O
ATOM   4349  CB  PHE A 290       0.853  57.135  64.350  1.00 39.99           C
ATOM   4350  CG  PHE A 290       2.062  58.018  64.479  1.00 33.88           C
ATOM   4351  CD1 PHE A 290       2.228  58.842  65.608  1.00 40.72           C
ATOM   4352  CD2 PHE A 290       3.064  58.004  63.500  1.00 38.43           C
ATOM   4353  CE1 PHE A 290       3.354  59.653  65.738  1.00 40.57           C
ATOM   4354  CE2 PHE A 290       4.192  58.823  63.628  1.00 36.24           C
ATOM   4355  CZ  PHE A 290       4.333  59.658  64.735  1.00 39.64           C
ATOM   4356  H   PHE A 290       2.668  55.041  64.947  1.00 42.41           H
ATOM   4357  HA  PHE A 290       0.401  56.424  66.353  1.00 40.62           H
ATOM   4358  HB2 PHE A 290       0.806  56.703  63.328  1.00 47.99           H
ATOM   4359  HB3 PHE A 290      -0.069  57.740  64.464  1.00 47.99           H
ATOM   4360  HD1 PHE A 290       1.473  58.835  66.390  1.00 48.86           H
ATOM   4361  HD2 PHE A 290       2.953  57.359  62.630  1.00 46.11           H
ATOM   4362  HE1 PHE A 290       3.475  60.275  66.624  1.00 48.68           H
ATOM   4363  HE2 PHE A 290       4.965  58.801  62.865  1.00 43.49           H
ATOM   4364  HZ  PHE A 290       5.208  60.294  64.839  1.00 47.56           H
ATOM   4365  N   SER A 291      -1.250  54.875  65.296  1.00 31.92           N
ATOM   4366  CA  SER A 291      -2.179  53.757  65.294  1.00 38.57           C
ATOM   4367  C   SER A 291      -2.615  53.353  63.880  1.00 36.42           C
ATOM   4368  O   SER A 291      -2.400  52.203  63.509  1.00 37.03           O
ATOM   4369  CB  SER A 291      -3.367  54.066  66.207  1.00 36.01           C
ATOM   4370  OG  SER A 291      -2.927  54.025  67.540  1.00 48.13           O
ATOM   4371  H   SER A 291      -1.571  55.726  65.738  1.00 38.31           H
ATOM   4372  HA  SER A 291      -1.675  52.891  65.720  1.00 46.29           H
ATOM   4373  HB2 SER A 291      -3.767  55.056  65.986  1.00 43.22           H
ATOM   4374  HB3 SER A 291      -4.152  53.326  66.063  1.00 43.22           H
ATOM   4375  HG  SER A 291      -3.678  54.223  68.111  1.00 57.75           H
ATOM   4376  N   PHE A 292      -3.183  54.273  63.094  1.00 36.89           N
ATOM   4377  CA  PHE A 292      -3.755  53.980  61.775  1.00 32.30           C
ATOM   4378  C   PHE A 292      -2.896  54.639  60.713  1.00 32.39           C
ATOM   4379  O   PHE A 292      -2.962  55.845  60.478  1.00 31.13           O
ATOM   4380  CB  PHE A 292      -5.217  54.429  61.718  1.00 32.04           C
ATOM   4381  CG  PHE A 292      -6.030  53.716  62.760  1.00 33.98           C
ATOM   4382  CD1 PHE A 292      -6.300  52.351  62.573  1.00 37.26           C
ATOM   4383  CD2 PHE A 292      -6.398  54.363  63.951  1.00 34.89           C
ATOM   4384  CE1 PHE A 292      -6.928  51.614  63.583  1.00 37.18           C
ATOM   4385  CE2 PHE A 292      -7.002  53.620  64.975  1.00 41.06           C
ATOM   4386  CZ  PHE A 292      -7.260  52.251  64.787  1.00 33.45           C
ATOM   4387  H   PHE A 292      -3.294  55.213  63.447  1.00 44.27           H
ATOM   4388  HA  PHE A 292      -3.737  52.904  61.604  1.00 38.76           H
ATOM   4389  HB2 PHE A 292      -5.279  55.506  61.858  1.00 38.45           H
ATOM   4390  HB3 PHE A 292      -5.632  54.179  60.746  1.00 38.45           H
ATOM   4391  HD1 PHE A 292      -5.995  51.867  61.660  1.00 44.71           H
ATOM   4392  HD2 PHE A 292      -6.184  55.411  64.096  1.00 41.86           H
ATOM   4393  HE1 PHE A 292      -7.119  50.559  63.450  1.00 44.61           H
ATOM   4394  HE2 PHE A 292      -7.261  54.095  65.909  1.00 49.28           H
ATOM   4395  HZ  PHE A 292      -7.705  51.682  65.585  1.00 40.14           H
ATOM   4396  N   VAL A 293      -2.074  53.795  60.100  1.00 27.75           N
ATOM   4397  CA  VAL A 293      -1.095  54.169  59.105  1.00 32.99           C
ATOM   4398  C   VAL A 293      -1.301  53.314  57.836  1.00 40.20           C
ATOM   4399  O   VAL A 293      -2.018  52.310  57.873  1.00 32.86           O
ATOM   4400  CB  VAL A 293       0.324  54.019  59.685  1.00 30.98           C
ATOM   4401  CG1 VAL A 293       0.523  54.918  60.913  1.00 34.91           C
ATOM   4402  CG2 VAL A 293       0.665  52.568  60.041  1.00 30.69           C
ATOM   4403  H   VAL A 293      -2.105  52.821  60.365  1.00 33.30           H
ATOM   4404  HA  VAL A 293      -1.240  55.215  58.835  1.00 39.58           H
ATOM   4405  HB  VAL A 293       1.049  54.343  58.945  1.00 37.18           H
ATOM   4406 HG11 VAL A 293       1.555  54.874  61.246  1.00 41.89           H
ATOM   4407 HG12 VAL A 293       0.293  55.946  60.656  1.00 41.89           H
ATOM   4408 HG13 VAL A 293      -0.122  54.607  61.735  1.00 41.89           H
ATOM   4409 HG21 VAL A 293       1.694  52.518  60.399  1.00 36.83           H
ATOM   4410 HG22 VAL A 293      -0.000  52.201  60.823  1.00 36.83           H
ATOM   4411 HG23 VAL A 293       0.573  51.927  59.169  1.00 36.83           H
ATOM   4412  N   PRO A 294      -0.666  53.672  56.713  1.00 34.19           N
ATOM   4413  CA  PRO A 294      -0.706  52.858  55.518  1.00 37.49           C
ATOM   4414  C   PRO A 294      -0.405  51.370  55.760  1.00 38.68           C
ATOM   4415  O   PRO A 294       0.376  51.021  56.637  1.00 36.10           O
ATOM   4416  CB  PRO A 294       0.380  53.474  54.642  1.00 35.14           C
ATOM   4417  CG  PRO A 294       0.223  54.959  54.950  1.00 37.11           C
ATOM   4418  CD  PRO A 294      -0.008  54.948  56.459  1.00 32.24           C
ATOM   4419  HA  PRO A 294      -1.672  53.002  55.040  1.00 44.98           H
ATOM   4420  HB2 PRO A 294       1.347  53.137  55.020  1.00 42.17           H
ATOM   4421  HB3 PRO A 294       0.291  53.239  53.583  1.00 42.17           H
ATOM   4422  HG2 PRO A 294       1.135  55.512  54.735  1.00 44.53           H
ATOM   4423  HG3 PRO A 294      -0.622  55.376  54.407  1.00 44.53           H
ATOM   4424  HD2 PRO A 294       0.949  54.999  56.959  1.00 38.68           H
ATOM   4425  HD3 PRO A 294      -0.644  55.795  56.722  1.00 38.68           H
ATOM   4426  N   VAL A 295      -1.001  50.496  54.948  1.00 36.92           N
ATOM   4427  CA  VAL A 295      -0.872  49.046  55.024  1.00 37.53           C
ATOM   4428  C   VAL A 295      -0.226  48.474  53.756  1.00 40.76           C
ATOM   4429  O   VAL A 295      -0.520  48.895  52.633  1.00 36.16           O
ATOM   4430  CB  VAL A 295      -2.249  48.448  55.367  1.00 46.40           C
ATOM   4431  CG1 VAL A 295      -3.299  48.685  54.268  1.00 35.32           C
ATOM   4432  CG2 VAL A 295      -2.124  46.952  55.626  1.00 50.19           C
ATOM   4433  H   VAL A 295      -1.622  50.856  54.239  1.00 44.30           H
ATOM   4434  HA  VAL A 295      -0.219  48.808  55.856  1.00 45.03           H
ATOM   4435  HB  VAL A 295      -2.609  48.913  56.287  1.00 55.68           H
ATOM   4436 HG11 VAL A 295      -4.247  48.232  54.552  1.00 42.39           H
ATOM   4437 HG12 VAL A 295      -3.461  49.751  54.123  1.00 42.39           H
ATOM   4438 HG13 VAL A 295      -2.969  48.246  53.334  1.00 42.39           H
ATOM   4439 HG21 VAL A 295      -3.086  46.568  55.966  1.00 60.23           H
ATOM   4440 HG22 VAL A 295      -1.827  46.435  54.715  1.00 60.23           H
ATOM   4441 HG23 VAL A 295      -1.383  46.782  56.404  1.00 60.23           H
ATOM   4442  N   ILE A 296       0.679  47.505  53.922  1.00 34.74           N
ATOM   4443  CA  ILE A 296       1.339  46.869  52.791  1.00 34.88           C
ATOM   4444  C   ILE A 296       0.382  45.810  52.214  1.00 44.37           C
ATOM   4445  O   ILE A 296       0.383  44.662  52.651  1.00 43.14           O
ATOM   4446  CB  ILE A 296       2.719  46.338  53.199  1.00 38.50           C
ATOM   4447  CG1 ILE A 296       3.610  47.423  53.845  1.00 36.57           C
ATOM   4448  CG2 ILE A 296       3.419  45.725  51.965  1.00 41.24           C
ATOM   4449  CD1 ILE A 296       3.816  48.706  53.025  1.00 35.24           C
ATOM   4450  H   ILE A 296       0.898  47.184  54.855  1.00 41.69           H
ATOM   4451  HA  ILE A 296       1.499  47.627  52.023  1.00 41.86           H
ATOM   4452  HB  ILE A 296       2.573  45.544  53.932  1.00 46.20           H
ATOM   4453 HG12 ILE A 296       3.190  47.702  54.811  1.00 43.89           H
ATOM   4454 HG13 ILE A 296       4.584  46.982  54.045  1.00 43.89           H
ATOM   4455 HG21 ILE A 296       4.424  45.404  52.234  1.00 49.48           H
ATOM   4456 HG22 ILE A 296       2.869  44.854  51.614  1.00 49.48           H
ATOM   4457 HG23 ILE A 296       3.479  46.450  51.153  1.00 49.48           H
ATOM   4458 HD11 ILE A 296       4.530  49.346  53.536  1.00 42.29           H
ATOM   4459 HD12 ILE A 296       4.208  48.467  52.038  1.00 42.29           H
ATOM   4460 HD13 ILE A 296       2.877  49.249  52.922  1.00 42.29           H
ATOM   4461  N   ASP A 297      -0.469  46.228  51.266  1.00 41.86           N
ATOM   4462  CA  ASP A 297      -1.729  45.565  50.914  1.00 39.89           C
ATOM   4463  C   ASP A 297      -1.635  44.618  49.710  1.00 47.98           C
ATOM   4464  O   ASP A 297      -2.583  43.883  49.449  1.00 46.08           O
ATOM   4465  CB  ASP A 297      -2.846  46.588  50.641  1.00 34.76           C
ATOM   4466  CG  ASP A 297      -2.529  47.678  49.610  1.00 42.08           C
ATOM   4467  OD1 ASP A 297      -1.373  47.729  49.135  1.00 39.13           O
ATOM   4468  OD2 ASP A 297      -3.456  48.459  49.297  1.00 47.32           O1-
ATOM   4469  H   ASP A 297      -0.365  47.169  50.911  1.00 50.23           H
ATOM   4470  HA  ASP A 297      -2.049  44.972  51.771  1.00 47.87           H
ATOM   4471  HB2 ASP A 297      -3.766  46.087  50.341  1.00 41.72           H
ATOM   4472  HB3 ASP A 297      -3.132  47.076  51.565  1.00 41.72           H
ATOM   4473  N   GLY A 298      -0.565  44.711  48.914  1.00 40.65           N
ATOM   4474  CA  GLY A 298      -0.456  44.042  47.618  1.00 43.82           C
ATOM   4475  C   GLY A 298      -1.121  44.794  46.450  1.00 43.42           C
ATOM   4476  O   GLY A 298      -1.052  44.298  45.330  1.00 49.90           O
ATOM   4477  H   GLY A 298       0.157  45.377  49.154  1.00 48.78           H
ATOM   4478  HA2 GLY A 298       0.601  43.927  47.385  1.00 52.59           H
ATOM   4479  HA3 GLY A 298      -0.917  43.057  47.687  1.00 52.59           H
ATOM   4480  N   GLU A 299      -1.755  45.952  46.690  1.00 42.84           N
ATOM   4481  CA  GLU A 299      -2.503  46.745  45.712  1.00 37.94           C
ATOM   4482  C   GLU A 299      -1.860  48.141  45.571  1.00 41.87           C
ATOM   4483  O   GLU A 299      -1.169  48.396  44.583  1.00 40.27           O
ATOM   4484  CB  GLU A 299      -3.999  46.845  46.093  1.00 50.22           C
ATOM   4485  CG  GLU A 299      -4.729  45.500  46.183  1.00 60.87           C
ATOM   4486  H   GLU A 299      -1.725  46.314  47.633  1.00 51.41           H
ATOM   4487  HA  GLU A 299      -2.452  46.256  44.739  1.00 45.53           H
ATOM   4488  HB2 GLU A 299      -4.505  47.451  45.340  1.00 60.26           H
ATOM   4489  HB3 GLU A 299      -4.105  47.349  47.053  1.00 60.26           H
ATOM   4490  HG1 GLU A 299      -4.330  44.909  47.008  1.00 73.04           H
ATOM   4491  HG3 GLU A 299      -5.791  45.675  46.359  1.00 73.04           H
ATOM   4492  N   PHE A 300      -2.036  49.044  46.559  1.00 36.83           N
ATOM   4493  CA  PHE A 300      -1.332  50.318  46.573  1.00 37.62           C
ATOM   4494  C   PHE A 300       0.185  50.072  46.568  1.00 40.91           C
ATOM   4495  O   PHE A 300       0.889  50.700  45.781  1.00 36.07           O
ATOM   4496  CB  PHE A 300      -1.791  51.180  47.754  1.00 34.08           C
ATOM   4497  CG  PHE A 300      -1.366  52.631  47.626  1.00 33.51           C
ATOM   4498  CD1 PHE A 300      -0.032  53.011  47.865  1.00 34.38           C
ATOM   4499  CD2 PHE A 300      -2.298  53.602  47.217  1.00 34.27           C
ATOM   4500  CE1 PHE A 300       0.364  54.351  47.727  1.00 31.93           C
ATOM   4501  CE2 PHE A 300      -1.898  54.938  47.051  1.00 34.68           C
ATOM   4502  CZ  PHE A 300      -0.566  55.310  47.301  1.00 33.01           C
ATOM   4503  H   PHE A 300      -2.566  48.790  47.385  1.00 44.19           H
ATOM   4504  HA  PHE A 300      -1.584  50.854  45.661  1.00 45.14           H
ATOM   4505  HB2 PHE A 300      -2.879  51.138  47.819  1.00 40.90           H
ATOM   4506  HB3 PHE A 300      -1.377  50.764  48.672  1.00 40.90           H
ATOM   4507  HD1 PHE A 300       0.697  52.273  48.160  1.00 41.26           H
ATOM   4508  HD2 PHE A 300      -3.324  53.324  47.030  1.00 41.12           H
ATOM   4509  HE1 PHE A 300       1.386  54.636  47.924  1.00 38.31           H
ATOM   4510  HE2 PHE A 300      -2.620  55.686  46.753  1.00 41.61           H
ATOM   4511  HZ  PHE A 300      -0.262  56.341  47.192  1.00 39.61           H
ATOM   4512  N   PHE A 301       0.676  49.132  47.389  1.00 37.86           N
ATOM   4513  CA  PHE A 301       2.064  48.677  47.392  1.00 34.96           C
ATOM   4514  C   PHE A 301       2.064  47.234  46.870  1.00 42.96           C
ATOM   4515  O   PHE A 301       1.633  46.351  47.610  1.00 41.04           O
ATOM   4516  CB  PHE A 301       2.623  48.747  48.829  1.00 37.68           C
ATOM   4517  CG  PHE A 301       2.513  50.126  49.437  1.00 33.35           C
ATOM   4518  CD1 PHE A 301       3.401  51.141  49.040  1.00 35.24           C
ATOM   4519  CD2 PHE A 301       1.495  50.408  50.362  1.00 31.97           C
ATOM   4520  CE1 PHE A 301       3.294  52.419  49.606  1.00 33.35           C
ATOM   4521  CE2 PHE A 301       1.378  51.692  50.915  1.00 33.41           C
ATOM   4522  CZ  PHE A 301       2.287  52.692  50.540  1.00 29.54           C
ATOM   4523  H   PHE A 301       0.031  48.639  47.992  1.00 45.43           H
ATOM   4524  HA  PHE A 301       2.676  49.318  46.760  1.00 41.95           H
ATOM   4525  HB2 PHE A 301       2.090  48.043  49.470  1.00 45.22           H
ATOM   4526  HB3 PHE A 301       3.672  48.446  48.809  1.00 45.22           H
ATOM   4527  HD1 PHE A 301       4.172  50.938  48.312  1.00 42.29           H
ATOM   4528  HD2 PHE A 301       0.784  49.645  50.633  1.00 38.36           H
ATOM   4529  HE1 PHE A 301       3.974  53.197  49.294  1.00 40.02           H
ATOM   4530  HE2 PHE A 301       0.581  51.913  51.610  1.00 40.09           H
ATOM   4531  HZ  PHE A 301       2.177  53.685  50.945  1.00 35.45           H
ATOM   4532  N   PRO A 302       2.518  46.962  45.624  1.00 42.11           N
ATOM   4533  CA  PRO A 302       2.476  45.620  45.036  1.00 37.91           C
ATOM   4534  C   PRO A 302       3.201  44.549  45.856  1.00 42.87           C
ATOM   4535  O   PRO A 302       2.744  43.412  45.923  1.00 41.59           O
ATOM   4536  CB  PRO A 302       3.193  45.763  43.681  1.00 37.00           C
ATOM   4537  CG  PRO A 302       2.961  47.218  43.309  1.00 43.29           C
ATOM   4538  CD  PRO A 302       3.012  47.924  44.655  1.00 35.32           C
ATOM   4539  HA  PRO A 302       1.438  45.350  44.842  1.00 45.49           H
ATOM   4540  HB2 PRO A 302       4.265  45.640  43.841  1.00 44.40           H
ATOM   4541  HB3 PRO A 302       2.851  45.064  42.919  1.00 44.40           H
ATOM   4542  HG2 PRO A 302       3.759  47.598  42.673  1.00 51.95           H
ATOM   4543  HG3 PRO A 302       1.987  47.330  42.830  1.00 51.95           H
ATOM   4544  HD2 PRO A 302       4.040  48.167  44.888  1.00 42.38           H
ATOM   4545  HD3 PRO A 302       2.375  48.808  44.597  1.00 42.38           H
ATOM   4546  N   THR A 303       4.324  44.925  46.482  1.00 37.34           N
ATOM   4547  CA  THR A 303       5.141  44.060  47.322  1.00 46.14           C
ATOM   4548  C   THR A 303       5.678  44.890  48.506  1.00 40.69           C
ATOM   4549  O   THR A 303       5.337  46.065  48.674  1.00 39.37           O
ATOM   4550  CB  THR A 303       6.278  43.404  46.502  1.00 42.21           C
ATOM   4551  OG1 THR A 303       7.245  44.352  46.121  1.00 45.29           O
ATOM   4552  CG2 THR A 303       5.803  42.731  45.208  1.00 52.38           C
ATOM   4553  H   THR A 303       4.623  45.886  46.400  1.00 44.81           H
ATOM   4554  HA  THR A 303       4.516  43.267  47.735  1.00 55.37           H
ATOM   4555  HB  THR A 303       6.757  42.646  47.121  1.00 50.65           H
ATOM   4556  HG1 THR A 303       7.646  44.719  46.915  1.00 54.35           H
ATOM   4557 HG21 THR A 303       6.650  42.245  44.724  1.00 62.86           H
ATOM   4558 HG22 THR A 303       5.041  41.986  45.435  1.00 62.86           H
ATOM   4559 HG23 THR A 303       5.405  43.468  44.513  1.00 62.86           H
ATOM   4560  N   SER A 304       6.504  44.259  49.344  1.00 37.80           N
ATOM   4561  CA  SER A 304       7.175  44.928  50.453  1.00 43.45           C
ATOM   4562  C   SER A 304       7.967  46.130  49.930  1.00 43.59           C
ATOM   4563  O   SER A 304       8.496  46.100  48.817  1.00 35.92           O
ATOM   4564  CB  SER A 304       8.099  43.945  51.187  1.00 40.88           C
ATOM   4565  OG  SER A 304       9.234  43.640  50.400  1.00 39.47           O
ATOM   4566  H   SER A 304       6.722  43.285  49.183  1.00 45.36           H
ATOM   4567  HA  SER A 304       6.420  45.270  51.158  1.00 52.14           H
ATOM   4568  HB2 SER A 304       8.427  44.386  52.127  1.00 49.05           H
ATOM   4569  HB3 SER A 304       7.553  43.027  51.404  1.00 49.05           H
ATOM   4570  HG  SER A 304       9.770  42.995  50.876  1.00 47.36           H
ATOM   4571  N   LEU A 305       8.044  47.183  50.742  1.00 40.89           N
ATOM   4572  CA  LEU A 305       8.749  48.401  50.380  1.00 42.10           C
ATOM   4573  C   LEU A 305      10.216  48.109  50.058  1.00 41.64           C
ATOM   4574  O   LEU A 305      10.742  48.646  49.087  1.00 42.66           O
ATOM   4575  CB  LEU A 305       8.617  49.433  51.512  1.00 35.46           C
ATOM   4576  CG  LEU A 305       7.169  49.775  51.917  1.00 45.56           C
ATOM   4577  CD1 LEU A 305       7.195  50.879  52.991  1.00 42.20           C
ATOM   4578  CD2 LEU A 305       6.296  50.221  50.731  1.00 40.68           C
ATOM   4579  H   LEU A 305       7.568  47.159  51.633  1.00 49.07           H
ATOM   4580  HA  LEU A 305       8.291  48.806  49.477  1.00 50.52           H
ATOM   4581  HB2 LEU A 305       9.143  49.058  52.389  1.00 42.55           H
ATOM   4582  HB3 LEU A 305       9.114  50.348  51.188  1.00 42.55           H
ATOM   4583  HG  LEU A 305       6.713  48.893  52.365  1.00 54.68           H
ATOM   4584 HD11 LEU A 305       6.181  51.111  53.316  1.00 50.64           H
ATOM   4585 HD12 LEU A 305       7.772  50.544  53.853  1.00 50.64           H
ATOM   4586 HD13 LEU A 305       7.652  51.781  52.583  1.00 50.64           H
ATOM   4587 HD21 LEU A 305       5.291  50.444  51.090  1.00 48.82           H
ATOM   4588 HD22 LEU A 305       6.709  51.120  50.292  1.00 48.82           H
ATOM   4589 HD23 LEU A 305       6.222  49.434  49.981  1.00 48.82           H
ATOM   4590  N   GLU A 306      10.867  47.248  50.845  1.00 44.01           N
ATOM   4591  CA  GLU A 306      12.267  46.911  50.665  1.00 41.42           C
ATOM   4592  C   GLU A 306      12.522  46.183  49.340  1.00 43.26           C
ATOM   4593  O   GLU A 306      13.497  46.498  48.666  1.00 35.41           O
ATOM   4594  CB  GLU A 306      12.777  46.126  51.894  1.00 39.09           C
ATOM   4595  CG  GLU A 306      14.265  45.734  51.799  1.00 46.60           C
ATOM   4596  CD  GLU A 306      15.241  46.918  51.814  1.00 52.81           C
ATOM   4597  OE1 GLU A 306      14.772  48.053  52.021  1.00 48.17           O
ATOM   4598  OE2 GLU A 306      16.452  46.697  51.602  1.00 51.93           O1-
ATOM   4599  H   GLU A 306      10.384  46.834  51.628  1.00 52.81           H
ATOM   4600  HA  GLU A 306      12.801  47.859  50.621  1.00 49.71           H
ATOM   4601  HB2 GLU A 306      12.622  46.724  52.792  1.00 46.90           H
ATOM   4602  HB3 GLU A 306      12.193  45.211  51.994  1.00 46.90           H
ATOM   4603  HG2 GLU A 306      14.515  45.101  52.650  1.00 55.92           H
ATOM   4604  HG3 GLU A 306      14.457  45.097  50.938  1.00 55.92           H
ATOM   4605  N   SER A 307      11.675  45.222  48.939  1.00 41.74           N
ATOM   4606  CA  SER A 307      11.856  44.576  47.639  1.00 37.06           C
ATOM   4607  C   SER A 307      11.578  45.544  46.475  1.00 39.27           C
ATOM   4608  O   SER A 307      12.282  45.470  45.479  1.00 38.08           O
ATOM   4609  CB  SER A 307      11.059  43.281  47.507  1.00 38.06           C
ATOM   4610  OG  SER A 307       9.679  43.532  47.478  1.00 47.60           O
ATOM   4611  H   SER A 307      10.872  44.976  49.502  1.00 50.09           H
ATOM   4612  HA  SER A 307      12.905  44.287  47.581  1.00 44.47           H
ATOM   4613  HB2 SER A 307      11.339  42.805  46.568  1.00 45.67           H
ATOM   4614  HB3 SER A 307      11.293  42.606  48.330  1.00 45.67           H
ATOM   4615  HG  SER A 307       9.390  43.757  48.369  1.00 57.12           H
ATOM   4616  N   MET A 308      10.617  46.472  46.599  1.00 39.38           N
ATOM   4617  CA  MET A 308      10.398  47.537  45.618  1.00 40.75           C
ATOM   4618  C   MET A 308      11.618  48.444  45.487  1.00 38.18           C
ATOM   4619  O   MET A 308      12.052  48.705  44.371  1.00 36.84           O
ATOM   4620  CB  MET A 308       9.160  48.378  45.954  1.00 40.94           C
ATOM   4621  CG  MET A 308       7.863  47.589  45.826  1.00 32.28           C
ATOM   4622  SD  MET A 308       6.389  48.565  46.195  1.00 39.04           S
ATOM   4623  CE  MET A 308       6.282  49.461  44.614  1.00 46.82           C
ATOM   4624  H   MET A 308      10.060  46.486  47.442  1.00 47.26           H
ATOM   4625  HA  MET A 308      10.226  47.060  44.654  1.00 48.89           H
ATOM   4626  HB2 MET A 308       9.238  48.757  46.972  1.00 49.13           H
ATOM   4627  HB3 MET A 308       9.123  49.228  45.277  1.00 49.13           H
ATOM   4628  HG2 MET A 308       7.788  47.212  44.807  1.00 38.74           H
ATOM   4629  HG3 MET A 308       7.893  46.738  46.499  1.00 38.74           H
ATOM   4630  HE1 MET A 308       5.345  50.014  44.580  1.00 56.18           H
ATOM   4631  HE2 MET A 308       7.109  50.163  44.537  1.00 56.18           H
ATOM   4632  HE3 MET A 308       6.314  48.757  43.783  1.00 56.18           H
ATOM   4633  N   LEU A 309      12.178  48.918  46.614  1.00 36.09           N
ATOM   4634  CA  LEU A 309      13.407  49.697  46.621  1.00 43.13           C
ATOM   4635  C   LEU A 309      14.588  48.941  45.984  1.00 46.50           C
ATOM   4636  O   LEU A 309      15.334  49.536  45.210  1.00 44.64           O
ATOM   4637  CB  LEU A 309      13.742  50.183  48.042  1.00 41.75           C
ATOM   4638  CG  LEU A 309      12.793  51.269  48.601  1.00 44.38           C
ATOM   4639  CD1 LEU A 309      13.217  51.586  50.046  1.00 46.47           C
ATOM   4640  CD2 LEU A 309      12.783  52.564  47.758  1.00 45.76           C
ATOM   4641  H   LEU A 309      11.756  48.693  47.505  1.00 43.31           H
ATOM   4642  HA  LEU A 309      13.227  50.569  46.001  1.00 51.75           H
ATOM   4643  HB2 LEU A 309      13.727  49.322  48.713  1.00 50.09           H
ATOM   4644  HB3 LEU A 309      14.756  50.576  48.044  1.00 50.09           H
ATOM   4645  HG  LEU A 309      11.774  50.887  48.624  1.00 53.26           H
ATOM   4646 HD11 LEU A 309      12.515  52.291  50.492  1.00 55.76           H
ATOM   4647 HD12 LEU A 309      13.217  50.672  50.643  1.00 55.76           H
ATOM   4648 HD13 LEU A 309      14.216  52.022  50.060  1.00 55.76           H
ATOM   4649 HD21 LEU A 309      12.086  53.269  48.205  1.00 54.91           H
ATOM   4650 HD22 LEU A 309      13.779  53.007  47.726  1.00 54.91           H
ATOM   4651 HD23 LEU A 309      12.443  52.368  46.743  1.00 54.91           H
ATOM   4652  N   ASN A 310      14.774  47.652  46.291  1.00 45.64           N
ATOM   4653  CA  ASN A 310      15.882  46.853  45.762  1.00 45.01           C
ATOM   4654  C   ASN A 310      15.783  46.548  44.263  1.00 41.11           C
ATOM   4655  O   ASN A 310      16.809  46.512  43.594  1.00 45.09           O
ATOM   4656  CB  ASN A 310      16.020  45.553  46.571  1.00 45.92           C
ATOM   4657  CG  ASN A 310      16.744  45.817  47.879  1.00 60.07           C
ATOM   4658  OD1 ASN A 310      17.798  46.444  47.881  1.00 66.46           O
ATOM   4659  ND2 ASN A 310      16.251  45.269  48.982  1.00 63.90           N
ATOM   4660  H   ASN A 310      14.151  47.214  46.956  1.00 54.76           H
ATOM   4661  HA  ASN A 310      16.789  47.442  45.895  1.00 54.02           H
ATOM   4662  HB2 ASN A 310      15.047  45.091  46.740  1.00 55.10           H
ATOM   4663  HB3 ASN A 310      16.651  44.881  45.988  1.00 55.10           H
ATOM   4664 HD21 ASN A 310      16.703  45.448  49.871  1.00 76.68           H
ATOM   4665 HD22 ASN A 310      15.376  44.770  48.952  1.00 76.68           H
ATOM   4666  N   SER A 311      14.573  46.293  43.759  1.00 43.84           N
ATOM   4667  CA  SER A 311      14.321  45.950  42.362  1.00 45.64           C
ATOM   4668  C   SER A 311      14.235  47.178  41.450  1.00 46.35           C
ATOM   4669  O   SER A 311      14.105  47.019  40.240  1.00 46.55           O
ATOM   4670  CB  SER A 311      13.054  45.089  42.254  1.00 45.43           C
ATOM   4671  OG  SER A 311      11.907  45.768  42.729  1.00 50.59           O
ATOM   4672  H   SER A 311      13.777  46.324  44.381  1.00 52.61           H
ATOM   4673  HA  SER A 311      15.149  45.338  42.004  1.00 54.76           H
ATOM   4674  HB2 SER A 311      12.894  44.834  41.206  1.00 54.51           H
ATOM   4675  HB3 SER A 311      13.185  44.168  42.823  1.00 54.51           H
ATOM   4676  HG  SER A 311      11.938  45.776  43.691  1.00 60.71           H
ATOM   4677  N   GLY A 312      14.250  48.398  42.006  1.00 47.98           N
ATOM   4678  CA  GLY A 312      14.056  49.599  41.205  1.00 42.22           C
ATOM   4679  C   GLY A 312      12.594  49.760  40.788  1.00 42.26           C
ATOM   4680  O   GLY A 312      12.321  50.458  39.817  1.00 39.08           O
ATOM   4681  H   GLY A 312      14.344  48.493  43.008  1.00 57.57           H
ATOM   4682  HA2 GLY A 312      14.373  50.471  41.768  1.00 50.66           H
ATOM   4683  HA3 GLY A 312      14.659  49.518  40.302  1.00 50.66           H
ATOM   4684  N   ASN A 313      11.653  49.140  41.509  1.00 38.13           N
ATOM   4685  CA  ASN A 313      10.235  49.210  41.214  1.00 44.04           C
ATOM   4686  C   ASN A 313       9.628  50.476  41.830  1.00 42.60           C
ATOM   4687  O   ASN A 313       8.940  50.424  42.849  1.00 41.15           O
ATOM   4688  CB  ASN A 313       9.541  47.922  41.674  1.00 42.17           C
ATOM   4689  CG  ASN A 313       8.101  47.860  41.188  1.00 45.23           C
ATOM   4690  OD1 ASN A 313       7.671  48.673  40.380  1.00 39.90           O
ATOM   4691  ND2 ASN A 313       7.345  46.876  41.640  1.00 39.63           N
ATOM   4692  H   ASN A 313      11.936  48.593  42.310  1.00 45.76           H
ATOM   4693  HA  ASN A 313      10.128  49.270  40.130  1.00 52.85           H
ATOM   4694  HB2 ASN A 313      10.077  47.072  41.256  1.00 50.60           H
ATOM   4695  HB3 ASN A 313       9.561  47.845  42.759  1.00 50.60           H
ATOM   4696 HD21 ASN A 313       6.394  46.790  41.314  1.00 47.56           H
ATOM   4697 HD22 ASN A 313       7.725  46.208  42.297  1.00 47.56           H
ATOM   4698  N   PHE A 314       9.868  51.603  41.157  1.00 37.40           N
ATOM   4699  CA  PHE A 314       9.428  52.938  41.540  1.00 40.60           C
ATOM   4700  C   PHE A 314       9.663  53.940  40.408  1.00 36.54           C
ATOM   4701  O   PHE A 314      10.479  53.703  39.517  1.00 38.35           O
ATOM   4702  CB  PHE A 314      10.141  53.411  42.820  1.00 35.68           C
ATOM   4703  CG  PHE A 314      11.649  53.263  42.844  1.00 33.33           C
ATOM   4704  CD1 PHE A 314      12.469  54.219  42.218  1.00 39.21           C
ATOM   4705  CD2 PHE A 314      12.240  52.194  43.544  1.00 37.94           C
ATOM   4706  CE1 PHE A 314      13.868  54.131  42.293  1.00 38.66           C
ATOM   4707  CE2 PHE A 314      13.639  52.113  43.624  1.00 34.78           C
ATOM   4708  CZ  PHE A 314      14.454  53.077  43.013  1.00 36.77           C
ATOM   4709  H   PHE A 314      10.465  51.544  40.344  1.00 44.88           H
ATOM   4710  HA  PHE A 314       8.358  52.912  41.747  1.00 48.72           H
ATOM   4711  HB2 PHE A 314       9.894  54.456  42.977  1.00 42.82           H
ATOM   4712  HB3 PHE A 314       9.733  52.853  43.655  1.00 42.82           H
ATOM   4713  HD1 PHE A 314      12.025  55.040  41.685  1.00 47.05           H
ATOM   4714  HD2 PHE A 314      11.627  51.449  44.027  1.00 45.53           H
ATOM   4715  HE1 PHE A 314      14.487  54.886  41.827  1.00 46.39           H
ATOM   4716  HE2 PHE A 314      14.096  51.302  44.156  1.00 41.73           H
ATOM   4717  HZ  PHE A 314      15.528  53.010  43.099  1.00 44.12           H
ATOM   4718  N   LYS A 315       8.951  55.071  40.467  1.00 37.53           N
ATOM   4719  CA  LYS A 315       9.103  56.202  39.551  1.00 38.29           C
ATOM   4720  C   LYS A 315      10.530  56.730  39.609  1.00 39.15           C
ATOM   4721  O   LYS A 315      11.038  57.022  40.695  1.00 39.78           O
ATOM   4722  CB  LYS A 315       8.121  57.313  39.941  1.00 37.16           C
ATOM   4723  CG  LYS A 315       8.128  58.462  38.924  1.00 33.04           C
ATOM   4724  CD  LYS A 315       7.377  59.667  39.494  1.00 35.64           C
ATOM   4725  CE  LYS A 315       7.344  60.834  38.517  1.00 37.96           C
ATOM   4726  NZ  LYS A 315       6.674  60.463  37.254  1.00 31.71           N1+
ATOM   4727  H   LYS A 315       8.310  55.190  41.239  1.00 45.04           H
ATOM   4728  HA  LYS A 315       8.868  55.868  38.541  1.00 45.95           H
ATOM   4729  HB2 LYS A 315       7.116  56.903  39.986  1.00 44.59           H
ATOM   4730  HB3 LYS A 315       8.371  57.694  40.932  1.00 44.59           H
ATOM   4731  HG2 LYS A 315       9.149  58.788  38.722  1.00 39.65           H
ATOM   4732  HG3 LYS A 315       7.670  58.118  37.996  1.00 39.65           H
ATOM   4733  HD2 LYS A 315       6.356  59.380  39.747  1.00 42.77           H
ATOM   4734  HD3 LYS A 315       7.880  59.998  40.404  1.00 42.77           H
ATOM   4735  HE2 LYS A 315       6.822  61.669  38.984  1.00 45.55           H
ATOM   4736  HE3 LYS A 315       8.370  61.144  38.306  1.00 45.55           H
ATOM   4737  HZ1 LYS A 315       6.565  61.290  36.682  1.00 38.05           H
ATOM   4738  HZ2 LYS A 315       7.211  59.770  36.755  1.00 38.05           H
ATOM   4739  HZ3 LYS A 315       5.753  60.097  37.455  1.00 38.05           H
ATOM   4740  N   LYS A 316      11.137  56.873  38.427  1.00 39.06           N
ATOM   4741  CA  LYS A 316      12.508  57.315  38.205  1.00 43.80           C
ATOM   4742  C   LYS A 316      12.476  58.752  37.725  1.00 36.97           C
ATOM   4743  O   LYS A 316      12.001  59.048  36.647  1.00 35.03           O
ATOM   4744  CB  LYS A 316      13.220  56.381  37.217  1.00 43.52           C
ATOM   4745  CG  LYS A 316      13.207  54.975  37.829  1.00 48.81           C
ATOM   4746  CD  LYS A 316      14.023  53.963  37.047  1.00 49.31           C
ATOM   4747  CE  LYS A 316      13.836  52.578  37.655  1.00 47.64           C
ATOM   4748  NZ  LYS A 316      12.429  52.154  37.592  1.00 53.82           N1+
ATOM   4749  H   LYS A 316      10.613  56.624  37.601  1.00 46.87           H
ATOM   4750  HA  LYS A 316      13.054  57.279  39.150  1.00 52.55           H
ATOM   4751  HB2 LYS A 316      12.703  56.374  36.258  1.00 52.22           H
ATOM   4752  HB3 LYS A 316      14.245  56.717  37.080  1.00 52.22           H
ATOM   4753  HG2 LYS A 316      13.610  55.023  38.842  1.00 58.58           H
ATOM   4754  HG3 LYS A 316      12.176  54.637  37.873  1.00 58.58           H
ATOM   4755  HD2 LYS A 316      13.693  53.954  36.007  1.00 59.17           H
ATOM   4756  HD3 LYS A 316      15.077  54.229  37.078  1.00 59.17           H
ATOM   4757  HE2 LYS A 316      14.458  51.863  37.113  1.00 57.17           H
ATOM   4758  HE3 LYS A 316      14.153  52.599  38.698  1.00 57.17           H
ATOM   4759  HZ1 LYS A 316      12.330  51.235  38.003  1.00 64.59           H
ATOM   4760  HZ2 LYS A 316      11.853  52.796  38.123  1.00 64.59           H
ATOM   4761  HZ3 LYS A 316      12.098  52.129  36.639  1.00 64.59           H
ATOM   4762  N   THR A 317      12.933  59.651  38.581  1.00 38.31           N
ATOM   4763  CA  THR A 317      12.891  61.086  38.396  1.00 40.65           C
ATOM   4764  C   THR A 317      13.944  61.720  39.317  1.00 38.46           C
ATOM   4765  O   THR A 317      14.818  61.021  39.837  1.00 37.54           O
ATOM   4766  CB  THR A 317      11.451  61.597  38.607  1.00 39.70           C
ATOM   4767  OG1 THR A 317      11.410  62.949  38.243  1.00 35.31           O
ATOM   4768  CG2 THR A 317      10.936  61.441  40.057  1.00 39.44           C
ATOM   4769  H   THR A 317      13.319  59.323  39.455  1.00 45.97           H
ATOM   4770  HA  THR A 317      13.192  61.329  37.376  1.00 48.78           H
ATOM   4771  HB  THR A 317      10.778  61.052  37.946  1.00 47.64           H
ATOM   4772  HG1 THR A 317      10.485  63.216  38.185  1.00 42.37           H
ATOM   4773 HG21 THR A 317       9.931  61.850  40.136  1.00 47.33           H
ATOM   4774 HG22 THR A 317      10.909  60.389  40.337  1.00 47.33           H
ATOM   4775 HG23 THR A 317      11.567  61.987  40.754  1.00 47.33           H
ATOM   4776  N   GLN A 318      13.882  63.041  39.492  1.00 39.40           N
ATOM   4777  CA  GLN A 318      14.702  63.758  40.439  1.00 33.45           C
ATOM   4778  C   GLN A 318      13.962  63.852  41.783  1.00 35.93           C
ATOM   4779  O   GLN A 318      12.748  64.043  41.833  1.00 37.36           O
ATOM   4780  CB  GLN A 318      15.093  65.151  39.924  1.00 41.65           C
ATOM   4781  CG  GLN A 318      15.651  65.146  38.482  1.00 42.78           C
ATOM   4782  CD  GLN A 318      14.546  65.091  37.424  1.00 49.21           C
ATOM   4783  OE1 GLN A 318      13.493  65.688  37.567  1.00 46.18           O
ATOM   4784  NE2 GLN A 318      14.756  64.369  36.337  1.00 53.00           N
ATOM   4785  H   GLN A 318      13.151  63.561  39.028  1.00 47.28           H
ATOM   4786  HA  GLN A 318      15.619  63.195  40.566  1.00 40.14           H
ATOM   4787  HB2 GLN A 318      14.241  65.823  40.004  1.00 49.98           H
ATOM   4788  HB3 GLN A 318      15.873  65.541  40.576  1.00 49.98           H
ATOM   4789  HG2 GLN A 318      16.169  66.092  38.347  1.00 51.33           H
ATOM   4790  HG3 GLN A 318      16.363  64.330  38.349  1.00 51.33           H
ATOM   4791 HE21 GLN A 318      15.641  63.898  36.212  1.00 63.60           H
ATOM   4792 HE22 GLN A 318      14.042  64.279  35.631  1.00 63.60           H
ATOM   4793  N   ILE A 319      14.724  63.765  42.870  1.00 35.05           N
ATOM   4794  CA  ILE A 319      14.248  63.990  44.227  1.00 34.57           C
ATOM   4795  C   ILE A 319      15.149  64.986  44.945  1.00 32.36           C
ATOM   4796  O   ILE A 319      16.360  65.045  44.731  1.00 34.45           O
ATOM   4797  CB  ILE A 319      14.083  62.680  45.011  1.00 27.59           C
ATOM   4798  CG1 ILE A 319      15.405  61.898  45.192  1.00 33.35           C
ATOM   4799  CG2 ILE A 319      12.973  61.831  44.388  1.00 33.57           C
ATOM   4800  CD1 ILE A 319      15.276  60.784  46.239  1.00 34.78           C
ATOM   4801  H   ILE A 319      15.715  63.607  42.753  1.00 42.06           H
ATOM   4802  HA  ILE A 319      13.266  64.440  44.168  1.00 41.49           H
ATOM   4803  HB  ILE A 319      13.737  62.959  46.008  1.00 33.10           H
ATOM   4804 HG12 ILE A 319      15.717  61.467  44.240  1.00 40.02           H
ATOM   4805 HG13 ILE A 319      16.187  62.574  45.528  1.00 40.02           H
ATOM   4806 HG21 ILE A 319      12.746  60.973  45.020  1.00 40.28           H
ATOM   4807 HG22 ILE A 319      12.076  62.435  44.298  1.00 40.28           H
ATOM   4808 HG23 ILE A 319      13.264  61.480  43.397  1.00 40.28           H
ATOM   4809 HD11 ILE A 319      16.247  60.314  46.395  1.00 41.74           H
ATOM   4810 HD12 ILE A 319      14.931  61.207  47.179  1.00 41.74           H
ATOM   4811 HD13 ILE A 319      14.570  60.023  45.910  1.00 41.74           H
ATOM   4812  N   LEU A 320      14.530  65.773  45.814  1.00 34.45           N
ATOM   4813  CA  LEU A 320      15.241  66.619  46.755  1.00 38.42           C
ATOM   4814  C   LEU A 320      14.694  66.344  48.140  1.00 39.70           C
ATOM   4815  O   LEU A 320      13.492  66.309  48.327  1.00 34.01           O
ATOM   4816  CB  LEU A 320      15.092  68.069  46.305  1.00 34.07           C
ATOM   4817  CG  LEU A 320      15.769  69.130  47.192  1.00 37.56           C
ATOM   4818  CD1 LEU A 320      15.983  70.373  46.307  1.00 40.35           C
ATOM   4819  CD2 LEU A 320      14.904  69.540  48.386  1.00 37.74           C
ATOM   4820  H   LEU A 320      13.525  65.713  45.903  1.00 41.33           H
ATOM   4821  HA  LEU A 320      16.296  66.371  46.742  1.00 46.10           H
ATOM   4822  HB2 LEU A 320      15.552  68.114  45.316  1.00 40.89           H
ATOM   4823  HB3 LEU A 320      14.046  68.314  46.172  1.00 40.89           H
ATOM   4824  HG  LEU A 320      16.724  68.747  47.556  1.00 45.07           H
ATOM   4825 HD11 LEU A 320      16.440  71.172  46.891  1.00 48.42           H
ATOM   4826 HD12 LEU A 320      16.644  70.131  45.473  1.00 48.42           H
ATOM   4827 HD13 LEU A 320      15.026  70.725  45.920  1.00 48.42           H
ATOM   4828 HD21 LEU A 320      15.359  70.394  48.884  1.00 45.29           H
ATOM   4829 HD22 LEU A 320      13.908  69.828  48.048  1.00 45.29           H
ATOM   4830 HD23 LEU A 320      14.827  68.737  49.113  1.00 45.29           H
ATOM   4831  N   LEU A 321      15.551  66.126  49.125  1.00 34.33           N
ATOM   4832  CA  LEU A 321      15.096  65.617  50.402  1.00 35.05           C
ATOM   4833  C   LEU A 321      16.127  65.883  51.480  1.00 35.15           C
ATOM   4834  O   LEU A 321      17.272  66.213  51.198  1.00 37.08           O
ATOM   4835  CB  LEU A 321      14.736  64.116  50.293  1.00 30.77           C
ATOM   4836  CG  LEU A 321      15.877  63.080  50.245  1.00 34.54           C
ATOM   4837  CD1 LEU A 321      15.218  61.686  50.274  1.00 30.54           C
ATOM   4838  CD2 LEU A 321      16.766  63.203  48.996  1.00 34.85           C
ATOM   4839  H   LEU A 321      16.547  66.179  48.958  1.00 41.20           H
ATOM   4840  HA  LEU A 321      14.203  66.173  50.682  1.00 42.07           H
ATOM   4841  HB2 LEU A 321      14.153  63.873  51.175  1.00 36.92           H
ATOM   4842  HB3 LEU A 321      14.082  63.965  49.434  1.00 36.92           H
ATOM   4843  HG  LEU A 321      16.502  63.200  51.130  1.00 41.45           H
ATOM   4844 HD11 LEU A 321      15.980  60.910  50.224  1.00 36.65           H
ATOM   4845 HD12 LEU A 321      14.656  61.563  51.197  1.00 36.65           H
ATOM   4846 HD13 LEU A 321      14.535  61.564  49.434  1.00 36.65           H
ATOM   4847 HD21 LEU A 321      17.439  62.353  48.949  1.00 41.82           H
ATOM   4848 HD22 LEU A 321      16.158  63.225  48.091  1.00 41.82           H
ATOM   4849 HD23 LEU A 321      17.369  64.106  49.051  1.00 41.82           H
ATOM   4850  N   GLY A 322      15.696  65.767  52.726  1.00 33.09           N
ATOM   4851  CA  GLY A 322      16.587  65.928  53.846  1.00 33.70           C
ATOM   4852  C   GLY A 322      15.860  65.876  55.174  1.00 38.77           C
ATOM   4853  O   GLY A 322      14.716  65.430  55.269  1.00 31.31           O
ATOM   4854  H   GLY A 322      14.724  65.554  52.906  1.00 39.71           H
ATOM   4855  HA2 GLY A 322      17.338  65.140  53.826  1.00 40.44           H
ATOM   4856  HA3 GLY A 322      17.084  66.891  53.747  1.00 40.44           H
ATOM   4857  N   VAL A 323      16.599  66.302  56.198  1.00 35.32           N
ATOM   4858  CA  VAL A 323      16.249  66.128  57.601  1.00 34.55           C
ATOM   4859  C   VAL A 323      16.730  67.332  58.399  1.00 38.23           C
ATOM   4860  O   VAL A 323      17.573  68.101  57.940  1.00 36.75           O
ATOM   4861  CB  VAL A 323      16.889  64.841  58.158  1.00 29.81           C
ATOM   4862  CG1 VAL A 323      16.497  63.601  57.348  1.00 32.42           C
ATOM   4863  CG2 VAL A 323      18.421  64.953  58.248  1.00 31.29           C
ATOM   4864  H   VAL A 323      17.510  66.692  56.004  1.00 42.38           H
ATOM   4865  HA  VAL A 323      15.166  66.055  57.711  1.00 41.46           H
ATOM   4866  HB  VAL A 323      16.511  64.701  59.171  1.00 35.77           H
ATOM   4867 HG11 VAL A 323      16.910  62.713  57.814  1.00 38.90           H
ATOM   4868 HG12 VAL A 323      15.411  63.514  57.315  1.00 38.90           H
ATOM   4869 HG13 VAL A 323      16.892  63.663  56.337  1.00 38.90           H
ATOM   4870 HG21 VAL A 323      18.847  64.014  58.594  1.00 37.54           H
[truncated: 398,812 more chars]
