# Supplementary material for: High-throughput quantum-mechanics/molecular-mechanics (ONIOM) macromolecular crystallographic refinement with PHENIX/DivCon: the impact of mixed Hamiltonian methods on ligand and protein structure
Source: Acta Crystallogr D Struct Biol. 2018 Oct 29;74(Pt 11):1063–77. doi: 10.1107/S2059798318012913 (PMC6213575; doi:10.1107/S2059798318012913)
Supplement: Supplementary file 2 [file d-74-01063-sup2.gz › results_ONIOM/1GPK-H.cif]

#
# Files merged : Wed Jan 11 04:34:58 2017
#
#	/scratch/oleg/2711223.gondor.quantumbioinc.com/ligandsCIF/NAG.cif
#	/scratch/oleg/2711223.gondor.quantumbioinc.com/ligandsCIF/HUP.cif
#
data_comp_list


#
data_comp_NAG
#
loop_
_chem_comp_atom.comp_id
_chem_comp_atom.atom_id
_chem_comp_atom.type_symbol
_chem_comp_atom.type_energy
_chem_comp_atom.partial_charge
_chem_comp_atom.x
_chem_comp_atom.y
_chem_comp_atom.z
NAG        C1      C   CH2   0.500099999454  -18.8710   82.7550   49.8570
NAG        H1      H   HCH2  0.079999998902  -19.8726   82.3978   50.0962
NAG        C2      C   CH1   0.220099999086  -18.2640   83.3890   51.1250
NAG        H2      H   HCH1  0.079999998902  -17.2956   82.9193   51.2975
NAG        C3      C   CH1   0.19999999906  -18.0320   84.9010   50.9510
NAG        H3      H   HCH1  0.079999998902  -17.8573   85.3180   51.9428
NAG        C4      C   CH1   0.19999999906  -19.2550   85.6140   50.3510
NAG        H4      H   HCH1  0.079999998902  -18.9229   86.5781   49.9660
NAG        C5      C   CH1   0.19999999906  -19.8590   84.8190   49.1810
NAG        H5      H   HCH1  0.079999998902  -20.8263   84.4628   49.5354
NAG        C6      C   CH2   0.119999998955  -20.0590   85.6640   47.9400
NAG        H6      H   HCH2  0.079999998902  -19.0853   85.9614   47.5508
NAG        H7      H   HCH2  0.079999998902  -20.6321   86.5531   48.2030
NAG        C7      C   C     0.568999999545  -18.6090   82.9540   53.4740
NAG        C8      C   CH3   -0.179000000968  -18.0090   81.5860   53.7640
NAG        H8      H   HCH3  0.079999998902  -18.1001   80.9546   52.8802
NAG        H9      H   HCH3  0.079999998902  -18.5409   81.1250   54.5963
NAG        H10     H   HCH3  0.079999998902  -16.9563   81.6985   54.0232
NAG        N2      N   NH1   -0.730100000243  -19.1300   83.1510   52.2660
NAG        H11     H   HNH1  0.369999999283  -20.1322   83.1350   52.1419
NAG        O3      O   OH1   -0.680000000309  -16.9060   85.1200   50.1160
NAG        H12     H   HOH1  0.399999999323  -16.1528   84.6875   50.5250
NAG        O4      O   OH1   -0.680000000309  -20.2390   85.8080   51.3550
NAG        H13     H   HOH1  0.399999999323  -19.8388   86.3255   52.0576
NAG        O5      O   O2    -0.560000000467  -18.9940   83.7260   48.8110
NAG        O6      O   OH1   -0.680000000309  -20.7580   84.9410   46.9380
NAG        H14     H   HOH1  0.399999999323  -20.2360   84.1646   46.7229
NAG        O7      O   O     -0.570000000454  -18.6060   83.8190   54.3480
#
loop_
_chem_comp_bond.comp_id
_chem_comp_bond.atom_id_1
_chem_comp_bond.atom_id_2
_chem_comp_bond.type
_chem_comp_bond.value_dist
_chem_comp_bond.value_dist_esd
NAG  H1      C1     single        1.095 0.020
NAG  C2      C1     single        1.530 0.020
NAG  H2      C2     single        1.095 0.020
NAG  C3      C2     single        1.534 0.020
NAG  H3      C3     single        1.097 0.020
NAG  C4      C3     single        1.537 0.020
NAG  H4      C4     single        1.097 0.020
NAG  C5      C4     single        1.537 0.020
NAG  H5      C5     single        1.099 0.020
NAG  C6      C5     single        1.528 0.020
NAG  H6      C6     single        1.095 0.020
NAG  H7      C6     single        1.094 0.020
NAG  O6      C6     single        1.424 0.020
NAG  H14     O6     single        0.973 0.020
NAG  O5      C5     single        1.427 0.020
NAG  O4      C4     single        1.427 0.020
NAG  H13     O4     single        0.972 0.020
NAG  O3      C3     single        1.431 0.020
NAG  H12     O3     single        0.972 0.020
NAG  N2      C2     single        1.467 0.020
NAG  H11     N2     single        1.016 0.020
NAG  C7      N2     single        1.378 0.020
NAG  C8      C7     single        1.506 0.020
NAG  H8      C8     single        1.093 0.020
NAG  H9      C8     single        1.094 0.020
NAG  H10     C8     single        1.093 0.020
NAG  O7      C7     double        1.232 0.020
NAG  C1      O5     single        1.421 0.020
#
loop_
_chem_comp_angle.comp_id
_chem_comp_angle.atom_id_1
_chem_comp_angle.atom_id_2
_chem_comp_angle.atom_id_3
_chem_comp_angle.value_angle
_chem_comp_angle.value_angle_esd
NAG  H1      C1      C2           113.88 3.000
NAG  H1      C1      O5           110.10 3.000
NAG  C2      C1      O5           114.79 3.000
NAG  H2      C2      C3           109.02 3.000
NAG  H2      C2      N2           107.83 3.000
NAG  C1      C2      H2           107.16 3.000
NAG  C1      C2      C3           111.21 3.000
NAG  C1      C2      N2           110.93 3.000
NAG  C3      C2      N2           110.55 3.000
NAG  H3      C3      C4           110.53 3.000
NAG  H3      C3      O3           107.20 3.000
NAG  C2      C3      H3           110.43 3.000
NAG  C2      C3      C4           112.32 3.000
NAG  C2      C3      O3           108.37 3.000
NAG  C4      C3      O3           107.79 3.000
NAG  H4      C4      C5           109.99 3.000
NAG  H4      C4      O4           107.22 3.000
NAG  C3      C4      H4           109.32 3.000
NAG  C3      C4      C5           112.59 3.000
NAG  C3      C4      O4           110.04 3.000
NAG  C5      C4      O4           107.54 3.000
NAG  H5      C5      C6           107.76 3.000
NAG  H5      C5      O5           108.58 3.000
NAG  C6      C5      O5           108.16 3.000
NAG  C4      C5      H5           111.48 3.000
NAG  C4      C5      C6           111.14 3.000
NAG  C4      C5      O5           109.62 3.000
NAG  H6      C6      H7           108.91 3.000
NAG  H6      C6      O6           107.70 3.000
NAG  H7      C6      O6           107.59 3.000
NAG  C5      C6      H6           111.56 3.000
NAG  C5      C6      H7           111.20 3.000
NAG  C5      C6      O6           109.74 3.000
NAG  C8      C7      N2           117.03 3.000
NAG  C8      C7      O7           120.75 3.000
NAG  N2      C7      O7           122.22 3.000
NAG  H8      C8      H9           108.17 3.000
NAG  H8      C8      H10          110.11 3.000
NAG  H9      C8      H10          108.53 3.000
NAG  C7      C8      H8           110.71 3.000
NAG  C7      C8      H9           109.40 3.000
NAG  C7      C8      H10          109.88 3.000
NAG  C2      N2      H11          116.56 3.000
NAG  C2      N2      C7           127.62 3.000
NAG  C7      N2      H11          115.82 3.000
NAG  C3      O3      H12          107.53 3.000
NAG  C4      O4      H13          107.53 3.000
NAG  C1      O5      C5           111.99 3.000
NAG  C6      O6      H14          107.36 3.000
#
loop_
_chem_comp_tor.comp_id
_chem_comp_tor.id
_chem_comp_tor.atom_id_1
_chem_comp_tor.atom_id_2
_chem_comp_tor.atom_id_3
_chem_comp_tor.atom_id_4
_chem_comp_tor.value_angle
_chem_comp_tor.value_angle_esd
_chem_comp_tor.period
NAG CONST_1       H1      C1      C2      H2            95.53  20.0 3
NAG CONST_2       H1      C1      O5      C5            86.99  20.0 3
NAG CONST_3       H2      C2      C3      H3           -67.49  20.0 3
NAG Var_1         H2      C2      N2      H11          150.38   0.0 0
NAG CONST_4       H3      C3      C4      H4            87.97  20.0 3
NAG Var_2         H3      C3      O3      H12           58.29   0.0 0
NAG CONST_5       H4      C4      C5      H5          -149.50  20.0 3
NAG Var_3         H4      C4      O4      H13          -58.66   0.0 0
NAG Var_4         H5      C5      C6      H6          -168.68   0.0 0
NAG Var_5         H6      C6      O6      H14           64.16   0.0 0
NAG Var_6         C8      C7      N2      H11          179.79   0.0 0
#
loop_
_chem_comp_tree.comp_id
_chem_comp_tree.atom_id
_chem_comp_tree.atom_back
_chem_comp_tree.atom_forward
_chem_comp_tree.connect_type
NAG      C1     ?      H1     START
NAG      H1     C1     ?      ?
NAG      C2     C1     H2     ?
NAG      H2     C2     ?      ?
NAG      C3     C2     H3     ?
NAG      H3     C3     ?      ?
NAG      C4     C3     H4     ?
NAG      H4     C4     ?      ?
NAG      C5     C4     H5     ?
NAG      H5     C5     ?      ?
NAG      C6     C5     H6     ?
NAG      H6     C6     ?      ?
NAG      H7     C6     ?      ?
NAG      O6     C6     H14    ?
NAG      H14    O6     ?      ?
NAG      O5     C5     ?      ?
NAG      O4     C4     H13    ?
NAG      H13    O4     ?      ?
NAG      O3     C3     H12    ?
NAG      H12    O3     ?      ?
NAG      N2     C2     H11    ?
NAG      H11    N2     ?      ?
NAG      C7     N2     C8     ?
NAG      C8     C7     H8     ?
NAG      H8     C8     ?      ?
NAG      H9     C8     ?      ?
NAG      H10    C8     ?      ?
NAG      O7     C7     ?      END
NAG      C1     O5     ?      ADD
#
loop_
_chem_comp_chir.comp_id
_chem_comp_chir.id
_chem_comp_chir.atom_id_centre
_chem_comp_chir.atom_id_1
_chem_comp_chir.atom_id_2
_chem_comp_chir.atom_id_3
_chem_comp_chir.volume_sign
NAG chir_1  C2      C1      C3      N2     negative
NAG chir_2  C3      C2      C4      O3     positive
NAG chir_3  C4      C3      C5      O4     negative
NAG chir_4  C5      C6      C4      O5     positive
#
loop_
_chem_comp_plane_atom.comp_id
_chem_comp_plane_atom.plane_id
_chem_comp_plane_atom.atom_id
_chem_comp_plane_atom.dist_esd
NAG plan-1  C2     0.020
NAG plan-1  C7     0.020
NAG plan-1  C8     0.020
NAG plan-1  N2     0.020
NAG plan-1  O7     0.020
#
data_comp_HUP
#
loop_
_chem_comp_atom.comp_id
_chem_comp_atom.atom_id
_chem_comp_atom.type_symbol
_chem_comp_atom.type_energy
_chem_comp_atom.partial_charge
_chem_comp_atom.x
_chem_comp_atom.y
_chem_comp_atom.z
HUP        C1      C   CR6   0.6156     0.7260   68.8480   60.5950
HUP        O1      O   O     -0.57      0.2650   69.3310   59.5260
HUP        N1      N   NR16  -0.539     2.0070   68.2910   60.6140
HUP        HN1     H   HNH1  0.37       2.5309   68.2951   59.7505
HUP        C2      C   CR16  -0.1356    0.0030   68.8250   61.8590
HUP        H2      H   HCR6  0.15      -0.9906   69.2445   61.9148
HUP        C3      C   CR16  -0.15      0.5760   68.2720   62.9860
HUP        H3      H   HCR6  0.15       0.0097   68.2690   63.9056
HUP        C4      C   C     -0.1382    1.9080   67.6940   62.9880
HUP        C5      C   C     -0.0292    2.6240   67.7230   61.7490
HUP        C6      C   CH2   -0.0218    4.0170   67.1690   61.5600
HUP        H61     H   HCH2  0.08       4.6579   67.9661   61.1833
HUP        H62     H   HCH2  0.08       3.9719   66.3625   60.8281
HUP        C7      C   CR66  0.1964     4.6570   66.5980   62.9020
HUP        H7      H   HCH1  0.08       5.3885   65.8468   62.6043
HUP        C8      C   C1    -0.2882    5.3760   67.6940   63.7160
HUP        H8      H   HCR6  0.15       6.4056   67.9213   63.4822
HUP        C9      C   CH3   -0.1018    4.3520   63.5530   63.7420
HUP        H91     H   HCH3  0.08       3.9935   62.6323   64.2023
HUP        H92     H   HCH3  0.08       5.3705   63.7529   64.0747
HUP        H93     H   HCH3  0.08       4.3385   63.4461   62.6573
HUP        C10     C   C1    -0.2882    3.4630   64.6910   64.1430
HUP        H10     H   H1    0.15       2.6399   64.4417   64.7963
HUP        C11     C   CR6   -0.2764    3.5630   65.9670   63.7940
HUP        C12     C   CT    0.5464     2.5690   67.0470   64.2830
HUP        N2      N   NT2   -0.99      1.5080   66.4560   65.1460
HUP        HN21    H   H     0.36       1.0068   65.7493   64.6270
HUP        HN22    H   H     0.36       0.8662   67.1806   65.4344
HUP        C13     C   CH2   -0.0218    3.3210   68.1300   65.1110
HUP        H131    H   HCH2  0.08       3.3104   67.8179   66.1553
HUP        H132    H   HCH2  0.08       2.7753   69.0678   65.0065
HUP        C14     C   C     -0.2764    4.7650   68.3870   64.7180
HUP        C15     C   CH3   -0.1018    5.4530   69.4590   65.5360
HUP        H151    H   HCH3  0.08       4.7545   69.8600   66.2704
HUP        H152    H   HCH3  0.08       5.7872   70.2604   64.8771
HUP        H153    H   HCH3  0.08       6.3127   69.0285   66.0495
#
loop_
_chem_comp_bond.comp_id
_chem_comp_bond.atom_id_1
_chem_comp_bond.atom_id_2
_chem_comp_bond.type
_chem_comp_bond.value_dist
_chem_comp_bond.value_dist_esd
HUP  C2      C1     single        1.486 0.020
HUP  H2      C2     single        1.083 0.020
HUP  C3      C2     double        1.339 0.020
HUP  H3      C3     single        1.084 0.020
HUP  C4      C3     single        1.456 0.020
HUP  C12     C4     single        1.549 0.020
HUP  C13     C12    single        1.561 0.020
HUP  H131    C13    single        1.100 0.020
HUP  H132    C13    single        1.099 0.020
HUP  C14     C13    single        1.518 0.020
HUP  C15     C14    single        1.499 0.020
HUP  H151    C15    single        1.095 0.020
HUP  H152    C15    single        1.095 0.020
HUP  H153    C15    single        1.095 0.020
HUP  C8      C14    double        1.346 0.020
HUP  H8      C8     single        1.087 0.020
HUP  C7      C8     single        1.517 0.020
HUP  H7      C7     single        1.094 0.020
HUP  C6      C7     single        1.540 0.020
HUP  H61     C6     single        1.098 0.020
HUP  H62     C6     single        1.098 0.020
HUP  C5      C6     single        1.512 0.020
HUP  N1      C5     single        1.379 0.020
HUP  HN1     N1     single        1.016 0.020
HUP  C11     C7     single        1.520 0.020
HUP  C10     C11    double        1.348 0.020
HUP  H10     C10    single        1.087 0.020
HUP  C9      C10    single        1.495 0.020
HUP  H91     C9     single        1.095 0.020
HUP  H92     C9     single        1.094 0.020
HUP  H93     C9     single        1.091 0.020
HUP  N2      C12    single        1.474 0.020
HUP  HN21    N2     single        1.019 0.020
HUP  HN22    N2     single        1.018 0.020
HUP  O1      C1     double        1.228 0.020
HUP  C1      N1     single        1.382 0.020
HUP  C4      C5     double        1.353 0.020
HUP  C11     C12    single        1.545 0.020
#
loop_
_chem_comp_angle.comp_id
_chem_comp_angle.atom_id_1
_chem_comp_angle.atom_id_2
_chem_comp_angle.atom_id_3
_chem_comp_angle.value_angle
_chem_comp_angle.value_angle_esd
HUP  N1      C1      C2           115.39 3.000
HUP  O1      C1      C2           120.41 3.000
HUP  O1      C1      N1           124.20 3.000
HUP  HN1     N1      C5           117.61 3.000
HUP  C1      N1      HN1          118.22 3.000
HUP  C1      N1      C5           124.17 3.000
HUP  H2      C2      C3           121.91 3.000
HUP  C1      C2      H2           118.47 3.000
HUP  C1      C2      C3           119.62 3.000
HUP  H3      C3      C4           119.13 3.000
HUP  C2      C3      H3           118.76 3.000
HUP  C2      C3      C4           122.10 3.000
HUP  C3      C4      C12          120.07 3.000
HUP  C3      C4      C5           117.91 3.000
HUP  C5      C4      C12          122.02 3.000
HUP  C4      C5      C6           123.12 3.000
HUP  N1      C5      C6           116.10 3.000
HUP  N1      C5      C4           120.76 3.000
HUP  H61     C6      H62          106.84 3.000
HUP  H61     C6      C7           109.48 3.000
HUP  H62     C6      C7           109.46 3.000
HUP  C5      C6      H61          109.84 3.000
HUP  C5      C6      H62          108.33 3.000
HUP  C5      C6      C7           112.70 3.000
HUP  H7      C7      C8           106.54 3.000
HUP  H7      C7      C11          111.99 3.000
HUP  C6      C7      H7           108.95 3.000
HUP  C6      C7      C8           110.74 3.000
HUP  C6      C7      C11          107.68 3.000
HUP  C8      C7      C11          110.95 3.000
HUP  H8      C8      C14          120.01 3.000
HUP  C7      C8      H8           116.80 3.000
HUP  C7      C8      C14          123.19 3.000
HUP  H91     C9      H92          108.02 3.000
HUP  H91     C9      H93          107.09 3.000
HUP  H91     C9      C10          109.33 3.000
HUP  H92     C9      H93          108.44 3.000
HUP  H92     C9      C10          109.80 3.000
HUP  H93     C9      C10          113.98 3.000
HUP  H10     C10     C11          119.08 3.000
HUP  C9      C10     H10          112.99 3.000
HUP  C9      C10     C11          127.93 3.000
HUP  C10     C11     C12          125.32 3.000
HUP  C7      C11     C10          124.78 3.000
HUP  C7      C11     C12          109.90 3.000
HUP  C11     C12     C13          106.12 3.000
HUP  C11     C12     N2           112.04 3.000
HUP  C4      C12     C13          109.70 3.000
HUP  C4      C12     C11          109.56 3.000
HUP  C4      C12     N2           111.76 3.000
HUP  N2      C12     C13          107.46 3.000
HUP  HN21    N2      HN22         107.19 3.000
HUP  C12     N2      HN21         110.27 3.000
HUP  C12     N2      HN22         110.79 3.000
HUP  H131    C13     H132         106.43 3.000
HUP  H131    C13     C14          107.10 3.000
HUP  H132    C13     C14          109.02 3.000
HUP  C12     C13     H131         110.01 3.000
HUP  C12     C13     H132         109.74 3.000
HUP  C12     C13     C14          114.22 3.000
HUP  C13     C14     C15          116.40 3.000
HUP  C8      C14     C15          122.22 3.000
HUP  C8      C14     C13          121.38 3.000
HUP  H151    C15     H152         107.76 3.000
HUP  H151    C15     H153         108.55 3.000
HUP  H152    C15     H153         107.75 3.000
HUP  C14     C15     H151         110.30 3.000
HUP  C14     C15     H152         112.12 3.000
HUP  C14     C15     H153         110.24 3.000
#
loop_
_chem_comp_tor.comp_id
_chem_comp_tor.id
_chem_comp_tor.atom_id_1
_chem_comp_tor.atom_id_2
_chem_comp_tor.atom_id_3
_chem_comp_tor.atom_id_4
_chem_comp_tor.value_angle
_chem_comp_tor.value_angle_esd
_chem_comp_tor.period
HUP CONST_1       N1      C1      C2      H2           178.24  20.0 1
HUP CONST_2       O1      C1      N1      HN1            0.65  20.0 1
HUP CONST_3       HN1     N1      C5      C6             1.96  20.0 1
HUP CONST_4       H2      C2      C3      H3            -0.71  20.0 1
HUP CONST_5       H3      C3      C4      C12            2.07  20.0 1
HUP CONST_6       C3      C4      C12     C13          -79.47  20.0 3
HUP CONST_7       C3      C4      C5      C6           176.29  20.0 1
HUP CONST_8       C4      C5      C6      H61         -135.39  20.0 3
HUP CONST_9       H61     C6      C7      H7           -68.59  20.0 3
HUP CONST_10      H7      C7      C8      H8            39.60  20.0 3
HUP CONST_11      H7      C7      C11     C10           -8.10  20.0 3
HUP CONST_12      H8      C8      C14     C15           -1.53  20.0 1
HUP Var_1         H91     C9      C10     H10           49.98   0.0 0
HUP Var_2         H10     C10     C11     C12           -1.09   0.0 0
HUP CONST_13      C10     C11     C12     C13          113.64  20.0 3
HUP CONST_14      C11     C12     C13     H131         -74.81  20.0 3
HUP Var_3         C11     C12     N2      HN21         -77.70   0.0 0
HUP CONST_15      H131    C13     C14     C15          -71.46  20.0 3
HUP Var_4         C13     C14     C15     H151         -60.77   0.0 0
#
loop_
_chem_comp_tree.comp_id
_chem_comp_tree.atom_id
_chem_comp_tree.atom_back
_chem_comp_tree.atom_forward
_chem_comp_tree.connect_type
HUP      C1     ?      C2     START
HUP      C2     C1     H2     ?
HUP      H2     C2     ?      ?
HUP      C3     C2     H3     ?
HUP      H3     C3     ?      ?
HUP      C4     C3     C12    ?
HUP      C12    C4     C13    ?
HUP      C13    C12    H131   ?
HUP      H131   C13    ?      ?
HUP      H132   C13    ?      ?
HUP      C14    C13    C15    ?
HUP      C15    C14    H151   ?
HUP      H151   C15    ?      ?
HUP      H152   C15    ?      ?
HUP      H153   C15    ?      ?
HUP      C8     C14    H8     ?
HUP      H8     C8     ?      ?
HUP      C7     C8     H7     ?
HUP      H7     C7     ?      ?
HUP      C6     C7     H61    ?
HUP      H61    C6     ?      ?
HUP      H62    C6     ?      ?
HUP      C5     C6     N1     ?
HUP      N1     C5     HN1    ?
HUP      HN1    N1     ?      ?
HUP      C11    C7     C10    ?
HUP      C10    C11    H10    ?
HUP      H10    C10    ?      ?
HUP      C9     C10    H91    ?
HUP      H91    C9     ?      ?
HUP      H92    C9     ?      ?
HUP      H93    C9     ?      ?
HUP      N2     C12    HN21   ?
HUP      HN21   N2     ?      ?
HUP      HN22   N2     ?      ?
HUP      O1     C1     ?      END
HUP      C1     N1     ?      ADD
HUP      C4     C5     ?      ADD
HUP      C11    C12    ?      ADD
#
loop_
_chem_comp_chir.comp_id
_chem_comp_chir.id
_chem_comp_chir.atom_id_centre
_chem_comp_chir.atom_id_1
_chem_comp_chir.atom_id_2
_chem_comp_chir.atom_id_3
_chem_comp_chir.volume_sign
HUP chir_1  C7      C6      C8      C11    negative
HUP chir_2  C12     C13     C11     C4     positive
#
loop_
_chem_comp_plane_atom.comp_id
_chem_comp_plane_atom.plane_id
_chem_comp_plane_atom.atom_id
_chem_comp_plane_atom.dist_esd
HUP plan-1  C1     0.020
HUP plan-1  O1     0.020
HUP plan-1  N1     0.020
HUP plan-1  C2     0.020
HUP plan-2  C1     0.020
HUP plan-2  N1     0.020
HUP plan-2  C4     0.020
HUP plan-2  C5     0.020
HUP plan-3  C1     0.020
HUP plan-3  C2     0.020
HUP plan-3  C3     0.020
HUP plan-3  C4     0.020
HUP plan-4  C7     0.020
HUP plan-4  C10    0.020
HUP plan-4  C11    0.020
HUP plan-4  C12    0.020
HUP plan-5  C8     0.020
HUP plan-5  C13    0.020
HUP plan-5  C14    0.020
HUP plan-5  C15    0.020
