# Supplementary material for: High-throughput quantum-mechanics/molecular-mechanics (ONIOM) macromolecular crystallographic refinement with PHENIX/DivCon: the impact of mixed Hamiltonian methods on ligand and protein structure
Source: Acta Crystallogr D Struct Biol. 2018 Oct 29;74(Pt 11):1063–77. doi: 10.1107/S2059798318012913 (PMC6213575; doi:10.1107/S2059798318012913)
Supplement: Supplementary file 2 [file d-74-01063-sup2.gz › results_ONIOM/1HNN-H_refine_001.pdb]

REMARK Date 2017-01-11 Time 09:09:46 EST -0500 (1484143786.48 s)
REMARK PHENIX refinement
REMARK 
REMARK ****************** INPUT FILES AND LABELS ******************************
REMARK Reflections:
REMARK   file name      : 1HNN.sf
REMARK   labels         : ['r1hnnsf,wavelength_id=1,_refln.F_meas_au,_refln.F_meas_sigma_au']
REMARK R-free flags:
REMARK   file name      : 1HNN.sf
REMARK   label          : r1hnnsf,wavelength_id=1,_refln.status
REMARK   test_flag_value: 0
REMARK Model file name(s): 
REMARK   /scratch/oleg/2711224.gondor.quantumbioinc.com/1HNN-H.pdb
REMARK 
REMARK ******************** REFINEMENT SUMMARY: QUICK FACTS *******************
REMARK Start: r_work = 0.2326 r_free = 0.2763 bonds = 0.017 angles = 1.582
REMARK Final: r_work = 0.1971 r_free = 0.2490 bonds = 0.015 angles = 2.072
REMARK ************************************************************************
REMARK 
REMARK ****************** REFINEMENT STATISTICS STEP BY STEP ******************
REMARK leading digit, like 1_, means number of macro-cycle                     
REMARK 0    : statistics at the very beginning when nothing is done yet        
REMARK 1_bss: bulk solvent correction and/or (anisotropic) scaling             
REMARK 1_xyz: refinement of coordinates                                        
REMARK 1_adp: refinement of ADPs (Atomic Displacement Parameters)              
REMARK 1_occ: refinement of occupancies                                        
REMARK ------------------------------------------------------------------------
REMARK  stage       r-work r-free bonds angles b_min b_max b_ave n_water shift
REMARK       0    : 0.3876 0.3591 0.017  1.58  23.2  86.3  47.3 378      0.000
REMARK       1_bss: 0.2326 0.2763 0.017  1.58  22.6  85.7  46.8 378      0.000
REMARK 1_settarget: 0.2326 0.2763 0.017  1.58  22.6  85.7  46.8 378      0.000
REMARK       1_nqh: 0.2328 0.2759 0.017  1.58  22.6  85.7  46.8 378      0.007
REMARK    1_weight: 0.2328 0.2759 0.017  1.58  22.6  85.7  46.8 378      0.007
REMARK    1_checkH: 0.2333 0.2761 0.017  1.58  22.6  85.7  46.8 378      0.449
REMARK    1_xyzrec: 0.2277 0.2729 0.015  2.11  22.6  85.7  46.8 378      0.576
REMARK    1_checkH: 0.2277 0.2730 0.015  2.11  22.6  85.7  46.8 378      0.576
REMARK       1_adp: 0.2148 0.2706 0.015  2.11  22.3  91.5  48.1 378      0.576
REMARK   1_regHadp: 0.2140 0.2696 0.015  2.11  22.3  91.5  48.1 378      0.576
REMARK       1_occ: 0.2103 0.2641 0.015  2.11  22.3  91.5  48.1 378      0.576
REMARK       2_bss: 0.2086 0.2626 0.015  2.11  22.3  91.5  48.1 378      0.576
REMARK 2_settarget: 0.2086 0.2626 0.015  2.11  22.3  91.5  48.1 378      0.576
REMARK 2_updatecdl: 0.2086 0.2626 0.015  2.11  22.3  91.5  48.1 378      0.576
REMARK       2_nqh: 0.2085 0.2627 0.015  2.11  22.3  91.5  48.1 378      0.577
REMARK    2_weight: 0.2085 0.2627 0.015  2.11  22.3  91.5  48.1 378      0.577
REMARK    2_checkH: 0.2086 0.2628 0.015  2.11  22.3  91.5  48.1 378      0.576
REMARK    2_xyzrec: 0.2050 0.2570 0.015  2.04  22.3  91.5  48.1 378      0.595
REMARK    2_checkH: 0.2050 0.2570 0.015  2.04  22.3  91.5  48.1 378      0.595
REMARK       2_adp: 0.2023 0.2545 0.015  2.04  22.8  98.7  49.0 378      0.595
REMARK   2_regHadp: 0.2028 0.2550 0.015  2.04  22.8  98.7  49.0 378      0.595
REMARK       2_occ: 0.2017 0.2537 0.015  2.04  22.8  98.7  49.0 378      0.595
REMARK       3_bss: 0.2012 0.2534 0.015  2.04  22.8  98.7  49.0 378      0.595
REMARK 3_settarget: 0.2012 0.2534 0.015  2.04  22.8  98.7  49.0 378      0.595
REMARK 3_updatecdl: 0.2012 0.2534 0.015  2.03  22.8  98.7  49.0 378      0.595
REMARK       3_nqh: 0.2012 0.2534 0.015  2.03  22.8  98.7  49.0 378      0.595
REMARK    3_weight: 0.2012 0.2534 0.015  2.03  22.8  98.7  49.0 378      0.595
REMARK    3_checkH: 0.2012 0.2533 0.015  2.03  22.8  98.7  49.0 378      0.595
REMARK    3_xyzrec: 0.1981 0.2512 0.015  2.07  22.8  98.7  49.0 378      0.614
REMARK    3_checkH: 0.1981 0.2512 0.015  2.07  22.8  98.7  49.0 378      0.614
REMARK       3_adp: 0.1975 0.2498 0.015  2.07  24.2 136.4  49.7 378      0.614
REMARK   3_regHadp: 0.1976 0.2498 0.015  2.07  24.2 136.4  49.7 378      0.614
REMARK       3_occ: 0.1973 0.2496 0.015  2.07  24.2 136.4  49.7 378      0.614
REMARK         end: 0.1971 0.2490 0.015  2.07  24.2 136.4  49.7 378      0.614
REMARK ------------------------------------------------------------------------
REMARK MODEL CONTENT.
REMARK  ELEMENT        ATOM RECORD COUNT   OCCUPANCY SUM
REMARK        C                     2635         2632.51
REMARK        H                     4314         4310.40
REMARK        O                      829          828.48
REMARK        N                      730          729.05
REMARK        S                       22           21.84
REMARK      O1-                       64           64.00
REMARK    TOTAL                     8594         8586.27
REMARK -----------------------------------------------------------------------
REMARK r_free_flags.md5.hexdigest 312db31749ef22f9bcda860e47b7a8d4
REMARK 
REMARK IF THIS FILE IS FOR PDB DEPOSITION: REMOVE ALL FROM THIS LINE UP.
REMARK   3
REMARK   3 REFINEMENT.
REMARK   3   PROGRAM     : PHENIX (1.11.1_2575: ???)
REMARK   3   AUTHORS     : Adams,Afonine,Bunkoczi,Burnley,Chen,Dar,Davis,
REMARK   3               : Draizen,Echols,Gildea,Gros,Grosse-Kunstleve,Headd,
REMARK   3               : Hintze,Hung,Ioerger,Liebschner,McCoy,McKee,Moriarty,
REMARK   3               : Oeffner,Poon,Read,Richardson,Richardson,Sacchettini,
REMARK   3               : Sauter,Sobolev,Storoni,Terwilliger,Williams,Zwart
REMARK   3
REMARK   3  REFINEMENT TARGET : ML
REMARK   3  
REMARK   3  DATA USED IN REFINEMENT.
REMARK   3   RESOLUTION RANGE HIGH (ANGSTROMS) : 2.300   
REMARK   3   RESOLUTION RANGE LOW  (ANGSTROMS) : 38.484  
REMARK   3   MIN(FOBS/SIGMA_FOBS)              : 0.03  
REMARK   3   COMPLETENESS FOR RANGE        (%) : 90.42 
REMARK   3   NUMBER OF REFLECTIONS             : 34783     
REMARK   3   NUMBER OF REFLECTIONS (NON-ANOMALOUS) : 34783     
REMARK   3  
REMARK   3  FIT TO DATA USED IN REFINEMENT.
REMARK   3   R VALUE     (WORKING + TEST SET) : 0.2024
REMARK   3   R VALUE            (WORKING SET) : 0.1971
REMARK   3   FREE R VALUE                     : 0.2490
REMARK   3   FREE R VALUE TEST SET SIZE   (%) : 9.94  
REMARK   3   FREE R VALUE TEST SET COUNT      : 3456      
REMARK   3  
REMARK   3  FIT TO DATA USED IN REFINEMENT (IN BINS).
REMARK   3   BIN  RESOLUTION RANGE  COMPL.    NWORK NFREE   RWORK  RFREE  CCWORK CCFREE
REMARK   3     1 38.4893 -  6.7138    0.98     1531   159  0.1721 0.2157   0.934  0.919
REMARK   3     2  6.7138 -  5.3335    0.99     1435   165  0.1825 0.2135   0.917  0.906
REMARK   3     3  5.3335 -  4.6606    0.99     1421   155  0.1497 0.2133   0.946  0.877
REMARK   3     4  4.6606 -  4.2351    0.99     1391   165  0.1397 0.1745   0.949  0.933
REMARK   3     5  4.2351 -  3.9318    0.99     1392   146  0.1529 0.1923   0.948  0.910
REMARK   3     6  3.9318 -  3.7002    0.99     1370   170  0.1731 0.2306   0.930  0.884
REMARK   3     7  3.7002 -  3.5150    0.99     1372   162  0.1882 0.2498   0.910  0.833
REMARK   3     8  3.5150 -  3.3621    0.99     1393   135  0.2101 0.2338   0.884  0.862
REMARK   3     9  3.3621 -  3.2328    0.99     1372   159  0.2199 0.2663   0.883  0.808
REMARK   3    10  3.2328 -  3.1213    0.99     1380   138  0.2368 0.3355   0.866  0.679
REMARK   3    11  3.1213 -  3.0237    0.99     1349   166  0.2383 0.3133   0.860  0.745
REMARK   3    12  3.0237 -  2.9373    0.99     1353   162  0.2346 0.2671   0.858  0.821
REMARK   3    13  2.9373 -  2.8600    0.99     1378   129  0.2321 0.2971   0.862  0.701
REMARK   3    14  2.8600 -  2.7902    0.99     1362   155  0.2289 0.2940   0.862  0.807
REMARK   3    15  2.7902 -  2.7268    0.98     1350   139  0.2266 0.3134   0.866  0.726
REMARK   3    16  2.7268 -  2.6688    0.96     1287   149  0.2291 0.2808   0.853  0.789
REMARK   3    17  2.6688 -  2.6154    0.95     1289   147  0.2408 0.3138   0.829  0.702
REMARK   3    18  2.6154 -  2.5661    0.91     1262   131  0.2457 0.3158   0.810  0.722
REMARK   3    19  2.5661 -  2.5203    0.88     1180   161  0.2509 0.2863   0.814  0.779
REMARK   3    20  2.5203 -  2.4776    0.82     1121   112  0.2658 0.3561   0.772  0.603
REMARK   3    21  2.4776 -  2.4376    0.78     1075   118  0.2891 0.3394   0.743  0.636
REMARK   3    22  2.4376 -  2.4001    0.72      964   111  0.2818 0.3704   0.741  0.493
REMARK   3    23  2.4001 -  2.3648    0.64      873    90  0.2997 0.3902   0.713  0.575
REMARK   3    24  2.3648 -  2.3315    0.57      802    64  0.3319 0.3994   0.713  0.489
REMARK   3    25  2.3315 -  2.3000    0.47      625    68  0.3502 0.3987   0.620  0.431
REMARK   3  
REMARK   3  BULK SOLVENT MODELLING.
REMARK   3   METHOD USED        : FLAT BULK SOLVENT MODEL
REMARK   3   SOLVENT RADIUS     : 1.11    
REMARK   3   SHRINKAGE RADIUS   : 0.90    
REMARK   3   GRID STEP FACTOR   : 4.00    
REMARK   3  
REMARK   3  ERROR ESTIMATES.
REMARK   3   COORDINATE ERROR (MAXIMUM-LIKELIHOOD BASED)     : 0.33    
REMARK   3   PHASE ERROR (DEGREES, MAXIMUM-LIKELIHOOD BASED) : 27.37   
REMARK   3  
REMARK   3  STRUCTURE FACTORS CALCULATION ALGORITHM : FFT
REMARK   3  
REMARK   3  RESTRAINTS LIBRARY
REMARK   3    GEOSTD + MON.LIB. + CDL v1.2
REMARK   3  
REMARK   3  DEVIATIONS FROM IDEAL VALUES.
REMARK   3                 RMSD     MAX  COUNT
REMARK   3   BOND      :  0.015   0.235   4264
REMARK   3   ANGLE     :  2.072  16.735   5820
REMARK   3   CHIRALITY :  0.109   0.378    634
REMARK   3   PLANARITY :  0.018   0.167    758
REMARK   3   DIHEDRAL  : 15.380 177.055   2501
REMARK   3   MIN NONBONDED DISTANCE : 2.275 
REMARK   3  
REMARK   3  MOLPROBITY STATISTICS.
REMARK   3   ALL-ATOM CLASHSCORE : 1.47
REMARK   3   RAMACHANDRAN PLOT:
REMARK   3     OUTLIERS : 0.38  %
REMARK   3     ALLOWED  : 2.29  %
REMARK   3     FAVORED  : 97.33 %
REMARK   3   ROTAMER OUTLIERS : 9.22 %
REMARK   3   CBETA DEVIATIONS : 0
REMARK   3   PEPTIDE PLANE:
REMARK   3     CIS-PROLINE     : 4
REMARK   3     CIS-GENERAL     : 0
REMARK   3     TWISTED PROLINE : 0
REMARK   3     TWISTED GENERAL : 0
REMARK   3  
REMARK   3  ATOMIC DISPLACEMENT PARAMETERS.
REMARK   3   WILSON B : 42.24
REMARK   3   RMS(B_ISO_OR_EQUIVALENT_BONDED) : 6.38
REMARK   3   ATOMS          NUMBER OF ATOMS
REMARK   3                    ISO.  ANISO. 
REMARK   3    ALL         :   8594       0
REMARK   3    ALL (NO H)  :   4280       0
REMARK   3    SOLVENT     :    126       0
REMARK   3    NON-SOLVENT :   4154       0
REMARK   3    HYDROGENS   :   4314       0
REMARK   3
REMARK   3
REMARK   3   OTHER REFINEMENT REMARKS:
REMARK   3   XRAY REFINEMENT USING QUANTUM MECHANICAL FUNCTIONAL
REMARK   3   PROGRAM      :QuantumBio DivCon 6 build-7.1.1-b4015.17
REMARK   3   AUTHORS      :BORBULEVYCH O.Y., PLUMLEY J., 
REMARK   3                :MARTIN, R.I., WESTERHOFF L.M. 
REMARK   3
REMARK   3   REFERENCE     :BORBULEVYCH O.Y., PLUMLEY J.A.,
REMARK   3                 :MARTIN, R.I., MERZ, K.M.,  WESTERHOFF L.M.
REMARK   3                 :ACTA CRYSTLLOGRAPHICA SECTION D, 2014, 
REMARK   3                 :V. D70, pp. 1233-1247
REMARK   3   QM METHOD(HAMILTONIAN): PM6 AMBERFF14
REMARK   3   REGION QM REFINEMENT: 
REMARK   3      MAIN/BUFFER QM REGION RADII (A): 3.0 / 0.0
REMARK   3      LIGAND / STRAIN ENERGY: SKF_A_3001 / 5.48 KCAL/MOLE
REMARK   3      LIGAND / STRAIN ENERGY: SKF_B_3002 / 8.43 KCAL/MOLE
REMARK   3
HELIX    1   1 VAL A   23  TYR A   27  1               Generated by MOE    5
HELIX    2   2 PRO A   32  TYR A   40  1               Generated by MOE    9
HELIX    3   3 VAL A   53  ALA A   66  1               Generated by MOE   14
HELIX    4   4 TYR A   85  LEU A   87  5               Generated by MOE    3
HELIX    5   5 CYS A   91  HIS A   93  5               Generated by MOE    3
HELIX    6   6 GLU A  104  LEU A  114  1               Generated by MOE   11
HELIX    7   7 SER A  124  GLU A  134  1               Generated by MOE   11
HELIX    8   8 TRP A  140  ARG A  150  1               Generated by MOE   11
HELIX    9   9 LEU A  184  VAL A  187  1               Generated by MOE    4
HELIX   10  10 LEU A  191  THR A  202  1               Generated by MOE   12
HELIX   11  11 GLU A  236  ARG A  245  1               Generated by MOE   10
HELIX   12  12 ALA A  260  LEU A  262  5               Generated by MOE    3
HELIX   13  13 ALA B  517  ALA B  526  1               Generated by MOE   10
HELIX   14  14 TYR B  527  ARG B  529  5               Generated by MOE    3
HELIX   15  15 PRO B  532  TYR B  540  1               Generated by MOE    9
HELIX   16  16 VAL B  553  ALA B  566  1               Generated by MOE   14
HELIX   17  17 TYR B  585  LEU B  587  5               Generated by MOE    3
HELIX   18  18 CYS B  591  HIS B  593  5               Generated by MOE    3
HELIX   19  19 GLU B  604  LEU B  614  1               Generated by MOE   11
HELIX   20  20 SER B  624  GLU B  634  1               Generated by MOE   11
HELIX   21  21 TRP B  640  ARG B  650  1               Generated by MOE   11
HELIX   22  22 LEU B  684  ALA B  686  5               Generated by MOE    3
HELIX   23  23 LEU B  691  ILE B  701  1               Generated by MOE   11
HELIX   24  24 GLU B  736  ARG B  745  1               Generated by MOE   10
HELIX   25  25 ALA B  760  LEU B  762  5               Generated by MOE    3
SHEET    1       THR A  74  ILE A  78                  Generated by MOE
SHEET    2       ASP A  96  THR A 100                  Generated by MOE
SHEET    3       VAL A 151  VAL A 151                  Generated by MOE
SHEET    4       LYS A 152  LYS A 152                  Generated by MOE
SHEET    5       ARG A 153  LEU A 155                  Generated by MOE
SHEET    6       ALA A 175  ALA A 175                  Generated by MOE
SHEET    7       ASP A 176  ASP A 176                  Generated by MOE
SHEET    8       ALA A 177  ALA A 181                  Generated by MOE
SHEET    9       LEU A 205  LEU A 205                  Generated by MOE
SHEET   10       ARG A 206  GLY A 209                  Generated by MOE
SHEET   11       HIS A 210  ILE A 214                  Generated by MOE
SHEET   12       GLY A 215  LEU A 217                  Generated by MOE
SHEET   13       TRP A 221  ALA A 224                  Generated by MOE
SHEET   14       ALA A 227  THR A 230                  Generated by MOE
SHEET   15       TYR A 248  ILE A 257                  Generated by MOE
SHEET   16       GLY A 271  LYS A 279                  Generated by MOE
SHEET   17       GLY B 572  GLY B 572                  Generated by MOE
SHEET   18       ARG B 573  ARG B 573                  Generated by MOE
SHEET   19       THR B 574  ASP B 577                  Generated by MOE
SHEET   20       PHE B 594  PHE B 594                  Generated by MOE
SHEET   21       GLU B 595  GLU B 595                  Generated by MOE
SHEET   22       ASP B 596  ASP B 601                  Generated by MOE
SHEET   23       VAL B 651  VAL B 651                  Generated by MOE
SHEET   24       LYS B 652  LYS B 652                  Generated by MOE
SHEET   25       ARG B 653  PRO B 656                  Generated by MOE
SHEET   26       ALA B 675  ALA B 675                  Generated by MOE
SHEET   27       ASP B 676  ASP B 676                  Generated by MOE
SHEET   28       ALA B 677  ALA B 681                  Generated by MOE
SHEET   29       LEU B 705  LEU B 705                  Generated by MOE
SHEET   30       ARG B 706  GLY B 709                  Generated by MOE
SHEET   31       HIS B 710  ILE B 714                  Generated by MOE
SHEET   32       GLY B 715  LEU B 717                  Generated by MOE
SHEET   33       TRP B 721  ALA B 724                  Generated by MOE
SHEET   34       ALA B 727  THR B 730                  Generated by MOE
SHEET   35       TYR B 748  ILE B 757                  Generated by MOE
SHEET   36       GLY B 771  LYS B 779                  Generated by MOE
CRYST1   94.350   94.350  187.700  90.00  90.00  90.00 P 43 21 2
SCALE1      0.010599  0.000000  0.000000        0.00000
SCALE2      0.000000  0.010599  0.000000        0.00000
SCALE3      0.000000  0.000000  0.005328        0.00000
ATOM      1  N   ALA A  22      33.073  50.946  36.482  1.00 78.29           N
ATOM      2  CA  ALA A  22      34.423  51.224  35.932  1.00 73.63           C
ATOM      3  C   ALA A  22      34.689  50.486  34.603  1.00 96.84           C
ATOM      4  O   ALA A  22      35.829  50.098  34.316  1.00 90.81           O
ATOM      5  CB  ALA A  22      35.512  50.932  36.963  1.00 72.14           C
ATOM      6  H1  ALA A  22      32.930  51.465  37.337  1.00 93.95           H
ATOM      7  H2  ALA A  22      32.969  49.957  36.670  1.00 93.95           H
ATOM      8  HA  ALA A  22      34.472  52.292  35.713  1.00 88.36           H
ATOM      9  HB1 ALA A  22      35.296  51.463  37.889  1.00 86.57           H
ATOM     10  HB2 ALA A  22      35.555  49.860  37.164  1.00 86.57           H
ATOM     11  HB3 ALA A  22      36.480  51.266  36.587  1.00 86.57           H
ATOM     12  N   VAL A  23      33.644  50.360  33.762  1.00 98.14           N
ATOM     13  CA  VAL A  23      33.823  50.035  32.342  1.00 81.49           C
ATOM     14  C   VAL A  23      34.678  51.127  31.671  1.00 86.17           C
ATOM     15  O   VAL A  23      35.484  50.792  30.803  1.00 78.11           O
ATOM     16  CB  VAL A  23      32.490  49.832  31.569  1.00 78.68           C
ATOM     17  CG1 VAL A  23      31.636  48.685  32.147  1.00 64.45           C
ATOM     18  CG2 VAL A  23      31.663  51.127  31.452  1.00 66.17           C
ATOM     19  H   VAL A  23      32.728  50.666  34.063  1.00117.77           H
ATOM     20  HA  VAL A  23      34.374  49.095  32.286  1.00 97.78           H
ATOM     21  HB  VAL A  23      32.744  49.535  30.550  1.00 94.42           H
ATOM     22 HG11 VAL A  23      30.761  48.521  31.514  1.00 77.34           H
ATOM     23 HG12 VAL A  23      32.216  47.762  32.160  1.00 77.34           H
ATOM     24 HG13 VAL A  23      31.303  48.915  33.160  1.00 77.34           H
ATOM     25 HG21 VAL A  23      30.839  50.953  30.775  1.00 79.41           H
ATOM     26 HG22 VAL A  23      31.289  51.440  32.428  1.00 79.41           H
ATOM     27 HG23 VAL A  23      32.234  51.934  31.002  1.00 79.41           H
ATOM     28  N   ALA A  24      34.495  52.407  32.078  1.00 86.78           N
ATOM     29  CA  ALA A  24      35.137  53.592  31.501  1.00 83.36           C
ATOM     30  C   ALA A  24      36.647  53.413  31.374  1.00 83.52           C
ATOM     31  O   ALA A  24      37.226  53.913  30.414  1.00 79.01           O
ATOM     32  CB  ALA A  24      34.853  54.833  32.358  1.00 80.71           C
ATOM     33  H   ALA A  24      33.781  52.585  32.770  1.00104.13           H
ATOM     34  HA  ALA A  24      34.720  53.765  30.509  1.00100.03           H
ATOM     35  HB1 ALA A  24      35.387  55.689  31.941  1.00 96.85           H
ATOM     36  HB2 ALA A  24      33.792  55.065  32.359  1.00 96.85           H
ATOM     37  HB3 ALA A  24      35.189  54.668  33.382  1.00 96.85           H
ATOM     38  N   SER A  25      37.255  52.714  32.345  1.00 77.89           N
ATOM     39  CA  SER A  25      38.681  52.442  32.416  1.00 82.25           C
ATOM     40  C   SER A  25      39.113  51.546  31.241  1.00 76.51           C
ATOM     41  O   SER A  25      40.125  51.842  30.600  1.00 66.17           O
ATOM     42  CB  SER A  25      38.992  51.800  33.774  1.00 87.62           C
ATOM     43  OG  SER A  25      38.411  52.556  34.828  1.00 90.77           O
ATOM     44  H   SER A  25      36.689  52.354  33.099  1.00 93.47           H
ATOM     45  HA  SER A  25      39.227  53.384  32.362  1.00 98.70           H
ATOM     46  HB2 SER A  25      38.592  50.784  33.798  1.00105.14           H
ATOM     47  HB3 SER A  25      40.074  51.763  33.911  1.00105.14           H
ATOM     48  HG  SER A  25      38.627  52.138  35.665  1.00108.93           H
ATOM     49  N   ALA A  26      38.347  50.478  30.941  1.00 65.05           N
ATOM     50  CA  ALA A  26      38.585  49.631  29.761  1.00 68.87           C
ATOM     51  C   ALA A  26      38.387  50.422  28.464  1.00 57.95           C
ATOM     52  O   ALA A  26      39.189  50.250  27.546  1.00 56.32           O
ATOM     53  CB  ALA A  26      37.708  48.369  29.776  1.00 46.79           C
ATOM     54  H   ALA A  26      37.503  50.314  31.474  1.00 78.06           H
ATOM     55  HA  ALA A  26      39.624  49.301  29.793  1.00 82.64           H
ATOM     56  HB1 ALA A  26      37.990  47.724  28.942  1.00 56.15           H
ATOM     57  HB2 ALA A  26      37.858  47.819  30.704  1.00 56.15           H
ATOM     58  HB3 ALA A  26      36.655  48.637  29.683  1.00 56.15           H
ATOM     59  N   TYR A  27      37.361  51.297  28.419  1.00 52.91           N
ATOM     60  CA  TYR A  27      37.088  52.197  27.295  1.00 60.22           C
ATOM     61  C   TYR A  27      38.198  53.205  26.985  1.00 61.37           C
ATOM     62  O   TYR A  27      38.231  53.718  25.865  1.00 55.46           O
ATOM     63  CB  TYR A  27      35.734  52.902  27.455  1.00 54.16           C
ATOM     64  CG  TYR A  27      34.563  52.044  27.022  1.00 54.13           C
ATOM     65  CD1 TYR A  27      33.668  51.499  27.964  1.00 54.15           C
ATOM     66  CD2 TYR A  27      34.390  51.776  25.649  1.00 52.60           C
ATOM     67  CE1 TYR A  27      32.632  50.650  27.546  1.00 53.34           C
ATOM     68  CE2 TYR A  27      33.366  50.923  25.222  1.00 40.17           C
ATOM     69  CZ  TYR A  27      32.505  50.339  26.171  1.00 46.68           C
ATOM     70  OH  TYR A  27      31.566  49.462  25.748  1.00 46.39           O
ATOM     71  H   TYR A  27      36.743  51.355  29.217  1.00 63.49           H
ATOM     72  HA  TYR A  27      37.013  51.569  26.409  1.00 72.26           H
ATOM     73  HB2 TYR A  27      35.607  53.228  28.484  1.00 64.99           H
ATOM     74  HB3 TYR A  27      35.728  53.795  26.828  1.00 64.99           H
ATOM     75  HD1 TYR A  27      33.774  51.733  29.010  1.00 64.98           H
ATOM     76  HD2 TYR A  27      35.059  52.212  24.921  1.00 63.12           H
ATOM     77  HE1 TYR A  27      31.948  50.228  28.267  1.00 64.00           H
ATOM     78  HE2 TYR A  27      33.247  50.702  24.172  1.00 48.20           H
ATOM     79  HH  TYR A  27      31.040  49.099  26.471  1.00 55.67           H
ATOM     80  N   GLN A  28      39.108  53.485  27.931  1.00 60.53           N
ATOM     81  CA  GLN A  28      40.266  54.330  27.652  1.00 57.00           C
ATOM     82  C   GLN A  28      41.158  53.699  26.588  1.00 54.16           C
ATOM     83  O   GLN A  28      41.839  54.414  25.856  1.00 55.87           O
ATOM     84  CB  GLN A  28      41.049  54.646  28.939  1.00 66.33           C
ATOM     85  CG  GLN A  28      40.208  55.403  29.981  1.00 71.25           C
ATOM     86  CD  GLN A  28      39.487  56.606  29.355  1.00 80.23           C
ATOM     87  OE1 GLN A  28      40.123  57.513  28.823  1.00 78.22           O
ATOM     88  NE2 GLN A  28      38.154  56.622  29.396  1.00 76.49           N
ATOM     89  H   GLN A  28      39.031  53.060  28.845  1.00 72.64           H
ATOM     90  HA  GLN A  28      39.904  55.267  27.229  1.00 68.40           H
ATOM     91  HB2 GLN A  28      41.411  53.716  29.379  1.00 79.60           H
ATOM     92  HB3 GLN A  28      41.919  55.254  28.686  1.00 79.60           H
ATOM     93  HG2 GLN A  28      39.517  54.726  30.471  1.00 85.51           H
ATOM     94  HG3 GLN A  28      40.920  55.780  30.716  1.00 85.51           H
ATOM     95 HE21 GLN A  28      37.655  55.852  29.818  1.00 91.79           H
ATOM     96 HE22 GLN A  28      37.658  57.390  28.971  1.00 91.79           H
ATOM     97  N   ARG A  29      41.151  52.365  26.504  1.00 56.39           N
ATOM     98  CA  ARG A  29      41.976  51.610  25.567  1.00 64.82           C
ATOM     99  C   ARG A  29      41.255  51.324  24.230  1.00 62.19           C
ATOM    100  O   ARG A  29      41.830  50.630  23.393  1.00 56.91           O
ATOM    101  CB  ARG A  29      42.477  50.328  26.256  1.00 70.49           C
ATOM    102  CG  ARG A  29      43.278  50.552  27.560  1.00 72.87           C
ATOM    103  CD  ARG A  29      43.521  49.202  28.272  1.00 74.48           C
ATOM    104  NE  ARG A  29      44.946  48.842  28.463  1.00 85.98           N
ATOM    105  CZ  ARG A  29      45.918  48.786  27.534  1.00 92.34           C
ATOM    106  NH1 ARG A  29      45.720  49.113  26.264  1.00 88.81           N
ATOM    107  NH2 ARG A  29      47.142  48.393  27.872  1.00100.57           N1+
ATOM    108  H   ARG A  29      40.540  51.842  27.117  1.00 67.67           H
ATOM    109  HA  ARG A  29      42.860  52.200  25.320  1.00 77.79           H
ATOM    110  HB2 ARG A  29      41.617  49.696  26.479  1.00 84.58           H
ATOM    111  HB3 ARG A  29      43.113  49.794  25.550  1.00 84.58           H
ATOM    112  HG2 ARG A  29      44.212  51.068  27.337  1.00 87.44           H
ATOM    113  HG3 ARG A  29      42.705  51.181  28.243  1.00 87.44           H
ATOM    114  HD2 ARG A  29      43.048  49.247  29.253  1.00 89.38           H
ATOM    115  HD3 ARG A  29      43.038  48.395  27.721  1.00 89.38           H
ATOM    116  HE  ARG A  29      45.215  48.617  29.408  1.00103.17           H
ATOM    117 HH11 ARG A  29      44.812  49.421  25.955  1.00106.58           H
ATOM    118 HH12 ARG A  29      46.477  49.056  25.589  1.00106.58           H
ATOM    119 HH21 ARG A  29      47.355  48.134  28.822  1.00120.68           H
ATOM    120 HH22 ARG A  29      47.856  48.354  27.156  1.00120.68           H
ATOM    121  N   PHE A  30      40.005  51.797  24.055  1.00 54.02           N
ATOM    122  CA  PHE A  30      39.155  51.520  22.892  1.00 46.61           C
ATOM    123  C   PHE A  30      39.720  52.159  21.623  1.00 49.53           C
ATOM    124  O   PHE A  30      39.766  53.381  21.513  1.00 49.99           O
ATOM    125  CB  PHE A  30      37.753  52.053  23.188  1.00 50.20           C
ATOM    126  CG  PHE A  30      36.665  51.717  22.184  1.00 47.52           C
ATOM    127  CD1 PHE A  30      35.774  50.663  22.462  1.00 49.83           C
ATOM    128  CD2 PHE A  30      36.484  52.490  21.019  1.00 44.85           C
ATOM    129  CE1 PHE A  30      34.703  50.390  21.597  1.00 45.72           C
ATOM    130  CE2 PHE A  30      35.424  52.205  20.144  1.00 49.04           C
ATOM    131  CZ  PHE A  30      34.521  51.167  20.443  1.00 49.98           C
ATOM    132  H   PHE A  30      39.611  52.379  24.780  1.00 64.83           H
ATOM    133  HA  PHE A  30      39.087  50.443  22.755  1.00 55.93           H
ATOM    134  HB2 PHE A  30      37.444  51.660  24.156  1.00 60.24           H
ATOM    135  HB3 PHE A  30      37.814  53.134  23.276  1.00 60.24           H
ATOM    136  HD1 PHE A  30      35.896  50.075  23.358  1.00 59.79           H
ATOM    137  HD2 PHE A  30      37.151  53.310  20.796  1.00 53.82           H
ATOM    138  HE1 PHE A  30      34.013  49.593  21.825  1.00 54.86           H
ATOM    139  HE2 PHE A  30      35.289  52.793  19.248  1.00 58.84           H
ATOM    140  HZ  PHE A  30      33.689  50.964  19.785  1.00 59.97           H
ATOM    141  N   GLU A  31      40.103  51.317  20.656  1.00 46.10           N
ATOM    142  CA  GLU A  31      40.562  51.726  19.327  1.00 50.33           C
ATOM    143  C   GLU A  31      39.357  51.741  18.341  1.00 54.31           C
ATOM    144  O   GLU A  31      38.825  50.674  18.002  1.00 48.15           O
ATOM    145  CB  GLU A  31      41.668  50.758  18.837  1.00 52.99           C
ATOM    146  CG  GLU A  31      42.857  50.628  19.807  1.00 44.54           C
ATOM    147  CD  GLU A  31      43.991  49.708  19.334  1.00 62.10           C
ATOM    148  OE1 GLU A  31      44.201  49.597  18.101  1.00 57.26           O
ATOM    149  OE2 GLU A  31      44.627  49.116  20.236  1.00 61.69           O1-
ATOM    150  H   GLU A  31      40.065  50.325  20.840  1.00 55.32           H
ATOM    151  HA  GLU A  31      41.013  52.713  19.397  1.00 60.40           H
ATOM    152  HB2 GLU A  31      41.240  49.767  18.706  1.00 63.59           H
ATOM    153  HB3 GLU A  31      42.027  51.107  17.866  1.00 63.59           H
ATOM    154  HG2 GLU A  31      43.285  51.622  19.924  1.00 53.45           H
ATOM    155  HG3 GLU A  31      42.534  50.310  20.797  1.00 53.45           H
ATOM    156  N   PRO A  32      38.931  52.914  17.829  1.00 51.20           N
ATOM    157  CA  PRO A  32      37.854  53.002  16.841  1.00 46.60           C
ATOM    158  C   PRO A  32      38.132  52.251  15.525  1.00 46.37           C
ATOM    159  O   PRO A  32      37.236  51.570  15.032  1.00 42.44           O
ATOM    160  CB  PRO A  32      37.713  54.496  16.541  1.00 47.74           C
ATOM    161  CG  PRO A  32      38.234  55.151  17.817  1.00 52.85           C
ATOM    162  CD  PRO A  32      39.368  54.237  18.229  1.00 50.34           C
ATOM    163  HA  PRO A  32      36.921  52.680  17.308  1.00 55.92           H
ATOM    164  HB2 PRO A  32      38.392  54.761  15.728  1.00 57.28           H
ATOM    165  HB3 PRO A  32      36.701  54.801  16.291  1.00 57.28           H
ATOM    166  HG2 PRO A  32      38.618  56.150  17.615  1.00 63.42           H
ATOM    167  HG3 PRO A  32      37.469  55.173  18.589  1.00 63.42           H
ATOM    168  HD2 PRO A  32      40.278  54.514  17.705  1.00 60.41           H
ATOM    169  HD3 PRO A  32      39.476  54.325  19.306  1.00 60.41           H
ATOM    170  N   ARG A  33      39.358  52.313  14.977  1.00 37.84           N
ATOM    171  CA  ARG A  33      39.698  51.637  13.736  1.00 41.16           C
ATOM    172  C   ARG A  33      39.650  50.117  13.926  1.00 45.87           C
ATOM    173  O   ARG A  33      39.308  49.407  12.987  1.00 47.92           O
ATOM    174  CB  ARG A  33      41.024  52.166  13.186  1.00 34.48           C
ATOM    175  H   ARG A  33      40.079  52.855  15.432  1.00 45.41           H
ATOM    176  HA  ARG A  33      38.934  51.896  13.004  1.00 49.39           H
ATOM    177  HB1 ARG A  33      40.963  53.247  13.041  1.00 41.37           H
ATOM    178  HB3 ARG A  33      41.228  51.706  12.221  1.00 41.37           H
ATOM    179  N   ALA A  34      39.925  49.597  15.129  1.00 41.22           N
ATOM    180  CA  ALA A  34      39.792  48.168  15.376  1.00 39.91           C
ATOM    181  C   ALA A  34      38.326  47.742  15.533  1.00 44.63           C
ATOM    182  O   ALA A  34      37.922  46.688  15.047  1.00 42.18           O
ATOM    183  CB  ALA A  34      40.603  47.766  16.602  1.00 36.33           C
ATOM    184  H   ALA A  34      40.152  50.208  15.900  1.00 49.46           H
ATOM    185  HA  ALA A  34      40.211  47.635  14.522  1.00 47.90           H
ATOM    186  HB1 ALA A  34      40.579  46.681  16.714  1.00 43.59           H
ATOM    187  HB2 ALA A  34      41.638  48.099  16.489  1.00 43.59           H
ATOM    188  HB3 ALA A  34      40.165  48.221  17.489  1.00 43.59           H
ATOM    189  N   TYR A  35      37.542  48.547  16.243  1.00 29.49           N
ATOM    190  CA  TYR A  35      36.136  48.279  16.473  1.00 44.93           C
ATOM    191  C   TYR A  35      35.422  48.148  15.098  1.00 37.15           C
ATOM    192  O   TYR A  35      34.793  47.157  14.815  1.00 41.14           O
ATOM    193  CB  TYR A  35      35.534  49.405  17.329  1.00 38.14           C
ATOM    194  CG  TYR A  35      34.058  49.238  17.500  1.00 31.73           C
ATOM    195  CD1 TYR A  35      33.576  48.286  18.416  1.00 36.99           C
ATOM    196  CD2 TYR A  35      33.171  50.055  16.795  1.00 38.14           C
ATOM    197  CE1 TYR A  35      32.214  48.165  18.649  1.00 38.09           C
ATOM    198  CE2 TYR A  35      31.791  49.924  16.972  1.00 35.79           C
ATOM    199  CZ  TYR A  35      31.350  48.975  17.891  1.00 40.71           C
ATOM    200  OH  TYR A  35      30.011  48.728  18.091  1.00 41.51           O
ATOM    201  H   TYR A  35      37.956  49.355  16.644  1.00 35.38           H
ATOM    202  HA  TYR A  35      36.000  47.299  17.015  1.00 53.91           H
ATOM    203  HB2 TYR A  35      36.037  49.412  18.321  1.00 45.76           H
ATOM    204  HB3 TYR A  35      35.769  50.402  16.906  1.00 45.76           H
ATOM    205  HD1 TYR A  35      34.275  47.653  18.966  1.00 44.38           H
ATOM    206  HD2 TYR A  35      33.549  50.808  16.107  1.00 45.77           H
ATOM    207  HE1 TYR A  35      31.806  47.483  19.398  1.00 45.70           H
ATOM    208  HE2 TYR A  35      31.103  50.555  16.423  1.00 42.95           H
ATOM    209  HH  TYR A  35      29.444  49.416  17.651  1.00 49.81           H
ATOM    210  N   LEU A  36      35.626  49.155  14.243  1.00 38.59           N
ATOM    211  CA  LEU A  36      35.121  49.259  12.870  1.00 38.84           C
ATOM    212  C   LEU A  36      35.522  48.062  12.012  1.00 42.52           C
ATOM    213  O   LEU A  36      34.687  47.465  11.339  1.00 42.05           O
ATOM    214  CB  LEU A  36      35.689  50.528  12.217  1.00 41.54           C
ATOM    215  CG  LEU A  36      35.044  51.832  12.702  1.00 35.83           C
ATOM    216  CD1 LEU A  36      35.912  53.012  12.231  1.00 39.75           C
ATOM    217  CD2 LEU A  36      33.642  51.992  12.127  1.00 34.19           C
ATOM    218  H   LEU A  36      36.205  49.915  14.567  1.00 46.31           H
ATOM    219  HA  LEU A  36      34.039  49.323  12.891  1.00 46.60           H
ATOM    220  HB2 LEU A  36      36.760  50.564  12.427  1.00 49.85           H
ATOM    221  HB3 LEU A  36      35.583  50.464  11.132  1.00 49.85           H
ATOM    222  HG  LEU A  36      34.975  51.834  13.789  1.00 42.99           H
ATOM    223 HD11 LEU A  36      35.465  53.955  12.536  1.00 47.70           H
ATOM    224 HD12 LEU A  36      36.909  52.949  12.666  1.00 47.70           H
ATOM    225 HD13 LEU A  36      35.995  53.003  11.146  1.00 47.70           H
ATOM    226 HD21 LEU A  36      33.229  52.937  12.477  1.00 41.02           H
ATOM    227 HD22 LEU A  36      33.682  52.002  11.037  1.00 41.02           H
ATOM    228 HD23 LEU A  36      32.994  51.181  12.458  1.00 41.02           H
ATOM    229  N   ARG A  37      36.810  47.706  12.030  1.00 42.63           N
ATOM    230  CA  ARG A  37      37.325  46.536  11.338  1.00 38.73           C
ATOM    231  C   ARG A  37      36.625  45.242  11.781  1.00 45.44           C
ATOM    232  O   ARG A  37      36.311  44.392  10.949  1.00 42.39           O
ATOM    233  CB  ARG A  37      38.821  46.481  11.626  1.00 50.33           C
ATOM    234  CG  ARG A  37      39.537  45.534  10.673  1.00 44.91           C
ATOM    235  CD  ARG A  37      41.053  45.636  10.895  1.00 54.65           C
ATOM    236  NE  ARG A  37      41.515  44.603  11.829  1.00 67.97           N
ATOM    237  CZ  ARG A  37      41.989  43.406  11.466  1.00 66.11           C
ATOM    238  NH1 ARG A  37      42.212  43.080  10.190  1.00 52.33           N
ATOM    239  NH2 ARG A  37      42.236  42.511  12.417  1.00 67.60           N1+
ATOM    240  H   ARG A  37      37.457  48.248  12.586  1.00 51.16           H
ATOM    241  HA  ARG A  37      37.166  46.682  10.270  1.00 46.47           H
ATOM    242  HB2 ARG A  37      39.240  47.473  11.465  1.00 60.40           H
ATOM    243  HB3 ARG A  37      39.002  46.187  12.661  1.00 60.40           H
ATOM    244  HG2 ARG A  37      39.192  44.513  10.847  1.00 53.90           H
ATOM    245  HG3 ARG A  37      39.307  45.813   9.645  1.00 53.90           H
ATOM    246  HD2 ARG A  37      41.556  45.535   9.932  1.00 65.58           H
ATOM    247  HD3 ARG A  37      41.320  46.613  11.301  1.00 65.58           H
ATOM    248  HE  ARG A  37      41.340  44.764  12.810  1.00 81.57           H
ATOM    249 HH11 ARG A  37      42.011  43.752   9.466  1.00 62.80           H
ATOM    250 HH12 ARG A  37      42.555  42.163   9.951  1.00 62.80           H
ATOM    251 HH21 ARG A  37      42.054  42.742  13.383  1.00 81.13           H
ATOM    252 HH22 ARG A  37      42.585  41.597  12.174  1.00 81.13           H
ATOM    253  N   ASN A  38      36.400  45.102  13.090  1.00 38.05           N
ATOM    254  CA  ASN A  38      35.823  43.927  13.719  1.00 36.42           C
ATOM    255  C   ASN A  38      34.330  43.771  13.404  1.00 39.26           C
ATOM    256  O   ASN A  38      33.849  42.641  13.329  1.00 34.86           O
ATOM    257  CB  ASN A  38      36.033  43.988  15.244  1.00 37.61           C
ATOM    258  CG  ASN A  38      37.464  43.891  15.773  1.00 41.86           C
ATOM    259  OD1 ASN A  38      38.413  43.538  15.074  1.00 39.63           O
ATOM    260  ND2 ASN A  38      37.622  44.161  17.072  1.00 45.15           N
ATOM    261  H   ASN A  38      36.715  45.838  13.704  1.00 45.66           H
ATOM    262  HA  ASN A  38      36.344  43.049  13.339  1.00 43.71           H
ATOM    263  HB2 ASN A  38      35.587  44.901  15.635  1.00 45.13           H
ATOM    264  HB3 ASN A  38      35.477  43.167  15.689  1.00 45.13           H
ATOM    265 HD21 ASN A  38      38.538  44.107  17.489  1.00 54.18           H
ATOM    266 HD22 ASN A  38      36.817  44.401  17.636  1.00 54.18           H
ATOM    267  N   ASN A  39      33.577  44.871  13.266  1.00 36.32           N
ATOM    268  CA  ASN A  39      32.109  44.825  13.208  1.00 32.46           C
ATOM    269  C   ASN A  39      31.478  45.274  11.892  1.00 38.61           C
ATOM    270  O   ASN A  39      30.300  44.989  11.672  1.00 45.60           O
ATOM    271  CB  ASN A  39      31.568  45.582  14.411  1.00 37.06           C
ATOM    272  CG  ASN A  39      32.035  44.845  15.675  1.00 37.10           C
ATOM    273  OD1 ASN A  39      31.679  43.685  15.870  1.00 36.59           O
ATOM    274  ND2 ASN A  39      32.847  45.489  16.510  1.00 31.57           N
ATOM    275  H   ASN A  39      34.020  45.773  13.358  1.00 43.58           H
ATOM    276  HA  ASN A  39      31.783  43.792  13.325  1.00 38.95           H
ATOM    277  HB2 ASN A  39      31.919  46.613  14.398  1.00 44.47           H
ATOM    278  HB3 ASN A  39      30.480  45.532  14.351  1.00 44.47           H
ATOM    279 HD21 ASN A  39      33.183  45.014  17.336  1.00 37.89           H
ATOM    280 HD22 ASN A  39      33.134  46.437  16.318  1.00 37.89           H
ATOM    281  N   TYR A  40      32.230  45.975  11.044  1.00 32.08           N
ATOM    282  CA  TYR A  40      31.669  46.772   9.954  1.00 39.98           C
ATOM    283  C   TYR A  40      32.459  46.687   8.633  1.00 38.61           C
ATOM    284  O   TYR A  40      32.103  47.326   7.672  1.00 46.73           O
ATOM    285  CB  TYR A  40      31.566  48.276  10.304  1.00 38.12           C
ATOM    286  CG  TYR A  40      30.587  48.435  11.419  1.00 33.74           C
ATOM    287  CD1 TYR A  40      31.012  48.593  12.745  1.00 37.16           C
ATOM    288  CD2 TYR A  40      29.216  48.395  11.114  1.00 35.77           C
ATOM    289  CE1 TYR A  40      30.077  48.666  13.782  1.00 33.69           C
ATOM    290  CE2 TYR A  40      28.269  48.455  12.124  1.00 33.43           C
ATOM    291  CZ  TYR A  40      28.731  48.588  13.444  1.00 33.93           C
ATOM    292  OH  TYR A  40      27.731  48.568  14.396  1.00 31.55           O
ATOM    293  H   TYR A  40      33.155  46.184  11.339  1.00 38.49           H
ATOM    294  HA  TYR A  40      30.632  46.410   9.704  1.00 47.98           H
ATOM    295  HB2 TYR A  40      32.555  48.702  10.545  1.00 45.74           H
ATOM    296  HB3 TYR A  40      31.243  48.852   9.405  1.00 45.74           H
ATOM    297  HD1 TYR A  40      32.073  48.639  12.976  1.00 44.60           H
ATOM    298  HD2 TYR A  40      28.896  48.356  10.080  1.00 42.92           H
ATOM    299  HE1 TYR A  40      30.397  48.788  14.813  1.00 40.43           H
ATOM    300  HE2 TYR A  40      27.209  48.451  11.911  1.00 40.11           H
ATOM    301  HH  TYR A  40      27.975  49.100  15.200  1.00 37.86           H
ATOM    302  N   ALA A  41      33.495  45.822   8.654  1.00 38.84           N
ATOM    303  CA  ALA A  41      34.175  45.252   7.500  1.00 36.96           C
ATOM    304  C   ALA A  41      33.898  43.752   7.397  1.00 39.06           C
ATOM    305  O   ALA A  41      33.484  43.153   8.388  1.00 39.29           O
ATOM    306  CB  ALA A  41      35.676  45.448   7.659  1.00 34.79           C
ATOM    307  H   ALA A  41      33.718  45.397   9.542  1.00 46.60           H
ATOM    308  HA  ALA A  41      33.843  45.763   6.596  1.00 44.35           H
ATOM    309  HB1 ALA A  41      36.186  45.137   6.750  1.00 41.74           H
ATOM    310  HB2 ALA A  41      35.893  46.498   7.856  1.00 41.74           H
ATOM    311  HB3 ALA A  41      36.044  44.846   8.485  1.00 41.74           H
ATOM    312  N   PRO A  42      34.124  43.121   6.231  1.00 45.93           N
ATOM    313  CA  PRO A  42      33.820  41.710   6.021  1.00 41.19           C
ATOM    314  C   PRO A  42      34.444  40.758   7.066  1.00 33.62           C
ATOM    315  O   PRO A  42      35.574  40.982   7.495  1.00 43.47           O
ATOM    316  CB  PRO A  42      34.378  41.425   4.618  1.00 38.77           C
ATOM    317  CG  PRO A  42      34.124  42.748   3.900  1.00 43.06           C
ATOM    318  CD  PRO A  42      34.490  43.757   4.971  1.00 38.93           C
ATOM    319  HA  PRO A  42      32.738  41.613   5.960  1.00 49.43           H
ATOM    320  HB2 PRO A  42      35.456  41.277   4.702  1.00 46.53           H
ATOM    321  HB3 PRO A  42      33.913  40.580   4.110  1.00 46.53           H
ATOM    322  HG2 PRO A  42      34.793  42.874   3.048  1.00 51.67           H
ATOM    323  HG3 PRO A  42      33.077  42.835   3.600  1.00 51.67           H
ATOM    324  HD2 PRO A  42      35.565  43.936   4.946  1.00 46.72           H
ATOM    325  HD3 PRO A  42      33.906  44.658   4.776  1.00 46.72           H
ATOM    326  N   PRO A  43      33.720  39.698   7.486  1.00 38.20           N
ATOM    327  CA  PRO A  43      32.484  39.227   6.863  1.00 32.20           C
ATOM    328  C   PRO A  43      31.199  39.959   7.278  1.00 41.78           C
ATOM    329  O   PRO A  43      30.235  39.901   6.516  1.00 36.65           O
ATOM    330  CB  PRO A  43      32.393  37.759   7.310  1.00 37.43           C
ATOM    331  CG  PRO A  43      33.023  37.771   8.707  1.00 42.67           C
ATOM    332  CD  PRO A  43      34.202  38.711   8.452  1.00 39.61           C
ATOM    333  HA  PRO A  43      32.590  39.192   5.780  1.00 38.64           H
ATOM    334  HB2 PRO A  43      31.387  37.343   7.300  1.00 44.92           H
ATOM    335  HB3 PRO A  43      33.037  37.174   6.651  1.00 44.92           H
ATOM    336  HG2 PRO A  43      32.323  38.160   9.447  1.00 51.21           H
ATOM    337  HG3 PRO A  43      33.386  36.783   8.996  1.00 51.21           H
ATOM    338  HD2 PRO A  43      34.506  39.158   9.398  1.00 47.53           H
ATOM    339  HD3 PRO A  43      35.014  38.138   8.001  1.00 47.53           H
ATOM    340  N   ARG A  44      31.168  40.635   8.442  1.00 39.32           N
ATOM    341  CA  ARG A  44      29.942  41.181   9.019  1.00 31.75           C
ATOM    342  C   ARG A  44      29.467  42.465   8.307  1.00 36.22           C
ATOM    343  O   ARG A  44      28.299  42.792   8.268  1.00 33.43           O
ATOM    344  CB  ARG A  44      30.108  41.555  10.524  1.00 37.21           C
ATOM    345  CG  ARG A  44      30.209  40.321  11.423  1.00 40.94           C
ATOM    346  CD  ARG A  44      30.830  40.674  12.801  1.00 39.44           C
ATOM    347  NE  ARG A  44      30.423  39.621  13.768  1.00 38.30           N
ATOM    348  CZ  ARG A  44      30.711  39.662  15.152  1.00 39.36           C
ATOM    349  NH1 ARG A  44      30.791  40.817  15.858  1.00 33.57           N
ATOM    350  NH2 ARG A  44      30.779  38.475  15.835  1.00 34.60           N1+
ATOM    351  H   ARG A  44      32.023  40.748   8.935  1.00 47.18           H
ATOM    352  HA  ARG A  44      29.102  40.439   8.920  1.00 38.10           H
ATOM    353  HB2 ARG A  44      30.995  42.205  10.646  1.00 44.65           H
ATOM    354  HB3 ARG A  44      29.243  42.177  10.832  1.00 44.65           H
ATOM    355  HG2 ARG A  44      29.205  39.861  11.535  1.00 49.13           H
ATOM    356  HG3 ARG A  44      30.825  39.537  10.929  1.00 49.13           H
ATOM    357  HD2 ARG A  44      31.938  40.751  12.718  1.00 47.33           H
ATOM    358  HD3 ARG A  44      30.487  41.672  13.162  1.00 47.33           H
ATOM    359  HE  ARG A  44      30.416  38.671  13.359  1.00 45.95           H
ATOM    360 HH11 ARG A  44      30.962  41.710  15.423  1.00 40.28           H
ATOM    361 HH12 ARG A  44      30.955  40.726  16.983  1.00 40.28           H
ATOM    362 HH21 ARG A  44      30.506  37.601  15.396  1.00 41.52           H
ATOM    363 HH22 ARG A  44      30.829  38.452  16.902  1.00 41.52           H
ATOM    364  N   GLY A  45      30.454  43.171   7.749  1.00 36.23           N
ATOM    365  CA  GLY A  45      30.275  44.312   6.865  1.00 46.86           C
ATOM    366  C   GLY A  45      30.243  43.966   5.370  1.00 46.20           C
ATOM    367  O   GLY A  45      30.175  44.888   4.551  1.00 45.68           O
ATOM    368  H   GLY A  45      31.398  42.847   7.894  1.00 43.48           H
ATOM    369  HA2 GLY A  45      29.326  44.784   7.103  1.00 56.23           H
ATOM    370  HA3 GLY A  45      31.096  45.008   7.027  1.00 56.23           H
ATOM    371  N   ASP A  46      30.258  42.676   5.004  1.00 49.89           N
ATOM    372  CA  ASP A  46      29.945  42.274   3.630  1.00 46.23           C
ATOM    373  C   ASP A  46      28.424  42.291   3.515  1.00 42.63           C
ATOM    374  O   ASP A  46      27.780  41.412   4.073  1.00 50.94           O
ATOM    375  CB  ASP A  46      30.554  40.903   3.287  1.00 49.88           C
ATOM    376  CG  ASP A  46      30.382  40.474   1.811  1.00 62.43           C
ATOM    377  OD1 ASP A  46      31.235  39.657   1.397  1.00 56.80           O
ATOM    378  OD2 ASP A  46      29.435  40.938   1.120  1.00 51.60           O1-
ATOM    379  H   ASP A  46      30.270  41.957   5.712  1.00 59.87           H
ATOM    380  HA  ASP A  46      30.372  43.004   2.941  1.00 55.47           H
ATOM    381  HB2 ASP A  46      31.612  40.868   3.549  1.00 59.85           H
ATOM    382  HB3 ASP A  46      30.081  40.137   3.902  1.00 59.85           H
ATOM    383  N   LEU A  47      27.858  43.276   2.806  1.00 38.80           N
ATOM    384  CA  LEU A  47      26.415  43.433   2.626  1.00 38.99           C
ATOM    385  C   LEU A  47      25.855  42.775   1.358  1.00 33.54           C
ATOM    386  O   LEU A  47      24.646  42.837   1.153  1.00 37.86           O
ATOM    387  CB  LEU A  47      26.034  44.922   2.674  1.00 31.21           C
ATOM    388  CG  LEU A  47      26.554  45.677   3.916  1.00 44.79           C
ATOM    389  CD1 LEU A  47      26.009  47.097   3.914  1.00 38.26           C
ATOM    390  CD2 LEU A  47      26.115  45.054   5.241  1.00 50.60           C
ATOM    391  H   LEU A  47      28.452  43.988   2.404  1.00 46.56           H
ATOM    392  HA  LEU A  47      25.907  42.945   3.459  1.00 46.79           H
ATOM    393  HB2 LEU A  47      26.424  45.408   1.780  1.00 37.45           H
ATOM    394  HB3 LEU A  47      24.946  44.998   2.656  1.00 37.45           H
ATOM    395  HG  LEU A  47      27.643  45.729   3.901  1.00 53.74           H
ATOM    396 HD11 LEU A  47      26.543  47.694   4.653  1.00 45.91           H
ATOM    397 HD12 LEU A  47      26.173  47.521   2.930  1.00 45.91           H
ATOM    398 HD13 LEU A  47      24.939  47.103   4.129  1.00 45.91           H
ATOM    399 HD21 LEU A  47      26.494  45.646   6.075  1.00 60.72           H
ATOM    400 HD22 LEU A  47      25.024  45.045   5.277  1.00 60.72           H
ATOM    401 HD23 LEU A  47      26.502  44.038   5.338  1.00 60.72           H
ATOM    402  N   CYS A  48      26.664  42.135   0.516  0.92 35.48           N
ATOM    403  CA  CYS A  48      26.105  41.441  -0.645  0.92 43.06           C
ATOM    404  C   CYS A  48      25.205  40.267  -0.237  0.92 36.67           C
ATOM    405  O   CYS A  48      24.225  40.003  -0.933  0.92 41.64           O
ATOM    406  CB  CYS A  48      27.221  40.981  -1.573  0.92 27.19           C
ATOM    407  SG  CYS A  48      28.189  42.422  -2.139  0.92 42.67           S
ATOM    408  H   CYS A  48      27.658  42.059   0.699  0.92 42.57           H
ATOM    409  HA  CYS A  48      25.485  42.150  -1.195  0.92 51.67           H
ATOM    410  HB2 CYS A  48      27.877  40.308  -1.028  0.92 32.63           H
ATOM    411  HB3 CYS A  48      26.803  40.454  -2.426  0.92 32.63           H
ATOM    412  HG  CYS A  48      29.179  41.707  -2.680  0.92 51.21           H
ATOM    413  N   ASN A  49      25.508  39.563   0.864  0.98 39.91           N
ATOM    414  CA  ASN A  49      24.700  38.402   1.265  0.98 43.67           C
ATOM    415  C   ASN A  49      23.427  38.902   1.965  0.98 45.25           C
ATOM    416  O   ASN A  49      23.539  39.635   2.936  0.98 36.06           O
ATOM    417  CB  ASN A  49      25.517  37.477   2.192  0.98 42.68           C
ATOM    418  CG  ASN A  49      24.738  36.178   2.390  0.98 55.83           C
ATOM    419  OD1 ASN A  49      23.793  36.138   3.172  0.98 54.05           O
ATOM    420  ND2 ASN A  49      25.075  35.125   1.641  0.98 62.75           N
ATOM    421  H   ASN A  49      26.285  39.848   1.448  0.98 47.89           H
ATOM    422  HA  ASN A  49      24.448  37.833   0.370  0.98 52.40           H
ATOM    423  HB2 ASN A  49      26.499  37.279   1.757  0.98 51.22           H
ATOM    424  HB3 ASN A  49      25.627  37.967   3.154  0.98 51.22           H
ATOM    425 HD21 ASN A  49      24.555  34.266   1.742  0.98 75.30           H
ATOM    426 HD22 ASN A  49      25.834  35.189   0.979  0.98 75.30           H
ATOM    427  N   PRO A  50      22.215  38.525   1.551  1.00 45.05           N
ATOM    428  CA  PRO A  50      21.007  39.119   2.127  1.00 41.77           C
ATOM    429  C   PRO A  50      20.653  38.566   3.517  1.00 43.74           C
ATOM    430  O   PRO A  50      19.884  39.218   4.211  1.00 41.37           O
ATOM    431  CB  PRO A  50      19.933  38.803   1.083  1.00 43.63           C
ATOM    432  CG  PRO A  50      20.409  37.475   0.485  1.00 48.44           C
ATOM    433  CD  PRO A  50      21.927  37.638   0.443  1.00 43.09           C
ATOM    434  HA  PRO A  50      21.073  40.201   2.173  1.00 50.12           H
ATOM    435  HB2 PRO A  50      18.914  38.756   1.473  1.00 52.36           H
ATOM    436  HB3 PRO A  50      20.009  39.569   0.306  1.00 52.36           H
ATOM    437  HG2 PRO A  50      20.098  36.640   1.118  1.00 58.13           H
ATOM    438  HG3 PRO A  50      20.037  37.350  -0.533  1.00 58.13           H
ATOM    439  HD2 PRO A  50      22.395  36.659   0.563  1.00 51.70           H
ATOM    440  HD3 PRO A  50      22.208  38.133  -0.486  1.00 51.70           H
ATOM    441  N   ASN A  51      21.241  37.435   3.942  1.00 38.02           N
ATOM    442  CA  ASN A  51      21.036  36.814   5.246  1.00 41.59           C
ATOM    443  C   ASN A  51      22.005  37.318   6.323  1.00 38.77           C
ATOM    444  O   ASN A  51      21.966  36.794   7.424  1.00 41.39           O
ATOM    445  CB  ASN A  51      21.119  35.279   5.118  1.00 47.87           C
ATOM    446  CG  ASN A  51      20.123  34.734   4.086  1.00 58.80           C
ATOM    447  OD1 ASN A  51      18.919  34.973   4.172  1.00 61.41           O
ATOM    448  ND2 ASN A  51      20.619  33.952   3.129  1.00 56.75           N
ATOM    449  H   ASN A  51      21.900  36.973   3.330  1.00 45.63           H
ATOM    450  HA  ASN A  51      20.029  37.052   5.590  1.00 49.90           H
ATOM    451  HB2 ASN A  51      22.139  34.961   4.898  1.00 57.45           H
ATOM    452  HB3 ASN A  51      20.815  34.878   6.086  1.00 57.45           H
ATOM    453 HD21 ASN A  51      19.984  33.529   2.467  1.00 68.10           H
ATOM    454 HD22 ASN A  51      21.608  33.764   3.097  1.00 68.10           H
ATOM    455  N   GLY A  52      22.890  38.283   6.043  1.00 38.60           N
ATOM    456  CA  GLY A  52      23.787  38.798   7.082  1.00 41.94           C
ATOM    457  C   GLY A  52      23.092  39.800   7.991  1.00 31.45           C
ATOM    458  O   GLY A  52      21.992  40.263   7.690  1.00 39.95           O
ATOM    459  H   GLY A  52      22.915  38.703   5.125  1.00 46.32           H
ATOM    460  HA2 GLY A  52      24.146  37.966   7.689  1.00 50.33           H
ATOM    461  HA3 GLY A  52      24.639  39.290   6.635  1.00 50.33           H
ATOM    462  N   VAL A  53      23.766  40.130   9.098  1.00 34.42           N
ATOM    463  CA  VAL A  53      23.291  41.051  10.122  1.00 36.93           C
ATOM    464  C   VAL A  53      23.080  42.487   9.624  1.00 33.11           C
ATOM    465  O   VAL A  53      22.320  43.250  10.187  1.00 35.44           O
ATOM    466  CB  VAL A  53      24.262  41.317  11.230  1.00 42.47           C
ATOM    467  CG1 VAL A  53      23.667  41.276  12.622  1.00 34.79           C
ATOM    468  CG2 VAL A  53      25.675  40.776  11.152  1.00 40.93           C
ATOM    469  H   VAL A  53      24.652  39.701   9.223  1.00 41.31           H
ATOM    470  HA  VAL A  53      22.343  40.653  10.578  1.00 44.31           H
ATOM    471  HB  VAL A  53      24.572  42.408  11.200  1.00 50.97           H
ATOM    472 HG11 VAL A  53      24.107  41.988  13.341  1.00 41.74           H
ATOM    473 HG12 VAL A  53      22.588  41.479  12.585  1.00 41.74           H
ATOM    474 HG13 VAL A  53      23.812  40.276  13.037  1.00 41.74           H
ATOM    475 HG21 VAL A  53      26.361  41.184  11.904  1.00 49.11           H
ATOM    476 HG22 VAL A  53      25.578  39.701  11.358  1.00 49.11           H
ATOM    477 HG23 VAL A  53      26.135  40.930  10.168  1.00 49.11           H
ATOM    478  N   GLY A  54      23.972  42.852   8.691  1.00 34.19           N
ATOM    479  CA  GLY A  54      24.161  44.184   8.167  1.00 31.25           C
ATOM    480  C   GLY A  54      22.911  44.548   7.405  1.00 35.94           C
ATOM    481  O   GLY A  54      22.243  45.498   7.813  1.00 36.27           O
ATOM    482  H   GLY A  54      24.592  42.138   8.335  1.00 41.02           H
ATOM    483  HA2 GLY A  54      24.295  44.891   8.984  1.00 37.51           H
ATOM    484  HA3 GLY A  54      25.029  44.209   7.516  1.00 37.51           H
ATOM    485  N   PRO A  55      22.526  43.755   6.381  1.00 33.16           N
ATOM    486  CA  PRO A  55      21.256  43.958   5.698  1.00 38.68           C
ATOM    487  C   PRO A  55      20.085  43.914   6.661  1.00 35.94           C
ATOM    488  O   PRO A  55      19.181  44.732   6.548  1.00 38.33           O
ATOM    489  CB  PRO A  55      21.175  42.823   4.668  1.00 35.26           C
ATOM    490  CG  PRO A  55      22.641  42.531   4.374  1.00 32.12           C
ATOM    491  CD  PRO A  55      23.284  42.686   5.748  1.00 32.49           C
ATOM    492  HA  PRO A  55      21.287  44.894   5.141  1.00 46.41           H
ATOM    493  HB2 PRO A  55      20.762  41.945   5.166  1.00 42.32           H
ATOM    494  HB3 PRO A  55      20.597  43.055   3.774  1.00 42.32           H
ATOM    495  HG2 PRO A  55      22.757  41.511   4.049  1.00 38.55           H
ATOM    496  HG3 PRO A  55      23.046  43.227   3.635  1.00 38.55           H
ATOM    497  HD2 PRO A  55      23.179  41.763   6.303  1.00 38.99           H
ATOM    498  HD3 PRO A  55      24.334  42.934   5.604  1.00 38.99           H
ATOM    499  N   TRP A  56      20.122  43.013   7.646  1.00 38.15           N
ATOM    500  CA  TRP A  56      19.031  42.854   8.594  1.00 33.55           C
ATOM    501  C   TRP A  56      18.767  44.126   9.411  1.00 35.77           C
ATOM    502  O   TRP A  56      17.631  44.570   9.517  1.00 39.31           O
ATOM    503  CB  TRP A  56      19.323  41.657   9.487  1.00 39.26           C
ATOM    504  CG  TRP A  56      18.285  41.450  10.533  1.00 42.94           C
ATOM    505  CD1 TRP A  56      17.195  40.680  10.382  1.00 40.24           C
ATOM    506  CD2 TRP A  56      18.207  42.005  11.878  1.00 33.53           C
ATOM    507  NE1 TRP A  56      16.466  40.705  11.545  1.00 39.07           N
ATOM    508  CE2 TRP A  56      17.017  41.523  12.494  1.00 41.41           C
ATOM    509  CE3 TRP A  56      19.036  42.835  12.663  1.00 36.28           C
ATOM    510  CZ2 TRP A  56      16.680  41.811  13.827  1.00 38.21           C
ATOM    511  CZ3 TRP A  56      18.694  43.158  13.990  1.00 43.98           C
ATOM    512  CH2 TRP A  56      17.527  42.638  14.574  1.00 38.63           C
ATOM    513  H   TRP A  56      20.908  42.383   7.716  1.00 45.78           H
ATOM    514  HA  TRP A  56      18.125  42.632   8.035  1.00 40.25           H
ATOM    515  HB2 TRP A  56      19.388  40.764   8.865  1.00 47.11           H
ATOM    516  HB3 TRP A  56      20.278  41.805   9.985  1.00 47.11           H
ATOM    517  HD1 TRP A  56      16.946  40.122   9.494  1.00 48.28           H
ATOM    518  HE1 TRP A  56      15.648  40.128  11.683  1.00 46.89           H
ATOM    519  HE3 TRP A  56      19.957  43.206  12.246  1.00 43.54           H
ATOM    520  HZ2 TRP A  56      15.809  41.366  14.281  1.00 45.85           H
ATOM    521  HZ3 TRP A  56      19.344  43.791  14.574  1.00 52.78           H
ATOM    522  HH2 TRP A  56      17.299  42.846  15.607  1.00 46.36           H
ATOM    523  N   LYS A  57      19.819  44.716   9.981  1.00 27.77           N
ATOM    524  CA  LYS A  57      19.776  45.904  10.824  1.00 25.16           C
ATOM    525  C   LYS A  57      19.217  47.130  10.061  1.00 38.36           C
ATOM    526  O   LYS A  57      18.394  47.868  10.555  1.00 34.54           O
ATOM    527  CB  LYS A  57      21.213  46.327  11.223  1.00 27.07           C
ATOM    528  CG  LYS A  57      21.730  45.639  12.471  1.00 31.66           C
ATOM    529  CD  LYS A  57      23.084  46.236  12.885  1.00 37.40           C
ATOM    530  CE  LYS A  57      24.234  45.598  12.123  1.00 45.27           C
ATOM    531  NZ  LYS A  57      25.534  46.241  12.580  1.00 51.65           N1+
ATOM    532  H   LYS A  57      20.702  44.283   9.834  1.00 33.33           H
ATOM    533  HA  LYS A  57      19.144  45.730  11.733  1.00 30.19           H
ATOM    534  HB2 LYS A  57      21.904  46.123  10.380  1.00 32.49           H
ATOM    535  HB3 LYS A  57      21.239  47.429  11.373  1.00 32.49           H
ATOM    536  HG2 LYS A  57      21.006  45.760  13.303  1.00 37.99           H
ATOM    537  HG3 LYS A  57      21.810  44.545  12.299  1.00 37.99           H
ATOM    538  HD2 LYS A  57      23.064  47.328  12.725  1.00 44.88           H
ATOM    539  HD3 LYS A  57      23.213  46.091  13.978  1.00 44.88           H
ATOM    540  HE2 LYS A  57      24.288  44.492  12.312  1.00 54.33           H
ATOM    541  HE3 LYS A  57      24.121  45.709  11.019  1.00 54.33           H
ATOM    542  HZ1 LYS A  57      25.564  47.248  12.355  1.00 61.98           H
ATOM    543  HZ2 LYS A  57      25.643  46.151  13.603  1.00 61.98           H
ATOM    544  HZ3 LYS A  57      26.380  45.765  12.127  1.00 61.98           H
ATOM    545  N   LEU A  58      19.723  47.293   8.822  1.00 37.55           N
ATOM    546  CA  LEU A  58      19.275  48.326   7.894  1.00 38.62           C
ATOM    547  C   LEU A  58      17.804  48.094   7.513  1.00 38.78           C
ATOM    548  O   LEU A  58      17.055  49.053   7.357  1.00 38.53           O
ATOM    549  CB  LEU A  58      20.180  48.396   6.645  1.00 32.17           C
ATOM    550  CG  LEU A  58      21.643  48.805   6.911  1.00 34.47           C
ATOM    551  CD1 LEU A  58      22.433  48.702   5.593  1.00 41.40           C
ATOM    552  CD2 LEU A  58      21.789  50.226   7.451  1.00 29.48           C
ATOM    553  H   LEU A  58      20.374  46.600   8.480  1.00 45.06           H
ATOM    554  HA  LEU A  58      19.339  49.283   8.409  1.00 46.34           H
ATOM    555  HB2 LEU A  58      20.178  47.417   6.164  1.00 38.61           H
ATOM    556  HB3 LEU A  58      19.751  49.110   5.943  1.00 38.61           H
ATOM    557  HG  LEU A  58      22.090  48.119   7.629  1.00 41.36           H
ATOM    558 HD11 LEU A  58      23.464  49.022   5.740  1.00 49.68           H
ATOM    559 HD12 LEU A  58      22.434  47.668   5.246  1.00 49.68           H
ATOM    560 HD13 LEU A  58      21.975  49.334   4.830  1.00 49.68           H
ATOM    561 HD21 LEU A  58      22.842  50.435   7.636  1.00 35.38           H
ATOM    562 HD22 LEU A  58      21.409  50.940   6.720  1.00 35.38           H
ATOM    563 HD23 LEU A  58      21.245  50.336   8.386  1.00 35.38           H
ATOM    564  N   ARG A  59      17.371  46.836   7.387  1.00 38.01           N
ATOM    565  CA  ARG A  59      15.986  46.483   7.107  1.00 40.42           C
ATOM    566  C   ARG A  59      15.081  46.861   8.265  1.00 44.28           C
ATOM    567  O   ARG A  59      14.037  47.453   8.017  1.00 50.82           O
ATOM    568  CB  ARG A  59      15.909  44.989   6.794  1.00 49.04           C
ATOM    569  CG  ARG A  59      14.818  44.616   5.802  1.00 59.56           C
ATOM    570  CD  ARG A  59      14.824  43.094   5.613  1.00 62.22           C
ATOM    571  NE  ARG A  59      16.069  42.653   4.959  1.00 61.59           N
ATOM    572  CZ  ARG A  59      16.909  41.680   5.354  1.00 49.91           C
ATOM    573  NH1 ARG A  59      16.681  40.925   6.421  1.00 44.73           N
ATOM    574  NH2 ARG A  59      18.014  41.457   4.643  1.00 46.30           N1+
ATOM    575  H   ARG A  59      18.036  46.080   7.491  1.00 45.61           H
ATOM    576  HA  ARG A  59      15.682  47.040   6.222  1.00 48.51           H
ATOM    577  HB2 ARG A  59      16.834  44.704   6.310  1.00 58.85           H
ATOM    578  HB3 ARG A  59      15.809  44.404   7.709  1.00 58.85           H
ATOM    579  HG2 ARG A  59      13.857  44.927   6.203  1.00 71.47           H
ATOM    580  HG3 ARG A  59      14.995  45.115   4.846  1.00 71.47           H
ATOM    581  HD2 ARG A  59      14.706  42.617   6.588  1.00 74.66           H
ATOM    582  HD3 ARG A  59      13.975  42.808   4.993  1.00 74.66           H
ATOM    583  HE  ARG A  59      16.324  43.169   4.131  1.00 73.91           H
ATOM    584 HH11 ARG A  59      15.831  41.047   6.963  1.00 53.68           H
ATOM    585 HH12 ARG A  59      17.324  40.192   6.677  1.00 53.68           H
ATOM    586 HH21 ARG A  59      18.214  42.007   3.823  1.00 55.56           H
ATOM    587 HH22 ARG A  59      18.643  40.715   4.917  1.00 55.56           H
ATOM    588  N   CYS A  60      15.490  46.569   9.513  1.00 34.47           N
ATOM    589  CA  CYS A  60      14.744  46.956  10.694  1.00 39.51           C
ATOM    590  C   CYS A  60      14.581  48.477  10.743  1.00 38.54           C
ATOM    591  O   CYS A  60      13.490  48.983  11.008  1.00 40.45           O
ATOM    592  CB  CYS A  60      15.418  46.465  11.984  1.00 34.32           C
ATOM    593  SG  CYS A  60      15.302  44.666  12.183  1.00 37.16           S
ATOM    594  H   CYS A  60      16.364  46.081   9.642  1.00 41.37           H
ATOM    595  HA  CYS A  60      13.758  46.494  10.636  1.00 47.42           H
ATOM    596  HB2 CYS A  60      16.467  46.759  11.986  1.00 41.19           H
ATOM    597  HB3 CYS A  60      14.920  46.938  12.824  1.00 41.19           H
ATOM    598  HG  CYS A  60      16.526  44.483  12.691  1.00 44.59           H
ATOM    599  N   LEU A  61      15.668  49.206  10.497  1.00 34.84           N
ATOM    600  CA  LEU A  61      15.673  50.659  10.602  1.00 39.00           C
ATOM    601  C   LEU A  61      14.786  51.273   9.531  1.00 41.87           C
ATOM    602  O   LEU A  61      13.863  51.994   9.891  1.00 39.68           O
ATOM    603  CB  LEU A  61      17.113  51.176  10.565  1.00 40.21           C
ATOM    604  CG  LEU A  61      17.859  50.943  11.894  1.00 34.44           C
ATOM    605  CD1 LEU A  61      19.367  51.091  11.663  1.00 41.62           C
ATOM    606  CD2 LEU A  61      17.446  51.969  12.968  1.00 39.82           C
ATOM    607  H   LEU A  61      16.538  48.736  10.286  1.00 41.80           H
ATOM    608  HA  LEU A  61      15.240  50.923  11.565  1.00 46.80           H
ATOM    609  HB2 LEU A  61      17.640  50.641   9.775  1.00 48.25           H
ATOM    610  HB3 LEU A  61      17.126  52.237  10.312  1.00 48.25           H
ATOM    611  HG  LEU A  61      17.647  49.944  12.271  1.00 41.33           H
ATOM    612 HD11 LEU A  61      19.912  50.886  12.584  1.00 49.94           H
ATOM    613 HD12 LEU A  61      19.695  50.382  10.901  1.00 49.94           H
ATOM    614 HD13 LEU A  61      19.594  52.106  11.339  1.00 49.94           H
ATOM    615 HD21 LEU A  61      17.998  51.792  13.891  1.00 47.79           H
ATOM    616 HD22 LEU A  61      17.661  52.982  12.624  1.00 47.79           H
ATOM    617 HD23 LEU A  61      16.381  51.893  13.185  1.00 47.79           H
ATOM    618  N   ALA A  62      15.009  50.929   8.251  1.00 41.84           N
ATOM    619  CA  ALA A  62      14.243  51.421   7.098  1.00 45.11           C
ATOM    620  C   ALA A  62      12.744  51.151   7.204  1.00 45.15           C
ATOM    621  O   ALA A  62      11.943  52.049   6.950  1.00 48.92           O
ATOM    622  CB  ALA A  62      14.756  50.773   5.804  1.00 41.13           C
ATOM    623  H   ALA A  62      15.742  50.264   8.060  1.00 50.21           H
ATOM    624  HA  ALA A  62      14.393  52.498   7.017  1.00 54.14           H
ATOM    625  HB1 ALA A  62      14.164  51.126   4.959  1.00 49.36           H
ATOM    626  HB2 ALA A  62      15.801  51.040   5.637  1.00 49.36           H
ATOM    627  HB3 ALA A  62      14.664  49.688   5.866  1.00 49.36           H
ATOM    628  N   GLN A  63      12.371  49.918   7.544  1.00 42.67           N
ATOM    629  CA  GLN A  63      10.979  49.530   7.662  1.00 40.18           C
ATOM    630  C   GLN A  63      10.294  50.408   8.682  1.00 49.05           C
ATOM    631  O   GLN A  63       9.218  50.910   8.384  1.00 53.14           O
ATOM    632  CB  GLN A  63      10.842  48.046   8.037  1.00 51.68           C
ATOM    633  CG  GLN A  63      11.113  47.139   6.822  1.00 54.38           C
ATOM    634  CD  GLN A  63      11.220  45.651   7.174  1.00 58.92           C
ATOM    635  OE1 GLN A  63      11.329  45.274   8.338  1.00 59.24           O
ATOM    636  NE2 GLN A  63      11.212  44.782   6.161  1.00 56.72           N
ATOM    637  H   GLN A  63      13.078  49.228   7.759  1.00 51.20           H
ATOM    638  HA  GLN A  63      10.502  49.696   6.697  1.00 48.21           H
ATOM    639  HB2 GLN A  63      11.530  47.813   8.852  1.00 62.02           H
ATOM    640  HB3 GLN A  63       9.825  47.863   8.385  1.00 62.02           H
ATOM    641  HG2 GLN A  63      10.315  47.275   6.091  1.00 65.26           H
ATOM    642  HG3 GLN A  63      12.048  47.437   6.346  1.00 65.26           H
ATOM    643 HE21 GLN A  63      11.139  45.109   5.209  1.00 68.07           H
ATOM    644 HE22 GLN A  63      11.299  43.790   6.354  1.00 68.07           H
ATOM    645  N   THR A  64      10.921  50.598   9.854  1.00 48.26           N
ATOM    646  CA  THR A  64      10.376  51.419  10.923  1.00 49.19           C
ATOM    647  C   THR A  64      10.111  52.855  10.450  1.00 52.18           C
ATOM    648  O   THR A  64       8.990  53.341  10.599  1.00 53.29           O
ATOM    649  CB  THR A  64      11.279  51.347  12.166  1.00 46.73           C
ATOM    650  OG1 THR A  64      11.389  50.019  12.626  1.00 50.89           O
ATOM    651  CG2 THR A  64      10.671  52.124  13.322  1.00 55.05           C
ATOM    652  H   THR A  64      11.812  50.151  10.014  1.00 57.91           H
ATOM    653  HA  THR A  64       9.422  50.964  11.196  1.00 59.02           H
ATOM    654  HB  THR A  64      12.271  51.740  11.944  1.00 56.07           H
ATOM    655  HG1 THR A  64      11.852  49.503  11.959  1.00 61.07           H
ATOM    656 HG21 THR A  64      11.253  51.931  14.214  1.00 66.06           H
ATOM    657 HG22 THR A  64      10.675  53.190  13.103  1.00 66.06           H
ATOM    658 HG23 THR A  64       9.654  51.778  13.508  1.00 66.06           H
ATOM    659  N   PHE A  65      11.103  53.529   9.857  1.00 47.90           N
ATOM    660  CA  PHE A  65      10.921  54.888   9.368  1.00 49.93           C
ATOM    661  C   PHE A  65       9.896  54.967   8.240  1.00 46.64           C
ATOM    662  O   PHE A  65       9.206  55.978   8.170  1.00 51.36           O
ATOM    663  CB  PHE A  65      12.259  55.534   8.981  1.00 43.06           C
ATOM    664  CG  PHE A  65      13.146  55.846  10.166  1.00 49.67           C
ATOM    665  CD1 PHE A  65      14.283  55.065  10.419  1.00 45.44           C
ATOM    666  CD2 PHE A  65      12.847  56.927  11.016  1.00 46.49           C
ATOM    667  CE1 PHE A  65      15.097  55.329  11.526  1.00 48.19           C
ATOM    668  CE2 PHE A  65      13.673  57.192  12.123  1.00 46.15           C
ATOM    669  CZ  PHE A  65      14.800  56.401  12.375  1.00 46.93           C
ATOM    670  H   PHE A  65      12.004  53.088   9.730  1.00 57.48           H
ATOM    671  HA  PHE A  65      10.512  55.476  10.191  1.00 59.92           H
ATOM    672  HB2 PHE A  65      12.785  54.890   8.277  1.00 51.67           H
ATOM    673  HB3 PHE A  65      12.053  56.474   8.482  1.00 51.67           H
ATOM    674  HD1 PHE A  65      14.556  54.278   9.739  1.00 54.53           H
ATOM    675  HD2 PHE A  65      11.983  57.546  10.823  1.00 55.78           H
ATOM    676  HE1 PHE A  65      15.961  54.714  11.719  1.00 57.83           H
ATOM    677  HE2 PHE A  65      13.447  57.999  12.796  1.00 55.38           H
ATOM    678  HZ  PHE A  65      15.439  56.618  13.218  1.00 56.32           H
ATOM    679  N   ALA A  66       9.779  53.941   7.381  1.00 48.19           N
ATOM    680  CA  ALA A  66       8.842  53.933   6.243  1.00 55.47           C
ATOM    681  C   ALA A  66       7.370  53.925   6.664  1.00 58.63           C
ATOM    682  O   ALA A  66       6.537  54.352   5.863  1.00 52.21           O
ATOM    683  CB  ALA A  66       9.110  52.769   5.278  1.00 40.21           C
ATOM    684  H   ALA A  66      10.392  53.143   7.486  1.00 57.83           H
ATOM    685  HA  ALA A  66       9.007  54.851   5.679  1.00 66.57           H
ATOM    686  HB1 ALA A  66       8.437  52.840   4.422  1.00 48.25           H
ATOM    687  HB2 ALA A  66      10.138  52.820   4.922  1.00 48.25           H
ATOM    688  HB3 ALA A  66       8.948  51.815   5.779  1.00 48.25           H
ATOM    689  N   THR A  67       7.048  53.449   7.887  1.00 61.18           N
ATOM    690  CA  THR A  67       5.685  53.534   8.442  1.00 54.88           C
ATOM    691  C   THR A  67       5.228  55.002   8.537  1.00 60.20           C
ATOM    692  O   THR A  67       4.027  55.268   8.563  1.00 58.88           O
ATOM    693  CB  THR A  67       5.574  52.886   9.834  1.00 53.81           C
ATOM    694  OG1 THR A  67       6.255  53.626  10.831  1.00 58.73           O
ATOM    695  CG2 THR A  67       6.107  51.458   9.886  1.00 55.84           C
ATOM    696  H   THR A  67       7.781  53.091   8.485  1.00 73.41           H
ATOM    697  HA  THR A  67       5.007  53.006   7.772  1.00 65.85           H
ATOM    698  HB  THR A  67       4.514  52.856  10.097  1.00 64.57           H
ATOM    699  HG1 THR A  67       7.202  53.498  10.711  1.00 70.47           H
ATOM    700 HG21 THR A  67       5.937  51.049  10.881  1.00 67.01           H
ATOM    701 HG22 THR A  67       5.601  50.842   9.143  1.00 67.01           H
ATOM    702 HG23 THR A  67       7.179  51.449   9.709  1.00 67.01           H
ATOM    703  N   GLY A  68       6.197  55.925   8.668  1.00 52.05           N
ATOM    704  CA  GLY A  68       6.008  57.351   8.826  1.00 55.94           C
ATOM    705  C   GLY A  68       5.536  57.761  10.220  1.00 62.73           C
ATOM    706  O   GLY A  68       5.272  58.946  10.415  1.00 63.89           O
ATOM    707  H   GLY A  68       7.155  55.605   8.644  1.00 62.46           H
ATOM    708  HA2 GLY A  68       6.960  57.845   8.628  1.00 67.13           H
ATOM    709  HA3 GLY A  68       5.260  57.678   8.103  1.00 67.13           H
ATOM    710  N   GLU A  69       5.450  56.824  11.180  1.00 60.97           N
ATOM    711  CA  GLU A  69       5.060  57.103  12.565  1.00 54.32           C
ATOM    712  C   GLU A  69       6.194  57.696  13.415  1.00 57.42           C
ATOM    713  O   GLU A  69       5.936  58.265  14.482  1.00 54.79           O
ATOM    714  CB  GLU A  69       4.515  55.840  13.235  1.00 49.94           C
ATOM    715  CG  GLU A  69       3.224  55.342  12.563  1.00 60.17           C
ATOM    716  CD  GLU A  69       2.762  54.016  13.150  1.00 67.79           C
ATOM    717  OE1 GLU A  69       2.966  53.828  14.372  1.00 71.45           O
ATOM    718  OE2 GLU A  69       2.228  53.198  12.368  1.00 66.65           O1-
ATOM    719  H   GLU A  69       5.637  55.861  10.937  1.00 73.16           H
ATOM    720  HA  GLU A  69       4.246  57.828  12.541  1.00 65.19           H
ATOM    721  HB2 GLU A  69       5.273  55.057  13.195  1.00 59.93           H
ATOM    722  HB3 GLU A  69       4.305  56.064  14.283  1.00 59.93           H
ATOM    723  HG2 GLU A  69       2.446  56.081  12.760  1.00 72.20           H
ATOM    724  HG3 GLU A  69       3.327  55.251  11.481  1.00 72.20           H
ATOM    725  N   VAL A  70       7.444  57.528  12.961  1.00 60.99           N
ATOM    726  CA  VAL A  70       8.627  57.982  13.675  1.00 60.68           C
ATOM    727  C   VAL A  70       9.134  59.245  12.988  1.00 56.36           C
ATOM    728  O   VAL A  70       9.862  59.170  11.999  1.00 70.31           O
ATOM    729  CB  VAL A  70       9.658  56.846  13.770  1.00 47.53           C
ATOM    730  CG1 VAL A  70      10.881  57.321  14.568  1.00 53.55           C
ATOM    731  CG2 VAL A  70       9.025  55.617  14.445  1.00 62.70           C
ATOM    732  H   VAL A  70       7.584  57.066  12.073  1.00 73.18           H
ATOM    733  HA  VAL A  70       8.345  58.243  14.696  1.00 72.81           H
ATOM    734  HB  VAL A  70       9.979  56.562  12.768  1.00 57.03           H
ATOM    735 HG11 VAL A  70      11.602  56.507  14.663  1.00 64.26           H
ATOM    736 HG12 VAL A  70      11.366  58.149  14.054  1.00 64.26           H
ATOM    737 HG13 VAL A  70      10.576  57.654  15.555  1.00 64.26           H
ATOM    738 HG21 VAL A  70       9.782  54.847  14.596  1.00 75.25           H
ATOM    739 HG22 VAL A  70       8.605  55.893  15.411  1.00 75.25           H
ATOM    740 HG23 VAL A  70       8.237  55.196  13.815  1.00 75.25           H
ATOM    741  N   SER A  71       8.690  60.402  13.498  1.00 65.31           N
ATOM    742  CA  SER A  71       8.937  61.705  12.879  1.00 69.14           C
ATOM    743  C   SER A  71       8.860  62.840  13.897  1.00 60.54           C
ATOM    744  O   SER A  71       8.374  62.683  15.022  1.00 64.57           O
ATOM    745  CB  SER A  71       7.966  61.952  11.710  1.00 61.09           C
ATOM    746  OG  SER A  71       6.633  61.951  12.188  1.00 65.93           O
ATOM    747  H   SER A  71       8.056  60.380  14.285  1.00 78.37           H
ATOM    748  HA  SER A  71       9.945  61.710  12.464  1.00 82.97           H
ATOM    749  HB2 SER A  71       8.187  62.908  11.230  1.00 73.31           H
ATOM    750  HB3 SER A  71       8.084  61.159  10.969  1.00 73.31           H
ATOM    751  HG  SER A  71       6.043  61.829  11.440  1.00 79.12           H
ATOM    752  N   GLY A  72       9.403  63.981  13.469  1.00 54.99           N
ATOM    753  CA  GLY A  72       9.686  65.142  14.293  1.00 62.98           C
ATOM    754  C   GLY A  72      10.786  65.991  13.660  1.00 62.62           C
ATOM    755  O   GLY A  72      11.084  65.865  12.472  1.00 60.21           O
ATOM    756  H   GLY A  72       9.777  64.004  12.531  1.00 65.99           H
ATOM    757  HA2 GLY A  72       8.782  65.741  14.389  1.00 75.58           H
ATOM    758  HA3 GLY A  72       9.996  64.812  15.282  1.00 75.58           H
ATOM    759  N   ARG A  73      11.364  66.875  14.475  1.00 65.71           N
ATOM    760  CA  ARG A  73      12.379  67.851  14.094  1.00 70.68           C
ATOM    761  C   ARG A  73      13.774  67.419  14.572  1.00 75.41           C
ATOM    762  O   ARG A  73      14.742  67.504  13.817  1.00 68.66           O
ATOM    763  CB  ARG A  73      11.966  69.224  14.672  1.00 72.73           C
ATOM    764  CG  ARG A  73      12.697  70.389  13.988  1.00 78.06           C
ATOM    765  CD  ARG A  73      12.485  71.748  14.678  1.00 74.33           C
ATOM    766  NE  ARG A  73      13.440  72.000  15.772  1.00 73.31           N
ATOM    767  CZ  ARG A  73      14.727  72.358  15.597  1.00 84.78           C
ATOM    768  NH1 ARG A  73      15.238  72.550  14.379  1.00 71.38           N
ATOM    769  NH2 ARG A  73      15.531  72.522  16.651  1.00 77.65           N1+
ATOM    770  H   ARG A  73      11.061  66.893  15.439  1.00 78.85           H
ATOM    771  HA  ARG A  73      12.394  67.923  13.006  1.00 84.82           H
ATOM    772  HB2 ARG A  73      10.900  69.367  14.487  1.00 87.28           H
ATOM    773  HB3 ARG A  73      12.125  69.249  15.750  1.00 87.28           H
ATOM    774  HG2 ARG A  73      13.766  70.172  13.964  1.00 93.67           H
ATOM    775  HG3 ARG A  73      12.341  70.458  12.961  1.00 93.67           H
ATOM    776  HD2 ARG A  73      12.564  72.542  13.934  1.00 89.20           H
ATOM    777  HD3 ARG A  73      11.475  71.776  15.090  1.00 89.20           H
ATOM    778  HE  ARG A  73      13.110  71.829  16.710  1.00 87.97           H
ATOM    779 HH11 ARG A  73      14.656  72.419  13.560  1.00 85.66           H
ATOM    780 HH12 ARG A  73      16.208  72.801  14.274  1.00 85.66           H
ATOM    781 HH21 ARG A  73      15.174  72.379  17.584  1.00 93.19           H
ATOM    782 HH22 ARG A  73      16.497  72.776  16.512  1.00 93.19           H
ATOM    783  N   THR A  74      13.854  66.972  15.830  1.00 70.61           N
ATOM    784  CA  THR A  74      15.089  66.691  16.547  1.00 68.71           C
ATOM    785  C   THR A  74      15.194  65.170  16.830  1.00 64.61           C
ATOM    786  O   THR A  74      14.212  64.508  17.186  1.00 52.61           O
ATOM    787  CB  THR A  74      15.218  67.607  17.808  1.00 77.10           C
ATOM    788  OG1 THR A  74      15.894  66.960  18.876  1.00 75.53           O
ATOM    789  CG2 THR A  74      13.927  68.181  18.416  1.00 81.06           C
ATOM    790  H   THR A  74      12.997  66.896  16.362  1.00 84.74           H
ATOM    791  HA  THR A  74      15.933  66.954  15.919  1.00 82.45           H
ATOM    792  HB  THR A  74      15.833  68.459  17.506  1.00 92.53           H
ATOM    793  HG1 THR A  74      15.893  67.543  19.642  1.00 90.64           H
ATOM    794 HG21 THR A  74      14.167  68.792  19.289  1.00 97.27           H
ATOM    795 HG22 THR A  74      13.413  68.810  17.688  1.00 97.27           H
ATOM    796 HG23 THR A  74      13.272  67.374  18.746  1.00 97.27           H
ATOM    797  N   LEU A  75      16.412  64.627  16.674  1.00 60.66           N
ATOM    798  CA  LEU A  75      16.756  63.241  16.982  1.00 57.74           C
ATOM    799  C   LEU A  75      18.138  63.207  17.623  1.00 54.77           C
ATOM    800  O   LEU A  75      19.049  63.905  17.179  1.00 57.91           O
ATOM    801  CB  LEU A  75      16.717  62.393  15.696  1.00 58.61           C
ATOM    802  CG  LEU A  75      16.706  60.851  15.854  1.00 56.63           C
ATOM    803  CD1 LEU A  75      16.293  60.261  14.507  1.00 61.71           C
ATOM    804  CD2 LEU A  75      18.071  60.255  16.239  1.00 61.23           C
ATOM    805  H   LEU A  75      17.159  65.217  16.331  1.00 72.79           H
ATOM    806  HA  LEU A  75      16.027  62.848  17.682  1.00 69.28           H
ATOM    807  HB2 LEU A  75      15.802  62.672  15.179  1.00 70.33           H
ATOM    808  HB3 LEU A  75      17.549  62.679  15.054  1.00 70.33           H
ATOM    809  HG  LEU A  75      15.972  60.586  16.614  1.00 67.96           H
ATOM    810 HD11 LEU A  75      16.299  59.172  14.550  1.00 74.05           H
ATOM    811 HD12 LEU A  75      15.279  60.575  14.281  1.00 74.05           H
ATOM    812 HD13 LEU A  75      16.976  60.597  13.723  1.00 74.05           H
ATOM    813 HD21 LEU A  75      18.204  59.270  15.799  1.00 73.48           H
ATOM    814 HD22 LEU A  75      18.890  60.892  15.905  1.00 73.48           H
ATOM    815 HD23 LEU A  75      18.101  60.124  17.316  1.00 73.48           H
ATOM    816  N   ILE A  76      18.294  62.374  18.655  1.00 51.63           N
ATOM    817  CA  ILE A  76      19.589  62.149  19.289  1.00 61.00           C
ATOM    818  C   ILE A  76      19.979  60.668  19.174  1.00 53.79           C
ATOM    819  O   ILE A  76      19.252  59.774  19.610  1.00 55.93           O
ATOM    820  CB  ILE A  76      19.599  62.642  20.756  1.00 54.63           C
ATOM    821  CG1 ILE A  76      19.160  64.124  20.886  1.00 64.83           C
ATOM    822  CG2 ILE A  76      21.020  62.408  21.321  1.00 53.29           C
ATOM    823  CD1 ILE A  76      18.935  64.578  22.329  1.00 56.34           C
ATOM    824  H   ILE A  76      17.502  61.844  18.993  1.00 61.96           H
ATOM    825  HA  ILE A  76      20.343  62.729  18.762  1.00 73.20           H
ATOM    826  HB  ILE A  76      18.902  62.027  21.320  1.00 65.56           H
ATOM    827 HG12 ILE A  76      19.913  64.770  20.443  1.00 77.80           H
ATOM    828 HG13 ILE A  76      18.228  64.292  20.350  1.00 77.80           H
ATOM    829 HG21 ILE A  76      21.095  62.784  22.339  1.00 63.94           H
ATOM    830 HG22 ILE A  76      21.251  61.343  21.358  1.00 63.94           H
ATOM    831 HG23 ILE A  76      21.762  62.911  20.700  1.00 63.94           H
ATOM    832 HD11 ILE A  76      18.534  65.592  22.326  1.00 67.60           H
ATOM    833 HD12 ILE A  76      18.226  63.912  22.821  1.00 67.60           H
ATOM    834 HD13 ILE A  76      19.873  64.578  22.881  1.00 67.60           H
ATOM    835  N   ASP A  77      21.173  60.436  18.639  1.00 43.42           N
ATOM    836  CA  ASP A  77      21.809  59.136  18.613  1.00 47.56           C
ATOM    837  C   ASP A  77      22.725  59.018  19.831  1.00 48.29           C
ATOM    838  O   ASP A  77      23.517  59.931  20.084  1.00 51.34           O
ATOM    839  CB  ASP A  77      22.635  59.014  17.332  1.00 44.64           C
ATOM    840  CG  ASP A  77      23.162  57.591  17.137  1.00 38.92           C
ATOM    841  OD1 ASP A  77      22.426  56.627  17.432  1.00 47.62           O
ATOM    842  OD2 ASP A  77      24.322  57.483  16.713  1.00 36.36           O1-
ATOM    843  H   ASP A  77      21.735  61.221  18.344  1.00 52.10           H
ATOM    844  HA  ASP A  77      21.045  58.368  18.612  1.00 57.07           H
ATOM    845  HB2 ASP A  77      21.969  59.241  16.505  1.00 53.57           H
ATOM    846  HB3 ASP A  77      23.453  59.732  17.309  1.00 53.57           H
ATOM    847  N   ILE A  78      22.633  57.898  20.559  1.00 45.55           N
ATOM    848  CA  ILE A  78      23.263  57.739  21.872  1.00 47.84           C
ATOM    849  C   ILE A  78      24.364  56.706  21.781  1.00 49.31           C
ATOM    850  O   ILE A  78      24.111  55.522  21.541  1.00 43.18           O
ATOM    851  CB  ILE A  78      22.231  57.388  22.951  1.00 54.31           C
ATOM    852  CG1 ILE A  78      21.243  58.564  23.153  1.00 54.69           C
ATOM    853  CG2 ILE A  78      22.909  57.011  24.289  1.00 47.68           C
ATOM    854  CD1 ILE A  78      19.927  58.039  23.700  1.00 62.94           C
ATOM    855  H   ILE A  78      22.016  57.160  20.245  1.00 54.66           H
ATOM    856  HA  ILE A  78      23.695  58.685  22.180  1.00 57.41           H
ATOM    857  HB  ILE A  78      21.681  56.522  22.599  1.00 65.18           H
ATOM    858 HG12 ILE A  78      21.661  59.313  23.829  1.00 65.63           H
ATOM    859 HG13 ILE A  78      21.013  59.050  22.206  1.00 65.63           H
ATOM    860 HG21 ILE A  78      22.161  56.724  25.021  1.00 57.21           H
ATOM    861 HG22 ILE A  78      23.573  56.155  24.170  1.00 57.21           H
ATOM    862 HG23 ILE A  78      23.485  57.849  24.675  1.00 57.21           H
ATOM    863 HD11 ILE A  78      19.276  58.876  23.946  1.00 75.53           H
ATOM    864 HD12 ILE A  78      19.442  57.399  22.960  1.00 75.53           H
ATOM    865 HD13 ILE A  78      20.119  57.459  24.596  1.00 75.53           H
ATOM    866  N   GLY A  79      25.585  57.176  22.040  1.00 49.34           N
ATOM    867  CA  GLY A  79      26.758  56.328  21.997  1.00 55.98           C
ATOM    868  C   GLY A  79      26.899  55.780  20.587  1.00 55.94           C
ATOM    869  O   GLY A  79      26.973  54.570  20.410  1.00 55.31           O
ATOM    870  H   GLY A  79      25.715  58.164  22.211  1.00 59.20           H
ATOM    871  HA2 GLY A  79      27.647  56.903  22.259  1.00 67.18           H
ATOM    872  HA3 GLY A  79      26.639  55.494  22.690  1.00 67.18           H
ATOM    873  N   SER A  80      26.934  56.701  19.624  1.00 48.50           N
ATOM    874  CA  SER A  80      27.211  56.522  18.212  1.00 47.29           C
ATOM    875  C   SER A  80      28.500  55.749  17.959  1.00 45.74           C
ATOM    876  O   SER A  80      28.653  55.152  16.893  1.00 42.92           O
ATOM    877  CB  SER A  80      27.417  57.916  17.603  1.00 44.90           C
ATOM    878  OG  SER A  80      26.331  58.780  17.863  1.00 40.73           O
ATOM    879  H   SER A  80      26.830  57.664  19.915  1.00 58.20           H
ATOM    880  HA  SER A  80      26.372  56.023  17.724  1.00 56.74           H
ATOM    881  HB2 SER A  80      28.319  58.350  18.034  1.00 53.88           H
ATOM    882  HB3 SER A  80      27.545  57.824  16.523  1.00 53.88           H
ATOM    883  HG  SER A  80      25.552  58.393  17.442  1.00 48.88           H
ATOM    884  N   GLY A  81      29.472  55.875  18.866  1.00 43.78           N
ATOM    885  CA  GLY A  81      30.835  55.475  18.593  1.00 41.80           C
ATOM    886  C   GLY A  81      31.318  56.080  17.260  1.00 43.60           C
ATOM    887  O   GLY A  81      30.980  57.216  16.927  1.00 40.81           O
ATOM    888  H   GLY A  81      29.288  56.379  19.722  1.00 52.54           H
ATOM    889  HA2 GLY A  81      31.483  55.816  19.397  1.00 50.17           H
ATOM    890  HA3 GLY A  81      30.841  54.388  18.549  1.00 50.17           H
ATOM    891  N   PRO A  82      32.091  55.329  16.473  1.00 42.93           N
ATOM    892  CA  PRO A  82      32.650  55.819  15.222  1.00 42.86           C
ATOM    893  C   PRO A  82      31.773  55.531  13.993  1.00 37.26           C
ATOM    894  O   PRO A  82      32.294  55.509  12.871  1.00 43.06           O
ATOM    895  CB  PRO A  82      33.979  55.056  15.157  1.00 36.59           C
ATOM    896  CG  PRO A  82      33.651  53.687  15.751  1.00 43.40           C
ATOM    897  CD  PRO A  82      32.629  54.022  16.830  1.00 40.29           C
ATOM    898  HA  PRO A  82      32.915  56.875  15.283  1.00 51.43           H
ATOM    899  HB2 PRO A  82      34.429  54.990  14.171  1.00 43.91           H
ATOM    900  HB3 PRO A  82      34.657  55.572  15.837  1.00 43.91           H
ATOM    901  HG2 PRO A  82      33.235  53.033  14.984  1.00 52.08           H
ATOM    902  HG3 PRO A  82      34.529  53.233  16.211  1.00 52.08           H
ATOM    903  HD2 PRO A  82      31.853  53.255  16.849  1.00 48.35           H
ATOM    904  HD3 PRO A  82      33.157  54.090  17.778  1.00 48.35           H
ATOM    905  N   THR A  83      30.472  55.266  14.184  1.00 38.10           N
ATOM    906  CA  THR A  83      29.614  54.687  13.142  1.00 42.24           C
ATOM    907  C   THR A  83      28.401  55.564  12.855  1.00 48.01           C
ATOM    908  O   THR A  83      27.864  56.203  13.758  1.00 41.84           O
ATOM    909  CB  THR A  83      29.142  53.257  13.498  1.00 38.27           C
ATOM    910  OG1 THR A  83      28.140  53.254  14.488  1.00 35.59           O
ATOM    911  CG2 THR A  83      30.272  52.329  13.969  1.00 44.52           C
ATOM    912  H   THR A  83      30.073  55.374  15.107  1.00 45.72           H
ATOM    913  HA  THR A  83      30.173  54.624  12.213  1.00 50.69           H
ATOM    914  HB  THR A  83      28.714  52.820  12.598  1.00 45.93           H
ATOM    915  HG1 THR A  83      27.392  53.782  14.185  1.00 42.70           H
ATOM    916 HG21 THR A  83      29.868  51.332  14.134  1.00 53.42           H
ATOM    917 HG22 THR A  83      31.064  52.278  13.228  1.00 53.42           H
ATOM    918 HG23 THR A  83      30.675  52.685  14.915  1.00 53.42           H
ATOM    919  N   VAL A  84      27.956  55.530  11.586  1.00 50.61           N
ATOM    920  CA  VAL A  84      26.885  56.381  11.048  1.00 49.11           C
ATOM    921  C   VAL A  84      25.731  55.585  10.433  1.00 40.66           C
ATOM    922  O   VAL A  84      24.718  56.172  10.064  1.00 40.51           O
ATOM    923  CB  VAL A  84      27.464  57.415  10.056  1.00 42.35           C
ATOM    924  CG1 VAL A  84      28.514  58.292  10.772  1.00 47.00           C
ATOM    925  CG2 VAL A  84      28.081  56.741   8.835  1.00 40.72           C
ATOM    926  H   VAL A  84      28.465  54.967  10.920  1.00 60.74           H
ATOM    927  HA  VAL A  84      26.446  56.944  11.873  1.00 58.93           H
ATOM    928  HB  VAL A  84      26.666  58.067   9.705  1.00 50.81           H
ATOM    929 HG11 VAL A  84      28.852  59.085  10.112  1.00 56.40           H
ATOM    930 HG12 VAL A  84      28.073  58.745  11.659  1.00 56.40           H
ATOM    931 HG13 VAL A  84      29.380  57.699  11.064  1.00 56.40           H
ATOM    932 HG21 VAL A  84      28.487  57.493   8.161  1.00 48.86           H
ATOM    933 HG22 VAL A  84      28.878  56.081   9.155  1.00 48.86           H
ATOM    934 HG23 VAL A  84      27.328  56.167   8.299  1.00 48.86           H
ATOM    935  N   TYR A  85      25.857  54.259  10.318  1.00 44.04           N
ATOM    936  CA  TYR A  85      24.883  53.460   9.584  1.00 42.59           C
ATOM    937  C   TYR A  85      23.509  53.526  10.215  1.00 42.17           C
ATOM    938  O   TYR A  85      22.531  53.301   9.512  1.00 39.73           O
ATOM    939  CB  TYR A  85      25.299  51.984   9.438  1.00 40.74           C
ATOM    940  CG  TYR A  85      25.205  51.226  10.747  1.00 44.35           C
ATOM    941  CD1 TYR A  85      24.037  50.516  11.074  1.00 35.74           C
ATOM    942  CD2 TYR A  85      26.233  51.363  11.696  1.00 43.33           C
ATOM    943  CE1 TYR A  85      23.878  49.986  12.362  1.00 40.21           C
ATOM    944  CE2 TYR A  85      26.089  50.817  12.980  1.00 39.78           C
ATOM    945  CZ  TYR A  85      24.906  50.133  13.318  1.00 38.47           C
ATOM    946  OH  TYR A  85      24.688  49.756  14.605  1.00 40.02           O
ATOM    947  H   TYR A  85      26.670  53.802  10.700  1.00 52.85           H
ATOM    948  HA  TYR A  85      24.843  53.903   8.598  1.00 51.11           H
ATOM    949  HB2 TYR A  85      24.636  51.515   8.711  1.00 48.88           H
ATOM    950  HB3 TYR A  85      26.320  51.924   9.060  1.00 48.88           H
ATOM    951  HD1 TYR A  85      23.229  50.445  10.361  1.00 42.89           H
ATOM    952  HD2 TYR A  85      27.123  51.917  11.440  1.00 51.99           H
ATOM    953  HE1 TYR A  85      22.937  49.537  12.645  1.00 48.25           H
ATOM    954  HE2 TYR A  85      26.854  50.978  13.724  1.00 47.73           H
ATOM    955  HH  TYR A  85      25.295  50.177  15.226  1.00 48.03           H
ATOM    956  N   GLN A  86      23.431  53.747  11.532  1.00 43.08           N
ATOM    957  CA  GLN A  86      22.173  53.754  12.278  1.00 40.15           C
ATOM    958  C   GLN A  86      21.311  54.979  12.013  1.00 38.86           C
ATOM    959  O   GLN A  86      20.236  55.073  12.610  1.00 42.35           O
ATOM    960  CB  GLN A  86      22.372  53.666  13.797  1.00 42.71           C
ATOM    961  CG  GLN A  86      23.755  53.252  14.265  1.00 54.35           C
ATOM    962  CD  GLN A  86      24.801  54.347  14.203  1.00 45.52           C
ATOM    963  OE1 GLN A  86      25.811  54.185  13.543  1.00 47.51           O
ATOM    964  NE2 GLN A  86      24.586  55.442  14.901  1.00 43.98           N
ATOM    965  H   GLN A  86      24.291  53.879  12.046  1.00 51.69           H
ATOM    966  HA  GLN A  86      21.607  52.877  11.970  1.00 48.18           H
ATOM    967  HB2 GLN A  86      22.108  54.603  14.289  1.00 51.25           H
ATOM    968  HB3 GLN A  86      21.671  52.911  14.156  1.00 51.25           H
ATOM    969  HG2 GLN A  86      23.682  52.906  15.294  1.00 65.22           H
ATOM    970  HG3 GLN A  86      24.081  52.419  13.660  1.00 65.22           H
ATOM    971 HE21 GLN A  86      23.722  55.557  15.417  1.00 52.77           H
ATOM    972 HE22 GLN A  86      25.287  56.167  14.940  1.00 52.77           H
ATOM    973  N   LEU A  87      21.798  55.929  11.205  1.00 39.01           N
ATOM    974  CA  LEU A  87      21.124  57.174  10.899  1.00 42.80           C
ATOM    975  C   LEU A  87      20.771  57.307   9.420  1.00 45.14           C
ATOM    976  O   LEU A  87      20.151  58.298   9.039  1.00 51.70           O
ATOM    977  CB  LEU A  87      22.011  58.323  11.367  1.00 34.01           C
ATOM    978  CG  LEU A  87      22.145  58.413  12.903  1.00 42.71           C
ATOM    979  CD1 LEU A  87      23.200  59.471  13.244  1.00 38.55           C
ATOM    980  CD2 LEU A  87      20.815  58.794  13.575  1.00 53.02           C
ATOM    981  H   LEU A  87      22.712  55.796  10.798  1.00 46.81           H
ATOM    982  HA  LEU A  87      20.183  57.219  11.442  1.00 51.36           H
ATOM    983  HB2 LEU A  87      23.002  58.192  10.927  1.00 40.81           H
ATOM    984  HB3 LEU A  87      21.598  59.262  11.003  1.00 40.81           H
ATOM    985  HG  LEU A  87      22.468  57.452  13.305  1.00 51.25           H
ATOM    986 HD11 LEU A  87      23.388  59.473  14.316  1.00 46.26           H
ATOM    987 HD12 LEU A  87      24.125  59.232  12.721  1.00 46.26           H
ATOM    988 HD13 LEU A  87      22.867  60.458  12.926  1.00 46.26           H
ATOM    989 HD21 LEU A  87      20.961  58.909  14.644  1.00 63.63           H
ATOM    990 HD22 LEU A  87      20.439  59.736  13.170  1.00 63.63           H
ATOM    991 HD23 LEU A  87      20.073  58.010  13.430  1.00 63.63           H
ATOM    992  N   LEU A  88      21.176  56.343   8.587  1.00 40.16           N
ATOM    993  CA  LEU A  88      21.063  56.397   7.123  1.00 40.07           C
ATOM    994  C   LEU A  88      19.607  56.565   6.695  1.00 39.17           C
ATOM    995  O   LEU A  88      19.337  57.403   5.847  1.00 48.60           O
ATOM    996  CB  LEU A  88      21.665  55.123   6.518  1.00 36.50           C
ATOM    997  CG  LEU A  88      22.960  55.197   5.699  1.00 41.11           C
ATOM    998  CD1 LEU A  88      23.903  56.350   6.005  1.00 40.52           C
ATOM    999  CD2 LEU A  88      23.702  53.861   5.876  1.00 39.89           C
ATOM   1000  H   LEU A  88      21.656  55.549   8.982  1.00 48.20           H
ATOM   1001  HA  LEU A  88      21.605  57.272   6.770  1.00 48.08           H
ATOM   1002  HB2 LEU A  88      21.834  54.430   7.338  1.00 43.80           H
ATOM   1003  HB3 LEU A  88      20.915  54.644   5.886  1.00 43.80           H
ATOM   1004  HG  LEU A  88      22.671  55.277   4.652  1.00 49.33           H
ATOM   1005 HD11 LEU A  88      24.810  56.253   5.407  1.00 48.62           H
ATOM   1006 HD12 LEU A  88      23.438  57.297   5.733  1.00 48.62           H
ATOM   1007 HD13 LEU A  88      24.164  56.339   7.065  1.00 48.62           H
ATOM   1008 HD21 LEU A  88      24.658  53.889   5.356  1.00 47.86           H
ATOM   1009 HD22 LEU A  88      23.872  53.647   6.918  1.00 47.86           H
ATOM   1010 HD23 LEU A  88      23.099  53.053   5.466  1.00 47.86           H
ATOM   1011  N   SER A  89      18.685  55.804   7.296  1.00 43.45           N
ATOM   1012  CA  SER A  89      17.245  55.902   7.070  1.00 42.19           C
ATOM   1013  C   SER A  89      16.596  56.951   7.966  1.00 48.28           C
ATOM   1014  O   SER A  89      15.497  57.408   7.651  1.00 53.95           O
ATOM   1015  CB  SER A  89      16.549  54.557   7.304  1.00 40.06           C
ATOM   1016  OG  SER A  89      17.037  53.604   6.406  1.00 38.23           O
ATOM   1017  H   SER A  89      18.992  55.161   8.010  1.00 52.14           H
ATOM   1018  HA  SER A  89      17.061  56.197   6.036  1.00 50.62           H
ATOM   1019  HB2 SER A  89      16.727  54.209   8.321  1.00 48.08           H
ATOM   1020  HB3 SER A  89      15.474  54.671   7.154  1.00 48.08           H
ATOM   1021  HG  SER A  89      16.929  53.949   5.510  1.00 45.87           H
ATOM   1022  N   ALA A  90      17.221  57.279   9.102  1.00 48.98           N
ATOM   1023  CA  ALA A  90      16.656  58.215  10.055  1.00 46.68           C
ATOM   1024  C   ALA A  90      16.656  59.620   9.461  1.00 50.58           C
ATOM   1025  O   ALA A  90      15.721  60.371   9.720  1.00 56.40           O
ATOM   1026  CB  ALA A  90      17.428  58.171  11.380  1.00 48.04           C
ATOM   1027  H   ALA A  90      18.107  56.847   9.323  1.00 58.78           H
ATOM   1028  HA  ALA A  90      15.623  57.923  10.247  1.00 56.02           H
ATOM   1029  HB1 ALA A  90      16.910  58.782  12.115  1.00 57.65           H
ATOM   1030  HB2 ALA A  90      17.483  57.149  11.752  1.00 57.65           H
ATOM   1031  HB3 ALA A  90      18.434  58.566  11.239  1.00 57.65           H
ATOM   1032  N   CYS A  91      17.696  59.981   8.689  1.00 50.52           N
ATOM   1033  CA  CYS A  91      17.907  61.354   8.245  1.00 59.56           C
ATOM   1034  C   CYS A  91      16.799  61.853   7.316  1.00 50.51           C
ATOM   1035  O   CYS A  91      16.542  63.045   7.291  1.00 63.11           O
ATOM   1036  CB  CYS A  91      19.322  61.556   7.666  1.00 53.42           C
ATOM   1037  SG  CYS A  91      19.669  60.739   6.073  1.00 62.54           S
ATOM   1038  H   CYS A  91      18.428  59.307   8.513  1.00 60.63           H
ATOM   1039  HA  CYS A  91      17.846  61.972   9.137  1.00 71.47           H
ATOM   1040  HB2 CYS A  91      19.468  62.625   7.519  1.00 64.11           H
ATOM   1041  HB3 CYS A  91      20.048  61.217   8.400  1.00 64.11           H
ATOM   1042  HG  CYS A  91      19.741  59.484   6.526  1.00 75.05           H
ATOM   1043  N   SER A  92      16.120  60.983   6.576  1.00 63.56           N
ATOM   1044  CA  SER A  92      14.968  61.348   5.754  1.00 65.42           C
ATOM   1045  C   SER A  92      13.844  62.026   6.585  1.00 64.51           C
ATOM   1046  O   SER A  92      13.041  62.774   6.030  1.00 66.70           O
ATOM   1047  CB  SER A  92      14.545  60.048   5.053  1.00 60.65           C
ATOM   1048  OG  SER A  92      13.353  60.199   4.320  1.00 75.20           O
ATOM   1049  H   SER A  92      16.363  60.004   6.627  1.00 76.27           H
ATOM   1050  HA  SER A  92      15.298  62.052   4.990  1.00 78.50           H
ATOM   1051  HB2 SER A  92      15.343  59.730   4.377  1.00 72.78           H
ATOM   1052  HB3 SER A  92      14.400  59.264   5.798  1.00 72.78           H
ATOM   1053  HG  SER A  92      13.054  59.327   4.050  1.00 90.24           H
ATOM   1054  N   HIS A  93      13.781  61.777   7.905  1.00 49.56           N
ATOM   1055  CA  HIS A  93      12.666  62.152   8.778  1.00 58.88           C
ATOM   1056  C   HIS A  93      12.976  63.188   9.882  1.00 60.82           C
ATOM   1057  O   HIS A  93      12.035  63.543  10.600  1.00 52.50           O
ATOM   1058  CB  HIS A  93      12.077  60.882   9.398  1.00 55.96           C
ATOM   1059  CG  HIS A  93      11.594  59.892   8.380  1.00 61.55           C
ATOM   1060  ND1 HIS A  93      12.411  59.108   7.568  1.00 63.90           N
ATOM   1061  CD2 HIS A  93      10.289  59.593   8.134  1.00 62.57           C
ATOM   1062  CE1 HIS A  93      11.578  58.363   6.833  1.00 63.90           C
ATOM   1063  NE2 HIS A  93      10.306  58.616   7.174  1.00 56.83           N
ATOM   1064  H   HIS A  93      14.457  61.134   8.289  1.00 59.47           H
ATOM   1065  HA  HIS A  93      11.876  62.586   8.167  1.00 70.66           H
ATOM   1066  HB2 HIS A  93      11.240  61.147  10.046  1.00 67.15           H
ATOM   1067  HB3 HIS A  93      12.835  60.395  10.009  1.00 67.15           H
ATOM   1068  HD2 HIS A  93       9.421  60.024   8.613  1.00 75.08           H
ATOM   1069  HE1 HIS A  93      11.890  57.595   6.140  1.00 76.68           H
ATOM   1070  HE2 HIS A  93       9.499  58.122   6.820  1.00 68.20           H
ATOM   1071  N   PHE A  94      14.242  63.629  10.066  1.00 52.91           N
ATOM   1072  CA  PHE A  94      14.648  64.538  11.159  1.00 53.86           C
ATOM   1073  C   PHE A  94      15.712  65.537  10.682  1.00 61.65           C
ATOM   1074  O   PHE A  94      16.826  65.145  10.324  1.00 59.40           O
ATOM   1075  CB  PHE A  94      15.152  63.741  12.378  1.00 56.37           C
ATOM   1076  CG  PHE A  94      14.081  62.853  12.991  1.00 63.13           C
ATOM   1077  CD1 PHE A  94      13.804  61.588  12.439  1.00 55.64           C
ATOM   1078  CD2 PHE A  94      13.333  63.296  14.098  1.00 59.85           C
ATOM   1079  CE1 PHE A  94      12.784  60.783  12.975  1.00 54.81           C
ATOM   1080  CE2 PHE A  94      12.359  62.464  14.673  1.00 54.14           C
ATOM   1081  CZ  PHE A  94      12.084  61.208  14.113  1.00 62.01           C
ATOM   1082  H   PHE A  94      14.971  63.275   9.463  1.00 63.49           H
ATOM   1083  HA  PHE A  94      13.778  65.111  11.484  1.00 64.63           H
ATOM   1084  HB2 PHE A  94      16.000  63.124  12.082  1.00 67.65           H
ATOM   1085  HB3 PHE A  94      15.503  64.445  13.136  1.00 67.65           H
ATOM   1086  HD1 PHE A  94      14.367  61.239  11.592  1.00 66.77           H
ATOM   1087  HD2 PHE A  94      13.521  64.272  14.520  1.00 71.82           H
ATOM   1088  HE1 PHE A  94      12.534  59.845  12.510  1.00 65.78           H
ATOM   1089  HE2 PHE A  94      11.807  62.796  15.537  1.00 64.97           H
ATOM   1090  HZ  PHE A  94      11.323  60.577  14.547  1.00 74.41           H
ATOM   1091  N   GLU A  95      15.365  66.835  10.681  1.00 68.94           N
ATOM   1092  CA  GLU A  95      16.201  67.911  10.132  1.00 58.98           C
ATOM   1093  C   GLU A  95      17.375  68.308  11.038  1.00 56.67           C
ATOM   1094  O   GLU A  95      18.361  68.857  10.549  1.00 55.19           O
ATOM   1095  CB  GLU A  95      15.336  69.128   9.763  1.00 71.65           C
ATOM   1096  CG  GLU A  95      14.601  69.759  10.957  1.00 82.41           C
ATOM   1097  CD  GLU A  95      13.683  70.920  10.550  1.00 88.57           C
ATOM   1098  OE1 GLU A  95      12.912  70.738   9.578  1.00 84.92           O
ATOM   1099  OE2 GLU A  95      13.747  71.957  11.254  1.00 81.28           O1-
ATOM   1100  H   GLU A  95      14.429  67.087  10.971  1.00 82.73           H
ATOM   1101  HA  GLU A  95      16.628  67.540   9.201  1.00 70.77           H
ATOM   1102  HB2 GLU A  95      15.974  69.885   9.302  1.00 85.98           H
ATOM   1103  HB3 GLU A  95      14.603  68.812   9.019  1.00 85.98           H
ATOM   1104  HG2 GLU A  95      13.963  68.988  11.385  1.00 98.89           H
ATOM   1105  HG3 GLU A  95      15.306  70.089  11.721  1.00 98.89           H
ATOM   1106  N   ASP A  96      17.261  68.051  12.346  1.00 55.67           N
ATOM   1107  CA  ASP A  96      18.251  68.356  13.367  1.00 63.04           C
ATOM   1108  C   ASP A  96      18.665  67.045  14.063  1.00 61.44           C
ATOM   1109  O   ASP A  96      17.851  66.397  14.719  1.00 64.21           O
ATOM   1110  CB  ASP A  96      17.626  69.407  14.298  1.00 72.03           C
ATOM   1111  CG  ASP A  96      18.555  69.748  15.442  1.00 68.70           C
ATOM   1112  OD1 ASP A  96      19.252  70.786  15.360  1.00 67.93           O
ATOM   1113  OD2 ASP A  96      18.535  68.960  16.406  1.00 73.08           O1-
ATOM   1114  H   ASP A  96      16.409  67.610  12.671  1.00 66.80           H
ATOM   1115  HA  ASP A  96      19.132  68.803  12.906  1.00 75.65           H
ATOM   1116  HB2 ASP A  96      17.422  70.307  13.714  1.00 86.44           H
ATOM   1117  HB3 ASP A  96      16.706  68.985  14.710  1.00 86.44           H
ATOM   1118  N   ILE A  97      19.922  66.628  13.886  1.00 54.65           N
ATOM   1119  CA  ILE A  97      20.425  65.358  14.400  1.00 61.96           C
ATOM   1120  C   ILE A  97      21.641  65.661  15.261  1.00 57.46           C
ATOM   1121  O   ILE A  97      22.589  66.319  14.825  1.00 61.13           O
ATOM   1122  CB  ILE A  97      20.692  64.339  13.248  1.00 59.99           C
ATOM   1123  CG1 ILE A  97      19.349  63.982  12.569  1.00 65.76           C
ATOM   1124  CG2 ILE A  97      21.381  63.052  13.733  1.00 54.77           C
ATOM   1125  CD1 ILE A  97      19.447  63.067  11.343  1.00 70.25           C
ATOM   1126  H   ILE A  97      20.537  67.161  13.289  1.00 65.57           H
ATOM   1127  HA  ILE A  97      19.671  64.911  15.046  1.00 74.35           H
ATOM   1128  HB  ILE A  97      21.344  64.788  12.506  1.00 71.99           H
ATOM   1129 HG12 ILE A  97      18.695  63.506  13.299  1.00 78.92           H
ATOM   1130 HG13 ILE A  97      18.860  64.896  12.233  1.00 78.92           H
ATOM   1131 HG21 ILE A  97      21.619  62.414  12.885  1.00 65.72           H
ATOM   1132 HG22 ILE A  97      22.320  63.286  14.232  1.00 65.72           H
ATOM   1133 HG23 ILE A  97      20.731  62.508  14.420  1.00 65.72           H
ATOM   1134 HD11 ILE A  97      18.451  62.969  10.915  1.00 84.30           H
ATOM   1135 HD12 ILE A  97      20.115  63.503  10.598  1.00 84.30           H
ATOM   1136 HD13 ILE A  97      19.796  62.072  11.624  1.00 84.30           H
ATOM   1137  N   THR A  98      21.610  65.147  16.493  1.00 57.68           N
ATOM   1138  CA  THR A  98      22.744  65.162  17.409  1.00 54.52           C
ATOM   1139  C   THR A  98      23.291  63.742  17.512  1.00 45.00           C
ATOM   1140  O   THR A  98      22.591  62.826  17.927  1.00 49.42           O
ATOM   1141  CB  THR A  98      22.315  65.701  18.788  1.00 61.25           C
ATOM   1142  OG1 THR A  98      21.858  67.040  18.714  1.00 59.26           O
ATOM   1143  CG2 THR A  98      23.476  65.640  19.783  1.00 56.65           C
ATOM   1144  H   THR A  98      20.795  64.623  16.781  1.00 69.21           H
ATOM   1145  HA  THR A  98      23.510  65.830  17.009  1.00 65.43           H
ATOM   1146  HB  THR A  98      21.514  65.070  19.154  1.00 73.51           H
ATOM   1147  HG1 THR A  98      20.985  67.082  19.117  1.00 71.11           H
ATOM   1148 HG21 THR A  98      23.134  66.024  20.740  1.00 67.98           H
ATOM   1149 HG22 THR A  98      23.797  64.610  19.915  1.00 67.98           H
ATOM   1150 HG23 THR A  98      24.309  66.248  19.433  1.00 67.98           H
ATOM   1151  N   MET A  99      24.564  63.577  17.176  1.00 46.06           N
ATOM   1152  CA  MET A  99      25.298  62.361  17.470  1.00 54.51           C
ATOM   1153  C   MET A  99      26.080  62.559  18.765  1.00 54.76           C
ATOM   1154  O   MET A  99      26.443  63.687  19.101  1.00 57.09           O
ATOM   1155  CB  MET A  99      26.222  62.065  16.296  1.00 43.16           C
ATOM   1156  CG  MET A  99      25.453  61.870  14.982  1.00 42.91           C
ATOM   1157  SD  MET A  99      26.290  60.691  13.924  1.00 50.80           S
ATOM   1158  CE  MET A  99      27.703  61.648  13.502  1.00 55.25           C
ATOM   1159  H   MET A  99      25.091  64.370  16.838  1.00 55.27           H
ATOM   1160  HA  MET A  99      24.623  61.516  17.597  1.00 65.41           H
ATOM   1161  HB2 MET A  99      26.912  62.893  16.177  1.00 51.80           H
ATOM   1162  HB3 MET A  99      26.789  61.164  16.528  1.00 51.80           H
ATOM   1163  HG2 MET A  99      24.454  61.488  15.190  1.00 51.49           H
ATOM   1164  HG3 MET A  99      25.358  62.821  14.465  1.00 51.49           H
ATOM   1165  HE1 MET A  99      28.479  60.983  13.136  1.00 66.30           H
ATOM   1166  HE2 MET A  99      27.417  62.333  12.711  1.00 66.30           H
ATOM   1167  HE3 MET A  99      28.069  62.208  14.359  1.00 66.30           H
ATOM   1168  N   THR A 100      26.348  61.471  19.487  1.00 50.81           N
ATOM   1169  CA  THR A 100      27.042  61.541  20.760  1.00 51.46           C
ATOM   1170  C   THR A 100      27.977  60.353  20.963  1.00 57.09           C
ATOM   1171  O   THR A 100      27.724  59.275  20.434  1.00 46.67           O
ATOM   1172  CB  THR A 100      26.023  61.562  21.917  1.00 58.79           C
ATOM   1173  OG1 THR A 100      25.418  60.296  22.052  1.00 44.74           O
ATOM   1174  CG2 THR A 100      24.902  62.610  21.794  1.00 50.49           C
ATOM   1175  H   THR A 100      26.028  60.564  19.170  1.00 60.97           H
ATOM   1176  HA  THR A 100      27.646  62.443  20.794  1.00 61.75           H
ATOM   1177  HB  THR A 100      26.582  61.778  22.826  1.00 70.55           H
ATOM   1178  HG1 THR A 100      24.881  60.136  21.268  1.00 53.68           H
ATOM   1179 HG21 THR A 100      24.270  62.568  22.680  1.00 60.59           H
ATOM   1180 HG22 THR A 100      25.329  63.606  21.698  1.00 60.59           H
ATOM   1181 HG23 THR A 100      24.270  62.400  20.931  1.00 60.59           H
ATOM   1182  N   ASP A 101      29.007  60.533  21.802  1.00 58.94           N
ATOM   1183  CA  ASP A 101      29.754  59.411  22.346  1.00 59.99           C
ATOM   1184  C   ASP A 101      30.613  59.848  23.549  1.00 56.21           C
ATOM   1185  O   ASP A 101      31.082  60.982  23.612  1.00 60.81           O
ATOM   1186  CB  ASP A 101      30.650  58.808  21.259  1.00 54.69           C
ATOM   1187  CG  ASP A 101      31.072  57.432  21.745  1.00 54.76           C
ATOM   1188  OD1 ASP A 101      30.176  56.558  21.819  1.00 46.04           O
ATOM   1189  OD2 ASP A 101      32.264  57.291  22.088  1.00 48.47           O1-
ATOM   1190  H   ASP A 101      29.157  61.437  22.226  1.00 70.72           H
ATOM   1191  HA  ASP A 101      29.040  58.661  22.688  1.00 71.99           H
ATOM   1192  HB2 ASP A 101      30.082  58.683  20.338  1.00 65.63           H
ATOM   1193  HB3 ASP A 101      31.520  59.447  21.093  1.00 65.63           H
ATOM   1194  N   PHE A 102      30.836  58.931  24.493  1.00 50.10           N
ATOM   1195  CA  PHE A 102      31.622  59.166  25.698  1.00 55.18           C
ATOM   1196  C   PHE A 102      33.103  59.417  25.423  1.00 62.45           C
ATOM   1197  O   PHE A 102      33.735  60.130  26.203  1.00 69.38           O
ATOM   1198  CB  PHE A 102      31.395  57.995  26.661  1.00 61.40           C
ATOM   1199  CG  PHE A 102      32.227  57.969  27.931  1.00 63.22           C
ATOM   1200  CD1 PHE A 102      31.821  58.716  29.053  1.00 65.10           C
ATOM   1201  CD2 PHE A 102      33.397  57.184  28.001  1.00 67.71           C
ATOM   1202  CE1 PHE A 102      32.592  58.698  30.229  1.00 67.56           C
ATOM   1203  CE2 PHE A 102      34.168  57.158  29.179  1.00 77.15           C
ATOM   1204  CZ  PHE A 102      33.766  57.923  30.290  1.00 73.67           C
ATOM   1205  H   PHE A 102      30.426  58.013  24.383  1.00 60.11           H
ATOM   1206  HA  PHE A 102      31.236  60.066  26.174  1.00 66.21           H
ATOM   1207  HB2 PHE A 102      30.341  57.987  26.940  1.00 73.68           H
ATOM   1208  HB3 PHE A 102      31.607  57.080  26.108  1.00 73.68           H
ATOM   1209  HD1 PHE A 102      30.926  59.314  29.007  1.00 78.12           H
ATOM   1210  HD2 PHE A 102      33.707  56.599  27.148  1.00 81.25           H
ATOM   1211  HE1 PHE A 102      32.282  59.283  31.083  1.00 81.07           H
ATOM   1212  HE2 PHE A 102      35.066  56.560  29.229  1.00 92.58           H
ATOM   1213  HZ  PHE A 102      34.360  57.917  31.191  1.00 88.40           H
ATOM   1214  N   LEU A 103      33.661  58.843  24.348  1.00 59.36           N
ATOM   1215  CA  LEU A 103      35.085  58.940  24.029  1.00 55.91           C
ATOM   1216  C   LEU A 103      35.351  60.000  22.978  1.00 59.64           C
ATOM   1217  O   LEU A 103      34.770  59.968  21.895  1.00 55.35           O
ATOM   1218  CB  LEU A 103      35.630  57.607  23.504  1.00 52.08           C
ATOM   1219  CG  LEU A 103      35.749  56.498  24.554  1.00 65.07           C
ATOM   1220  CD1 LEU A 103      36.134  55.197  23.843  1.00 48.24           C
ATOM   1221  CD2 LEU A 103      36.816  56.830  25.609  1.00 67.07           C
ATOM   1222  H   LEU A 103      33.076  58.309  23.720  1.00 71.23           H
ATOM   1223  HA  LEU A 103      35.638  59.203  24.927  1.00 67.09           H
ATOM   1224  HB2 LEU A 103      34.968  57.261  22.710  1.00 62.49           H
ATOM   1225  HB3 LEU A 103      36.609  57.777  23.063  1.00 62.49           H
ATOM   1226  HG  LEU A 103      34.792  56.359  25.057  1.00 78.08           H
ATOM   1227 HD11 LEU A 103      36.096  54.367  24.545  1.00 57.89           H
ATOM   1228 HD12 LEU A 103      35.435  54.988  23.035  1.00 57.89           H
ATOM   1229 HD13 LEU A 103      37.138  55.288  23.428  1.00 57.89           H
ATOM   1230 HD21 LEU A 103      36.913  56.001  26.310  1.00 80.48           H
ATOM   1231 HD22 LEU A 103      37.781  56.996  25.126  1.00 80.48           H
ATOM   1232 HD23 LEU A 103      36.537  57.717  26.176  1.00 80.48           H
ATOM   1233  N   GLU A 104      36.319  60.872  23.269  1.00 59.13           N
ATOM   1234  CA  GLU A 104      36.817  61.835  22.305  1.00 59.80           C
ATOM   1235  C   GLU A 104      37.324  61.150  21.021  1.00 59.21           C
ATOM   1236  O   GLU A 104      37.095  61.683  19.935  1.00 56.19           O
ATOM   1237  CB  GLU A 104      37.896  62.708  22.965  1.00 65.46           C
ATOM   1238  CG  GLU A 104      38.458  63.752  21.987  1.00 66.50           C
ATOM   1239  CD  GLU A 104      39.112  64.976  22.640  1.00 92.70           C
ATOM   1240  OE1 GLU A 104      39.476  64.893  23.838  1.00 85.39           O
ATOM   1241  OE2 GLU A 104      39.227  65.987  21.908  1.00 98.69           O1-
ATOM   1242  H   GLU A 104      36.761  60.839  24.177  1.00 70.96           H
ATOM   1243  HA  GLU A 104      35.984  62.482  22.033  1.00 71.76           H
ATOM   1244  HB2 GLU A 104      37.463  63.202  23.835  1.00 78.55           H
ATOM   1245  HB3 GLU A 104      38.713  62.069  23.303  1.00 78.55           H
ATOM   1246  HG2 GLU A 104      39.211  63.265  21.369  1.00 79.80           H
ATOM   1247  HG3 GLU A 104      37.691  64.098  21.292  1.00 79.80           H
ATOM   1248  N   VAL A 105      37.990  59.986  21.114  1.00 44.52           N
ATOM   1249  CA  VAL A 105      38.501  59.291  19.921  1.00 54.24           C
ATOM   1250  C   VAL A 105      37.379  58.983  18.915  1.00 53.38           C
ATOM   1251  O   VAL A 105      37.585  59.135  17.716  1.00 54.80           O
ATOM   1252  CB  VAL A 105      39.329  58.027  20.264  1.00 50.44           C
ATOM   1253  CG1 VAL A 105      40.720  58.399  20.784  1.00 42.10           C
ATOM   1254  CG2 VAL A 105      38.683  57.082  21.290  1.00 43.03           C
ATOM   1255  H   VAL A 105      38.159  59.575  22.020  1.00 53.42           H
ATOM   1256  HA  VAL A 105      39.175  59.986  19.420  1.00 65.09           H
ATOM   1257  HB  VAL A 105      39.486  57.462  19.345  1.00 60.53           H
ATOM   1258 HG11 VAL A 105      41.300  57.491  20.960  1.00 50.52           H
ATOM   1259 HG12 VAL A 105      41.242  59.006  20.043  1.00 50.52           H
ATOM   1260 HG13 VAL A 105      40.642  58.954  21.721  1.00 50.52           H
ATOM   1261 HG21 VAL A 105      39.274  56.169  21.364  1.00 51.63           H
ATOM   1262 HG22 VAL A 105      38.653  57.552  22.272  1.00 51.63           H
ATOM   1263 HG23 VAL A 105      37.676  56.813  20.975  1.00 51.63           H
ATOM   1264  N   ASN A 106      36.195  58.598  19.397  1.00 46.12           N
ATOM   1265  CA  ASN A 106      35.059  58.299  18.560  1.00 46.37           C
ATOM   1266  C   ASN A 106      34.429  59.555  17.990  1.00 54.91           C
ATOM   1267  O   ASN A 106      34.119  59.547  16.805  1.00 53.50           O
ATOM   1268  CB  ASN A 106      34.030  57.466  19.324  1.00 42.92           C
ATOM   1269  CG  ASN A 106      34.441  56.005  19.486  1.00 50.10           C
ATOM   1270  OD1 ASN A 106      35.059  55.412  18.605  1.00 54.58           O
ATOM   1271  ND2 ASN A 106      34.011  55.375  20.570  1.00 49.64           N
ATOM   1272  H   ASN A 106      36.060  58.562  20.396  1.00 55.35           H
ATOM   1273  HA  ASN A 106      35.416  57.705  17.717  1.00 55.65           H
ATOM   1274  HB2 ASN A 106      33.837  57.922  20.292  1.00 51.51           H
ATOM   1275  HB3 ASN A 106      33.113  57.485  18.742  1.00 51.51           H
ATOM   1276 HD21 ASN A 106      34.200  54.392  20.688  1.00 59.57           H
ATOM   1277 HD22 ASN A 106      33.468  55.878  21.259  1.00 59.57           H
ATOM   1278  N   ARG A 107      34.233  60.617  18.785  1.00 55.08           N
ATOM   1279  CA  ARG A 107      33.685  61.878  18.264  1.00 51.12           C
ATOM   1280  C   ARG A 107      34.574  62.449  17.147  1.00 48.99           C
ATOM   1281  O   ARG A 107      34.073  63.025  16.186  1.00 54.02           O
ATOM   1282  CB  ARG A 107      33.519  62.913  19.384  1.00 49.45           C
ATOM   1283  CG  ARG A 107      32.454  62.559  20.425  1.00 48.73           C
ATOM   1284  CD  ARG A 107      32.147  63.743  21.348  1.00 54.56           C
ATOM   1285  NE  ARG A 107      33.350  64.230  22.050  1.00 57.67           N
ATOM   1286  CZ  ARG A 107      33.839  63.794  23.221  1.00 55.79           C
ATOM   1287  NH1 ARG A 107      33.273  62.826  23.935  1.00 54.41           N
ATOM   1288  NH2 ARG A 107      34.945  64.350  23.703  1.00 67.01           N1+
ATOM   1289  H   ARG A 107      34.513  60.569  19.755  1.00 66.10           H
ATOM   1290  HA  ARG A 107      32.704  61.676  17.832  1.00 61.35           H
ATOM   1291  HB2 ARG A 107      34.482  63.044  19.881  1.00 59.34           H
ATOM   1292  HB3 ARG A 107      33.234  63.864  18.931  1.00 59.34           H
ATOM   1293  HG2 ARG A 107      31.533  62.302  19.904  1.00 58.48           H
ATOM   1294  HG3 ARG A 107      32.769  61.698  21.014  1.00 58.48           H
ATOM   1295  HD2 ARG A 107      31.735  64.560  20.756  1.00 65.47           H
ATOM   1296  HD3 ARG A 107      31.392  63.438  22.070  1.00 65.47           H
ATOM   1297  HE  ARG A 107      33.877  64.946  21.572  1.00 69.21           H
ATOM   1298 HH11 ARG A 107      32.437  62.364  23.603  1.00 65.29           H
ATOM   1299 HH12 ARG A 107      33.686  62.538  24.810  1.00 65.29           H
ATOM   1300 HH21 ARG A 107      35.416  65.084  23.196  1.00 80.41           H
ATOM   1301 HH22 ARG A 107      35.316  64.027  24.587  1.00 80.41           H
ATOM   1302  N   GLN A 108      35.892  62.269  17.275  1.00 56.13           N
ATOM   1303  CA  GLN A 108      36.858  62.617  16.252  1.00 51.53           C
ATOM   1304  C   GLN A 108      36.732  61.712  15.038  1.00 49.75           C
ATOM   1305  O   GLN A 108      36.909  62.203  13.932  1.00 55.33           O
ATOM   1306  CB  GLN A 108      38.290  62.585  16.812  1.00 55.32           C
ATOM   1307  CG  GLN A 108      38.591  63.758  17.762  1.00 70.76           C
ATOM   1308  CD  GLN A 108      40.009  63.702  18.354  1.00 79.20           C
ATOM   1309  OE1 GLN A 108      40.834  62.873  17.965  1.00 69.63           O
ATOM   1310  NE2 GLN A 108      40.315  64.610  19.287  1.00 85.96           N
ATOM   1311  H   GLN A 108      36.237  61.806  18.105  1.00 67.36           H
ATOM   1312  HA  GLN A 108      36.647  63.635  15.928  1.00 61.83           H
ATOM   1313  HB2 GLN A 108      38.460  61.642  17.334  1.00 66.39           H
ATOM   1314  HB3 GLN A 108      38.990  62.640  15.977  1.00 66.39           H
ATOM   1315  HG2 GLN A 108      38.492  64.689  17.202  1.00 84.91           H
ATOM   1316  HG3 GLN A 108      37.866  63.788  18.575  1.00 84.91           H
ATOM   1317 HE21 GLN A 108      39.624  65.272  19.612  1.00103.15           H
ATOM   1318 HE22 GLN A 108      41.237  64.611  19.695  1.00103.15           H
ATOM   1319  N   GLU A 109      36.510  60.402  15.222  1.00 51.83           N
ATOM   1320  CA  GLU A 109      36.415  59.462  14.104  1.00 53.50           C
ATOM   1321  C   GLU A 109      35.129  59.705  13.294  1.00 52.18           C
ATOM   1322  O   GLU A 109      35.171  59.666  12.065  1.00 50.23           O
ATOM   1323  CB  GLU A 109      36.602  58.018  14.590  1.00 50.14           C
ATOM   1324  CG  GLU A 109      36.527  56.969  13.454  1.00 60.64           C
ATOM   1325  CD  GLU A 109      37.727  56.961  12.499  1.00 57.82           C
ATOM   1326  OE1 GLU A 109      38.862  57.062  13.019  1.00 57.09           O
ATOM   1327  OE2 GLU A 109      37.483  56.845  11.273  1.00 61.26           O1-
ATOM   1328  H   GLU A 109      36.395  60.038  16.157  1.00 62.20           H
ATOM   1329  HA  GLU A 109      37.247  59.661  13.433  1.00 64.20           H
ATOM   1330  HB2 GLU A 109      37.561  57.930  15.102  1.00 60.16           H
ATOM   1331  HB3 GLU A 109      35.819  57.796  15.315  1.00 60.16           H
ATOM   1332  HG2 GLU A 109      36.550  56.003  13.961  1.00 72.77           H
ATOM   1333  HG3 GLU A 109      35.586  57.034  12.904  1.00 72.77           H
ATOM   1334  N   LEU A 110      34.008  60.017  13.966  1.00 53.40           N
ATOM   1335  CA  LEU A 110      32.814  60.530  13.300  1.00 54.02           C
ATOM   1336  C   LEU A 110      33.174  61.769  12.499  1.00 58.03           C
ATOM   1337  O   LEU A 110      32.891  61.804  11.310  1.00 57.11           O
ATOM   1338  CB  LEU A 110      31.701  60.872  14.294  1.00 54.77           C
ATOM   1339  CG  LEU A 110      31.052  59.657  14.957  1.00 55.58           C
ATOM   1340  CD1 LEU A 110      30.032  60.168  15.981  1.00 59.81           C
ATOM   1341  CD2 LEU A 110      30.379  58.740  13.921  1.00 56.97           C
ATOM   1342  H   LEU A 110      34.032  60.039  14.975  1.00 64.08           H
ATOM   1343  HA  LEU A 110      32.454  59.775  12.602  1.00 64.82           H
ATOM   1344  HB2 LEU A 110      32.113  61.516  15.072  1.00 65.72           H
ATOM   1345  HB3 LEU A 110      30.927  61.434  13.771  1.00 65.72           H
ATOM   1346  HG  LEU A 110      31.832  59.097  15.469  1.00 66.69           H
ATOM   1347 HD11 LEU A 110      29.574  59.326  16.493  1.00 71.77           H
ATOM   1348 HD12 LEU A 110      30.528  60.798  16.720  1.00 71.77           H
ATOM   1349 HD13 LEU A 110      29.251  60.739  15.490  1.00 71.77           H
ATOM   1350 HD21 LEU A 110      29.755  58.009  14.432  1.00 68.36           H
ATOM   1351 HD22 LEU A 110      29.767  59.318  13.237  1.00 68.36           H
ATOM   1352 HD23 LEU A 110      31.132  58.203  13.348  1.00 68.36           H
ATOM   1353  N   GLY A 111      33.816  62.754  13.140  1.00 60.70           N
ATOM   1354  CA  GLY A 111      34.145  64.030  12.536  1.00 50.68           C
ATOM   1355  C   GLY A 111      34.924  63.873  11.232  1.00 54.64           C
ATOM   1356  O   GLY A 111      34.603  64.589  10.288  1.00 58.99           O
ATOM   1357  H   GLY A 111      34.037  62.632  14.120  1.00 72.84           H
ATOM   1358  HA2 GLY A 111      33.212  64.549  12.315  1.00 60.82           H
ATOM   1359  HA3 GLY A 111      34.721  64.631  13.239  1.00 60.82           H
ATOM   1360  N   ARG A 112      35.878  62.924  11.150  1.00 49.72           N
ATOM   1361  CA  ARG A 112      36.571  62.611   9.897  1.00 54.02           C
ATOM   1362  C   ARG A 112      35.590  62.319   8.745  1.00 63.51           C
ATOM   1363  O   ARG A 112      35.825  62.725   7.607  1.00 57.05           O
ATOM   1364  CB  ARG A 112      37.536  61.414  10.031  1.00 61.08           C
ATOM   1365  CG  ARG A 112      38.836  61.672  10.807  1.00 64.47           C
ATOM   1366  CD  ARG A 112      39.562  60.337  11.052  1.00 63.85           C
ATOM   1367  NE  ARG A 112      40.695  60.469  11.992  1.00 88.29           N
ATOM   1368  CZ  ARG A 112      40.621  60.639  13.326  1.00 78.58           C
ATOM   1369  NH1 ARG A 112      39.474  60.667  13.985  1.00 76.11           N
ATOM   1370  NH2 ARG A 112      41.719  60.798  14.057  1.00 80.08           N1+
ATOM   1371  H   ARG A 112      36.100  62.377  11.970  1.00 59.66           H
ATOM   1372  HA  ARG A 112      37.140  63.495   9.629  1.00 64.83           H
ATOM   1373  HB2 ARG A 112      37.006  60.559  10.450  1.00 73.30           H
ATOM   1374  HB3 ARG A 112      37.852  61.134   9.025  1.00 73.30           H
ATOM   1375  HG2 ARG A 112      39.477  62.342  10.233  1.00 77.36           H
ATOM   1376  HG3 ARG A 112      38.599  62.141  11.762  1.00 77.36           H
ATOM   1377  HD2 ARG A 112      38.866  59.580  11.418  1.00 76.62           H
ATOM   1378  HD3 ARG A 112      39.953  59.989  10.094  1.00 76.62           H
ATOM   1379  HE  ARG A 112      41.610  60.495  11.569  1.00105.95           H
ATOM   1380 HH11 ARG A 112      38.608  60.575  13.474  1.00 91.33           H
ATOM   1381 HH12 ARG A 112      39.462  60.805  14.983  1.00 91.33           H
ATOM   1382 HH21 ARG A 112      42.624  60.782  13.615  1.00 96.10           H
ATOM   1383 HH22 ARG A 112      41.634  60.934  15.053  1.00 96.10           H
ATOM   1384  N   TRP A 113      34.511  61.583   9.032  1.00 50.66           N
ATOM   1385  CA  TRP A 113      33.498  61.224   8.055  1.00 55.14           C
ATOM   1386  C   TRP A 113      32.574  62.395   7.736  1.00 54.02           C
ATOM   1387  O   TRP A 113      32.347  62.636   6.554  1.00 54.74           O
ATOM   1388  CB  TRP A 113      32.702  59.989   8.501  1.00 47.97           C
ATOM   1389  CG  TRP A 113      31.784  59.502   7.434  1.00 41.33           C
ATOM   1390  CD1 TRP A 113      32.151  58.721   6.389  1.00 45.57           C
ATOM   1391  CD2 TRP A 113      30.382  59.812   7.224  1.00 35.84           C
ATOM   1392  NE1 TRP A 113      31.074  58.512   5.554  1.00 41.54           N
ATOM   1393  CE2 TRP A 113      29.965  59.200   5.998  1.00 47.22           C
ATOM   1394  CE3 TRP A 113      29.418  60.547   7.942  1.00 44.07           C
ATOM   1395  CZ2 TRP A 113      28.663  59.335   5.505  1.00 32.08           C
ATOM   1396  CZ3 TRP A 113      28.088  60.640   7.484  1.00 47.17           C
ATOM   1397  CH2 TRP A 113      27.716  60.048   6.262  1.00 47.37           C
ATOM   1398  H   TRP A 113      34.371  61.284   9.987  1.00 60.79           H
ATOM   1399  HA  TRP A 113      34.015  60.952   7.133  1.00 66.17           H
ATOM   1400  HB2 TRP A 113      33.406  59.194   8.751  1.00 57.56           H
ATOM   1401  HB3 TRP A 113      32.109  60.239   9.380  1.00 57.56           H
ATOM   1402  HD1 TRP A 113      33.151  58.360   6.220  1.00 54.68           H
ATOM   1403  HE1 TRP A 113      31.121  57.940   4.723  1.00 49.84           H
ATOM   1404  HE3 TRP A 113      29.701  61.013   8.872  1.00 52.88           H
ATOM   1405  HZ2 TRP A 113      28.398  58.882   4.571  1.00 38.49           H
ATOM   1406  HZ3 TRP A 113      27.354  61.187   8.058  1.00 56.60           H
ATOM   1407  HH2 TRP A 113      26.703  60.144   5.902  1.00 56.84           H
ATOM   1408  N   LEU A 114      32.043  63.107   8.749  1.00 54.27           N
ATOM   1409  CA  LEU A 114      31.181  64.272   8.539  1.00 55.31           C
ATOM   1410  C   LEU A 114      31.827  65.374   7.674  1.00 51.49           C
ATOM   1411  O   LEU A 114      31.141  65.984   6.860  1.00 55.31           O
ATOM   1412  CB  LEU A 114      30.751  64.892   9.874  1.00 49.79           C
ATOM   1413  CG  LEU A 114      29.649  64.210  10.699  1.00 51.76           C
ATOM   1414  CD1 LEU A 114      28.417  63.764   9.906  1.00 53.06           C
ATOM   1415  CD2 LEU A 114      30.232  63.061  11.478  1.00 62.38           C
ATOM   1416  H   LEU A 114      32.267  62.848   9.701  1.00 65.13           H
ATOM   1417  HA  LEU A 114      30.298  63.927   8.008  1.00 66.38           H
ATOM   1418  HB2 LEU A 114      31.635  65.022  10.499  1.00 59.75           H
ATOM   1419  HB3 LEU A 114      30.378  65.894   9.654  1.00 59.75           H
ATOM   1420  HG  LEU A 114      29.286  64.929  11.434  1.00 62.11           H
ATOM   1421 HD11 LEU A 114      27.660  63.376  10.587  1.00 63.67           H
ATOM   1422 HD12 LEU A 114      28.006  64.625   9.384  1.00 63.67           H
ATOM   1423 HD13 LEU A 114      28.674  62.995   9.185  1.00 63.67           H
ATOM   1424 HD21 LEU A 114      29.522  62.738  12.216  1.00 74.85           H
ATOM   1425 HD22 LEU A 114      30.468  62.233  10.810  1.00 74.85           H
ATOM   1426 HD23 LEU A 114      31.110  63.410  12.015  1.00 74.85           H
ATOM   1427  N   GLN A 115      33.116  65.652   7.886  1.00 55.22           N
ATOM   1428  CA  GLN A 115      33.887  66.717   7.245  1.00 52.27           C
ATOM   1429  C   GLN A 115      34.711  66.236   6.044  1.00 57.75           C
ATOM   1430  O   GLN A 115      35.492  67.016   5.497  1.00 61.84           O
ATOM   1431  CB  GLN A 115      34.767  67.405   8.322  1.00 62.46           C
ATOM   1432  CG  GLN A 115      34.092  68.607   9.000  1.00 55.24           C
ATOM   1433  CD  GLN A 115      32.774  68.285   9.700  1.00 67.18           C
ATOM   1434  OE1 GLN A 115      32.718  67.486  10.637  1.00 71.23           O
ATOM   1435  NE2 GLN A 115      31.699  68.952   9.271  1.00 73.72           N
ATOM   1436  H   GLN A 115      33.598  65.124   8.602  1.00 66.26           H
ATOM   1437  HA  GLN A 115      33.196  67.467   6.862  1.00 62.72           H
ATOM   1438  HB2 GLN A 115      35.071  66.694   9.088  1.00 74.96           H
ATOM   1439  HB3 GLN A 115      35.686  67.777   7.869  1.00 74.96           H
ATOM   1440  HG2 GLN A 115      34.795  68.926   9.770  1.00 66.29           H
ATOM   1441  HG3 GLN A 115      33.954  69.412   8.275  1.00 66.29           H
ATOM   1442 HE21 GLN A 115      31.779  69.597   8.500  1.00 88.46           H
ATOM   1443 HE22 GLN A 115      30.809  68.787   9.720  1.00 88.46           H
ATOM   1444  N   GLU A 116      34.560  64.960   5.655  1.00 52.40           N
ATOM   1445  CA  GLU A 116      35.253  64.322   4.532  1.00 56.39           C
ATOM   1446  C   GLU A 116      36.792  64.445   4.655  1.00 56.25           C
ATOM   1447  O   GLU A 116      37.504  64.532   3.657  1.00 68.85           O
ATOM   1448  CB  GLU A 116      34.656  64.769   3.168  1.00 48.91           C
ATOM   1449  CG  GLU A 116      33.125  64.572   3.106  1.00 56.96           C
ATOM   1450  CD  GLU A 116      32.440  65.146   1.864  1.00 50.12           C
ATOM   1451  OE1 GLU A 116      32.833  64.751   0.746  1.00 63.51           O
ATOM   1452  OE2 GLU A 116      31.489  65.938   2.055  1.00 61.84           O1-
ATOM   1453  H   GLU A 116      33.902  64.383   6.156  1.00 62.88           H
ATOM   1454  HA  GLU A 116      35.042  63.256   4.615  1.00 67.67           H
ATOM   1455  HB2 GLU A 116      34.897  65.816   2.981  1.00 58.69           H
ATOM   1456  HB3 GLU A 116      35.109  64.165   2.381  1.00 58.69           H
ATOM   1457  HG2 GLU A 116      32.974  63.493   3.078  1.00 68.36           H
ATOM   1458  HG3 GLU A 116      32.641  64.983   3.993  1.00 68.36           H
ATOM   1459  N   GLU A 117      37.320  64.404   5.889  1.00 62.71           N
ATOM   1460  CA  GLU A 117      38.756  64.425   6.183  1.00 73.88           C
ATOM   1461  C   GLU A 117      39.455  63.134   5.714  1.00 77.41           C
ATOM   1462  O   GLU A 117      38.779  62.132   5.456  1.00 67.55           O
ATOM   1463  CB  GLU A 117      38.999  64.594   7.693  1.00 65.12           C
ATOM   1464  CG  GLU A 117      38.434  65.884   8.303  1.00 63.89           C
ATOM   1465  CD  GLU A 117      38.463  65.914   9.841  1.00 81.22           C
ATOM   1466  OE1 GLU A 117      39.281  65.176  10.448  1.00 75.89           O
ATOM   1467  OE2 GLU A 117      37.652  66.695  10.391  1.00 79.08           O1-
ATOM   1468  H   GLU A 117      36.694  64.295   6.674  1.00 75.25           H
ATOM   1469  HA  GLU A 117      39.193  65.285   5.675  1.00 88.65           H
ATOM   1470  HB2 GLU A 117      38.595  63.723   8.199  1.00 78.15           H
ATOM   1471  HB3 GLU A 117      40.070  64.595   7.885  1.00 78.15           H
ATOM   1472  HG2 GLU A 117      39.037  66.720   7.947  1.00 76.67           H
ATOM   1473  HG3 GLU A 117      37.420  66.082   7.957  1.00 76.67           H
ATOM   1474  N   PRO A 118      40.809  63.122   5.621  1.00 85.50           N
ATOM   1475  CA  PRO A 118      41.551  61.942   5.187  1.00 87.61           C
ATOM   1476  C   PRO A 118      41.436  60.792   6.192  1.00 87.05           C
ATOM   1477  O   PRO A 118      41.363  61.008   7.408  1.00 84.00           O
ATOM   1478  CB  PRO A 118      43.022  62.395   5.105  1.00 82.17           C
ATOM   1479  CG  PRO A 118      42.926  63.907   4.932  1.00 90.15           C
ATOM   1480  CD  PRO A 118      41.727  64.238   5.816  1.00 78.92           C
ATOM   1481  HA  PRO A 118      41.254  61.665   4.173  1.00105.13           H
ATOM   1482  HB2 PRO A 118      43.492  62.204   6.071  1.00 98.60           H
ATOM   1483  HB3 PRO A 118      43.596  61.913   4.313  1.00 98.60           H
ATOM   1484  HG2 PRO A 118      43.815  64.412   5.313  1.00108.18           H
ATOM   1485  HG3 PRO A 118      42.749  64.158   3.884  1.00108.18           H
ATOM   1486  HD2 PRO A 118      42.037  64.285   6.862  1.00 94.70           H
ATOM   1487  HD3 PRO A 118      41.313  65.186   5.475  1.00 94.70           H
ATOM   1488  N   GLY A 119      41.464  59.563   5.656  1.00 85.00           N
ATOM   1489  CA  GLY A 119      41.439  58.333   6.446  1.00 82.37           C
ATOM   1490  C   GLY A 119      40.088  58.033   7.099  1.00 61.77           C
ATOM   1491  O   GLY A 119      40.018  57.071   7.863  1.00 69.44           O
ATOM   1492  H   GLY A 119      41.501  59.470   4.651  1.00102.00           H
ATOM   1493  HA2 GLY A 119      41.693  57.497   5.794  1.00 98.84           H
ATOM   1494  HA3 GLY A 119      42.180  58.419   7.244  1.00 98.84           H
ATOM   1495  N   ALA A 120      39.038  58.814   6.789  1.00 52.75           N
ATOM   1496  CA  ALA A 120      37.675  58.534   7.219  1.00 54.09           C
ATOM   1497  C   ALA A 120      37.255  57.135   6.787  1.00 57.02           C
ATOM   1498  O   ALA A 120      37.709  56.621   5.758  1.00 50.62           O
ATOM   1499  CB  ALA A 120      36.717  59.544   6.586  1.00 42.32           C
ATOM   1500  H   ALA A 120      39.177  59.602   6.173  1.00 63.30           H
ATOM   1501  HA  ALA A 120      37.609  58.619   8.305  1.00 64.90           H
ATOM   1502  HB1 ALA A 120      35.703  59.364   6.941  1.00 50.78           H
ATOM   1503  HB2 ALA A 120      37.016  60.551   6.861  1.00 50.78           H
ATOM   1504  HB3 ALA A 120      36.738  59.455   5.499  1.00 50.78           H
ATOM   1505  N   PHE A 121      36.378  56.526   7.587  1.00 54.46           N
ATOM   1506  CA  PHE A 121      35.835  55.215   7.266  1.00 54.12           C
ATOM   1507  C   PHE A 121      34.930  55.290   6.030  1.00 50.87           C
ATOM   1508  O   PHE A 121      34.158  56.236   5.862  1.00 47.92           O
ATOM   1509  CB  PHE A 121      35.065  54.688   8.479  1.00 52.55           C
ATOM   1510  CG  PHE A 121      34.764  53.216   8.338  1.00 42.02           C
ATOM   1511  CD1 PHE A 121      35.782  52.262   8.551  1.00 45.91           C
ATOM   1512  CD2 PHE A 121      33.491  52.789   7.947  1.00 37.82           C
ATOM   1513  CE1 PHE A 121      35.519  50.896   8.335  1.00 42.47           C
ATOM   1514  CE2 PHE A 121      33.202  51.422   7.831  1.00 31.85           C
ATOM   1515  CZ  PHE A 121      34.228  50.478   7.982  1.00 31.17           C
ATOM   1516  H   PHE A 121      36.090  56.971   8.447  1.00 65.35           H
ATOM   1517  HA  PHE A 121      36.664  54.535   7.064  1.00 64.94           H
ATOM   1518  HB2 PHE A 121      35.676  54.834   9.373  1.00 63.06           H
ATOM   1519  HB3 PHE A 121      34.140  55.253   8.596  1.00 63.06           H
ATOM   1520  HD1 PHE A 121      36.772  52.575   8.856  1.00 55.09           H
ATOM   1521  HD2 PHE A 121      32.743  53.511   7.698  1.00 45.38           H
ATOM   1522  HE1 PHE A 121      36.303  50.164   8.474  1.00 50.97           H
ATOM   1523  HE2 PHE A 121      32.206  51.102   7.570  1.00 38.22           H
ATOM   1524  HZ  PHE A 121      34.021  49.427   7.851  1.00 37.40           H
ATOM   1525  N   ASN A 122      35.016  54.267   5.176  1.00 42.91           N
ATOM   1526  CA  ASN A 122      34.163  54.144   4.005  1.00 41.87           C
ATOM   1527  C   ASN A 122      32.843  53.451   4.376  1.00 39.55           C
ATOM   1528  O   ASN A 122      32.811  52.227   4.476  1.00 38.64           O
ATOM   1529  CB  ASN A 122      34.943  53.378   2.933  1.00 41.94           C
ATOM   1530  CG  ASN A 122      34.087  53.177   1.692  1.00 48.11           C
ATOM   1531  OD1 ASN A 122      33.224  53.986   1.384  1.00 43.26           O
ATOM   1532  ND2 ASN A 122      34.362  52.128   0.930  1.00 53.47           N
ATOM   1533  H   ASN A 122      35.652  53.508   5.375  1.00 51.49           H
ATOM   1534  HA  ASN A 122      33.945  55.139   3.617  1.00 50.25           H
ATOM   1535  HB2 ASN A 122      35.791  53.999   2.644  1.00 50.33           H
ATOM   1536  HB3 ASN A 122      35.313  52.423   3.313  1.00 50.33           H
ATOM   1537 HD21 ASN A 122      33.806  51.962   0.104  1.00 64.17           H
ATOM   1538 HD22 ASN A 122      35.089  51.486   1.208  1.00 64.17           H
ATOM   1539  N   TRP A 123      31.763  54.222   4.552  1.00 38.59           N
ATOM   1540  CA  TRP A 123      30.391  53.726   4.755  1.00 40.67           C
ATOM   1541  C   TRP A 123      29.597  53.474   3.451  1.00 45.87           C
ATOM   1542  O   TRP A 123      28.385  53.263   3.508  1.00 41.33           O
ATOM   1543  CB  TRP A 123      29.642  54.661   5.709  1.00 34.84           C
ATOM   1544  CG  TRP A 123      30.160  54.613   7.104  1.00 44.00           C
ATOM   1545  CD1 TRP A 123      31.014  55.487   7.674  1.00 39.68           C
ATOM   1546  CD2 TRP A 123      29.942  53.570   8.094  1.00 43.38           C
ATOM   1547  NE1 TRP A 123      31.296  55.094   8.957  1.00 50.18           N
ATOM   1548  CE2 TRP A 123      30.721  53.871   9.244  1.00 49.63           C
ATOM   1549  CE3 TRP A 123      29.197  52.375   8.112  1.00 40.79           C
ATOM   1550  CZ2 TRP A 123      30.780  53.008  10.346  1.00 41.10           C
ATOM   1551  CZ3 TRP A 123      29.207  51.525   9.231  1.00 36.12           C
ATOM   1552  CH2 TRP A 123      29.994  51.847  10.353  1.00 41.57           C
ATOM   1553  H   TRP A 123      31.873  55.224   4.465  1.00 46.30           H
ATOM   1554  HA  TRP A 123      30.451  52.766   5.266  1.00 48.81           H
ATOM   1555  HB2 TRP A 123      29.673  55.683   5.329  1.00 41.81           H
ATOM   1556  HB3 TRP A 123      28.600  54.344   5.756  1.00 41.81           H
ATOM   1557  HD1 TRP A 123      31.430  56.354   7.191  1.00 47.62           H
ATOM   1558  HE1 TRP A 123      31.911  55.622   9.563  1.00 60.22           H
ATOM   1559  HE3 TRP A 123      28.595  52.123   7.254  1.00 48.95           H
ATOM   1560  HZ2 TRP A 123      31.414  53.245  11.182  1.00 49.32           H
ATOM   1561  HZ3 TRP A 123      28.599  50.632   9.231  1.00 43.35           H
ATOM   1562  HH2 TRP A 123      30.001  51.200  11.216  1.00 49.89           H
ATOM   1563  N   SER A 124      30.253  53.467   2.280  1.00 43.46           N
ATOM   1564  CA  SER A 124      29.571  53.305   0.990  1.00 43.84           C
ATOM   1565  C   SER A 124      28.716  52.056   0.896  1.00 37.35           C
ATOM   1566  O   SER A 124      27.589  52.177   0.434  1.00 45.01           O
ATOM   1567  CB  SER A 124      30.548  53.265  -0.182  1.00 37.01           C
ATOM   1568  OG  SER A 124      31.074  54.550  -0.348  1.00 54.70           O
ATOM   1569  H   SER A 124      31.244  53.665   2.274  1.00 52.15           H
ATOM   1570  HA  SER A 124      28.904  54.159   0.850  1.00 52.61           H
ATOM   1571  HB2 SER A 124      31.350  52.546  -0.002  1.00 44.42           H
ATOM   1572  HB3 SER A 124      30.017  52.988  -1.088  1.00 44.42           H
ATOM   1573  HG  SER A 124      31.644  54.742   0.403  1.00 65.65           H
ATOM   1574  N   MET A 125      29.217  50.875   1.285  0.96 38.58           N
ATOM   1575  CA  MET A 125      28.409  49.667   1.206  0.96 37.70           C
ATOM   1576  C   MET A 125      27.099  49.862   1.973  0.96 42.68           C
ATOM   1577  O   MET A 125      26.048  49.481   1.462  0.96 35.73           O
ATOM   1578  CB  MET A 125      29.175  48.432   1.697  0.96 40.49           C
ATOM   1579  CG  MET A 125      29.811  47.582   0.601  0.96 45.97           C
ATOM   1580  SD  MET A 125      30.107  45.889   1.219  0.96 53.09           S
ATOM   1581  CE  MET A 125      31.874  45.994   1.630  0.96 59.61           C
ATOM   1582  H   MET A 125      30.122  50.825   1.730  0.96 46.29           H
ATOM   1583  HA  MET A 125      28.156  49.515   0.160  0.96 45.24           H
ATOM   1584  HB2 MET A 125      29.956  48.711   2.391  0.96 48.58           H
ATOM   1585  HB3 MET A 125      28.472  47.800   2.238  0.96 48.58           H
ATOM   1586  HG2 MET A 125      29.144  47.519  -0.260  0.96 55.17           H
ATOM   1587  HG3 MET A 125      30.746  48.042   0.284  0.96 55.17           H
ATOM   1588  HE1 MET A 125      32.189  45.080   2.136  0.96 71.53           H
ATOM   1589  HE2 MET A 125      32.452  46.109   0.714  0.96 71.53           H
ATOM   1590  HE3 MET A 125      32.054  46.852   2.272  0.96 71.53           H
ATOM   1591  N   TYR A 126      27.149  50.475   3.167  1.00 33.92           N
ATOM   1592  CA  TYR A 126      25.953  50.709   3.977  1.00 33.09           C
ATOM   1593  C   TYR A 126      25.012  51.735   3.362  1.00 33.59           C
ATOM   1594  O   TYR A 126      23.798  51.549   3.400  1.00 32.19           O
ATOM   1595  CB  TYR A 126      26.323  51.123   5.412  1.00 36.83           C
ATOM   1596  CG  TYR A 126      26.945  50.010   6.245  1.00 33.89           C
ATOM   1597  CD1 TYR A 126      28.313  49.736   6.116  1.00 35.82           C
ATOM   1598  CD2 TYR A 126      26.152  49.207   7.091  1.00 37.15           C
ATOM   1599  CE1 TYR A 126      28.897  48.651   6.780  1.00 30.79           C
ATOM   1600  CE2 TYR A 126      26.726  48.113   7.755  1.00 35.25           C
ATOM   1601  CZ  TYR A 126      28.101  47.831   7.600  1.00 41.10           C
ATOM   1602  OH  TYR A 126      28.653  46.757   8.233  1.00 43.64           O
ATOM   1603  H   TYR A 126      28.040  50.787   3.523  1.00 40.70           H
ATOM   1604  HA  TYR A 126      25.393  49.775   4.039  1.00 39.71           H
ATOM   1605  HB2 TYR A 126      27.005  51.974   5.374  1.00 44.20           H
ATOM   1606  HB3 TYR A 126      25.414  51.451   5.917  1.00 44.20           H
ATOM   1607  HD1 TYR A 126      28.918  50.363   5.483  1.00 42.98           H
ATOM   1608  HD2 TYR A 126      25.098  49.412   7.212  1.00 44.58           H
ATOM   1609  HE1 TYR A 126      29.948  48.447   6.659  1.00 36.95           H
ATOM   1610  HE2 TYR A 126      26.114  47.485   8.384  1.00 42.30           H
ATOM   1611  HH  TYR A 126      28.014  46.277   8.770  1.00 52.37           H
ATOM   1612  N   SER A 127      25.542  52.838   2.839  1.00 37.42           N
ATOM   1613  CA  SER A 127      24.724  53.883   2.228  1.00 35.48           C
ATOM   1614  C   SER A 127      23.989  53.331   1.013  1.00 35.36           C
ATOM   1615  O   SER A 127      22.768  53.490   0.924  1.00 37.05           O
ATOM   1616  CB  SER A 127      25.573  55.086   1.811  1.00 38.80           C
ATOM   1617  OG  SER A 127      26.105  55.700   2.953  1.00 55.69           O
ATOM   1618  H   SER A 127      26.546  52.962   2.866  1.00 44.90           H
ATOM   1619  HA  SER A 127      23.983  54.218   2.954  1.00 42.57           H
ATOM   1620  HB2 SER A 127      26.396  54.747   1.179  1.00 46.56           H
ATOM   1621  HB3 SER A 127      24.962  55.812   1.276  1.00 46.56           H
ATOM   1622  HG  SER A 127      26.932  56.135   2.706  1.00 66.82           H
ATOM   1623  N   GLN A 128      24.734  52.663   0.115  1.00 34.54           N
ATOM   1624  CA  GLN A 128      24.193  51.955  -1.039  1.00 37.98           C
ATOM   1625  C   GLN A 128      23.080  51.026  -0.615  1.00 33.59           C
ATOM   1626  O   GLN A 128      22.024  51.063  -1.234  1.00 37.92           O
ATOM   1627  CB  GLN A 128      25.268  51.107  -1.732  1.00 37.06           C
ATOM   1628  CG  GLN A 128      26.324  51.961  -2.432  1.00 46.27           C
ATOM   1629  CD  GLN A 128      27.677  51.270  -2.607  1.00 50.32           C
ATOM   1630  OE1 GLN A 128      27.874  50.089  -2.308  1.00 56.24           O
ATOM   1631  NE2 GLN A 128      28.628  52.041  -3.124  1.00 51.35           N
ATOM   1632  H   GLN A 128      25.726  52.567   0.291  1.00 41.44           H
ATOM   1633  HA  GLN A 128      23.788  52.679  -1.749  1.00 45.58           H
ATOM   1634  HB2 GLN A 128      25.742  50.456  -0.996  1.00 44.47           H
ATOM   1635  HB3 GLN A 128      24.784  50.478  -2.481  1.00 44.47           H
ATOM   1636  HG2 GLN A 128      25.940  52.229  -3.417  1.00 55.52           H
ATOM   1637  HG3 GLN A 128      26.482  52.886  -1.879  1.00 55.52           H
ATOM   1638 HE21 GLN A 128      28.430  53.010  -3.328  1.00 61.62           H
ATOM   1639 HE22 GLN A 128      29.548  51.655  -3.267  1.00 61.62           H
ATOM   1640  N   HIS A 129      23.312  50.194   0.411  0.88 26.86           N
ATOM   1641  CA  HIS A 129      22.342  49.181   0.747  0.88 24.76           C
ATOM   1642  C   HIS A 129      21.092  49.832   1.334  0.88 30.68           C
ATOM   1643  O   HIS A 129      19.989  49.394   1.040  0.88 29.52           O
ATOM   1644  CB  HIS A 129      23.013  48.086   1.579  0.88 28.62           C
ATOM   1645  CG  HIS A 129      22.190  46.832   1.573  0.88 43.49           C
ATOM   1646  ND1 HIS A 129      21.080  46.592   2.401  0.88 44.29           N
ATOM   1647  CD2 HIS A 129      22.367  45.775   0.716  0.88 34.33           C
ATOM   1648  CE1 HIS A 129      20.617  45.381   2.045  0.88 40.67           C
ATOM   1649  NE2 HIS A 129      21.365  44.873   1.046  0.88 52.25           N
ATOM   1650  H   HIS A 129      24.198  50.210   0.900  0.88 32.23           H
ATOM   1651  HA  HIS A 129      22.048  48.708  -0.189  0.88 29.71           H
ATOM   1652  HB2 HIS A 129      23.172  48.427   2.599  0.88 34.35           H
ATOM   1653  HB3 HIS A 129      23.981  47.837   1.143  0.88 34.35           H
ATOM   1654  HD2 HIS A 129      23.123  45.676  -0.050  0.88 41.20           H
ATOM   1655  HE1 HIS A 129      19.798  44.873   2.531  0.88 48.81           H
ATOM   1656  HE2 HIS A 129      21.242  43.953   0.643  0.88 62.70           H
ATOM   1657  N   ALA A 130      21.221  50.926   2.093  1.00 36.68           N
ATOM   1658  CA  ALA A 130      20.063  51.656   2.608  1.00 40.01           C
ATOM   1659  C   ALA A 130      19.234  52.237   1.459  1.00 40.57           C
ATOM   1660  O   ALA A 130      18.008  52.199   1.515  1.00 45.82           O
ATOM   1661  CB  ALA A 130      20.494  52.745   3.604  1.00 32.61           C
ATOM   1662  H   ALA A 130      22.144  51.293   2.282  1.00 44.01           H
ATOM   1663  HA  ALA A 130      19.434  50.948   3.147  1.00 48.02           H
ATOM   1664  HB1 ALA A 130      19.613  53.263   3.988  1.00 39.13           H
ATOM   1665  HB2 ALA A 130      21.026  52.291   4.440  1.00 39.13           H
ATOM   1666  HB3 ALA A 130      21.141  53.478   3.122  1.00 39.13           H
ATOM   1667  N   CYS A 131      19.890  52.733   0.409  1.00 37.01           N
ATOM   1668  CA  CYS A 131      19.217  53.157  -0.827  1.00 40.37           C
ATOM   1669  C   CYS A 131      18.430  52.022  -1.491  1.00 34.73           C
ATOM   1670  O   CYS A 131      17.262  52.228  -1.815  1.00 39.02           O
ATOM   1671  CB  CYS A 131      20.197  53.828  -1.794  1.00 42.64           C
ATOM   1672  SG  CYS A 131      20.835  55.412  -1.127  1.00 41.95           S
ATOM   1673  H   CYS A 131      20.899  52.745   0.428  1.00 44.41           H
ATOM   1674  HA  CYS A 131      18.488  53.917  -0.540  1.00 48.44           H
ATOM   1675  HB2 CYS A 131      21.034  53.164  -2.000  1.00 51.17           H
ATOM   1676  HB3 CYS A 131      19.665  54.020  -2.723  1.00 51.17           H
ATOM   1677  HG  CYS A 131      21.637  54.866  -0.209  1.00 50.34           H
ATOM   1678  N   LEU A 132      19.008  50.817  -1.640  1.00 34.89           N
ATOM   1679  CA  LEU A 132      18.297  49.632  -2.135  1.00 30.94           C
ATOM   1680  C   LEU A 132      17.039  49.309  -1.334  1.00 36.64           C
ATOM   1681  O   LEU A 132      15.975  49.209  -1.926  1.00 46.20           O
ATOM   1682  CB  LEU A 132      19.180  48.375  -2.137  1.00 37.51           C
ATOM   1683  CG  LEU A 132      20.385  48.366  -3.086  1.00 45.32           C
ATOM   1684  CD1 LEU A 132      21.165  47.047  -2.881  1.00 50.61           C
ATOM   1685  CD2 LEU A 132      19.943  48.492  -4.553  1.00 51.03           C
ATOM   1686  H   LEU A 132      19.972  50.704  -1.360  1.00 41.87           H
ATOM   1687  HA  LEU A 132      17.982  49.838  -3.158  1.00 37.13           H
ATOM   1688  HB2 LEU A 132      19.548  48.211  -1.126  1.00 45.01           H
ATOM   1689  HB3 LEU A 132      18.550  47.521  -2.392  1.00 45.01           H
ATOM   1690  HG  LEU A 132      21.037  49.205  -2.845  1.00 54.39           H
ATOM   1691 HD11 LEU A 132      22.032  47.022  -3.544  1.00 60.73           H
ATOM   1692 HD12 LEU A 132      21.511  46.979  -1.850  1.00 60.73           H
ATOM   1693 HD13 LEU A 132      20.521  46.193  -3.099  1.00 60.73           H
ATOM   1694 HD21 LEU A 132      20.812  48.392  -5.207  1.00 61.23           H
ATOM   1695 HD22 LEU A 132      19.217  47.714  -4.800  1.00 61.23           H
ATOM   1696 HD23 LEU A 132      19.502  49.477  -4.725  1.00 61.23           H
ATOM   1697  N   ILE A 133      17.145  49.120  -0.015  1.00 47.57           N
ATOM   1698  CA  ILE A 133      16.007  48.760   0.844  1.00 47.63           C
ATOM   1699  C   ILE A 133      14.893  49.823   0.778  1.00 44.39           C
ATOM   1700  O   ILE A 133      13.715  49.472   0.778  1.00 52.00           O
ATOM   1701  CB  ILE A 133      16.457  48.523   2.317  1.00 45.69           C
ATOM   1702  CG1 ILE A 133      17.540  47.420   2.437  1.00 42.60           C
ATOM   1703  CG2 ILE A 133      15.241  48.150   3.203  1.00 54.45           C
ATOM   1704  CD1 ILE A 133      18.105  47.321   3.858  1.00 51.16           C
ATOM   1705  H   ILE A 133      18.051  49.234   0.421  1.00 57.08           H
ATOM   1706  HA  ILE A 133      15.594  47.826   0.463  1.00 57.16           H
ATOM   1707  HB  ILE A 133      16.883  49.455   2.694  1.00 54.83           H
ATOM   1708 HG12 ILE A 133      17.113  46.455   2.157  1.00 51.12           H
ATOM   1709 HG13 ILE A 133      18.368  47.620   1.766  1.00 51.12           H
ATOM   1710 HG21 ILE A 133      15.532  48.050   4.244  1.00 65.33           H
ATOM   1711 HG22 ILE A 133      14.487  48.934   3.179  1.00 65.33           H
ATOM   1712 HG23 ILE A 133      14.792  47.216   2.860  1.00 65.33           H
ATOM   1713 HD11 ILE A 133      18.942  46.628   3.883  1.00 61.39           H
ATOM   1714 HD12 ILE A 133      18.441  48.304   4.188  1.00 61.39           H
ATOM   1715 HD13 ILE A 133      17.352  46.939   4.544  1.00 61.39           H
ATOM   1716  N   GLU A 134      15.247  51.109   0.780  1.00 46.24           N
ATOM   1717  CA  GLU A 134      14.274  52.189   0.785  1.00 47.83           C
ATOM   1718  C   GLU A 134      13.452  52.230  -0.521  1.00 46.88           C
ATOM   1719  O   GLU A 134      12.236  52.399  -0.464  1.00 52.56           O
ATOM   1720  CB  GLU A 134      14.984  53.509   1.117  1.00 43.28           C
ATOM   1721  CG  GLU A 134      15.317  53.579   2.622  1.00 43.79           C
ATOM   1722  CD  GLU A 134      16.112  54.827   3.014  1.00 46.88           C
ATOM   1723  OE1 GLU A 134      15.898  55.893   2.406  1.00 47.99           O
ATOM   1724  OE2 GLU A 134      16.942  54.729   3.936  1.00 45.21           O1-
ATOM   1725  H   GLU A 134      16.225  51.359   0.829  1.00 55.49           H
ATOM   1726  HA  GLU A 134      13.576  51.993   1.601  1.00 57.40           H
ATOM   1727  HB2 GLU A 134      15.899  53.598   0.531  1.00 51.94           H
ATOM   1728  HB3 GLU A 134      14.326  54.338   0.855  1.00 51.94           H
ATOM   1729  HG2 GLU A 134      14.367  53.627   3.155  1.00 52.55           H
ATOM   1730  HG3 GLU A 134      15.827  52.681   2.972  1.00 52.55           H
ATOM   1731  N   GLY A 135      14.088  52.056  -1.693  1.00 53.40           N
ATOM   1732  CA  GLY A 135      13.405  51.975  -2.987  1.00 58.95           C
ATOM   1733  C   GLY A 135      12.911  53.325  -3.549  1.00 58.66           C
ATOM   1734  O   GLY A 135      12.066  53.334  -4.437  1.00 66.75           O
ATOM   1735  H   GLY A 135      15.086  51.892  -1.682  1.00 64.08           H
ATOM   1736  HA2 GLY A 135      14.093  51.540  -3.713  1.00 70.74           H
ATOM   1737  HA3 GLY A 135      12.536  51.325  -2.870  1.00 70.74           H
ATOM   1738  N   LYS A 136      13.456  54.452  -3.075  1.00 62.07           N
ATOM   1739  CA  LYS A 136      13.151  55.815  -3.507  1.00 54.54           C
ATOM   1740  C   LYS A 136      14.000  56.256  -4.707  1.00 46.43           C
ATOM   1741  O   LYS A 136      13.981  57.428  -5.077  1.00 58.89           O
ATOM   1742  CB  LYS A 136      13.379  56.738  -2.300  1.00 48.32           C
ATOM   1743  H   LYS A 136      14.171  54.360  -2.366  1.00 74.48           H
ATOM   1744  HA  LYS A 136      12.102  55.883  -3.789  1.00 65.45           H
ATOM   1745  HB1 LYS A 136      12.717  56.453  -1.481  1.00 57.98           H
ATOM   1746  HB3 LYS A 136      13.191  57.777  -2.569  1.00 57.98           H
ATOM   1747  N   GLY A 137      14.809  55.357  -5.270  1.00 52.15           N
ATOM   1748  CA  GLY A 137      15.740  55.641  -6.365  1.00 48.19           C
ATOM   1749  C   GLY A 137      16.909  56.582  -6.042  1.00 49.13           C
ATOM   1750  O   GLY A 137      17.556  57.072  -6.974  1.00 47.45           O
ATOM   1751  H   GLY A 137      14.799  54.421  -4.892  1.00 62.58           H
ATOM   1752  HA2 GLY A 137      16.150  54.694  -6.713  1.00 57.83           H
ATOM   1753  HA3 GLY A 137      15.173  56.105  -7.173  1.00 57.83           H
ATOM   1754  N   GLU A 138      17.214  56.806  -4.756  1.00 45.77           N
ATOM   1755  CA  GLU A 138      18.286  57.695  -4.303  1.00 51.80           C
ATOM   1756  C   GLU A 138      19.676  57.081  -4.548  1.00 44.87           C
ATOM   1757  O   GLU A 138      19.881  55.879  -4.365  1.00 42.49           O
ATOM   1758  CB  GLU A 138      18.057  57.997  -2.812  1.00 50.04           C
ATOM   1759  CG  GLU A 138      19.057  58.988  -2.204  1.00 48.60           C
ATOM   1760  CD  GLU A 138      18.624  59.497  -0.817  1.00 60.67           C
ATOM   1761  OE1 GLU A 138      17.909  58.751  -0.103  1.00 47.41           O
ATOM   1762  OE2 GLU A 138      19.041  60.624  -0.467  1.00 62.21           O1-
ATOM   1763  H   GLU A 138      16.680  56.336  -4.040  1.00 54.93           H
ATOM   1764  HA  GLU A 138      18.214  58.639  -4.841  1.00 62.16           H
ATOM   1765  HB2 GLU A 138      17.049  58.392  -2.671  1.00 60.05           H
ATOM   1766  HB3 GLU A 138      18.138  57.057  -2.269  1.00 60.05           H
ATOM   1767  HG2 GLU A 138      19.980  58.441  -2.052  1.00 58.32           H
ATOM   1768  HG3 GLU A 138      19.278  59.818  -2.875  1.00 58.32           H
ATOM   1769  N   CYS A 139      20.648  57.910  -4.948  1.00 45.54           N
ATOM   1770  CA  CYS A 139      22.047  57.498  -4.956  1.00 45.45           C
ATOM   1771  C   CYS A 139      22.644  57.683  -3.560  1.00 47.15           C
ATOM   1772  O   CYS A 139      22.232  58.557  -2.795  1.00 39.90           O
ATOM   1773  CB  CYS A 139      22.849  58.256  -6.003  1.00 39.14           C
ATOM   1774  SG  CYS A 139      22.903  60.019  -5.601  1.00 44.87           S
ATOM   1775  H   CYS A 139      20.437  58.887  -5.110  1.00 54.65           H
ATOM   1776  HA  CYS A 139      22.110  56.454  -5.234  1.00 54.53           H
ATOM   1777  HB2 CYS A 139      23.863  57.864  -6.036  1.00 46.97           H
ATOM   1778  HB3 CYS A 139      22.382  58.114  -6.977  1.00 46.97           H
ATOM   1779  HG  CYS A 139      23.691  60.398  -6.612  1.00 53.85           H
ATOM   1780  N   TRP A 140      23.636  56.847  -3.245  1.00 43.89           N
ATOM   1781  CA  TRP A 140      24.270  56.832  -1.935  1.00 51.43           C
ATOM   1782  C   TRP A 140      24.989  58.149  -1.609  1.00 46.32           C
ATOM   1783  O   TRP A 140      25.019  58.555  -0.453  1.00 46.39           O
ATOM   1784  CB  TRP A 140      25.199  55.620  -1.877  1.00 44.96           C
ATOM   1785  CG  TRP A 140      26.340  55.591  -2.840  1.00 46.34           C
ATOM   1786  CD1 TRP A 140      26.341  55.021  -4.071  1.00 44.94           C
ATOM   1787  CD2 TRP A 140      27.683  56.097  -2.620  1.00 43.08           C
ATOM   1788  NE1 TRP A 140      27.600  55.134  -4.622  1.00 51.76           N
ATOM   1789  CE2 TRP A 140      28.472  55.786  -3.767  1.00 46.84           C
ATOM   1790  CE3 TRP A 140      28.308  56.784  -1.561  1.00 46.01           C
ATOM   1791  CZ2 TRP A 140      29.824  56.149  -3.856  1.00 52.88           C
ATOM   1792  CZ3 TRP A 140      29.660  57.164  -1.642  1.00 49.71           C
ATOM   1793  CH2 TRP A 140      30.419  56.854  -2.788  1.00 42.94           C
ATOM   1794  H   TRP A 140      23.943  56.163  -3.921  1.00 52.66           H
ATOM   1795  HA  TRP A 140      23.489  56.689  -1.184  1.00 61.72           H
ATOM   1796  HB2 TRP A 140      25.620  55.578  -0.877  1.00 53.95           H
ATOM   1797  HB3 TRP A 140      24.586  54.733  -2.036  1.00 53.95           H
ATOM   1798  HD1 TRP A 140      25.494  54.530  -4.534  1.00 53.92           H
ATOM   1799  HE1 TRP A 140      27.826  54.786  -5.542  1.00 62.12           H
ATOM   1800  HE3 TRP A 140      27.736  57.035  -0.679  1.00 55.21           H
ATOM   1801  HZ2 TRP A 140      30.395  55.905  -4.740  1.00 63.46           H
ATOM   1802  HZ3 TRP A 140      30.113  57.695  -0.816  1.00 59.65           H
ATOM   1803  HH2 TRP A 140      31.459  57.145  -2.841  1.00 51.52           H
ATOM   1804  N   GLN A 141      25.526  58.836  -2.621  1.00 42.05           N
ATOM   1805  CA  GLN A 141      26.157  60.128  -2.441  1.00 42.86           C
ATOM   1806  C   GLN A 141      25.184  61.169  -1.863  1.00 46.57           C
ATOM   1807  O   GLN A 141      25.573  61.920  -0.965  1.00 41.66           O
ATOM   1808  CB  GLN A 141      26.758  60.590  -3.771  1.00 40.71           C
ATOM   1809  CG  GLN A 141      27.864  59.670  -4.323  1.00 38.51           C
ATOM   1810  CD  GLN A 141      27.372  58.674  -5.389  1.00 45.44           C
ATOM   1811  OE1 GLN A 141      26.192  58.357  -5.486  1.00 42.01           O
ATOM   1812  NE2 GLN A 141      28.282  58.144  -6.207  1.00 51.44           N
ATOM   1813  H   GLN A 141      25.451  58.475  -3.561  1.00 50.46           H
ATOM   1814  HA  GLN A 141      26.972  60.004  -1.728  1.00 51.44           H
ATOM   1815  HB2 GLN A 141      25.954  60.694  -4.500  1.00 48.85           H
ATOM   1816  HB3 GLN A 141      27.191  61.578  -3.615  1.00 48.85           H
ATOM   1817  HG2 GLN A 141      28.660  60.283  -4.750  1.00 46.22           H
ATOM   1818  HG3 GLN A 141      28.293  59.108  -3.492  1.00 46.22           H
ATOM   1819 HE21 GLN A 141      29.256  58.388  -6.103  1.00 61.72           H
ATOM   1820 HE22 GLN A 141      27.980  57.499  -6.923  1.00 61.72           H
ATOM   1821  N   ASP A 142      23.927  61.188  -2.343  1.00 44.74           N
ATOM   1822  CA  ASP A 142      22.895  62.102  -1.852  1.00 48.20           C
ATOM   1823  C   ASP A 142      22.412  61.752  -0.442  1.00 53.57           C
ATOM   1824  O   ASP A 142      22.120  62.667   0.338  1.00 52.24           O
ATOM   1825  CB  ASP A 142      21.707  62.204  -2.808  1.00 48.75           C
ATOM   1826  CG  ASP A 142      21.962  62.847  -4.184  1.00 50.91           C
ATOM   1827  OD1 ASP A 142      23.099  63.313  -4.456  1.00 49.76           O
ATOM   1828  OD2 ASP A 142      20.978  62.865  -4.959  1.00 42.73           O1-
ATOM   1829  H   ASP A 142      23.654  60.520  -3.050  1.00 53.69           H
ATOM   1830  HA  ASP A 142      23.341  63.097  -1.799  1.00 57.84           H
ATOM   1831  HB2 ASP A 142      21.279  61.215  -2.965  1.00 58.50           H
ATOM   1832  HB3 ASP A 142      20.901  62.758  -2.324  1.00 58.50           H
ATOM   1833  N   LYS A 143      22.340  60.447  -0.108  1.00 46.45           N
ATOM   1834  CA  LYS A 143      21.957  60.023   1.236  1.00 43.99           C
ATOM   1835  C   LYS A 143      23.016  60.475   2.233  1.00 43.35           C
ATOM   1836  O   LYS A 143      22.665  61.034   3.261  1.00 42.36           O
ATOM   1837  CB  LYS A 143      21.672  58.528   1.306  1.00 43.04           C
ATOM   1838  CG  LYS A 143      21.306  58.082   2.732  1.00 50.52           C
ATOM   1839  CD  LYS A 143      20.619  56.712   2.730  1.00 52.04           C
ATOM   1840  CE  LYS A 143      19.182  56.674   2.181  1.00 56.02           C
ATOM   1841  NZ  LYS A 143      18.215  57.389   3.034  1.00 50.28           N1+
ATOM   1842  H   LYS A 143      22.591  59.743  -0.789  1.00 55.74           H
ATOM   1843  HA  LYS A 143      21.031  60.542   1.485  1.00 52.79           H
ATOM   1844  HB2 LYS A 143      20.873  58.282   0.607  1.00 51.64           H
ATOM   1845  HB3 LYS A 143      22.572  57.991   1.002  1.00 51.64           H
ATOM   1846  HG2 LYS A 143      22.206  58.036   3.344  1.00 60.62           H
ATOM   1847  HG3 LYS A 143      20.634  58.806   3.187  1.00 60.62           H
ATOM   1848  HD2 LYS A 143      21.222  56.029   2.128  1.00 62.44           H
ATOM   1849  HD3 LYS A 143      20.614  56.328   3.750  1.00 62.44           H
ATOM   1850  HE2 LYS A 143      19.189  57.144   1.196  1.00 67.23           H
ATOM   1851  HE3 LYS A 143      18.861  55.637   2.063  1.00 67.23           H
ATOM   1852  HZ1 LYS A 143      17.379  56.820   3.124  1.00 60.34           H
ATOM   1853  HZ2 LYS A 143      18.610  57.552   3.950  1.00 60.34           H
ATOM   1854  HZ3 LYS A 143      17.972  58.273   2.603  1.00 60.34           H
ATOM   1855  N   GLU A 144      24.294  60.286   1.904  1.00 40.71           N
ATOM   1856  CA  GLU A 144      25.394  60.705   2.740  1.00 39.82           C
ATOM   1857  C   GLU A 144      25.441  62.219   2.886  1.00 47.17           C
ATOM   1858  O   GLU A 144      25.634  62.681   4.008  1.00 55.71           O
ATOM   1859  CB  GLU A 144      26.746  60.185   2.234  1.00 51.04           C
ATOM   1860  CG  GLU A 144      26.891  58.658   2.334  1.00 42.95           C
ATOM   1861  CD  GLU A 144      28.299  58.113   2.074  1.00 46.69           C
ATOM   1862  OE1 GLU A 144      29.229  58.915   1.826  1.00 50.90           O
ATOM   1863  OE2 GLU A 144      28.438  56.875   2.166  1.00 45.45           O1-
ATOM   1864  H   GLU A 144      24.509  59.830   1.027  1.00 48.85           H
ATOM   1865  HA  GLU A 144      25.230  60.271   3.725  1.00 47.78           H
ATOM   1866  HB2 GLU A 144      26.895  60.505   1.201  1.00 61.25           H
ATOM   1867  HB3 GLU A 144      27.511  60.636   2.861  1.00 61.25           H
ATOM   1868  HG2 GLU A 144      26.588  58.333   3.328  1.00 51.54           H
ATOM   1869  HG3 GLU A 144      26.192  58.144   1.683  1.00 51.54           H
ATOM   1870  N   ARG A 145      25.288  62.984   1.791  1.00 45.73           N
ATOM   1871  CA  ARG A 145      25.353  64.447   1.833  1.00 52.19           C
ATOM   1872  C   ARG A 145      24.204  64.998   2.679  1.00 46.48           C
ATOM   1873  O   ARG A 145      24.427  65.914   3.473  1.00 50.86           O
ATOM   1874  CB  ARG A 145      25.367  65.043   0.417  1.00 51.70           C
ATOM   1875  H   ARG A 145      25.116  62.539   0.898  1.00 54.88           H
ATOM   1876  HA  ARG A 145      26.290  64.731   2.312  1.00 62.63           H
ATOM   1877  HB1 ARG A 145      26.231  64.667  -0.133  1.00 62.04           H
ATOM   1878  HB3 ARG A 145      25.422  66.130   0.473  1.00 62.04           H
ATOM   1879  N   GLN A 146      23.011  64.396   2.561  1.00 38.72           N
ATOM   1880  CA  GLN A 146      21.862  64.689   3.414  1.00 55.72           C
ATOM   1881  C   GLN A 146      22.142  64.367   4.898  1.00 53.56           C
ATOM   1882  O   GLN A 146      21.736  65.131   5.774  1.00 53.26           O
ATOM   1883  CB  GLN A 146      20.586  63.980   2.886  1.00 50.63           C
ATOM   1884  CG  GLN A 146      19.379  64.207   3.831  1.00 65.09           C
ATOM   1885  CD  GLN A 146      18.079  63.522   3.394  1.00 77.64           C
ATOM   1886  OE1 GLN A 146      17.306  64.061   2.609  1.00 79.29           O
ATOM   1887  NE2 GLN A 146      17.807  62.331   3.912  1.00 72.93           N
ATOM   1888  H   GLN A 146      22.909  63.650   1.884  1.00 46.47           H
ATOM   1889  HA  GLN A 146      21.687  65.763   3.336  1.00 66.87           H
ATOM   1890  HB2 GLN A 146      20.346  64.354   1.886  1.00 60.75           H
ATOM   1891  HB3 GLN A 146      20.782  62.908   2.819  1.00 60.75           H
ATOM   1892  HG2 GLN A 146      19.625  63.844   4.827  1.00 78.11           H
ATOM   1893  HG3 GLN A 146      19.201  65.284   3.838  1.00 78.11           H
ATOM   1894 HE21 GLN A 146      18.452  61.886   4.554  1.00 87.52           H
ATOM   1895 HE22 GLN A 146      16.960  61.861   3.614  1.00 87.52           H
ATOM   1896  N   LEU A 147      22.765  63.222   5.192  1.00 45.80           N
ATOM   1897  CA  LEU A 147      22.988  62.795   6.562  1.00 51.48           C
ATOM   1898  C   LEU A 147      23.957  63.780   7.203  1.00 48.97           C
ATOM   1899  O   LEU A 147      23.635  64.340   8.251  1.00 47.67           O
ATOM   1900  CB  LEU A 147      23.479  61.333   6.623  1.00 51.31           C
ATOM   1901  CG  LEU A 147      23.919  60.880   8.042  1.00 50.27           C
ATOM   1902  CD1 LEU A 147      22.800  61.026   9.081  1.00 43.64           C
ATOM   1903  CD2 LEU A 147      24.368  59.404   8.062  1.00 43.04           C
ATOM   1904  H   LEU A 147      23.081  62.622   4.443  1.00 54.96           H
ATOM   1905  HA  LEU A 147      22.032  62.856   7.079  1.00 61.78           H
ATOM   1906  HB2 LEU A 147      22.674  60.683   6.280  1.00 61.58           H
ATOM   1907  HB3 LEU A 147      24.322  61.211   5.944  1.00 61.58           H
ATOM   1908  HG  LEU A 147      24.768  61.481   8.370  1.00 60.32           H
ATOM   1909 HD11 LEU A 147      23.195  60.812  10.075  1.00 52.36           H
ATOM   1910 HD12 LEU A 147      22.397  62.038   9.091  1.00 52.36           H
ATOM   1911 HD13 LEU A 147      21.997  60.323   8.861  1.00 52.36           H
ATOM   1912 HD21 LEU A 147      24.730  59.139   9.054  1.00 51.64           H
ATOM   1913 HD22 LEU A 147      23.534  58.749   7.810  1.00 51.64           H
ATOM   1914 HD23 LEU A 147      25.170  59.249   7.342  1.00 51.64           H
ATOM   1915  N   ARG A 148      25.093  64.014   6.522  1.00 45.99           N
ATOM   1916  CA  ARG A 148      26.101  65.012   6.853  1.00 45.78           C
ATOM   1917  C   ARG A 148      25.486  66.396   7.100  1.00 52.51           C
ATOM   1918  O   ARG A 148      25.845  67.061   8.071  1.00 58.68           O
ATOM   1919  CB  ARG A 148      27.154  65.109   5.744  1.00 42.61           C
ATOM   1920  CG  ARG A 148      28.157  63.951   5.710  1.00 47.52           C
ATOM   1921  CD  ARG A 148      29.279  64.252   4.710  1.00 45.66           C
ATOM   1922  NE  ARG A 148      30.291  63.181   4.687  1.00 48.66           N
ATOM   1923  CZ  ARG A 148      30.414  62.216   3.767  1.00 53.40           C
ATOM   1924  NH1 ARG A 148      29.581  62.136   2.740  1.00 52.62           N
ATOM   1925  NH2 ARG A 148      31.385  61.310   3.860  1.00 51.55           N1+
ATOM   1926  H   ARG A 148      25.230  63.510   5.656  1.00 55.19           H
ATOM   1927  HA  ARG A 148      26.592  64.703   7.772  1.00 54.94           H
ATOM   1928  HB2 ARG A 148      26.656  65.205   4.779  1.00 51.13           H
ATOM   1929  HB3 ARG A 148      27.730  66.020   5.915  1.00 51.13           H
ATOM   1930  HG2 ARG A 148      28.589  63.834   6.702  1.00 57.03           H
ATOM   1931  HG3 ARG A 148      27.658  63.023   5.439  1.00 57.03           H
ATOM   1932  HD2 ARG A 148      28.853  64.389   3.717  1.00 54.79           H
ATOM   1933  HD3 ARG A 148      29.768  65.185   4.984  1.00 54.79           H
ATOM   1934  HE  ARG A 148      30.953  63.175   5.448  1.00 58.40           H
ATOM   1935 HH11 ARG A 148      28.840  62.813   2.645  1.00 63.15           H
ATOM   1936 HH12 ARG A 148      29.685  61.391   2.067  1.00 63.15           H
ATOM   1937 HH21 ARG A 148      32.034  61.356   4.630  1.00 61.86           H
ATOM   1938 HH22 ARG A 148      31.471  60.583   3.164  1.00 61.86           H
ATOM   1939  N   ALA A 149      24.529  66.799   6.253  1.00 57.26           N
ATOM   1940  CA  ALA A 149      23.829  68.077   6.351  1.00 58.36           C
ATOM   1941  C   ALA A 149      22.983  68.187   7.627  1.00 60.44           C
ATOM   1942  O   ALA A 149      22.828  69.285   8.170  1.00 68.90           O
ATOM   1943  CB  ALA A 149      22.950  68.260   5.099  1.00 55.85           C
ATOM   1944  H   ALA A 149      24.304  66.204   5.467  1.00 68.71           H
ATOM   1945  HA  ALA A 149      24.574  68.875   6.363  1.00 70.03           H
ATOM   1946  HB1 ALA A 149      22.429  69.215   5.150  1.00 67.02           H
ATOM   1947  HB2 ALA A 149      23.574  68.245   4.205  1.00 67.02           H
ATOM   1948  HB3 ALA A 149      22.209  67.467   5.032  1.00 67.02           H
ATOM   1949  N   ARG A 150      22.391  67.073   8.074  1.00 49.09           N
ATOM   1950  CA  ARG A 150      21.414  67.072   9.161  1.00 56.94           C
ATOM   1951  C   ARG A 150      22.028  66.754  10.523  1.00 56.30           C
ATOM   1952  O   ARG A 150      21.403  67.046  11.536  1.00 60.14           O
ATOM   1953  CB  ARG A 150      20.218  66.186   8.776  1.00 51.92           C
ATOM   1954  CG  ARG A 150      19.422  66.913   7.678  1.00 58.30           C
ATOM   1955  CD  ARG A 150      18.705  65.969   6.729  1.00 73.93           C
ATOM   1956  NE  ARG A 150      17.338  65.708   7.175  1.00 70.98           N
ATOM   1957  CZ  ARG A 150      16.232  66.226   6.644  1.00 65.56           C
ATOM   1958  NH1 ARG A 150      16.317  67.178   5.716  1.00 73.07           N
ATOM   1959  NH2 ARG A 150      15.047  65.773   7.055  1.00 60.63           N1+
ATOM   1960  H   ARG A 150      22.559  66.202   7.587  1.00 58.91           H
ATOM   1961  HA  ARG A 150      21.013  68.080   9.269  1.00 68.32           H
ATOM   1962  HB2 ARG A 150      20.561  65.201   8.455  1.00 62.30           H
ATOM   1963  HB3 ARG A 150      19.561  66.064   9.639  1.00 62.30           H
ATOM   1964  HG2 ARG A 150      18.722  67.617   8.130  1.00 69.96           H
ATOM   1965  HG3 ARG A 150      20.095  67.490   7.042  1.00 69.96           H
ATOM   1966  HD2 ARG A 150      18.719  66.381   5.720  1.00 88.71           H
ATOM   1967  HD3 ARG A 150      19.238  65.018   6.709  1.00 88.71           H
ATOM   1968  HE  ARG A 150      17.223  64.997   7.885  1.00 85.18           H
ATOM   1969 HH11 ARG A 150      17.222  67.500   5.410  1.00 87.69           H
ATOM   1970 HH12 ARG A 150      15.475  67.560   5.315  1.00 87.69           H
ATOM   1971 HH21 ARG A 150      15.000  65.036   7.741  1.00 72.76           H
ATOM   1972 HH22 ARG A 150      14.186  66.139   6.673  1.00 72.76           H
ATOM   1973  N   VAL A 151      23.253  66.223  10.557  1.00 60.09           N
ATOM   1974  CA  VAL A 151      24.059  66.144  11.769  1.00 58.66           C
ATOM   1975  C   VAL A 151      24.635  67.536  12.035  1.00 63.04           C
ATOM   1976  O   VAL A 151      25.451  68.046  11.266  1.00 64.78           O
ATOM   1977  CB  VAL A 151      25.157  65.062  11.649  1.00 57.38           C
ATOM   1978  CG1 VAL A 151      26.119  65.118  12.847  1.00 62.09           C
ATOM   1979  CG2 VAL A 151      24.517  63.664  11.585  1.00 59.76           C
ATOM   1980  H   VAL A 151      23.703  65.995   9.681  1.00 72.11           H
ATOM   1981  HA  VAL A 151      23.409  65.857  12.592  1.00 70.39           H
ATOM   1982  HB  VAL A 151      25.735  65.225  10.736  1.00 68.85           H
ATOM   1983 HG11 VAL A 151      26.890  64.361  12.743  1.00 74.51           H
ATOM   1984 HG12 VAL A 151      26.626  66.081  12.886  1.00 74.51           H
ATOM   1985 HG13 VAL A 151      25.571  64.964  13.778  1.00 74.51           H
ATOM   1986 HG21 VAL A 151      25.291  62.910  11.437  1.00 71.72           H
ATOM   1987 HG22 VAL A 151      23.987  63.452  12.513  1.00 71.72           H
ATOM   1988 HG23 VAL A 151      23.815  63.601  10.754  1.00 71.72           H
ATOM   1989  N   LYS A 152      24.198  68.132  13.147  1.00 69.50           N
ATOM   1990  CA  LYS A 152      24.562  69.485  13.544  1.00 63.19           C
ATOM   1991  C   LYS A 152      25.789  69.490  14.460  1.00 66.09           C
ATOM   1992  O   LYS A 152      26.603  70.404  14.345  1.00 62.95           O
ATOM   1993  CB  LYS A 152      23.352  70.190  14.191  1.00 67.40           C
ATOM   1994  CG  LYS A 152      22.043  70.199  13.372  1.00 61.74           C
ATOM   1995  CD  LYS A 152      22.163  70.813  11.964  1.00 62.10           C
ATOM   1996  CE  LYS A 152      20.796  70.737  11.274  1.00 54.71           C
ATOM   1997  NZ  LYS A 152      20.885  70.989   9.818  1.00 59.28           N1+
ATOM   1998  H   LYS A 152      23.530  67.633  13.722  1.00 83.40           H
ATOM   1999  HA  LYS A 152      24.834  70.046  12.649  1.00 75.83           H
ATOM   2000  HB2 LYS A 152      23.141  69.678  15.130  1.00 80.88           H
ATOM   2001  HB3 LYS A 152      23.625  71.220  14.427  1.00 80.88           H
ATOM   2002  HG2 LYS A 152      21.669  69.178  13.284  1.00 74.09           H
ATOM   2003  HG3 LYS A 152      21.303  70.769  13.930  1.00 74.09           H
ATOM   2004  HD2 LYS A 152      22.476  71.854  12.042  1.00 74.52           H
ATOM   2005  HD3 LYS A 152      22.896  70.260  11.376  1.00 74.52           H
ATOM   2006  HE2 LYS A 152      20.372  69.746  11.442  1.00 65.65           H
ATOM   2007  HE3 LYS A 152      20.129  71.469  11.730  1.00 65.65           H
ATOM   2008  HZ1 LYS A 152      19.975  70.864   9.396  1.00 71.14           H
ATOM   2009  HZ2 LYS A 152      21.217  71.927   9.646  1.00 71.14           H
ATOM   2010  HZ3 LYS A 152      21.528  70.329   9.396  1.00 71.14           H
ATOM   2011  N   ARG A 153      25.910  68.504  15.370  1.00 68.15           N
ATOM   2012  CA  ARG A 153      26.983  68.436  16.376  1.00 60.62           C
ATOM   2013  C   ARG A 153      27.229  67.021  16.916  1.00 60.97           C
ATOM   2014  O   ARG A 153      26.307  66.214  17.003  1.00 55.89           O
ATOM   2015  CB  ARG A 153      26.646  69.372  17.545  1.00 57.16           C
ATOM   2016  CG  ARG A 153      25.294  69.087  18.233  1.00 53.77           C
ATOM   2017  CD  ARG A 153      24.437  70.351  18.320  1.00 61.80           C
ATOM   2018  NE  ARG A 153      23.031  69.982  18.414  1.00 60.47           N
ATOM   2019  CZ  ARG A 153      22.096  70.413  17.571  1.00 63.39           C
ATOM   2020  NH1 ARG A 153      22.108  71.633  17.040  1.00 59.18           N
ATOM   2021  NH2 ARG A 153      21.117  69.587  17.257  1.00 69.84           N1+
ATOM   2022  H   ARG A 153      25.194  67.791  15.405  1.00 81.78           H
ATOM   2023  HA  ARG A 153      27.915  68.780  15.922  1.00 72.74           H
ATOM   2024  HB2 ARG A 153      27.440  69.297  18.290  1.00 68.59           H
ATOM   2025  HB3 ARG A 153      26.667  70.395  17.167  1.00 68.59           H
ATOM   2026  HG2 ARG A 153      24.744  68.304  17.710  1.00 64.52           H
ATOM   2027  HG3 ARG A 153      25.478  68.736  19.242  1.00 64.52           H
ATOM   2028  HD2 ARG A 153      24.727  70.977  19.162  1.00 74.16           H
ATOM   2029  HD3 ARG A 153      24.588  70.913  17.398  1.00 74.16           H
ATOM   2030  HE  ARG A 153      22.869  69.065  18.807  1.00 72.56           H
ATOM   2031 HH11 ARG A 153      22.845  72.276  17.279  1.00 71.02           H
ATOM   2032 HH12 ARG A 153      21.366  71.908  16.412  1.00 71.02           H
ATOM   2033 HH21 ARG A 153      21.076  68.652  17.637  1.00 83.81           H
ATOM   2034 HH22 ARG A 153      20.380  69.888  16.631  1.00 83.81           H
ATOM   2035  N   VAL A 154      28.480  66.779  17.326  1.00 60.01           N
ATOM   2036  CA  VAL A 154      28.966  65.562  17.975  1.00 57.19           C
ATOM   2037  C   VAL A 154      29.318  65.891  19.440  1.00 60.60           C
ATOM   2038  O   VAL A 154      30.307  66.571  19.711  1.00 63.31           O
ATOM   2039  CB  VAL A 154      30.134  64.942  17.155  1.00 64.71           C
ATOM   2040  CG1 VAL A 154      29.626  64.504  15.774  1.00 69.23           C
ATOM   2041  CG2 VAL A 154      31.333  65.873  16.872  1.00 87.27           C
ATOM   2042  H   VAL A 154      29.161  67.512  17.194  1.00 72.01           H
ATOM   2043  HA  VAL A 154      28.166  64.831  17.973  1.00 68.63           H
ATOM   2044  HB  VAL A 154      30.501  64.059  17.681  1.00 77.65           H
ATOM   2045 HG11 VAL A 154      30.432  64.019  15.218  1.00 83.07           H
ATOM   2046 HG12 VAL A 154      28.820  63.789  15.896  1.00 83.07           H
ATOM   2047 HG13 VAL A 154      29.268  65.357  15.197  1.00 83.07           H
ATOM   2048 HG21 VAL A 154      32.084  65.339  16.287  1.00104.72           H
ATOM   2049 HG22 VAL A 154      31.015  66.752  16.311  1.00104.72           H
ATOM   2050 HG23 VAL A 154      31.807  66.192  17.797  1.00104.72           H
ATOM   2051  N   LEU A 155      28.491  65.446  20.395  1.00 53.91           N
ATOM   2052  CA  LEU A 155      28.572  65.856  21.804  1.00 64.91           C
ATOM   2053  C   LEU A 155      29.045  64.742  22.748  1.00 61.88           C
ATOM   2054  O   LEU A 155      28.597  63.604  22.630  1.00 55.19           O
ATOM   2055  CB  LEU A 155      27.165  66.271  22.291  1.00 59.62           C
ATOM   2056  CG  LEU A 155      26.523  67.444  21.532  1.00 47.42           C
ATOM   2057  CD1 LEU A 155      25.162  67.780  22.159  1.00 54.76           C
ATOM   2058  CD2 LEU A 155      27.414  68.699  21.519  1.00 54.36           C
ATOM   2059  H   LEU A 155      27.697  64.885  20.118  1.00 64.69           H
ATOM   2060  HA  LEU A 155      29.236  66.712  21.898  1.00 77.89           H
ATOM   2061  HB2 LEU A 155      26.498  65.413  22.219  1.00 71.54           H
ATOM   2062  HB3 LEU A 155      27.234  66.537  23.347  1.00 71.54           H
ATOM   2063  HG  LEU A 155      26.358  67.131  20.502  1.00 56.90           H
ATOM   2064 HD11 LEU A 155      24.623  68.481  21.520  1.00 65.71           H
ATOM   2065 HD12 LEU A 155      24.572  66.872  22.273  1.00 65.71           H
ATOM   2066 HD13 LEU A 155      25.299  68.229  23.144  1.00 65.71           H
ATOM   2067 HD21 LEU A 155      26.873  69.534  21.072  1.00 65.23           H
ATOM   2068 HD22 LEU A 155      27.703  68.964  22.537  1.00 65.23           H
ATOM   2069 HD23 LEU A 155      28.312  68.516  20.930  1.00 65.23           H
ATOM   2070  N   PRO A 156      29.851  65.051  23.778  1.00 68.86           N
ATOM   2071  CA  PRO A 156      30.057  64.102  24.856  1.00 61.79           C
ATOM   2072  C   PRO A 156      28.724  63.806  25.556  1.00 57.52           C
ATOM   2073  O   PRO A 156      27.824  64.644  25.637  1.00 55.78           O
ATOM   2074  CB  PRO A 156      31.080  64.764  25.779  1.00 61.43           C
ATOM   2075  CG  PRO A 156      30.888  66.248  25.520  1.00 59.73           C
ATOM   2076  CD  PRO A 156      30.535  66.305  24.037  1.00 68.03           C
ATOM   2077  HA  PRO A 156      30.535  63.197  24.493  1.00 74.15           H
ATOM   2078  HB2 PRO A 156      31.000  64.501  26.829  1.00 73.72           H
ATOM   2079  HB3 PRO A 156      32.067  64.496  25.414  1.00 73.72           H
ATOM   2080  HG2 PRO A 156      30.076  66.626  26.147  1.00 71.68           H
ATOM   2081  HG3 PRO A 156      31.811  66.804  25.696  1.00 71.68           H
ATOM   2082  HD2 PRO A 156      29.883  67.168  23.888  1.00 81.63           H
ATOM   2083  HD3 PRO A 156      31.446  66.361  23.439  1.00 81.63           H
ATOM   2084  N   ILE A 157      28.626  62.552  25.991  1.00 49.03           N
ATOM   2085  CA  ILE A 157      27.505  61.929  26.677  1.00 56.70           C
ATOM   2086  C   ILE A 157      28.096  60.906  27.656  1.00 52.64           C
ATOM   2087  O   ILE A 157      29.192  60.375  27.432  1.00 47.43           O
ATOM   2088  CB  ILE A 157      26.531  61.275  25.673  1.00 48.76           C
ATOM   2089  CG1 ILE A 157      25.199  60.911  26.357  1.00 51.13           C
ATOM   2090  CG2 ILE A 157      27.154  60.048  24.975  1.00 57.77           C
ATOM   2091  CD1 ILE A 157      24.019  60.681  25.398  1.00 53.03           C
ATOM   2092  H   ILE A 157      29.411  61.938  25.825  1.00 58.83           H
ATOM   2093  HA  ILE A 157      26.946  62.682  27.228  1.00 68.04           H
ATOM   2094  HB  ILE A 157      26.310  62.026  24.917  1.00 58.52           H
ATOM   2095 HG12 ILE A 157      25.330  60.021  26.976  1.00 61.36           H
ATOM   2096 HG13 ILE A 157      24.914  61.737  27.008  1.00 61.36           H
ATOM   2097 HG21 ILE A 157      26.461  59.615  24.262  1.00 69.32           H
ATOM   2098 HG22 ILE A 157      28.053  60.351  24.443  1.00 69.32           H
ATOM   2099 HG23 ILE A 157      27.408  59.274  25.697  1.00 69.32           H
ATOM   2100 HD11 ILE A 157      23.147  60.355  25.966  1.00 63.64           H
ATOM   2101 HD12 ILE A 157      23.778  61.613  24.889  1.00 63.64           H
ATOM   2102 HD13 ILE A 157      24.261  59.928  24.654  1.00 63.64           H
ATOM   2103  N   ASP A 158      27.357  60.652  28.735  1.00 49.62           N
ATOM   2104  CA  ASP A 158      27.635  59.601  29.705  1.00 53.61           C
ATOM   2105  C   ASP A 158      26.298  59.117  30.241  1.00 56.14           C
ATOM   2106  O   ASP A 158      25.663  59.804  31.045  1.00 52.50           O
ATOM   2107  CB  ASP A 158      28.567  60.093  30.815  1.00 62.70           C
ATOM   2108  CG  ASP A 158      28.831  59.066  31.919  1.00 59.78           C
ATOM   2109  OD1 ASP A 158      28.203  57.981  31.933  1.00 47.28           O
ATOM   2110  OD2 ASP A 158      29.676  59.404  32.774  1.00 75.15           O1-
ATOM   2111  H   ASP A 158      26.498  61.166  28.863  1.00 59.55           H
ATOM   2112  HA  ASP A 158      28.133  58.785  29.190  1.00 64.33           H
ATOM   2113  HB2 ASP A 158      29.521  60.418  30.400  1.00 75.24           H
ATOM   2114  HB3 ASP A 158      28.160  60.992  31.275  1.00 75.24           H
ATOM   2115  N   VAL A 159      25.859  57.945  29.774  1.00 56.38           N
ATOM   2116  CA  VAL A 159      24.533  57.442  30.108  1.00 65.16           C
ATOM   2117  C   VAL A 159      24.401  57.101  31.597  1.00 52.61           C
ATOM   2118  O   VAL A 159      23.275  56.961  32.061  1.00 52.55           O
ATOM   2119  CB  VAL A 159      24.099  56.278  29.183  1.00 65.52           C
ATOM   2120  CG1 VAL A 159      24.068  56.721  27.708  1.00 51.47           C
ATOM   2121  CG2 VAL A 159      24.968  55.023  29.343  1.00 58.24           C
ATOM   2122  H   VAL A 159      26.432  57.400  29.145  1.00 67.66           H
ATOM   2123  HA  VAL A 159      23.831  58.256  29.921  1.00 78.19           H
ATOM   2124  HB  VAL A 159      23.078  55.997  29.451  1.00 78.62           H
ATOM   2125 HG11 VAL A 159      23.697  55.904  27.086  1.00 61.76           H
ATOM   2126 HG12 VAL A 159      23.408  57.580  27.593  1.00 61.76           H
ATOM   2127 HG13 VAL A 159      25.061  56.998  27.373  1.00 61.76           H
ATOM   2128 HG21 VAL A 159      24.580  54.228  28.704  1.00 69.88           H
ATOM   2129 HG22 VAL A 159      25.996  55.228  29.068  1.00 69.88           H
ATOM   2130 HG23 VAL A 159      24.938  54.678  30.376  1.00 69.88           H
ATOM   2131  N   HIS A 160      25.517  56.949  32.330  1.00 53.45           N
ATOM   2132  CA  HIS A 160      25.517  56.701  33.777  1.00 64.74           C
ATOM   2133  C   HIS A 160      25.177  57.947  34.617  1.00 69.18           C
ATOM   2134  O   HIS A 160      24.834  57.797  35.794  1.00 68.90           O
ATOM   2135  CB  HIS A 160      26.863  56.113  34.208  1.00 56.05           C
ATOM   2136  CG  HIS A 160      27.243  54.859  33.467  1.00 64.82           C
ATOM   2137  ND1 HIS A 160      28.551  54.516  33.131  1.00 59.45           N
ATOM   2138  CD2 HIS A 160      26.390  53.873  33.045  1.00 61.97           C
ATOM   2139  CE1 HIS A 160      28.458  53.317  32.544  1.00 64.92           C
ATOM   2140  NE2 HIS A 160      27.174  52.905  32.469  1.00 61.98           N
ATOM   2141  H   HIS A 160      26.415  57.099  31.887  1.00 64.15           H
ATOM   2142  HA  HIS A 160      24.753  55.950  33.989  1.00 77.68           H
ATOM   2143  HB2 HIS A 160      26.815  55.871  35.271  1.00 67.26           H
ATOM   2144  HB3 HIS A 160      27.652  56.854  34.083  1.00 67.26           H
ATOM   2145  HD2 HIS A 160      25.319  53.856  33.145  1.00 74.37           H
ATOM   2146  HE1 HIS A 160      29.315  52.739  32.231  1.00 77.90           H
ATOM   2147  HE2 HIS A 160      26.862  52.016  32.104  1.00 74.38           H
ATOM   2148  N   GLN A 161      25.267  59.153  34.022  1.00 65.26           N
ATOM   2149  CA  GLN A 161      24.796  60.396  34.635  1.00 55.58           C
ATOM   2150  C   GLN A 161      23.282  60.485  34.436  1.00 68.22           C
ATOM   2151  O   GLN A 161      22.806  60.142  33.349  1.00 68.59           O
ATOM   2152  CB  GLN A 161      25.496  61.618  34.015  1.00 60.83           C
ATOM   2153  CG  GLN A 161      27.039  61.536  34.059  1.00 67.76           C
ATOM   2154  CD  GLN A 161      27.602  61.222  35.457  1.00 69.19           C
ATOM   2155  OE1 GLN A 161      27.208  61.815  36.460  1.00 75.61           O
ATOM   2156  NE2 GLN A 161      28.546  60.288  35.535  1.00 67.00           N
ATOM   2157  H   GLN A 161      25.554  59.195  33.053  1.00 78.31           H
ATOM   2158  HA  GLN A 161      25.055  60.381  35.689  1.00 66.69           H
ATOM   2159  HB2 GLN A 161      25.187  61.723  32.975  1.00 73.00           H
ATOM   2160  HB3 GLN A 161      25.173  62.516  34.546  1.00 73.00           H
ATOM   2161  HG2 GLN A 161      27.380  60.794  33.345  1.00 81.31           H
ATOM   2162  HG3 GLN A 161      27.410  62.519  33.760  1.00 81.31           H
ATOM   2163 HE21 GLN A 161      28.870  59.828  34.691  1.00 80.40           H
ATOM   2164 HE22 GLN A 161      28.927  60.047  36.437  1.00 80.40           H
ATOM   2165  N   PRO A 162      22.511  60.969  35.431  1.00 69.23           N
ATOM   2166  CA  PRO A 162      21.053  61.058  35.294  1.00 65.67           C
ATOM   2167  C   PRO A 162      20.586  62.173  34.354  1.00 64.39           C
ATOM   2168  O   PRO A 162      19.460  62.102  33.861  1.00 60.24           O
ATOM   2169  CB  PRO A 162      20.544  61.297  36.718  1.00 72.22           C
ATOM   2170  CG  PRO A 162      21.658  60.725  37.597  1.00 66.38           C
ATOM   2171  CD  PRO A 162      22.901  61.143  36.822  1.00 63.12           C
ATOM   2172  HA  PRO A 162      20.655  60.090  34.994  1.00 78.80           H
ATOM   2173  HB2 PRO A 162      20.504  62.376  36.881  1.00 86.66           H
ATOM   2174  HB3 PRO A 162      19.571  60.851  36.925  1.00 86.66           H
ATOM   2175  HG2 PRO A 162      21.669  61.185  38.586  1.00 79.66           H
ATOM   2176  HG3 PRO A 162      21.563  59.640  37.674  1.00 79.66           H
ATOM   2177  HD2 PRO A 162      23.157  62.185  37.009  1.00 75.75           H
ATOM   2178  HD3 PRO A 162      23.695  60.465  37.132  1.00 75.75           H
ATOM   2179  N   GLN A 163      21.476  63.145  34.081  1.00 60.60           N
ATOM   2180  CA  GLN A 163      21.385  64.128  33.004  1.00 62.27           C
ATOM   2181  C   GLN A 163      22.568  63.857  32.039  1.00 76.75           C
ATOM   2182  O   GLN A 163      23.592  64.540  32.157  1.00 63.37           O
ATOM   2183  CB  GLN A 163      21.426  65.543  33.607  1.00 58.40           C
ATOM   2184  H   GLN A 163      22.354  63.113  34.578  1.00 72.72           H
ATOM   2185  HA  GLN A 163      20.439  64.005  32.477  1.00 74.73           H
ATOM   2186  HB1 GLN A 163      20.621  65.667  34.330  1.00 70.08           H
ATOM   2187  HB3 GLN A 163      21.314  66.283  32.816  1.00 70.08           H
ATOM   2188  N   PRO A 164      22.470  62.828  31.154  1.00 74.02           N
ATOM   2189  CA  PRO A 164      23.536  62.301  30.286  1.00 66.32           C
ATOM   2190  C   PRO A 164      24.492  63.341  29.678  1.00 69.10           C
ATOM   2191  O   PRO A 164      24.183  63.981  28.673  1.00 58.95           O
ATOM   2192  CB  PRO A 164      22.803  61.474  29.233  1.00 65.36           C
ATOM   2193  CG  PRO A 164      21.681  60.852  30.056  1.00 60.96           C
ATOM   2194  CD  PRO A 164      21.262  62.024  30.938  1.00 64.67           C
ATOM   2195  HA  PRO A 164      24.111  61.611  30.895  1.00 79.58           H
ATOM   2196  HB2 PRO A 164      22.358  62.154  28.503  1.00 78.43           H
ATOM   2197  HB3 PRO A 164      23.421  60.725  28.740  1.00 78.43           H
ATOM   2198  HG2 PRO A 164      20.843  60.552  29.428  1.00 73.16           H
ATOM   2199  HG3 PRO A 164      22.057  60.005  30.632  1.00 73.16           H
ATOM   2200  HD2 PRO A 164      20.515  62.619  30.410  1.00 77.60           H
ATOM   2201  HD3 PRO A 164      20.867  61.599  31.856  1.00 77.60           H
ATOM   2202  N   LEU A 165      25.627  63.515  30.387  1.00 87.51           N
ATOM   2203  CA  LEU A 165      26.666  64.568  30.292  1.00 96.99           C
ATOM   2204  C   LEU A 165      26.194  65.869  29.577  1.00103.31           C
ATOM   2205  O   LEU A 165      26.876  66.409  28.698  1.00 95.88           O
ATOM   2206  CB  LEU A 165      27.941  63.928  29.701  1.00 86.36           C
ATOM   2207  CG  LEU A 165      29.316  64.555  29.984  1.00 85.61           C
ATOM   2208  CD1 LEU A 165      29.566  64.811  31.481  1.00 84.93           C
ATOM   2209  CD2 LEU A 165      30.377  63.573  29.434  1.00 74.71           C
ATOM   2210  H   LEU A 165      25.728  62.908  31.188  1.00105.02           H
ATOM   2211  HA  LEU A 165      26.882  64.853  31.322  1.00116.39           H
ATOM   2212  HB2 LEU A 165      27.985  62.904  30.064  1.00103.63           H
ATOM   2213  HB3 LEU A 165      27.826  63.904  28.622  1.00103.63           H
ATOM   2214  HG  LEU A 165      29.402  65.502  29.448  1.00102.73           H
ATOM   2215 HD11 LEU A 165      30.588  65.167  31.627  1.00101.91           H
ATOM   2216 HD12 LEU A 165      28.884  65.575  31.851  1.00101.91           H
ATOM   2217 HD13 LEU A 165      29.422  63.890  32.050  1.00101.91           H
ATOM   2218 HD21 LEU A 165      31.356  64.051  29.419  1.00 89.65           H
ATOM   2219 HD22 LEU A 165      30.427  62.677  30.053  1.00 89.65           H
ATOM   2220 HD23 LEU A 165      30.114  63.270  28.422  1.00 89.65           H
ATOM   2221  N   GLY A 166      25.026  66.381  30.002  1.00 87.33           N
ATOM   2222  CA  GLY A 166      24.361  67.529  29.421  1.00 84.95           C
ATOM   2223  C   GLY A 166      23.747  68.390  30.522  1.00 90.02           C
ATOM   2224  O   GLY A 166      22.542  68.320  30.751  1.00 88.02           O
ATOM   2225  H   GLY A 166      24.523  65.884  30.726  1.00104.79           H
ATOM   2226  HA2 GLY A 166      25.070  68.128  28.854  1.00101.94           H
ATOM   2227  HA3 GLY A 166      23.571  67.188  28.749  1.00101.94           H
ATOM   2228  N   ALA A 167      24.585  69.214  31.174  1.00 92.99           N
ATOM   2229  CA  ALA A 167      24.175  70.261  32.115  1.00 82.53           C
ATOM   2230  C   ALA A 167      23.271  71.288  31.413  1.00 79.24           C
ATOM   2231  O   ALA A 167      22.094  71.419  31.758  1.00 78.00           O
ATOM   2232  CB  ALA A 167      25.431  70.908  32.721  1.00 70.60           C
ATOM   2233  H   ALA A 167      25.568  69.159  30.951  1.00111.59           H
ATOM   2234  HA  ALA A 167      23.609  69.799  32.926  1.00 99.04           H
ATOM   2235  HB1 ALA A 167      25.137  71.687  33.422  1.00 84.72           H
ATOM   2236  HB2 ALA A 167      26.008  70.154  33.258  1.00 84.72           H
ATOM   2237  HB3 ALA A 167      26.054  71.344  31.940  1.00 84.72           H
ATOM   2238  N   GLY A 168      23.817  71.955  30.386  1.00 68.21           N
ATOM   2239  CA  GLY A 168      23.070  72.756  29.423  1.00 66.34           C
ATOM   2240  C   GLY A 168      23.622  72.499  28.027  1.00 89.88           C
ATOM   2241  O   GLY A 168      24.332  73.352  27.487  1.00 84.18           O
ATOM   2242  H   GLY A 168      24.792  71.795  30.183  1.00 81.86           H
ATOM   2243  HA2 GLY A 168      22.004  72.520  29.450  1.00 79.60           H
ATOM   2244  HA3 GLY A 168      23.191  73.813  29.658  1.00 79.60           H
ATOM   2245  N   SER A 169      23.335  71.306  27.474  1.00 89.14           N
ATOM   2246  CA  SER A 169      23.872  70.906  26.176  1.00 80.93           C
ATOM   2247  C   SER A 169      23.232  71.709  25.054  1.00 72.96           C
ATOM   2248  O   SER A 169      22.032  71.984  25.135  1.00 76.38           O
ATOM   2249  CB  SER A 169      23.630  69.425  25.876  1.00 74.38           C
ATOM   2250  OG  SER A 169      24.657  68.667  26.477  1.00 90.85           O
ATOM   2251  H   SER A 169      22.746  70.653  27.971  1.00106.97           H
ATOM   2252  HA  SER A 169      24.947  71.066  26.195  1.00 97.12           H
ATOM   2253  HB2 SER A 169      22.661  69.125  26.276  1.00 89.25           H
ATOM   2254  HB3 SER A 169      23.640  69.250  24.799  1.00 89.25           H
ATOM   2255  HG  SER A 169      24.439  67.732  26.420  1.00109.02           H
ATOM   2256  N   PRO A 170      24.000  71.997  23.980  1.00 72.59           N
ATOM   2257  CA  PRO A 170      23.495  72.648  22.762  1.00 79.47           C
ATOM   2258  C   PRO A 170      22.381  71.880  22.037  1.00 76.77           C
ATOM   2259  O   PRO A 170      21.713  72.450  21.172  1.00 75.21           O
ATOM   2260  CB  PRO A 170      24.716  72.735  21.827  1.00 59.85           C
ATOM   2261  CG  PRO A 170      25.902  72.733  22.784  1.00 67.91           C
ATOM   2262  CD  PRO A 170      25.436  71.775  23.874  1.00 58.25           C
ATOM   2263  HA  PRO A 170      23.192  73.669  22.998  1.00 95.36           H
ATOM   2264  HB2 PRO A 170      24.759  71.813  21.248  1.00 71.82           H
ATOM   2265  HB3 PRO A 170      24.709  73.597  21.159  1.00 71.82           H
ATOM   2266  HG2 PRO A 170      26.800  72.341  22.306  1.00 81.50           H
ATOM   2267  HG3 PRO A 170      26.074  73.738  23.174  1.00 81.50           H
ATOM   2268  HD2 PRO A 170      25.630  70.742  23.586  1.00 69.90           H
ATOM   2269  HD3 PRO A 170      25.969  72.060  24.780  1.00 69.90           H
ATOM   2270  N   ALA A 171      22.221  70.586  22.363  1.00 80.37           N
ATOM   2271  CA  ALA A 171      21.212  69.716  21.788  1.00 75.54           C
ATOM   2272  C   ALA A 171      19.810  70.255  22.103  1.00 70.06           C
ATOM   2273  O   ALA A 171      19.559  70.619  23.252  1.00 72.62           O
ATOM   2274  CB  ALA A 171      21.386  68.333  22.420  1.00 75.78           C
ATOM   2275  H   ALA A 171      22.797  70.199  23.096  1.00 96.45           H
ATOM   2276  HA  ALA A 171      21.379  69.621  20.716  1.00 90.65           H
ATOM   2277  HB1 ALA A 171      20.628  67.653  22.030  1.00 90.93           H
ATOM   2278  HB2 ALA A 171      22.370  67.937  22.181  1.00 90.93           H
ATOM   2279  HB3 ALA A 171      21.284  68.403  23.504  1.00 90.93           H
ATOM   2280  N   PRO A 172      18.874  70.257  21.139  1.00 61.40           N
ATOM   2281  CA  PRO A 172      17.495  70.597  21.420  1.00 73.34           C
ATOM   2282  C   PRO A 172      16.875  69.508  22.284  1.00 71.69           C
ATOM   2283  O   PRO A 172      16.810  68.343  21.879  1.00 76.79           O
ATOM   2284  CB  PRO A 172      16.803  70.684  20.044  1.00 71.09           C
ATOM   2285  CG  PRO A 172      17.961  70.963  19.097  1.00 68.92           C
ATOM   2286  CD  PRO A 172      19.070  70.111  19.713  1.00 61.42           C
ATOM   2287  HA  PRO A 172      17.443  71.591  21.865  1.00 88.01           H
ATOM   2288  HB2 PRO A 172      16.400  69.704  19.789  1.00 85.31           H
ATOM   2289  HB3 PRO A 172      16.011  71.432  19.983  1.00 85.31           H
ATOM   2290  HG2 PRO A 172      17.733  70.627  18.089  1.00 82.70           H
ATOM   2291  HG3 PRO A 172      18.208  72.026  19.100  1.00 82.70           H
ATOM   2292  HD2 PRO A 172      18.968  69.066  19.424  1.00 73.71           H
ATOM   2293  HD3 PRO A 172      20.019  70.540  19.399  1.00 73.71           H
ATOM   2294  N   LEU A 173      16.412  69.918  23.468  1.00 75.35           N
ATOM   2295  CA  LEU A 173      15.666  69.056  24.369  1.00 64.74           C
ATOM   2296  C   LEU A 173      14.210  69.547  24.517  1.00 75.57           C
ATOM   2297  O   LEU A 173      13.947  70.749  24.410  1.00 76.74           O
ATOM   2298  CB  LEU A 173      16.373  68.994  25.730  1.00 64.03           C
ATOM   2299  CG  LEU A 173      17.490  67.942  25.917  1.00 69.55           C
ATOM   2300  CD1 LEU A 173      16.968  66.514  25.714  1.00 71.57           C
ATOM   2301  CD2 LEU A 173      18.724  68.150  25.037  1.00 68.95           C
ATOM   2302  H   LEU A 173      16.518  70.887  23.729  1.00 90.42           H
ATOM   2303  HA  LEU A 173      15.664  68.059  23.948  1.00 77.69           H
ATOM   2304  HB2 LEU A 173      16.793  69.978  25.947  1.00 76.83           H
ATOM   2305  HB3 LEU A 173      15.619  68.798  26.493  1.00 76.83           H
ATOM   2306  HG  LEU A 173      17.828  68.016  26.951  1.00 83.46           H
ATOM   2307 HD11 LEU A 173      17.757  65.808  25.950  1.00 85.89           H
ATOM   2308 HD12 LEU A 173      16.129  66.336  26.388  1.00 85.89           H
ATOM   2309 HD13 LEU A 173      16.658  66.342  24.684  1.00 85.89           H
ATOM   2310 HD21 LEU A 173      19.493  67.430  25.315  1.00 82.75           H
ATOM   2311 HD22 LEU A 173      18.476  68.005  23.986  1.00 82.75           H
ATOM   2312 HD23 LEU A 173      19.118  69.151  25.198  1.00 82.75           H
ATOM   2313  N   PRO A 174      13.263  68.620  24.767  1.00 69.94           N
ATOM   2314  CA  PRO A 174      13.467  67.188  24.607  1.00 66.83           C
ATOM   2315  C   PRO A 174      13.454  66.825  23.103  1.00 74.42           C
ATOM   2316  O   PRO A 174      12.892  67.540  22.267  1.00 73.60           O
ATOM   2317  CB  PRO A 174      12.284  66.580  25.348  1.00 59.41           C
ATOM   2318  CG  PRO A 174      11.150  67.549  25.037  1.00 61.44           C
ATOM   2319  CD  PRO A 174      11.858  68.908  25.017  1.00 57.69           C
ATOM   2320  HA  PRO A 174      14.343  66.826  25.135  1.00 80.20           H
ATOM   2321  HB2 PRO A 174      12.067  65.554  25.074  1.00 71.29           H
ATOM   2322  HB3 PRO A 174      12.510  66.637  26.415  1.00 71.29           H
ATOM   2323  HG2 PRO A 174      10.700  67.312  24.073  1.00 73.72           H
ATOM   2324  HG3 PRO A 174      10.398  67.537  25.828  1.00 73.72           H
ATOM   2325  HD2 PRO A 174      11.430  69.517  24.221  1.00 69.23           H
ATOM   2326  HD3 PRO A 174      11.750  69.371  25.998  1.00 69.23           H
ATOM   2327  N   ALA A 175      14.106  65.715  22.755  1.00 72.49           N
ATOM   2328  CA  ALA A 175      14.192  65.244  21.384  1.00 62.26           C
ATOM   2329  C   ALA A 175      12.893  64.560  20.988  1.00 63.11           C
ATOM   2330  O   ALA A 175      12.213  64.001  21.847  1.00 62.95           O
ATOM   2331  CB  ALA A 175      15.379  64.288  21.277  1.00 69.96           C
ATOM   2332  H   ALA A 175      14.546  65.150  23.467  1.00 86.99           H
ATOM   2333  HA  ALA A 175      14.372  66.086  20.717  1.00 74.71           H
ATOM   2334  HB1 ALA A 175      15.488  63.946  20.245  1.00 83.96           H
ATOM   2335  HB2 ALA A 175      16.280  64.830  21.562  1.00 83.96           H
ATOM   2336  HB3 ALA A 175      15.241  63.425  21.932  1.00 83.96           H
ATOM   2337  N   ASP A 176      12.554  64.602  19.693  1.00 67.66           N
ATOM   2338  CA  ASP A 176      11.363  63.934  19.167  1.00 71.02           C
ATOM   2339  C   ASP A 176      11.549  62.412  19.082  1.00 62.08           C
ATOM   2340  O   ASP A 176      10.567  61.667  19.165  1.00 64.30           O
ATOM   2341  CB  ASP A 176      10.918  64.565  17.835  1.00 75.65           C
ATOM   2342  CG  ASP A 176      10.511  66.039  17.990  1.00 76.82           C
ATOM   2343  OD1 ASP A 176      11.126  66.891  17.308  1.00 65.02           O
ATOM   2344  OD2 ASP A 176       9.561  66.291  18.768  1.00 80.82           O1-
ATOM   2345  H   ASP A 176      13.170  65.048  19.028  1.00 81.19           H
ATOM   2346  HA  ASP A 176      10.552  64.111  19.875  1.00 85.23           H
ATOM   2347  HB2 ASP A 176      11.707  64.469  17.093  1.00 90.77           H
ATOM   2348  HB3 ASP A 176      10.039  64.005  17.512  1.00 90.77           H
ATOM   2349  N   ALA A 177      12.806  61.962  18.918  1.00 64.89           N
ATOM   2350  CA  ALA A 177      13.173  60.552  18.829  1.00 63.33           C
ATOM   2351  C   ALA A 177      14.624  60.303  19.280  1.00 57.35           C
ATOM   2352  O   ALA A 177      15.489  61.176  19.206  1.00 49.76           O
ATOM   2353  CB  ALA A 177      12.941  60.039  17.393  1.00 49.05           C
ATOM   2354  H   ALA A 177      13.555  62.636  18.835  1.00 77.86           H
ATOM   2355  HA  ALA A 177      12.513  60.001  19.493  1.00 76.00           H
ATOM   2356  HB1 ALA A 177      13.184  58.978  17.336  1.00 58.86           H
ATOM   2357  HB2 ALA A 177      11.893  60.165  17.120  1.00 58.86           H
ATOM   2358  HB3 ALA A 177      13.567  60.591  16.691  1.00 58.86           H
ATOM   2359  N   LEU A 178      14.881  59.079  19.756  1.00 55.52           N
ATOM   2360  CA  LEU A 178      16.206  58.576  20.113  1.00 56.45           C
ATOM   2361  C   LEU A 178      16.538  57.361  19.255  1.00 45.47           C
ATOM   2362  O   LEU A 178      15.660  56.540  19.007  1.00 41.14           O
ATOM   2363  CB  LEU A 178      16.232  58.121  21.583  1.00 63.96           C
ATOM   2364  CG  LEU A 178      16.005  59.209  22.638  1.00 61.73           C
ATOM   2365  CD1 LEU A 178      16.114  58.525  24.007  1.00 46.53           C
ATOM   2366  CD2 LEU A 178      16.997  60.373  22.476  1.00 63.40           C
ATOM   2367  H   LEU A 178      14.125  58.410  19.784  1.00 66.63           H
ATOM   2368  HA  LEU A 178      16.957  59.347  19.963  1.00 67.74           H
ATOM   2369  HB2 LEU A 178      15.459  57.362  21.718  1.00 76.75           H
ATOM   2370  HB3 LEU A 178      17.198  57.648  21.772  1.00 76.75           H
ATOM   2371  HG  LEU A 178      14.997  59.589  22.521  1.00 74.08           H
ATOM   2372 HD11 LEU A 178      16.012  59.272  24.789  1.00 55.84           H
ATOM   2373 HD12 LEU A 178      15.309  57.797  24.114  1.00 55.84           H
ATOM   2374 HD13 LEU A 178      17.071  58.020  24.113  1.00 55.84           H
ATOM   2375 HD21 LEU A 178      16.932  61.042  23.334  1.00 76.08           H
ATOM   2376 HD22 LEU A 178      18.014  59.992  22.387  1.00 76.08           H
ATOM   2377 HD23 LEU A 178      16.756  60.947  21.581  1.00 76.08           H
ATOM   2378  N   VAL A 179      17.818  57.225  18.893  1.00 44.35           N
ATOM   2379  CA  VAL A 179      18.407  56.007  18.340  1.00 39.54           C
ATOM   2380  C   VAL A 179      19.565  55.613  19.247  1.00 45.19           C
ATOM   2381  O   VAL A 179      20.269  56.482  19.752  1.00 49.54           O
ATOM   2382  CB  VAL A 179      18.887  56.257  16.900  1.00 43.24           C
ATOM   2383  CG1 VAL A 179      19.637  55.055  16.320  1.00 45.70           C
ATOM   2384  CG2 VAL A 179      17.697  56.518  15.981  1.00 45.00           C
ATOM   2385  H   VAL A 179      18.465  57.958  19.152  1.00 53.22           H
ATOM   2386  HA  VAL A 179      17.674  55.206  18.318  1.00 47.45           H
ATOM   2387  HB  VAL A 179      19.553  57.123  16.879  1.00 51.89           H
ATOM   2388 HG11 VAL A 179      19.930  55.270  15.292  1.00 54.84           H
ATOM   2389 HG12 VAL A 179      20.544  54.854  16.889  1.00 54.84           H
ATOM   2390 HG13 VAL A 179      18.997  54.172  16.340  1.00 54.84           H
ATOM   2391 HG21 VAL A 179      18.053  56.781  14.984  1.00 54.00           H
ATOM   2392 HG22 VAL A 179      17.077  55.627  15.923  1.00 54.00           H
ATOM   2393 HG23 VAL A 179      17.093  57.340  16.364  1.00 54.00           H
ATOM   2394  N   SER A 180      19.796  54.317  19.462  1.00 42.95           N
ATOM   2395  CA  SER A 180      21.009  53.878  20.150  1.00 43.50           C
ATOM   2396  C   SER A 180      21.344  52.459  19.727  1.00 38.28           C
ATOM   2397  O   SER A 180      20.467  51.601  19.751  1.00 44.87           O
ATOM   2398  CB  SER A 180      20.790  53.973  21.664  1.00 47.62           C
ATOM   2399  OG  SER A 180      21.965  53.641  22.369  1.00 45.43           O
ATOM   2400  H   SER A 180      19.172  53.622  19.075  1.00 51.53           H
ATOM   2401  HA  SER A 180      21.834  54.536  19.869  1.00 52.20           H
ATOM   2402  HB2 SER A 180      20.479  54.980  21.926  1.00 57.14           H
ATOM   2403  HB3 SER A 180      19.990  53.313  21.965  1.00 57.14           H
ATOM   2404  HG  SER A 180      22.642  54.293  22.158  1.00 54.52           H
ATOM   2405  N   ALA A 181      22.603  52.207  19.363  1.00 35.70           N
ATOM   2406  CA  ALA A 181      23.048  50.896  18.893  1.00 36.44           C
ATOM   2407  C   ALA A 181      24.314  50.457  19.605  1.00 31.96           C
ATOM   2408  O   ALA A 181      25.347  51.134  19.545  1.00 38.05           O
ATOM   2409  CB  ALA A 181      23.242  50.886  17.375  1.00 33.97           C
ATOM   2410  H   ALA A 181      23.279  52.958  19.379  1.00 42.84           H
ATOM   2411  HA  ALA A 181      22.268  50.175  19.094  1.00 43.73           H
ATOM   2412  HB1 ALA A 181      23.522  49.884  17.054  1.00 40.77           H
ATOM   2413  HB2 ALA A 181      22.310  51.166  16.887  1.00 40.77           H
ATOM   2414  HB3 ALA A 181      24.026  51.592  17.107  1.00 40.77           H
ATOM   2415  N   PHE A 182      24.204  49.292  20.253  1.00 32.58           N
ATOM   2416  CA  PHE A 182      25.271  48.546  20.895  1.00 39.61           C
ATOM   2417  C   PHE A 182      25.991  49.366  21.999  1.00 39.35           C
ATOM   2418  O   PHE A 182      27.159  49.174  22.272  1.00 49.65           O
ATOM   2419  CB  PHE A 182      26.317  48.004  19.896  1.00 39.21           C
ATOM   2420  CG  PHE A 182      25.682  47.167  18.827  1.00 44.15           C
ATOM   2421  CD1 PHE A 182      25.455  47.711  17.548  1.00 38.52           C
ATOM   2422  CD2 PHE A 182      25.356  45.829  19.067  1.00 33.16           C
ATOM   2423  CE1 PHE A 182      24.941  46.919  16.526  1.00 40.43           C
ATOM   2424  CE2 PHE A 182      24.798  45.052  18.044  1.00 49.99           C
ATOM   2425  CZ  PHE A 182      24.624  45.576  16.762  1.00 35.94           C
ATOM   2426  H   PHE A 182      23.307  48.864  20.228  1.00 39.10           H
ATOM   2427  HA  PHE A 182      24.809  47.659  21.425  1.00 47.53           H
ATOM   2428  HB2 PHE A 182      26.896  48.838  19.467  1.00 47.05           H
ATOM   2429  HB3 PHE A 182      27.073  47.402  20.463  1.00 47.05           H
ATOM   2430  HD1 PHE A 182      25.677  48.755  17.373  1.00 46.23           H
ATOM   2431  HD2 PHE A 182      25.534  45.396  20.049  1.00 39.79           H
ATOM   2432  HE1 PHE A 182      24.760  47.356  15.550  1.00 48.51           H
ATOM   2433  HE2 PHE A 182      24.500  44.022  18.246  1.00 59.99           H
ATOM   2434  HZ  PHE A 182      24.221  44.948  15.972  1.00 43.13           H
ATOM   2435  N   CYS A 183      25.236  50.277  22.633  1.00 33.03           N
ATOM   2436  CA  CYS A 183      25.709  51.157  23.697  1.00 47.45           C
ATOM   2437  C   CYS A 183      25.372  50.605  25.083  1.00 38.19           C
ATOM   2438  O   CYS A 183      26.285  50.180  25.783  1.00 36.49           O
ATOM   2439  CB  CYS A 183      25.217  52.596  23.491  1.00 50.60           C
ATOM   2440  SG  CYS A 183      25.890  53.603  24.838  1.00 46.36           S
ATOM   2441  H   CYS A 183      24.259  50.350  22.382  1.00 39.64           H
ATOM   2442  HA  CYS A 183      26.793  51.209  23.637  1.00 56.94           H
ATOM   2443  HB2 CYS A 183      25.564  52.973  22.527  1.00 60.72           H
ATOM   2444  HB3 CYS A 183      24.132  52.644  23.529  1.00 60.72           H
ATOM   2445  HG  CYS A 183      25.363  54.756  24.420  1.00 55.64           H
ATOM   2446  N   LEU A 184      24.097  50.612  25.495  1.00 40.25           N
ATOM   2447  CA  LEU A 184      23.697  50.389  26.893  1.00 43.39           C
ATOM   2448  C   LEU A 184      24.202  49.061  27.479  1.00 50.84           C
ATOM   2449  O   LEU A 184      24.757  49.074  28.574  1.00 39.49           O
ATOM   2450  CB  LEU A 184      22.176  50.398  27.049  1.00 44.20           C
ATOM   2451  CG  LEU A 184      21.413  51.652  26.602  1.00 39.47           C
ATOM   2452  CD1 LEU A 184      20.047  51.580  27.302  1.00 41.34           C
ATOM   2453  CD2 LEU A 184      22.130  52.976  26.901  1.00 38.47           C
ATOM   2454  H   LEU A 184      23.383  50.897  24.838  1.00 48.29           H
ATOM   2455  HA  LEU A 184      24.103  51.202  27.497  1.00 52.07           H
ATOM   2456  HB2 LEU A 184      21.756  49.552  26.505  1.00 53.05           H
ATOM   2457  HB3 LEU A 184      21.982  50.233  28.111  1.00 53.05           H
ATOM   2458  HG  LEU A 184      21.243  51.588  25.527  1.00 47.37           H
ATOM   2459 HD11 LEU A 184      19.418  52.407  26.971  1.00 49.61           H
ATOM   2460 HD12 LEU A 184      19.552  50.638  27.056  1.00 49.61           H
ATOM   2461 HD13 LEU A 184      20.175  51.648  28.383  1.00 49.61           H
ATOM   2462 HD21 LEU A 184      21.483  53.810  26.633  1.00 46.17           H
ATOM   2463 HD22 LEU A 184      22.377  53.035  27.961  1.00 46.17           H
ATOM   2464 HD23 LEU A 184      23.045  53.052  26.312  1.00 46.17           H
ATOM   2465  N   GLU A 185      24.002  47.933  26.774  1.00 47.49           N
ATOM   2466  CA  GLU A 185      24.476  46.615  27.210  1.00 44.74           C
ATOM   2467  C   GLU A 185      26.009  46.593  27.296  1.00 42.93           C
ATOM   2468  O   GLU A 185      26.550  45.783  28.032  1.00 52.27           O
ATOM   2469  CB  GLU A 185      23.994  45.415  26.346  1.00 55.00           C
ATOM   2470  CG  GLU A 185      23.053  45.662  25.151  1.00 58.07           C
ATOM   2471  CD  GLU A 185      23.794  46.329  23.999  1.00 50.18           C
ATOM   2472  OE1 GLU A 185      24.638  45.665  23.364  1.00 55.66           O
ATOM   2473  OE2 GLU A 185      23.523  47.526  23.794  1.00 49.40           O1-
ATOM   2474  H   GLU A 185      23.582  48.000  25.857  1.00 56.99           H
ATOM   2475  HA  GLU A 185      24.080  46.454  28.213  1.00 53.69           H
ATOM   2476  HB2 GLU A 185      24.863  44.887  25.955  1.00 66.01           H
ATOM   2477  HB3 GLU A 185      23.491  44.713  27.015  1.00 66.01           H
ATOM   2478  HG2 GLU A 185      22.724  44.676  24.818  1.00 69.69           H
ATOM   2479  HG3 GLU A 185      22.200  46.265  25.460  1.00 69.69           H
ATOM   2480  N   ALA A 186      26.703  47.445  26.538  1.00 41.49           N
ATOM   2481  CA  ALA A 186      28.155  47.487  26.448  1.00 44.03           C
ATOM   2482  C   ALA A 186      28.830  48.391  27.480  1.00 46.50           C
ATOM   2483  O   ALA A 186      30.051  48.339  27.604  1.00 47.57           O
ATOM   2484  CB  ALA A 186      28.551  47.962  25.047  1.00 36.83           C
ATOM   2485  H   ALA A 186      26.191  48.097  25.959  1.00 49.79           H
ATOM   2486  HA  ALA A 186      28.522  46.474  26.571  1.00 52.84           H
ATOM   2487  HB1 ALA A 186      29.622  47.852  24.908  1.00 44.19           H
ATOM   2488  HB2 ALA A 186      28.037  47.358  24.304  1.00 44.19           H
ATOM   2489  HB3 ALA A 186      28.297  49.011  24.906  1.00 44.19           H
ATOM   2490  N   VAL A 187      28.078  49.260  28.164  1.00 45.11           N
ATOM   2491  CA  VAL A 187      28.620  50.240  29.113  1.00 51.23           C
ATOM   2492  C   VAL A 187      28.133  49.953  30.544  1.00 59.50           C
ATOM   2493  O   VAL A 187      28.611  50.538  31.507  1.00 61.81           O
ATOM   2494  CB  VAL A 187      28.316  51.676  28.655  1.00 45.08           C
ATOM   2495  CG1 VAL A 187      28.842  51.907  27.234  1.00 53.72           C
ATOM   2496  CG2 VAL A 187      26.827  52.012  28.718  1.00 45.59           C
ATOM   2497  H   VAL A 187      27.085  49.288  27.975  1.00 54.13           H
ATOM   2498  HA  VAL A 187      29.704  50.152  29.124  1.00 61.48           H
ATOM   2499  HB  VAL A 187      28.842  52.362  29.319  1.00 54.09           H
ATOM   2500 HG11 VAL A 187      28.567  52.906  26.908  1.00 64.47           H
ATOM   2501 HG12 VAL A 187      29.925  51.795  27.220  1.00 64.47           H
ATOM   2502 HG13 VAL A 187      28.412  51.211  26.520  1.00 64.47           H
ATOM   2503 HG21 VAL A 187      26.675  53.028  28.359  1.00 54.70           H
ATOM   2504 HG22 VAL A 187      26.263  51.328  28.092  1.00 54.70           H
ATOM   2505 HG23 VAL A 187      26.467  51.944  29.742  1.00 54.70           H
ATOM   2506  N   SER A 188      27.156  49.070  30.708  1.00 51.27           N
ATOM   2507  CA  SER A 188      26.632  48.699  31.999  1.00 52.70           C
ATOM   2508  C   SER A 188      27.210  47.313  32.417  1.00 57.06           C
ATOM   2509  O   SER A 188      27.374  46.449  31.562  1.00 55.90           O
ATOM   2510  CB  SER A 188      25.107  48.801  31.857  1.00 52.75           C
ATOM   2511  OG  SER A 188      24.573  47.762  31.094  1.00 63.19           O
ATOM   2512  H   SER A 188      26.798  48.586  29.897  1.00 61.52           H
ATOM   2513  HA  SER A 188      26.909  49.449  32.737  1.00 63.24           H
ATOM   2514  HB2 SER A 188      24.655  48.754  32.839  1.00 63.30           H
ATOM   2515  HB3 SER A 188      24.832  49.750  31.394  1.00 63.30           H
ATOM   2516  HG  SER A 188      24.771  47.926  30.166  1.00 75.83           H
ATOM   2517  N   PRO A 189      27.570  47.069  33.697  1.00 60.96           N
ATOM   2518  CA  PRO A 189      28.174  45.791  34.121  1.00 51.52           C
ATOM   2519  C   PRO A 189      27.175  44.730  34.608  1.00 50.04           C
ATOM   2520  O   PRO A 189      27.574  43.589  34.845  1.00 52.54           O
ATOM   2521  CB  PRO A 189      29.073  46.178  35.297  1.00 55.95           C
ATOM   2522  CG  PRO A 189      28.338  47.366  35.909  1.00 56.36           C
ATOM   2523  CD  PRO A 189      27.827  48.105  34.681  1.00 55.64           C
ATOM   2524  HA  PRO A 189      28.840  45.397  33.353  1.00 61.83           H
ATOM   2525  HB2 PRO A 189      29.271  45.381  36.013  1.00 67.14           H
ATOM   2526  HB3 PRO A 189      30.015  46.536  34.873  1.00 67.14           H
ATOM   2527  HG2 PRO A 189      27.528  47.026  36.550  1.00 67.63           H
ATOM   2528  HG3 PRO A 189      29.024  48.013  36.459  1.00 67.63           H
ATOM   2529  HD2 PRO A 189      26.945  48.675  34.936  1.00 66.77           H
ATOM   2530  HD3 PRO A 189      28.626  48.752  34.313  1.00 66.77           H
ATOM   2531  N   ASP A 190      25.890  45.089  34.744  1.00 48.06           N
ATOM   2532  CA  ASP A 190      24.822  44.189  35.176  1.00 53.57           C
ATOM   2533  C   ASP A 190      23.463  44.742  34.750  1.00 51.71           C
ATOM   2534  O   ASP A 190      23.367  45.883  34.288  1.00 48.20           O
ATOM   2535  CB  ASP A 190      24.837  44.037  36.714  1.00 58.86           C
ATOM   2536  CG  ASP A 190      24.761  45.406  37.412  1.00 56.79           C
ATOM   2537  OD1 ASP A 190      23.676  46.024  37.358  1.00 57.10           O
ATOM   2538  OD2 ASP A 190      25.780  45.830  37.997  1.00 66.88           O1-
ATOM   2539  H   ASP A 190      25.621  46.035  34.522  1.00 57.68           H
ATOM   2540  HA  ASP A 190      24.951  43.207  34.723  1.00 64.28           H
ATOM   2541  HB2 ASP A 190      23.966  43.446  37.001  1.00 70.64           H
ATOM   2542  HB3 ASP A 190      25.751  43.515  37.005  1.00 70.64           H
ATOM   2543  N   LEU A 191      22.405  43.951  34.968  1.00 50.36           N
ATOM   2544  CA  LEU A 191      21.076  44.281  34.487  1.00 45.36           C
ATOM   2545  C   LEU A 191      20.470  45.568  35.084  1.00 56.28           C
ATOM   2546  O   LEU A 191      19.665  46.224  34.423  1.00 54.02           O
ATOM   2547  CB  LEU A 191      20.187  43.041  34.662  1.00 47.46           C
ATOM   2548  CG  LEU A 191      18.942  43.046  33.756  1.00 49.26           C
ATOM   2549  CD1 LEU A 191      19.338  42.976  32.275  1.00 58.08           C
ATOM   2550  CD2 LEU A 191      18.047  41.828  34.044  1.00 59.23           C
ATOM   2551  H   LEU A 191      22.548  43.035  35.371  1.00 60.43           H
ATOM   2552  HA  LEU A 191      21.201  44.468  33.426  1.00 54.43           H
ATOM   2553  HB2 LEU A 191      20.764  42.134  34.460  1.00 56.95           H
ATOM   2554  HB3 LEU A 191      19.864  43.007  35.702  1.00 56.95           H
ATOM   2555  HG  LEU A 191      18.362  43.953  33.931  1.00 59.12           H
ATOM   2556 HD11 LEU A 191      18.438  42.979  31.666  1.00 69.70           H
ATOM   2557 HD12 LEU A 191      19.919  43.844  31.971  1.00 69.70           H
ATOM   2558 HD13 LEU A 191      19.910  42.064  32.083  1.00 69.70           H
ATOM   2559 HD21 LEU A 191      17.169  41.845  33.397  1.00 71.08           H
ATOM   2560 HD22 LEU A 191      18.602  40.905  33.870  1.00 71.08           H
ATOM   2561 HD23 LEU A 191      17.716  41.855  35.082  1.00 71.08           H
ATOM   2562  N   ALA A 192      20.818  45.935  36.328  1.00 62.04           N
ATOM   2563  CA  ALA A 192      20.306  47.144  36.977  1.00 52.72           C
ATOM   2564  C   ALA A 192      20.991  48.392  36.441  1.00 56.19           C
ATOM   2565  O   ALA A 192      20.328  49.410  36.275  1.00 54.92           O
ATOM   2566  CB  ALA A 192      20.472  47.067  38.498  1.00 56.51           C
ATOM   2567  H   ALA A 192      21.521  45.400  36.817  1.00 74.45           H
ATOM   2568  HA  ALA A 192      19.240  47.224  36.767  1.00 63.26           H
ATOM   2569  HB1 ALA A 192      20.037  47.955  38.959  1.00 67.81           H
ATOM   2570  HB2 ALA A 192      19.955  46.184  38.874  1.00 67.81           H
ATOM   2571  HB3 ALA A 192      21.529  47.003  38.760  1.00 67.81           H
ATOM   2572  N   SER A 193      22.306  48.325  36.189  1.00 53.65           N
ATOM   2573  CA  SER A 193      23.037  49.396  35.524  1.00 58.13           C
ATOM   2574  C   SER A 193      22.418  49.637  34.161  1.00 54.79           C
ATOM   2575  O   SER A 193      22.256  50.793  33.789  1.00 54.02           O
ATOM   2576  CB  SER A 193      24.511  49.038  35.362  1.00 61.09           C
ATOM   2577  OG  SER A 193      25.138  48.841  36.604  1.00 60.28           O
ATOM   2578  H   SER A 193      22.797  47.458  36.368  1.00 64.38           H
ATOM   2579  HA  SER A 193      22.953  50.316  36.099  1.00 69.75           H
ATOM   2580  HB2 SER A 193      24.615  48.118  34.787  1.00 73.31           H
ATOM   2581  HB3 SER A 193      25.007  49.863  34.850  1.00 73.31           H
ATOM   2582  HG  SER A 193      24.944  47.944  36.897  1.00 72.34           H
ATOM   2583  N   PHE A 194      22.064  48.551  33.454  1.00 57.85           N
ATOM   2584  CA  PHE A 194      21.410  48.598  32.158  1.00 61.42           C
ATOM   2585  C   PHE A 194      20.091  49.367  32.274  1.00 58.74           C
ATOM   2586  O   PHE A 194      19.920  50.355  31.556  1.00 49.56           O
ATOM   2587  CB  PHE A 194      21.241  47.178  31.584  1.00 55.33           C
ATOM   2588  CG  PHE A 194      20.496  47.126  30.261  1.00 58.30           C
ATOM   2589  CD1 PHE A 194      21.171  47.391  29.056  1.00 55.58           C
ATOM   2590  CD2 PHE A 194      19.129  46.797  30.229  1.00 57.30           C
ATOM   2591  CE1 PHE A 194      20.485  47.316  27.830  1.00 52.39           C
ATOM   2592  CE2 PHE A 194      18.440  46.742  29.003  1.00 51.59           C
ATOM   2593  CZ  PHE A 194      19.118  47.001  27.805  1.00 43.65           C
ATOM   2594  H   PHE A 194      22.247  47.636  33.845  1.00 69.42           H
ATOM   2595  HA  PHE A 194      22.060  49.145  31.473  1.00 73.70           H
ATOM   2596  HB2 PHE A 194      22.224  46.731  31.449  1.00 66.39           H
ATOM   2597  HB3 PHE A 194      20.710  46.556  32.294  1.00 66.39           H
ATOM   2598  HD1 PHE A 194      22.221  47.642  29.071  1.00 66.70           H
ATOM   2599  HD2 PHE A 194      18.606  46.569  31.146  1.00 68.76           H
ATOM   2600  HE1 PHE A 194      21.003  47.510  26.906  1.00 62.86           H
ATOM   2601  HE2 PHE A 194      17.394  46.476  28.980  1.00 61.91           H
ATOM   2602  HZ  PHE A 194      18.592  46.948  26.864  1.00 52.38           H
ATOM   2603  N   GLN A 195      19.217  48.955  33.214  1.00 60.30           N
ATOM   2604  CA  GLN A 195      17.908  49.582  33.477  1.00 62.08           C
ATOM   2605  C   GLN A 195      18.013  51.069  33.799  1.00 59.44           C
ATOM   2606  O   GLN A 195      17.238  51.861  33.272  1.00 61.49           O
ATOM   2607  CB  GLN A 195      17.180  48.870  34.628  1.00 52.19           C
ATOM   2608  CG  GLN A 195      16.122  47.864  34.147  1.00 65.47           C
ATOM   2609  CD  GLN A 195      14.751  48.474  33.827  1.00 57.54           C
ATOM   2610  OE1 GLN A 195      13.748  47.785  33.967  1.00 60.75           O
ATOM   2611  NE2 GLN A 195      14.680  49.733  33.391  1.00 55.30           N
ATOM   2612  H   GLN A 195      19.465  48.147  33.769  1.00 72.36           H
ATOM   2613  HA  GLN A 195      17.311  49.486  32.568  1.00 74.50           H
ATOM   2614  HB2 GLN A 195      17.902  48.342  35.251  1.00 62.62           H
ATOM   2615  HB3 GLN A 195      16.689  49.607  35.264  1.00 62.62           H
ATOM   2616  HG2 GLN A 195      16.480  47.334  33.265  1.00 78.56           H
ATOM   2617  HG3 GLN A 195      15.983  47.077  34.892  1.00 78.56           H
ATOM   2618 HE21 GLN A 195      15.512  50.297  33.294  1.00 66.36           H
ATOM   2619 HE22 GLN A 195      13.782  50.125  33.148  1.00 66.36           H
ATOM   2620  N   ARG A 196      18.969  51.440  34.652  1.00 52.26           N
ATOM   2621  CA  ARG A 196      19.152  52.819  35.063  1.00 61.00           C
ATOM   2622  C   ARG A 196      19.703  53.654  33.916  1.00 62.38           C
ATOM   2623  O   ARG A 196      19.249  54.777  33.751  1.00 62.60           O
ATOM   2624  CB  ARG A 196      20.014  52.901  36.329  1.00 67.20           C
ATOM   2625  CG  ARG A 196      19.272  52.331  37.558  1.00 74.15           C
ATOM   2626  CD  ARG A 196      20.076  52.492  38.861  1.00 72.12           C
ATOM   2627  NE  ARG A 196      21.231  51.578  38.955  1.00 62.01           N
ATOM   2628  CZ  ARG A 196      22.493  51.861  38.612  1.00 57.29           C
ATOM   2629  NH1 ARG A 196      22.840  53.039  38.084  1.00 71.62           N
ATOM   2630  NH2 ARG A 196      23.421  50.928  38.795  1.00 49.36           N1+
ATOM   2631  H   ARG A 196      19.581  50.736  35.042  1.00 62.71           H
ATOM   2632  HA  ARG A 196      18.171  53.236  35.306  1.00 73.20           H
ATOM   2633  HB2 ARG A 196      20.943  52.355  36.163  1.00 80.64           H
ATOM   2634  HB3 ARG A 196      20.252  53.947  36.529  1.00 80.64           H
ATOM   2635  HG2 ARG A 196      18.325  52.862  37.674  1.00 88.98           H
ATOM   2636  HG3 ARG A 196      19.035  51.278  37.413  1.00 88.98           H
ATOM   2637  HD2 ARG A 196      20.407  53.529  38.951  1.00 86.55           H
ATOM   2638  HD3 ARG A 196      19.410  52.279  39.700  1.00 86.55           H
ATOM   2639  HE  ARG A 196      21.037  50.652  39.307  1.00 74.41           H
ATOM   2640 HH11 ARG A 196      22.135  53.743  37.923  1.00 85.95           H
ATOM   2641 HH12 ARG A 196      23.794  53.218  37.813  1.00 85.95           H
ATOM   2642 HH21 ARG A 196      23.170  50.029  39.176  1.00 59.23           H
ATOM   2643 HH22 ARG A 196      24.376  51.109  38.526  1.00 59.23           H
ATOM   2644  N   ALA A 197      20.625  53.124  33.102  1.00 58.87           N
ATOM   2645  CA  ALA A 197      21.115  53.842  31.921  1.00 60.83           C
ATOM   2646  C   ALA A 197      19.993  54.064  30.907  1.00 47.17           C
ATOM   2647  O   ALA A 197      19.981  55.102  30.255  1.00 50.80           O
ATOM   2648  CB  ALA A 197      22.298  53.120  31.277  1.00 53.92           C
ATOM   2649  H   ALA A 197      20.932  52.173  33.252  1.00 70.64           H
ATOM   2650  HA  ALA A 197      21.472  54.822  32.244  1.00 73.00           H
ATOM   2651  HB1 ALA A 197      22.627  53.685  30.404  1.00 64.70           H
ATOM   2652  HB2 ALA A 197      23.127  53.047  31.980  1.00 64.70           H
ATOM   2653  HB3 ALA A 197      21.997  52.118  30.966  1.00 64.70           H
ATOM   2654  N   LEU A 198      19.047  53.124  30.799  1.00 54.47           N
ATOM   2655  CA  LEU A 198      17.863  53.286  29.963  1.00 53.42           C
ATOM   2656  C   LEU A 198      16.971  54.404  30.500  1.00 54.71           C
ATOM   2657  O   LEU A 198      16.608  55.277  29.720  1.00 63.80           O
ATOM   2658  CB  LEU A 198      17.123  51.947  29.788  1.00 51.20           C
ATOM   2659  CG  LEU A 198      15.858  52.036  28.905  1.00 52.66           C
ATOM   2660  CD1 LEU A 198      16.126  52.485  27.456  1.00 50.18           C
ATOM   2661  CD2 LEU A 198      15.175  50.665  28.872  1.00 47.03           C
ATOM   2662  H   LEU A 198      19.128  52.279  31.348  1.00 65.37           H
ATOM   2663  HA  LEU A 198      18.214  53.581  28.977  1.00 64.11           H
ATOM   2664  HB2 LEU A 198      17.811  51.222  29.354  1.00 61.43           H
ATOM   2665  HB3 LEU A 198      16.830  51.576  30.770  1.00 61.43           H
ATOM   2666  HG  LEU A 198      15.161  52.751  29.343  1.00 63.20           H
ATOM   2667 HD11 LEU A 198      15.185  52.505  26.901  1.00 60.21           H
ATOM   2668 HD12 LEU A 198      16.550  53.488  27.439  1.00 60.21           H
ATOM   2669 HD13 LEU A 198      16.815  51.794  26.970  1.00 60.21           H
ATOM   2670 HD21 LEU A 198      14.204  50.761  28.391  1.00 56.44           H
ATOM   2671 HD22 LEU A 198      15.785  49.950  28.320  1.00 56.44           H
ATOM   2672 HD23 LEU A 198      15.032  50.296  29.886  1.00 56.44           H
ATOM   2673  N   ASP A 199      16.648  54.407  31.804  1.00 60.21           N
ATOM   2674  CA  ASP A 199      15.939  55.505  32.465  1.00 56.93           C
ATOM   2675  C   ASP A 199      16.603  56.860  32.185  1.00 52.62           C
ATOM   2676  O   ASP A 199      15.907  57.824  31.865  1.00 50.23           O
ATOM   2677  CB  ASP A 199      15.882  55.298  33.992  1.00 61.38           C
ATOM   2678  CG  ASP A 199      15.129  54.059  34.460  1.00 59.29           C
ATOM   2679  OD1 ASP A 199      14.275  53.572  33.689  1.00 59.30           O
ATOM   2680  OD2 ASP A 199      15.410  53.636  35.603  1.00 63.80           O1-
ATOM   2681  H   ASP A 199      16.944  53.634  32.385  1.00 72.25           H
ATOM   2682  HA  ASP A 199      14.918  55.527  32.078  1.00 68.31           H
ATOM   2683  HB2 ASP A 199      16.874  55.313  34.443  1.00 73.65           H
ATOM   2684  HB3 ASP A 199      15.363  56.157  34.417  1.00 73.65           H
ATOM   2685  N   HIS A 200      17.942  56.926  32.305  1.00 51.84           N
ATOM   2686  CA  HIS A 200      18.717  58.153  32.166  1.00 54.66           C
ATOM   2687  C   HIS A 200      18.547  58.767  30.774  1.00 60.70           C
ATOM   2688  O   HIS A 200      18.395  59.985  30.657  1.00 65.23           O
ATOM   2689  CB  HIS A 200      20.209  57.923  32.513  1.00 57.93           C
ATOM   2690  CG  HIS A 200      20.546  57.593  33.952  1.00 64.50           C
ATOM   2691  ND1 HIS A 200      21.804  57.294  34.423  1.00 65.10           N
ATOM   2692  CD2 HIS A 200      19.694  57.494  35.026  1.00 60.20           C
ATOM   2693  CE1 HIS A 200      21.712  56.999  35.726  1.00 60.44           C
ATOM   2694  NE2 HIS A 200      20.439  57.103  36.145  1.00 59.13           N
ATOM   2695  H   HIS A 200      18.448  56.081  32.534  1.00 62.21           H
ATOM   2696  HA  HIS A 200      18.325  58.872  32.886  1.00 65.59           H
ATOM   2697  HB2 HIS A 200      20.757  58.830  32.261  1.00 69.52           H
ATOM   2698  HB3 HIS A 200      20.594  57.126  31.880  1.00 69.52           H
ATOM   2699  HD1 HIS A 200      22.645  57.283  33.865  1.00 78.11           H
ATOM   2700  HD2 HIS A 200      18.623  57.636  35.003  1.00 72.24           H
ATOM   2701  HE1 HIS A 200      22.544  56.708  36.350  1.00 72.53           H
ATOM   2702  N   ILE A 201      18.558  57.932  29.722  1.00 62.89           N
ATOM   2703  CA  ILE A 201      18.374  58.399  28.349  1.00 56.99           C
ATOM   2704  C   ILE A 201      16.904  58.672  28.063  1.00 49.10           C
ATOM   2705  O   ILE A 201      16.609  59.568  27.289  1.00 43.25           O
ATOM   2706  CB  ILE A 201      19.040  57.472  27.303  1.00 55.11           C
ATOM   2707  CG1 ILE A 201      18.372  56.082  27.112  1.00 51.44           C
ATOM   2708  CG2 ILE A 201      20.556  57.377  27.600  1.00 57.52           C
ATOM   2709  CD1 ILE A 201      18.702  55.370  25.792  1.00 49.24           C
ATOM   2710  H   ILE A 201      18.700  56.942  29.878  1.00 75.47           H
ATOM   2711  HA  ILE A 201      18.885  59.358  28.266  1.00 68.39           H
ATOM   2712  HB  ILE A 201      18.933  58.003  26.361  1.00 66.13           H
ATOM   2713 HG12 ILE A 201      18.653  55.432  27.937  1.00 61.73           H
ATOM   2714 HG13 ILE A 201      17.290  56.197  27.125  1.00 61.73           H
ATOM   2715 HG21 ILE A 201      21.034  56.696  26.902  1.00 69.03           H
ATOM   2716 HG22 ILE A 201      21.015  58.360  27.496  1.00 69.03           H
ATOM   2717 HG23 ILE A 201      20.742  57.003  28.607  1.00 69.03           H
ATOM   2718 HD11 ILE A 201      18.210  54.397  25.786  1.00 59.08           H
ATOM   2719 HD12 ILE A 201      18.325  55.949  24.950  1.00 59.08           H
ATOM   2720 HD13 ILE A 201      19.776  55.219  25.685  1.00 59.08           H
ATOM   2721  N   THR A 202      15.975  57.942  28.683  1.00 50.66           N
ATOM   2722  CA  THR A 202      14.550  58.146  28.443  1.00 55.43           C
ATOM   2723  C   THR A 202      14.107  59.571  28.780  1.00 62.56           C
ATOM   2724  O   THR A 202      13.190  60.078  28.132  1.00 58.70           O
ATOM   2725  CB  THR A 202      13.734  57.086  29.186  1.00 58.81           C
ATOM   2726  OG1 THR A 202      14.099  55.800  28.741  1.00 60.61           O
ATOM   2727  CG2 THR A 202      12.228  57.262  28.964  1.00 65.63           C
ATOM   2728  H   THR A 202      16.258  57.222  29.333  1.00 60.80           H
ATOM   2729  HA  THR A 202      14.395  57.992  27.374  1.00 66.52           H
ATOM   2730  HB  THR A 202      13.942  57.152  30.255  1.00 70.57           H
ATOM   2731  HG1 THR A 202      15.011  55.629  29.003  1.00 72.73           H
ATOM   2732 HG21 THR A 202      11.702  56.428  29.431  1.00 78.76           H
ATOM   2733 HG22 THR A 202      11.877  58.183  29.423  1.00 78.76           H
ATOM   2734 HG23 THR A 202      11.998  57.266  27.899  1.00 78.76           H
ATOM   2735  N   THR A 203      14.754  60.221  29.769  1.00 69.93           N
ATOM   2736  CA  THR A 203      14.466  61.609  30.164  1.00 65.93           C
ATOM   2737  C   THR A 203      14.713  62.617  29.033  1.00 70.05           C
ATOM   2738  O   THR A 203      14.059  63.663  29.040  1.00 66.57           O
ATOM   2739  CB  THR A 203      15.274  62.047  31.397  1.00 63.66           C
ATOM   2740  OG1 THR A 203      16.663  62.160  31.126  1.00 65.09           O
ATOM   2741  CG2 THR A 203      15.024  61.123  32.585  1.00 54.42           C
ATOM   2742  H   THR A 203      15.484  59.733  30.274  1.00 83.91           H
ATOM   2743  HA  THR A 203      13.410  61.661  30.429  1.00 79.12           H
ATOM   2744  HB  THR A 203      14.916  63.037  31.682  1.00 76.39           H
ATOM   2745  HG1 THR A 203      17.031  61.287  30.953  1.00 78.11           H
ATOM   2746 HG21 THR A 203      15.542  61.515  33.459  1.00 65.30           H
ATOM   2747 HG22 THR A 203      13.956  61.050  32.791  1.00 65.30           H
ATOM   2748 HG23 THR A 203      15.427  60.137  32.385  1.00 65.30           H
ATOM   2749  N   LEU A 204      15.641  62.312  28.099  1.00 68.97           N
ATOM   2750  CA  LEU A 204      15.949  63.121  26.914  1.00 62.64           C
ATOM   2751  C   LEU A 204      14.786  63.147  25.907  1.00 65.55           C
ATOM   2752  O   LEU A 204      14.807  63.958  24.976  1.00 57.52           O
ATOM   2753  CB  LEU A 204      17.193  62.577  26.181  1.00 60.51           C
ATOM   2754  CG  LEU A 204      18.507  62.469  26.973  1.00 61.78           C
ATOM   2755  CD1 LEU A 204      19.454  61.497  26.259  1.00 66.99           C
ATOM   2756  CD2 LEU A 204      19.221  63.821  27.071  1.00 63.95           C
ATOM   2757  H   LEU A 204      16.140  61.437  28.186  1.00 82.76           H
ATOM   2758  HA  LEU A 204      16.157  64.142  27.235  1.00 75.16           H
ATOM   2759  HB2 LEU A 204      16.925  61.584  25.825  1.00 72.61           H
ATOM   2760  HB3 LEU A 204      17.376  63.181  25.289  1.00 72.61           H
ATOM   2761  HG  LEU A 204      18.307  62.098  27.980  1.00 74.13           H
ATOM   2762 HD11 LEU A 204      20.385  61.404  26.820  1.00 80.38           H
ATOM   2763 HD12 LEU A 204      18.993  60.512  26.188  1.00 80.38           H
ATOM   2764 HD13 LEU A 204      19.674  61.858  25.253  1.00 80.38           H
ATOM   2765 HD21 LEU A 204      20.165  63.701  27.604  1.00 76.74           H
ATOM   2766 HD22 LEU A 204      19.427  64.212  26.073  1.00 76.74           H
ATOM   2767 HD23 LEU A 204      18.606  64.526  27.626  1.00 76.74           H
ATOM   2768  N   LEU A 205      13.842  62.200  26.037  1.00 58.96           N
ATOM   2769  CA  LEU A 205      12.851  61.891  25.028  1.00 58.45           C
ATOM   2770  C   LEU A 205      11.511  62.455  25.467  1.00 65.40           C
ATOM   2771  O   LEU A 205      10.975  62.111  26.524  1.00 61.54           O
ATOM   2772  CB  LEU A 205      12.801  60.366  24.795  1.00 66.11           C
ATOM   2773  CG  LEU A 205      11.819  59.885  23.708  1.00 63.34           C
ATOM   2774  CD1 LEU A 205      12.061  60.533  22.343  1.00 60.94           C
ATOM   2775  CD2 LEU A 205      11.901  58.361  23.557  1.00 63.17           C
ATOM   2776  H   LEU A 205      13.888  61.582  26.835  1.00 70.76           H
ATOM   2777  HA  LEU A 205      13.151  62.360  24.090  1.00 70.14           H
ATOM   2778  HB2 LEU A 205      13.800  60.030  24.531  1.00 79.33           H
ATOM   2779  HB3 LEU A 205      12.526  59.876  25.728  1.00 79.33           H
ATOM   2780  HG  LEU A 205      10.805  60.127  24.020  1.00 76.01           H
ATOM   2781 HD11 LEU A 205      11.354  60.137  21.618  1.00 73.13           H
ATOM   2782 HD12 LEU A 205      11.905  61.604  22.408  1.00 73.13           H
ATOM   2783 HD13 LEU A 205      13.069  60.336  21.991  1.00 73.13           H
ATOM   2784 HD21 LEU A 205      11.103  58.013  22.900  1.00 75.81           H
ATOM   2785 HD22 LEU A 205      12.866  58.068  23.139  1.00 75.81           H
ATOM   2786 HD23 LEU A 205      11.779  57.889  24.532  1.00 75.81           H
ATOM   2787  N   ARG A 206      10.976  63.308  24.600  1.00 65.17           N
ATOM   2788  CA  ARG A 206       9.638  63.872  24.651  1.00 67.77           C
ATOM   2789  C   ARG A 206       8.630  62.733  24.833  1.00 71.06           C
ATOM   2790  O   ARG A 206       8.719  61.758  24.087  1.00 77.02           O
ATOM   2791  CB  ARG A 206       9.454  64.551  23.277  1.00 75.73           C
ATOM   2792  CG  ARG A 206       8.225  65.447  23.117  1.00 73.71           C
ATOM   2793  CD  ARG A 206       7.764  65.434  21.650  1.00 84.26           C
ATOM   2794  NE  ARG A 206       7.020  64.198  21.344  1.00 85.19           N
ATOM   2795  CZ  ARG A 206       6.805  63.661  20.137  1.00 90.41           C
ATOM   2796  NH1 ARG A 206       7.479  64.058  19.052  1.00 89.72           N
ATOM   2797  NH2 ARG A 206       5.880  62.703  20.029  1.00 84.04           N1+
ATOM   2798  H   ARG A 206      11.523  63.531  23.778  1.00 78.20           H
ATOM   2799  HA  ARG A 206       9.576  64.613  25.445  1.00 81.33           H
ATOM   2800  HB2 ARG A 206      10.312  65.203  23.109  1.00 90.88           H
ATOM   2801  HB3 ARG A 206       9.477  63.791  22.492  1.00 90.88           H
ATOM   2802  HG2 ARG A 206       7.413  65.067  23.737  1.00 88.45           H
ATOM   2803  HG3 ARG A 206       8.458  66.465  23.433  1.00 88.45           H
ATOM   2804  HD2 ARG A 206       7.129  66.300  21.459  1.00101.11           H
ATOM   2805  HD3 ARG A 206       8.643  65.509  21.009  1.00101.11           H
ATOM   2806  HE  ARG A 206       6.482  63.815  22.110  1.00102.23           H
ATOM   2807 HH11 ARG A 206       8.178  64.788  19.130  1.00107.66           H
ATOM   2808 HH12 ARG A 206       7.304  63.634  18.153  1.00107.66           H
ATOM   2809 HH21 ARG A 206       5.377  62.400  20.848  1.00100.85           H
ATOM   2810 HH22 ARG A 206       5.694  62.275  19.135  1.00100.85           H
ATOM   2811  N   PRO A 207       7.645  62.834  25.751  1.00 80.14           N
ATOM   2812  CA  PRO A 207       6.543  61.873  25.809  1.00 72.42           C
ATOM   2813  C   PRO A 207       5.834  61.762  24.452  1.00 71.77           C
ATOM   2814  O   PRO A 207       5.835  62.706  23.660  1.00 64.28           O
ATOM   2815  CB  PRO A 207       5.613  62.418  26.905  1.00 84.11           C
ATOM   2816  CG  PRO A 207       6.573  63.181  27.828  1.00 77.45           C
ATOM   2817  CD  PRO A 207       7.530  63.819  26.820  1.00 80.40           C
ATOM   2818  HA  PRO A 207       6.909  60.906  26.154  1.00 86.90           H
ATOM   2819  HB2 PRO A 207       4.936  63.140  26.445  1.00100.93           H
ATOM   2820  HB3 PRO A 207       5.045  61.651  27.433  1.00100.93           H
ATOM   2821  HG2 PRO A 207       6.055  63.962  28.388  1.00 92.94           H
ATOM   2822  HG3 PRO A 207       7.085  62.494  28.505  1.00 92.94           H
ATOM   2823  HD2 PRO A 207       7.097  64.739  26.428  1.00 96.47           H
ATOM   2824  HD3 PRO A 207       8.484  63.992  27.322  1.00 96.47           H
ATOM   2825  N   GLY A 208       5.303  60.572  24.153  1.00 71.61           N
ATOM   2826  CA  GLY A 208       4.818  60.195  22.821  1.00 74.79           C
ATOM   2827  C   GLY A 208       5.915  59.963  21.766  1.00 71.26           C
ATOM   2828  O   GLY A 208       5.599  59.493  20.669  1.00 71.79           O
ATOM   2829  H   GLY A 208       5.346  59.834  24.844  1.00 85.93           H
ATOM   2830  HA2 GLY A 208       4.248  59.270  22.918  1.00 89.75           H
ATOM   2831  HA3 GLY A 208       4.164  60.985  22.450  1.00 89.75           H
ATOM   2832  N   GLY A 209       7.171  60.319  22.076  1.00 68.75           N
ATOM   2833  CA  GLY A 209       8.339  60.170  21.212  1.00 72.19           C
ATOM   2834  C   GLY A 209       8.805  58.716  21.109  1.00 66.99           C
ATOM   2835  O   GLY A 209       8.360  57.848  21.861  1.00 66.32           O
ATOM   2836  H   GLY A 209       7.340  60.719  22.988  1.00 82.50           H
ATOM   2837  HA2 GLY A 209       8.087  60.523  20.211  1.00 86.63           H
ATOM   2838  HA3 GLY A 209       9.150  60.774  21.617  1.00 86.63           H
ATOM   2839  N   HIS A 210       9.691  58.454  20.143  1.00 70.26           N
ATOM   2840  CA  HIS A 210      10.084  57.097  19.759  1.00 61.77           C
ATOM   2841  C   HIS A 210      11.557  56.811  20.046  1.00 55.17           C
ATOM   2842  O   HIS A 210      12.417  57.642  19.786  1.00 58.07           O
ATOM   2843  CB  HIS A 210       9.783  56.918  18.274  1.00 63.61           C
ATOM   2844  CG  HIS A 210       8.311  56.967  17.972  1.00 54.58           C
ATOM   2845  ND1 HIS A 210       7.447  55.880  18.054  1.00 48.90           N
ATOM   2846  CD2 HIS A 210       7.606  58.075  17.601  1.00 58.30           C
ATOM   2847  CE1 HIS A 210       6.253  56.340  17.636  1.00 60.39           C
ATOM   2848  NE2 HIS A 210       6.311  57.662  17.398  1.00 63.99           N
ATOM   2849  H   HIS A 210      10.043  59.219  19.582  1.00 84.31           H
ATOM   2850  HA  HIS A 210       9.480  56.365  20.294  1.00 74.13           H
ATOM   2851  HB2 HIS A 210      10.173  55.955  17.941  1.00 76.33           H
ATOM   2852  HB3 HIS A 210      10.293  57.707  17.722  1.00 76.33           H
ATOM   2853  HD2 HIS A 210       8.000  59.070  17.454  1.00 69.96           H
ATOM   2854  HE1 HIS A 210       5.419  55.716  17.347  1.00 72.47           H
ATOM   2855  HE2 HIS A 210       5.589  58.197  16.934  1.00 76.78           H
ATOM   2856  N   LEU A 211      11.838  55.606  20.533  1.00 50.19           N
ATOM   2857  CA  LEU A 211      13.171  55.058  20.706  1.00 53.03           C
ATOM   2858  C   LEU A 211      13.357  53.900  19.723  1.00 49.81           C
ATOM   2859  O   LEU A 211      12.520  53.002  19.656  1.00 46.93           O
ATOM   2860  CB  LEU A 211      13.317  54.595  22.160  1.00 49.65           C
ATOM   2861  CG  LEU A 211      14.570  53.749  22.434  1.00 43.15           C
ATOM   2862  CD1 LEU A 211      15.897  54.486  22.191  1.00 37.30           C
ATOM   2863  CD2 LEU A 211      14.503  53.279  23.880  1.00 44.53           C
ATOM   2864  H   LEU A 211      11.073  54.966  20.682  1.00 60.23           H
ATOM   2865  HA  LEU A 211      13.915  55.828  20.520  1.00 63.63           H
ATOM   2866  HB2 LEU A 211      13.332  55.473  22.809  1.00 59.57           H
ATOM   2867  HB3 LEU A 211      12.437  54.003  22.412  1.00 59.57           H
ATOM   2868  HG  LEU A 211      14.555  52.859  21.805  1.00 51.78           H
ATOM   2869 HD11 LEU A 211      16.731  53.807  22.364  1.00 44.76           H
ATOM   2870 HD12 LEU A 211      15.957  54.836  21.162  1.00 44.76           H
ATOM   2871 HD13 LEU A 211      15.982  55.337  22.864  1.00 44.76           H
ATOM   2872 HD21 LEU A 211      15.309  52.574  24.075  1.00 53.43           H
ATOM   2873 HD22 LEU A 211      14.607  54.130  24.551  1.00 53.43           H
ATOM   2874 HD23 LEU A 211      13.551  52.782  24.067  1.00 53.43           H
ATOM   2875  N   LEU A 212      14.481  53.898  19.009  1.00 48.39           N
ATOM   2876  CA  LEU A 212      14.945  52.759  18.228  1.00 46.19           C
ATOM   2877  C   LEU A 212      16.233  52.256  18.870  1.00 40.55           C
ATOM   2878  O   LEU A 212      17.229  52.973  18.934  1.00 45.36           O
ATOM   2879  CB  LEU A 212      15.173  53.161  16.773  1.00 45.50           C
ATOM   2880  CG  LEU A 212      13.973  53.833  16.072  1.00 46.16           C
ATOM   2881  CD1 LEU A 212      14.295  53.987  14.580  1.00 55.86           C
ATOM   2882  CD2 LEU A 212      12.676  53.039  16.196  1.00 49.74           C
ATOM   2883  H   LEU A 212      15.106  54.688  19.093  1.00 58.06           H
ATOM   2884  HA  LEU A 212      14.207  51.961  18.245  1.00 55.42           H
ATOM   2885  HB2 LEU A 212      16.029  53.832  16.723  1.00 54.60           H
ATOM   2886  HB3 LEU A 212      15.427  52.253  16.226  1.00 54.60           H
ATOM   2887  HG  LEU A 212      13.812  54.827  16.493  1.00 55.40           H
ATOM   2888 HD11 LEU A 212      13.511  54.568  14.094  1.00 67.03           H
ATOM   2889 HD12 LEU A 212      15.248  54.504  14.464  1.00 67.03           H
ATOM   2890 HD13 LEU A 212      14.363  53.010  14.098  1.00 67.03           H
ATOM   2891 HD21 LEU A 212      11.885  53.546  15.643  1.00 59.69           H
ATOM   2892 HD22 LEU A 212      12.823  52.026  15.818  1.00 59.69           H
ATOM   2893 HD23 LEU A 212      12.361  52.978  17.230  1.00 59.69           H
ATOM   2894  N   LEU A 213      16.199  51.028  19.369  1.00 36.71           N
ATOM   2895  CA  LEU A 213      17.265  50.449  20.166  1.00 44.58           C
ATOM   2896  C   LEU A 213      17.770  49.213  19.420  1.00 43.45           C
ATOM   2897  O   LEU A 213      16.981  48.343  19.071  1.00 43.16           O
ATOM   2898  CB  LEU A 213      16.707  50.089  21.566  1.00 41.59           C
ATOM   2899  CG  LEU A 213      17.501  50.523  22.815  1.00 41.81           C
ATOM   2900  CD1 LEU A 213      17.297  49.504  23.937  1.00 40.44           C
ATOM   2901  CD2 LEU A 213      18.997  50.644  22.609  1.00 43.07           C
ATOM   2902  H   LEU A 213      15.361  50.478  19.244  1.00 44.06           H
ATOM   2903  HA  LEU A 213      18.072  51.167  20.260  1.00 53.49           H
ATOM   2904  HB2 LEU A 213      15.692  50.472  21.677  1.00 49.90           H
ATOM   2905  HB3 LEU A 213      16.611  49.009  21.598  1.00 49.90           H
ATOM   2906  HG  LEU A 213      17.129  51.490  23.152  1.00 50.17           H
ATOM   2907 HD11 LEU A 213      17.688  49.909  24.871  1.00 48.53           H
ATOM   2908 HD12 LEU A 213      16.237  49.288  24.060  1.00 48.53           H
ATOM   2909 HD13 LEU A 213      17.822  48.580  23.706  1.00 48.53           H
ATOM   2910 HD21 LEU A 213      19.513  50.777  23.561  1.00 51.69           H
ATOM   2911 HD22 LEU A 213      19.355  49.762  22.085  1.00 51.69           H
ATOM   2912 HD23 LEU A 213      19.190  51.510  21.995  1.00 51.69           H
ATOM   2913  N   ILE A 214      19.080  49.126  19.196  1.00 34.72           N
ATOM   2914  CA  ILE A 214      19.746  47.954  18.655  1.00 37.75           C
ATOM   2915  C   ILE A 214      20.798  47.517  19.656  1.00 35.25           C
ATOM   2916  O   ILE A 214      21.487  48.367  20.210  1.00 35.45           O
ATOM   2917  CB  ILE A 214      20.368  48.272  17.273  1.00 39.74           C
ATOM   2918  CG1 ILE A 214      19.259  48.326  16.202  1.00 39.47           C
ATOM   2919  CG2 ILE A 214      21.433  47.250  16.853  1.00 42.02           C
ATOM   2920  CD1 ILE A 214      19.697  48.959  14.875  1.00 39.35           C
ATOM   2921  H   ILE A 214      19.674  49.888  19.492  1.00 41.66           H
ATOM   2922  HA  ILE A 214      19.020  47.158  18.535  1.00 45.30           H
ATOM   2923  HB  ILE A 214      20.847  49.249  17.336  1.00 47.69           H
ATOM   2924 HG12 ILE A 214      18.904  47.314  16.007  1.00 47.37           H
ATOM   2925 HG13 ILE A 214      18.421  48.909  16.584  1.00 47.37           H
ATOM   2926 HG21 ILE A 214      21.829  47.484  15.866  1.00 50.43           H
ATOM   2927 HG22 ILE A 214      22.272  47.265  17.550  1.00 50.43           H
ATOM   2928 HG23 ILE A 214      20.995  46.252  16.834  1.00 50.43           H
ATOM   2929 HD11 ILE A 214      18.823  49.090  14.237  1.00 47.22           H
ATOM   2930 HD12 ILE A 214      20.155  49.931  15.055  1.00 47.22           H
ATOM   2931 HD13 ILE A 214      20.407  48.313  14.359  1.00 47.22           H
ATOM   2932  N   GLY A 215      20.970  46.209  19.878  1.00 35.24           N
ATOM   2933  CA  GLY A 215      22.096  45.750  20.694  1.00 44.21           C
ATOM   2934  C   GLY A 215      22.406  44.278  20.520  1.00 42.32           C
ATOM   2935  O   GLY A 215      21.694  43.550  19.834  1.00 40.01           O
ATOM   2936  H   GLY A 215      20.378  45.520  19.428  1.00 42.29           H
ATOM   2937  HA2 GLY A 215      22.984  46.330  20.436  1.00 53.05           H
ATOM   2938  HA3 GLY A 215      21.877  45.934  21.745  1.00 53.05           H
ATOM   2939  N   ALA A 216      23.480  43.867  21.187  1.00 34.87           N
ATOM   2940  CA  ALA A 216      23.882  42.484  21.331  1.00 36.52           C
ATOM   2941  C   ALA A 216      22.974  41.746  22.331  1.00 37.48           C
ATOM   2942  O   ALA A 216      22.582  42.296  23.354  1.00 38.10           O
ATOM   2943  CB  ALA A 216      25.326  42.479  21.845  1.00 43.88           C
ATOM   2944  H   ALA A 216      23.978  44.545  21.752  1.00 41.84           H
ATOM   2945  HA  ALA A 216      23.855  41.986  20.360  1.00 43.82           H
ATOM   2946  HB1 ALA A 216      25.641  41.451  21.982  1.00 52.65           H
ATOM   2947  HB2 ALA A 216      25.982  42.969  21.126  1.00 52.65           H
ATOM   2948  HB3 ALA A 216      25.395  42.998  22.803  1.00 52.65           H
ATOM   2949  N   LEU A 217      22.672  40.495  22.007  1.00 32.88           N
ATOM   2950  CA  LEU A 217      21.958  39.513  22.800  1.00 37.25           C
ATOM   2951  C   LEU A 217      22.967  38.479  23.316  1.00 48.33           C
ATOM   2952  O   LEU A 217      23.733  37.898  22.533  1.00 37.16           O
ATOM   2953  CB  LEU A 217      20.927  38.815  21.893  1.00 35.47           C
ATOM   2954  CG  LEU A 217      19.415  39.043  22.089  1.00 47.78           C
ATOM   2955  CD1 LEU A 217      19.011  40.280  22.872  1.00 42.43           C
ATOM   2956  CD2 LEU A 217      18.746  39.056  20.700  1.00 40.00           C
ATOM   2957  H   LEU A 217      22.993  40.166  21.105  1.00 39.45           H
ATOM   2958  HA  LEU A 217      21.467  39.998  23.639  1.00 44.69           H
ATOM   2959  HB2 LEU A 217      21.164  39.097  20.873  1.00 42.56           H
ATOM   2960  HB3 LEU A 217      21.088  37.737  21.933  1.00 42.56           H
ATOM   2961  HG  LEU A 217      19.041  38.181  22.636  1.00 57.33           H
ATOM   2962 HD11 LEU A 217      17.953  40.497  22.744  1.00 50.92           H
ATOM   2963 HD12 LEU A 217      19.202  40.131  23.931  1.00 50.92           H
ATOM   2964 HD13 LEU A 217      19.619  41.084  22.520  1.00 50.92           H
ATOM   2965 HD21 LEU A 217      17.666  39.143  20.825  1.00 48.00           H
ATOM   2966 HD22 LEU A 217      19.100  39.886  20.094  1.00 48.00           H
ATOM   2967 HD23 LEU A 217      18.966  38.129  20.174  1.00 48.00           H
ATOM   2968  N   GLU A 218      22.925  38.218  24.633  1.00 41.87           N
ATOM   2969  CA  GLU A 218      23.712  37.182  25.288  1.00 30.50           C
ATOM   2970  C   GLU A 218      25.227  37.326  25.041  1.00 37.21           C
ATOM   2971  O   GLU A 218      25.968  36.341  24.964  1.00 41.70           O
ATOM   2972  CB  GLU A 218      23.140  35.770  24.983  1.00 39.47           C
ATOM   2973  CG  GLU A 218      21.629  35.600  25.318  1.00 46.03           C
ATOM   2974  CD  GLU A 218      21.272  35.705  26.809  1.00 55.03           C
ATOM   2975  OE1 GLU A 218      20.054  35.628  27.098  1.00 58.10           O
ATOM   2976  OE2 GLU A 218      22.214  35.826  27.628  1.00 45.17           O1-
ATOM   2977  H   GLU A 218      22.262  38.721  25.208  1.00 50.25           H
ATOM   2978  HA  GLU A 218      23.586  37.362  26.352  1.00 36.60           H
ATOM   2979  HB2 GLU A 218      23.278  35.554  23.933  1.00 47.36           H
ATOM   2980  HB3 GLU A 218      23.700  35.020  25.543  1.00 47.36           H
ATOM   2981  HG2 GLU A 218      21.001  36.285  24.747  1.00 55.24           H
ATOM   2982  HG3 GLU A 218      21.301  34.616  24.981  1.00 55.24           H
ATOM   2983  N   GLU A 219      25.683  38.580  24.988  1.00 37.22           N
ATOM   2984  CA  GLU A 219      27.077  38.977  24.816  1.00 43.80           C
ATOM   2985  C   GLU A 219      27.618  39.376  26.197  1.00 41.87           C
ATOM   2986  O   GLU A 219      27.014  40.158  26.921  1.00 44.82           O
ATOM   2987  CB  GLU A 219      27.264  40.191  23.853  1.00 34.00           C
ATOM   2988  CG  GLU A 219      28.723  40.660  23.750  1.00 38.36           C
ATOM   2989  CD  GLU A 219      28.914  41.864  22.843  1.00 43.65           C
ATOM   2990  OE1 GLU A 219      28.614  43.019  23.108  1.00 45.76           O
ATOM   2991  OE2 GLU A 219      29.489  41.531  21.692  1.00 46.56           O
ATOM   2992  H   GLU A 219      25.022  39.296  25.190  1.00 44.67           H
ATOM   2993  HA  GLU A 219      27.673  38.124  24.396  1.00 52.56           H
ATOM   2994  HB2 GLU A 219      26.631  41.038  24.186  1.00 40.80           H
ATOM   2995  HB3 GLU A 219      26.906  39.883  22.850  1.00 40.80           H
ATOM   2996  HG2 GLU A 219      29.350  39.823  23.366  1.00 46.03           H
ATOM   2997  HG3 GLU A 219      29.133  40.930  24.743  1.00 46.03           H
ATOM   2998  HE2 GLU A 219      29.626  42.437  20.941  1.00 55.87           H
ATOM   2999  N   SER A 220      28.798  38.843  26.514  1.00 37.81           N
ATOM   3000  CA  SER A 220      29.513  39.129  27.758  1.00 51.29           C
ATOM   3001  C   SER A 220      30.874  39.804  27.567  1.00 45.04           C
ATOM   3002  O   SER A 220      31.350  40.466  28.491  1.00 46.43           O
ATOM   3003  CB  SER A 220      29.644  37.845  28.565  1.00 45.55           C
ATOM   3004  OG  SER A 220      30.589  36.968  27.991  1.00 41.65           O
ATOM   3005  H   SER A 220      29.241  38.217  25.849  1.00 45.37           H
ATOM   3006  HA  SER A 220      28.906  39.807  28.355  1.00 61.54           H
ATOM   3007  HB2 SER A 220      29.966  38.104  29.576  1.00 54.66           H
ATOM   3008  HB3 SER A 220      28.669  37.354  28.619  1.00 54.66           H
ATOM   3009  HG  SER A 220      30.233  36.631  27.161  1.00 49.98           H
ATOM   3010  N   TRP A 221      31.496  39.654  26.391  1.00 44.02           N
ATOM   3011  CA  TRP A 221      32.687  40.420  26.032  1.00 40.94           C
ATOM   3012  C   TRP A 221      32.746  40.714  24.543  1.00 42.12           C
ATOM   3013  O   TRP A 221      32.185  40.005  23.717  1.00 43.72           O
ATOM   3014  CB  TRP A 221      33.965  39.678  26.421  1.00 34.46           C
ATOM   3015  CG  TRP A 221      34.171  38.361  25.732  1.00 40.88           C
ATOM   3016  CD1 TRP A 221      33.647  37.192  26.162  1.00 41.52           C
ATOM   3017  CD2 TRP A 221      34.933  38.033  24.523  1.00 29.81           C
ATOM   3018  NE1 TRP A 221      33.972  36.181  25.294  1.00 36.10           N
ATOM   3019  CE2 TRP A 221      34.763  36.638  24.263  1.00 39.70           C
ATOM   3020  CE3 TRP A 221      35.736  38.755  23.610  1.00 33.57           C
ATOM   3021  CZ2 TRP A 221      35.329  35.999  23.150  1.00 40.11           C
ATOM   3022  CZ3 TRP A 221      36.302  38.128  22.474  1.00 35.23           C
ATOM   3023  CH2 TRP A 221      36.093  36.759  22.244  1.00 42.72           C
ATOM   3024  H   TRP A 221      31.064  39.089  25.671  1.00 52.82           H
ATOM   3025  HA  TRP A 221      32.653  41.366  26.560  1.00 49.12           H
ATOM   3026  HB2 TRP A 221      34.817  40.322  26.198  1.00 41.36           H
ATOM   3027  HB3 TRP A 221      33.930  39.504  27.496  1.00 41.36           H
ATOM   3028  HD1 TRP A 221      33.033  37.075  27.043  1.00 49.83           H
ATOM   3029  HE1 TRP A 221      33.632  35.236  25.401  1.00 43.32           H
ATOM   3030  HE3 TRP A 221      35.888  39.812  23.761  1.00 40.29           H
ATOM   3031  HZ2 TRP A 221      35.161  34.945  22.980  1.00 48.13           H
ATOM   3032  HZ3 TRP A 221      36.878  38.696  21.759  1.00 42.27           H
ATOM   3033  HH2 TRP A 221      36.511  36.287  21.367  1.00 51.27           H
ATOM   3034  N   TYR A 222      33.510  41.749  24.225  1.00 41.60           N
ATOM   3035  CA  TYR A 222      33.914  42.072  22.875  1.00 42.52           C
ATOM   3036  C   TYR A 222      35.172  42.940  23.004  1.00 45.82           C
ATOM   3037  O   TYR A 222      35.414  43.582  23.993  1.00 44.36           O
ATOM   3038  CB  TYR A 222      32.858  42.810  21.983  1.00 34.19           C
ATOM   3039  CG  TYR A 222      32.672  44.255  22.327  1.00 42.48           C
ATOM   3040  CD1 TYR A 222      33.343  45.239  21.587  1.00 42.20           C
ATOM   3041  CD2 TYR A 222      31.876  44.632  23.422  1.00 43.67           C
ATOM   3042  CE1 TYR A 222      33.183  46.586  21.894  1.00 40.21           C
ATOM   3043  CE2 TYR A 222      31.674  45.973  23.729  1.00 35.77           C
ATOM   3044  CZ  TYR A 222      32.303  46.930  22.927  1.00 34.44           C
ATOM   3045  OH  TYR A 222      32.110  48.278  23.101  1.00 41.74           O
ATOM   3046  H   TYR A 222      33.798  42.353  24.972  1.00 49.92           H
ATOM   3047  HA  TYR A 222      34.164  41.114  22.338  1.00 51.02           H
ATOM   3048  HB2 TYR A 222      33.160  42.698  20.923  1.00 41.02           H
ATOM   3049  HB3 TYR A 222      31.885  42.278  22.076  1.00 41.02           H
ATOM   3050  HD1 TYR A 222      34.001  44.952  20.772  1.00 50.65           H
ATOM   3051  HD2 TYR A 222      31.401  43.864  24.032  1.00 52.41           H
ATOM   3052  HE1 TYR A 222      33.722  47.360  21.360  1.00 48.25           H
ATOM   3053  HE2 TYR A 222      31.044  46.266  24.554  1.00 42.93           H
ATOM   3054  HH  TYR A 222      31.382  48.467  23.750  1.00 50.09           H
ATOM   3055  N   LEU A 223      35.980  42.857  21.931  1.00 32.99           N
ATOM   3056  CA  LEU A 223      37.273  43.509  21.808  1.00 40.55           C
ATOM   3057  C   LEU A 223      37.193  44.739  20.914  1.00 44.04           C
ATOM   3058  O   LEU A 223      36.417  44.788  19.971  1.00 42.06           O
ATOM   3059  CB  LEU A 223      38.276  42.535  21.193  1.00 31.43           C
ATOM   3060  CG  LEU A 223      38.550  41.285  22.025  1.00 35.88           C
ATOM   3061  CD1 LEU A 223      39.398  40.293  21.228  1.00 37.44           C
ATOM   3062  CD2 LEU A 223      39.269  41.665  23.320  1.00 43.35           C
ATOM   3063  H   LEU A 223      35.682  42.281  21.159  1.00 39.58           H
ATOM   3064  HA  LEU A 223      37.633  43.816  22.787  1.00 48.66           H
ATOM   3065  HB2 LEU A 223      37.886  42.230  20.223  1.00 37.71           H
ATOM   3066  HB3 LEU A 223      39.220  43.056  21.026  1.00 37.71           H
ATOM   3067  HG  LEU A 223      37.604  40.814  22.288  1.00 43.06           H
ATOM   3068 HD11 LEU A 223      39.508  39.364  21.786  1.00 44.92           H
ATOM   3069 HD12 LEU A 223      38.907  40.058  20.285  1.00 44.92           H
ATOM   3070 HD13 LEU A 223      40.382  40.723  21.026  1.00 44.92           H
ATOM   3071 HD21 LEU A 223      39.616  40.767  23.830  1.00 52.03           H
ATOM   3072 HD22 LEU A 223      40.122  42.314  23.114  1.00 52.03           H
ATOM   3073 HD23 LEU A 223      38.568  42.181  23.963  1.00 52.03           H
ATOM   3074  N   ALA A 224      38.057  45.713  21.171  1.00 41.04           N
ATOM   3075  CA  ALA A 224      38.189  46.915  20.369  1.00 41.40           C
ATOM   3076  C   ALA A 224      39.655  47.331  20.458  1.00 44.88           C
ATOM   3077  O   ALA A 224      39.997  48.312  21.111  1.00 43.58           O
ATOM   3078  CB  ALA A 224      37.182  47.977  20.843  1.00 44.55           C
ATOM   3079  H   ALA A 224      38.676  45.614  21.963  1.00 49.25           H
ATOM   3080  HA  ALA A 224      37.974  46.674  19.327  1.00 49.68           H
ATOM   3081  HB1 ALA A 224      37.308  48.891  20.262  1.00 53.46           H
ATOM   3082  HB2 ALA A 224      36.162  47.614  20.712  1.00 53.46           H
ATOM   3083  HB3 ALA A 224      37.344  48.203  21.896  1.00 53.46           H
ATOM   3084  N   GLY A 225      40.512  46.533  19.805  1.00 38.85           N
ATOM   3085  CA  GLY A 225      41.949  46.679  19.853  1.00 42.98           C
ATOM   3086  C   GLY A 225      42.459  46.156  21.184  1.00 51.50           C
ATOM   3087  O   GLY A 225      42.109  45.046  21.575  1.00 50.12           O
ATOM   3088  H   GLY A 225      40.149  45.715  19.339  1.00 46.62           H
ATOM   3089  HA2 GLY A 225      42.408  46.108  19.047  1.00 51.58           H
ATOM   3090  HA3 GLY A 225      42.207  47.732  19.760  1.00 51.58           H
ATOM   3091  N   GLU A 226      43.241  46.969  21.894  1.00 53.26           N
ATOM   3092  CA  GLU A 226      43.737  46.604  23.208  1.00 57.26           C
ATOM   3093  C   GLU A 226      42.631  46.610  24.289  1.00 59.17           C
ATOM   3094  O   GLU A 226      42.803  45.975  25.328  1.00 64.38           O
ATOM   3095  CB  GLU A 226      44.941  47.475  23.593  1.00 59.91           C
ATOM   3096  CG  GLU A 226      46.207  47.243  22.749  1.00 72.66           C
ATOM   3097  CD  GLU A 226      47.458  47.919  23.333  1.00 98.42           C
ATOM   3098  OE1 GLU A 226      47.345  49.054  23.862  1.00 97.26           O
ATOM   3099  OE2 GLU A 226      48.524  47.267  23.262  1.00106.59           O1-
ATOM   3100  H   GLU A 226      43.530  47.860  21.506  1.00 63.92           H
ATOM   3101  HA  GLU A 226      44.109  45.582  23.138  1.00 68.71           H
ATOM   3102  HB2 GLU A 226      44.651  48.526  23.539  1.00 71.90           H
ATOM   3103  HB3 GLU A 226      45.193  47.227  24.621  1.00 71.90           H
ATOM   3104  HG2 GLU A 226      46.395  46.176  22.608  1.00 87.19           H
ATOM   3105  HG3 GLU A 226      46.038  47.675  21.764  1.00 87.19           H
ATOM   3106  N   ALA A 227      41.500  47.305  24.081  1.00 52.83           N
ATOM   3107  CA  ALA A 227      40.356  47.187  24.973  1.00 41.92           C
ATOM   3108  C   ALA A 227      39.685  45.813  24.849  1.00 44.34           C
ATOM   3109  O   ALA A 227      39.460  45.299  23.756  1.00 50.68           O
ATOM   3110  CB  ALA A 227      39.354  48.317  24.725  1.00 46.26           C
ATOM   3111  H   ALA A 227      41.383  47.826  23.222  1.00 63.40           H
ATOM   3112  HA  ALA A 227      40.709  47.307  25.996  1.00 50.30           H
ATOM   3113  HB1 ALA A 227      38.502  48.208  25.399  1.00 55.51           H
ATOM   3114  HB2 ALA A 227      39.823  49.272  24.929  1.00 55.51           H
ATOM   3115  HB3 ALA A 227      39.002  48.289  23.695  1.00 55.51           H
ATOM   3116  N   ARG A 228      39.344  45.258  26.011  1.00 46.02           N
ATOM   3117  CA  ARG A 228      38.589  44.037  26.224  1.00 42.01           C
ATOM   3118  C   ARG A 228      37.453  44.458  27.142  1.00 53.95           C
ATOM   3119  O   ARG A 228      37.666  44.660  28.338  1.00 58.00           O
ATOM   3120  CB  ARG A 228      39.560  42.978  26.796  1.00 51.78           C
ATOM   3121  CG  ARG A 228      39.100  41.511  26.907  1.00 48.77           C
ATOM   3122  CD  ARG A 228      37.882  41.306  27.794  1.00 50.52           C
ATOM   3123  NE  ARG A 228      37.653  39.869  28.003  1.00 64.44           N
ATOM   3124  CZ  ARG A 228      36.737  39.363  28.835  1.00 54.88           C
ATOM   3125  NH1 ARG A 228      36.038  40.146  29.649  1.00 52.20           N
ATOM   3126  NH2 ARG A 228      36.505  38.054  28.846  1.00 58.34           N1+
ATOM   3127  H   ARG A 228      39.589  45.767  26.849  1.00 55.22           H
ATOM   3128  HA  ARG A 228      38.173  43.707  25.275  1.00 50.41           H
ATOM   3129  HB2 ARG A 228      40.423  42.955  26.127  1.00 62.13           H
ATOM   3130  HB3 ARG A 228      39.922  43.306  27.773  1.00 62.13           H
ATOM   3131  HG2 ARG A 228      38.863  41.121  25.924  1.00 58.52           H
ATOM   3132  HG3 ARG A 228      39.928  40.921  27.305  1.00 58.52           H
ATOM   3133  HD2 ARG A 228      38.097  41.775  28.756  1.00 60.62           H
ATOM   3134  HD3 ARG A 228      36.994  41.769  27.362  1.00 60.62           H
ATOM   3135  HE  ARG A 228      38.133  39.228  27.387  1.00 77.32           H
ATOM   3136 HH11 ARG A 228      36.188  41.145  29.652  1.00 62.64           H
ATOM   3137 HH12 ARG A 228      35.326  39.751  30.248  1.00 62.64           H
ATOM   3138 HH21 ARG A 228      37.016  37.445  28.222  1.00 70.01           H
ATOM   3139 HH22 ARG A 228      35.796  37.673  29.457  1.00 70.01           H
ATOM   3140  N   LEU A 229      36.276  44.680  26.550  1.00 39.43           N
ATOM   3141  CA  LEU A 229      35.111  45.207  27.235  1.00 37.27           C
ATOM   3142  C   LEU A 229      34.337  44.039  27.818  1.00 47.73           C
ATOM   3143  O   LEU A 229      34.139  43.033  27.135  1.00 46.74           O
ATOM   3144  CB  LEU A 229      34.203  46.047  26.310  1.00 41.88           C
ATOM   3145  CG  LEU A 229      34.818  47.284  25.631  1.00 48.88           C
ATOM   3146  CD1 LEU A 229      35.512  48.220  26.635  1.00 48.59           C
ATOM   3147  CD2 LEU A 229      35.780  46.947  24.468  1.00 46.72           C
ATOM   3148  H   LEU A 229      36.190  44.516  25.557  1.00 47.32           H
ATOM   3149  HA  LEU A 229      35.438  45.855  28.049  1.00 44.72           H
ATOM   3150  HB2 LEU A 229      33.784  45.401  25.538  1.00 50.25           H
ATOM   3151  HB3 LEU A 229      33.365  46.399  26.914  1.00 50.25           H
ATOM   3152  HG  LEU A 229      34.000  47.863  25.203  1.00 58.65           H
ATOM   3153 HD11 LEU A 229      35.764  49.164  26.150  1.00 58.31           H
ATOM   3154 HD12 LEU A 229      34.842  48.425  27.471  1.00 58.31           H
ATOM   3155 HD13 LEU A 229      36.429  47.765  27.008  1.00 58.31           H
ATOM   3156 HD21 LEU A 229      35.946  47.836  23.863  1.00 56.07           H
ATOM   3157 HD22 LEU A 229      36.743  46.595  24.836  1.00 56.07           H
ATOM   3158 HD23 LEU A 229      35.336  46.180  23.835  1.00 56.07           H
ATOM   3159  N   THR A 230      33.928  44.209  29.082  1.00 58.63           N
ATOM   3160  CA  THR A 230      33.143  43.290  29.900  1.00 54.37           C
ATOM   3161  C   THR A 230      31.765  43.891  30.069  1.00 61.09           C
ATOM   3162  O   THR A 230      31.631  45.024  30.536  1.00 65.74           O
ATOM   3163  CB  THR A 230      33.804  43.092  31.273  1.00 55.97           C
ATOM   3164  OG1 THR A 230      35.049  42.459  31.122  1.00 56.92           O
ATOM   3165  CG2 THR A 230      32.958  42.210  32.189  1.00 51.96           C
ATOM   3166  H   THR A 230      34.146  45.092  29.519  1.00 70.36           H
ATOM   3167  HA  THR A 230      33.082  42.326  29.391  1.00 65.25           H
ATOM   3168  HB  THR A 230      33.955  44.059  31.754  1.00 67.16           H
ATOM   3169  HG1 THR A 230      35.641  42.798  31.799  1.00 68.31           H
ATOM   3170 HG21 THR A 230      33.482  42.061  33.133  1.00 62.36           H
ATOM   3171 HG22 THR A 230      31.993  42.679  32.383  1.00 62.36           H
ATOM   3172 HG23 THR A 230      32.799  41.237  31.731  1.00 62.36           H
ATOM   3173  N   VAL A 231      30.766  43.117  29.644  1.00 57.54           N
ATOM   3174  CA  VAL A 231      29.450  43.633  29.325  1.00 53.30           C
ATOM   3175  C   VAL A 231      28.357  42.669  29.798  1.00 43.72           C
ATOM   3176  O   VAL A 231      28.650  41.520  30.128  1.00 39.70           O
ATOM   3177  CB  VAL A 231      29.403  43.943  27.814  1.00 56.29           C
ATOM   3178  CG1 VAL A 231      30.488  44.962  27.412  1.00 59.65           C
ATOM   3179  CG2 VAL A 231      29.586  42.738  26.885  1.00 46.98           C
ATOM   3180  H   VAL A 231      30.974  42.183  29.322  1.00 69.05           H
ATOM   3181  HA  VAL A 231      29.288  44.573  29.854  1.00 63.96           H
ATOM   3182  HB  VAL A 231      28.445  44.384  27.572  1.00 67.55           H
ATOM   3183 HG11 VAL A 231      30.321  45.279  26.384  1.00 71.58           H
ATOM   3184 HG12 VAL A 231      30.440  45.829  28.072  1.00 71.58           H
ATOM   3185 HG13 VAL A 231      31.485  44.525  27.465  1.00 71.58           H
ATOM   3186 HG21 VAL A 231      29.377  43.034  25.856  1.00 56.38           H
ATOM   3187 HG22 VAL A 231      30.611  42.390  26.936  1.00 56.38           H
ATOM   3188 HG23 VAL A 231      28.903  41.944  27.174  1.00 56.38           H
ATOM   3189  N   VAL A 232      27.112  43.167  29.882  1.00 43.62           N
ATOM   3190  CA  VAL A 232      25.978  42.407  30.407  1.00 56.19           C
ATOM   3191  C   VAL A 232      25.350  41.556  29.323  1.00 42.18           C
ATOM   3192  O   VAL A 232      24.837  42.135  28.366  1.00 49.22           O
ATOM   3193  CB  VAL A 232      24.794  43.257  30.947  1.00 55.48           C
ATOM   3194  CG1 VAL A 232      24.007  42.401  31.951  1.00 43.88           C
ATOM   3195  CG2 VAL A 232      25.240  44.574  31.527  1.00 60.89           C
ATOM   3196  H   VAL A 232      26.944  44.125  29.608  1.00 52.34           H
ATOM   3197  HA  VAL A 232      26.354  41.801  31.228  1.00 67.43           H
ATOM   3198  HB  VAL A 232      24.109  43.532  30.144  1.00 66.57           H
ATOM   3199 HG11 VAL A 232      23.152  42.966  32.317  1.00 52.65           H
ATOM   3200 HG12 VAL A 232      23.621  41.504  31.463  1.00 52.65           H
ATOM   3201 HG13 VAL A 232      24.640  42.107  32.787  1.00 52.65           H
ATOM   3202 HG21 VAL A 232      24.415  45.056  32.046  1.00 73.07           H
ATOM   3203 HG22 VAL A 232      26.077  44.401  32.197  1.00 73.07           H
ATOM   3204 HG23 VAL A 232      25.533  45.218  30.700  1.00 73.07           H
ATOM   3205  N   PRO A 233      25.222  40.241  29.537  1.00 44.85           N
ATOM   3206  CA  PRO A 233      24.434  39.408  28.655  1.00 40.07           C
ATOM   3207  C   PRO A 233      22.953  39.565  28.980  1.00 50.65           C
ATOM   3208  O   PRO A 233      22.481  39.196  30.059  1.00 47.58           O
ATOM   3209  CB  PRO A 233      24.949  38.001  28.876  1.00 42.63           C
ATOM   3210  CG  PRO A 233      25.463  38.033  30.316  1.00 44.66           C
ATOM   3211  CD  PRO A 233      25.974  39.459  30.503  1.00 42.50           C
ATOM   3212  HA  PRO A 233      24.651  39.631  27.614  1.00 48.08           H
ATOM   3213  HB2 PRO A 233      24.217  37.214  28.698  1.00 51.15           H
ATOM   3214  HB3 PRO A 233      25.804  37.873  28.208  1.00 51.15           H
ATOM   3215  HG2 PRO A 233      24.646  37.809  31.003  1.00 53.59           H
ATOM   3216  HG3 PRO A 233      26.287  37.332  30.461  1.00 53.59           H
ATOM   3217  HD2 PRO A 233      25.778  39.765  31.531  1.00 51.00           H
ATOM   3218  HD3 PRO A 233      27.034  39.488  30.250  1.00 51.00           H
ATOM   3219  N   VAL A 234      22.242  40.139  28.002  1.00 42.99           N
ATOM   3220  CA  VAL A 234      20.812  40.391  28.069  1.00 42.03           C
ATOM   3221  C   VAL A 234      20.087  39.543  27.040  1.00 38.68           C
ATOM   3222  O   VAL A 234      20.599  39.297  25.945  1.00 47.33           O
ATOM   3223  CB  VAL A 234      20.470  41.899  27.949  1.00 44.08           C
ATOM   3224  CG1 VAL A 234      21.222  42.714  29.029  1.00 54.84           C
ATOM   3225  CG2 VAL A 234      20.739  42.520  26.567  1.00 43.72           C
ATOM   3226  H   VAL A 234      22.718  40.438  27.163  1.00 51.59           H
ATOM   3227  HA  VAL A 234      20.451  40.082  29.047  1.00 50.44           H
ATOM   3228  HB  VAL A 234      19.401  42.015  28.143  1.00 52.90           H
ATOM   3229 HG11 VAL A 234      20.859  43.744  29.037  1.00 65.81           H
ATOM   3230 HG12 VAL A 234      21.053  42.270  30.011  1.00 65.81           H
ATOM   3231 HG13 VAL A 234      22.293  42.725  28.827  1.00 65.81           H
ATOM   3232 HG21 VAL A 234      20.436  43.568  26.570  1.00 52.46           H
ATOM   3233 HG22 VAL A 234      21.799  42.453  26.318  1.00 52.46           H
ATOM   3234 HG23 VAL A 234      20.153  42.001  25.807  1.00 52.46           H
ATOM   3235  N   SER A 235      18.881  39.126  27.402  1.00 39.80           N
ATOM   3236  CA  SER A 235      17.942  38.443  26.533  1.00 42.42           C
ATOM   3237  C   SER A 235      16.933  39.414  25.916  1.00 36.60           C
ATOM   3238  O   SER A 235      16.750  40.523  26.413  1.00 35.05           O
ATOM   3239  CB  SER A 235      17.237  37.351  27.348  1.00 46.84           C
ATOM   3240  OG  SER A 235      16.236  37.876  28.198  1.00 51.97           O
ATOM   3241  H   SER A 235      18.577  39.306  28.351  1.00 47.76           H
ATOM   3242  HA  SER A 235      18.507  37.955  25.742  1.00 50.90           H
ATOM   3243  HB2 SER A 235      16.794  36.634  26.662  1.00 56.21           H
ATOM   3244  HB3 SER A 235      17.972  36.832  27.962  1.00 56.21           H
ATOM   3245  HG  SER A 235      15.788  37.137  28.619  1.00 62.37           H
ATOM   3246  N   GLU A 236      16.240  38.982  24.857  1.00 38.03           N
ATOM   3247  CA  GLU A 236      15.123  39.721  24.293  1.00 46.62           C
ATOM   3248  C   GLU A 236      14.064  40.057  25.364  1.00 42.16           C
ATOM   3249  O   GLU A 236      13.487  41.136  25.349  1.00 48.87           O
ATOM   3250  CB  GLU A 236      14.519  38.922  23.130  1.00 36.82           C
ATOM   3251  CG  GLU A 236      13.330  39.678  22.495  1.00 44.39           C
ATOM   3252  CD  GLU A 236      12.647  38.919  21.359  1.00 48.86           C
ATOM   3253  OE1 GLU A 236      12.360  37.728  21.566  1.00 49.47           O
ATOM   3254  OE2 GLU A 236      12.359  39.545  20.317  1.00 62.82           O1-
ATOM   3255  H   GLU A 236      16.441  38.068  24.475  1.00 45.64           H
ATOM   3256  HA  GLU A 236      15.521  40.654  23.895  1.00 55.95           H
ATOM   3257  HB2 GLU A 236      15.291  38.773  22.377  1.00 44.18           H
ATOM   3258  HB3 GLU A 236      14.196  37.945  23.490  1.00 44.18           H
ATOM   3259  HG2 GLU A 236      12.571  39.800  23.269  1.00 53.27           H
ATOM   3260  HG3 GLU A 236      13.653  40.662  22.156  1.00 53.27           H
ATOM   3261  N   GLU A 237      13.808  39.137  26.287  1.00 45.13           N
ATOM   3262  CA  GLU A 237      12.845  39.298  27.360  1.00 52.16           C
ATOM   3263  C   GLU A 237      13.304  40.324  28.400  1.00 51.58           C
ATOM   3264  O   GLU A 237      12.476  41.057  28.937  1.00 57.36           O
ATOM   3265  CB  GLU A 237      12.615  37.911  27.985  1.00 56.26           C
ATOM   3266  CG  GLU A 237      11.144  37.522  28.003  1.00 69.36           C
ATOM   3267  CD  GLU A 237      10.420  37.341  26.656  1.00 75.00           C
ATOM   3268  OE1 GLU A 237       9.439  36.564  26.679  1.00 74.55           O
ATOM   3269  OE2 GLU A 237      10.783  38.001  25.655  1.00 61.15           O1-
ATOM   3270  H   GLU A 237      14.322  38.267  26.254  1.00 54.16           H
ATOM   3271  HA  GLU A 237      11.918  39.672  26.926  1.00 62.60           H
ATOM   3272  HB2 GLU A 237      13.162  37.136  27.454  1.00 67.51           H
ATOM   3273  HB3 GLU A 237      12.979  37.911  29.013  1.00 67.51           H
ATOM   3274  HG2 GLU A 237      11.049  36.597  28.572  1.00 83.23           H
ATOM   3275  HG3 GLU A 237      10.622  38.314  28.538  1.00 83.23           H
ATOM   3276  N   GLU A 238      14.606  40.377  28.695  1.00 50.10           N
ATOM   3277  CA  GLU A 238      15.180  41.338  29.608  1.00 41.59           C
ATOM   3278  C   GLU A 238      15.127  42.740  29.021  1.00 49.60           C
ATOM   3279  O   GLU A 238      14.798  43.684  29.732  1.00 53.78           O
ATOM   3280  CB  GLU A 238      16.602  40.907  29.998  1.00 52.75           C
ATOM   3281  CG  GLU A 238      16.543  39.710  30.955  1.00 42.15           C
ATOM   3282  CD  GLU A 238      17.889  39.094  31.341  1.00 48.80           C
ATOM   3283  OE1 GLU A 238      17.954  38.592  32.486  1.00 45.24           O
ATOM   3284  OE2 GLU A 238      18.805  39.080  30.493  1.00 46.73           O1-
ATOM   3285  H   GLU A 238      15.249  39.746  28.234  1.00 60.12           H
ATOM   3286  HA  GLU A 238      14.571  41.335  30.512  1.00 49.91           H
ATOM   3287  HB2 GLU A 238      17.178  40.665  29.104  1.00 63.30           H
ATOM   3288  HB3 GLU A 238      17.086  41.730  30.514  1.00 63.30           H
ATOM   3289  HG2 GLU A 238      15.996  39.978  31.861  1.00 50.58           H
ATOM   3290  HG3 GLU A 238      15.964  38.922  30.476  1.00 50.58           H
ATOM   3291  N   VAL A 239      15.402  42.872  27.719  1.00 47.62           N
ATOM   3292  CA  VAL A 239      15.209  44.107  26.969  1.00 47.87           C
ATOM   3293  C   VAL A 239      13.732  44.515  26.991  1.00 45.56           C
ATOM   3294  O   VAL A 239      13.441  45.656  27.322  1.00 46.65           O
ATOM   3295  CB  VAL A 239      15.772  43.945  25.534  1.00 42.76           C
ATOM   3296  CG1 VAL A 239      15.336  45.079  24.597  1.00 31.00           C
ATOM   3297  CG2 VAL A 239      17.310  43.910  25.574  1.00 39.40           C
ATOM   3298  H   VAL A 239      15.676  42.048  27.201  1.00 57.15           H
ATOM   3299  HA  VAL A 239      15.779  44.893  27.464  1.00 57.44           H
ATOM   3300  HB  VAL A 239      15.415  43.004  25.111  1.00 51.31           H
ATOM   3301 HG11 VAL A 239      15.804  44.943  23.623  1.00 37.20           H
ATOM   3302 HG12 VAL A 239      14.255  45.058  24.457  1.00 37.20           H
ATOM   3303 HG13 VAL A 239      15.642  46.042  25.008  1.00 37.20           H
ATOM   3304 HG21 VAL A 239      17.695  43.751  24.565  1.00 47.28           H
ATOM   3305 HG22 VAL A 239      17.702  44.852  25.960  1.00 47.28           H
ATOM   3306 HG23 VAL A 239      17.662  43.095  26.208  1.00 47.28           H
ATOM   3307  N   ARG A 240      12.801  43.611  26.645  1.00 43.86           N
ATOM   3308  CA  ARG A 240      11.361  43.881  26.653  1.00 43.74           C
ATOM   3309  C   ARG A 240      10.910  44.430  28.007  1.00 50.90           C
ATOM   3310  O   ARG A 240      10.317  45.503  28.048  1.00 49.20           O
ATOM   3311  CB  ARG A 240      10.578  42.616  26.273  1.00 41.75           C
ATOM   3312  CG  ARG A 240       9.084  42.914  26.092  1.00 41.44           C
ATOM   3313  CD  ARG A 240       8.316  41.715  25.521  1.00 48.30           C
ATOM   3314  NE  ARG A 240       8.357  41.669  24.039  1.00 69.94           N
ATOM   3315  CZ  ARG A 240       8.864  40.682  23.276  1.00 74.87           C
ATOM   3316  NH1 ARG A 240       9.472  39.626  23.811  1.00 62.10           N
ATOM   3317  NH2 ARG A 240       8.780  40.747  21.941  1.00 80.01           N1+
ATOM   3318  H   ARG A 240      13.107  42.687  26.370  1.00 52.64           H
ATOM   3319  HA  ARG A 240      11.165  44.645  25.901  1.00 52.49           H
ATOM   3320  HB2 ARG A 240      10.972  42.203  25.348  1.00 50.10           H
ATOM   3321  HB3 ARG A 240      10.704  41.860  27.050  1.00 50.10           H
ATOM   3322  HG2 ARG A 240       8.651  43.188  27.052  1.00 49.73           H
ATOM   3323  HG3 ARG A 240       8.972  43.758  25.414  1.00 49.73           H
ATOM   3324  HD2 ARG A 240       8.682  40.784  25.953  1.00 57.96           H
ATOM   3325  HD3 ARG A 240       7.280  41.836  25.831  1.00 57.96           H
ATOM   3326  HE  ARG A 240       7.909  42.434  23.558  1.00 83.92           H
ATOM   3327 HH11 ARG A 240       9.576  39.538  24.812  1.00 74.51           H
ATOM   3328 HH12 ARG A 240       9.858  38.906  23.218  1.00 74.51           H
ATOM   3329 HH21 ARG A 240       8.329  41.528  21.490  1.00 96.01           H
ATOM   3330 HH22 ARG A 240       9.174  40.011  21.369  1.00 96.01           H
ATOM   3331  N   GLU A 241      11.240  43.715  29.095  1.00 56.65           N
ATOM   3332  CA  GLU A 241      10.875  44.062  30.458  1.00 43.72           C
ATOM   3333  C   GLU A 241      11.502  45.408  30.860  1.00 54.95           C
ATOM   3334  O   GLU A 241      10.834  46.240  31.476  1.00 54.03           O
ATOM   3335  CB  GLU A 241      11.259  42.908  31.379  1.00 45.05           C
ATOM   3336  H   GLU A 241      11.794  42.877  28.970  1.00 67.98           H
ATOM   3337  HA  GLU A 241       9.788  44.155  30.497  1.00 52.46           H
ATOM   3338  HB1 GLU A 241      10.670  42.022  31.126  1.00 54.06           H
ATOM   3339  HB3 GLU A 241      11.069  43.186  32.415  1.00 54.06           H
ATOM   3340  N   ALA A 242      12.753  45.655  30.454  1.00 49.79           N
ATOM   3341  CA  ALA A 242      13.442  46.915  30.693  1.00 51.54           C
ATOM   3342  C   ALA A 242      12.770  48.103  30.003  1.00 58.86           C
ATOM   3343  O   ALA A 242      12.684  49.182  30.597  1.00 59.09           O
ATOM   3344  CB  ALA A 242      14.915  46.816  30.278  1.00 45.08           C
ATOM   3345  H   ALA A 242      13.257  44.942  29.943  1.00 59.74           H
ATOM   3346  HA  ALA A 242      13.407  47.094  31.761  1.00 61.84           H
ATOM   3347  HB1 ALA A 242      15.424  47.753  30.507  1.00 54.10           H
ATOM   3348  HB2 ALA A 242      15.402  46.010  30.829  1.00 54.10           H
ATOM   3349  HB3 ALA A 242      14.997  46.628  29.207  1.00 54.10           H
ATOM   3350  N   LEU A 243      12.333  47.919  28.749  1.00 54.98           N
ATOM   3351  CA  LEU A 243      11.639  48.968  28.015  1.00 60.42           C
ATOM   3352  C   LEU A 243      10.378  49.291  28.799  1.00 52.30           C
ATOM   3353  O   LEU A 243      10.106  50.461  29.032  1.00 52.44           O
ATOM   3354  CB  LEU A 243      11.343  48.582  26.542  1.00 45.50           C
ATOM   3355  CG  LEU A 243      12.606  48.476  25.650  1.00 55.09           C
ATOM   3356  CD1 LEU A 243      12.319  47.610  24.420  1.00 45.67           C
ATOM   3357  CD2 LEU A 243      13.134  49.848  25.190  1.00 45.87           C
ATOM   3358  H   LEU A 243      12.447  47.015  28.312  1.00 65.98           H
ATOM   3359  HA  LEU A 243      12.264  49.857  28.010  1.00 72.51           H
ATOM   3360  HB2 LEU A 243      10.839  47.616  26.552  1.00 54.60           H
ATOM   3361  HB3 LEU A 243      10.655  49.301  26.098  1.00 54.60           H
ATOM   3362  HG  LEU A 243      13.411  48.008  26.215  1.00 66.11           H
ATOM   3363 HD11 LEU A 243      13.249  47.444  23.877  1.00 54.80           H
ATOM   3364 HD12 LEU A 243      11.921  46.642  24.726  1.00 54.80           H
ATOM   3365 HD13 LEU A 243      11.599  48.108  23.768  1.00 54.80           H
ATOM   3366 HD21 LEU A 243      13.990  49.711  24.530  1.00 55.04           H
ATOM   3367 HD22 LEU A 243      12.358  50.391  24.652  1.00 55.04           H
ATOM   3368 HD23 LEU A 243      13.456  50.437  26.050  1.00 55.04           H
ATOM   3369  N   VAL A 244       9.626  48.258  29.205  1.00 58.37           N
ATOM   3370  CA  VAL A 244       8.349  48.415  29.887  1.00 54.70           C
ATOM   3371  C   VAL A 244       8.529  49.160  31.217  1.00 56.02           C
ATOM   3372  O   VAL A 244       7.771  50.092  31.485  1.00 59.32           O
ATOM   3373  CB  VAL A 244       7.662  47.048  30.028  1.00 54.97           C
ATOM   3374  CG1 VAL A 244       6.464  47.127  30.986  1.00 45.87           C
ATOM   3375  CG2 VAL A 244       7.164  46.546  28.661  1.00 53.45           C
ATOM   3376  H   VAL A 244       9.943  47.317  29.011  1.00 70.04           H
ATOM   3377  HA  VAL A 244       7.716  49.032  29.249  1.00 65.64           H
ATOM   3378  HB  VAL A 244       8.375  46.325  30.426  1.00 65.96           H
ATOM   3379 HG11 VAL A 244       5.959  46.161  31.018  1.00 55.05           H
ATOM   3380 HG12 VAL A 244       6.797  47.375  31.994  1.00 55.05           H
ATOM   3381 HG13 VAL A 244       5.763  47.889  30.644  1.00 55.05           H
ATOM   3382 HG21 VAL A 244       6.743  45.546  28.771  1.00 64.14           H
ATOM   3383 HG22 VAL A 244       6.404  47.222  28.269  1.00 64.14           H
ATOM   3384 HG23 VAL A 244       7.983  46.496  27.948  1.00 64.14           H
ATOM   3385  N   ARG A 245       9.538  48.782  32.017  1.00 56.94           N
ATOM   3386  CA  ARG A 245       9.822  49.404  33.299  1.00 51.48           C
ATOM   3387  C   ARG A 245      10.155  50.887  33.135  1.00 60.10           C
ATOM   3388  O   ARG A 245       9.721  51.694  33.953  1.00 74.76           O
ATOM   3389  CB  ARG A 245      10.933  48.629  34.015  1.00 53.11           C
ATOM   3390  H   ARG A 245      10.151  48.034  31.715  1.00 68.33           H
ATOM   3391  HA  ARG A 245       8.924  49.335  33.914  1.00 61.78           H
ATOM   3392  HB1 ARG A 245      10.626  47.595  34.182  1.00 63.73           H
ATOM   3393  HB3 ARG A 245      11.169  49.095  34.971  1.00 63.73           H
ATOM   3394  N   SER A 246      10.880  51.254  32.073  1.00 61.40           N
ATOM   3395  CA  SER A 246      11.264  52.637  31.779  1.00 58.94           C
ATOM   3396  C   SER A 246      10.111  53.455  31.188  1.00 50.36           C
ATOM   3397  O   SER A 246      10.307  54.623  30.875  1.00 58.61           O
ATOM   3398  CB  SER A 246      12.482  52.657  30.843  1.00 56.16           C
ATOM   3399  OG  SER A 246      13.592  52.073  31.490  1.00 60.33           O
ATOM   3400  H   SER A 246      11.221  50.536  31.449  1.00 73.68           H
ATOM   3401  HA  SER A 246      11.564  53.130  32.706  1.00 70.73           H
ATOM   3402  HB2 SER A 246      12.251  52.090  29.941  1.00 67.39           H
ATOM   3403  HB3 SER A 246      12.731  53.683  30.568  1.00 67.39           H
ATOM   3404  HG  SER A 246      13.856  52.648  32.221  1.00 72.39           H
ATOM   3405  N   GLY A 247       8.925  52.858  31.025  1.00 49.31           N
ATOM   3406  CA  GLY A 247       7.725  53.536  30.571  1.00 51.14           C
ATOM   3407  C   GLY A 247       7.653  53.655  29.055  1.00 64.88           C
ATOM   3408  O   GLY A 247       7.365  54.743  28.550  1.00 64.23           O
ATOM   3409  H   GLY A 247       8.834  51.889  31.298  1.00 59.17           H
ATOM   3410  HA2 GLY A 247       6.853  52.977  30.907  1.00 61.37           H
ATOM   3411  HA3 GLY A 247       7.699  54.538  30.997  1.00 61.37           H
ATOM   3412  N   TYR A 248       7.835  52.529  28.345  1.00 64.88           N
ATOM   3413  CA  TYR A 248       7.596  52.428  26.907  1.00 55.05           C
ATOM   3414  C   TYR A 248       6.526  51.388  26.579  1.00 52.18           C
ATOM   3415  O   TYR A 248       6.521  50.301  27.154  1.00 64.92           O
ATOM   3416  CB  TYR A 248       8.883  52.027  26.181  1.00 50.05           C
ATOM   3417  CG  TYR A 248      10.007  53.041  26.177  1.00 47.28           C
ATOM   3418  CD1 TYR A 248      10.134  53.923  25.094  1.00 46.55           C
ATOM   3419  CD2 TYR A 248      10.973  53.063  27.203  1.00 50.77           C
ATOM   3420  CE1 TYR A 248      11.193  54.839  25.039  1.00 45.60           C
ATOM   3421  CE2 TYR A 248      12.064  53.944  27.140  1.00 53.87           C
ATOM   3422  CZ  TYR A 248      12.159  54.862  26.067  1.00 52.05           C
ATOM   3423  OH  TYR A 248      13.159  55.784  26.026  1.00 52.82           O
ATOM   3424  H   TYR A 248       8.098  51.684  28.833  1.00 77.85           H
ATOM   3425  HA  TYR A 248       7.281  53.392  26.525  1.00 66.06           H
ATOM   3426  HB2 TYR A 248       9.251  51.094  26.603  1.00 60.06           H
ATOM   3427  HB3 TYR A 248       8.598  51.830  25.150  1.00 60.06           H
ATOM   3428  HD1 TYR A 248       9.432  53.878  24.280  1.00 55.86           H
ATOM   3429  HD2 TYR A 248      10.898  52.398  28.040  1.00 60.93           H
ATOM   3430  HE1 TYR A 248      11.281  55.510  24.199  1.00 54.72           H
ATOM   3431  HE2 TYR A 248      12.813  53.909  27.912  1.00 64.64           H
ATOM   3432  HH  TYR A 248      13.680  55.774  26.834  1.00 63.38           H
ATOM   3433  N   LYS A 249       5.703  51.662  25.561  1.00 61.63           N
ATOM   3434  CA  LYS A 249       5.043  50.597  24.807  1.00 63.53           C
ATOM   3435  C   LYS A 249       6.043  50.022  23.786  1.00 65.60           C
ATOM   3436  O   LYS A 249       6.635  50.770  23.011  1.00 61.54           O
ATOM   3437  CB  LYS A 249       3.759  51.133  24.155  1.00 59.55           C
ATOM   3438  CG  LYS A 249       2.918  49.952  23.629  1.00 79.42           C
ATOM   3439  CD  LYS A 249       1.492  50.317  23.179  1.00 83.85           C
ATOM   3440  CE  LYS A 249       1.497  51.121  21.874  1.00 99.61           C
ATOM   3441  NZ  LYS A 249       0.128  51.367  21.383  1.00103.96           N1+
ATOM   3442  H   LYS A 249       5.748  52.580  25.141  1.00 73.95           H
ATOM   3443  HA  LYS A 249       4.757  49.809  25.506  1.00 76.24           H
ATOM   3444  HB2 LYS A 249       3.178  51.670  24.907  1.00 71.45           H
ATOM   3445  HB3 LYS A 249       4.010  51.821  23.345  1.00 71.45           H
ATOM   3446  HG2 LYS A 249       3.445  49.481  22.798  1.00 95.30           H
ATOM   3447  HG3 LYS A 249       2.824  49.211  24.424  1.00 95.30           H
ATOM   3448  HD2 LYS A 249       0.919  49.398  23.042  1.00100.62           H
ATOM   3449  HD3 LYS A 249       1.011  50.908  23.960  1.00100.62           H
ATOM   3450  HE2 LYS A 249       2.002  52.076  22.039  1.00119.53           H
ATOM   3451  HE3 LYS A 249       2.050  50.562  21.118  1.00119.53           H
ATOM   3452  HZ1 LYS A 249       0.166  51.882  20.512  1.00124.75           H
ATOM   3453  HZ2 LYS A 249      -0.344  50.487  21.234  1.00124.75           H
ATOM   3454  HZ3 LYS A 249      -0.384  51.908  22.067  1.00124.75           H
ATOM   3455  N   VAL A 250       6.224  48.697  23.790  1.00 58.24           N
ATOM   3456  CA  VAL A 250       7.081  48.002  22.841  1.00 55.58           C
ATOM   3457  C   VAL A 250       6.282  47.837  21.554  1.00 48.75           C
ATOM   3458  O   VAL A 250       5.365  47.024  21.488  1.00 54.63           O
ATOM   3459  CB  VAL A 250       7.599  46.664  23.426  1.00 55.86           C
ATOM   3460  CG1 VAL A 250       8.462  45.928  22.388  1.00 57.62           C
ATOM   3461  CG2 VAL A 250       8.452  46.914  24.681  1.00 52.05           C
ATOM   3462  H   VAL A 250       5.708  48.136  24.451  1.00 69.89           H
ATOM   3463  HA  VAL A 250       7.953  48.627  22.635  1.00 66.70           H
ATOM   3464  HB  VAL A 250       6.758  46.025  23.697  1.00 67.03           H
ATOM   3465 HG11 VAL A 250       8.811  44.982  22.803  1.00 69.14           H
ATOM   3466 HG12 VAL A 250       7.885  45.716  21.488  1.00 69.14           H
ATOM   3467 HG13 VAL A 250       9.324  46.538  22.114  1.00 69.14           H
ATOM   3468 HG21 VAL A 250       8.847  45.972  25.059  1.00 62.46           H
ATOM   3469 HG22 VAL A 250       9.284  47.578  24.448  1.00 62.46           H
ATOM   3470 HG23 VAL A 250       7.848  47.372  25.465  1.00 62.46           H
ATOM   3471  N   ARG A 251       6.609  48.659  20.555  1.00 50.11           N
ATOM   3472  CA  ARG A 251       5.922  48.703  19.267  1.00 49.45           C
ATOM   3473  C   ARG A 251       6.355  47.546  18.366  1.00 50.06           C
ATOM   3474  O   ARG A 251       5.516  46.965  17.686  1.00 48.21           O
ATOM   3475  CB  ARG A 251       6.195  50.045  18.569  1.00 56.92           C
ATOM   3476  CG  ARG A 251       5.738  51.318  19.306  1.00 62.58           C
ATOM   3477  CD  ARG A 251       4.218  51.401  19.487  1.00 73.95           C
ATOM   3478  NE  ARG A 251       3.479  51.160  18.230  1.00 65.85           N
ATOM   3479  CZ  ARG A 251       3.391  51.991  17.183  1.00 54.82           C
ATOM   3480  NH1 ARG A 251       3.732  53.280  17.252  1.00 62.40           N
ATOM   3481  NH2 ARG A 251       2.941  51.502  16.028  1.00 67.81           N1+
ATOM   3482  H   ARG A 251       7.390  49.288  20.684  1.00 60.13           H
ATOM   3483  HA  ARG A 251       4.850  48.601  19.430  1.00 59.34           H
ATOM   3484  HB2 ARG A 251       7.266  50.134  18.399  1.00 68.31           H
ATOM   3485  HB3 ARG A 251       5.731  50.021  17.583  1.00 68.31           H
ATOM   3486  HG2 ARG A 251       6.216  51.367  20.286  1.00 75.10           H
ATOM   3487  HG3 ARG A 251       6.067  52.187  18.733  1.00 75.10           H
ATOM   3488  HD2 ARG A 251       3.950  50.610  20.188  1.00 88.74           H
ATOM   3489  HD3 ARG A 251       3.922  52.353  19.931  1.00 88.74           H
ATOM   3490  HE  ARG A 251       3.223  50.200  18.050  1.00 79.03           H
ATOM   3491 HH11 ARG A 251       4.071  53.680  18.113  1.00 74.88           H
ATOM   3492 HH12 ARG A 251       3.641  53.849  16.419  1.00 74.88           H
ATOM   3493 HH21 ARG A 251       2.690  50.530  15.934  1.00 81.37           H
ATOM   3494 HH22 ARG A 251       2.878  52.117  15.225  1.00 81.37           H
ATOM   3495  N   ASP A 252       7.653  47.231  18.370  1.00 48.77           N
ATOM   3496  CA  ASP A 252       8.238  46.068  17.703  1.00 48.30           C
ATOM   3497  C   ASP A 252       9.465  45.630  18.527  1.00 45.74           C
ATOM   3498  O   ASP A 252      10.140  46.447  19.162  1.00 51.93           O
ATOM   3499  CB  ASP A 252       8.680  46.457  16.285  1.00 47.41           C
ATOM   3500  CG  ASP A 252       9.023  45.290  15.353  1.00 52.15           C
ATOM   3501  OD1 ASP A 252       8.612  44.136  15.612  1.00 54.45           O
ATOM   3502  OD2 ASP A 252       9.721  45.584  14.364  1.00 53.23           O1-
ATOM   3503  H   ASP A 252       8.280  47.793  18.930  1.00 58.52           H
ATOM   3504  HA  ASP A 252       7.515  45.253  17.658  1.00 57.96           H
ATOM   3505  HB2 ASP A 252       7.876  47.018  15.806  1.00 56.89           H
ATOM   3506  HB3 ASP A 252       9.530  47.137  16.314  1.00 56.89           H
ATOM   3507  N   LEU A 253       9.758  44.330  18.516  1.00 42.29           N
ATOM   3508  CA  LEU A 253      10.968  43.784  19.118  1.00 52.93           C
ATOM   3509  C   LEU A 253      11.297  42.486  18.393  1.00 52.00           C
ATOM   3510  O   LEU A 253      10.473  41.576  18.417  1.00 55.12           O
ATOM   3511  CB  LEU A 253      10.798  43.601  20.635  1.00 52.13           C
ATOM   3512  CG  LEU A 253      12.050  43.047  21.339  1.00 55.73           C
ATOM   3513  CD1 LEU A 253      13.250  43.984  21.253  1.00 50.92           C
ATOM   3514  CD2 LEU A 253      11.768  42.872  22.828  1.00 47.21           C
ATOM   3515  H   LEU A 253       9.179  43.700  17.974  1.00 50.75           H
ATOM   3516  HA  LEU A 253      11.769  44.496  18.947  1.00 63.52           H
ATOM   3517  HB2 LEU A 253      10.553  44.565  21.077  1.00 62.56           H
ATOM   3518  HB3 LEU A 253       9.966  42.920  20.816  1.00 62.56           H
ATOM   3519  HG  LEU A 253      12.307  42.085  20.907  1.00 66.88           H
ATOM   3520 HD11 LEU A 253      14.112  43.548  21.763  1.00 61.11           H
ATOM   3521 HD12 LEU A 253      13.531  44.149  20.222  1.00 61.11           H
ATOM   3522 HD13 LEU A 253      12.991  44.925  21.736  1.00 61.11           H
ATOM   3523 HD21 LEU A 253      12.689  42.656  23.369  1.00 56.65           H
ATOM   3524 HD22 LEU A 253      11.318  43.776  23.240  1.00 56.65           H
ATOM   3525 HD23 LEU A 253      11.093  42.034  22.955  1.00 56.65           H
ATOM   3526  N   ARG A 254      12.463  42.452  17.724  1.00 43.66           N
ATOM   3527  CA  ARG A 254      12.920  41.404  16.791  1.00 44.71           C
ATOM   3528  C   ARG A 254      14.321  40.955  17.143  1.00 40.29           C
ATOM   3529  O   ARG A 254      15.101  41.757  17.662  1.00 41.41           O
ATOM   3530  CB  ARG A 254      13.026  42.003  15.372  1.00 45.83           C
ATOM   3531  CG  ARG A 254      11.662  42.369  14.815  1.00 43.48           C
ATOM   3532  CD  ARG A 254      11.765  42.863  13.373  1.00 50.99           C
ATOM   3533  NE  ARG A 254      10.418  43.014  12.797  1.00 66.86           N
ATOM   3534  CZ  ARG A 254      10.136  43.666  11.667  1.00 76.86           C
ATOM   3535  NH1 ARG A 254      11.087  44.327  11.000  1.00 70.72           N
ATOM   3536  NH2 ARG A 254       8.884  43.645  11.210  1.00 70.08           N1+
ATOM   3537  H   ARG A 254      13.063  43.263  17.802  1.00 52.39           H
ATOM   3538  HA  ARG A 254      12.257  40.537  16.793  1.00 53.65           H
ATOM   3539  HB2 ARG A 254      13.662  42.890  15.386  1.00 54.99           H
ATOM   3540  HB3 ARG A 254      13.471  41.256  14.711  1.00 54.99           H
ATOM   3541  HG2 ARG A 254      11.024  41.490  14.859  1.00 52.18           H
ATOM   3542  HG3 ARG A 254      11.220  43.157  15.425  1.00 52.18           H
ATOM   3543  HD2 ARG A 254      12.272  43.830  13.371  1.00 61.19           H
ATOM   3544  HD3 ARG A 254      12.341  42.160  12.772  1.00 61.19           H
ATOM   3545  HE  ARG A 254       9.666  42.541  13.277  1.00 80.24           H
ATOM   3546 HH11 ARG A 254      12.030  44.341  11.358  1.00 84.86           H
ATOM   3547 HH12 ARG A 254      10.865  44.815  10.144  1.00 84.86           H
ATOM   3548 HH21 ARG A 254       8.172  43.154  11.725  1.00 84.10           H
ATOM   3549 HH22 ARG A 254       8.659  44.138  10.359  1.00 84.10           H
ATOM   3550  N   THR A 255      14.661  39.716  16.770  1.00 37.74           N
ATOM   3551  CA  THR A 255      15.995  39.177  16.961  1.00 33.84           C
ATOM   3552  C   THR A 255      16.508  38.430  15.721  1.00 37.42           C
ATOM   3553  O   THR A 255      15.815  37.658  15.053  1.00 34.02           O
ATOM   3554  CB  THR A 255      16.136  38.375  18.277  1.00 36.67           C
ATOM   3555  OG1 THR A 255      16.635  37.064  18.108  1.00 37.95           O
ATOM   3556  CG2 THR A 255      14.877  38.358  19.125  1.00 47.21           C
ATOM   3557  H   THR A 255      13.972  39.114  16.340  1.00 45.28           H
ATOM   3558  HA  THR A 255      16.676  40.021  17.067  1.00 40.61           H
ATOM   3559  HB  THR A 255      16.880  38.906  18.861  1.00 44.00           H
ATOM   3560  HG1 THR A 255      16.093  36.599  17.463  1.00 45.53           H
ATOM   3561 HG21 THR A 255      15.013  37.801  20.034  1.00 56.65           H
ATOM   3562 HG22 THR A 255      14.624  39.379  19.405  1.00 56.65           H
ATOM   3563 HG23 THR A 255      14.061  37.898  18.570  1.00 56.65           H
ATOM   3564  N   TYR A 256      17.785  38.682  15.464  1.00 33.54           N
ATOM   3565  CA  TYR A 256      18.614  38.025  14.480  1.00 37.27           C
ATOM   3566  C   TYR A 256      19.557  37.093  15.220  1.00 27.68           C
ATOM   3567  O   TYR A 256      20.368  37.557  16.016  1.00 34.82           O
ATOM   3568  CB  TYR A 256      19.388  39.120  13.738  1.00 32.14           C
ATOM   3569  CG  TYR A 256      20.357  38.600  12.709  1.00 37.12           C
ATOM   3570  CD1 TYR A 256      19.891  38.172  11.448  1.00 34.89           C
ATOM   3571  CD2 TYR A 256      21.724  38.531  13.026  1.00 24.67           C
ATOM   3572  CE1 TYR A 256      20.804  37.685  10.496  1.00 26.30           C
ATOM   3573  CE2 TYR A 256      22.634  38.037  12.089  1.00 35.40           C
ATOM   3574  CZ  TYR A 256      22.174  37.616  10.817  1.00 36.95           C
ATOM   3575  OH  TYR A 256      23.066  37.123   9.919  1.00 32.61           O
ATOM   3576  H   TYR A 256      18.255  39.342  16.065  1.00 40.24           H
ATOM   3577  HA  TYR A 256      18.004  37.461  13.774  1.00 44.73           H
ATOM   3578  HB2 TYR A 256      18.667  39.739  13.224  1.00 38.57           H
ATOM   3579  HB3 TYR A 256      19.924  39.744  14.452  1.00 38.57           H
ATOM   3580  HD1 TYR A 256      18.835  38.215  11.217  1.00 41.87           H
ATOM   3581  HD2 TYR A 256      22.074  38.853  13.995  1.00 29.60           H
ATOM   3582  HE1 TYR A 256      20.451  37.339   9.536  1.00 31.55           H
ATOM   3583  HE2 TYR A 256      23.683  37.969  12.335  1.00 42.48           H
ATOM   3584  HH  TYR A 256      22.635  36.819   9.111  1.00 39.14           H
ATOM   3585  N   ILE A 257      19.478  35.792  14.974  1.00 28.72           N
ATOM   3586  CA  ILE A 257      20.470  34.859  15.500  1.00 40.63           C
ATOM   3587  C   ILE A 257      21.729  34.926  14.620  1.00 37.39           C
ATOM   3588  O   ILE A 257      21.644  34.865  13.394  1.00 43.26           O
ATOM   3589  CB  ILE A 257      19.908  33.430  15.602  1.00 34.65           C
ATOM   3590  CG1 ILE A 257      18.707  33.355  16.579  1.00 39.95           C
ATOM   3591  CG2 ILE A 257      21.042  32.498  16.088  1.00 38.37           C
ATOM   3592  CD1 ILE A 257      18.158  31.927  16.741  1.00 48.60           C
ATOM   3593  H   ILE A 257      18.810  35.452  14.298  1.00 34.46           H
ATOM   3594  HA  ILE A 257      20.727  35.166  16.517  1.00 48.75           H
ATOM   3595  HB  ILE A 257      19.580  33.104  14.614  1.00 41.58           H
ATOM   3596 HG12 ILE A 257      19.013  33.717  17.563  1.00 47.94           H
ATOM   3597 HG13 ILE A 257      17.904  33.992  16.213  1.00 47.94           H
ATOM   3598 HG21 ILE A 257      20.692  31.470  16.121  1.00 46.05           H
ATOM   3599 HG22 ILE A 257      21.886  32.508  15.400  1.00 46.05           H
ATOM   3600 HG23 ILE A 257      21.383  32.797  17.081  1.00 46.05           H
ATOM   3601 HD11 ILE A 257      17.216  31.967  17.286  1.00 58.32           H
ATOM   3602 HD12 ILE A 257      17.987  31.467  15.766  1.00 58.32           H
ATOM   3603 HD13 ILE A 257      18.850  31.317  17.318  1.00 58.32           H
ATOM   3604  N   MET A 258      22.894  35.018  15.261  1.00 33.54           N
ATOM   3605  CA  MET A 258      24.158  35.153  14.570  1.00 38.10           C
ATOM   3606  C   MET A 258      24.564  33.791  13.981  1.00 40.14           C
ATOM   3607  O   MET A 258      24.747  32.827  14.686  1.00 39.00           O
ATOM   3608  CB  MET A 258      25.320  35.568  15.497  1.00 39.78           C
ATOM   3609  CG  MET A 258      25.367  37.071  15.679  1.00 44.86           C
ATOM   3610  SD  MET A 258      26.137  37.783  14.183  1.00 43.55           S
ATOM   3611  CE  MET A 258      26.362  39.498  14.662  1.00 40.07           C
ATOM   3612  H   MET A 258      22.894  34.870  16.243  1.00 40.25           H
ATOM   3613  HA  MET A 258      24.042  35.959  13.799  1.00 45.72           H
ATOM   3614  HB2 MET A 258      25.217  35.064  16.484  1.00 47.73           H
ATOM   3615  HB3 MET A 258      26.289  35.180  15.105  1.00 47.73           H
ATOM   3616  HG2 MET A 258      24.342  37.487  15.814  1.00 53.84           H
ATOM   3617  HG3 MET A 258      25.955  37.355  16.580  1.00 53.84           H
ATOM   3618  HE1 MET A 258      26.746  40.038  13.785  1.00 48.09           H
ATOM   3619  HE2 MET A 258      25.413  39.974  14.961  1.00 48.09           H
ATOM   3620  HE3 MET A 258      27.077  39.604  15.489  1.00 48.09           H
ATOM   3621  N   PRO A 259      24.776  33.766  12.651  1.00 38.54           N
ATOM   3622  CA  PRO A 259      25.210  32.564  11.985  1.00 30.87           C
ATOM   3623  C   PRO A 259      26.653  32.295  12.350  1.00 33.96           C
ATOM   3624  O   PRO A 259      27.402  33.215  12.668  1.00 37.61           O
ATOM   3625  CB  PRO A 259      25.123  32.874  10.477  1.00 38.18           C
ATOM   3626  CG  PRO A 259      24.423  34.215  10.354  1.00 34.83           C
ATOM   3627  CD  PRO A 259      24.646  34.860  11.704  1.00 31.45           C
ATOM   3628  HA  PRO A 259      24.535  31.731  12.171  1.00 37.04           H
ATOM   3629  HB2 PRO A 259      26.141  33.019  10.111  1.00 45.82           H
ATOM   3630  HB3 PRO A 259      24.638  32.094   9.887  1.00 45.82           H
ATOM   3631  HG2 PRO A 259      24.859  34.829   9.563  1.00 41.79           H
ATOM   3632  HG3 PRO A 259      23.357  34.045  10.184  1.00 41.79           H
ATOM   3633  HD2 PRO A 259      25.565  35.435  11.689  1.00 37.73           H
ATOM   3634  HD3 PRO A 259      23.769  35.470  11.896  1.00 37.73           H
ATOM   3635  N   ALA A 260      27.057  31.040  12.192  1.00 46.36           N
ATOM   3636  CA  ALA A 260      28.434  30.619  12.382  1.00 44.21           C
ATOM   3637  C   ALA A 260      29.428  31.410  11.525  1.00 41.76           C
ATOM   3638  O   ALA A 260      30.479  31.780  12.047  1.00 42.89           O
ATOM   3639  CB  ALA A 260      28.515  29.124  12.101  1.00 33.34           C
ATOM   3640  H   ALA A 260      26.388  30.349  11.886  1.00 55.63           H
ATOM   3641  HA  ALA A 260      28.695  30.784  13.429  1.00 53.05           H
ATOM   3642  HB1 ALA A 260      29.533  28.776  12.262  1.00 40.01           H
ATOM   3643  HB2 ALA A 260      27.845  28.595  12.779  1.00 40.01           H
ATOM   3644  HB3 ALA A 260      28.225  28.921  11.072  1.00 40.01           H
ATOM   3645  N   HIS A 261      29.123  31.707  10.252  0.90 39.58           N
ATOM   3646  CA  HIS A 261      30.078  32.445   9.422  0.90 38.64           C
ATOM   3647  C   HIS A 261      30.382  33.837   9.997  0.90 32.45           C
ATOM   3648  O   HIS A 261      31.443  34.388   9.705  0.90 26.64           O
ATOM   3649  CB  HIS A 261      29.686  32.484   7.931  0.90 33.07           C
ATOM   3650  CG  HIS A 261      28.463  33.271   7.512  0.90 47.90           C
ATOM   3651  ND1 HIS A 261      27.129  32.812   7.476  0.90 56.84           N
ATOM   3652  CD2 HIS A 261      28.501  34.526   6.963  0.90 50.86           C
ATOM   3653  CE1 HIS A 261      26.383  33.813   6.949  0.90 34.08           C
ATOM   3654  NE2 HIS A 261      27.187  34.857   6.641  0.90 54.73           N
ATOM   3655  H   HIS A 261      28.253  31.389   9.846  0.90 47.50           H
ATOM   3656  HA  HIS A 261      31.010  31.884   9.471  0.90 46.37           H
ATOM   3657  HB2 HIS A 261      29.543  31.461   7.592  0.90 39.69           H
ATOM   3658  HB3 HIS A 261      30.529  32.904   7.379  0.90 39.69           H
ATOM   3659  HD2 HIS A 261      29.387  35.118   6.785  0.90 61.03           H
ATOM   3660  HE1 HIS A 261      25.313  33.783   6.799  0.90 40.89           H
ATOM   3661  HE2 HIS A 261      26.879  35.731   6.239  0.90 65.67           H
ATOM   3662  N   LEU A 262      29.487  34.420  10.803  1.00 32.97           N
ATOM   3663  CA  LEU A 262      29.691  35.734  11.418  1.00 38.58           C
ATOM   3664  C   LEU A 262      30.152  35.664  12.880  1.00 40.91           C
ATOM   3665  O   LEU A 262      30.369  36.714  13.482  1.00 33.07           O
ATOM   3666  CB  LEU A 262      28.421  36.578  11.292  1.00 36.97           C
ATOM   3667  CG  LEU A 262      27.938  36.790   9.843  1.00 36.36           C
ATOM   3668  CD1 LEU A 262      26.840  37.850   9.824  1.00 32.10           C
ATOM   3669  CD2 LEU A 262      29.065  37.283   8.923  1.00 39.74           C
ATOM   3670  H   LEU A 262      28.654  33.906  11.053  1.00 39.56           H
ATOM   3671  HA  LEU A 262      30.483  36.262  10.888  1.00 46.30           H
ATOM   3672  HB2 LEU A 262      27.629  36.117  11.881  1.00 44.36           H
ATOM   3673  HB3 LEU A 262      28.633  37.554  11.728  1.00 44.36           H
ATOM   3674  HG  LEU A 262      27.531  35.855   9.459  1.00 43.64           H
ATOM   3675 HD11 LEU A 262      26.431  37.950   8.819  1.00 38.52           H
ATOM   3676 HD12 LEU A 262      26.032  37.557  10.492  1.00 38.52           H
ATOM   3677 HD13 LEU A 262      27.264  38.803  10.129  1.00 38.52           H
ATOM   3678 HD21 LEU A 262      28.657  37.565   7.951  1.00 47.68           H
ATOM   3679 HD22 LEU A 262      29.566  38.145   9.366  1.00 47.68           H
ATOM   3680 HD23 LEU A 262      29.796  36.491   8.767  1.00 47.68           H
ATOM   3681  N   GLN A 263      30.303  34.460  13.448  1.00 38.79           N
ATOM   3682  CA  GLN A 263      30.898  34.251  14.768  1.00 38.67           C
ATOM   3683  C   GLN A 263      32.397  34.186  14.591  1.00 36.85           C
ATOM   3684  O   GLN A 263      32.947  33.143  14.242  1.00 47.02           O
ATOM   3685  CB  GLN A 263      30.394  32.959  15.402  1.00 37.58           C
ATOM   3686  CG  GLN A 263      28.955  33.013  15.951  1.00 46.19           C
ATOM   3687  CD  GLN A 263      28.471  31.584  16.232  1.00 56.68           C
ATOM   3688  OE1 GLN A 263      29.229  30.707  16.658  1.00 55.59           O
ATOM   3689  NE2 GLN A 263      27.192  31.327  15.997  1.00 51.83           N
ATOM   3690  H   GLN A 263      30.122  33.635  12.890  1.00 46.55           H
ATOM   3691  HA  GLN A 263      30.645  35.086  15.421  1.00 46.41           H
ATOM   3692  HB2 GLN A 263      30.472  32.151  14.671  1.00 45.09           H
ATOM   3693  HB3 GLN A 263      31.063  32.714  16.227  1.00 45.09           H
ATOM   3694  HG2 GLN A 263      28.986  33.555  16.900  1.00 55.43           H
ATOM   3695  HG3 GLN A 263      28.283  33.528  15.263  1.00 55.43           H
ATOM   3696 HE21 GLN A 263      26.577  32.057  15.663  1.00 62.19           H
ATOM   3697 HE22 GLN A 263      26.845  30.396  16.161  1.00 62.19           H
ATOM   3698  N   THR A 264      33.042  35.325  14.778  1.00 36.08           N
ATOM   3699  CA  THR A 264      34.487  35.447  14.694  1.00 38.05           C
ATOM   3700  C   THR A 264      35.062  35.527  16.121  1.00 42.98           C
ATOM   3701  O   THR A 264      34.355  35.313  17.114  1.00 47.75           O
ATOM   3702  CB  THR A 264      34.837  36.664  13.838  1.00 38.88           C
ATOM   3703  OG1 THR A 264      34.472  37.799  14.572  1.00 36.48           O
ATOM   3704  CG2 THR A 264      34.145  36.712  12.468  1.00 33.31           C
ATOM   3705  H   THR A 264      32.521  36.145  15.049  1.00 43.30           H
ATOM   3706  HA  THR A 264      34.917  34.572  14.210  1.00 45.66           H
ATOM   3707  HB  THR A 264      35.912  36.670  13.678  1.00 46.65           H
ATOM   3708  HG1 THR A 264      34.543  38.567  13.994  1.00 43.78           H
ATOM   3709 HG21 THR A 264      34.530  37.554  11.896  1.00 39.97           H
ATOM   3710 HG22 THR A 264      34.340  35.793  11.915  1.00 39.97           H
ATOM   3711 HG23 THR A 264      33.070  36.842  12.582  1.00 39.97           H
ATOM   3712  N   GLY A 265      36.369  35.777  16.227  1.00 46.22           N
ATOM   3713  CA  GLY A 265      37.055  35.804  17.515  1.00 46.96           C
ATOM   3714  C   GLY A 265      36.953  37.143  18.272  1.00 48.54           C
ATOM   3715  O   GLY A 265      37.646  37.300  19.275  1.00 43.37           O
ATOM   3716  H   GLY A 265      36.914  35.945  15.391  1.00 55.47           H
ATOM   3717  HA2 GLY A 265      36.637  35.026  18.158  1.00 56.35           H
ATOM   3718  HA3 GLY A 265      38.110  35.591  17.338  1.00 56.35           H
ATOM   3719  N   VAL A 266      36.150  38.111  17.800  1.00 44.96           N
ATOM   3720  CA  VAL A 266      36.134  39.498  18.321  1.00 43.08           C
ATOM   3721  C   VAL A 266      35.144  39.680  19.471  1.00 45.12           C
ATOM   3722  O   VAL A 266      35.049  40.765  20.045  1.00 41.39           O
ATOM   3723  CB  VAL A 266      35.860  40.548  17.206  1.00 36.25           C
ATOM   3724  CG1 VAL A 266      36.787  40.308  16.009  1.00 42.34           C
ATOM   3725  CG2 VAL A 266      34.386  40.607  16.759  1.00 32.90           C
ATOM   3726  H   VAL A 266      35.576  37.904  16.996  1.00 53.96           H
ATOM   3727  HA  VAL A 266      37.126  39.715  18.715  1.00 51.69           H
ATOM   3728  HB  VAL A 266      36.108  41.525  17.618  1.00 43.50           H
ATOM   3729 HG11 VAL A 266      36.652  41.100  15.275  1.00 50.81           H
ATOM   3730 HG12 VAL A 266      37.825  40.315  16.344  1.00 50.81           H
ATOM   3731 HG13 VAL A 266      36.568  39.352  15.534  1.00 50.81           H
ATOM   3732 HG21 VAL A 266      34.257  41.310  15.943  1.00 39.48           H
ATOM   3733 HG22 VAL A 266      34.042  39.626  16.439  1.00 39.48           H
ATOM   3734 HG23 VAL A 266      33.763  40.940  17.586  1.00 39.48           H
ATOM   3735  N   ASP A 267      34.348  38.652  19.727  1.00 35.82           N
ATOM   3736  CA  ASP A 267      33.289  38.660  20.708  1.00 34.75           C
ATOM   3737  C   ASP A 267      32.688  37.235  20.742  1.00 39.08           C
ATOM   3738  O   ASP A 267      33.106  36.327  20.054  1.00 37.45           O
ATOM   3739  CB  ASP A 267      32.188  39.725  20.448  1.00 38.62           C
ATOM   3740  CG  ASP A 267      31.495  39.508  19.126  1.00 37.15           C
ATOM   3741  OD1 ASP A 267      31.133  38.388  18.733  1.00 33.29           O
ATOM   3742  OD2 ASP A 267      31.244  40.579  18.439  1.00 31.23           O1-
ATOM   3743  H   ASP A 267      34.431  37.848  19.137  1.00 42.98           H
ATOM   3744  HA  ASP A 267      33.691  38.883  21.736  1.00 41.70           H
ATOM   3745  HB2 ASP A 267      31.406  39.730  21.238  1.00 46.35           H
ATOM   3746  HB3 ASP A 267      32.616  40.741  20.502  1.00 46.35           H
ATOM   3747  N   ASP A 268      31.720  37.117  21.666  1.00 37.16           N
ATOM   3748  CA  ASP A 268      30.876  35.955  21.874  1.00 45.14           C
ATOM   3749  C   ASP A 268      29.390  36.350  21.725  1.00 40.11           C
ATOM   3750  O   ASP A 268      28.545  35.766  22.408  1.00 37.78           O
ATOM   3751  CB  ASP A 268      31.100  35.363  23.279  1.00 30.37           C
ATOM   3752  CG  ASP A 268      30.514  36.195  24.440  1.00 41.57           C
ATOM   3753  OD1 ASP A 268      30.180  35.548  25.457  1.00 42.53           O
ATOM   3754  OD2 ASP A 268      30.353  37.433  24.320  1.00 43.86           O1-
ATOM   3755  H   ASP A 268      31.503  37.917  22.243  1.00 44.60           H
ATOM   3756  HA  ASP A 268      31.109  35.184  21.137  1.00 54.16           H
ATOM   3757  HB2 ASP A 268      30.716  34.344  23.331  1.00 36.44           H
ATOM   3758  HB3 ASP A 268      32.175  35.283  23.429  1.00 36.44           H
ATOM   3759  N   VAL A 269      29.044  37.289  20.830  1.00 40.68           N
ATOM   3760  CA  VAL A 269      27.642  37.496  20.516  1.00 35.09           C
ATOM   3761  C   VAL A 269      27.033  36.169  20.009  1.00 40.45           C
ATOM   3762  O   VAL A 269      27.652  35.374  19.328  1.00 49.65           O
ATOM   3763  CB  VAL A 269      27.269  38.479  19.350  1.00 51.19           C
ATOM   3764  CG1 VAL A 269      26.382  39.604  19.882  1.00 32.82           C
ATOM   3765  CG2 VAL A 269      28.450  39.019  18.561  1.00 48.92           C
ATOM   3766  H   VAL A 269      29.748  37.600  20.189  1.00 48.82           H
ATOM   3767  HA  VAL A 269      27.102  37.830  21.447  1.00 42.10           H
ATOM   3768  HB  VAL A 269      26.647  37.914  18.597  1.00 61.43           H
ATOM   3769 HG11 VAL A 269      25.986  40.222  19.072  1.00 39.39           H
ATOM   3770 HG12 VAL A 269      25.527  39.220  20.447  1.00 39.39           H
ATOM   3771 HG13 VAL A 269      26.970  40.257  20.544  1.00 39.39           H
ATOM   3772 HG21 VAL A 269      28.129  39.568  17.672  1.00 58.71           H
ATOM   3773 HG22 VAL A 269      29.054  39.706  19.176  1.00 58.71           H
ATOM   3774 HG23 VAL A 269      29.116  38.200  18.241  1.00 58.71           H
ATOM   3775  N   LYS A 270      25.746  36.051  20.393  1.00 44.58           N
ATOM   3776  CA  LYS A 270      24.771  35.001  20.041  1.00 42.16           C
ATOM   3777  C   LYS A 270      23.685  35.494  19.076  1.00 32.75           C
ATOM   3778  O   LYS A 270      23.148  34.719  18.289  1.00 38.43           O
ATOM   3779  CB  LYS A 270      24.095  34.543  21.349  1.00 46.53           C
ATOM   3780  CG  LYS A 270      24.753  33.388  22.123  1.00 44.65           C
ATOM   3781  CD  LYS A 270      26.271  33.437  22.003  1.00 55.14           C
ATOM   3782  CE  LYS A 270      27.046  32.582  22.985  1.00 55.05           C
ATOM   3783  NZ  LYS A 270      27.019  33.196  24.335  1.00 60.06           N1+
ATOM   3784  H   LYS A 270      25.405  36.758  21.034  1.00 53.50           H
ATOM   3785  HA  LYS A 270      25.256  34.156  19.552  1.00 50.60           H
ATOM   3786  HB2 LYS A 270      23.951  35.404  21.991  1.00 55.84           H
ATOM   3787  HB3 LYS A 270      23.106  34.181  21.078  1.00 55.84           H
ATOM   3788  HG2 LYS A 270      24.434  33.413  23.165  1.00 53.58           H
ATOM   3789  HG3 LYS A 270      24.424  32.445  21.680  1.00 53.58           H
ATOM   3790  HD2 LYS A 270      26.581  33.151  20.997  1.00 66.17           H
ATOM   3791  HD3 LYS A 270      26.560  34.464  22.192  1.00 66.17           H
ATOM   3792  HE2 LYS A 270      26.626  31.576  23.006  1.00 66.06           H
ATOM   3793  HE3 LYS A 270      28.067  32.533  22.611  1.00 66.06           H
ATOM   3794  HZ1 LYS A 270      27.561  32.644  24.986  1.00 72.07           H
ATOM   3795  HZ2 LYS A 270      27.427  34.121  24.291  1.00 72.07           H
ATOM   3796  HZ3 LYS A 270      26.070  33.283  24.670  1.00 72.07           H
ATOM   3797  N   GLY A 271      23.308  36.762  19.206  1.00 35.42           N
ATOM   3798  CA  GLY A 271      22.237  37.370  18.457  1.00 38.25           C
ATOM   3799  C   GLY A 271      22.324  38.884  18.564  1.00 40.17           C
ATOM   3800  O   GLY A 271      23.104  39.424  19.351  1.00 42.26           O
ATOM   3801  H   GLY A 271      23.769  37.340  19.895  1.00 42.51           H
ATOM   3802  HA2 GLY A 271      22.330  37.067  17.415  1.00 45.90           H
ATOM   3803  HA3 GLY A 271      21.285  37.023  18.861  1.00 45.90           H
ATOM   3804  N   VAL A 272      21.492  39.562  17.784  1.00 33.43           N
ATOM   3805  CA  VAL A 272      21.353  41.017  17.782  1.00 35.55           C
ATOM   3806  C   VAL A 272      19.829  41.286  17.813  1.00 36.04           C
ATOM   3807  O   VAL A 272      19.076  40.691  17.075  1.00 40.32           O
ATOM   3808  CB  VAL A 272      21.939  41.675  16.485  1.00 36.71           C
ATOM   3809  CG1 VAL A 272      21.629  43.164  16.413  1.00 34.64           C
ATOM   3810  CG2 VAL A 272      23.448  41.465  16.403  1.00 35.61           C
ATOM   3811  H   VAL A 272      20.908  39.041  17.165  1.00 40.12           H
ATOM   3812  HA  VAL A 272      21.856  41.461  18.667  1.00 42.66           H
ATOM   3813  HB  VAL A 272      21.456  41.170  15.611  1.00 44.06           H
ATOM   3814 HG11 VAL A 272      22.027  43.601  15.489  1.00 41.57           H
ATOM   3815 HG12 VAL A 272      20.552  43.356  16.410  1.00 41.57           H
ATOM   3816 HG13 VAL A 272      22.072  43.719  17.248  1.00 41.57           H
ATOM   3817 HG21 VAL A 272      23.877  41.992  15.542  1.00 42.73           H
ATOM   3818 HG22 VAL A 272      23.951  41.836  17.302  1.00 42.73           H
ATOM   3819 HG23 VAL A 272      23.691  40.400  16.314  1.00 42.73           H
ATOM   3820  N   PHE A 273      19.414  42.213  18.695  1.00 35.69           N
ATOM   3821  CA  PHE A 273      18.036  42.671  18.811  1.00 35.43           C
ATOM   3822  C   PHE A 273      17.856  44.058  18.170  1.00 41.59           C
ATOM   3823  O   PHE A 273      18.759  44.893  18.205  1.00 41.33           O
ATOM   3824  CB  PHE A 273      17.579  42.661  20.284  1.00 33.78           C
ATOM   3825  CG  PHE A 273      18.038  43.810  21.171  1.00 40.22           C
ATOM   3826  CD1 PHE A 273      17.292  44.999  21.190  1.00 37.23           C
ATOM   3827  CD2 PHE A 273      19.205  43.724  21.951  1.00 34.42           C
ATOM   3828  CE1 PHE A 273      17.729  46.100  21.947  1.00 41.05           C
ATOM   3829  CE2 PHE A 273      19.639  44.799  22.716  1.00 33.92           C
ATOM   3830  CZ  PHE A 273      18.902  45.994  22.709  1.00 43.91           C
ATOM   3831  H   PHE A 273      20.093  42.661  19.297  1.00 42.83           H
ATOM   3832  HA  PHE A 273      17.406  41.959  18.284  1.00 42.51           H
ATOM   3833  HB2 PHE A 273      16.490  42.693  20.267  1.00 40.54           H
ATOM   3834  HB3 PHE A 273      17.882  41.729  20.745  1.00 40.54           H
ATOM   3835  HD1 PHE A 273      16.375  45.074  20.618  1.00 44.68           H
ATOM   3836  HD2 PHE A 273      19.852  42.885  21.876  1.00 41.31           H
ATOM   3837  HE1 PHE A 273      17.140  47.009  21.963  1.00 49.25           H
ATOM   3838  HE2 PHE A 273      20.559  44.721  23.269  1.00 40.71           H
ATOM   3839  HZ  PHE A 273      19.218  46.826  23.314  1.00 52.70           H
ATOM   3840  N   PHE A 274      16.642  44.285  17.650  1.00 32.90           N
ATOM   3841  CA  PHE A 274      16.072  45.582  17.326  1.00 43.18           C
ATOM   3842  C   PHE A 274      14.767  45.772  18.107  1.00 39.28           C
ATOM   3843  O   PHE A 274      13.876  44.939  17.982  1.00 35.67           O
ATOM   3844  CB  PHE A 274      15.755  45.636  15.817  1.00 32.65           C
ATOM   3845  CG  PHE A 274      15.013  46.890  15.406  1.00 33.84           C
ATOM   3846  CD1 PHE A 274      15.739  48.055  15.118  1.00 38.11           C
ATOM   3847  CD2 PHE A 274      13.603  46.910  15.303  1.00 40.56           C
ATOM   3848  CE1 PHE A 274      15.083  49.225  14.713  1.00 40.70           C
ATOM   3849  CE2 PHE A 274      12.945  48.078  14.874  1.00 41.84           C
ATOM   3850  CZ  PHE A 274      13.688  49.233  14.573  1.00 44.82           C
ATOM   3851  H   PHE A 274      15.987  43.514  17.668  1.00 39.48           H
ATOM   3852  HA  PHE A 274      16.779  46.375  17.577  1.00 51.82           H
ATOM   3853  HB2 PHE A 274      16.695  45.580  15.270  1.00 39.18           H
ATOM   3854  HB3 PHE A 274      15.152  44.769  15.542  1.00 39.18           H
ATOM   3855  HD1 PHE A 274      16.809  48.052  15.208  1.00 45.73           H
ATOM   3856  HD2 PHE A 274      13.025  46.029  15.538  1.00 48.67           H
ATOM   3857  HE1 PHE A 274      15.650  50.122  14.517  1.00 48.85           H
ATOM   3858  HE2 PHE A 274      11.869  48.092  14.783  1.00 50.21           H
ATOM   3859  HZ  PHE A 274      13.195  50.142  14.272  1.00 53.78           H
ATOM   3860  N   ALA A 275      14.630  46.909  18.793  1.00 41.77           N
ATOM   3861  CA  ALA A 275      13.423  47.371  19.473  1.00 46.75           C
ATOM   3862  C   ALA A 275      12.981  48.730  18.927  1.00 42.38           C
ATOM   3863  O   ALA A 275      13.711  49.710  19.007  1.00 40.80           O
ATOM   3864  CB  ALA A 275      13.714  47.534  20.972  1.00 41.44           C
ATOM   3865  H   ALA A 275      15.410  47.548  18.801  1.00 50.12           H
ATOM   3866  HA  ALA A 275      12.627  46.640  19.340  1.00 56.10           H
ATOM   3867  HB1 ALA A 275      12.774  47.686  21.503  1.00 49.73           H
ATOM   3868  HB2 ALA A 275      14.215  46.652  21.363  1.00 49.73           H
ATOM   3869  HB3 ALA A 275      14.366  48.390  21.141  1.00 49.73           H
ATOM   3870  N   TRP A 276      11.744  48.813  18.460  1.00 48.13           N
ATOM   3871  CA  TRP A 276      11.042  50.080  18.351  1.00 52.17           C
ATOM   3872  C   TRP A 276      10.122  50.249  19.566  1.00 54.25           C
ATOM   3873  O   TRP A 276       9.259  49.405  19.816  1.00 48.69           O
ATOM   3874  CB  TRP A 276      10.223  50.053  17.067  1.00 48.33           C
ATOM   3875  CG  TRP A 276       9.331  51.218  16.823  1.00 47.11           C
ATOM   3876  CD1 TRP A 276       9.402  52.450  17.387  1.00 56.57           C
ATOM   3877  CD2 TRP A 276       8.204  51.256  15.923  1.00 49.18           C
ATOM   3878  NE1 TRP A 276       8.407  53.248  16.886  1.00 46.69           N
ATOM   3879  CE2 TRP A 276       7.635  52.563  15.974  1.00 57.38           C
ATOM   3880  CE3 TRP A 276       7.634  50.325  15.034  1.00 51.09           C
ATOM   3881  CZ2 TRP A 276       6.532  52.920  15.188  1.00 56.83           C
ATOM   3882  CZ3 TRP A 276       6.561  50.693  14.206  1.00 44.87           C
ATOM   3883  CH2 TRP A 276       6.008  51.981  14.286  1.00 57.67           C
ATOM   3884  H   TRP A 276      11.186  47.969  18.421  1.00 57.75           H
ATOM   3885  HA  TRP A 276      11.744  50.913  18.298  1.00 62.60           H
ATOM   3886  HB2 TRP A 276      10.904  49.969  16.219  1.00 58.00           H
ATOM   3887  HB3 TRP A 276       9.589  49.169  17.065  1.00 58.00           H
ATOM   3888  HD1 TRP A 276      10.143  52.776  18.103  1.00 67.89           H
ATOM   3889  HE1 TRP A 276       8.278  54.210  17.168  1.00 56.03           H
ATOM   3890  HE3 TRP A 276       8.058  49.336  14.952  1.00 61.31           H
ATOM   3891  HZ2 TRP A 276       6.107  53.910  15.256  1.00 68.19           H
ATOM   3892  HZ3 TRP A 276       6.159  49.978  13.505  1.00 53.85           H
ATOM   3893  HH2 TRP A 276       5.178  52.249  13.648  1.00 69.21           H
ATOM   3894  N   ALA A 277      10.281  51.354  20.291  1.00 51.79           N
ATOM   3895  CA  ALA A 277       9.529  51.642  21.508  1.00 63.13           C
ATOM   3896  C   ALA A 277       8.981  53.081  21.515  1.00 64.50           C
ATOM   3897  O   ALA A 277       9.589  53.985  20.948  1.00 58.91           O
ATOM   3898  CB  ALA A 277      10.476  51.359  22.673  1.00 43.86           C
ATOM   3899  H   ALA A 277      11.013  51.999  20.033  1.00 62.15           H
ATOM   3900  HA  ALA A 277       8.681  50.965  21.590  1.00 75.76           H
ATOM   3901  HB1 ALA A 277       9.973  51.538  23.610  1.00 52.63           H
ATOM   3902  HB2 ALA A 277      10.790  50.315  22.642  1.00 52.63           H
ATOM   3903  HB3 ALA A 277      11.354  52.000  22.601  1.00 52.63           H
ATOM   3904  N   GLN A 278       7.819  53.290  22.147  1.00 63.04           N
ATOM   3905  CA  GLN A 278       7.188  54.604  22.320  1.00 65.80           C
ATOM   3906  C   GLN A 278       7.127  54.980  23.783  1.00 57.62           C
ATOM   3907  O   GLN A 278       6.454  54.268  24.528  1.00 61.27           O
ATOM   3908  CB  GLN A 278       5.730  54.589  21.830  1.00 57.35           C
ATOM   3909  CG  GLN A 278       5.609  55.423  20.578  1.00 60.07           C
ATOM   3910  CD  GLN A 278       4.166  55.804  20.323  1.00 58.99           C
ATOM   3911  OE1 GLN A 278       3.312  54.942  20.114  1.00 56.48           O
ATOM   3912  NE2 GLN A 278       3.907  57.108  20.320  1.00 60.73           N
ATOM   3913  H   GLN A 278       7.369  52.499  22.589  1.00 75.64           H
ATOM   3914  HA  GLN A 278       7.762  55.362  21.789  1.00 78.96           H
ATOM   3915  HB2 GLN A 278       5.404  53.566  21.630  1.00 68.83           H
ATOM   3916  HB3 GLN A 278       5.055  55.015  22.573  1.00 68.83           H
ATOM   3917  HG2 GLN A 278       6.240  56.313  20.623  1.00 72.09           H
ATOM   3918  HG3 GLN A 278       5.920  54.746  19.784  1.00 72.09           H
ATOM   3919 HE21 GLN A 278       4.660  57.768  20.469  1.00 72.88           H
ATOM   3920 HE22 GLN A 278       2.972  57.431  20.136  1.00 72.88           H
ATOM   3921  N   LYS A 279       7.715  56.128  24.159  1.00 57.12           N
ATOM   3922  CA  LYS A 279       7.507  56.732  25.473  1.00 59.03           C
ATOM   3923  C   LYS A 279       6.018  57.009  25.654  1.00 62.95           C
ATOM   3924  O   LYS A 279       5.455  57.818  24.921  1.00 62.93           O
ATOM   3925  CB  LYS A 279       8.350  58.004  25.611  1.00 62.28           C
ATOM   3926  CG  LYS A 279       8.372  58.454  27.082  1.00 64.49           C
ATOM   3927  CD  LYS A 279       9.431  59.533  27.355  1.00 67.55           C
ATOM   3928  CE  LYS A 279       9.445  59.898  28.847  1.00 64.65           C
ATOM   3929  NZ  LYS A 279      10.609  60.732  29.186  1.00 67.37           N1+
ATOM   3930  H   LYS A 279       8.228  56.664  23.472  1.00 68.54           H
ATOM   3931  HA  LYS A 279       7.843  56.015  26.224  1.00 70.84           H
ATOM   3932  HB2 LYS A 279       9.375  57.790  25.303  1.00 74.74           H
ATOM   3933  HB3 LYS A 279       7.955  58.797  24.974  1.00 74.74           H
ATOM   3934  HG2 LYS A 279       7.385  58.826  27.363  1.00 77.38           H
ATOM   3935  HG3 LYS A 279       8.603  57.593  27.710  1.00 77.38           H
ATOM   3936  HD2 LYS A 279      10.415  59.175  27.047  1.00 81.06           H
ATOM   3937  HD3 LYS A 279       9.174  60.419  26.777  1.00 81.06           H
ATOM   3938  HE2 LYS A 279       8.537  60.463  29.063  1.00 77.58           H
ATOM   3939  HE3 LYS A 279       9.444  58.994  29.458  1.00 77.58           H
ATOM   3940  HZ1 LYS A 279      10.699  60.824  30.188  1.00 80.85           H
ATOM   3941  HZ2 LYS A 279      11.447  60.305  28.812  1.00 80.85           H
ATOM   3942  HZ3 LYS A 279      10.511  61.642  28.757  1.00 80.85           H
ATOM   3943  N   VAL A 280       5.381  56.305  26.592  1.00 69.01           N
ATOM   3944  CA  VAL A 280       3.962  56.486  26.893  1.00 86.49           C
ATOM   3945  C   VAL A 280       3.789  57.760  27.722  1.00 95.84           C
ATOM   3946  O   VAL A 280       4.256  57.826  28.861  1.00 89.69           O
ATOM   3947  CB  VAL A 280       3.307  55.219  27.496  1.00 88.88           C
ATOM   3948  CG1 VAL A 280       4.244  54.383  28.379  1.00 92.81           C
ATOM   3949  CG2 VAL A 280       2.027  55.536  28.294  1.00 93.59           C
ATOM   3950  H   VAL A 280       5.906  55.659  27.164  1.00 82.82           H
ATOM   3951  HA  VAL A 280       3.452  56.639  25.941  1.00103.78           H
ATOM   3952  HB  VAL A 280       3.023  54.581  26.657  1.00106.65           H
ATOM   3953 HG11 VAL A 280       3.704  53.533  28.797  1.00111.37           H
ATOM   3954 HG12 VAL A 280       5.055  53.981  27.773  1.00111.37           H
ATOM   3955 HG13 VAL A 280       4.645  54.990  29.191  1.00111.37           H
ATOM   3956 HG21 VAL A 280       1.530  54.603  28.566  1.00112.31           H
ATOM   3957 HG22 VAL A 280       2.259  56.078  29.211  1.00112.31           H
ATOM   3958 HG23 VAL A 280       1.343  56.127  27.685  1.00112.31           H
ATOM   3959  N   GLY A 281       3.119  58.752  27.106  1.00103.63           N
ATOM   3960  CA  GLY A 281       2.582  59.953  27.743  1.00111.16           C
ATOM   3961  C   GLY A 281       1.162  59.662  28.255  1.00126.73           C
ATOM   3962  O   GLY A 281       0.249  59.466  27.448  1.00109.50           O
ATOM   3963  H   GLY A 281       2.813  58.585  26.159  1.00124.35           H
ATOM   3964  HA2 GLY A 281       3.221  60.265  28.570  1.00133.39           H
ATOM   3965  HA3 GLY A 281       2.528  60.763  27.014  1.00133.39           H
ATOM   3966  N   LEU A 282       1.008  59.598  29.589  1.00136.43           N
ATOM   3967  CA  LEU A 282      -0.205  59.189  30.308  1.00121.43           C
ATOM   3968  C   LEU A 282      -0.503  60.104  31.515  1.00110.56           C
ATOM   3969  O   LEU A 282       0.415  60.839  31.949  1.00 96.41           O
ATOM   3970  CB  LEU A 282      -0.052  57.724  30.752  1.00101.73           C
ATOM   3971  H   LEU A 282       1.802  59.818  30.173  1.00163.71           H
ATOM   3972  HA  LEU A 282      -1.065  59.240  29.640  1.00145.72           H
ATOM   3973  HB1 LEU A 282       0.764  57.630  31.468  1.00122.08           H
ATOM   3974  HB3 LEU A 282      -0.978  57.373  31.208  1.00122.08           H
ATOM   3975  HC  LEU A 282      -1.663  60.060  31.983  1.00132.67           H
TER
ATOM   3976  N   PRO B 514       6.351  23.207  -8.171  1.00 96.41           N1+
ATOM   3977  CA  PRO B 514       6.924  21.869  -8.466  1.00100.88           C
ATOM   3978  C   PRO B 514       6.073  20.750  -7.835  1.00104.62           C
ATOM   3979  O   PRO B 514       5.037  21.022  -7.219  1.00 98.66           O
ATOM   3980  CB  PRO B 514       8.360  21.863  -7.917  1.00 90.31           C
ATOM   3981  CG  PRO B 514       8.217  22.736  -6.680  1.00103.60           C
ATOM   3982  CD  PRO B 514       7.284  23.827  -7.210  1.00102.14           C
ATOM   3983  H2  PRO B 514       5.438  23.087  -7.747  1.00115.69           H
ATOM   3984  H3  PRO B 514       6.278  23.772  -9.005  1.00115.69           H
ATOM   3985  HA  PRO B 514       6.959  21.694  -9.543  1.00121.05           H
ATOM   3986  HB2 PRO B 514       8.982  22.387  -8.646  1.00108.38           H
ATOM   3987  HB3 PRO B 514       8.787  20.883  -7.704  1.00108.38           H
ATOM   3988  HG2 PRO B 514       9.170  23.183  -6.398  1.00124.32           H
ATOM   3989  HG3 PRO B 514       7.789  22.169  -5.851  1.00124.32           H
ATOM   3990  HD2 PRO B 514       6.751  24.314  -6.393  1.00122.57           H
ATOM   3991  HD3 PRO B 514       7.885  24.565  -7.743  1.00122.57           H
ATOM   3992  N   ASP B 515       6.511  19.499  -8.026  1.00103.31           N
ATOM   3993  CA  ASP B 515       5.858  18.308  -7.495  1.00 99.99           C
ATOM   3994  C   ASP B 515       6.046  18.308  -5.960  1.00 91.46           C
ATOM   3995  O   ASP B 515       7.178  18.362  -5.466  1.00 93.09           O
ATOM   3996  CB  ASP B 515       6.500  17.087  -8.184  1.00 93.99           C
ATOM   3997  CG  ASP B 515       5.671  15.800  -8.121  1.00 98.10           C
ATOM   3998  OD1 ASP B 515       4.653  15.788  -7.389  1.00 91.07           O
ATOM   3999  OD2 ASP B 515       6.075  14.843  -8.825  1.00 97.33           O1-
ATOM   4000  H   ASP B 515       7.374  19.352  -8.526  1.00123.98           H
ATOM   4001  HA  ASP B 515       4.797  18.345  -7.746  1.00119.99           H
ATOM   4002  HB2 ASP B 515       6.738  17.294  -9.229  1.00112.79           H
ATOM   4003  HB3 ASP B 515       7.470  16.877  -7.729  1.00112.79           H
ATOM   4004  N   SER B 516       4.933  18.286  -5.208  1.00 82.20           N
ATOM   4005  CA  SER B 516       4.958  18.297  -3.740  1.00 78.49           C
ATOM   4006  C   SER B 516       5.238  16.907  -3.143  1.00 72.35           C
ATOM   4007  O   SER B 516       5.922  16.808  -2.118  1.00 67.79           O
ATOM   4008  CB  SER B 516       3.663  18.922  -3.188  1.00 71.87           C
ATOM   4009  OG  SER B 516       2.510  18.195  -3.575  1.00 73.76           O
ATOM   4010  H   SER B 516       4.030  18.225  -5.660  1.00 98.65           H
ATOM   4011  HA  SER B 516       5.776  18.945  -3.424  1.00 94.19           H
ATOM   4012  HB2 SER B 516       3.722  18.935  -2.099  1.00 86.24           H
ATOM   4013  HB3 SER B 516       3.576  19.951  -3.543  1.00 86.24           H
ATOM   4014  HG  SER B 516       1.769  18.487  -3.037  1.00 88.51           H
ATOM   4015  N   ALA B 517       4.707  15.847  -3.780  1.00 71.25           N
ATOM   4016  CA  ALA B 517       4.698  14.483  -3.258  1.00 64.44           C
ATOM   4017  C   ALA B 517       6.067  13.911  -2.836  1.00 61.41           C
ATOM   4018  O   ALA B 517       6.084  13.192  -1.833  1.00 64.92           O
ATOM   4019  CB  ALA B 517       4.009  13.556  -4.268  1.00 71.22           C
ATOM   4020  H   ALA B 517       4.193  16.010  -4.634  1.00 85.50           H
ATOM   4021  HA  ALA B 517       4.071  14.495  -2.365  1.00 77.33           H
ATOM   4022  HB1 ALA B 517       3.952  12.545  -3.860  1.00 85.47           H
ATOM   4023  HB2 ALA B 517       2.999  13.913  -4.473  1.00 85.47           H
ATOM   4024  HB3 ALA B 517       4.572  13.534  -5.198  1.00 85.47           H
ATOM   4025  N   PRO B 518       7.203  14.172  -3.527  1.00 64.44           N
ATOM   4026  CA  PRO B 518       8.464  13.482  -3.206  1.00 66.11           C
ATOM   4027  C   PRO B 518       9.063  13.870  -1.848  1.00 55.48           C
ATOM   4028  O   PRO B 518       9.627  13.039  -1.132  1.00 47.51           O
ATOM   4029  CB  PRO B 518       9.433  13.890  -4.334  1.00 53.41           C
ATOM   4030  CG  PRO B 518       8.496  14.217  -5.500  1.00 53.51           C
ATOM   4031  CD  PRO B 518       7.327  14.886  -4.797  1.00 67.94           C
ATOM   4032  HA  PRO B 518       8.315  12.403  -3.293  1.00 79.33           H
ATOM   4033  HB2 PRO B 518       9.929  14.816  -4.034  1.00 64.10           H
ATOM   4034  HB3 PRO B 518      10.179  13.134  -4.577  1.00 64.10           H
ATOM   4035  HG2 PRO B 518       8.951  14.925  -6.191  1.00 64.21           H
ATOM   4036  HG3 PRO B 518       8.195  13.303  -6.012  1.00 64.21           H
ATOM   4037  HD2 PRO B 518       7.540  15.938  -4.612  1.00 81.53           H
ATOM   4038  HD3 PRO B 518       6.453  14.758  -5.433  1.00 81.53           H
ATOM   4039  N   GLY B 519       8.914  15.146  -1.505  1.00 50.91           N
ATOM   4040  CA  GLY B 519       9.399  15.695  -0.263  1.00 53.32           C
ATOM   4041  C   GLY B 519       8.509  15.232   0.888  1.00 50.32           C
ATOM   4042  O   GLY B 519       9.031  14.766   1.896  1.00 48.39           O
ATOM   4043  H   GLY B 519       8.426  15.763  -2.141  1.00 61.09           H
ATOM   4044  HA2 GLY B 519      10.417  15.340  -0.088  1.00 63.98           H
ATOM   4045  HA3 GLY B 519       9.392  16.780  -0.329  1.00 63.98           H
ATOM   4046  N   GLN B 520       7.183  15.313   0.714  1.00 52.38           N
ATOM   4047  CA  GLN B 520       6.224  14.754   1.664  1.00 52.09           C
ATOM   4048  C   GLN B 520       6.525  13.293   1.969  1.00 46.38           C
ATOM   4049  O   GLN B 520       6.414  12.882   3.122  1.00 53.08           O
ATOM   4050  CB  GLN B 520       4.794  14.833   1.114  1.00 54.41           C
ATOM   4051  CG  GLN B 520       4.248  16.260   1.029  1.00 48.66           C
ATOM   4052  CD  GLN B 520       2.843  16.305   0.435  1.00 61.52           C
ATOM   4053  OE1 GLN B 520       2.520  17.232  -0.296  1.00 67.20           O
ATOM   4054  NE2 GLN B 520       1.982  15.338   0.755  1.00 62.06           N
ATOM   4055  H   GLN B 520       6.820  15.686  -0.152  1.00 62.85           H
ATOM   4056  HA  GLN B 520       6.278  15.322   2.593  1.00 62.51           H
ATOM   4057  HB2 GLN B 520       4.762  14.391   0.119  1.00 65.30           H
ATOM   4058  HB3 GLN B 520       4.146  14.242   1.763  1.00 65.30           H
ATOM   4059  HG2 GLN B 520       4.231  16.719   2.014  1.00 58.40           H
ATOM   4060  HG3 GLN B 520       4.898  16.881   0.423  1.00 58.40           H
ATOM   4061 HE21 GLN B 520       2.255  14.601   1.388  1.00 74.47           H
ATOM   4062 HE22 GLN B 520       1.040  15.384   0.397  1.00 74.47           H
ATOM   4063  N   ALA B 521       6.844  12.515   0.923  1.00 51.23           N
ATOM   4064  CA  ALA B 521       7.002  11.075   0.994  1.00 44.50           C
ATOM   4065  C   ALA B 521       8.234  10.703   1.801  1.00 44.52           C
ATOM   4066  O   ALA B 521       8.183   9.702   2.523  1.00 43.14           O
ATOM   4067  CB  ALA B 521       7.044  10.508  -0.421  1.00 48.88           C
ATOM   4068  H   ALA B 521       6.905  12.935   0.005  1.00 61.48           H
ATOM   4069  HA  ALA B 521       6.130  10.650   1.495  1.00 53.40           H
ATOM   4070  HB1 ALA B 521       7.197   9.429  -0.377  1.00 58.66           H
ATOM   4071  HB2 ALA B 521       6.094  10.712  -0.918  1.00 58.66           H
ATOM   4072  HB3 ALA B 521       7.856  10.970  -0.985  1.00 58.66           H
ATOM   4073  N   ALA B 522       9.301  11.519   1.689  1.00 43.42           N
ATOM   4074  CA  ALA B 522      10.536  11.386   2.467  1.00 47.19           C
ATOM   4075  C   ALA B 522      10.286  11.656   3.955  1.00 48.26           C
ATOM   4076  O   ALA B 522      10.852  10.982   4.813  1.00 51.63           O
ATOM   4077  CB  ALA B 522      11.576  12.376   1.938  1.00 44.55           C
ATOM   4078  H   ALA B 522       9.228  12.322   1.079  1.00 52.10           H
ATOM   4079  HA  ALA B 522      10.930  10.376   2.346  1.00 56.63           H
ATOM   4080  HB1 ALA B 522      12.515  12.240   2.477  1.00 53.46           H
ATOM   4081  HB2 ALA B 522      11.746  12.200   0.875  1.00 53.46           H
ATOM   4082  HB3 ALA B 522      11.230  13.400   2.077  1.00 53.46           H
ATOM   4083  N   VAL B 523       9.446  12.654   4.241  1.00 46.30           N
ATOM   4084  CA  VAL B 523       9.056  13.022   5.584  1.00 53.80           C
ATOM   4085  C   VAL B 523       8.264  11.877   6.198  1.00 50.39           C
ATOM   4086  O   VAL B 523       8.661  11.393   7.260  1.00 40.53           O
ATOM   4087  CB  VAL B 523       8.269  14.337   5.562  1.00 52.34           C
ATOM   4088  CG1 VAL B 523       7.794  14.653   6.978  1.00 48.79           C
ATOM   4089  CG2 VAL B 523       9.135  15.502   5.078  1.00 43.95           C
ATOM   4090  H   VAL B 523       9.048  13.188   3.481  1.00 55.56           H
ATOM   4091  HA  VAL B 523       9.959  13.179   6.177  1.00 64.56           H
ATOM   4092  HB  VAL B 523       7.394  14.255   4.921  1.00 62.80           H
ATOM   4093 HG11 VAL B 523       7.268  15.601   6.997  1.00 58.55           H
ATOM   4094 HG12 VAL B 523       7.094  13.896   7.324  1.00 58.55           H
ATOM   4095 HG13 VAL B 523       8.653  14.702   7.645  1.00 58.55           H
ATOM   4096 HG21 VAL B 523       8.512  16.381   4.912  1.00 52.74           H
ATOM   4097 HG22 VAL B 523       9.904  15.727   5.817  1.00 52.74           H
ATOM   4098 HG23 VAL B 523       9.643  15.252   4.155  1.00 52.74           H
ATOM   4099  N   ALA B 524       7.183  11.428   5.532  1.00 43.42           N
ATOM   4100  CA  ALA B 524       6.364  10.324   6.038  1.00 43.04           C
ATOM   4101  C   ALA B 524       7.218   9.092   6.322  1.00 51.71           C
ATOM   4102  O   ALA B 524       7.020   8.435   7.348  1.00 50.66           O
ATOM   4103  CB  ALA B 524       5.213  10.003   5.083  1.00 36.96           C
ATOM   4104  H   ALA B 524       6.897  11.891   4.681  1.00 52.10           H
ATOM   4105  HA  ALA B 524       5.924  10.639   6.986  1.00 51.64           H
ATOM   4106  HB1 ALA B 524       4.603   9.202   5.502  1.00 44.36           H
ATOM   4107  HB2 ALA B 524       4.593  10.889   4.942  1.00 44.36           H
ATOM   4108  HB3 ALA B 524       5.606   9.685   4.116  1.00 44.36           H
ATOM   4109  N   SER B 525       8.172   8.819   5.420  1.00 48.50           N
ATOM   4110  CA  SER B 525       9.136   7.752   5.573  1.00 53.98           C
ATOM   4111  C   SER B 525       9.970   7.950   6.844  1.00 48.94           C
ATOM   4112  O   SER B 525      10.052   7.020   7.645  1.00 51.00           O
ATOM   4113  CB  SER B 525       9.998   7.655   4.304  1.00 52.90           C
ATOM   4114  OG  SER B 525      11.079   6.757   4.511  1.00 45.38           O
ATOM   4115  H   SER B 525       8.262   9.417   4.611  1.00 58.20           H
ATOM   4116  HA  SER B 525       8.582   6.817   5.668  1.00 64.78           H
ATOM   4117  HB2 SER B 525       9.383   7.308   3.472  1.00 63.48           H
ATOM   4118  HB3 SER B 525      10.395   8.639   4.057  1.00 63.48           H
ATOM   4119  HG  SER B 525      11.722   6.880   3.810  1.00 54.46           H
ATOM   4120  N   ALA B 526      10.594   9.127   7.025  1.00 39.41           N
ATOM   4121  CA  ALA B 526      11.474   9.385   8.168  1.00 44.75           C
ATOM   4122  C   ALA B 526      10.737   9.193   9.525  1.00 50.66           C
ATOM   4123  O   ALA B 526      11.290   8.647  10.487  1.00 54.67           O
ATOM   4124  CB  ALA B 526      12.059  10.796   8.014  1.00 49.19           C
ATOM   4125  H   ALA B 526      10.480   9.861   6.339  1.00 47.29           H
ATOM   4126  HA  ALA B 526      12.302   8.678   8.128  1.00 53.71           H
ATOM   4127  HB1 ALA B 526      12.753  10.999   8.830  1.00 59.03           H
ATOM   4128  HB2 ALA B 526      12.597  10.878   7.069  1.00 59.03           H
ATOM   4129  HB3 ALA B 526      11.260  11.539   8.032  1.00 59.03           H
ATOM   4130  N   TYR B 527       9.472   9.628   9.579  1.00 47.16           N
ATOM   4131  CA  TYR B 527       8.627   9.598  10.762  1.00 55.92           C
ATOM   4132  C   TYR B 527       8.180   8.193  11.146  1.00 53.24           C
ATOM   4133  O   TYR B 527       7.845   7.991  12.310  1.00 54.97           O
ATOM   4134  CB  TYR B 527       7.438  10.581  10.621  1.00 48.78           C
ATOM   4135  CG  TYR B 527       7.803  11.988  11.080  1.00 48.71           C
ATOM   4136  CD1 TYR B 527       8.018  13.011  10.138  1.00 37.29           C
ATOM   4137  CD2 TYR B 527       8.040  12.236  12.450  1.00 46.30           C
ATOM   4138  CE1 TYR B 527       8.497  14.263  10.555  1.00 41.23           C
ATOM   4139  CE2 TYR B 527       8.508  13.488  12.877  1.00 39.09           C
ATOM   4140  CZ  TYR B 527       8.743  14.501  11.927  1.00 43.91           C
ATOM   4141  OH  TYR B 527       9.248  15.692  12.332  1.00 46.96           O
ATOM   4142  H   TYR B 527       9.070  10.024   8.739  1.00 56.59           H
ATOM   4143  HA  TYR B 527       9.240   9.948  11.595  1.00 67.11           H
ATOM   4144  HB2 TYR B 527       7.084  10.591   9.588  1.00 58.53           H
ATOM   4145  HB3 TYR B 527       6.612  10.238  11.239  1.00 58.53           H
ATOM   4146  HD1 TYR B 527       7.837  12.820   9.096  1.00 44.75           H
ATOM   4147  HD2 TYR B 527       7.893  11.454  13.178  1.00 55.56           H
ATOM   4148  HE1 TYR B 527       8.679  15.048   9.839  1.00 49.48           H
ATOM   4149  HE2 TYR B 527       8.701  13.673  13.922  1.00 46.91           H
ATOM   4150  HH  TYR B 527       9.351  16.321  11.608  1.00 56.35           H
ATOM   4151  N   GLN B 528       8.194   7.226  10.224  1.00 48.32           N
ATOM   4152  CA  GLN B 528       7.901   5.840  10.573  1.00 49.35           C
ATOM   4153  C   GLN B 528       8.838   5.266  11.640  1.00 48.46           C
ATOM   4154  O   GLN B 528       8.445   4.316  12.314  1.00 53.73           O
ATOM   4155  CB  GLN B 528       7.857   4.955   9.316  1.00 53.92           C
ATOM   4156  CG  GLN B 528       6.584   5.190   8.481  1.00 62.97           C
ATOM   4157  CD  GLN B 528       5.291   5.078   9.321  1.00 82.10           C
ATOM   4158  OE1 GLN B 528       5.070   4.107  10.050  1.00 75.12           O
ATOM   4159  NE2 GLN B 528       4.417   6.084   9.227  1.00 74.21           N
ATOM   4160  H   GLN B 528       8.493   7.432   9.280  1.00 57.98           H
ATOM   4161  HA  GLN B 528       6.914   5.836  11.028  1.00 59.22           H
ATOM   4162  HB2 GLN B 528       8.731   5.150   8.697  1.00 64.70           H
ATOM   4163  HB3 GLN B 528       7.890   3.905   9.610  1.00 64.70           H
ATOM   4164  HG2 GLN B 528       6.634   6.151   7.981  1.00 75.56           H
ATOM   4165  HG3 GLN B 528       6.569   4.400   7.727  1.00 75.56           H
ATOM   4166 HE21 GLN B 528       4.619   6.879   8.637  1.00 89.06           H
ATOM   4167 HE22 GLN B 528       3.565   6.037   9.767  1.00 89.06           H
ATOM   4168  N   ARG B 529      10.047   5.831  11.785  1.00 41.77           N
ATOM   4169  CA  ARG B 529      11.061   5.414  12.744  1.00 53.36           C
ATOM   4170  C   ARG B 529      11.101   6.289  14.030  1.00 54.28           C
ATOM   4171  O   ARG B 529      11.968   6.080  14.883  1.00 56.75           O
ATOM   4172  CB  ARG B 529      12.400   5.351  11.991  1.00 60.52           C
ATOM   4173  H   ARG B 529      10.295   6.597  11.171  1.00 50.12           H
ATOM   4174  HA  ARG B 529      10.840   4.396  13.065  1.00 64.03           H
ATOM   4175  HB1 ARG B 529      12.332   4.657  11.150  1.00 72.63           H
ATOM   4176  HB3 ARG B 529      13.189   5.012  12.663  1.00 72.63           H
ATOM   4177  N   PHE B 530      10.181   7.265  14.173  1.00 56.46           N
ATOM   4178  CA  PHE B 530      10.082   8.199  15.312  1.00 54.53           C
ATOM   4179  C   PHE B 530       9.712   7.445  16.591  1.00 45.85           C
ATOM   4180  O   PHE B 530       8.678   6.785  16.614  1.00 47.96           O
ATOM   4181  CB  PHE B 530       8.994   9.244  14.997  1.00 48.67           C
ATOM   4182  CG  PHE B 530       8.784  10.372  16.009  1.00 44.77           C
ATOM   4183  CD1 PHE B 530       9.380  11.634  15.808  1.00 43.56           C
ATOM   4184  CD2 PHE B 530       7.940  10.192  17.123  1.00 45.23           C
ATOM   4185  CE1 PHE B 530       9.141  12.691  16.704  1.00 48.50           C
ATOM   4186  CE2 PHE B 530       7.724  11.237  18.038  1.00 40.87           C
ATOM   4187  CZ  PHE B 530       8.318  12.492  17.831  1.00 46.53           C
ATOM   4188  H   PHE B 530       9.491   7.363  13.443  1.00 67.75           H
ATOM   4189  HA  PHE B 530      11.036   8.711  15.445  1.00 65.44           H
ATOM   4190  HB2 PHE B 530       9.231   9.690  14.031  1.00 58.40           H
ATOM   4191  HB3 PHE B 530       8.054   8.708  14.887  1.00 58.40           H
ATOM   4192  HD1 PHE B 530      10.018  11.800  14.953  1.00 52.28           H
ATOM   4193  HD2 PHE B 530       7.451   9.242  17.279  1.00 54.28           H
ATOM   4194  HE1 PHE B 530       9.595  13.657  16.536  1.00 58.20           H
ATOM   4195  HE2 PHE B 530       7.089  11.079  18.893  1.00 49.04           H
ATOM   4196  HZ  PHE B 530       8.136  13.304  18.519  1.00 55.84           H
ATOM   4197  N   GLU B 531      10.532   7.573  17.639  1.00 40.85           N
ATOM   4198  CA  GLU B 531      10.298   6.969  18.957  1.00 60.68           C
ATOM   4199  C   GLU B 531       9.815   8.034  19.973  1.00 46.19           C
ATOM   4200  O   GLU B 531      10.636   8.819  20.469  1.00 44.59           O
ATOM   4201  CB  GLU B 531      11.576   6.316  19.499  1.00 50.12           C
ATOM   4202  CG  GLU B 531      12.012   5.054  18.745  1.00 66.90           C
ATOM   4203  CD  GLU B 531      13.433   4.631  19.146  1.00 68.84           C
ATOM   4204  OE1 GLU B 531      13.750   4.714  20.357  1.00 69.62           O
ATOM   4205  OE2 GLU B 531      14.189   4.244  18.228  1.00 77.62           O1-
ATOM   4206  H   GLU B 531      11.379   8.111  17.527  1.00 49.02           H
ATOM   4207  HA  GLU B 531       9.560   6.174  18.858  1.00 72.81           H
ATOM   4208  HB2 GLU B 531      12.389   7.038  19.476  1.00 60.14           H
ATOM   4209  HB3 GLU B 531      11.397   6.041  20.542  1.00 60.14           H
ATOM   4210  HG2 GLU B 531      11.328   4.257  19.046  1.00 80.28           H
ATOM   4211  HG3 GLU B 531      11.937   5.174  17.663  1.00 80.28           H
ATOM   4212  N   PRO B 532       8.512   8.058  20.332  1.00 41.14           N
ATOM   4213  CA  PRO B 532       7.963   9.021  21.285  1.00 43.78           C
ATOM   4214  C   PRO B 532       8.732   9.077  22.596  1.00 39.58           C
ATOM   4215  O   PRO B 532       9.004  10.156  23.118  1.00 42.41           O
ATOM   4216  CB  PRO B 532       6.530   8.543  21.541  1.00 39.94           C
ATOM   4217  CG  PRO B 532       6.148   7.890  20.211  1.00 45.95           C
ATOM   4218  CD  PRO B 532       7.451   7.208  19.808  1.00 46.58           C
ATOM   4219  HA  PRO B 532       7.909  10.004  20.818  1.00 52.53           H
ATOM   4220  HB2 PRO B 532       6.560   7.761  22.302  1.00 47.92           H
ATOM   4221  HB3 PRO B 532       5.841   9.331  21.844  1.00 47.92           H
ATOM   4222  HG2 PRO B 532       5.360   7.146  20.337  1.00 55.14           H
ATOM   4223  HG3 PRO B 532       5.856   8.635  19.476  1.00 55.14           H
ATOM   4224  HD2 PRO B 532       7.509   6.221  20.272  1.00 55.89           H
ATOM   4225  HD3 PRO B 532       7.463   7.158  18.720  1.00 55.89           H
ATOM   4226  N   ARG B 533       9.150   7.922  23.113  1.00 43.28           N
ATOM   4227  CA  ARG B 533       9.829   7.895  24.399  1.00 48.71           C
ATOM   4228  C   ARG B 533      11.201   8.547  24.342  1.00 40.45           C
ATOM   4229  O   ARG B 533      11.530   9.294  25.259  1.00 41.90           O
ATOM   4230  CB  ARG B 533       9.806   6.484  24.981  1.00 45.90           C
ATOM   4231  CG  ARG B 533       8.492   6.300  25.742  1.00 51.70           C
ATOM   4232  CD  ARG B 533       8.627   6.895  27.157  1.00 76.73           C
ATOM   4233  NE  ARG B 533       7.341   7.194  27.802  1.00 75.23           N
ATOM   4234  CZ  ARG B 533       6.255   6.410  27.855  1.00 76.91           C
ATOM   4235  NH1 ARG B 533       6.236   5.122  27.498  1.00 81.08           N
ATOM   4236  NH2 ARG B 533       5.135   6.951  28.292  1.00 70.86           N1+
ATOM   4237  H   ARG B 533       8.956   7.057  22.629  1.00 51.93           H
ATOM   4238  HA  ARG B 533       9.261   8.539  25.073  1.00 58.45           H
ATOM   4239  HB2 ARG B 533       9.935   5.729  24.202  1.00 55.08           H
ATOM   4240  HB3 ARG B 533      10.626   6.385  25.694  1.00 55.08           H
ATOM   4241  HG2 ARG B 533       7.653   6.743  25.202  1.00 62.04           H
ATOM   4242  HG3 ARG B 533       8.317   5.228  25.833  1.00 62.04           H
ATOM   4243  HD2 ARG B 533       9.217   6.240  27.800  1.00 92.07           H
ATOM   4244  HD3 ARG B 533       9.162   7.842  27.073  1.00 92.07           H
ATOM   4245  HE  ARG B 533       7.202   8.156  28.075  1.00 90.27           H
ATOM   4246 HH11 ARG B 533       7.076   4.679  27.163  1.00 97.29           H
ATOM   4247 HH12 ARG B 533       5.375   4.601  27.567  1.00 97.29           H
ATOM   4248 HH21 ARG B 533       5.100   7.925  28.549  1.00 85.04           H
ATOM   4249 HH22 ARG B 533       4.293   6.399  28.334  1.00 85.04           H
ATOM   4250  N   ALA B 534      11.947   8.328  23.249  1.00 38.71           N
ATOM   4251  CA  ALA B 534      13.227   8.988  23.032  1.00 42.35           C
ATOM   4252  C   ALA B 534      13.048  10.495  22.885  1.00 41.80           C
ATOM   4253  O   ALA B 534      13.810  11.250  23.487  1.00 42.49           O
ATOM   4254  CB  ALA B 534      13.903   8.414  21.787  1.00 53.26           C
ATOM   4255  H   ALA B 534      11.562   7.789  22.485  1.00 46.45           H
ATOM   4256  HA  ALA B 534      13.869   8.795  23.893  1.00 50.82           H
ATOM   4257  HB1 ALA B 534      14.893   8.858  21.679  1.00 63.91           H
ATOM   4258  HB2 ALA B 534      14.010   7.332  21.886  1.00 63.91           H
ATOM   4259  HB3 ALA B 534      13.307   8.642  20.903  1.00 63.91           H
ATOM   4260  N   TYR B 535      12.039  10.903  22.097  1.00 36.27           N
ATOM   4261  CA  TYR B 535      11.715  12.300  21.806  1.00 38.48           C
ATOM   4262  C   TYR B 535      11.403  13.097  23.103  1.00 44.55           C
ATOM   4263  O   TYR B 535      11.951  14.156  23.357  1.00 45.67           O
ATOM   4264  CB  TYR B 535      10.490  12.332  20.873  1.00 32.53           C
ATOM   4265  CG  TYR B 535      10.084  13.734  20.577  1.00 36.34           C
ATOM   4266  CD1 TYR B 535      10.847  14.490  19.675  1.00 41.48           C
ATOM   4267  CD2 TYR B 535       8.951  14.291  21.170  1.00 39.02           C
ATOM   4268  CE1 TYR B 535      10.539  15.817  19.422  1.00 39.10           C
ATOM   4269  CE2 TYR B 535       8.583  15.610  20.890  1.00 41.87           C
ATOM   4270  CZ  TYR B 535       9.402  16.361  20.041  1.00 41.82           C
ATOM   4271  OH  TYR B 535       9.203  17.707  19.808  1.00 37.14           O
ATOM   4272  H   TYR B 535      11.494  10.191  21.661  1.00 43.53           H
ATOM   4273  HA  TYR B 535      12.585  12.807  21.301  1.00 46.18           H
ATOM   4274  HB2 TYR B 535      10.730  11.795  19.926  1.00 39.03           H
ATOM   4275  HB3 TYR B 535       9.644  11.751  21.284  1.00 39.03           H
ATOM   4276  HD1 TYR B 535      11.691  14.025  19.160  1.00 49.78           H
ATOM   4277  HD2 TYR B 535       8.337  13.693  21.841  1.00 46.82           H
ATOM   4278  HE1 TYR B 535      11.124  16.428  18.730  1.00 46.92           H
ATOM   4279  HE2 TYR B 535       7.668  16.025  21.301  1.00 50.24           H
ATOM   4280  HH  TYR B 535       8.311  18.007  20.122  1.00 44.56           H
ATOM   4281  N   LEU B 536      10.559  12.482  23.952  1.00 43.52           N
ATOM   4282  CA  LEU B 536      10.173  12.937  25.291  1.00 41.65           C
ATOM   4283  C   LEU B 536      11.354  13.073  26.240  1.00 42.63           C
ATOM   4284  O   LEU B 536      11.480  14.096  26.915  1.00 39.62           O
ATOM   4285  CB  LEU B 536       9.168  11.951  25.896  1.00 45.53           C
ATOM   4286  CG  LEU B 536       7.741  12.066  25.339  1.00 40.66           C
ATOM   4287  CD1 LEU B 536       6.928  10.870  25.847  1.00 43.27           C
ATOM   4288  CD2 LEU B 536       7.119  13.379  25.822  1.00 42.44           C
ATOM   4289  H   LEU B 536      10.183  11.590  23.661  1.00 52.23           H
ATOM   4290  HA  LEU B 536       9.711  13.916  25.199  1.00 49.98           H
ATOM   4291  HB2 LEU B 536       9.534  10.939  25.718  1.00 54.63           H
ATOM   4292  HB3 LEU B 536       9.134  12.099  26.974  1.00 54.63           H
ATOM   4293  HG  LEU B 536       7.762  12.067  24.248  1.00 48.79           H
ATOM   4294 HD11 LEU B 536       5.879  10.979  25.572  1.00 51.92           H
ATOM   4295 HD12 LEU B 536       7.313   9.948  25.407  1.00 51.92           H
ATOM   4296 HD13 LEU B 536       7.004  10.807  26.928  1.00 51.92           H
ATOM   4297 HD21 LEU B 536       6.065  13.405  25.544  1.00 50.92           H
ATOM   4298 HD22 LEU B 536       7.207  13.462  26.906  1.00 50.92           H
ATOM   4299 HD23 LEU B 536       7.608  14.229  25.347  1.00 50.92           H
ATOM   4300  N   ARG B 537      12.218  12.050  26.292  1.00 44.66           N
ATOM   4301  CA  ARG B 537      13.457  12.098  27.078  1.00 58.17           C
ATOM   4302  C   ARG B 537      14.364  13.249  26.624  1.00 46.53           C
ATOM   4303  O   ARG B 537      14.885  13.984  27.454  1.00 44.81           O
ATOM   4304  CB  ARG B 537      14.167  10.739  26.958  1.00 57.68           C
ATOM   4305  CG  ARG B 537      15.264  10.468  28.005  1.00 67.35           C
ATOM   4306  CD  ARG B 537      16.457   9.655  27.457  1.00 75.34           C
ATOM   4307  NE  ARG B 537      16.111   8.525  26.554  1.00 85.10           N
ATOM   4308  CZ  ARG B 537      15.216   7.540  26.743  1.00 80.97           C
ATOM   4309  NH1 ARG B 537      14.673   7.305  27.937  1.00 91.24           N
ATOM   4310  NH2 ARG B 537      14.859   6.765  25.717  1.00 71.75           N1+
ATOM   4311  H   ARG B 537      12.051  11.238  25.710  1.00 53.60           H
ATOM   4312  HA  ARG B 537      13.182  12.266  28.121  1.00 69.81           H
ATOM   4313  HB2 ARG B 537      13.412   9.964  27.104  1.00 69.21           H
ATOM   4314  HB3 ARG B 537      14.564  10.628  25.949  1.00 69.21           H
ATOM   4315  HG2 ARG B 537      15.673  11.424  28.336  1.00 80.82           H
ATOM   4316  HG3 ARG B 537      14.833   9.981  28.881  1.00 80.82           H
ATOM   4317  HD2 ARG B 537      17.025  10.366  26.853  1.00 90.41           H
ATOM   4318  HD3 ARG B 537      17.114   9.319  28.260  1.00 90.41           H
ATOM   4319  HE  ARG B 537      16.425   8.641  25.598  1.00102.12           H
ATOM   4320 HH11 ARG B 537      14.939   7.876  28.725  1.00109.49           H
ATOM   4321 HH12 ARG B 537      14.010   6.555  28.051  1.00109.49           H
ATOM   4322 HH21 ARG B 537      15.265   6.927  24.806  1.00 86.10           H
ATOM   4323 HH22 ARG B 537      14.196   6.017  25.845  1.00 86.10           H
ATOM   4324  N   ASN B 538      14.532  13.410  25.310  1.00 39.24           N
ATOM   4325  CA  ASN B 538      15.486  14.348  24.733  1.00 48.12           C
ATOM   4326  C   ASN B 538      15.078  15.803  24.950  1.00 47.12           C
ATOM   4327  O   ASN B 538      15.950  16.666  25.058  1.00 47.94           O
ATOM   4328  CB  ASN B 538      15.621  14.073  23.225  1.00 47.83           C
ATOM   4329  CG  ASN B 538      16.280  12.742  22.868  1.00 46.25           C
ATOM   4330  OD1 ASN B 538      16.917  12.088  23.693  1.00 57.64           O
ATOM   4331  ND2 ASN B 538      16.153  12.346  21.602  1.00 49.15           N
ATOM   4332  H   ASN B 538      14.042  12.794  24.677  1.00 47.09           H
ATOM   4333  HA  ASN B 538      16.457  14.190  25.207  1.00 57.75           H
ATOM   4334  HB2 ASN B 538      14.631  14.108  22.768  1.00 57.40           H
ATOM   4335  HB3 ASN B 538      16.206  14.875  22.785  1.00 57.40           H
ATOM   4336 HD21 ASN B 538      16.557  11.469  21.308  1.00 58.98           H
ATOM   4337 HD22 ASN B 538      15.654  12.927  20.941  1.00 58.98           H
ATOM   4338  N   ASN B 539      13.762  16.064  24.931  1.00 43.69           N
ATOM   4339  CA  ASN B 539      13.218  17.408  24.922  1.00 45.20           C
ATOM   4340  C   ASN B 539      12.459  17.859  26.210  1.00 39.50           C
ATOM   4341  O   ASN B 539      12.465  19.030  26.564  1.00 40.51           O
ATOM   4342  CB  ASN B 539      12.254  17.555  23.731  1.00 44.31           C
ATOM   4343  CG  ASN B 539      13.120  17.440  22.489  1.00 41.60           C
ATOM   4344  OD1 ASN B 539      14.019  18.258  22.272  1.00 40.69           O
ATOM   4345  ND2 ASN B 539      12.845  16.404  21.630  1.00 37.74           N
ATOM   4346  H   ASN B 539      13.149  15.295  24.737  1.00 52.43           H
ATOM   4347  HA  ASN B 539      14.041  18.174  24.812  1.00 54.25           H
ATOM   4348  HB2 ASN B 539      11.442  16.798  23.764  1.00 53.17           H
ATOM   4349  HB3 ASN B 539      11.750  18.547  23.746  1.00 53.17           H
ATOM   4350 HD21 ASN B 539      13.423  16.254  20.810  1.00 45.29           H
ATOM   4351 HD22 ASN B 539      12.218  15.639  21.874  1.00 45.29           H
ATOM   4352  N   TYR B 540      11.811  16.881  26.939  1.00 41.62           N
ATOM   4353  CA  TYR B 540      10.863  17.219  28.022  1.00 41.62           C
ATOM   4354  C   TYR B 540      11.291  16.661  29.398  1.00 47.74           C
ATOM   4355  O   TYR B 540      10.607  16.853  30.373  1.00 49.54           O
ATOM   4356  CB  TYR B 540       9.470  16.736  27.577  1.00 40.74           C
ATOM   4357  CG  TYR B 540       9.078  17.578  26.394  1.00 33.56           C
ATOM   4358  CD1 TYR B 540       9.041  17.091  25.090  1.00 36.96           C
ATOM   4359  CD2 TYR B 540       8.792  18.935  26.641  1.00 35.38           C
ATOM   4360  CE1 TYR B 540       8.768  17.957  24.017  1.00 38.52           C
ATOM   4361  CE2 TYR B 540       8.516  19.810  25.609  1.00 41.92           C
ATOM   4362  CZ  TYR B 540       8.523  19.296  24.299  1.00 36.28           C
ATOM   4363  OH  TYR B 540       8.303  20.259  23.341  1.00 42.77           O
ATOM   4364  H   TYR B 540      11.795  15.912  26.624  1.00 49.95           H
ATOM   4365  HA  TYR B 540      10.854  18.345  28.154  1.00 49.95           H
ATOM   4366  HB2 TYR B 540       9.451  15.656  27.352  1.00 48.89           H
ATOM   4367  HB3 TYR B 540       8.742  16.855  28.412  1.00 48.89           H
ATOM   4368  HD1 TYR B 540       9.217  16.036  24.882  1.00 44.35           H
ATOM   4369  HD2 TYR B 540       8.763  19.291  27.665  1.00 42.46           H
ATOM   4370  HE1 TYR B 540       8.747  17.580  22.997  1.00 46.23           H
ATOM   4371  HE2 TYR B 540       8.246  20.842  25.798  1.00 50.30           H
ATOM   4372  HH  TYR B 540       7.985  19.868  22.479  1.00 51.33           H
ATOM   4373  N   ALA B 541      12.475  16.014  29.425  1.00 41.68           N
ATOM   4374  CA  ALA B 541      13.210  15.643  30.622  1.00 44.32           C
ATOM   4375  C   ALA B 541      14.454  16.529  30.773  1.00 44.80           C
ATOM   4376  O   ALA B 541      14.843  17.195  29.812  1.00 48.87           O
ATOM   4377  CB  ALA B 541      13.597  14.172  30.540  1.00 42.12           C
ATOM   4378  H   ALA B 541      12.981  15.922  28.555  1.00 50.01           H
ATOM   4379  HA  ALA B 541      12.564  15.777  31.491  1.00 53.18           H
ATOM   4380  HB1 ALA B 541      13.921  13.823  31.519  1.00 50.54           H
ATOM   4381  HB2 ALA B 541      12.741  13.579  30.217  1.00 50.54           H
ATOM   4382  HB3 ALA B 541      14.419  14.041  29.844  1.00 50.54           H
ATOM   4383  N   PRO B 542      15.089  16.563  31.959  1.00 60.99           N
ATOM   4384  CA  PRO B 542      16.187  17.497  32.212  1.00 59.99           C
ATOM   4385  C   PRO B 542      17.390  17.231  31.296  1.00 42.83           C
ATOM   4386  O   PRO B 542      17.592  16.082  30.889  1.00 51.19           O
ATOM   4387  CB  PRO B 542      16.550  17.296  33.697  1.00 46.24           C
ATOM   4388  CG  PRO B 542      15.230  16.806  34.291  1.00 51.52           C
ATOM   4389  CD  PRO B 542      14.714  15.878  33.194  1.00 46.72           C
ATOM   4390  HA  PRO B 542      15.801  18.512  32.132  1.00 71.99           H
ATOM   4391  HB2 PRO B 542      17.275  16.482  33.758  1.00 55.49           H
ATOM   4392  HB3 PRO B 542      16.939  18.183  34.196  1.00 55.49           H
ATOM   4393  HG2 PRO B 542      15.388  16.231  35.204  1.00 61.82           H
ATOM   4394  HG3 PRO B 542      14.559  17.650  34.471  1.00 61.82           H
ATOM   4395  HD2 PRO B 542      15.207  14.905  33.252  1.00 56.06           H
ATOM   4396  HD3 PRO B 542      13.633  15.799  33.318  1.00 56.06           H
ATOM   4397  N   PRO B 543      18.151  18.281  30.922  1.00 46.53           N
ATOM   4398  CA  PRO B 543      18.037  19.653  31.431  1.00 53.03           C
ATOM   4399  C   PRO B 543      16.997  20.569  30.732  1.00 47.33           C
ATOM   4400  O   PRO B 543      16.695  21.631  31.274  1.00 50.81           O
ATOM   4401  CB  PRO B 543      19.445  20.219  31.204  1.00 48.60           C
ATOM   4402  CG  PRO B 543      19.871  19.557  29.892  1.00 51.01           C
ATOM   4403  CD  PRO B 543      19.299  18.147  30.031  1.00 38.16           C
ATOM   4404  HA  PRO B 543      17.910  19.662  32.515  1.00 63.64           H
ATOM   4405  HB2 PRO B 543      19.508  21.309  31.184  1.00 58.32           H
ATOM   4406  HB3 PRO B 543      20.081  19.833  32.005  1.00 58.32           H
ATOM   4407  HG2 PRO B 543      19.451  20.097  29.040  1.00 61.21           H
ATOM   4408  HG3 PRO B 543      20.959  19.503  29.811  1.00 61.21           H
ATOM   4409  HD2 PRO B 543      18.998  17.794  29.046  1.00 45.79           H
ATOM   4410  HD3 PRO B 543      20.048  17.511  30.498  1.00 45.79           H
ATOM   4411  N   ARG B 544      16.415  20.185  29.583  1.00 42.84           N
ATOM   4412  CA  ARG B 544      15.429  21.012  28.874  1.00 52.72           C
ATOM   4413  C   ARG B 544      14.016  21.014  29.515  1.00 50.76           C
ATOM   4414  O   ARG B 544      13.295  21.985  29.467  1.00 44.65           O
ATOM   4415  CB  ARG B 544      15.214  20.533  27.417  1.00 43.82           C
ATOM   4416  CG  ARG B 544      16.493  20.766  26.608  1.00 48.07           C
ATOM   4417  CD  ARG B 544      16.430  20.155  25.197  1.00 45.27           C
ATOM   4418  NE  ARG B 544      17.444  20.845  24.352  1.00 46.88           N
ATOM   4419  CZ  ARG B 544      17.501  20.658  22.958  1.00 42.57           C
ATOM   4420  NH1 ARG B 544      16.408  20.264  22.234  1.00 44.20           N
ATOM   4421  NH2 ARG B 544      18.655  21.021  22.321  1.00 45.43           N1+
ATOM   4422  H   ARG B 544      16.610  19.272  29.244  1.00 51.40           H
ATOM   4423  HA  ARG B 544      15.768  22.087  28.867  1.00 63.26           H
ATOM   4424  HB2 ARG B 544      14.912  19.465  27.399  1.00 52.59           H
ATOM   4425  HB3 ARG B 544      14.351  21.069  26.972  1.00 52.59           H
ATOM   4426  HG2 ARG B 544      16.689  21.859  26.547  1.00 57.68           H
ATOM   4427  HG3 ARG B 544      17.364  20.343  27.158  1.00 57.68           H
ATOM   4428  HD2 ARG B 544      16.615  19.058  25.233  1.00 54.33           H
ATOM   4429  HD3 ARG B 544      15.414  20.286  24.748  1.00 54.33           H
ATOM   4430  HE  ARG B 544      18.336  21.047  24.823  1.00 56.26           H
ATOM   4431 HH11 ARG B 544      15.684  19.666  22.635  1.00 53.04           H
ATOM   4432 HH12 ARG B 544      16.542  20.159  21.124  1.00 53.04           H
ATOM   4433 HH21 ARG B 544      19.365  21.566  22.794  1.00 54.51           H
ATOM   4434 HH22 ARG B 544      18.726  20.997  21.238  1.00 54.51           H
ATOM   4435  N   GLY B 545      13.695  19.873  30.144  1.00 49.24           N
ATOM   4436  CA  GLY B 545      12.586  19.696  31.077  1.00 50.10           C
ATOM   4437  C   GLY B 545      12.917  19.929  32.553  1.00 49.51           C
ATOM   4438  O   GLY B 545      12.129  19.508  33.402  1.00 48.62           O
ATOM   4439  H   GLY B 545      14.316  19.088  30.026  1.00 59.09           H
ATOM   4440  HA2 GLY B 545      11.817  20.418  30.838  1.00 60.13           H
ATOM   4441  HA3 GLY B 545      12.211  18.681  30.965  1.00 60.13           H
ATOM   4442  N   ASP B 546      14.023  20.627  32.866  1.00 58.39           N
ATOM   4443  CA  ASP B 546      14.210  21.216  34.182  1.00 46.61           C
ATOM   4444  C   ASP B 546      13.591  22.603  34.181  1.00 47.48           C
ATOM   4445  O   ASP B 546      14.115  23.548  33.573  1.00 49.87           O
ATOM   4446  CB  ASP B 546      15.664  21.233  34.661  1.00 57.10           C
ATOM   4447  CG  ASP B 546      15.738  22.037  35.973  1.00 65.79           C
ATOM   4448  OD1 ASP B 546      15.108  21.593  36.963  1.00 58.15           O
ATOM   4449  OD2 ASP B 546      16.355  23.126  35.953  1.00 74.56           O1-
ATOM   4450  H   ASP B 546      14.614  20.978  32.125  1.00 70.07           H
ATOM   4451  HA  ASP B 546      13.668  20.597  34.895  1.00 55.93           H
ATOM   4452  HB2 ASP B 546      15.933  20.197  34.867  1.00 68.52           H
ATOM   4453  HB3 ASP B 546      16.313  21.667  33.898  1.00 68.52           H
ATOM   4454  N   LEU B 547      12.455  22.703  34.876  1.00 43.96           N
ATOM   4455  CA  LEU B 547      11.716  23.957  34.963  1.00 41.04           C
ATOM   4456  C   LEU B 547      12.142  24.814  36.159  1.00 41.69           C
ATOM   4457  O   LEU B 547      11.628  25.929  36.319  1.00 44.82           O
ATOM   4458  CB  LEU B 547      10.220  23.667  34.957  1.00 42.02           C
ATOM   4459  CG  LEU B 547       9.775  22.787  33.783  1.00 42.06           C
ATOM   4460  CD1 LEU B 547       8.266  22.714  33.837  1.00 50.32           C
ATOM   4461  CD2 LEU B 547      10.143  23.320  32.396  1.00 53.33           C
ATOM   4462  H   LEU B 547      12.082  21.888  35.342  1.00 52.75           H
ATOM   4463  HA  LEU B 547      11.926  24.556  34.075  1.00 49.24           H
ATOM   4464  HB2 LEU B 547       9.945  23.185  35.895  1.00 50.42           H
ATOM   4465  HB3 LEU B 547       9.693  24.622  34.890  1.00 50.42           H
ATOM   4466  HG  LEU B 547      10.175  21.777  33.890  1.00 50.47           H
ATOM   4467 HD11 LEU B 547       7.925  21.931  33.160  1.00 60.38           H
ATOM   4468 HD12 LEU B 547       7.975  22.461  34.847  1.00 60.38           H
ATOM   4469 HD13 LEU B 547       7.826  23.676  33.570  1.00 60.38           H
ATOM   4470 HD21 LEU B 547       9.721  22.675  31.626  1.00 64.00           H
ATOM   4471 HD22 LEU B 547       9.744  24.329  32.278  1.00 64.00           H
ATOM   4472 HD23 LEU B 547      11.225  23.331  32.267  1.00 64.00           H
ATOM   4473  N   CYS B 548      13.068  24.303  36.989  1.00 37.81           N
ATOM   4474  CA  CYS B 548      13.632  25.064  38.095  1.00 43.02           C
ATOM   4475  C   CYS B 548      14.383  26.291  37.591  1.00 50.31           C
ATOM   4476  O   CYS B 548      14.228  27.359  38.186  1.00 51.26           O
ATOM   4477  CB  CYS B 548      14.520  24.182  38.981  1.00 40.79           C
ATOM   4478  SG  CYS B 548      13.587  22.827  39.774  1.00 47.42           S
ATOM   4479  H   CYS B 548      13.445  23.379  36.822  1.00 45.37           H
ATOM   4480  HA  CYS B 548      12.808  25.423  38.711  1.00 51.63           H
ATOM   4481  HB2 CYS B 548      15.296  23.749  38.351  1.00 48.94           H
ATOM   4482  HB3 CYS B 548      14.994  24.781  39.757  1.00 48.94           H
ATOM   4483  HG  CYS B 548      14.609  21.967  39.817  1.00 56.90           H
ATOM   4484  N   ASN B 549      15.201  26.139  36.535  1.00 51.41           N
ATOM   4485  CA  ASN B 549      16.020  27.240  36.039  1.00 54.29           C
ATOM   4486  C   ASN B 549      15.106  28.228  35.318  1.00 51.48           C
ATOM   4487  O   ASN B 549      14.640  27.880  34.237  1.00 55.88           O
ATOM   4488  CB  ASN B 549      17.108  26.704  35.093  1.00 53.70           C
ATOM   4489  CG  ASN B 549      18.154  27.781  34.770  1.00 75.84           C
ATOM   4490  OD1 ASN B 549      17.996  28.968  35.084  1.00 61.24           O
ATOM   4491  ND2 ASN B 549      19.231  27.360  34.106  1.00 89.73           N
ATOM   4492  H   ASN B 549      15.299  25.230  36.098  1.00 61.69           H
ATOM   4493  HA  ASN B 549      16.510  27.700  36.896  1.00 65.15           H
ATOM   4494  HB2 ASN B 549      17.599  25.837  35.539  1.00 64.44           H
ATOM   4495  HB3 ASN B 549      16.652  26.368  34.160  1.00 64.44           H
ATOM   4496 HD21 ASN B 549      19.944  28.025  33.849  1.00107.67           H
ATOM   4497 HD22 ASN B 549      19.321  26.387  33.853  1.00107.67           H
ATOM   4498  N   PRO B 550      14.851  29.431  35.860  1.00 49.77           N
ATOM   4499  CA  PRO B 550      13.840  30.359  35.340  1.00 53.60           C
ATOM   4500  C   PRO B 550      14.131  30.905  33.943  1.00 58.23           C
ATOM   4501  O   PRO B 550      13.228  31.466  33.320  1.00 61.03           O
ATOM   4502  CB  PRO B 550      13.866  31.546  36.323  1.00 49.38           C
ATOM   4503  CG  PRO B 550      15.286  31.499  36.883  1.00 56.48           C
ATOM   4504  CD  PRO B 550      15.507  30.000  37.024  1.00 54.19           C
ATOM   4505  HA  PRO B 550      12.846  29.915  35.397  1.00 64.32           H
ATOM   4506  HB2 PRO B 550      13.618  32.513  35.884  1.00 59.25           H
ATOM   4507  HB3 PRO B 550      13.166  31.318  37.128  1.00 59.25           H
ATOM   4508  HG2 PRO B 550      15.991  31.955  36.184  1.00 67.77           H
ATOM   4509  HG3 PRO B 550      15.347  31.969  37.865  1.00 67.77           H
ATOM   4510  HD2 PRO B 550      16.580  29.816  37.028  1.00 65.03           H
ATOM   4511  HD3 PRO B 550      15.030  29.647  37.935  1.00 65.03           H
ATOM   4512  N   ASN B 551      15.370  30.755  33.461  1.00 54.09           N
ATOM   4513  CA  ASN B 551      15.757  31.195  32.136  1.00 60.32           C
ATOM   4514  C   ASN B 551      16.132  30.029  31.211  1.00 53.42           C
ATOM   4515  O   ASN B 551      16.841  30.201  30.228  1.00 48.59           O
ATOM   4516  CB  ASN B 551      16.795  32.310  32.286  1.00 72.15           C
ATOM   4517  CG  ASN B 551      18.046  31.864  33.013  1.00 65.93           C
ATOM   4518  OD1 ASN B 551      18.615  30.812  32.713  1.00 70.10           O
ATOM   4519  ND2 ASN B 551      18.516  32.712  33.928  1.00 56.20           N
ATOM   4520  H   ASN B 551      16.073  30.304  34.030  1.00 64.91           H
ATOM   4521  HA  ASN B 551      14.901  31.664  31.652  1.00 72.38           H
ATOM   4522  HB2 ASN B 551      17.074  32.598  31.283  1.00 86.57           H
ATOM   4523  HB3 ASN B 551      16.353  33.174  32.787  1.00 86.57           H
ATOM   4524 HD21 ASN B 551      19.365  32.483  34.423  1.00 67.44           H
ATOM   4525 HD22 ASN B 551      18.035  33.583  34.092  1.00 67.44           H
ATOM   4526  N   GLY B 552      15.555  28.857  31.473  1.00 45.46           N
ATOM   4527  CA  GLY B 552      15.517  27.719  30.565  1.00 36.22           C
ATOM   4528  C   GLY B 552      14.404  27.880  29.545  1.00 42.35           C
ATOM   4529  O   GLY B 552      13.656  28.861  29.572  1.00 45.92           O
ATOM   4530  H   GLY B 552      14.987  28.791  32.304  1.00 54.55           H
ATOM   4531  HA2 GLY B 552      16.472  27.619  30.051  1.00 43.47           H
ATOM   4532  HA3 GLY B 552      15.312  26.823  31.149  1.00 43.47           H
ATOM   4533  N   VAL B 553      14.293  26.900  28.638  1.00 39.49           N
ATOM   4534  CA  VAL B 553      13.341  26.944  27.538  1.00 35.28           C
ATOM   4535  C   VAL B 553      11.900  26.694  28.025  1.00 35.40           C
ATOM   4536  O   VAL B 553      10.971  27.319  27.555  1.00 36.34           O
ATOM   4537  CB  VAL B 553      13.450  25.862  26.400  1.00 38.80           C
ATOM   4538  CG1 VAL B 553      13.312  26.468  25.048  1.00 36.69           C
ATOM   4539  CG2 VAL B 553      14.687  24.969  26.566  1.00 40.91           C
ATOM   4540  H   VAL B 553      14.884  26.110  28.741  1.00 47.39           H
ATOM   4541  HA  VAL B 553      13.385  27.957  27.044  1.00 42.34           H
ATOM   4542  HB  VAL B 553      12.586  25.141  26.483  1.00 46.56           H
ATOM   4543 HG11 VAL B 553      13.050  25.702  24.303  1.00 44.03           H
ATOM   4544 HG12 VAL B 553      12.517  27.226  25.010  1.00 44.03           H
ATOM   4545 HG13 VAL B 553      14.232  26.946  24.709  1.00 44.03           H
ATOM   4546 HG21 VAL B 553      14.731  24.201  25.786  1.00 49.10           H
ATOM   4547 HG22 VAL B 553      15.593  25.581  26.431  1.00 49.10           H
ATOM   4548 HG23 VAL B 553      14.722  24.462  27.538  1.00 49.10           H
ATOM   4549  N   GLY B 554      11.764  25.669  28.891  1.00 37.30           N
ATOM   4550  CA  GLY B 554      10.496  25.150  29.361  1.00 37.19           C
ATOM   4551  C   GLY B 554       9.743  26.255  30.077  1.00 34.12           C
ATOM   4552  O   GLY B 554       8.610  26.524  29.683  1.00 37.66           O
ATOM   4553  H   GLY B 554      12.603  25.220  29.235  1.00 44.76           H
ATOM   4554  HA2 GLY B 554       9.900  24.835  28.505  1.00 44.63           H
ATOM   4555  HA3 GLY B 554      10.653  24.300  30.016  1.00 44.63           H
ATOM   4556  N   PRO B 555      10.375  26.966  31.023  1.00 32.30           N
ATOM   4557  CA  PRO B 555       9.770  28.139  31.645  1.00 35.27           C
ATOM   4558  C   PRO B 555       9.387  29.237  30.645  1.00 42.55           C
ATOM   4559  O   PRO B 555       8.308  29.808  30.757  1.00 35.46           O
ATOM   4560  CB  PRO B 555      10.848  28.641  32.620  1.00 36.58           C
ATOM   4561  CG  PRO B 555      11.544  27.349  33.033  1.00 34.94           C
ATOM   4562  CD  PRO B 555      11.622  26.614  31.704  1.00 38.89           C
ATOM   4563  HA  PRO B 555       8.913  27.826  32.241  1.00 42.33           H
ATOM   4564  HB2 PRO B 555      11.563  29.259  32.071  1.00 43.90           H
ATOM   4565  HB3 PRO B 555      10.455  29.194  33.474  1.00 43.90           H
ATOM   4566  HG2 PRO B 555      12.537  27.536  33.395  1.00 41.93           H
ATOM   4567  HG3 PRO B 555      10.947  26.814  33.774  1.00 41.93           H
ATOM   4568  HD2 PRO B 555      12.476  26.976  31.139  1.00 46.67           H
ATOM   4569  HD3 PRO B 555      11.702  25.551  31.914  1.00 46.67           H
ATOM   4570  N   TRP B 556      10.236  29.521  29.654  1.00 38.07           N
ATOM   4571  CA  TRP B 556       9.976  30.577  28.676  1.00 37.30           C
ATOM   4572  C   TRP B 556       8.767  30.247  27.778  1.00 34.92           C
ATOM   4573  O   TRP B 556       7.931  31.113  27.537  1.00 39.53           O
ATOM   4574  CB  TRP B 556      11.251  30.841  27.876  1.00 38.66           C
ATOM   4575  CG  TRP B 556      11.101  31.830  26.770  1.00 32.37           C
ATOM   4576  CD1 TRP B 556      11.340  33.155  26.850  1.00 39.40           C
ATOM   4577  CD2 TRP B 556      10.672  31.576  25.405  1.00 28.18           C
ATOM   4578  NE1 TRP B 556      11.088  33.737  25.632  1.00 45.65           N
ATOM   4579  CE2 TRP B 556      10.665  32.812  24.703  1.00 39.30           C
ATOM   4580  CE3 TRP B 556      10.321  30.416  24.685  1.00 28.16           C
ATOM   4581  CZ2 TRP B 556      10.356  32.888  23.339  1.00 31.42           C
ATOM   4582  CZ3 TRP B 556       9.975  30.492  23.326  1.00 34.75           C
ATOM   4583  CH2 TRP B 556      10.000  31.721  22.655  1.00 33.76           C
ATOM   4584  H   TRP B 556      11.098  29.001  29.571  1.00 45.68           H
ATOM   4585  HA  TRP B 556       9.745  31.494  29.220  1.00 44.76           H
ATOM   4586  HB2 TRP B 556      12.018  31.195  28.567  1.00 46.40           H
ATOM   4587  HB3 TRP B 556      11.583  29.900  27.435  1.00 46.40           H
ATOM   4588  HD1 TRP B 556      11.679  33.680  27.733  1.00 47.28           H
ATOM   4589  HE1 TRP B 556      11.256  34.718  25.447  1.00 54.78           H
ATOM   4590  HE3 TRP B 556      10.334  29.460  25.181  1.00 33.79           H
ATOM   4591  HZ2 TRP B 556      10.440  33.827  22.816  1.00 37.71           H
ATOM   4592  HZ3 TRP B 556       9.703  29.599  22.787  1.00 41.70           H
ATOM   4593  HH2 TRP B 556       9.755  31.769  21.605  1.00 40.52           H
ATOM   4594  N   LYS B 557       8.635  28.999  27.321  1.00 29.34           N
ATOM   4595  CA  LYS B 557       7.522  28.541  26.496  1.00 32.38           C
ATOM   4596  C   LYS B 557       6.178  28.685  27.258  1.00 31.07           C
ATOM   4597  O   LYS B 557       5.273  29.334  26.808  1.00 29.39           O
ATOM   4598  CB  LYS B 557       7.656  27.049  26.132  1.00 28.99           C
ATOM   4599  CG  LYS B 557       8.633  26.801  24.987  1.00 36.40           C
ATOM   4600  CD  LYS B 557       8.596  25.319  24.561  1.00 32.42           C
ATOM   4601  CE  LYS B 557       9.232  24.456  25.661  1.00 35.32           C
ATOM   4602  NZ  LYS B 557       9.267  23.009  25.230  1.00 46.42           N1+
ATOM   4603  H   LYS B 557       9.329  28.339  27.596  1.00 35.21           H
ATOM   4604  HA  LYS B 557       7.457  29.160  25.556  1.00 38.86           H
ATOM   4605  HB2 LYS B 557       7.986  26.480  27.027  1.00 34.78           H
ATOM   4606  HB3 LYS B 557       6.656  26.649  25.862  1.00 34.78           H
ATOM   4607  HG2 LYS B 557       8.388  27.450  24.122  1.00 43.67           H
ATOM   4608  HG3 LYS B 557       9.658  27.100  25.293  1.00 43.67           H
ATOM   4609  HD2 LYS B 557       7.554  25.015  24.354  1.00 38.90           H
ATOM   4610  HD3 LYS B 557       9.147  25.205  23.604  1.00 38.90           H
ATOM   4611  HE2 LYS B 557      10.282  24.794  25.878  1.00 42.39           H
ATOM   4612  HE3 LYS B 557       8.689  24.547  26.629  1.00 42.39           H
ATOM   4613  HZ1 LYS B 557       8.480  22.458  25.627  1.00 55.70           H
ATOM   4614  HZ2 LYS B 557       9.216  22.916  24.199  1.00 55.70           H
ATOM   4615  HZ3 LYS B 557      10.191  22.545  25.553  1.00 55.70           H
ATOM   4616  N   LEU B 558       6.134  28.096  28.474  1.00 38.71           N
ATOM   4617  CA  LEU B 558       5.000  28.194  29.413  1.00 40.45           C
ATOM   4618  C   LEU B 558       4.653  29.653  29.742  1.00 33.52           C
ATOM   4619  O   LEU B 558       3.484  30.016  29.812  1.00 39.68           O
ATOM   4620  CB  LEU B 558       5.293  27.431  30.719  1.00 38.19           C
ATOM   4621  CG  LEU B 558       5.490  25.914  30.553  1.00 32.92           C
ATOM   4622  CD1 LEU B 558       5.817  25.275  31.907  1.00 41.03           C
ATOM   4623  CD2 LEU B 558       4.260  25.222  29.974  1.00 31.18           C
ATOM   4624  H   LEU B 558       6.963  27.612  28.794  1.00 46.45           H
ATOM   4625  HA  LEU B 558       4.129  27.750  28.936  1.00 48.54           H
ATOM   4626  HB2 LEU B 558       6.192  27.853  31.171  1.00 45.83           H
ATOM   4627  HB3 LEU B 558       4.464  27.594  31.406  1.00 45.83           H
ATOM   4628  HG  LEU B 558       6.316  25.720  29.878  1.00 39.50           H
ATOM   4629 HD11 LEU B 558       6.023  24.212  31.782  1.00 49.24           H
ATOM   4630 HD12 LEU B 558       6.701  25.748  32.336  1.00 49.24           H
ATOM   4631 HD13 LEU B 558       4.976  25.399  32.595  1.00 49.24           H
ATOM   4632 HD21 LEU B 558       4.441  24.150  29.908  1.00 37.42           H
ATOM   4633 HD22 LEU B 558       3.400  25.391  30.620  1.00 37.42           H
ATOM   4634 HD23 LEU B 558       4.043  25.589  28.973  1.00 37.42           H
ATOM   4635  N   ARG B 559       5.654  30.510  29.925  1.00 35.58           N
ATOM   4636  CA  ARG B 559       5.444  31.928  30.145  1.00 36.13           C
ATOM   4637  C   ARG B 559       4.787  32.554  28.907  1.00 40.66           C
ATOM   4638  O   ARG B 559       3.790  33.239  29.089  1.00 38.63           O
ATOM   4639  CB  ARG B 559       6.766  32.542  30.617  1.00 46.29           C
ATOM   4640  CG  ARG B 559       6.621  33.839  31.408  1.00 67.38           C
ATOM   4641  CD  ARG B 559       7.927  34.635  31.308  1.00 69.76           C
ATOM   4642  NE  ARG B 559       7.776  36.037  31.747  1.00100.38           N
ATOM   4643  CZ  ARG B 559       8.393  37.083  31.182  1.00 90.66           C
ATOM   4644  NH1 ARG B 559       9.094  36.912  30.078  1.00 84.53           N
ATOM   4645  NH2 ARG B 559       8.325  38.308  31.709  1.00 94.03           N1+
ATOM   4646  H   ARG B 559       6.608  30.172  29.902  1.00 42.69           H
ATOM   4647  HA  ARG B 559       4.737  32.018  30.970  1.00 43.35           H
ATOM   4648  HB2 ARG B 559       7.220  31.856  31.330  1.00 55.55           H
ATOM   4649  HB3 ARG B 559       7.442  32.651  29.769  1.00 55.55           H
ATOM   4650  HG2 ARG B 559       5.801  34.419  30.995  1.00 80.86           H
ATOM   4651  HG3 ARG B 559       6.392  33.608  32.450  1.00 80.86           H
ATOM   4652  HD2 ARG B 559       8.641  34.166  31.976  1.00 83.71           H
ATOM   4653  HD3 ARG B 559       8.314  34.580  30.291  1.00 83.71           H
ATOM   4654  HE  ARG B 559       7.250  36.196  32.592  1.00120.46           H
ATOM   4655 HH11 ARG B 559       9.171  35.995  29.664  1.00101.44           H
ATOM   4656 HH12 ARG B 559       9.569  37.689  29.650  1.00101.44           H
ATOM   4657 HH21 ARG B 559       7.793  38.468  32.550  1.00112.83           H
ATOM   4658 HH22 ARG B 559       8.811  39.074  31.266  1.00112.83           H
ATOM   4659  N   CYS B 560       5.233  32.250  27.672  1.00 30.89           N
ATOM   4660  CA  CYS B 560       4.654  32.791  26.436  1.00 38.41           C
ATOM   4661  C   CYS B 560       3.172  32.411  26.321  1.00 36.06           C
ATOM   4662  O   CYS B 560       2.324  33.247  26.022  1.00 34.09           O
ATOM   4663  CB  CYS B 560       5.417  32.352  25.153  1.00 34.54           C
ATOM   4664  SG  CYS B 560       7.084  33.085  25.051  1.00 38.25           S
ATOM   4665  H   CYS B 560       6.015  31.618  27.584  1.00 37.07           H
ATOM   4666  HA  CYS B 560       4.726  33.878  26.491  1.00 46.09           H
ATOM   4667  HB2 CYS B 560       5.485  31.267  25.087  1.00 41.45           H
ATOM   4668  HB3 CYS B 560       4.846  32.704  24.298  1.00 41.45           H
ATOM   4669  HG  CYS B 560       7.695  32.288  25.933  1.00 45.90           H
ATOM   4670  N   LEU B 561       2.859  31.141  26.558  1.00 29.48           N
ATOM   4671  CA  LEU B 561       1.506  30.635  26.500  1.00 30.54           C
ATOM   4672  C   LEU B 561       0.645  31.315  27.587  1.00 39.92           C
ATOM   4673  O   LEU B 561      -0.378  31.911  27.268  1.00 35.21           O
ATOM   4674  CB  LEU B 561       1.568  29.106  26.604  1.00 28.12           C
ATOM   4675  CG  LEU B 561       2.112  28.410  25.331  1.00 30.15           C
ATOM   4676  CD1 LEU B 561       2.447  26.944  25.619  1.00 30.63           C
ATOM   4677  CD2 LEU B 561       1.110  28.455  24.165  1.00 34.77           C
ATOM   4678  H   LEU B 561       3.591  30.508  26.847  1.00 35.38           H
ATOM   4679  HA  LEU B 561       1.080  30.898  25.534  1.00 36.65           H
ATOM   4680  HB2 LEU B 561       2.229  28.858  27.435  1.00 33.74           H
ATOM   4681  HB3 LEU B 561       0.575  28.712  26.838  1.00 33.74           H
ATOM   4682  HG  LEU B 561       3.026  28.906  25.000  1.00 36.18           H
ATOM   4683 HD11 LEU B 561       2.880  26.490  24.729  1.00 36.75           H
ATOM   4684 HD12 LEU B 561       3.171  26.878  26.431  1.00 36.75           H
ATOM   4685 HD13 LEU B 561       1.542  26.403  25.896  1.00 36.75           H
ATOM   4686 HD21 LEU B 561       1.547  27.987  23.281  1.00 41.72           H
ATOM   4687 HD22 LEU B 561       0.193  27.923  24.432  1.00 41.72           H
ATOM   4688 HD23 LEU B 561       0.861  29.486  23.916  1.00 41.72           H
ATOM   4689  N   ALA B 562       1.077  31.290  28.853  1.00 37.80           N
ATOM   4690  CA  ALA B 562       0.304  31.810  29.985  1.00 43.82           C
ATOM   4691  C   ALA B 562       0.049  33.307  29.847  1.00 36.65           C
ATOM   4692  O   ALA B 562      -1.110  33.709  29.937  1.00 42.71           O
ATOM   4693  CB  ALA B 562       0.998  31.502  31.318  1.00 36.83           C
ATOM   4694  H   ALA B 562       1.980  30.883  29.049  1.00 45.36           H
ATOM   4695  HA  ALA B 562      -0.659  31.297  29.994  1.00 52.59           H
ATOM   4696  HB1 ALA B 562       0.380  31.859  32.143  1.00 44.20           H
ATOM   4697  HB2 ALA B 562       1.141  30.428  31.434  1.00 44.20           H
ATOM   4698  HB3 ALA B 562       1.965  32.001  31.338  1.00 44.20           H
ATOM   4699  N   GLN B 563       1.094  34.109  29.577  1.00 43.60           N
ATOM   4700  CA  GLN B 563       0.972  35.540  29.292  1.00 38.80           C
ATOM   4701  C   GLN B 563      -0.056  35.827  28.192  1.00 42.92           C
ATOM   4702  O   GLN B 563      -0.795  36.804  28.308  1.00 43.27           O
ATOM   4703  CB  GLN B 563       2.321  36.158  28.908  1.00 44.81           C
ATOM   4704  CG  GLN B 563       3.309  36.364  30.083  1.00 38.67           C
ATOM   4705  CD  GLN B 563       4.602  37.030  29.596  1.00 63.04           C
ATOM   4706  OE1 GLN B 563       5.667  36.437  29.671  1.00 74.28           O
ATOM   4707  NE2 GLN B 563       4.546  38.249  29.053  1.00 63.00           N
ATOM   4708  H   GLN B 563       2.008  33.691  29.479  1.00 52.32           H
ATOM   4709  HA  GLN B 563       0.628  36.025  30.204  1.00 46.56           H
ATOM   4710  HB2 GLN B 563       2.796  35.543  28.142  1.00 53.77           H
ATOM   4711  HB3 GLN B 563       2.125  37.134  28.463  1.00 53.77           H
ATOM   4712  HG2 GLN B 563       2.847  37.004  30.833  1.00 46.40           H
ATOM   4713  HG3 GLN B 563       3.545  35.406  30.540  1.00 46.40           H
ATOM   4714 HE21 GLN B 563       3.662  38.733  28.973  1.00 75.60           H
ATOM   4715 HE22 GLN B 563       5.395  38.677  28.712  1.00 75.60           H
ATOM   4716  N   THR B 564      -0.089  35.006  27.132  1.00 37.24           N
ATOM   4717  CA  THR B 564      -0.954  35.233  25.979  1.00 42.05           C
ATOM   4718  C   THR B 564      -2.414  34.977  26.347  1.00 43.34           C
ATOM   4719  O   THR B 564      -3.278  35.799  26.039  1.00 39.33           O
ATOM   4720  CB  THR B 564      -0.480  34.429  24.737  1.00 41.47           C
ATOM   4721  OG1 THR B 564       0.784  34.892  24.324  1.00 39.31           O
ATOM   4722  CG2 THR B 564      -1.407  34.580  23.529  1.00 37.41           C
ATOM   4723  H   THR B 564       0.509  34.191  27.116  1.00 44.69           H
ATOM   4724  HA  THR B 564      -0.851  36.288  25.724  1.00 50.46           H
ATOM   4725  HB  THR B 564      -0.403  33.371  24.993  1.00 49.76           H
ATOM   4726  HG1 THR B 564       1.422  34.666  25.008  1.00 47.17           H
ATOM   4727 HG21 THR B 564      -0.972  34.070  22.671  1.00 44.89           H
ATOM   4728 HG22 THR B 564      -2.377  34.137  23.745  1.00 44.89           H
ATOM   4729 HG23 THR B 564      -1.530  35.633  23.277  1.00 44.89           H
ATOM   4730  N   PHE B 565      -2.704  33.853  27.007  1.00 38.63           N
ATOM   4731  CA  PHE B 565      -4.069  33.591  27.452  1.00 43.71           C
ATOM   4732  C   PHE B 565      -4.508  34.518  28.588  1.00 40.85           C
ATOM   4733  O   PHE B 565      -5.704  34.671  28.833  1.00 48.21           O
ATOM   4734  CB  PHE B 565      -4.230  32.133  27.868  1.00 46.15           C
ATOM   4735  CG  PHE B 565      -4.090  31.134  26.747  1.00 34.26           C
ATOM   4736  CD1 PHE B 565      -2.992  30.266  26.709  1.00 41.13           C
ATOM   4737  CD2 PHE B 565      -5.075  31.058  25.753  1.00 42.26           C
ATOM   4738  CE1 PHE B 565      -2.850  29.368  25.644  1.00 40.47           C
ATOM   4739  CE2 PHE B 565      -4.965  30.112  24.730  1.00 41.48           C
ATOM   4740  CZ  PHE B 565      -3.847  29.274  24.670  1.00 36.60           C
ATOM   4741  H   PHE B 565      -1.972  33.199  27.244  1.00 46.35           H
ATOM   4742  HA  PHE B 565      -4.736  33.771  26.607  1.00 52.46           H
ATOM   4743  HB2 PHE B 565      -3.521  31.908  28.667  1.00 55.38           H
ATOM   4744  HB3 PHE B 565      -5.234  32.019  28.265  1.00 55.38           H
ATOM   4745  HD1 PHE B 565      -2.253  30.288  27.494  1.00 49.36           H
ATOM   4746  HD2 PHE B 565      -5.933  31.712  25.787  1.00 50.71           H
ATOM   4747  HE1 PHE B 565      -1.983  28.730  25.589  1.00 48.56           H
ATOM   4748  HE2 PHE B 565      -5.726  30.045  23.970  1.00 49.77           H
ATOM   4749  HZ  PHE B 565      -3.749  28.562  23.864  1.00 43.92           H
ATOM   4750  N   ALA B 566      -3.562  35.112  29.307  1.00 42.61           N
ATOM   4751  CA  ALA B 566      -3.860  36.015  30.405  1.00 50.84           C
ATOM   4752  C   ALA B 566      -4.472  37.330  29.910  1.00 48.89           C
ATOM   4753  O   ALA B 566      -5.161  37.994  30.680  1.00 55.69           O
ATOM   4754  CB  ALA B 566      -2.606  36.240  31.256  1.00 46.12           C
ATOM   4755  H   ALA B 566      -2.591  34.918  29.103  1.00 51.13           H
ATOM   4756  HA  ALA B 566      -4.593  35.524  31.044  1.00 61.01           H
ATOM   4757  HB1 ALA B 566      -2.852  36.891  32.093  1.00 55.35           H
ATOM   4758  HB2 ALA B 566      -2.248  35.287  31.647  1.00 55.35           H
ATOM   4759  HB3 ALA B 566      -1.825  36.716  30.665  1.00 55.35           H
ATOM   4760  N   THR B 567      -4.246  37.707  28.645  1.00 49.49           N
ATOM   4761  CA  THR B 567      -4.889  38.883  28.033  1.00 52.83           C
ATOM   4762  C   THR B 567      -6.437  38.746  27.948  1.00 52.63           C
ATOM   4763  O   THR B 567      -7.119  39.763  27.804  1.00 55.28           O
ATOM   4764  CB  THR B 567      -4.275  39.217  26.646  1.00 46.54           C
ATOM   4765  OG1 THR B 567      -4.597  38.262  25.640  1.00 56.01           O
ATOM   4766  CG2 THR B 567      -2.755  39.374  26.687  1.00 39.85           C
ATOM   4767  H   THR B 567      -3.655  37.132  28.061  1.00 59.39           H
ATOM   4768  HA  THR B 567      -4.680  39.737  28.677  1.00 63.40           H
ATOM   4769  HB  THR B 567      -4.682  40.179  26.327  1.00 55.84           H
ATOM   4770  HG1 THR B 567      -4.089  37.458  25.790  1.00 67.21           H
ATOM   4771 HG21 THR B 567      -2.398  39.685  25.704  1.00 47.82           H
ATOM   4772 HG22 THR B 567      -2.485  40.126  27.430  1.00 47.82           H
ATOM   4773 HG23 THR B 567      -2.278  38.427  26.933  1.00 47.82           H
ATOM   4774  N   GLY B 568      -6.994  37.516  27.969  1.00 54.75           N
ATOM   4775  CA  GLY B 568      -8.421  37.230  27.755  1.00 49.81           C
ATOM   4776  C   GLY B 568      -8.859  37.338  26.282  1.00 52.14           C
ATOM   4777  O   GLY B 568     -10.007  37.041  25.950  1.00 61.61           O
ATOM   4778  H   GLY B 568      -6.389  36.716  28.094  1.00 65.69           H
ATOM   4779  HA2 GLY B 568      -8.629  36.216  28.100  1.00 59.77           H
ATOM   4780  HA3 GLY B 568      -9.011  37.939  28.335  1.00 59.77           H
ATOM   4781  N   GLU B 569      -7.956  37.744  25.391  1.00 43.82           N
ATOM   4782  CA  GLU B 569      -8.230  37.916  23.970  1.00 48.58           C
ATOM   4783  C   GLU B 569      -8.271  36.603  23.160  1.00 42.60           C
ATOM   4784  O   GLU B 569      -8.628  36.627  21.982  1.00 49.24           O
ATOM   4785  CB  GLU B 569      -7.179  38.865  23.402  1.00 52.39           C
ATOM   4786  CG  GLU B 569      -7.163  40.212  24.152  1.00 62.99           C
ATOM   4787  CD  GLU B 569      -6.389  41.251  23.354  1.00 73.66           C
ATOM   4788  OE1 GLU B 569      -6.789  41.474  22.184  1.00 61.89           O
ATOM   4789  OE2 GLU B 569      -5.399  41.786  23.908  1.00 76.26           O1-
ATOM   4790  H   GLU B 569      -7.032  37.986  25.715  1.00 52.58           H
ATOM   4791  HA  GLU B 569      -9.201  38.401  23.869  1.00 58.30           H
ATOM   4792  HB2 GLU B 569      -6.197  38.400  23.490  1.00 62.86           H
ATOM   4793  HB3 GLU B 569      -7.387  39.029  22.344  1.00 62.86           H
ATOM   4794  HG2 GLU B 569      -8.199  40.548  24.226  1.00 75.58           H
ATOM   4795  HG3 GLU B 569      -6.735  40.106  25.148  1.00 75.58           H
ATOM   4796  N   VAL B 570      -7.869  35.472  23.758  1.00 44.49           N
ATOM   4797  CA  VAL B 570      -7.793  34.155  23.115  1.00 50.42           C
ATOM   4798  C   VAL B 570      -8.728  33.202  23.863  1.00 45.72           C
ATOM   4799  O   VAL B 570      -8.381  32.644  24.906  1.00 48.07           O
ATOM   4800  CB  VAL B 570      -6.335  33.628  23.067  1.00 40.01           C
ATOM   4801  CG1 VAL B 570      -6.286  32.360  22.211  1.00 40.40           C
ATOM   4802  CG2 VAL B 570      -5.344  34.646  22.500  1.00 45.36           C
ATOM   4803  H   VAL B 570      -7.590  35.523  24.728  1.00 53.39           H
ATOM   4804  HA  VAL B 570      -8.148  34.239  22.086  1.00 60.50           H
ATOM   4805  HB  VAL B 570      -6.004  33.372  24.074  1.00 48.01           H
ATOM   4806 HG11 VAL B 570      -5.261  31.991  22.144  1.00 48.47           H
ATOM   4807 HG12 VAL B 570      -6.908  31.580  22.651  1.00 48.47           H
ATOM   4808 HG13 VAL B 570      -6.654  32.581  21.213  1.00 48.47           H
ATOM   4809 HG21 VAL B 570      -4.348  34.206  22.461  1.00 54.44           H
ATOM   4810 HG22 VAL B 570      -5.645  34.933  21.492  1.00 54.44           H
ATOM   4811 HG23 VAL B 570      -5.301  35.531  23.138  1.00 54.44           H
ATOM   4812  N   SER B 571      -9.918  33.007  23.300  1.00 48.06           N
ATOM   4813  CA  SER B 571     -10.977  32.191  23.883  1.00 52.51           C
ATOM   4814  C   SER B 571     -12.033  31.834  22.824  1.00 42.37           C
ATOM   4815  O   SER B 571     -11.934  32.198  21.650  1.00 51.84           O
ATOM   4816  CB  SER B 571     -11.573  32.908  25.108  1.00 49.67           C
ATOM   4817  OG  SER B 571     -12.033  34.201  24.735  1.00 57.20           O
ATOM   4818  H   SER B 571     -10.141  33.505  22.451  1.00 57.67           H
ATOM   4819  HA  SER B 571     -10.546  31.254  24.238  1.00 63.02           H
ATOM   4820  HB2 SER B 571     -12.395  32.325  25.524  1.00 59.60           H
ATOM   4821  HB3 SER B 571     -10.801  33.007  25.871  1.00 59.60           H
ATOM   4822  HG  SER B 571     -12.148  34.730  25.528  1.00 68.64           H
ATOM   4823  N   GLY B 572     -13.006  31.037  23.257  1.00 41.93           N
ATOM   4824  CA  GLY B 572     -14.004  30.407  22.415  1.00 44.96           C
ATOM   4825  C   GLY B 572     -14.405  29.062  23.008  1.00 43.81           C
ATOM   4826  O   GLY B 572     -14.033  28.730  24.132  1.00 44.24           O
ATOM   4827  H   GLY B 572     -12.973  30.722  24.218  1.00 50.31           H
ATOM   4828  HA2 GLY B 572     -14.882  31.049  22.358  1.00 53.95           H
ATOM   4829  HA3 GLY B 572     -13.600  30.257  21.415  1.00 53.95           H
ATOM   4830  N   ARG B 573     -15.147  28.285  22.222  1.00 40.28           N
ATOM   4831  CA  ARG B 573     -15.553  26.939  22.570  1.00 44.37           C
ATOM   4832  C   ARG B 573     -14.433  25.980  22.247  1.00 44.03           C
ATOM   4833  O   ARG B 573     -14.131  25.094  23.042  1.00 47.42           O
ATOM   4834  CB  ARG B 573     -16.819  26.571  21.792  1.00 43.01           C
ATOM   4835  H   ARG B 573     -15.380  28.611  21.294  1.00 48.33           H
ATOM   4836  HA  ARG B 573     -15.769  26.888  23.636  1.00 53.24           H
ATOM   4837  HB1 ARG B 573     -17.626  27.268  22.021  1.00 51.61           H
ATOM   4838  HB3 ARG B 573     -17.139  25.562  22.050  1.00 51.61           H
ATOM   4839  N   THR B 574     -13.842  26.176  21.065  1.00 49.83           N
ATOM   4840  CA  THR B 574     -13.081  25.174  20.324  1.00 46.98           C
ATOM   4841  C   THR B 574     -11.630  25.590  20.110  1.00 46.83           C
ATOM   4842  O   THR B 574     -11.337  26.696  19.642  1.00 40.36           O
ATOM   4843  CB  THR B 574     -13.818  24.924  18.996  1.00 46.52           C
ATOM   4844  OG1 THR B 574     -14.991  24.219  19.329  1.00 47.47           O
ATOM   4845  CG2 THR B 574     -13.087  24.034  18.000  1.00 54.39           C
ATOM   4846  H   THR B 574     -14.139  26.988  20.542  1.00 59.79           H
ATOM   4847  HA  THR B 574     -13.106  24.241  20.884  1.00 56.37           H
ATOM   4848  HB  THR B 574     -14.061  25.874  18.518  1.00 55.82           H
ATOM   4849  HG1 THR B 574     -15.491  24.062  18.523  1.00 56.96           H
ATOM   4850 HG21 THR B 574     -13.681  23.925  17.095  1.00 65.27           H
ATOM   4851 HG22 THR B 574     -12.111  24.442  17.751  1.00 65.27           H
ATOM   4852 HG23 THR B 574     -12.957  23.047  18.433  1.00 65.27           H
ATOM   4853  N   LEU B 575     -10.734  24.639  20.407  1.00 42.04           N
ATOM   4854  CA  LEU B 575      -9.317  24.723  20.106  1.00 41.52           C
ATOM   4855  C   LEU B 575      -8.867  23.427  19.455  1.00 44.10           C
ATOM   4856  O   LEU B 575      -9.307  22.351  19.869  1.00 39.65           O
[truncated: 295,437 more chars]
