# Supplementary material for: High-throughput quantum-mechanics/molecular-mechanics (ONIOM) macromolecular crystallographic refinement with PHENIX/DivCon: the impact of mixed Hamiltonian methods on ligand and protein structure
Source: Acta Crystallogr D Struct Biol. 2018 Oct 29;74(Pt 11):1063–77. doi: 10.1107/S2059798318012913 (PMC6213575; doi:10.1107/S2059798318012913)
Supplement: Supplementary file 2 [file d-74-01063-sup2.gz › results_ONIOM/1HNN-H.cif]

#
# Files merged : Wed Jan 11 04:32:56 2017
#
#	/scratch/oleg/2711224.gondor.quantumbioinc.com/ligandsCIF/SAH.cif
#	/scratch/oleg/2711224.gondor.quantumbioinc.com/ligandsCIF/SKF.cif
#
data_comp_list


#
data_comp_SAH
#
loop_
_chem_comp_atom.comp_id
_chem_comp_atom.atom_id
_chem_comp_atom.type_symbol
_chem_comp_atom.type_energy
_chem_comp_atom.partial_charge
_chem_comp_atom.x
_chem_comp_atom.y
_chem_comp_atom.z
SAH        N       N   NT3   -0.448663986833   26.7720   52.6940   18.3750
SAH        H1      H   H     0.294047020766   26.5190   53.3367   17.6381
SAH        HN1     H   H     0.294047020766   27.0055   53.2133   19.2092
SAH        HN2     H   H     0.294047020766   25.9939   52.0795   18.5677
SAH        CA      C   CH1   0.281008027885   27.9330   51.8970   17.9530
SAH        HA      H   HCH1  0.0382990245011   28.7353   52.6166   17.7899
SAH        CB      C   CH2   0.00314602272226   28.2380   50.8450   19.0080
SAH        HB1     H   HCH2  0.0310610220073   29.1067   50.2826   18.6657
SAH        HB2     H   HCH2  0.0310610220073   27.3751   50.1815   19.0654
SAH        CG      C   CH2   -0.332266963629   28.5310   51.3190   20.3970
SAH        HG1     H   HCH2  0.190291025137   27.7011   51.0345   21.0439
SAH        HG2     H   HCH2  0.190291025137   28.6239   52.4049   20.3816
SAH        SD      S   S2    -0.299700982479   30.0250   50.6330   21.0590
SAH        C       C   C     0.62509300598   27.6670   51.0860   16.7060
SAH        O       O   O     -0.671228982126   26.4870   51.0530   16.2800
SAH        OXT     O   O     -0.671228982126   28.5990   50.3970   16.2430
SAH        C5'     C   CH2   -0.183787978793   29.9010   51.3660   22.6910
SAH        H5'1    H   HCH2  0.132423021293   30.7047   50.9563   23.3028
SAH        H5'2    H   HCH2  0.132423021293   28.9389   51.0773   23.1143
SAH        C4'     C   CH1   0.306013010832   29.9960   52.8390   22.7470
SAH        H4'     H   HCH1  0.0722080249567   29.2565   53.2867   22.0831
SAH        O4'     O   O2    -0.495065964373   29.8660   53.1010   24.1480
SAH        C3'     C   CH1   0.368042014928   31.4100   53.4410   22.2820
SAH        H3'     H   HCH1  0.0121240228656   32.0647   52.7096   21.8081
SAH        O3'     O   OH1   -0.739099956669   31.3770   54.4220   21.1880
SAH        HO3'    H   HOH1  0.462126009553   30.8184   55.1507   21.4683
SAH        C2'     C   CH1   0.0271800220251   31.9030   53.9940   23.6330
SAH        H2'     H   HCH1  0.123920023835   32.5259   53.2945   24.1906
SAH        O2'     O   OH1   -0.62660000435   32.8780   55.0570   23.5930
SAH        HO2'    H   HOH1  0.361849032731   32.4859   55.7927   23.1170
SAH        C1'     C   CR55  0.0122020229939   30.5650   54.3070   24.3070
SAH        H1'     H   HCH1  0.189020015692   30.2104   55.2371   23.8628
SAH        N9      N   NR5   -0.00647197717236   30.5210   54.5370   25.7610
SAH        C8      C   CR15  0.204659022783   31.4550   54.1210   26.7550
SAH        H8      H   HCR5  0.180839024877   32.3576   53.5638   26.5518
SAH        N7      N   NRD5  -0.639107979452   31.0730   54.5040   27.9450
SAH        C5      C   CR56  0.162877016163   29.8560   55.1970   27.7620
SAH        C6      C   CR6   0.702457033479   28.9420   55.8450   28.6470
SAH        N6      N   NT2   -0.979342974348   29.1610   55.8960   29.9590
SAH        HN61    H   H     0.442422025293   28.5024   56.3667   30.5630
SAH        HN62    H   H     0.442422025293   29.9858   55.4640   30.3505
SAH        N1      N   NRD6  -0.706326998389   27.8020   56.4490   28.1560
SAH        C2      C   CR16  0.415209018082   27.5940   56.3910   26.8290
SAH        H2      H   HCR6  0.104113020397   26.6927   56.8663   26.4710
SAH        N3      N   NRD6  -0.493458963545   28.3680   55.8150   25.8910
SAH        C4      C   CR56  0.165433027243   29.4950   55.2230   26.4230
#
loop_
_chem_comp_bond.comp_id
_chem_comp_bond.atom_id_1
_chem_comp_bond.atom_id_2
_chem_comp_bond.type
_chem_comp_bond.value_dist
_chem_comp_bond.value_dist_esd
SAH  H1      N      single        1.029 0.020
SAH  HN1     N      single        1.028 0.020
SAH  HN2     N      single        1.029 0.020
SAH  CA      N      single        1.492 0.020
SAH  HA      CA     single        1.096 0.020
SAH  CB      CA     single        1.534 0.020
SAH  HB1     CB     single        1.099 0.020
SAH  HB2     CB     single        1.099 0.020
SAH  CG      CB     single        1.531 0.020
SAH  HG1     CG     single        1.094 0.020
SAH  HG2     CG     single        1.094 0.020
SAH  SD      CG     single        1.823 0.020
SAH  C5'     SD     single        1.822 0.020
SAH  H5'1    C5'    single        1.096 0.020
SAH  H5'2    C5'    single        1.096 0.020
SAH  C4'     C5'    single        1.532 0.020
SAH  H4'     C4'    single        1.095 0.020
SAH  C3'     C4'    single        1.525 0.020
SAH  H3'     C3'    single        1.092 0.020
SAH  C2'     C3'    single        1.515 0.020
SAH  H2'     C2'    single        1.096 0.020
SAH  C1'     C2'    single        1.526 0.020
SAH  H1'     C1'    single        1.097 0.020
SAH  N9      C1'    single        1.454 0.020
SAH  C8      N9     aromatic      1.370 0.020
SAH  H8      C8     single        1.081 0.020
SAH  N7      C8     aromatic      1.316 0.020
SAH  C5      N7     aromatic      1.372 0.020
SAH  C6      C5     aromatic      1.404 0.020
SAH  N6      C6     single        1.382 0.020
SAH  HN61    N6     single        1.011 0.020
SAH  HN62    N6     single        1.011 0.020
SAH  N1      C6     aromatic      1.364 0.020
SAH  C2      N1     aromatic      1.354 0.020
SAH  H2      C2     single        1.085 0.020
SAH  N3      C2     aromatic      1.347 0.020
SAH  C4      N3     aromatic      1.343 0.020
SAH  O4'     C1'    single        1.443 0.020
SAH  O2'     C2'    single        1.414 0.020
SAH  HO2'    O2'    single        0.972 0.020
SAH  O3'     C3'    single        1.428 0.020
SAH  HO3'    O3'    single        0.972 0.020
SAH  C       CA     single        1.533 0.020
SAH  O       C      single        1.263 0.020
SAH  OXT     C      double        1.264 0.020
SAH  C4'     O4'    single        1.449 0.020
SAH  N9      C4     aromatic      1.373 0.020
SAH  C5      C4     aromatic      1.387 0.020
#
loop_
_chem_comp_angle.comp_id
_chem_comp_angle.atom_id_1
_chem_comp_angle.atom_id_2
_chem_comp_angle.atom_id_3
_chem_comp_angle.value_angle
_chem_comp_angle.value_angle_esd
SAH  H1      N       HN1          106.92 3.000
SAH  H1      N       HN2          107.30 3.000
SAH  H1      N       CA           110.93 3.000
SAH  HN1     N       HN2          107.72 3.000
SAH  HN1     N       CA           112.02 3.000
SAH  HN2     N       CA           111.70 3.000
SAH  HA      CA      CB           110.73 3.000
SAH  HA      CA      C            109.74 3.000
SAH  CB      CA      C            107.70 3.000
SAH  N       CA      HA           105.63 3.000
SAH  N       CA      CB           109.78 3.000
SAH  N       CA      C            113.29 3.000
SAH  HB1     CB      HB2          106.43 3.000
SAH  HB1     CB      CG           109.21 3.000
SAH  HB2     CB      CG           109.73 3.000
SAH  CA      CB      HB1          108.50 3.000
SAH  CA      CB      HB2          109.81 3.000
SAH  CA      CB      CG           112.95 3.000
SAH  HG1     CG      HG2          109.02 3.000
SAH  HG1     CG      SD           108.48 3.000
SAH  HG2     CG      SD           109.05 3.000
SAH  CB      CG      HG1          110.67 3.000
SAH  CB      CG      HG2          109.79 3.000
SAH  CB      CG      SD           109.79 3.000
SAH  CG      SD      C5'           99.78 3.000
SAH  CA      C       O            115.69 3.000
SAH  CA      C       OXT          114.74 3.000
SAH  O       C       OXT          129.57 3.000
SAH  H5'1    C5'     H5'2         105.11 3.000
SAH  H5'1    C5'     C4'          110.31 3.000
SAH  H5'2    C5'     C4'          109.88 3.000
SAH  SD      C5'     H5'1         107.62 3.000
SAH  SD      C5'     H5'2         108.76 3.000
SAH  SD      C5'     C4'          114.70 3.000
SAH  H4'     C4'     C3'          111.77 3.000
SAH  H4'     C4'     O4'          106.34 3.000
SAH  C5'     C4'     H4'          110.53 3.000
SAH  C5'     C4'     C3'          115.47 3.000
SAH  C5'     C4'     O4'          106.86 3.000
SAH  O4'     C4'     C3'          105.19 3.000
SAH  C4'     O4'     C1'          110.00 3.000
SAH  H3'     C3'     C2'          112.93 3.000
SAH  H3'     C3'     O3'          106.82 3.000
SAH  C4'     C3'     H3'          115.12 3.000
SAH  C4'     C3'     C2'          102.09 3.000
SAH  C4'     C3'     O3'          109.19 3.000
SAH  O3'     C3'     C2'          110.68 3.000
SAH  C3'     O3'     HO3'         108.66 3.000
SAH  H2'     C2'     C1'          111.48 3.000
SAH  H2'     C2'     O2'          108.21 3.000
SAH  C3'     C2'     H2'          108.96 3.000
SAH  C3'     C2'     C1'          102.58 3.000
SAH  C3'     C2'     O2'          112.81 3.000
SAH  O2'     C2'     C1'          112.73 3.000
SAH  C2'     O2'     HO2'         107.96 3.000
SAH  H1'     C1'     N9           105.78 3.000
SAH  C2'     C1'     H1'          111.78 3.000
SAH  C2'     C1'     N9           116.65 3.000
SAH  O4'     C1'     H1'          108.36 3.000
SAH  O4'     C1'     C2'          105.66 3.000
SAH  O4'     C1'     N9           108.37 3.000
SAH  C8      N9      C4           106.76 3.000
SAH  C1'     N9      C8           127.35 3.000
SAH  C1'     N9      C4           125.88 3.000
SAH  H8      C8      N7           124.63 3.000
SAH  N9      C8      H8           123.07 3.000
SAH  N9      C8      N7           112.30 3.000
SAH  C8      N7      C5           105.10 3.000
SAH  C6      C5      C4           118.00 3.000
SAH  N7      C5      C6           131.48 3.000
SAH  N7      C5      C4           110.51 3.000
SAH  C5      C6      N6           122.04 3.000
SAH  C5      C6      N1           117.11 3.000
SAH  N6      C6      N1           120.86 3.000
SAH  HN61    N6      HN62         119.65 3.000
SAH  C6      N6      HN61         119.65 3.000
SAH  C6      N6      HN62         120.70 3.000
SAH  C6      N1      C2           118.67 3.000
SAH  H2      C2      N3           115.77 3.000
SAH  N1      C2      H2           115.53 3.000
SAH  N1      C2      N3           128.70 3.000
SAH  C2      N3      C4           110.77 3.000
SAH  C5      C4      N3           126.75 3.000
SAH  N9      C4      C5           105.31 3.000
SAH  N9      C4      N3           127.94 3.000
#
loop_
_chem_comp_tor.comp_id
_chem_comp_tor.id
_chem_comp_tor.atom_id_1
_chem_comp_tor.atom_id_2
_chem_comp_tor.atom_id_3
_chem_comp_tor.atom_id_4
_chem_comp_tor.value_angle
_chem_comp_tor.value_angle_esd
_chem_comp_tor.period
SAH Var_1         H1      N       CA      HA            64.77   0.0 0
SAH Var_2         HA      CA      CB      HB1          -70.06   0.0 0
SAH Var_3         HA      CA      C       O           -162.67   0.0 0
SAH Var_4         HB1     CB      CG      HG1         -174.47   0.0 0
SAH Var_5         HG1     CG      SD      C5'          -50.02   0.0 0
SAH Var_6         CG      SD      C5'     H5'1         171.35   0.0 0
SAH Var_7         H5'1    C5'     C4'     H4'         -174.37   0.0 0
SAH CONST_1       H4'     C4'     C3'     H3'          -89.57  20.0 3
SAH CONST_2       H4'     C4'     O4'     C1'         -133.61  20.0 3
SAH CONST_3       C4'     O4'     C1'     H1'          110.83  20.0 3
SAH CONST_4       H3'     C3'     C2'     H2'          -43.40  20.0 3
SAH Var_8         H3'     C3'     O3'     HO3'         174.43   0.0 0
SAH CONST_5       H2'     C2'     C1'     H1'          155.28  20.0 3
SAH Var_9         H2'     C2'     O2'     HO2'         176.58   0.0 0
SAH Var_10        H1'     C1'     N9      C8          -107.58   0.0 0
SAH CONST_6       C8      N9      C4      C5            -1.06  20.0 1
SAH CONST_7       C1'     N9      C8      H8             0.21  20.0 1
SAH CONST_8       H8      C8      N7      C5           178.90  20.0 1
SAH CONST_9       C8      N7      C5      C6          -179.52  20.0 1
SAH CONST_10      C6      C5      C4      N3             0.49  20.0 1
SAH CONST_11      N7      C5      C6      N6            -0.37  20.0 1
SAH Var_11        C5      C6      N6      HN61         179.95   0.0 0
SAH CONST_12      C5      C6      N1      C2            -0.11  20.0 1
SAH CONST_13      C6      N1      C2      H2          -179.87  20.0 1
SAH CONST_14      H2      C2      N3      C4          -179.87  20.0 1
#
loop_
_chem_comp_tree.comp_id
_chem_comp_tree.atom_id
_chem_comp_tree.atom_back
_chem_comp_tree.atom_forward
_chem_comp_tree.connect_type
SAH      N      ?      H1     START
SAH      H1     N      ?      ?
SAH      HN1    N      ?      ?
SAH      HN2    N      ?      ?
SAH      CA     N      HA     ?
SAH      HA     CA     ?      ?
SAH      CB     CA     HB1    ?
SAH      HB1    CB     ?      ?
SAH      HB2    CB     ?      ?
SAH      CG     CB     HG1    ?
SAH      HG1    CG     ?      ?
SAH      HG2    CG     ?      ?
SAH      SD     CG     C5'    ?
SAH      C5'    SD     H5'1   ?
SAH      H5'1   C5'    ?      ?
SAH      H5'2   C5'    ?      ?
SAH      C4'    C5'    H4'    ?
SAH      H4'    C4'    ?      ?
SAH      C3'    C4'    H3'    ?
SAH      H3'    C3'    ?      ?
SAH      C2'    C3'    H2'    ?
SAH      H2'    C2'    ?      ?
SAH      C1'    C2'    H1'    ?
SAH      H1'    C1'    ?      ?
SAH      N9     C1'    C8     ?
SAH      C8     N9     H8     ?
SAH      H8     C8     ?      ?
SAH      N7     C8     C5     ?
SAH      C5     N7     C6     ?
SAH      C6     C5     N6     ?
SAH      N6     C6     HN61   ?
SAH      HN61   N6     ?      ?
SAH      HN62   N6     ?      ?
SAH      N1     C6     C2     ?
SAH      C2     N1     H2     ?
SAH      H2     C2     ?      ?
SAH      N3     C2     C4     ?
SAH      C4     N3     ?      ?
SAH      O4'    C1'    ?      ?
SAH      O2'    C2'    HO2'   ?
SAH      HO2'   O2'    ?      ?
SAH      O3'    C3'    HO3'   ?
SAH      HO3'   O3'    ?      ?
SAH      C      CA     O      ?
SAH      O      C      ?      ?
SAH      OXT    C      ?      END
SAH      C4'    O4'    ?      ADD
SAH      N9     C4     ?      ADD
SAH      C5     C4     ?      ADD
#
loop_
_chem_comp_chir.comp_id
_chem_comp_chir.id
_chem_comp_chir.atom_id_centre
_chem_comp_chir.atom_id_1
_chem_comp_chir.atom_id_2
_chem_comp_chir.atom_id_3
_chem_comp_chir.volume_sign
SAH chir_1  CA      CB      C       N      negative
SAH chir_2  C4'     C3'     C5'     O4'    negative
SAH chir_3  C3'     C2'     C4'     O3'    negative
SAH chir_4  C2'     C3'     C1'     O2'    positive
SAH chir_5  C1'     C2'     N9      O4'    positive
#
loop_
_chem_comp_plane_atom.comp_id
_chem_comp_plane_atom.plane_id
_chem_comp_plane_atom.atom_id
_chem_comp_plane_atom.dist_esd
SAH plan-1  CA     0.020
SAH plan-1  C      0.020
SAH plan-1  O      0.020
SAH plan-1  OXT    0.020
SAH plan-2  C1'    0.020
SAH plan-2  N9     0.020
SAH plan-2  C8     0.020
SAH plan-2  N7     0.020
SAH plan-2  C5     0.020
SAH plan-2  C6     0.020
SAH plan-2  N6     0.020
SAH plan-2  N1     0.020
SAH plan-2  C2     0.020
SAH plan-2  N3     0.020
SAH plan-2  C4     0.020
#
data_comp_SKF
#
loop_
_chem_comp_atom.comp_id
_chem_comp_atom.atom_id
_chem_comp_atom.type_symbol
_chem_comp_atom.type_energy
_chem_comp_atom.partial_charge
_chem_comp_atom.x
_chem_comp_atom.y
_chem_comp_atom.z
SKF        C4      C   CR16  -0.15     28.3480   46.0370   16.7830
SKF        HC4     H   HCR6  0.15      28.4084   47.1050   16.9314
SKF        C5      C   CR16  -0.15     27.8990   45.5320   15.5700
SKF        HC5     H   HCR6  0.15      27.6111   46.2035   14.7747
SKF        C6      C   CR6   -0.009    27.8220   44.1470   15.3850
SKF        C7      C   CR16  -0.15     28.1930   43.2860   16.4100
SKF        HC7     H   HCR6  0.15      28.1303   42.2178   16.2638
SKF        S       S   S     1.447     27.2610   43.4900   13.8470
SKF        C8      C   CR66  -0.1435   28.6420   43.7900   17.6160
SKF        C9      C   CR66  -0.1435   28.7200   45.1740   17.8070
SKF        O1      O   OS    -0.65     27.4850   44.4300   12.7700
SKF        O2      O   OS    -0.65     25.8660   43.1330   13.8730
SKF        N       N   NT2   -0.978    28.1050   42.1870   13.5730
SKF        H1N     H   H     0.42      29.0874   42.4205   13.5516
SKF        H2N     H   H     0.42      27.8337   41.7908   12.6844
SKF        C1      C   CH2   0.2535    28.9650   42.8430   18.7440
SKF        HC11    H   HCH2  0.08      29.5759   42.0313   18.3490
SKF        HC12    H   HCH2  0.08      28.0307   42.4384   19.1332
SKF        C2      C   CH2   0.11      29.2110   44.8480   20.1940
SKF        HC21    H   HCH2  0.08      28.1418   44.8253   20.4046
SKF        HC22    H   HCH2  0.08      29.7439   45.2387   21.0609
SKF        C3      C   CH2   -0.0165   29.4880   45.7050   18.9780
SKF        HC31    H   HCH2  0.08      29.1803   46.7312   19.1791
SKF        HC32    H   HCH2  0.08      30.5544   45.6829   18.7533
SKF        N1      N   NT1   -0.9      29.7000   43.4830   19.8600
SKF        HN1     H   H     0.36      30.6749   43.5474   19.6042
#
loop_
_chem_comp_bond.comp_id
_chem_comp_bond.atom_id_1
_chem_comp_bond.atom_id_2
_chem_comp_bond.type
_chem_comp_bond.value_dist
_chem_comp_bond.value_dist_esd
SKF  HC4     C4     single        1.087 0.020
SKF  C5      C4     aromatic      1.394 0.020
SKF  HC5     C5     single        1.086 0.020
SKF  C6      C5     aromatic      1.393 0.020
SKF  C7      C6     aromatic      1.395 0.020
SKF  HC7     C7     single        1.087 0.020
SKF  C8      C7     aromatic      1.401 0.020
SKF  C9      C8     aromatic      1.407 0.020
SKF  C3      C9     single        1.508 0.020
SKF  HC31    C3     single        1.096 0.020
SKF  HC32    C3     single        1.097 0.020
SKF  C2      C3     single        1.530 0.020
SKF  HC21    C2     single        1.097 0.020
SKF  HC22    C2     single        1.096 0.020
SKF  N1      C2     single        1.464 0.020
SKF  HN1     N1     single        1.020 0.020
SKF  C1      N1     single        1.468 0.020
SKF  HC11    C1     single        1.096 0.020
SKF  HC12    C1     single        1.097 0.020
SKF  S       C6     single        1.767 0.020
SKF  N       S      single        1.713 0.020
SKF  H1N     N      single        1.029 0.020
SKF  H2N     N      single        1.029 0.020
SKF  O1      S      single        1.450 0.020
SKF  O2      S      single        1.450 0.020
SKF  C4      C9     aromatic      1.401 0.020
SKF  C8      C1     single        1.510 0.020
#
loop_
_chem_comp_angle.comp_id
_chem_comp_angle.atom_id_1
_chem_comp_angle.atom_id_2
_chem_comp_angle.atom_id_3
_chem_comp_angle.value_angle
_chem_comp_angle.value_angle_esd
SKF  HC4     C4      C5           119.27 3.000
SKF  HC4     C4      C9           120.23 3.000
SKF  C5      C4      C9           120.50 3.000
SKF  HC5     C5      C6           121.59 3.000
SKF  C4      C5      HC5          119.05 3.000
SKF  C4      C5      C6           119.36 3.000
SKF  C5      C6      C7           121.02 3.000
SKF  C5      C6      S            119.39 3.000
SKF  C7      C6      S            119.56 3.000
SKF  HC7     C7      C8           119.37 3.000
SKF  C6      C7      HC7          120.94 3.000
SKF  C6      C7      C8           119.69 3.000
SKF  C6      S       N            100.87 3.000
SKF  C6      S       O1           107.80 3.000
SKF  C6      S       O2           107.67 3.000
SKF  O1      S       N            109.16 3.000
SKF  O1      S       O2           120.47 3.000
SKF  O2      S       N            109.07 3.000
SKF  C7      C8      C9           119.66 3.000
SKF  C7      C8      C1           119.80 3.000
SKF  C9      C8      C1           120.47 3.000
SKF  C4      C9      C3           119.97 3.000
SKF  C4      C9      C8           119.75 3.000
SKF  C8      C9      C3           120.22 3.000
SKF  H1N     N       H2N          110.66 3.000
SKF  S       N       H1N          116.64 3.000
SKF  S       N       H2N          115.71 3.000
SKF  HC11    C1      HC12         107.20 3.000
SKF  HC11    C1      N1           107.82 3.000
SKF  HC12    C1      N1           109.25 3.000
SKF  C8      C1      HC11         109.52 3.000
SKF  C8      C1      HC12         108.77 3.000
SKF  C8      C1      N1           114.06 3.000
SKF  HC21    C2      HC22         106.57 3.000
SKF  HC21    C2      C3           110.69 3.000
SKF  HC21    C2      N1           109.90 3.000
SKF  HC22    C2      C3           109.45 3.000
SKF  HC22    C2      N1           109.30 3.000
SKF  C3      C2      N1           110.83 3.000
SKF  HC31    C3      HC32         107.83 3.000
SKF  C9      C3      HC31         109.88 3.000
SKF  C9      C3      HC32         108.14 3.000
SKF  C9      C3      C2           112.45 3.000
SKF  C2      C3      HC31         108.85 3.000
SKF  C2      C3      HC32         109.59 3.000
SKF  C2      N1      HN1          109.14 3.000
SKF  C1      N1      HN1          109.14 3.000
SKF  C1      N1      C2           110.21 3.000
#
loop_
_chem_comp_tor.comp_id
_chem_comp_tor.id
_chem_comp_tor.atom_id_1
_chem_comp_tor.atom_id_2
_chem_comp_tor.atom_id_3
_chem_comp_tor.atom_id_4
_chem_comp_tor.value_angle
_chem_comp_tor.value_angle_esd
_chem_comp_tor.period
SKF CONST_1       HC4     C4      C5      HC5           -0.07  20.0 1
SKF CONST_2       HC4     C4      C9      C3            -1.56  20.0 1
SKF CONST_3       HC5     C5      C6      C7           179.94  20.0 1
SKF CONST_4       C5      C6      C7      HC7          179.54  20.0 1
SKF Var_1         C5      C6      S       N             90.29   0.0 0
SKF CONST_5       HC7     C7      C8      C9          -178.86  20.0 1
SKF Var_2         C6      S       N       H1N           20.32   0.0 0
SKF CONST_6       C7      C8      C9      C3          -178.98  20.0 1
SKF CONST_7       C7      C8      C1      HC11          42.44  20.0 3
SKF CONST_8       C4      C9      C3      HC31          43.42  20.0 3
SKF CONST_9       HC11    C1      N1      HN1           51.80  20.0 3
SKF CONST_10      HC21    C2      C3      HC31          47.95  20.0 3
SKF CONST_11      HC21    C2      N1      HN1          177.54  20.0 3
#
loop_
_chem_comp_tree.comp_id
_chem_comp_tree.atom_id
_chem_comp_tree.atom_back
_chem_comp_tree.atom_forward
_chem_comp_tree.connect_type
SKF      C4     ?      HC4    START
SKF      HC4    C4     ?      ?
SKF      C5     C4     HC5    ?
SKF      HC5    C5     ?      ?
SKF      C6     C5     C7     ?
SKF      C7     C6     HC7    ?
SKF      HC7    C7     ?      ?
SKF      C8     C7     C9     ?
SKF      C9     C8     C3     ?
SKF      C3     C9     HC31   ?
SKF      HC31   C3     ?      ?
SKF      HC32   C3     ?      ?
SKF      C2     C3     HC21   ?
SKF      HC21   C2     ?      ?
SKF      HC22   C2     ?      ?
SKF      N1     C2     HN1    ?
SKF      HN1    N1     ?      ?
SKF      C1     N1     HC11   ?
SKF      HC11   C1     ?      ?
SKF      HC12   C1     ?      ?
SKF      S      C6     N      ?
SKF      N      S      H1N    ?
SKF      H1N    N      ?      ?
SKF      H2N    N      ?      ?
SKF      O1     S      ?      ?
SKF      O2     S      ?      END
SKF      C4     C9     ?      ADD
SKF      C8     C1     ?      ADD
#
loop_
_chem_comp_plane_atom.comp_id
_chem_comp_plane_atom.plane_id
_chem_comp_plane_atom.atom_id
_chem_comp_plane_atom.dist_esd
SKF plan-1  C4     0.020
SKF plan-1  C5     0.020
SKF plan-1  C6     0.020
SKF plan-1  C7     0.020
SKF plan-1  C8     0.020
SKF plan-1  C9     0.020
