# Supplementary material for: High-throughput quantum-mechanics/molecular-mechanics (ONIOM) macromolecular crystallographic refinement with PHENIX/DivCon: the impact of mixed Hamiltonian methods on ligand and protein structure
Source: Acta Crystallogr D Struct Biol. 2018 Oct 29;74(Pt 11):1063–77. doi: 10.1107/S2059798318012913 (PMC6213575; doi:10.1107/S2059798318012913)
Supplement: Supplementary file 2 [file d-74-01063-sup2.gz › results_ONIOM/1HP0-H_refine_001.pdb]

REMARK Date 2017-01-11 Time 12:58:40 EST -0500 (1484157520.92 s)
REMARK PHENIX refinement
REMARK 
REMARK ****************** INPUT FILES AND LABELS ******************************
REMARK Reflections:
REMARK   file name      : 1HP0.sf
REMARK   labels         : ['r1hp0sf,wavelength_id=1,_refln.F_meas_au,_refln.F_meas_sigma_au']
REMARK R-free flags:
REMARK   file name      : 1HP0.sf
REMARK   label          : r1hp0sf,wavelength_id=1,_refln.status
REMARK   test_flag_value: 0
REMARK Model file name(s): 
REMARK   /scratch/oleg/2711225.gondor.quantumbioinc.com/1HP0-H.pdb
REMARK 
REMARK ******************** REFINEMENT SUMMARY: QUICK FACTS *******************
REMARK Start: r_work = 0.1862 r_free = 0.2451 bonds = 0.012 angles = 1.622
REMARK Final: r_work = 0.1728 r_free = 0.2360 bonds = 0.013 angles = 1.769
REMARK ************************************************************************
REMARK 
REMARK ****************** REFINEMENT STATISTICS STEP BY STEP ******************
REMARK leading digit, like 1_, means number of macro-cycle                     
REMARK 0    : statistics at the very beginning when nothing is done yet        
REMARK 1_bss: bulk solvent correction and/or (anisotropic) scaling             
REMARK 1_xyz: refinement of coordinates                                        
REMARK 1_adp: refinement of ADPs (Atomic Displacement Parameters)              
REMARK 1_occ: refinement of occupancies                                        
REMARK ------------------------------------------------------------------------
REMARK  stage       r-work r-free bonds angles b_min b_max b_ave n_water shift
REMARK       0    : 0.2898 0.3305 0.012  1.62  14.2  97.7  34.4 1185      0.000
REMARK       1_bss: 0.1862 0.2451 0.012  1.62  15.5  99.0  35.7 1185      0.000
REMARK 1_settarget: 0.1862 0.2451 0.012  1.62  15.5  99.0  35.7 1185      0.000
REMARK       1_nqh: 0.1862 0.2451 0.012  1.62  15.5  99.0  35.7 1185      0.002
REMARK    1_weight: 0.1862 0.2451 0.012  1.62  15.5  99.0  35.7 1185      0.002
REMARK    1_checkH: 0.1867 0.2455 0.012  1.62  15.5  99.0  35.7 1185      0.422
REMARK    1_xyzrec: 0.1870 0.2422 0.013  1.86  15.5  99.0  35.7 1185      0.540
REMARK    1_checkH: 0.1870 0.2424 0.013  1.86  15.5  99.0  35.7 1185      0.540
REMARK       1_adp: 0.1776 0.2421 0.013  1.86  13.0  94.0  36.5 1185      0.540
REMARK   1_regHadp: 0.1771 0.2424 0.013  1.86  13.0  94.0  36.5 1185      0.540
REMARK       1_occ: 0.1764 0.2411 0.013  1.86  13.0  94.0  36.5 1185      0.540
REMARK       2_bss: 0.1761 0.2403 0.013  1.86  12.8  93.9  36.4 1185      0.540
REMARK 2_settarget: 0.1761 0.2403 0.013  1.86  12.8  93.9  36.4 1185      0.540
REMARK 2_updatecdl: 0.1761 0.2403 0.013  1.87  12.8  93.9  36.4 1185      0.540
REMARK       2_nqh: 0.1761 0.2403 0.013  1.87  12.8  93.9  36.4 1185      0.540
REMARK    2_weight: 0.1761 0.2403 0.013  1.87  12.8  93.9  36.4 1185      0.540
REMARK    2_checkH: 0.1761 0.2403 0.013  1.87  12.8  93.9  36.4 1185      0.540
REMARK    2_xyzrec: 0.1759 0.2389 0.013  1.71  12.8  93.9  36.4 1185      0.554
REMARK    2_checkH: 0.1760 0.2389 0.013  1.71  12.8  93.9  36.4 1185      0.554
REMARK       2_adp: 0.1745 0.2388 0.013  1.71  13.8  92.0  36.2 1185      0.554
REMARK   2_regHadp: 0.1748 0.2389 0.013  1.71  13.8  92.0  36.2 1185      0.554
REMARK       2_occ: 0.1748 0.2390 0.013  1.71  13.8  92.0  36.2 1185      0.554
REMARK       3_bss: 0.1744 0.2382 0.013  1.71  13.7  92.0  36.2 1185      0.554
REMARK 3_settarget: 0.1744 0.2382 0.013  1.71  13.7  92.0  36.2 1185      0.554
REMARK 3_updatecdl: 0.1744 0.2382 0.013  1.71  13.7  92.0  36.2 1185      0.554
REMARK       3_nqh: 0.1744 0.2382 0.013  1.71  13.7  92.0  36.2 1185      0.554
REMARK    3_weight: 0.1744 0.2382 0.013  1.71  13.7  92.0  36.2 1185      0.554
REMARK    3_checkH: 0.1744 0.2384 0.013  1.71  13.7  92.0  36.2 1185      0.554
REMARK    3_xyzrec: 0.1729 0.2361 0.013  1.77  13.7  92.0  36.2 1185      0.572
REMARK    3_checkH: 0.1729 0.2361 0.013  1.77  13.7  92.0  36.2 1185      0.572
REMARK       3_adp: 0.1729 0.2360 0.013  1.77  13.7  92.0  36.1 1185      0.572
REMARK   3_regHadp: 0.1729 0.2360 0.013  1.77  13.7  92.0  36.1 1185      0.572
REMARK       3_occ: 0.1729 0.2360 0.013  1.77  13.7  92.0  36.1 1185      0.572
REMARK         end: 0.1728 0.2360 0.013  1.77  13.6  91.9  36.1 1185      0.572
REMARK ------------------------------------------------------------------------
REMARK MODEL CONTENT.
REMARK  ELEMENT        ATOM RECORD COUNT   OCCUPANCY SUM
REMARK        C                     3155         3150.03
REMARK        H                     5627         5617.19
REMARK        O                     1260         1259.48
REMARK        N                      817          817.00
REMARK     Ca2+                        2            2.00
REMARK        S                       44           41.62
REMARK      O1-                       82           81.80
REMARK    TOTAL                    10987        10969.12
REMARK -----------------------------------------------------------------------
REMARK r_free_flags.md5.hexdigest 6221e60642feba3bdc2e5dc01477d215
REMARK 
REMARK IF THIS FILE IS FOR PDB DEPOSITION: REMOVE ALL FROM THIS LINE UP.
REMARK   3
REMARK   3 REFINEMENT.
REMARK   3   PROGRAM     : PHENIX (1.11.1_2575: ???)
REMARK   3   AUTHORS     : Adams,Afonine,Bunkoczi,Burnley,Chen,Dar,Davis,
REMARK   3               : Draizen,Echols,Gildea,Gros,Grosse-Kunstleve,Headd,
REMARK   3               : Hintze,Hung,Ioerger,Liebschner,McCoy,McKee,Moriarty,
REMARK   3               : Oeffner,Poon,Read,Richardson,Richardson,Sacchettini,
REMARK   3               : Sauter,Sobolev,Storoni,Terwilliger,Williams,Zwart
REMARK   3
REMARK   3  REFINEMENT TARGET : ML
REMARK   3  
REMARK   3  DATA USED IN REFINEMENT.
REMARK   3   RESOLUTION RANGE HIGH (ANGSTROMS) : 2.100   
REMARK   3   RESOLUTION RANGE LOW  (ANGSTROMS) : 28.077  
REMARK   3   MIN(FOBS/SIGMA_FOBS)              : 1.92  
REMARK   3   COMPLETENESS FOR RANGE        (%) : 98.73 
REMARK   3   NUMBER OF REFLECTIONS             : 34662     
REMARK   3   NUMBER OF REFLECTIONS (NON-ANOMALOUS) : 34662     
REMARK   3  
REMARK   3  FIT TO DATA USED IN REFINEMENT.
REMARK   3   R VALUE     (WORKING + TEST SET) : 0.1758
REMARK   3   R VALUE            (WORKING SET) : 0.1728
REMARK   3   FREE R VALUE                     : 0.2360
REMARK   3   FREE R VALUE TEST SET SIZE   (%) : 4.92  
REMARK   3   FREE R VALUE TEST SET COUNT      : 1707      
REMARK   3  
REMARK   3  FIT TO DATA USED IN REFINEMENT (IN BINS).
REMARK   3   BIN  RESOLUTION RANGE  COMPL.    NWORK NFREE   RWORK  RFREE  CCWORK CCFREE
REMARK   3     1 28.0796 -  4.8004    0.99     2824   149  0.1441 0.1772   0.948  0.926
REMARK   3     2  4.8004 -  3.8133    1.00     2810   142  0.1320 0.2026   0.957  0.909
REMARK   3     3  3.8133 -  3.3321    1.00     2797   140  0.1625 0.2257   0.938  0.872
REMARK   3     4  3.3321 -  3.0279    1.00     2762   145  0.1786 0.2166   0.921  0.878
REMARK   3     5  3.0279 -  2.8111    1.00     2801   120  0.1904 0.2750   0.910  0.850
REMARK   3     6  2.8111 -  2.6455    0.99     2766   138  0.1980 0.3061   0.905  0.718
REMARK   3     7  2.6455 -  2.5131    0.99     2748   148  0.2004 0.3157   0.906  0.814
REMARK   3     8  2.5131 -  2.4037    0.98     2704   154  0.2003 0.2455   0.909  0.839
REMARK   3     9  2.4037 -  2.3112    0.98     2672   141  0.2024 0.2840   0.903  0.799
REMARK   3    10  2.3112 -  2.2315    0.98     2727   148  0.2133 0.2532   0.894  0.831
REMARK   3    11  2.2315 -  2.1618    0.98     2682   152  0.2239 0.3205   0.879  0.744
REMARK   3    12  2.1618 -  2.1000    0.96     2662   130  0.2481 0.2941   0.861  0.781
REMARK   3  
REMARK   3  BULK SOLVENT MODELLING.
REMARK   3   METHOD USED        : FLAT BULK SOLVENT MODEL
REMARK   3   SOLVENT RADIUS     : 1.11    
REMARK   3   SHRINKAGE RADIUS   : 0.90    
REMARK   3   GRID STEP FACTOR   : 4.00    
REMARK   3  
REMARK   3  ERROR ESTIMATES.
REMARK   3   COORDINATE ERROR (MAXIMUM-LIKELIHOOD BASED)     : 0.26    
REMARK   3   PHASE ERROR (DEGREES, MAXIMUM-LIKELIHOOD BASED) : 24.67   
REMARK   3  
REMARK   3  STRUCTURE FACTORS CALCULATION ALGORITHM : FFT
REMARK   3  
REMARK   3  RESTRAINTS LIBRARY
REMARK   3    GEOSTD + MON.LIB. + CDL v1.2
REMARK   3  
REMARK   3  DEVIATIONS FROM IDEAL VALUES.
REMARK   3                 RMSD     MAX  COUNT
REMARK   3   BOND      :  0.013   0.073   5075
REMARK   3   ANGLE     :  1.769   8.109   6929
REMARK   3   CHIRALITY :  0.100   0.444    796
REMARK   3   PLANARITY :  0.013   0.115    896
REMARK   3   DIHEDRAL  : 14.756 179.752   3013
REMARK   3   MIN NONBONDED DISTANCE : 2.060 
REMARK   3  
REMARK   3  MOLPROBITY STATISTICS.
REMARK   3   ALL-ATOM CLASHSCORE : 1.23
REMARK   3   RAMACHANDRAN PLOT:
REMARK   3     OUTLIERS : 0.00  %
REMARK   3     ALLOWED  : 2.84  %
REMARK   3     FAVORED  : 97.16 %
REMARK   3   ROTAMER OUTLIERS : 2.44 %
REMARK   3   CBETA DEVIATIONS : 0
REMARK   3   PEPTIDE PLANE:
REMARK   3     CIS-PROLINE     : 0
REMARK   3     CIS-GENERAL     : 0
REMARK   3     TWISTED PROLINE : 0
REMARK   3     TWISTED GENERAL : 0
REMARK   3  
REMARK   3  ATOMIC DISPLACEMENT PARAMETERS.
REMARK   3   WILSON B : 28.81
REMARK   3   RMS(B_ISO_OR_EQUIVALENT_BONDED) : 4.76
REMARK   3   ATOMS          NUMBER OF ATOMS
REMARK   3                    ISO.  ANISO. 
REMARK   3    ALL         :  10987       0
REMARK   3    ALL (NO H)  :   5360       0
REMARK   3    SOLVENT     :    395       0
REMARK   3    NON-SOLVENT :   4965       0
REMARK   3    HYDROGENS   :   5627       0
REMARK   3
REMARK   3
REMARK   3   OTHER REFINEMENT REMARKS:
REMARK   3   XRAY REFINEMENT USING QUANTUM MECHANICAL FUNCTIONAL
REMARK   3   PROGRAM      :QuantumBio DivCon 6 build-7.1.1-b4015.17
REMARK   3   AUTHORS      :BORBULEVYCH O.Y., PLUMLEY J., 
REMARK   3                :MARTIN, R.I., WESTERHOFF L.M. 
REMARK   3
REMARK   3   REFERENCE     :BORBULEVYCH O.Y., PLUMLEY J.A.,
REMARK   3                 :MARTIN, R.I., MERZ, K.M.,  WESTERHOFF L.M.
REMARK   3                 :ACTA CRYSTLLOGRAPHICA SECTION D, 2014, 
REMARK   3                 :V. D70, pp. 1233-1247
REMARK   3   QM METHOD(HAMILTONIAN): PM6 AMBERFF14
REMARK   3   REGION QM REFINEMENT: 
REMARK   3      MAIN/BUFFER QM REGION RADII (A): 3.0 / 0.0
REMARK   3      LIGAND / STRAIN ENERGY: AD3_A_1315 / 17.65 KCAL/MOLE
REMARK   3      LIGAND / STRAIN ENERGY: AD3_B_1316 / 15.42 KCAL/MOLE
REMARK   3
HELIX    1   1 LEU A   13  SER A   24  1               Generated by MOE   12
HELIX    2   2 VAL A   43  HIS A   58  1               Generated by MOE   16
HELIX    3   3 LYS A   81  ARG A   84  1               Generated by MOE    4
HELIX    4   4 LEU A   86  ASP A   91  1               Generated by MOE    6
HELIX    5   5 PRO A   94  LEU A   96  5               Generated by MOE    3
HELIX    6   6 PRO A   99  ASN A  112  1               Generated by MOE   14
HELIX    7   7 GLY A  117  MET A  126  1               Generated by MOE   10
HELIX    8   8 SER A  141  THR A  155  1               Generated by MOE   15
HELIX    9   9 TRP A  185  TRP A  189  1               Generated by MOE    5
HELIX   10  10 PRO A  191  PHE A  198  1               Generated by MOE    8
HELIX   11  11 LEU A  210  THR A  213  1               Generated by MOE    4
HELIX   12  12 SER A  220  GLN A  224  1               Generated by MOE    5
HELIX   13  13 ARG A  225  GLN A  229  5               Generated by MOE    5
HELIX   14  14 LEU A  233  ALA A  243  1               Generated by MOE   11
HELIX   15  15 TRP A  260  VAL A  269  1               Generated by MOE   10
HELIX   16  16 GLN A  271  VAL A  273  5               Generated by MOE    3
HELIX   17  17 ALA A  313  SER A  323  1               Generated by MOE   11
HELIX   18  18 LEU B   13  SER B   24  1               Generated by MOE   12
HELIX   19  19 VAL B   43  MET B   61  1               Generated by MOE   19
HELIX   20  20 LYS B   81  ARG B   84  1               Generated by MOE    4
HELIX   21  21 LEU B   86  MET B   90  1               Generated by MOE    5
HELIX   22  22 PRO B   94  LEU B   96  5               Generated by MOE    3
HELIX   23  23 PRO B   99  ASN B  112  1               Generated by MOE   14
HELIX   24  24 GLY B  117  MET B  126  1               Generated by MOE   10
HELIX   25  25 SER B  141  TYR B  150  1               Generated by MOE   10
HELIX   26  26 GLU B  152  THR B  155  1               Generated by MOE    4
HELIX   27  27 TRP B  185  TRP B  189  1               Generated by MOE    5
HELIX   28  28 PRO B  191  GLY B  199  1               Generated by MOE    9
HELIX   29  29 LEU B  210  THR B  213  1               Generated by MOE    4
HELIX   30  30 SER B  220  GLN B  224  1               Generated by MOE    5
HELIX   31  31 ARG B  225  GLN B  229  5               Generated by MOE    5
HELIX   32  32 LEU B  233  ALA B  243  1               Generated by MOE   11
HELIX   33  33 TRP B  260  VAL B  269  1               Generated by MOE   10
HELIX   34  34 GLN B  271  VAL B  273  5               Generated by MOE    3
HELIX   35  35 ALA B  313  SER B  323  1               Generated by MOE   11
SHEET    1       LYS A   3  HIS A   9                  Generated by MOE
SHEET    2       VAL A  29  LEU A  31                  Generated by MOE
SHEET    3       ILE A  32  ILE A  32                  Generated by MOE
SHEET    4       GLY A  33  CYS A  36                  Generated by MOE
SHEET    5       ILE A  68  LYS A  70                  Generated by MOE
SHEET    6       VAL A 132  VAL A 136                  Generated by MOE
SHEET    7       VAL A 158  VAL A 158                  Generated by MOE
SHEET    8       GLU A 159  GLU A 159                  Generated by MOE
SHEET    9       GLU A 160  MET A 164                  Generated by MOE
SHEET   10       ARG A 205  PHE A 208                  Generated by MOE
SHEET   11       ASN A 275  VAL A 283                  Generated by MOE
SHEET   12       THR A 294  ARG A 296                  Generated by MOE
SHEET   13       LEU A 304  THR A 305                  Generated by MOE
SHEET   14       PHE A 306  VAL A 307                  Generated by MOE
SHEET   15       ALA A 308  ARG A 309                  Generated by MOE
SHEET   16       LYS B   3  HIS B   9                  Generated by MOE
SHEET   17       VAL B  29  LEU B  31                  Generated by MOE
SHEET   18       ILE B  32  ILE B  32                  Generated by MOE
SHEET   19       GLY B  33  CYS B  36                  Generated by MOE
SHEET   20       ILE B  68  LYS B  70                  Generated by MOE
SHEET   21       VAL B 132  VAL B 136                  Generated by MOE
SHEET   22       VAL B 158  VAL B 158                  Generated by MOE
SHEET   23       GLU B 159  GLU B 159                  Generated by MOE
SHEET   24       GLU B 160  MET B 164                  Generated by MOE
SHEET   25       ARG B 205  PHE B 208                  Generated by MOE
SHEET   26       ASN B 275  VAL B 283                  Generated by MOE
SHEET   27       THR B 294  ARG B 296                  Generated by MOE
SHEET   28       LEU B 304  THR B 305                  Generated by MOE
SHEET   29       PHE B 306  VAL B 307                  Generated by MOE
SHEET   30       ALA B 308  ARG B 309                  Generated by MOE
CRYST1   51.670   74.290   81.510  90.00 103.54  90.00 P 1 21 1
SCALE1      0.019354  0.000000  0.004661        0.00000
SCALE2      0.000000  0.013461  0.000000        0.00000
SCALE3      0.000000  0.000000  0.012619        0.00000
ATOM      1  N   SER A   0      25.170  45.774 -11.892  1.00 49.67           N
ATOM      2  CA  SER A   0      24.908  46.279 -10.525  1.00 57.68           C
ATOM      3  C   SER A   0      24.168  45.231  -9.664  1.00 58.27           C
ATOM      4  O   SER A   0      23.677  44.225 -10.183  1.00 58.00           O
ATOM      5  CB  SER A   0      24.129  47.606 -10.612  1.00 59.00           C
ATOM      6  OG  SER A   0      24.122  48.301  -9.377  1.00 66.15           O
ATOM      7  H1  SER A   0      24.283  45.639 -12.362  1.00 59.61           H
ATOM      8  H2  SER A   0      25.634  44.878 -11.831  1.00 59.61           H
ATOM      9  HA  SER A   0      25.859  46.495 -10.037  1.00 69.22           H
ATOM     10  HB2 SER A   0      23.105  47.404 -10.914  1.00 70.80           H
ATOM     11  HB3 SER A   0      24.590  48.243 -11.367  1.00 70.80           H
ATOM     12  HG  SER A   0      23.623  49.114  -9.489  1.00 79.38           H
ATOM     13  N   ALA A   2      24.117  45.474  -8.347  1.00 55.43           N
ATOM     14  CA  ALA A   2      23.448  44.631  -7.356  1.00 44.98           C
ATOM     15  C   ALA A   2      21.959  44.415  -7.669  1.00 47.65           C
ATOM     16  O   ALA A   2      21.305  45.250  -8.303  1.00 43.61           O
ATOM     17  CB  ALA A   2      23.608  45.292  -5.980  1.00 45.53           C
ATOM     18  H   ALA A   2      24.559  46.314  -8.001  1.00 66.52           H
ATOM     19  HA  ALA A   2      23.947  43.662  -7.324  1.00 53.98           H
ATOM     20  HB1 ALA A   2      23.142  44.669  -5.221  1.00 54.65           H
ATOM     21  HB2 ALA A   2      24.663  45.413  -5.740  1.00 54.65           H
ATOM     22  HB3 ALA A   2      23.129  46.270  -5.972  1.00 54.65           H
ATOM     23  N   LYS A   3      21.436  43.275  -7.203  1.00 38.09           N
ATOM     24  CA  LYS A   3      20.048  42.861  -7.397  1.00 37.37           C
ATOM     25  C   LYS A   3      19.225  43.068  -6.127  1.00 27.07           C
ATOM     26  O   LYS A   3      19.759  43.047  -5.024  1.00 36.02           O
ATOM     27  CB  LYS A   3      20.046  41.395  -7.851  1.00 39.35           C
ATOM     28  CG  LYS A   3      20.448  40.410  -6.747  1.00 35.08           C
ATOM     29  CD  LYS A   3      20.446  38.983  -7.294  1.00 39.46           C
ATOM     30  CE  LYS A   3      21.329  38.130  -6.402  1.00 39.27           C
ATOM     31  NZ  LYS A   3      21.510  36.801  -6.992  1.00 37.13           N1+
ATOM     32  H   LYS A   3      22.037  42.646  -6.688  1.00 45.71           H
ATOM     33  HA  LYS A   3      19.602  43.445  -8.203  1.00 44.85           H
ATOM     34  HB2 LYS A   3      19.043  41.139  -8.187  1.00 47.23           H
ATOM     35  HB3 LYS A   3      20.719  41.286  -8.704  1.00 47.23           H
ATOM     36  HG2 LYS A   3      21.440  40.658  -6.373  1.00 42.11           H
ATOM     37  HG3 LYS A   3      19.737  40.461  -5.922  1.00 42.11           H
ATOM     38  HD2 LYS A   3      19.428  38.589  -7.274  1.00 47.36           H
ATOM     39  HD3 LYS A   3      20.824  38.960  -8.317  1.00 47.36           H
ATOM     40  HE2 LYS A   3      22.300  38.614  -6.283  1.00 47.13           H
ATOM     41  HE3 LYS A   3      20.860  38.033  -5.421  1.00 47.13           H
ATOM     42  HZ1 LYS A   3      22.112  36.242  -6.397  1.00 44.57           H
ATOM     43  HZ2 LYS A   3      20.615  36.338  -7.085  1.00 44.57           H
ATOM     44  HZ3 LYS A   3      21.937  36.881  -7.905  1.00 44.57           H
ATOM     45  N   ASN A   4      17.916  43.260  -6.294  1.00 27.39           N
ATOM     46  CA  ASN A   4      16.995  43.475  -5.192  1.00 32.82           C
ATOM     47  C   ASN A   4      16.733  42.165  -4.453  1.00 33.33           C
ATOM     48  O   ASN A   4      16.417  41.148  -5.070  1.00 29.59           O
ATOM     49  CB  ASN A   4      15.681  44.075  -5.706  1.00 33.35           C
ATOM     50  CG  ASN A   4      15.807  45.441  -6.378  1.00 40.24           C
ATOM     51  OD1 ASN A   4      15.056  45.738  -7.296  1.00 51.64           O
ATOM     52  ND2 ASN A   4      16.739  46.293  -5.949  1.00 32.92           N
ATOM     53  H   ASN A   4      17.531  43.211  -7.226  1.00 32.87           H
ATOM     54  HA  ASN A   4      17.439  44.184  -4.494  1.00 39.39           H
ATOM     55  HB2 ASN A   4      15.200  43.391  -6.406  1.00 40.03           H
ATOM     56  HB3 ASN A   4      14.983  44.175  -4.875  1.00 40.03           H
ATOM     57 HD21 ASN A   4      16.798  47.202  -6.384  1.00 39.50           H
ATOM     58 HD22 ASN A   4      17.330  46.042  -5.172  1.00 39.50           H
ATOM     59  N   VAL A   5      16.846  42.228  -3.127  1.00 26.19           N
ATOM     60  CA  VAL A   5      16.617  41.118  -2.216  1.00 21.71           C
ATOM     61  C   VAL A   5      15.717  41.621  -1.096  1.00 25.26           C
ATOM     62  O   VAL A   5      15.976  42.678  -0.531  1.00 28.34           O
ATOM     63  CB  VAL A   5      17.944  40.536  -1.684  1.00 26.11           C
ATOM     64  CG1 VAL A   5      17.697  39.396  -0.685  1.00 24.59           C
ATOM     65  CG2 VAL A   5      18.803  39.960  -2.814  1.00 32.52           C
ATOM     66  H   VAL A   5      17.116  43.107  -2.706  1.00 31.43           H
ATOM     67  HA  VAL A   5      16.111  40.325  -2.745  1.00 26.06           H
ATOM     68  HB  VAL A   5      18.502  41.327  -1.180  1.00 31.34           H
ATOM     69 HG11 VAL A   5      18.650  38.988  -0.355  1.00 29.52           H
ATOM     70 HG12 VAL A   5      17.172  39.768   0.194  1.00 29.52           H
ATOM     71 HG13 VAL A   5      17.106  38.602  -1.145  1.00 29.52           H
ATOM     72 HG21 VAL A   5      19.734  39.569  -2.406  1.00 39.04           H
ATOM     73 HG22 VAL A   5      18.269  39.152  -3.308  1.00 39.04           H
ATOM     74 HG23 VAL A   5      19.045  40.733  -3.541  1.00 39.04           H
ATOM     75  N   VAL A   6      14.698  40.830  -0.767  1.00 25.82           N
ATOM     76  CA  VAL A   6      13.965  40.890   0.487  1.00 20.43           C
ATOM     77  C   VAL A   6      14.334  39.644   1.301  1.00 24.42           C
ATOM     78  O   VAL A   6      14.300  38.540   0.760  1.00 22.85           O
ATOM     79  CB  VAL A   6      12.448  40.961   0.229  1.00 22.00           C
ATOM     80  CG1 VAL A   6      11.662  40.938   1.551  1.00 21.05           C
ATOM     81  CG2 VAL A   6      12.078  42.250  -0.521  1.00 33.19           C
ATOM     82  H   VAL A   6      14.547  40.000  -1.327  1.00 30.99           H
ATOM     83  HA  VAL A   6      14.257  41.780   1.037  1.00 24.52           H
ATOM     84  HB  VAL A   6      12.142  40.103  -0.372  1.00 26.40           H
ATOM     85 HG11 VAL A   6      10.598  41.053   1.354  1.00 25.27           H
ATOM     86 HG12 VAL A   6      11.813  39.992   2.069  1.00 25.27           H
ATOM     87 HG13 VAL A   6      11.986  41.759   2.191  1.00 25.27           H
ATOM     88 HG21 VAL A   6      11.011  42.248  -0.747  1.00 39.84           H
ATOM     89 HG22 VAL A   6      12.313  43.110   0.105  1.00 39.84           H
ATOM     90 HG23 VAL A   6      12.634  42.329  -1.453  1.00 39.84           H
ATOM     91  N   LEU A   7      14.653  39.817   2.592  1.00 22.81           N
ATOM     92  CA  LEU A   7      14.862  38.712   3.536  1.00 21.17           C
ATOM     93  C   LEU A   7      13.579  38.467   4.326  1.00 23.83           C
ATOM     94  O   LEU A   7      13.083  39.362   4.996  1.00 24.05           O
ATOM     95  CB  LEU A   7      16.056  38.993   4.459  1.00 21.98           C
ATOM     96  CG  LEU A   7      16.263  37.936   5.578  1.00 21.62           C
ATOM     97  CD1 LEU A   7      16.706  36.577   5.033  1.00 22.13           C
ATOM     98  CD2 LEU A   7      17.314  38.423   6.577  1.00 23.45           C
ATOM     99  H   LEU A   7      14.642  40.753   2.975  1.00 27.38           H
ATOM    100  HA  LEU A   7      15.106  37.813   2.972  1.00 25.41           H
ATOM    101  HB2 LEU A   7      16.960  39.061   3.853  1.00 26.38           H
ATOM    102  HB3 LEU A   7      15.890  39.965   4.930  1.00 26.38           H
ATOM    103  HG  LEU A   7      15.328  37.796   6.115  1.00 25.95           H
ATOM    104 HD11 LEU A   7      16.929  35.897   5.855  1.00 26.56           H
ATOM    105 HD12 LEU A   7      15.905  36.138   4.450  1.00 26.56           H
ATOM    106 HD13 LEU A   7      17.598  36.691   4.418  1.00 26.56           H
ATOM    107 HD21 LEU A   7      17.434  37.686   7.375  1.00 28.14           H
ATOM    108 HD22 LEU A   7      18.266  38.561   6.069  1.00 28.14           H
ATOM    109 HD23 LEU A   7      16.998  39.367   7.022  1.00 28.14           H
ATOM    110  N   ASP A   8      13.079  37.238   4.279  1.00 25.84           N
ATOM    111  CA  ASP A   8      11.903  36.751   4.980  1.00 23.90           C
ATOM    112  C   ASP A   8      12.348  35.693   6.000  1.00 24.81           C
ATOM    113  O   ASP A   8      12.538  34.533   5.649  1.00 22.25           O
ATOM    114  CB  ASP A   8      10.982  36.218   3.877  1.00 29.07           C
ATOM    115  CG  ASP A   8       9.651  35.653   4.334  1.00 31.38           C
ATOM    116  OD1 ASP A   8       9.425  35.602   5.560  1.00 25.16           O
ATOM    117  OD2 ASP A   8       8.865  35.272   3.436  1.00 25.20           O1-
ATOM    118  H   ASP A   8      13.552  36.559   3.702  1.00 31.02           H
ATOM    119  HA  ASP A   8      11.419  37.574   5.500  1.00 28.69           H
ATOM    120  HB2 ASP A   8      10.777  37.005   3.149  1.00 34.89           H
ATOM    121  HB3 ASP A   8      11.493  35.454   3.290  1.00 34.89           H
ATOM    122  N   HIS A   9      12.558  36.103   7.256  1.00 25.45           N
ATOM    123  CA  HIS A   9      13.245  35.289   8.263  1.00 21.99           C
ATOM    124  C   HIS A   9      12.413  35.138   9.520  1.00 23.56           C
ATOM    125  O   HIS A   9      11.388  35.793   9.670  1.00 28.83           O
ATOM    126  CB  HIS A   9      14.611  35.911   8.579  1.00 19.85           C
ATOM    127  CG  HIS A   9      14.590  37.129   9.467  1.00 22.08           C
ATOM    128  ND1 HIS A   9      14.613  37.097  10.853  1.00 21.42           N
ATOM    129  CD2 HIS A   9      14.541  38.428   9.049  1.00 22.57           C
ATOM    130  CE1 HIS A   9      14.627  38.374  11.245  1.00 21.39           C
ATOM    131  NE2 HIS A   9      14.583  39.195  10.189  1.00 20.24           N
ATOM    132  H   HIS A   9      12.336  37.056   7.508  1.00 30.54           H
ATOM    133  HA  HIS A   9      13.418  34.284   7.875  1.00 26.39           H
ATOM    134  HB2 HIS A   9      15.125  36.149   7.650  1.00 23.83           H
ATOM    135  HB3 HIS A   9      15.207  35.169   9.087  1.00 23.83           H
ATOM    136  HD2 HIS A   9      14.494  38.777   8.029  1.00 27.09           H
ATOM    137  HE1 HIS A   9      14.817  38.692  12.259  1.00 25.67           H
ATOM    138  HE2 HIS A   9      14.693  40.198  10.229  1.00 24.30           H
ATOM    139  N   ASP A  10      12.835  34.250  10.418  1.00 26.91           N
ATOM    140  CA  ASP A  10      12.103  34.002  11.644  1.00 26.56           C
ATOM    141  C   ASP A  10      12.980  34.094  12.919  1.00 24.40           C
ATOM    142  O   ASP A  10      12.628  33.566  13.957  1.00 23.80           O
ATOM    143  CB  ASP A  10      11.407  32.641  11.650  1.00 26.99           C
ATOM    144  CG  ASP A  10      12.357  31.443  11.594  1.00 20.94           C
ATOM    145  OD1 ASP A  10      11.840  30.353  11.949  1.00 25.44           O
ATOM    146  OD2 ASP A  10      13.531  31.586  11.193  1.00 24.66           O1-
ATOM    147  H   ASP A  10      13.617  33.637  10.195  1.00 32.30           H
ATOM    148  HA  ASP A  10      11.316  34.788  11.812  1.00 31.88           H
ATOM    149  HB2 ASP A  10      10.838  32.561  12.598  1.00 32.40           H
ATOM    150  HB3 ASP A  10      10.698  32.561  10.812  1.00 32.40           H
ATOM    151  N   GLY A  11      14.082  34.842  12.806  1.00 25.73           N
ATOM    152  CA  GLY A  11      14.788  35.494  13.902  1.00 23.81           C
ATOM    153  C   GLY A  11      15.602  34.570  14.797  1.00 25.91           C
ATOM    154  O   GLY A  11      15.878  34.949  15.930  1.00 21.97           O
ATOM    155  H   GLY A  11      14.339  35.143  11.875  1.00 30.88           H
ATOM    156  HA2 GLY A  11      15.473  36.224  13.473  1.00 28.58           H
ATOM    157  HA3 GLY A  11      14.053  36.006  14.522  1.00 28.58           H
ATOM    158  N   ASN A  12      16.057  33.420  14.299  1.00 23.45           N
ATOM    159  CA  ASN A  12      17.075  32.635  14.966  1.00 17.17           C
ATOM    160  C   ASN A  12      18.475  33.160  14.554  1.00 23.51           C
ATOM    161  O   ASN A  12      18.609  34.134  13.839  1.00 21.92           O
ATOM    162  CB  ASN A  12      16.943  31.117  14.731  1.00 20.92           C
ATOM    163  CG  ASN A  12      17.181  30.407  16.050  1.00 36.32           C
ATOM    164  OD1 ASN A  12      18.296  30.116  16.492  1.00 26.52           O
ATOM    165  ND2 ASN A  12      16.068  30.258  16.853  1.00 40.67           N
ATOM    166  H   ASN A  12      15.778  33.144  13.377  1.00 28.15           H
ATOM    167  HA  ASN A  12      17.025  32.803  16.084  1.00 20.61           H
ATOM    168  HB2 ASN A  12      15.932  30.878  14.319  1.00 25.11           H
ATOM    169  HB3 ASN A  12      17.632  30.740  13.937  1.00 25.11           H
ATOM    170 HD21 ASN A  12      16.129  29.699  17.692  1.00 48.81           H
ATOM    171 HD22 ASN A  12      15.111  30.343  16.488  1.00 48.81           H
ATOM    172  N   LEU A  13      19.517  32.522  15.128  1.00 20.51           N
ATOM    173  CA  LEU A  13      20.919  32.937  15.014  1.00 25.33           C
ATOM    174  C   LEU A  13      21.397  32.885  13.572  1.00 23.70           C
ATOM    175  O   LEU A  13      22.016  33.836  13.112  1.00 23.65           O
ATOM    176  CB  LEU A  13      21.889  32.076  15.848  1.00 29.08           C
ATOM    177  CG  LEU A  13      21.894  32.223  17.383  1.00 38.83           C
ATOM    178  CD1 LEU A  13      21.962  33.668  17.899  1.00 39.71           C
ATOM    179  CD2 LEU A  13      20.699  31.523  18.005  1.00 45.49           C
ATOM    180  H   LEU A  13      19.323  31.710  15.698  1.00 24.62           H
ATOM    181  HA  LEU A  13      20.995  33.972  15.347  1.00 30.40           H
ATOM    182  HB2 LEU A  13      21.729  31.026  15.598  1.00 34.90           H
ATOM    183  HB3 LEU A  13      22.901  32.317  15.515  1.00 34.90           H
ATOM    184  HG  LEU A  13      22.786  31.722  17.763  1.00 46.60           H
ATOM    185 HD11 LEU A  13      22.140  33.667  18.975  1.00 47.66           H
ATOM    186 HD12 LEU A  13      22.782  34.185  17.412  1.00 47.66           H
ATOM    187 HD13 LEU A  13      21.032  34.198  17.691  1.00 47.66           H
ATOM    188 HD21 LEU A  13      20.839  31.501  19.081  1.00 54.60           H
ATOM    189 HD22 LEU A  13      19.782  32.056  17.757  1.00 54.60           H
ATOM    190 HD23 LEU A  13      20.640  30.496  17.646  1.00 54.60           H
ATOM    191  N   ASP A  14      21.157  31.767  12.884  1.00 23.40           N
ATOM    192  CA  ASP A  14      21.517  31.636  11.493  1.00 21.79           C
ATOM    193  C   ASP A  14      20.706  32.602  10.568  1.00 20.27           C
ATOM    194  O   ASP A  14      21.296  33.108   9.612  1.00 22.41           O
ATOM    195  CB  ASP A  14      21.414  30.211  10.945  1.00 26.87           C
ATOM    196  CG  ASP A  14      20.020  29.530  11.038  1.00 25.12           C
ATOM    197  OD1 ASP A  14      19.327  29.731  12.036  1.00 22.71           O
ATOM    198  OD2 ASP A  14      19.801  28.708  10.099  1.00 21.98           O1-
ATOM    199  H   ASP A  14      20.508  31.099  13.271  1.00 28.08           H
ATOM    200  HA  ASP A  14      22.586  31.969  11.349  1.00 26.15           H
ATOM    201  HB2 ASP A  14      21.740  30.190   9.889  1.00 32.25           H
ATOM    202  HB3 ASP A  14      22.108  29.554  11.497  1.00 32.25           H
ATOM    203  N   ASP A  15      19.420  32.947  10.898  1.00 23.31           N
ATOM    204  CA  ASP A  15      18.664  33.993  10.171  1.00 16.89           C
ATOM    205  C   ASP A  15      19.408  35.345  10.156  1.00 19.93           C
ATOM    206  O   ASP A  15      19.373  36.089   9.196  1.00 21.36           O
ATOM    207  CB  ASP A  15      17.331  34.240  10.911  1.00 19.85           C
ATOM    208  CG  ASP A  15      16.416  33.026  10.755  1.00 19.70           C
ATOM    209  OD1 ASP A  15      15.618  32.930   9.776  1.00 21.18           O
ATOM    210  OD2 ASP A  15      16.490  32.134  11.638  1.00 22.57           O1-
ATOM    211  H   ASP A  15      18.850  32.336  11.521  1.00 27.98           H
ATOM    212  HA  ASP A  15      18.471  33.665   9.110  1.00 20.28           H
ATOM    213  HB2 ASP A  15      17.519  34.394  12.006  1.00 23.83           H
ATOM    214  HB3 ASP A  15      16.845  35.155  10.550  1.00 23.83           H
ATOM    215  N   PHE A  16      20.030  35.694  11.302  1.00 23.84           N
ATOM    216  CA  PHE A  16      20.779  36.940  11.469  1.00 26.99           C
ATOM    217  C   PHE A  16      22.153  36.895  10.816  1.00 21.57           C
ATOM    218  O   PHE A  16      22.605  37.917  10.317  1.00 19.83           O
ATOM    219  CB  PHE A  16      20.903  37.327  12.948  1.00 23.36           C
ATOM    220  CG  PHE A  16      19.588  37.724  13.584  1.00 23.02           C
ATOM    221  CD1 PHE A  16      19.164  37.067  14.749  1.00 24.21           C
ATOM    222  CD2 PHE A  16      18.758  38.688  12.974  1.00 28.00           C
ATOM    223  CE1 PHE A  16      17.886  37.323  15.263  1.00 27.79           C
ATOM    224  CE2 PHE A  16      17.474  38.932  13.483  1.00 24.63           C
ATOM    225  CZ  PHE A  16      17.037  38.234  14.618  1.00 18.51           C
ATOM    226  H   PHE A  16      19.975  35.063  12.093  1.00 28.61           H
ATOM    227  HA  PHE A  16      20.222  37.729  10.965  1.00 32.39           H
ATOM    228  HB2 PHE A  16      21.331  36.484  13.489  1.00 28.04           H
ATOM    229  HB3 PHE A  16      21.589  38.168  13.035  1.00 28.04           H
ATOM    230  HD1 PHE A  16      19.795  36.330  15.222  1.00 29.06           H
ATOM    231  HD2 PHE A  16      19.081  39.213  12.088  1.00 33.60           H
ATOM    232  HE1 PHE A  16      17.556  36.806  16.151  1.00 33.36           H
ATOM    233  HE2 PHE A  16      16.827  39.642  12.995  1.00 29.56           H
ATOM    234  HZ  PHE A  16      16.043  38.401  14.998  1.00 22.22           H
ATOM    235  N   VAL A  17      22.831  35.749  10.813  1.00 20.23           N
ATOM    236  CA  VAL A  17      24.053  35.595  10.025  1.00 25.06           C
ATOM    237  C   VAL A  17      23.710  35.750   8.524  1.00 22.20           C
ATOM    238  O   VAL A  17      24.452  36.396   7.796  1.00 23.02           O
ATOM    239  CB  VAL A  17      24.767  34.269  10.358  1.00 23.01           C
ATOM    240  CG1 VAL A  17      26.015  34.063   9.496  1.00 29.95           C
ATOM    241  CG2 VAL A  17      25.242  34.219  11.817  1.00 28.79           C
ATOM    242  H   VAL A  17      22.432  34.938  11.267  1.00 24.29           H
ATOM    243  HA  VAL A  17      24.729  36.405  10.301  1.00 30.08           H
ATOM    244  HB  VAL A  17      24.082  33.440  10.180  1.00 27.62           H
ATOM    245 HG11 VAL A  17      26.503  33.127   9.771  1.00 35.95           H
ATOM    246 HG12 VAL A  17      25.742  34.007   8.444  1.00 35.95           H
ATOM    247 HG13 VAL A  17      26.708  34.890   9.647  1.00 35.95           H
ATOM    248 HG21 VAL A  17      25.707  33.257  12.019  1.00 34.56           H
ATOM    249 HG22 VAL A  17      25.971  35.007  11.995  1.00 34.56           H
ATOM    250 HG23 VAL A  17      24.407  34.342  12.501  1.00 34.56           H
ATOM    251  N   ALA A  18      22.580  35.195   8.072  1.00 24.00           N
ATOM    252  CA  ALA A  18      22.056  35.371   6.728  1.00 24.30           C
ATOM    253  C   ALA A  18      21.846  36.860   6.425  1.00 20.89           C
ATOM    254  O   ALA A  18      22.276  37.332   5.375  1.00 28.43           O
ATOM    255  CB  ALA A  18      20.776  34.544   6.583  1.00 17.66           C
ATOM    256  H   ALA A  18      22.005  34.672   8.719  1.00 28.81           H
ATOM    257  HA  ALA A  18      22.789  34.977   6.025  1.00 29.17           H
ATOM    258  HB1 ALA A  18      20.327  34.680   5.608  1.00 21.19           H
ATOM    259  HB2 ALA A  18      21.011  33.495   6.739  1.00 21.19           H
ATOM    260  HB3 ALA A  18      20.032  34.827   7.311  1.00 21.19           H
ATOM    261  N   MET A  19      21.244  37.608   7.358  1.00 23.91           N
ATOM    262  CA  MET A  19      21.028  39.042   7.241  1.00 23.47           C
ATOM    263  C   MET A  19      22.351  39.786   7.052  1.00 23.24           C
ATOM    264  O   MET A  19      22.472  40.582   6.123  1.00 24.68           O
ATOM    265  CB  MET A  19      20.247  39.535   8.451  1.00 21.63           C
ATOM    266  CG  MET A  19      19.928  41.012   8.307  1.00 25.75           C
ATOM    267  SD  MET A  19      19.231  41.688   9.814  1.00 22.63           S
ATOM    268  CE  MET A  19      19.363  43.410   9.325  1.00 22.28           C
ATOM    269  H   MET A  19      20.909  37.157   8.201  1.00 28.70           H
ATOM    270  HA  MET A  19      20.418  39.218   6.355  1.00 28.17           H
ATOM    271  HB2 MET A  19      19.319  38.971   8.554  1.00 25.97           H
ATOM    272  HB3 MET A  19      20.843  39.401   9.353  1.00 25.97           H
ATOM    273  HG2 MET A  19      20.839  41.568   8.086  1.00 30.91           H
ATOM    274  HG3 MET A  19      19.219  41.147   7.489  1.00 30.91           H
ATOM    275  HE1 MET A  19      19.113  44.050  10.160  1.00 26.75           H
ATOM    276  HE2 MET A  19      20.383  43.630   9.008  1.00 26.75           H
ATOM    277  HE3 MET A  19      18.663  43.578   8.514  1.00 26.75           H
ATOM    278  N   VAL A  20      23.339  39.499   7.901  1.00 24.27           N
ATOM    279  CA  VAL A  20      24.680  40.056   7.806  1.00 27.43           C
ATOM    280  C   VAL A  20      25.281  39.821   6.416  1.00 27.88           C
ATOM    281  O   VAL A  20      25.719  40.787   5.800  1.00 26.81           O
ATOM    282  CB  VAL A  20      25.569  39.543   8.948  1.00 19.47           C
ATOM    283  CG1 VAL A  20      27.041  39.926   8.726  1.00 22.84           C
ATOM    284  CG2 VAL A  20      25.130  40.132  10.305  1.00 23.99           C
ATOM    285  H   VAL A  20      23.163  38.830   8.638  1.00 29.13           H
ATOM    286  HA  VAL A  20      24.586  41.135   7.940  1.00 32.92           H
ATOM    287  HB  VAL A  20      25.502  38.457   9.000  1.00 23.37           H
ATOM    288 HG11 VAL A  20      27.637  39.617   9.584  1.00 27.42           H
ATOM    289 HG12 VAL A  20      27.439  39.433   7.842  1.00 27.42           H
ATOM    290 HG13 VAL A  20      27.126  41.005   8.600  1.00 27.42           H
ATOM    291 HG21 VAL A  20      25.731  39.698  11.103  1.00 28.79           H
ATOM    292 HG22 VAL A  20      25.263  41.214  10.306  1.00 28.79           H
ATOM    293 HG23 VAL A  20      24.085  39.913  10.504  1.00 28.79           H
ATOM    294  N   LEU A  21      25.285  38.581   5.905  1.00 28.08           N
ATOM    295  CA  LEU A  21      25.769  38.262   4.552  1.00 25.08           C
ATOM    296  C   LEU A  21      25.115  39.126   3.473  1.00 24.10           C
ATOM    297  O   LEU A  21      25.820  39.700   2.647  1.00 29.91           O
ATOM    298  CB  LEU A  21      25.538  36.769   4.240  1.00 27.70           C
ATOM    299  CG  LEU A  21      26.636  35.844   4.781  1.00 32.64           C
ATOM    300  CD1 LEU A  21      26.151  34.391   4.665  1.00 33.35           C
ATOM    301  CD2 LEU A  21      27.937  36.010   3.977  1.00 28.84           C
ATOM    302  H   LEU A  21      24.870  37.833   6.445  1.00 33.71           H
ATOM    303  HA  LEU A  21      26.838  38.467   4.521  1.00 30.10           H
ATOM    304  HB2 LEU A  21      24.593  36.471   4.692  1.00 33.24           H
ATOM    305  HB3 LEU A  21      25.442  36.619   3.162  1.00 33.24           H
ATOM    306  HG  LEU A  21      26.825  36.088   5.826  1.00 39.18           H
ATOM    307 HD11 LEU A  21      26.920  33.717   5.040  1.00 40.03           H
ATOM    308 HD12 LEU A  21      25.247  34.255   5.259  1.00 40.03           H
ATOM    309 HD13 LEU A  21      25.937  34.155   3.623  1.00 40.03           H
ATOM    310 HD21 LEU A  21      28.642  35.227   4.257  1.00 34.62           H
ATOM    311 HD22 LEU A  21      27.734  35.939   2.909  1.00 34.62           H
ATOM    312 HD23 LEU A  21      28.393  36.973   4.194  1.00 34.62           H
ATOM    313  N   LEU A  22      23.781  39.211   3.471  1.00 21.90           N
ATOM    314  CA  LEU A  22      23.025  39.993   2.503  1.00 26.33           C
ATOM    315  C   LEU A  22      23.347  41.480   2.587  1.00 28.41           C
ATOM    316  O   LEU A  22      23.513  42.109   1.547  1.00 34.92           O
ATOM    317  CB  LEU A  22      21.516  39.745   2.666  1.00 23.45           C
ATOM    318  CG  LEU A  22      21.088  38.293   2.383  1.00 23.81           C
ATOM    319  CD1 LEU A  22      19.592  38.152   2.674  1.00 25.76           C
ATOM    320  CD2 LEU A  22      21.383  37.841   0.943  1.00 31.91           C
ATOM    321  H   LEU A  22      23.260  38.700   4.174  1.00 26.28           H
ATOM    322  HA  LEU A  22      23.322  39.660   1.508  1.00 31.60           H
ATOM    323  HB2 LEU A  22      21.234  39.998   3.689  1.00 28.14           H
ATOM    324  HB3 LEU A  22      20.974  40.418   1.999  1.00 28.14           H
ATOM    325  HG  LEU A  22      21.626  37.629   3.050  1.00 28.57           H
ATOM    326 HD11 LEU A  22      19.293  37.112   2.543  1.00 30.92           H
ATOM    327 HD12 LEU A  22      19.390  38.442   3.706  1.00 30.92           H
ATOM    328 HD13 LEU A  22      19.011  38.784   2.002  1.00 30.92           H
ATOM    329 HD21 LEU A  22      20.960  36.849   0.782  1.00 38.29           H
ATOM    330 HD22 LEU A  22      20.946  38.537   0.228  1.00 38.29           H
ATOM    331 HD23 LEU A  22      22.458  37.780   0.782  1.00 38.29           H
ATOM    332  N   ALA A  23      23.424  42.042   3.797  1.00 28.80           N
ATOM    333  CA  ALA A  23      23.649  43.465   4.021  1.00 28.68           C
ATOM    334  C   ALA A  23      25.117  43.890   3.830  1.00 29.59           C
ATOM    335  O   ALA A  23      25.372  45.070   3.616  1.00 32.58           O
ATOM    336  CB  ALA A  23      23.153  43.815   5.427  1.00 27.98           C
ATOM    337  H   ALA A  23      23.287  41.459   4.612  1.00 34.57           H
ATOM    338  HA  ALA A  23      23.041  44.030   3.315  1.00 34.42           H
ATOM    339  HB1 ALA A  23      23.354  44.860   5.637  1.00 33.58           H
ATOM    340  HB2 ALA A  23      22.079  43.642   5.495  1.00 33.58           H
ATOM    341  HB3 ALA A  23      23.660  43.196   6.166  1.00 33.58           H
ATOM    342  N   SER A  24      26.086  42.974   3.943  1.00 24.53           N
ATOM    343  CA  SER A  24      27.507  43.299   3.817  1.00 30.22           C
ATOM    344  C   SER A  24      28.069  43.134   2.395  1.00 33.27           C
ATOM    345  O   SER A  24      29.180  43.596   2.136  1.00 37.50           O
ATOM    346  CB  SER A  24      28.331  42.513   4.836  1.00 28.69           C
ATOM    347  OG  SER A  24      28.253  41.132   4.582  1.00 32.15           O
ATOM    348  H   SER A  24      25.834  42.023   4.178  1.00 29.45           H
ATOM    349  HA  SER A  24      27.628  44.344   4.086  1.00 36.27           H
ATOM    350  HB2 SER A  24      29.371  42.823   4.757  1.00 34.44           H
ATOM    351  HB3 SER A  24      27.981  42.719   5.848  1.00 34.44           H
ATOM    352  HG  SER A  24      27.411  40.813   4.924  1.00 38.59           H
ATOM    353  N   ASN A  25      27.349  42.449   1.495  1.00 31.48           N
ATOM    354  CA  ASN A  25      27.777  42.216   0.116  1.00 29.90           C
ATOM    355  C   ASN A  25      27.098  43.224  -0.805  1.00 31.84           C
ATOM    356  O   ASN A  25      26.324  42.868  -1.686  1.00 38.60           O
ATOM    357  CB  ASN A  25      27.571  40.745  -0.275  1.00 26.75           C
ATOM    358  CG  ASN A  25      28.683  39.885   0.317  1.00 32.97           C
ATOM    359  OD1 ASN A  25      29.765  39.790  -0.257  1.00 34.37           O
ATOM    360  ND2 ASN A  25      28.453  39.289   1.481  1.00 33.65           N
ATOM    361  H   ASN A  25      26.447  42.085   1.772  1.00 37.78           H
ATOM    362  HA  ASN A  25      28.850  42.406   0.051  1.00 35.89           H
ATOM    363  HB2 ASN A  25      26.590  40.394   0.049  1.00 32.11           H
ATOM    364  HB3 ASN A  25      27.657  40.686  -1.361  1.00 32.11           H
ATOM    365 HD21 ASN A  25      29.192  38.753   1.914  1.00 40.39           H
ATOM    366 HD22 ASN A  25      27.571  39.423   1.956  1.00 40.39           H
ATOM    367  N   THR A  26      27.408  44.507  -0.608  1.00 34.93           N
ATOM    368  CA  THR A  26      26.700  45.600  -1.268  1.00 39.98           C
ATOM    369  C   THR A  26      26.925  45.624  -2.795  1.00 39.92           C
ATOM    370  O   THR A  26      26.067  46.139  -3.506  1.00 34.38           O
ATOM    371  CB  THR A  26      27.106  46.926  -0.620  1.00 45.28           C
ATOM    372  OG1 THR A  26      28.503  47.075  -0.670  1.00 46.79           O
ATOM    373  CG2 THR A  26      26.662  47.043   0.843  1.00 38.58           C
ATOM    374  H   THR A  26      28.065  44.749   0.121  1.00 41.92           H
ATOM    375  HA  THR A  26      25.635  45.461  -1.094  1.00 47.98           H
ATOM    376  HB  THR A  26      26.649  47.739  -1.187  1.00 54.34           H
ATOM    377  HG1 THR A  26      28.750  47.705   0.013  1.00 56.16           H
ATOM    378 HG21 THR A  26      27.007  48.005   1.194  1.00 46.30           H
ATOM    379 HG22 THR A  26      25.575  46.995   0.929  1.00 46.30           H
ATOM    380 HG23 THR A  26      27.118  46.271   1.463  1.00 46.30           H
ATOM    381  N   GLU A  27      28.032  45.072  -3.315  1.00 39.23           N
ATOM    382  CA  GLU A  27      28.243  44.933  -4.755  1.00 40.70           C
ATOM    383  C   GLU A  27      27.254  43.947  -5.415  1.00 42.73           C
ATOM    384  O   GLU A  27      26.841  44.154  -6.559  1.00 34.42           O
ATOM    385  CB  GLU A  27      29.706  44.547  -5.048  1.00 45.87           C
ATOM    386  CG  GLU A  27      29.931  44.394  -6.566  1.00 55.97           C
ATOM    387  CD  GLU A  27      31.397  44.163  -6.902  1.00 62.60           C
ATOM    388  OE1 GLU A  27      32.146  45.161  -6.847  1.00 67.43           O
ATOM    389  OE2 GLU A  27      31.731  43.004  -7.239  1.00 67.98           O1-
ATOM    390  H   GLU A  27      28.734  44.703  -2.690  1.00 47.09           H
ATOM    391  HA  GLU A  27      28.080  45.916  -5.197  1.00 48.84           H
ATOM    392  HB2 GLU A  27      30.367  45.326  -4.661  1.00 55.05           H
ATOM    393  HB3 GLU A  27      29.948  43.607  -4.551  1.00 55.05           H
ATOM    394  HG2 GLU A  27      29.349  43.554  -6.944  1.00 67.17           H
ATOM    395  HG3 GLU A  27      29.615  45.333  -7.024  1.00 67.17           H
ATOM    396  N   LYS A  28      26.914  42.848  -4.724  1.00 39.20           N
ATOM    397  CA  LYS A  28      26.061  41.781  -5.248  1.00 35.23           C
ATOM    398  C   LYS A  28      24.583  41.949  -4.862  1.00 38.28           C
ATOM    399  O   LYS A  28      23.711  41.573  -5.638  1.00 33.12           O
ATOM    400  CB  LYS A  28      26.610  40.413  -4.794  1.00 35.90           C
ATOM    401  CG  LYS A  28      27.678  39.821  -5.725  1.00 44.18           C
ATOM    402  CD  LYS A  28      29.060  40.480  -5.689  1.00 47.60           C
ATOM    403  CE  LYS A  28      29.989  39.912  -6.777  1.00 58.86           C
ATOM    404  NZ  LYS A  28      29.507  40.194  -8.148  1.00 63.86           N1+
ATOM    405  H   LYS A  28      27.273  42.739  -3.785  1.00 47.05           H
ATOM    406  HA  LYS A  28      26.082  41.803  -6.337  1.00 42.28           H
ATOM    407  HB2 LYS A  28      26.986  40.475  -3.770  1.00 43.08           H
ATOM    408  HB3 LYS A  28      25.787  39.697  -4.784  1.00 43.08           H
ATOM    409  HG2 LYS A  28      27.841  38.794  -5.409  1.00 53.02           H
ATOM    410  HG3 LYS A  28      27.285  39.804  -6.742  1.00 53.02           H
ATOM    411  HD2 LYS A  28      28.969  41.554  -5.826  1.00 57.12           H
ATOM    412  HD3 LYS A  28      29.516  40.296  -4.715  1.00 57.12           H
ATOM    413  HE2 LYS A  28      30.989  40.332  -6.652  1.00 70.64           H
ATOM    414  HE3 LYS A  28      30.052  38.830  -6.643  1.00 70.64           H
ATOM    415  HZ1 LYS A  28      30.191  39.871  -8.817  1.00 76.63           H
ATOM    416  HZ2 LYS A  28      28.630  39.713  -8.301  1.00 76.63           H
ATOM    417  HZ3 LYS A  28      29.381  41.192  -8.258  1.00 76.63           H
ATOM    418  N   VAL A  29      24.291  42.467  -3.667  1.00 36.28           N
ATOM    419  CA  VAL A  29      22.956  42.469  -3.069  1.00 32.07           C
ATOM    420  C   VAL A  29      22.612  43.886  -2.638  1.00 38.43           C
ATOM    421  O   VAL A  29      23.417  44.555  -2.000  1.00 30.40           O
ATOM    422  CB  VAL A  29      22.890  41.491  -1.870  1.00 38.20           C
ATOM    423  CG1 VAL A  29      21.561  41.641  -1.114  1.00 33.82           C
ATOM    424  CG2 VAL A  29      23.035  40.042  -2.360  1.00 37.75           C
ATOM    425  H   VAL A  29      25.051  42.786  -3.083  1.00 43.54           H
ATOM    426  HA  VAL A  29      22.215  42.147  -3.802  1.00 38.49           H
ATOM    427  HB  VAL A  29      23.706  41.717  -1.182  1.00 45.85           H
ATOM    428 HG11 VAL A  29      21.465  40.850  -0.369  1.00 40.59           H
ATOM    429 HG12 VAL A  29      21.525  42.597  -0.592  1.00 40.59           H
ATOM    430 HG13 VAL A  29      20.731  41.590  -1.813  1.00 40.59           H
ATOM    431 HG21 VAL A  29      22.965  39.357  -1.514  1.00 45.31           H
ATOM    432 HG22 VAL A  29      22.244  39.808  -3.075  1.00 45.31           H
ATOM    433 HG23 VAL A  29      24.006  39.901  -2.834  1.00 45.31           H
ATOM    434  N   ARG A  30      21.378  44.285  -2.956  1.00 28.89           N
ATOM    435  CA  ARG A  30      20.713  45.472  -2.481  1.00 32.49           C
ATOM    436  C   ARG A  30      19.535  44.974  -1.673  1.00 28.27           C
ATOM    437  O   ARG A  30      18.571  44.470  -2.243  1.00 26.33           O
ATOM    438  CB  ARG A  30      20.308  46.349  -3.678  1.00 34.91           C
ATOM    439  CG  ARG A  30      19.903  47.753  -3.200  1.00 42.89           C
ATOM    440  CD  ARG A  30      19.387  48.632  -4.351  1.00 47.78           C
ATOM    441  NE  ARG A  30      20.421  48.846  -5.383  1.00 48.98           N
ATOM    442  CZ  ARG A  30      20.545  48.190  -6.547  1.00 52.96           C
ATOM    443  NH1 ARG A  30      21.650  48.362  -7.272  1.00 60.20           N
ATOM    444  NH2 ARG A  30      19.607  47.362  -7.011  1.00 50.71           N1+
ATOM    445  H   ARG A  30      20.802  43.638  -3.477  1.00 34.67           H
ATOM    446  HA  ARG A  30      21.392  46.033  -1.843  1.00 39.00           H
ATOM    447  HB2 ARG A  30      21.176  46.451  -4.327  1.00 41.89           H
ATOM    448  HB3 ARG A  30      19.503  45.886  -4.249  1.00 41.89           H
ATOM    449  HG2 ARG A  30      19.110  47.667  -2.456  1.00 51.47           H
ATOM    450  HG3 ARG A  30      20.760  48.238  -2.730  1.00 51.47           H
ATOM    451  HD2 ARG A  30      18.516  48.142  -4.786  1.00 57.34           H
ATOM    452  HD3 ARG A  30      19.065  49.598  -3.961  1.00 57.34           H
ATOM    453  HE  ARG A  30      21.194  49.433  -5.106  1.00 58.78           H
ATOM    454 HH11 ARG A  30      22.383  48.971  -6.945  1.00 72.25           H
ATOM    455 HH12 ARG A  30      21.748  47.872  -8.151  1.00 72.25           H
ATOM    456 HH21 ARG A  30      18.762  47.205  -6.486  1.00 60.86           H
ATOM    457 HH22 ARG A  30      19.758  46.876  -7.885  1.00 60.86           H
ATOM    458  N   LEU A  31      19.638  45.085  -0.347  1.00 30.30           N
ATOM    459  CA  LEU A  31      18.635  44.599   0.579  1.00 28.27           C
ATOM    460  C   LEU A  31      17.576  45.700   0.707  1.00 29.80           C
ATOM    461  O   LEU A  31      17.822  46.742   1.312  1.00 32.47           O
ATOM    462  CB  LEU A  31      19.338  44.187   1.886  1.00 25.97           C
ATOM    463  CG  LEU A  31      18.447  43.497   2.931  1.00 29.95           C
ATOM    464  CD1 LEU A  31      17.888  42.160   2.423  1.00 26.14           C
ATOM    465  CD2 LEU A  31      19.288  43.257   4.200  1.00 28.62           C
ATOM    466  H   LEU A  31      20.462  45.522   0.041  1.00 36.36           H
ATOM    467  HA  LEU A  31      18.179  43.706   0.153  1.00 33.93           H
ATOM    468  HB2 LEU A  31      20.162  43.515   1.641  1.00 31.17           H
ATOM    469  HB3 LEU A  31      19.770  45.082   2.340  1.00 31.17           H
ATOM    470  HG  LEU A  31      17.610  44.152   3.179  1.00 35.95           H
ATOM    471 HD11 LEU A  31      17.384  41.638   3.238  1.00 31.37           H
ATOM    472 HD12 LEU A  31      17.157  42.329   1.639  1.00 31.37           H
ATOM    473 HD13 LEU A  31      18.695  41.533   2.043  1.00 31.37           H
ATOM    474 HD21 LEU A  31      18.656  42.852   4.991  1.00 34.36           H
ATOM    475 HD22 LEU A  31      20.098  42.556   3.991  1.00 34.36           H
ATOM    476 HD23 LEU A  31      19.721  44.194   4.546  1.00 34.36           H
ATOM    477  N   ILE A  32      16.417  45.484   0.080  1.00 33.73           N
ATOM    478  CA  ILE A  32      15.335  46.465  -0.039  1.00 30.70           C
ATOM    479  C   ILE A  32      14.269  46.291   1.047  1.00 29.29           C
ATOM    480  O   ILE A  32      13.305  47.049   1.098  1.00 32.29           O
ATOM    481  CB  ILE A  32      14.710  46.456  -1.452  1.00 30.11           C
ATOM    482  CG1 ILE A  32      13.986  45.129  -1.788  1.00 32.08           C
ATOM    483  CG2 ILE A  32      15.761  46.798  -2.519  1.00 37.67           C
ATOM    484  CD1 ILE A  32      12.915  45.298  -2.875  1.00 37.73           C
ATOM    485  H   ILE A  32      16.275  44.588  -0.365  1.00 40.48           H
ATOM    486  HA  ILE A  32      15.764  47.456   0.101  1.00 36.85           H
ATOM    487  HB  ILE A  32      13.967  47.254  -1.481  1.00 36.14           H
ATOM    488 HG12 ILE A  32      14.706  44.376  -2.106  1.00 38.50           H
ATOM    489 HG13 ILE A  32      13.481  44.759  -0.899  1.00 38.50           H
ATOM    490 HG21 ILE A  32      15.279  46.937  -3.484  1.00 45.21           H
ATOM    491 HG22 ILE A  32      16.272  47.722  -2.251  1.00 45.21           H
ATOM    492 HG23 ILE A  32      16.491  45.994  -2.601  1.00 45.21           H
ATOM    493 HD11 ILE A  32      12.423  44.341  -3.052  1.00 45.28           H
ATOM    494 HD12 ILE A  32      12.165  46.020  -2.551  1.00 45.28           H
ATOM    495 HD13 ILE A  32      13.365  45.638  -3.806  1.00 45.28           H
ATOM    496  N   GLY A  33      14.410  45.283   1.903  1.00 25.26           N
ATOM    497  CA  GLY A  33      13.519  45.099   3.021  1.00 19.67           C
ATOM    498  C   GLY A  33      13.777  43.785   3.712  1.00 26.45           C
ATOM    499  O   GLY A  33      14.457  42.910   3.165  1.00 23.37           O
ATOM    500  H   GLY A  33      15.185  44.645   1.800  1.00 30.32           H
ATOM    501  HA2 GLY A  33      13.665  45.911   3.726  1.00 23.62           H
ATOM    502  HA3 GLY A  33      12.487  45.123   2.680  1.00 23.62           H
ATOM    503  N   ALA A  34      13.191  43.666   4.905  1.00 23.91           N
ATOM    504  CA  ALA A  34      13.120  42.421   5.651  1.00 25.46           C
ATOM    505  C   ALA A  34      11.748  42.271   6.296  1.00 27.70           C
ATOM    506  O   ALA A  34      11.086  43.271   6.562  1.00 25.13           O
ATOM    507  CB  ALA A  34      14.232  42.367   6.688  1.00 20.96           C
ATOM    508  H   ALA A  34      12.658  44.445   5.270  1.00 28.70           H
ATOM    509  HA  ALA A  34      13.268  41.611   4.950  1.00 30.55           H
ATOM    510  HB1 ALA A  34      14.212  41.402   7.194  1.00 25.16           H
ATOM    511  HB2 ALA A  34      15.197  42.490   6.194  1.00 25.16           H
ATOM    512  HB3 ALA A  34      14.092  43.160   7.424  1.00 25.16           H
ATOM    513  N   LEU A  35      11.323  41.031   6.538  1.00 27.98           N
ATOM    514  CA  LEU A  35      10.236  40.720   7.439  1.00 25.21           C
ATOM    515  C   LEU A  35      10.675  39.645   8.431  1.00 21.90           C
ATOM    516  O   LEU A  35      11.571  38.851   8.155  1.00 22.54           O
ATOM    517  CB  LEU A  35       8.902  40.428   6.721  1.00 28.93           C
ATOM    518  CG  LEU A  35       8.877  39.276   5.695  1.00 31.87           C
ATOM    519  CD1 LEU A  35       7.463  38.697   5.542  1.00 32.19           C
ATOM    520  CD2 LEU A  35       9.353  39.703   4.304  1.00 31.50           C
ATOM    521  H   LEU A  35      11.888  40.250   6.235  1.00 33.59           H
ATOM    522  HA  LEU A  35      10.072  41.606   8.042  1.00 30.26           H
ATOM    523  HB2 LEU A  35       8.188  40.185   7.509  1.00 34.72           H
ATOM    524  HB3 LEU A  35       8.542  41.343   6.249  1.00 34.72           H
ATOM    525  HG  LEU A  35       9.540  38.489   6.039  1.00 38.25           H
ATOM    526 HD11 LEU A  35       7.498  37.832   4.880  1.00 38.64           H
ATOM    527 HD12 LEU A  35       7.083  38.374   6.510  1.00 38.64           H
ATOM    528 HD13 LEU A  35       6.794  39.434   5.110  1.00 38.64           H
ATOM    529 HD21 LEU A  35       9.225  38.878   3.604  1.00 37.80           H
ATOM    530 HD22 LEU A  35       8.778  40.561   3.955  1.00 37.80           H
ATOM    531 HD23 LEU A  35      10.410  39.961   4.330  1.00 37.80           H
ATOM    532  N   CYS A  36      10.069  39.685   9.621  1.00 26.97           N
ATOM    533  CA  CYS A  36      10.309  38.751  10.705  1.00 21.56           C
ATOM    534  C   CYS A  36       8.998  38.046  11.089  1.00 25.83           C
ATOM    535  O   CYS A  36       7.973  38.693  11.316  1.00 27.28           O
ATOM    536  CB  CYS A  36      10.945  39.484  11.893  1.00 25.45           C
ATOM    537  SG  CYS A  36      11.465  38.218  13.105  1.00 32.67           S
ATOM    538  H   CYS A  36       9.375  40.402   9.785  1.00 32.37           H
ATOM    539  HA  CYS A  36      11.027  37.998  10.385  1.00 25.88           H
ATOM    540  HB2 CYS A  36      11.800  40.058  11.534  1.00 30.55           H
ATOM    541  HB3 CYS A  36      10.224  40.155  12.360  1.00 30.55           H
ATOM    542  HG  CYS A  36      10.504  37.815  13.700  1.00 39.21           H
ATOM    543  N   THR A  37       9.062  36.717  11.206  1.00 29.33           N
ATOM    544  CA  THR A  37       7.952  35.848  11.580  1.00 27.19           C
ATOM    545  C   THR A  37       8.196  35.294  12.986  1.00 32.11           C
ATOM    546  O   THR A  37       9.320  34.952  13.342  1.00 27.08           O
ATOM    547  CB  THR A  37       7.772  34.751  10.513  1.00 28.90           C
ATOM    548  OG1 THR A  37       7.367  35.345   9.295  1.00 33.97           O
ATOM    549  CG2 THR A  37       6.689  33.729  10.864  1.00 35.08           C
ATOM    550  H   THR A  37       9.946  36.264  11.010  1.00 35.20           H
ATOM    551  HA  THR A  37       7.034  36.437  11.583  1.00 32.64           H
ATOM    552  HB  THR A  37       8.721  34.231  10.364  1.00 34.69           H
ATOM    553  HG1 THR A  37       8.079  35.919   8.991  1.00 40.77           H
ATOM    554 HG21 THR A  37       6.594  33.010  10.050  1.00 42.11           H
ATOM    555 HG22 THR A  37       6.946  33.192  11.774  1.00 42.11           H
ATOM    556 HG23 THR A  37       5.732  34.234  10.990  1.00 42.11           H
ATOM    557  N   ASP A  38       7.106  35.199  13.753  1.00 32.85           N
ATOM    558  CA  ASP A  38       6.999  34.658  15.111  1.00 37.92           C
ATOM    559  C   ASP A  38       7.087  33.111  15.113  1.00 35.94           C
ATOM    560  O   ASP A  38       6.306  32.447  15.797  1.00 40.04           O
ATOM    561  CB  ASP A  38       5.628  35.125  15.647  1.00 37.30           C
ATOM    562  CG  ASP A  38       5.470  34.937  17.153  1.00 43.37           C
ATOM    563  OD1 ASP A  38       6.358  35.392  17.905  1.00 43.79           O
ATOM    564  OD2 ASP A  38       4.439  34.348  17.544  1.00 53.00           O1-
ATOM    565  H   ASP A  38       6.240  35.529  13.355  1.00 39.43           H
ATOM    566  HA  ASP A  38       7.797  35.069  15.731  1.00 45.52           H
ATOM    567  HB2 ASP A  38       5.517  36.185  15.434  1.00 44.77           H
ATOM    568  HB3 ASP A  38       4.825  34.606  15.120  1.00 44.77           H
ATOM    569  N   ALA A  39       8.045  32.528  14.369  1.00 43.01           N
ATOM    570  CA  ALA A  39       8.279  31.085  14.280  1.00 41.93           C
ATOM    571  C   ALA A  39       9.423  30.667  15.210  1.00 37.57           C
ATOM    572  O   ALA A  39       9.160  30.412  16.380  1.00 39.72           O
ATOM    573  CB  ALA A  39       8.455  30.663  12.807  1.00 41.86           C
ATOM    574  H   ALA A  39       8.679  33.125  13.853  1.00 51.62           H
ATOM    575  HA  ALA A  39       7.389  30.573  14.637  1.00 50.32           H
ATOM    576  HB1 ALA A  39       8.524  29.581  12.742  1.00 50.23           H
ATOM    577  HB2 ALA A  39       7.599  30.993  12.221  1.00 50.23           H
ATOM    578  HB3 ALA A  39       9.345  31.090  12.369  1.00 50.23           H
ATOM    579  N   ASP A  40      10.672  30.650  14.732  1.00 36.94           N
ATOM    580  CA  ASP A  40      11.865  30.281  15.509  1.00 39.60           C
ATOM    581  C   ASP A  40      12.448  31.475  16.316  1.00 38.75           C
ATOM    582  O   ASP A  40      13.582  31.465  16.751  1.00 39.70           O
ATOM    583  CB  ASP A  40      12.962  29.679  14.620  1.00 39.00           C
ATOM    584  CG  ASP A  40      13.829  28.647  15.369  1.00 42.48           C
ATOM    585  OD1 ASP A  40      14.884  28.306  14.765  1.00 45.63           O
ATOM    586  OD2 ASP A  40      13.458  28.261  16.493  1.00 43.12           O1-
ATOM    587  H   ASP A  40      10.798  30.798  13.746  1.00 44.33           H
ATOM    588  HA  ASP A  40      11.609  29.491  16.281  1.00 47.52           H
ATOM    589  HB2 ASP A  40      12.504  29.168  13.741  1.00 46.81           H
ATOM    590  HB3 ASP A  40      13.613  30.455  14.178  1.00 46.81           H
ATOM    591  N   CYS A  41      11.593  32.490  16.552  1.00 38.42           N
ATOM    592  CA  CYS A  41      11.767  33.597  17.492  1.00 41.96           C
ATOM    593  C   CYS A  41      10.404  33.998  18.078  1.00 43.68           C
ATOM    594  O   CYS A  41       9.347  33.595  17.581  1.00 40.63           O
ATOM    595  CB  CYS A  41      12.425  34.822  16.826  1.00 43.63           C
ATOM    596  SG  CYS A  41      11.310  35.729  15.704  1.00 36.82           S
ATOM    597  H   CYS A  41      10.693  32.442  16.096  1.00 46.11           H
ATOM    598  HA  CYS A  41      12.410  33.266  18.298  1.00 50.36           H
ATOM    599  HB2 CYS A  41      12.752  35.506  17.609  1.00 52.36           H
ATOM    600  HB3 CYS A  41      13.306  34.499  16.274  1.00 52.36           H
ATOM    601  HG  CYS A  41      11.337  34.828  14.714  1.00 44.19           H
ATOM    602  N   PHE A  42      10.444  34.826  19.129  1.00 43.05           N
ATOM    603  CA  PHE A  42       9.350  35.733  19.444  1.00 45.24           C
ATOM    604  C   PHE A  42       9.567  36.989  18.595  1.00 43.65           C
ATOM    605  O   PHE A  42      10.646  37.585  18.642  1.00 39.48           O
ATOM    606  CB  PHE A  42       9.299  36.014  20.954  1.00 46.53           C
ATOM    607  CG  PHE A  42       9.101  34.753  21.778  1.00 50.80           C
ATOM    608  CD1 PHE A  42       7.822  34.170  21.878  1.00 52.20           C
ATOM    609  CD2 PHE A  42      10.208  34.108  22.367  1.00 52.54           C
ATOM    610  CE1 PHE A  42       7.659  32.937  22.533  1.00 48.37           C
ATOM    611  CE2 PHE A  42      10.048  32.868  23.011  1.00 56.75           C
ATOM    612  CZ  PHE A  42       8.773  32.280  23.091  1.00 54.01           C
ATOM    613  H   PHE A  42      11.346  35.064  19.512  1.00 51.67           H
ATOM    614  HA  PHE A  42       8.406  35.270  19.169  1.00 54.29           H
ATOM    615  HB2 PHE A  42      10.219  36.510  21.259  1.00 55.84           H
ATOM    616  HB3 PHE A  42       8.467  36.689  21.151  1.00 55.84           H
ATOM    617  HD1 PHE A  42       6.970  34.651  21.417  1.00 62.64           H
ATOM    618  HD2 PHE A  42      11.191  34.546  22.303  1.00 63.05           H
ATOM    619  HE1 PHE A  42       6.681  32.485  22.592  1.00 58.06           H
ATOM    620  HE2 PHE A  42      10.905  32.368  23.436  1.00 68.11           H
ATOM    621  HZ  PHE A  42       8.652  31.326  23.582  1.00 64.82           H
ATOM    622  N   VAL A  43       8.562  37.352  17.786  1.00 39.71           N
ATOM    623  CA  VAL A  43       8.698  38.340  16.709  1.00 44.32           C
ATOM    624  C   VAL A  43       9.057  39.751  17.184  1.00 36.95           C
ATOM    625  O   VAL A  43       9.680  40.473  16.413  1.00 32.88           O
ATOM    626  CB  VAL A  43       7.454  38.336  15.787  1.00 42.58           C
ATOM    627  CG1 VAL A  43       6.160  38.790  16.486  1.00 36.27           C
ATOM    628  CG2 VAL A  43       7.631  39.197  14.527  1.00 40.83           C
ATOM    629  H   VAL A  43       7.720  36.790  17.789  1.00 47.66           H
ATOM    630  HA  VAL A  43       9.533  38.001  16.095  1.00 53.19           H
ATOM    631  HB  VAL A  43       7.323  37.320  15.443  1.00 51.11           H
ATOM    632 HG11 VAL A  43       5.322  38.709  15.793  1.00 43.53           H
ATOM    633 HG12 VAL A  43       5.958  38.150  17.344  1.00 43.53           H
ATOM    634 HG13 VAL A  43       6.246  39.825  16.818  1.00 43.53           H
ATOM    635 HG21 VAL A  43       6.789  39.042  13.850  1.00 49.00           H
ATOM    636 HG22 VAL A  43       7.676  40.250  14.794  1.00 49.00           H
ATOM    637 HG23 VAL A  43       8.550  38.913  14.015  1.00 49.00           H
ATOM    638  N   GLU A  44       8.683  40.174  18.400  1.00 37.84           N
ATOM    639  CA  GLU A  44       9.098  41.485  18.896  1.00 35.55           C
ATOM    640  C   GLU A  44      10.621  41.564  19.081  1.00 31.28           C
ATOM    641  O   GLU A  44      11.212  42.588  18.744  1.00 30.38           O
ATOM    642  CB  GLU A  44       8.360  41.875  20.189  1.00 45.39           C
ATOM    643  CG  GLU A  44       6.879  42.202  19.929  1.00 46.58           C
ATOM    644  CD  GLU A  44       6.668  43.411  19.003  1.00 56.26           C
ATOM    645  OE1 GLU A  44       7.487  44.359  19.065  1.00 55.70           O
ATOM    646  OE2 GLU A  44       5.682  43.361  18.232  1.00 51.21           O1-
ATOM    647  H   GLU A  44       8.145  39.570  19.006  1.00 45.42           H
ATOM    648  HA  GLU A  44       8.828  42.213  18.130  1.00 42.67           H
ATOM    649  HB2 GLU A  44       8.423  41.049  20.899  1.00 54.47           H
ATOM    650  HB3 GLU A  44       8.849  42.739  20.641  1.00 54.47           H
ATOM    651  HG2 GLU A  44       6.335  41.336  19.552  1.00 55.91           H
ATOM    652  HG3 GLU A  44       6.446  42.456  20.898  1.00 55.91           H
ATOM    653  N   ASN A  45      11.243  40.492  19.603  1.00 32.73           N
ATOM    654  CA  ASN A  45      12.694  40.395  19.718  1.00 29.38           C
ATOM    655  C   ASN A  45      13.323  40.273  18.336  1.00 28.06           C
ATOM    656  O   ASN A  45      14.283  40.983  18.064  1.00 26.38           O
ATOM    657  CB  ASN A  45      13.125  39.215  20.609  1.00 29.66           C
ATOM    658  CG  ASN A  45      12.549  39.244  22.027  1.00 39.33           C
ATOM    659  OD1 ASN A  45      12.580  40.262  22.714  1.00 33.85           O
ATOM    660  ND2 ASN A  45      12.101  38.090  22.514  1.00 36.92           N
ATOM    661  H   ASN A  45      10.700  39.666  19.815  1.00 39.28           H
ATOM    662  HA  ASN A  45      13.068  41.312  20.168  1.00 35.27           H
ATOM    663  HB2 ASN A  45      12.874  38.277  20.119  1.00 35.60           H
ATOM    664  HB3 ASN A  45      14.208  39.297  20.706  1.00 35.60           H
ATOM    665 HD21 ASN A  45      11.759  38.048  23.462  1.00 44.31           H
ATOM    666 HD22 ASN A  45      12.143  37.254  21.945  1.00 44.31           H
ATOM    667  N   GLY A  46      12.786  39.397  17.472  1.00 27.25           N
ATOM    668  CA  GLY A  46      13.288  39.191  16.119  1.00 25.00           C
ATOM    669  C   GLY A  46      13.319  40.488  15.312  1.00 25.16           C
ATOM    670  O   GLY A  46      14.334  40.805  14.699  1.00 25.07           O
ATOM    671  H   GLY A  46      11.996  38.838  17.766  1.00 32.71           H
ATOM    672  HA2 GLY A  46      14.304  38.808  16.188  1.00 30.00           H
ATOM    673  HA3 GLY A  46      12.670  38.453  15.610  1.00 30.00           H
ATOM    674  N   PHE A  47      12.224  41.246  15.362  1.00 22.86           N
ATOM    675  CA  PHE A  47      12.074  42.599  14.835  1.00 26.43           C
ATOM    676  C   PHE A  47      13.127  43.572  15.384  1.00 20.63           C
ATOM    677  O   PHE A  47      13.806  44.209  14.585  1.00 25.57           O
ATOM    678  CB  PHE A  47      10.645  43.075  15.147  1.00 28.85           C
ATOM    679  CG  PHE A  47      10.321  44.498  14.757  1.00 26.53           C
ATOM    680  CD1 PHE A  47      10.113  44.825  13.407  1.00 28.79           C
ATOM    681  CD2 PHE A  47      10.215  45.495  15.741  1.00 31.19           C
ATOM    682  CE1 PHE A  47       9.823  46.149  13.037  1.00 37.75           C
ATOM    683  CE2 PHE A  47       9.908  46.815  15.371  1.00 38.95           C
ATOM    684  CZ  PHE A  47       9.716  47.148  14.019  1.00 35.31           C
ATOM    685  H   PHE A  47      11.436  40.882  15.879  1.00 27.43           H
ATOM    686  HA  PHE A  47      12.186  42.557  13.751  1.00 31.72           H
ATOM    687  HB2 PHE A  47       9.959  42.413  14.623  1.00 34.62           H
ATOM    688  HB3 PHE A  47      10.464  42.971  16.216  1.00 34.62           H
ATOM    689  HD1 PHE A  47      10.180  44.057  12.652  1.00 34.55           H
ATOM    690  HD2 PHE A  47      10.363  45.253  16.784  1.00 37.43           H
ATOM    691  HE1 PHE A  47       9.671  46.395  11.999  1.00 45.30           H
ATOM    692  HE2 PHE A  47       9.811  47.567  16.133  1.00 46.74           H
ATOM    693  HZ  PHE A  47       9.486  48.165  13.737  1.00 42.38           H
ATOM    694  N   ASN A  48      13.281  43.690  16.720  1.00 28.78           N
ATOM    695  CA  ASN A  48      14.269  44.587  17.329  1.00 26.02           C
ATOM    696  C   ASN A  48      15.708  44.232  16.960  1.00 27.24           C
ATOM    697  O   ASN A  48      16.491  45.148  16.735  1.00 22.08           O
ATOM    698  CB  ASN A  48      14.112  44.665  18.861  1.00 29.03           C
ATOM    699  CG  ASN A  48      13.034  45.657  19.288  1.00 35.51           C
ATOM    700  OD1 ASN A  48      13.016  46.808  18.855  1.00 26.69           O
ATOM    701  ND2 ASN A  48      12.165  45.252  20.203  1.00 46.18           N
ATOM    702  H   ASN A  48      12.699  43.139  17.337  1.00 34.55           H
ATOM    703  HA  ASN A  48      14.082  45.581  16.922  1.00 31.24           H
ATOM    704  HB2 ASN A  48      13.920  43.674  19.274  1.00 34.85           H
ATOM    705  HB3 ASN A  48      15.058  45.044  19.251  1.00 34.85           H
ATOM    706 HD21 ASN A  48      11.453  45.888  20.529  1.00 55.42           H
ATOM    707 HD22 ASN A  48      12.215  44.307  20.564  1.00 55.42           H
ATOM    708  N   VAL A  49      16.063  42.940  16.906  1.00 23.28           N
ATOM    709  CA  VAL A  49      17.407  42.508  16.517  1.00 27.78           C
ATOM    710  C   VAL A  49      17.646  42.843  15.049  1.00 19.17           C
ATOM    711  O   VAL A  49      18.735  43.296  14.716  1.00 25.91           O
ATOM    712  CB  VAL A  49      17.640  41.016  16.825  1.00 20.11           C
ATOM    713  CG1 VAL A  49      19.003  40.529  16.330  1.00 18.39           C
ATOM    714  CG2 VAL A  49      17.617  40.734  18.328  1.00 21.74           C
ATOM    715  H   VAL A  49      15.384  42.228  17.136  1.00 27.95           H
ATOM    716  HA  VAL A  49      18.123  43.077  17.111  1.00 33.34           H
ATOM    717  HB  VAL A  49      16.859  40.425  16.349  1.00 24.14           H
ATOM    718 HG11 VAL A  49      19.135  39.479  16.592  1.00 22.08           H
ATOM    719 HG12 VAL A  49      19.070  40.617  15.249  1.00 22.08           H
ATOM    720 HG13 VAL A  49      19.799  41.114  16.787  1.00 22.08           H
ATOM    721 HG21 VAL A  49      17.716  39.662  18.488  1.00 26.09           H
ATOM    722 HG22 VAL A  49      18.450  41.245  18.811  1.00 26.09           H
ATOM    723 HG23 VAL A  49      16.686  41.070  18.775  1.00 26.09           H
ATOM    724  N   THR A  50      16.647  42.658  14.177  1.00 22.88           N
ATOM    725  CA  THR A  50      16.753  43.058  12.773  1.00 20.80           C
ATOM    726  C   THR A  50      17.076  44.554  12.687  1.00 19.41           C
ATOM    727  O   THR A  50      17.987  44.959  11.975  1.00 21.57           O
ATOM    728  CB  THR A  50      15.460  42.754  11.994  1.00 18.57           C
ATOM    729  OG1 THR A  50      15.083  41.406  12.132  1.00 18.91           O
ATOM    730  CG2 THR A  50      15.650  43.004  10.497  1.00 17.21           C
ATOM    731  H   THR A  50      15.776  42.261  14.502  1.00 27.46           H
ATOM    732  HA  THR A  50      17.564  42.472  12.340  1.00 24.97           H
ATOM    733  HB  THR A  50      14.650  43.386  12.356  1.00 22.29           H
ATOM    734  HG1 THR A  50      14.892  41.223  13.058  1.00 22.70           H
ATOM    735 HG21 THR A  50      14.719  42.791   9.974  1.00 20.66           H
ATOM    736 HG22 THR A  50      15.950  44.031  10.296  1.00 20.66           H
ATOM    737 HG23 THR A  50      16.412  42.327  10.111  1.00 20.66           H
ATOM    738  N   GLY A  51      16.345  45.376  13.443  1.00 22.70           N
ATOM    739  CA  GLY A  51      16.557  46.819  13.482  1.00 28.21           C
ATOM    740  C   GLY A  51      17.937  47.219  14.003  1.00 23.75           C
ATOM    741  O   GLY A  51      18.558  48.126  13.453  1.00 21.99           O
ATOM    742  H   GLY A  51      15.606  44.988  14.014  1.00 27.25           H
ATOM    743  HA2 GLY A  51      16.447  47.213  12.473  1.00 33.86           H
ATOM    744  HA3 GLY A  51      15.804  47.259  14.128  1.00 33.86           H
ATOM    745  N   LYS A  52      18.407  46.556  15.067  1.00 19.93           N
ATOM    746  CA  LYS A  52      19.693  46.825  15.701  1.00 20.75           C
ATOM    747  C   LYS A  52      20.872  46.430  14.821  1.00 24.46           C
ATOM    748  O   LYS A  52      21.866  47.152  14.800  1.00 23.15           O
ATOM    749  CB  LYS A  52      19.766  46.138  17.081  1.00 22.69           C
ATOM    750  CG  LYS A  52      18.962  46.888  18.151  1.00 21.42           C
ATOM    751  CD  LYS A  52      18.833  46.051  19.436  1.00 21.93           C
ATOM    752  CE  LYS A  52      18.113  46.861  20.519  1.00 27.49           C
ATOM    753  NZ  LYS A  52      18.140  46.185  21.828  1.00 26.27           N1+
ATOM    754  H   LYS A  52      17.833  45.826  15.467  1.00 23.92           H
ATOM    755  HA  LYS A  52      19.778  47.900  15.864  1.00 24.91           H
ATOM    756  HB2 LYS A  52      19.443  45.098  17.007  1.00 27.23           H
ATOM    757  HB3 LYS A  52      20.806  46.138  17.405  1.00 27.23           H
ATOM    758  HG2 LYS A  52      19.452  47.836  18.369  1.00 25.71           H
ATOM    759  HG3 LYS A  52      17.959  47.097  17.779  1.00 25.71           H
ATOM    760  HD2 LYS A  52      18.256  45.152  19.220  1.00 26.33           H
ATOM    761  HD3 LYS A  52      19.819  45.757  19.795  1.00 26.33           H
ATOM    762  HE2 LYS A  52      18.615  47.826  20.613  1.00 32.99           H
ATOM    763  HE3 LYS A  52      17.077  47.034  20.221  1.00 32.99           H
ATOM    764  HZ1 LYS A  52      17.526  46.656  22.479  1.00 31.53           H
ATOM    765  HZ2 LYS A  52      17.828  45.226  21.720  1.00 31.53           H
ATOM    766  HZ3 LYS A  52      19.081  46.178  22.201  1.00 31.53           H
ATOM    767  N   ILE A  53      20.767  45.309  14.090  1.00 23.76           N
ATOM    768  CA  ILE A  53      21.786  44.912  13.130  1.00 23.66           C
ATOM    769  C   ILE A  53      21.820  45.955  12.004  1.00 17.02           C
ATOM    770  O   ILE A  53      22.899  46.416  11.649  1.00 20.57           O
ATOM    771  CB  ILE A  53      21.600  43.461  12.621  1.00 17.54           C
ATOM    772  CG1 ILE A  53      21.777  42.440  13.776  1.00 22.03           C
ATOM    773  CG2 ILE A  53      22.610  43.158  11.500  1.00 15.55           C
ATOM    774  CD1 ILE A  53      21.429  40.982  13.410  1.00 24.55           C
ATOM    775  H   ILE A  53      19.935  44.740  14.167  1.00 28.52           H
ATOM    776  HA  ILE A  53      22.749  44.949  13.641  1.00 28.40           H
ATOM    777  HB  ILE A  53      20.592  43.367  12.211  1.00 21.06           H
ATOM    778 HG12 ILE A  53      22.813  42.469  14.104  1.00 26.44           H
ATOM    779 HG13 ILE A  53      21.163  42.726  14.627  1.00 26.44           H
ATOM    780 HG21 ILE A  53      22.486  42.142  11.134  1.00 18.66           H
ATOM    781 HG22 ILE A  53      22.443  43.823  10.654  1.00 18.66           H
ATOM    782 HG23 ILE A  53      23.633  43.282  11.860  1.00 18.66           H
ATOM    783 HD11 ILE A  53      21.462  40.372  14.310  1.00 29.46           H
ATOM    784 HD12 ILE A  53      20.428  40.936  12.985  1.00 29.46           H
ATOM    785 HD13 ILE A  53      22.150  40.578  12.700  1.00 29.46           H
ATOM    786  N   MET A  54      20.661  46.318  11.449  1.00 17.33           N
ATOM    787  CA  MET A  54      20.582  47.260  10.333  1.00 22.19           C
ATOM    788  C   MET A  54      21.185  48.619  10.715  1.00 25.40           C
ATOM    789  O   MET A  54      21.858  49.211   9.882  1.00 26.05           O
ATOM    790  CB  MET A  54      19.130  47.395   9.859  1.00 25.42           C
ATOM    791  CG  MET A  54      18.949  48.448   8.743  1.00 15.53           C
ATOM    792  SD  MET A  54      17.224  48.715   8.275  1.00 21.37           S
ATOM    793  CE  MET A  54      16.634  49.553   9.744  1.00 19.11           C
ATOM    794  H   MET A  54      19.800  45.906  11.786  1.00 20.80           H
ATOM    795  HA  MET A  54      21.163  46.849   9.506  1.00 26.64           H
ATOM    796  HB2 MET A  54      18.784  46.431   9.488  1.00 30.51           H
ATOM    797  HB3 MET A  54      18.513  47.664  10.714  1.00 30.51           H
ATOM    798  HG2 MET A  54      19.342  49.405   9.085  1.00 18.65           H
ATOM    799  HG3 MET A  54      19.519  48.145   7.865  1.00 18.65           H
ATOM    800  HE1 MET A  54      15.619  49.904   9.571  1.00 22.94           H
ATOM    801  HE2 MET A  54      16.639  48.873  10.594  1.00 22.94           H
ATOM    802  HE3 MET A  54      17.284  50.396   9.961  1.00 22.94           H
ATOM    803  N   CYS A  55      20.963  49.102  11.948  1.00 22.55           N
ATOM    804  CA  CYS A  55      21.478  50.390  12.399  1.00 24.46           C
ATOM    805  C   CYS A  55      22.979  50.334  12.700  1.00 28.06           C
ATOM    806  O   CYS A  55      23.697  51.256  12.328  1.00 22.88           O
ATOM    807  CB  CYS A  55      20.654  50.918  13.577  1.00 22.58           C
ATOM    808  SG  CYS A  55      18.948  51.279  13.052  1.00 22.48           S
ATOM    809  H   CYS A  55      20.419  48.557  12.602  1.00 27.07           H
ATOM    810  HA  CYS A  55      21.343  51.099  11.581  1.00 29.36           H
ATOM    811  HB2 CYS A  55      20.646  50.181  14.382  1.00 27.10           H
ATOM    812  HB3 CYS A  55      21.119  51.831  13.947  1.00 27.10           H
ATOM    813  HG  CYS A  55      18.520  50.013  13.094  1.00 26.98           H
ATOM    814  N   LEU A  56      23.463  49.256  13.339  1.00 23.74           N
ATOM    815  CA  LEU A  56      24.894  49.002  13.503  1.00 21.84           C
ATOM    816  C   LEU A  56      25.622  49.061  12.147  1.00 29.63           C
ATOM    817  O   LEU A  56      26.605  49.782  11.994  1.00 24.85           O
ATOM    818  CB  LEU A  56      25.085  47.668  14.250  1.00 24.78           C
ATOM    819  CG  LEU A  56      26.528  47.123  14.295  1.00 26.69           C
ATOM    820  CD1 LEU A  56      27.481  48.010  15.085  1.00 35.09           C
ATOM    821  CD2 LEU A  56      26.548  45.726  14.933  1.00 37.88           C
ATOM    822  H   LEU A  56      22.822  48.533  13.635  1.00 28.49           H
ATOM    823  HA  LEU A  56      25.300  49.793  14.130  1.00 26.22           H
ATOM    824  HB2 LEU A  56      24.728  47.793  15.273  1.00 29.74           H
ATOM    825  HB3 LEU A  56      24.454  46.917  13.775  1.00 29.74           H
ATOM    826  HG  LEU A  56      26.917  47.027  13.280  1.00 32.03           H
ATOM    827 HD11 LEU A  56      28.458  47.536  15.119  1.00 42.11           H
ATOM    828 HD12 LEU A  56      27.572  48.987  14.611  1.00 42.11           H
ATOM    829 HD13 LEU A  56      27.120  48.129  16.106  1.00 42.11           H
ATOM    830 HD21 LEU A  56      27.548  45.296  14.855  1.00 45.46           H
ATOM    831 HD22 LEU A  56      26.269  45.793  15.982  1.00 45.46           H
ATOM    832 HD23 LEU A  56      25.846  45.071  14.416  1.00 45.46           H
ATOM    833  N   MET A  57      25.116  48.339  11.145  1.00 26.90           N
ATOM    834  CA  MET A  57      25.702  48.341   9.811  1.00 29.63           C
ATOM    835  C   MET A  57      25.608  49.710   9.140  1.00 29.69           C
ATOM    836  O   MET A  57      26.633  50.230   8.720  1.00 26.79           O
ATOM    837  CB  MET A  57      25.096  47.230   8.965  1.00 19.58           C
ATOM    838  CG  MET A  57      25.490  45.881   9.564  1.00 17.36           C
ATOM    839  SD  MET A  57      24.858  44.446   8.663  1.00 23.05           S
ATOM    840  CE  MET A  57      26.073  44.345   7.330  1.00 26.51           C
ATOM    841  H   MET A  57      24.295  47.773  11.306  1.00 32.29           H
ATOM    842  HA  MET A  57      26.764  48.114   9.925  1.00 35.56           H
ATOM    843  HB2 MET A  57      24.010  47.315   8.966  1.00 23.50           H
ATOM    844  HB3 MET A  57      25.479  47.304   7.948  1.00 23.50           H
ATOM    845  HG2 MET A  57      26.576  45.839   9.559  1.00 20.84           H
ATOM    846  HG3 MET A  57      25.152  45.814  10.596  1.00 20.84           H
ATOM    847  HE1 MET A  57      25.898  43.436   6.756  1.00 31.82           H
ATOM    848  HE2 MET A  57      25.978  45.214   6.679  1.00 31.82           H
ATOM    849  HE3 MET A  57      27.071  44.306   7.754  1.00 31.82           H
ATOM    850  N   HIS A  58      24.420  50.314   9.077  1.00 22.77           N
ATOM    851  CA  HIS A  58      24.209  51.629   8.479  1.00 27.23           C
ATOM    852  C   HIS A  58      25.150  52.716   9.010  1.00 26.99           C
ATOM    853  O   HIS A  58      25.568  53.572   8.232  1.00 27.24           O
ATOM    854  CB  HIS A  58      22.752  52.048   8.681  1.00 23.77           C
ATOM    855  CG  HIS A  58      22.431  53.403   8.103  1.00 29.52           C
ATOM    856  ND1 HIS A  58      22.115  53.666   6.795  1.00 26.90           N
ATOM    857  CD2 HIS A  58      22.444  54.605   8.755  1.00 25.16           C
ATOM    858  CE1 HIS A  58      21.921  54.980   6.667  1.00 26.55           C
ATOM    859  NE2 HIS A  58      22.057  55.595   7.849  1.00 29.55           N
ATOM    860  H   HIS A  58      23.616  49.848   9.475  1.00 27.33           H
ATOM    861  HA  HIS A  58      24.388  51.534   7.407  1.00 32.68           H
ATOM    862  HB2 HIS A  58      22.529  52.064   9.749  1.00 28.53           H
ATOM    863  HB3 HIS A  58      22.107  51.308   8.207  1.00 28.53           H
ATOM    864  HD1 HIS A  58      22.085  52.984   6.053  1.00 32.29           H
ATOM    865  HD2 HIS A  58      22.690  54.757   9.795  1.00 30.20           H
ATOM    866  HE1 HIS A  58      21.733  55.479   5.727  1.00 31.87           H
ATOM    867  N   ASN A  59      25.453  52.705  10.319  1.00 26.12           N
ATOM    868  CA  ASN A  59      26.295  53.703  10.984  1.00 32.67           C
ATOM    869  C   ASN A  59      27.798  53.440  10.833  1.00 29.31           C
ATOM    870  O   ASN A  59      28.596  54.234  11.330  1.00 26.50           O
ATOM    871  CB  ASN A  59      25.897  53.840  12.470  1.00 23.86           C
ATOM    872  CG  ASN A  59      24.560  54.542  12.700  1.00 26.63           C
ATOM    873  OD1 ASN A  59      24.094  55.325  11.877  1.00 28.63           O
ATOM    874  ND2 ASN A  59      23.968  54.371  13.874  1.00 25.86           N
ATOM    875  H   ASN A  59      25.051  51.984  10.904  1.00 31.35           H
ATOM    876  HA  ASN A  59      26.106  54.666  10.509  1.00 39.21           H
ATOM    877  HB2 ASN A  59      25.891  52.856  12.935  1.00 28.64           H
ATOM    878  HB3 ASN A  59      26.654  54.442  12.972  1.00 28.64           H
ATOM    879 HD21 ASN A  59      23.119  54.869  14.086  1.00 31.04           H
ATOM    880 HD22 ASN A  59      24.399  53.764  14.558  1.00 31.04           H
ATOM    881  N   ASN A  60      28.188  52.333  10.185  1.00 26.24           N
ATOM    882  CA  ASN A  60      29.587  51.907  10.066  1.00 24.69           C
ATOM    883  C   ASN A  60      30.031  51.540   8.657  1.00 19.42           C
ATOM    884  O   ASN A  60      31.224  51.308   8.453  1.00 29.88           O
ATOM    885  CB  ASN A  60      29.868  50.761  11.049  1.00 28.28           C
ATOM    886  CG  ASN A  60      29.900  51.305  12.460  1.00 26.54           C
ATOM    887  OD1 ASN A  60      30.923  51.839  12.876  1.00 29.77           O
ATOM    888  ND2 ASN A  60      28.785  51.230  13.173  1.00 26.42           N
ATOM    889  H   ASN A  60      27.478  51.716   9.818  1.00 31.49           H
ATOM    890  HA  ASN A  60      30.230  52.741  10.354  1.00 29.64           H
ATOM    891  HB2 ASN A  60      29.121  49.973  10.947  1.00 33.94           H
ATOM    892  HB3 ASN A  60      30.865  50.384  10.830  1.00 33.94           H
ATOM    893 HD21 ASN A  60      28.757  51.609  14.107  1.00 31.72           H
ATOM    894 HD22 ASN A  60      27.960  50.811  12.769  1.00 31.72           H
ATOM    895  N   MET A  61      29.105  51.455   7.700  1.00 24.13           N
ATOM    896  CA  MET A  61      29.398  51.046   6.333  1.00 29.19           C
ATOM    897  C   MET A  61      28.323  51.521   5.350  1.00 28.43           C
ATOM    898  O   MET A  61      27.351  52.181   5.721  1.00 27.18           O
ATOM    899  CB  MET A  61      29.616  49.525   6.254  1.00 24.83           C
ATOM    900  CG  MET A  61      28.364  48.687   6.516  1.00 29.15           C
ATOM    901  SD  MET A  61      28.574  46.912   6.222  1.00 32.42           S
ATOM    902  CE  MET A  61      28.728  46.888   4.416  1.00 33.56           C
ATOM    903  H   MET A  61      28.140  51.652   7.932  1.00 28.96           H
ATOM    904  HA  MET A  61      30.329  51.525   6.030  1.00 35.03           H
ATOM    905  HB2 MET A  61      30.012  49.292   5.269  1.00 29.80           H
ATOM    906  HB3 MET A  61      30.381  49.236   6.968  1.00 29.80           H
ATOM    907  HG2 MET A  61      28.094  48.803   7.560  1.00 34.98           H
ATOM    908  HG3 MET A  61      27.541  49.048   5.898  1.00 34.98           H
ATOM    909  HE1 MET A  61      29.032  45.896   4.090  1.00 40.28           H
ATOM    910  HE2 MET A  61      27.768  47.140   3.965  1.00 40.28           H
ATOM    911  HE3 MET A  61      29.487  47.596   4.086  1.00 40.28           H
ATOM    912  N   ASN A  62      28.525  51.187   4.067  1.00 25.48           N
ATOM    913  CA  ASN A  62      27.538  51.422   3.025  1.00 28.56           C
ATOM    914  C   ASN A  62      26.396  50.438   3.244  1.00 33.55           C
ATOM    915  O   ASN A  62      26.603  49.239   3.116  1.00 42.79           O
ATOM    916  CB  ASN A  62      28.172  51.259   1.632  1.00 25.29           C
ATOM    917  CG  ASN A  62      29.409  52.126   1.437  1.00 25.18           C
ATOM    918  OD1 ASN A  62      29.390  53.327   1.688  1.00 31.16           O
ATOM    919  ND2 ASN A  62      30.478  51.539   0.906  1.00 25.66           N
ATOM    920  H   ASN A  62      29.340  50.642   3.830  1.00 30.59           H
ATOM    921  HA  ASN A  62      27.160  52.444   3.110  1.00 34.28           H
ATOM    922  HB2 ASN A  62      28.402  50.211   1.434  1.00 30.35           H
ATOM    923  HB3 ASN A  62      27.421  51.610   0.924  1.00 30.35           H
ATOM    924 HD21 ASN A  62      31.309  52.087   0.744  1.00 30.80           H
ATOM    925 HD22 ASN A  62      30.457  50.553   0.687  1.00 30.80           H
ATOM    926  N   LEU A  63      25.210  50.939   3.594  1.00 32.61           N
ATOM    927  CA  LEU A  63      23.989  50.161   3.724  1.00 31.85           C
ATOM    928  C   LEU A  63      22.834  51.148   3.863  1.00 21.17           C
ATOM    929  O   LEU A  63      22.636  51.668   4.959  1.00 33.05           O
ATOM    930  CB  LEU A  63      24.038  49.201   4.943  1.00 37.32           C
ATOM    931  CG  LEU A  63      22.755  48.342   5.087  1.00 35.68           C
ATOM    932  CD1 LEU A  63      22.575  47.379   3.903  1.00 29.96           C
ATOM    933  CD2 LEU A  63      22.815  47.553   6.401  1.00 29.95           C
ATOM    934  H   LEU A  63      25.140  51.931   3.768  1.00 39.13           H
ATOM    935  HA  LEU A  63      23.875  49.572   2.816  1.00 38.23           H
ATOM    936  HB2 LEU A  63      24.893  48.530   4.858  1.00 44.79           H
ATOM    937  HB3 LEU A  63      24.175  49.789   5.853  1.00 44.79           H
ATOM    938  HG  LEU A  63      21.885  48.997   5.132  1.00 42.82           H
ATOM    939 HD11 LEU A  63      21.709  46.738   4.072  1.00 35.95           H
ATOM    940 HD12 LEU A  63      22.406  47.945   2.990  1.00 35.95           H
ATOM    941 HD13 LEU A  63      23.462  46.761   3.783  1.00 35.95           H
ATOM    942 HD21 LEU A  63      21.930  46.927   6.505  1.00 35.95           H
ATOM    943 HD22 LEU A  63      23.708  46.931   6.424  1.00 35.95           H
ATOM    944 HD23 LEU A  63      22.839  48.252   7.238  1.00 35.95           H
ATOM    945  N   PRO A  64      22.054  51.408   2.802  1.00 30.15           N
ATOM    946  CA  PRO A  64      20.819  52.164   2.931  1.00 36.75           C
ATOM    947  C   PRO A  64      19.863  51.499   3.928  1.00 28.63           C
ATOM    948  O   PRO A  64      19.758  50.275   3.967  1.00 27.55           O
ATOM    949  CB  PRO A  64      20.203  52.137   1.521  1.00 30.97           C
ATOM    950  CG  PRO A  64      21.400  51.933   0.599  1.00 33.74           C
ATOM    951  CD  PRO A  64      22.286  51.004   1.422  1.00 27.77           C
ATOM    952  HA  PRO A  64      21.041  53.202   3.175  1.00 44.11           H
ATOM    953  HB2 PRO A  64      19.568  51.254   1.442  1.00 37.17           H
ATOM    954  HB3 PRO A  64      19.623  53.025   1.272  1.00 37.17           H
ATOM    955  HG2 PRO A  64      21.108  51.445  -0.332  1.00 40.50           H
ATOM    956  HG3 PRO A  64      21.888  52.888   0.404  1.00 40.50           H
ATOM    957  HD2 PRO A  64      21.983  49.969   1.276  1.00 33.33           H
ATOM    958  HD3 PRO A  64      23.321  51.165   1.123  1.00 33.33           H
ATOM    959  N   LEU A  65      19.125  52.302   4.695  1.00 28.44           N
ATOM    960  CA  LEU A  65      18.047  51.803   5.537  1.00 24.33           C
ATOM    961  C   LEU A  65      16.960  51.209   4.639  1.00 28.13           C
ATOM    962  O   LEU A  65      16.740  51.683   3.528  1.00 24.12           O
ATOM    963  CB  LEU A  65      17.477  52.929   6.416  1.00 27.53           C
ATOM    964  CG  LEU A  65      18.491  53.559   7.392  1.00 27.81           C
ATOM    965  CD1 LEU A  65      17.850  54.759   8.108  1.00 29.98           C
ATOM    966  CD2 LEU A  65      18.966  52.549   8.442  1.00 18.80           C
ATOM    967  H   LEU A  65      19.233  53.303   4.613  1.00 34.13           H
ATOM    968  HA  LEU A  65      18.424  51.018   6.194  1.00 29.20           H
ATOM    969  HB2 LEU A  65      17.105  53.712   5.756  1.00 33.04           H
ATOM    970  HB3 LEU A  65      16.631  52.539   6.987  1.00 33.04           H
ATOM    971  HG  LEU A  65      19.355  53.916   6.835  1.00 33.38           H
ATOM    972 HD11 LEU A  65      18.584  55.236   8.760  1.00 35.98           H
ATOM    973 HD12 LEU A  65      17.511  55.488   7.373  1.00 35.98           H
ATOM    974 HD13 LEU A  65      16.996  54.427   8.701  1.00 35.98           H
ATOM    975 HD21 LEU A  65      19.647  53.038   9.137  1.00 22.57           H
ATOM    976 HD22 LEU A  65      18.111  52.166   8.995  1.00 22.57           H
ATOM    977 HD23 LEU A  65      19.501  51.724   7.973  1.00 22.57           H
ATOM    978  N   PHE A  66      16.281  50.180   5.144  1.00 26.26           N
ATOM    979  CA  PHE A  66      15.194  49.506   4.460  1.00 28.10           C
ATOM    980  C   PHE A  66      14.044  49.258   5.433  1.00 22.24           C
ATOM    981  O   PHE A  66      14.264  49.266   6.643  1.00 23.98           O
ATOM    982  CB  PHE A  66      15.715  48.207   3.810  1.00 24.54           C
ATOM    983  CG  PHE A  66      16.502  47.274   4.715  1.00 23.64           C
ATOM    984  CD1 PHE A  66      15.840  46.374   5.575  1.00 26.10           C
ATOM    985  CD2 PHE A  66      17.908  47.323   4.707  1.00 21.16           C
ATOM    986  CE1 PHE A  66      16.584  45.551   6.435  1.00 19.63           C
ATOM    987  CE2 PHE A  66      18.648  46.515   5.579  1.00 24.19           C
ATOM    988  CZ  PHE A  66      17.986  45.640   6.449  1.00 24.34           C
ATOM    989  H   PHE A  66      16.515  49.846   6.069  1.00 31.52           H
ATOM    990  HA  PHE A  66      14.816  50.148   3.664  1.00 33.72           H
ATOM    991  HB2 PHE A  66      14.872  47.662   3.404  1.00 29.45           H
ATOM    992  HB3 PHE A  66      16.350  48.492   2.971  1.00 29.45           H
ATOM    993  HD1 PHE A  66      14.763  46.331   5.599  1.00 31.33           H
ATOM    994  HD2 PHE A  66      18.422  48.005   4.052  1.00 25.40           H
ATOM    995  HE1 PHE A  66      16.077  44.874   7.105  1.00 23.57           H
ATOM    996  HE2 PHE A  66      19.726  46.573   5.588  1.00 29.04           H
ATOM    997  HZ  PHE A  66      18.566  45.034   7.119  1.00 29.22           H
ATOM    998  N   PRO A  67      12.814  49.028   4.944  1.00 23.95           N
ATOM    999  CA  PRO A  67      11.695  48.741   5.827  1.00 25.27           C
ATOM   1000  C   PRO A  67      11.796  47.325   6.411  1.00 27.21           C
ATOM   1001  O   PRO A  67      12.208  46.379   5.734  1.00 26.85           O
ATOM   1002  CB  PRO A  67      10.452  48.859   4.929  1.00 25.30           C
ATOM   1003  CG  PRO A  67      10.979  48.585   3.528  1.00 27.68           C
ATOM   1004  CD  PRO A  67      12.373  49.201   3.567  1.00 23.95           C
ATOM   1005  HA  PRO A  67      11.593  49.512   6.586  1.00 30.33           H
ATOM   1006  HB2 PRO A  67       9.613  48.220   5.208  1.00 30.37           H
ATOM   1007  HB3 PRO A  67      10.138  49.903   4.969  1.00 30.37           H
ATOM   1008  HG2 PRO A  67      11.012  47.511   3.339  1.00 33.22           H
ATOM   1009  HG3 PRO A  67      10.376  49.093   2.775  1.00 33.22           H
ATOM   1010  HD2 PRO A  67      13.006  48.676   2.861  1.00 28.74           H
ATOM   1011  HD3 PRO A  67      12.305  50.264   3.337  1.00 28.74           H
ATOM   1012  N   ILE A  68      11.350  47.196   7.660  1.00 22.96           N
ATOM   1013  CA  ILE A  68      11.305  45.946   8.409  1.00 21.34           C
ATOM   1014  C   ILE A  68       9.868  45.776   8.889  1.00 26.18           C
ATOM   1015  O   ILE A  68       9.331  46.690   9.519  1.00 28.14           O
ATOM   1016  CB  ILE A  68      12.318  45.949   9.571  1.00 22.64           C
ATOM   1017  CG1 ILE A  68      13.765  46.240   9.097  1.00 24.40           C
ATOM   1018  CG2 ILE A  68      12.274  44.572  10.267  1.00 20.06           C
ATOM   1019  CD1 ILE A  68      14.694  46.625  10.248  1.00 24.92           C
ATOM   1020  H   ILE A  68      11.013  48.022   8.136  1.00 27.55           H
ATOM   1021  HA  ILE A  68      11.570  45.130   7.755  1.00 25.62           H
ATOM   1022  HB  ILE A  68      12.019  46.718  10.285  1.00 27.18           H
ATOM   1023 HG12 ILE A  68      14.169  45.379   8.564  1.00 29.29           H
ATOM   1024 HG13 ILE A  68      13.775  47.087   8.411  1.00 29.29           H
ATOM   1025 HG21 ILE A  68      12.949  44.544  11.118  1.00 24.08           H
ATOM   1026 HG22 ILE A  68      11.271  44.367  10.636  1.00 24.08           H
ATOM   1027 HG23 ILE A  68      12.544  43.789   9.559  1.00 24.08           H
ATOM   1028 HD11 ILE A  68      15.712  46.706   9.867  1.00 29.91           H
ATOM   1029 HD12 ILE A  68      14.385  47.586  10.659  1.00 29.91           H
ATOM   1030 HD13 ILE A  68      14.678  45.878  11.039  1.00 29.91           H
ATOM   1031  N   GLY A  69       9.255  44.626   8.591  1.00 25.42           N
ATOM   1032  CA  GLY A  69       7.867  44.327   8.920  1.00 22.85           C
ATOM   1033  C   GLY A  69       7.745  43.100   9.809  1.00 32.81           C
ATOM   1034  O   GLY A  69       8.510  42.150   9.685  1.00 36.46           O
ATOM   1035  H   GLY A  69       9.773  43.922   8.083  1.00 30.51           H
ATOM   1036  HA2 GLY A  69       7.408  45.178   9.420  1.00 27.42           H
ATOM   1037  HA3 GLY A  69       7.325  44.133   7.997  1.00 27.42           H
ATOM   1038  N   LYS A  70       6.747  43.105  10.693  1.00 30.03           N
ATOM   1039  CA  LYS A  70       6.348  41.946  11.478  1.00 38.33           C
ATOM   1040  C   LYS A  70       5.214  41.264  10.737  1.00 34.69           C
ATOM   1041  O   LYS A  70       4.159  41.861  10.529  1.00 32.18           O
ATOM   1042  CB  LYS A  70       5.932  42.350  12.906  1.00 33.53           C
ATOM   1043  CG  LYS A  70       7.111  42.933  13.701  1.00 36.67           C
ATOM   1044  CD  LYS A  70       6.784  43.168  15.187  1.00 39.26           C
ATOM   1045  CE  LYS A  70       6.599  44.649  15.532  1.00 45.01           C
ATOM   1046  NZ  LYS A  70       5.517  45.276  14.750  1.00 47.98           N1+
ATOM   1047  H   LYS A  70       6.174  43.933  10.770  1.00 36.04           H
ATOM   1048  HA  LYS A  70       7.181  41.245  11.560  1.00 46.01           H
ATOM   1049  HB2 LYS A  70       5.126  43.083  12.855  1.00 40.25           H
ATOM   1050  HB3 LYS A  70       5.563  41.463  13.426  1.00 40.25           H
ATOM   1051  HG2 LYS A  70       7.944  42.235  13.640  1.00 44.01           H
ATOM   1052  HG3 LYS A  70       7.430  43.868  13.240  1.00 44.01           H
ATOM   1053  HD2 LYS A  70       5.877  42.629  15.467  1.00 47.12           H
ATOM   1054  HD3 LYS A  70       7.598  42.777  15.799  1.00 47.12           H
ATOM   1055  HE2 LYS A  70       6.395  44.763  16.597  1.00 54.02           H
ATOM   1056  HE3 LYS A  70       7.534  45.166  15.311  1.00 54.02           H
ATOM   1057  HZ1 LYS A  70       5.328  46.197  15.123  1.00 57.59           H
ATOM   1058  HZ2 LYS A  70       5.799  45.351  13.781  1.00 57.59           H
ATOM   1059  HZ3 LYS A  70       4.686  44.707  14.819  1.00 57.59           H
ATOM   1060  N   SER A  71       5.441  40.016  10.336  1.00 34.50           N
ATOM   1061  CA  SER A  71       4.416  39.200   9.717  1.00 37.01           C
ATOM   1062  C   SER A  71       3.357  38.812  10.756  1.00 32.08           C
ATOM   1063  O   SER A  71       3.681  38.488  11.892  1.00 35.83           O
ATOM   1064  CB  SER A  71       5.089  37.980   9.087  1.00 33.58           C
ATOM   1065  OG  SER A  71       4.103  37.015   8.825  1.00 32.11           O
ATOM   1066  H   SER A  71       6.325  39.578  10.555  1.00 41.41           H
ATOM   1067  HA  SER A  71       3.941  39.761   8.911  1.00 44.42           H
ATOM   1068  HB2 SER A  71       5.557  38.279   8.150  1.00 40.31           H
ATOM   1069  HB3 SER A  71       5.843  37.566   9.758  1.00 40.31           H
ATOM   1070  HG  SER A  71       4.459  36.372   8.201  1.00 38.54           H
ATOM   1071  N   ALA A  72       2.085  38.815  10.346  1.00 39.53           N
ATOM   1072  CA  ALA A  72       0.966  38.312  11.141  1.00 38.55           C
ATOM   1073  C   ALA A  72       0.869  36.771  11.155  1.00 42.10           C
ATOM   1074  O   ALA A  72       0.027  36.236  11.875  1.00 38.91           O
ATOM   1075  CB  ALA A  72      -0.332  38.930  10.597  1.00 42.34           C
ATOM   1076  H   ALA A  72       1.880  39.143   9.411  1.00 47.45           H
ATOM   1077  HA  ALA A  72       1.091  38.650  12.171  1.00 46.26           H
ATOM   1078  HB1 ALA A  72      -1.179  38.607  11.203  1.00 50.81           H
ATOM   1079  HB2 ALA A  72      -0.265  40.018  10.634  1.00 50.81           H
ATOM   1080  HB3 ALA A  72      -0.491  38.617   9.564  1.00 50.81           H
ATOM   1081  N   ALA A  73       1.671  36.065  10.340  1.00 34.95           N
ATOM   1082  CA  ALA A  73       1.604  34.614  10.206  1.00 38.83           C
ATOM   1083  C   ALA A  73       1.607  33.911  11.565  1.00 30.77           C
ATOM   1084  O   ALA A  73       2.350  34.264  12.480  1.00 35.37           O
ATOM   1085  CB  ALA A  73       2.754  34.101   9.328  1.00 37.10           C
ATOM   1086  H   ALA A  73       2.355  36.553   9.779  1.00 41.95           H
ATOM   1087  HA  ALA A  73       0.675  34.370   9.694  1.00 46.61           H
ATOM   1088  HB1 ALA A  73       2.691  33.017   9.240  1.00 44.52           H
ATOM   1089  HB2 ALA A  73       2.685  34.542   8.334  1.00 44.52           H
ATOM   1090  HB3 ALA A  73       3.714  34.360   9.774  1.00 44.52           H
ATOM   1091  N   THR A  74       0.734  32.911  11.669  1.00 35.54           N
ATOM   1092  CA  THR A  74       0.545  32.069  12.831  1.00 33.52           C
ATOM   1093  C   THR A  74       0.990  30.642  12.508  1.00 26.90           C
ATOM   1094  O   THR A  74       0.882  30.184  11.369  1.00 34.97           O
ATOM   1095  CB  THR A  74      -0.925  32.154  13.295  1.00 37.43           C
ATOM   1096  OG1 THR A  74      -1.105  31.387  14.459  1.00 48.38           O
ATOM   1097  CG2 THR A  74      -1.958  31.666  12.271  1.00 44.12           C
ATOM   1098  H   THR A  74       0.185  32.672  10.855  1.00 42.66           H
ATOM   1099  HA  THR A  74       1.162  32.423  13.657  1.00 40.23           H
ATOM   1100  HB  THR A  74      -1.139  33.197  13.537  1.00 44.92           H
ATOM   1101  HG1 THR A  74      -2.015  31.084  14.475  1.00 58.06           H
ATOM   1102 HG21 THR A  74      -2.955  31.729  12.709  1.00 52.96           H
ATOM   1103 HG22 THR A  74      -1.933  32.289  11.377  1.00 52.96           H
ATOM   1104 HG23 THR A  74      -1.767  30.625  12.006  1.00 52.96           H
ATOM   1105  N   ALA A  75       1.490  29.949  13.531  1.00 31.28           N
ATOM   1106  CA  ALA A  75       1.993  28.587  13.442  1.00 35.63           C
ATOM   1107  C   ALA A  75       0.865  27.583  13.183  1.00 43.87           C
ATOM   1108  O   ALA A  75      -0.235  27.731  13.719  1.00 41.93           O
ATOM   1109  CB  ALA A  75       2.670  28.255  14.773  1.00 35.71           C
ATOM   1110  H   ALA A  75       1.510  30.386  14.441  1.00 37.54           H
ATOM   1111  HA  ALA A  75       2.736  28.518  12.646  1.00 42.77           H
ATOM   1112  HB1 ALA A  75       3.114  27.261  14.718  1.00 42.86           H
ATOM   1113  HB2 ALA A  75       3.449  28.984  14.995  1.00 42.86           H
ATOM   1114  HB3 ALA A  75       1.934  28.276  15.578  1.00 42.86           H
ATOM   1115  N   VAL A  76       1.179  26.521  12.431  1.00 39.09           N
ATOM   1116  CA  VAL A  76       0.445  25.262  12.483  1.00 33.08           C
ATOM   1117  C   VAL A  76       1.058  24.392  13.586  1.00 38.34           C
ATOM   1118  O   VAL A  76       0.337  23.879  14.439  1.00 48.05           O
ATOM   1119  CB  VAL A  76       0.442  24.549  11.112  1.00 37.50           C
ATOM   1120  CG1 VAL A  76      -0.376  23.251  11.203  1.00 39.34           C
ATOM   1121  CG2 VAL A  76      -0.148  25.428   9.999  1.00 31.08           C
ATOM   1122  H   VAL A  76       2.078  26.504  11.970  1.00 46.91           H
ATOM   1123  HA  VAL A  76      -0.593  25.467  12.748  1.00 39.70           H
ATOM   1124  HB  VAL A  76       1.461  24.279  10.838  1.00 45.00           H
ATOM   1125 HG11 VAL A  76      -0.353  22.739  10.241  1.00 47.21           H
ATOM   1126 HG12 VAL A  76       0.052  22.585  11.952  1.00 47.21           H
ATOM   1127 HG13 VAL A  76      -1.409  23.477  11.468  1.00 47.21           H
ATOM   1128 HG21 VAL A  76      -0.106  24.898   9.048  1.00 37.30           H
ATOM   1129 HG22 VAL A  76      -1.183  25.681  10.224  1.00 37.30           H
ATOM   1130 HG23 VAL A  76       0.428  26.347   9.896  1.00 37.30           H
ATOM   1131  N   ASN A  77       2.384  24.229  13.576  1.00 36.69           N
ATOM   1132  CA  ASN A  77       3.116  23.424  14.547  1.00 32.65           C
ATOM   1133  C   ASN A  77       4.269  24.290  15.072  1.00 38.73           C
ATOM   1134  O   ASN A  77       5.270  24.442  14.378  1.00 34.40           O
ATOM   1135  CB  ASN A  77       3.602  22.135  13.864  1.00 33.90           C
ATOM   1136  CG  ASN A  77       2.454  21.368  13.202  1.00 33.62           C
ATOM   1137  OD1 ASN A  77       1.445  21.066  13.829  1.00 39.60           O
ATOM   1138  ND2 ASN A  77       2.617  20.997  11.944  1.00 26.95           N
ATOM   1139  H   ASN A  77       2.927  24.693  12.859  1.00 44.04           H
ATOM   1140  HA  ASN A  77       2.461  23.147  15.371  1.00 39.18           H
ATOM   1141  HB2 ASN A  77       4.394  22.345  13.146  1.00 40.69           H
ATOM   1142  HB3 ASN A  77       3.993  21.514  14.667  1.00 40.69           H
ATOM   1143 HD21 ASN A  77       1.902  20.456  11.480  1.00 32.35           H
ATOM   1144 HD22 ASN A  77       3.464  21.249  11.452  1.00 32.35           H
ATOM   1145  N   PRO A  78       4.158  24.904  16.263  1.00 39.79           N
ATOM   1146  CA  PRO A  78       5.121  25.925  16.656  1.00 37.07           C
ATOM   1147  C   PRO A  78       6.488  25.315  16.958  1.00 35.39           C
ATOM   1148  O   PRO A  78       6.602  24.148  17.335  1.00 40.13           O
ATOM   1149  CB  PRO A  78       4.507  26.569  17.906  1.00 37.72           C
ATOM   1150  CG  PRO A  78       3.587  25.493  18.480  1.00 39.55           C
ATOM   1151  CD  PRO A  78       3.077  24.781  17.227  1.00 36.38           C
ATOM   1152  HA  PRO A  78       5.183  26.718  15.911  1.00 44.49           H
ATOM   1153  HB2 PRO A  78       5.230  26.941  18.633  1.00 45.27           H
ATOM   1154  HB3 PRO A  78       3.883  27.394  17.556  1.00 45.27           H
ATOM   1155  HG2 PRO A  78       4.156  24.827  19.130  1.00 47.47           H
ATOM   1156  HG3 PRO A  78       2.748  25.935  19.017  1.00 47.47           H
ATOM   1157  HD2 PRO A  78       2.879  23.740  17.479  1.00 43.66           H
ATOM   1158  HD3 PRO A  78       2.192  25.296  16.848  1.00 43.66           H
ATOM   1159  N   PHE A  79       7.535  26.127  16.799  1.00 32.87           N
ATOM   1160  CA  PHE A  79       8.891  25.727  17.158  1.00 34.84           C
ATOM   1161  C   PHE A  79       8.918  25.513  18.706  1.00 40.02           C
ATOM   1162  O   PHE A  79       8.128  26.083  19.439  1.00 37.93           O
ATOM   1163  CB  PHE A  79       9.948  26.804  16.798  1.00 40.50           C
ATOM   1164  CG  PHE A  79      10.446  26.733  15.373  1.00 32.47           C
ATOM   1165  CD1 PHE A  79       9.731  27.354  14.341  1.00 36.56           C
ATOM   1166  CD2 PHE A  79      11.662  26.100  15.075  1.00 34.98           C
ATOM   1167  CE1 PHE A  79      10.182  27.273  13.018  1.00 34.53           C
ATOM   1168  CE2 PHE A  79      12.140  26.068  13.760  1.00 36.20           C
ATOM   1169  CZ  PHE A  79      11.388  26.631  12.723  1.00 32.74           C
ATOM   1170  H   PHE A  79       7.364  27.066  16.532  1.00 39.45           H
ATOM   1171  HA  PHE A  79       9.159  24.771  16.632  1.00 41.81           H
ATOM   1172  HB2 PHE A  79       9.542  27.815  16.995  1.00 48.60           H
ATOM   1173  HB3 PHE A  79      10.827  26.728  17.479  1.00 48.60           H
ATOM   1174  HD1 PHE A  79       8.841  27.921  14.581  1.00 43.87           H
ATOM   1175  HD2 PHE A  79      12.262  25.675  15.873  1.00 41.98           H
ATOM   1176  HE1 PHE A  79       9.610  27.723  12.212  1.00 41.44           H
ATOM   1177  HE2 PHE A  79      13.120  25.636  13.550  1.00 43.45           H
ATOM   1178  HZ  PHE A  79      11.757  26.611  11.692  1.00 39.30           H
ATOM   1179  N   PRO A  80       9.847  24.665  19.202  1.00 33.71           N
ATOM   1180  CA  PRO A  80      10.075  24.509  20.632  1.00 42.02           C
ATOM   1181  C   PRO A  80      10.559  25.841  21.201  1.00 45.11           C
ATOM   1182  O   PRO A  80      11.442  26.497  20.643  1.00 42.05           O
ATOM   1183  CB  PRO A  80      11.166  23.434  20.764  1.00 39.77           C
ATOM   1184  CG  PRO A  80      11.852  23.415  19.404  1.00 39.38           C
ATOM   1185  CD  PRO A  80      10.734  23.789  18.449  1.00 35.56           C
ATOM   1186  HA  PRO A  80       9.185  24.130  21.136  1.00 50.43           H
ATOM   1187  HB2 PRO A  80      11.868  23.586  21.584  1.00 47.73           H
ATOM   1188  HB3 PRO A  80      10.656  22.481  20.894  1.00 47.73           H
ATOM   1189  HG2 PRO A  80      12.643  24.161  19.393  1.00 47.26           H
ATOM   1190  HG3 PRO A  80      12.240  22.426  19.156  1.00 47.26           H
ATOM   1191  HD2 PRO A  80      11.186  24.288  17.592  1.00 42.67           H
ATOM   1192  HD3 PRO A  80      10.196  22.888  18.163  1.00 42.67           H
ATOM   1193  N   LYS A  81       9.949  26.232  22.326  1.00 49.82           N
ATOM   1194  CA  LYS A  81      10.096  27.572  22.917  1.00 53.96           C
ATOM   1195  C   LYS A  81      11.536  27.861  23.355  1.00 50.15           C
ATOM   1196  O   LYS A  81      11.941  29.018  23.433  1.00 54.12           O
ATOM   1197  CB  LYS A  81       9.072  27.824  24.051  1.00 50.37           C
ATOM   1198  CG  LYS A  81       8.156  26.650  24.465  1.00 58.27           C
ATOM   1199  CD  LYS A  81       8.837  25.546  25.291  1.00 57.51           C
ATOM   1200  CE  LYS A  81       9.052  26.018  26.732  1.00 60.59           C
ATOM   1201  NZ  LYS A  81       9.675  24.969  27.559  1.00 66.06           N1+
ATOM   1202  H   LYS A  81       9.263  25.617  22.736  1.00 59.79           H
ATOM   1203  HA  LYS A  81       9.875  28.291  22.128  1.00 64.76           H
ATOM   1204  HB2 LYS A  81       9.609  28.170  24.936  1.00 60.45           H
ATOM   1205  HB3 LYS A  81       8.430  28.651  23.744  1.00 60.45           H
ATOM   1206  HG2 LYS A  81       7.359  27.072  25.080  1.00 69.93           H
ATOM   1207  HG3 LYS A  81       7.668  26.216  23.591  1.00 69.93           H
ATOM   1208  HD2 LYS A  81       8.203  24.659  25.287  1.00 69.02           H
ATOM   1209  HD3 LYS A  81       9.802  25.285  24.854  1.00 69.02           H
ATOM   1210  HE2 LYS A  81       9.688  26.904  26.728  1.00 72.71           H
ATOM   1211  HE3 LYS A  81       8.086  26.287  27.161  1.00 72.71           H
ATOM   1212  HZ1 LYS A  81       9.827  25.321  28.494  1.00 79.28           H
ATOM   1213  HZ2 LYS A  81       9.075  24.158  27.598  1.00 79.28           H
ATOM   1214  HZ3 LYS A  81      10.565  24.702  27.158  1.00 79.28           H
ATOM   1215  N   GLU A  82      12.269  26.784  23.633  1.00 43.46           N
ATOM   1216  CA  GLU A  82      13.683  26.718  23.955  1.00 42.56           C
ATOM   1217  C   GLU A  82      14.501  27.509  22.912  1.00 51.43           C
ATOM   1218  O   GLU A  82      15.189  28.462  23.279  1.00 44.79           O
ATOM   1219  CB  GLU A  82      14.098  25.230  23.976  1.00 53.57           C
ATOM   1220  CG  GLU A  82      13.034  24.270  24.557  1.00 54.52           C
ATOM   1221  CD  GLU A  82      13.485  22.811  24.579  1.00 64.93           C
ATOM   1222  OE1 GLU A  82      14.215  22.403  23.647  1.00 65.04           O
ATOM   1223  OE2 GLU A  82      13.036  22.116  25.517  1.00 73.39           O1-
ATOM   1224  H   GLU A  82      11.815  25.893  23.519  1.00 52.16           H
ATOM   1225  HA  GLU A  82      13.841  27.145  24.945  1.00 51.08           H
ATOM   1226  HB2 GLU A  82      14.325  24.906  22.961  1.00 64.29           H
ATOM   1227  HB3 GLU A  82      15.009  25.135  24.568  1.00 64.29           H
ATOM   1228  HG2 GLU A  82      12.708  24.585  25.549  1.00 65.43           H
ATOM   1229  HG3 GLU A  82      12.155  24.283  23.912  1.00 65.43           H
ATOM   1230  N   TRP A  83      14.387  27.139  21.619  1.00 44.07           N
ATOM   1231  CA  TRP A  83      15.124  27.751  20.511  1.00 35.28           C
ATOM   1232  C   TRP A  83      14.598  29.147  20.182  1.00 38.10           C
ATOM   1233  O   TRP A  83      15.362  29.985  19.713  1.00 43.44           O
ATOM   1234  CB  TRP A  83      15.027  26.885  19.248  1.00 43.24           C
ATOM   1235  CG  TRP A  83      15.389  25.437  19.354  1.00 41.73           C
ATOM   1236  CD1 TRP A  83      15.982  24.805  20.393  1.00 37.00           C
ATOM   1237  CD2 TRP A  83      15.099  24.402  18.374  1.00 34.14           C
ATOM   1238  NE1 TRP A  83      16.056  23.455  20.131  1.00 44.76           N
ATOM   1239  CE2 TRP A  83      15.514  23.145  18.900  1.00 41.83           C
ATOM   1240  CE3 TRP A  83      14.507  24.416  17.096  1.00 37.45           C
ATOM   1241  CZ2 TRP A  83      15.345  21.944  18.189  1.00 40.81           C
ATOM   1242  CZ3 TRP A  83      14.315  23.224  16.379  1.00 39.25           C
ATOM   1243  CH2 TRP A  83      14.741  21.993  16.920  1.00 46.58           C
ATOM   1244  H   TRP A  83      13.773  26.373  21.382  1.00 52.89           H
ATOM   1245  HA  TRP A  83      16.175  27.828  20.790  1.00 42.34           H
ATOM   1246  HB2 TRP A  83      14.005  26.930  18.868  1.00 51.89           H
ATOM   1247  HB3 TRP A  83      15.654  27.323  18.470  1.00 51.89           H
ATOM   1248  HD1 TRP A  83      16.316  25.276  21.306  1.00 44.40           H
ATOM   1249  HE1 TRP A  83      16.437  22.795  20.793  1.00 53.72           H
ATOM   1250  HE3 TRP A  83      14.227  25.362  16.657  1.00 44.95           H
ATOM   1251  HZ2 TRP A  83      15.685  21.007  18.603  1.00 48.97           H
ATOM   1252  HZ3 TRP A  83      13.866  23.265  15.398  1.00 47.11           H
ATOM   1253  HH2 TRP A  83      14.623  21.085  16.352  1.00 55.90           H
ATOM   1254  N   ARG A  84      13.299  29.393  20.405  1.00 37.61           N
ATOM   1255  CA  ARG A  84      12.674  30.674  20.106  1.00 44.74           C
ATOM   1256  C   ARG A  84      13.239  31.819  20.936  1.00 44.38           C
ATOM   1257  O   ARG A  84      13.176  32.958  20.490  1.00 36.39           O
ATOM   1258  CB  ARG A  84      11.157  30.614  20.295  1.00 46.14           C
ATOM   1259  CG  ARG A  84      10.487  29.641  19.324  1.00 36.06           C
ATOM   1260  CD  ARG A  84       8.977  29.668  19.518  1.00 37.59           C
ATOM   1261  NE  ARG A  84       8.420  30.963  19.115  1.00 41.32           N
ATOM   1262  CZ  ARG A  84       7.209  31.443  19.407  1.00 43.56           C
ATOM   1263  NH1 ARG A  84       6.367  30.799  20.215  1.00 42.31           N
ATOM   1264  NH2 ARG A  84       6.839  32.598  18.868  1.00 36.30           N1+
ATOM   1265  H   ARG A  84      12.716  28.644  20.752  1.00 45.13           H
ATOM   1266  HA  ARG A  84      12.879  30.907  19.062  1.00 53.70           H
ATOM   1267  HB2 ARG A  84      10.922  30.337  21.322  1.00 55.37           H
ATOM   1268  HB3 ARG A  84      10.760  31.615  20.116  1.00 55.37           H
ATOM   1269  HG2 ARG A  84      10.732  29.932  18.307  1.00 43.28           H
ATOM   1270  HG3 ARG A  84      10.848  28.630  19.492  1.00 43.28           H
ATOM   1271  HD2 ARG A  84       8.512  28.863  18.946  1.00 45.11           H
ATOM   1272  HD3 ARG A  84       8.779  29.517  20.577  1.00 45.11           H
ATOM   1273  HE  ARG A  84       8.982  31.502  18.469  1.00 49.59           H
ATOM   1274 HH11 ARG A  84       6.642  29.919  20.625  1.00 50.78           H
ATOM   1275 HH12 ARG A  84       5.456  31.195  20.397  1.00 50.78           H
ATOM   1276 HH21 ARG A  84       7.471  33.090  18.248  1.00 43.57           H
ATOM   1277 HH22 ARG A  84       5.932  32.991  19.061  1.00 43.57           H
ATOM   1278  N   CYS A  85      13.735  31.561  22.151  1.00 43.04           N
ATOM   1279  CA  CYS A  85      14.166  32.645  23.031  1.00 48.18           C
ATOM   1280  C   CYS A  85      15.436  33.343  22.506  1.00 43.70           C
ATOM   1281  O   CYS A  85      15.815  34.380  23.039  1.00 35.53           O
ATOM   1282  CB  CYS A  85      14.358  32.118  24.463  1.00 43.54           C
ATOM   1283  SG  CYS A  85      14.046  33.470  25.648  1.00 67.53           S
ATOM   1284  H   CYS A  85      13.780  30.609  22.486  1.00 51.65           H
ATOM   1285  HA  CYS A  85      13.368  33.388  23.058  1.00 57.82           H
ATOM   1286  HB2 CYS A  85      13.683  31.287  24.660  1.00 52.26           H
ATOM   1287  HB3 CYS A  85      15.385  31.768  24.579  1.00 52.26           H
ATOM   1288  HG  CYS A  85      14.471  32.822  26.738  1.00 81.05           H
ATOM   1289  N   LEU A  86      16.120  32.795  21.491  1.00 39.54           N
ATOM   1290  CA  LEU A  86      17.463  33.237  21.153  1.00 34.47           C
ATOM   1291  C   LEU A  86      17.542  34.679  20.638  1.00 31.02           C
ATOM   1292  O   LEU A  86      18.546  35.325  20.920  1.00 26.69           O
ATOM   1293  CB  LEU A  86      18.156  32.223  20.247  1.00 34.52           C
ATOM   1294  CG  LEU A  86      18.838  31.060  21.011  1.00 49.69           C
ATOM   1295  CD1 LEU A  86      20.074  31.528  21.804  1.00 50.58           C
ATOM   1296  CD2 LEU A  86      17.937  30.284  21.990  1.00 45.92           C
ATOM   1297  H   LEU A  86      15.769  31.966  21.033  1.00 47.45           H
ATOM   1298  HA  LEU A  86      18.019  33.241  22.089  1.00 41.37           H
ATOM   1299  HB2 LEU A  86      17.428  31.806  19.552  1.00 41.43           H
ATOM   1300  HB3 LEU A  86      18.903  32.750  19.661  1.00 41.43           H
ATOM   1301  HG  LEU A  86      19.180  30.328  20.279  1.00 59.63           H
ATOM   1302 HD11 LEU A  86      20.714  30.670  22.014  1.00 60.70           H
ATOM   1303 HD12 LEU A  86      20.642  32.262  21.232  1.00 60.70           H
ATOM   1304 HD13 LEU A  86      19.779  31.980  22.749  1.00 60.70           H
ATOM   1305 HD21 LEU A  86      18.456  29.388  22.331  1.00 55.11           H
ATOM   1306 HD22 LEU A  86      17.684  30.896  22.855  1.00 55.11           H
ATOM   1307 HD23 LEU A  86      17.024  29.978  21.496  1.00 55.11           H
ATOM   1308  N   ALA A  87      16.522  35.220  19.944  1.00 27.42           N
ATOM   1309  CA  ALA A  87      16.516  36.641  19.566  1.00 35.05           C
ATOM   1310  C   ALA A  87      16.466  37.544  20.804  1.00 32.95           C
ATOM   1311  O   ALA A  87      16.904  38.681  20.723  1.00 28.47           O
ATOM   1312  CB  ALA A  87      15.376  36.997  18.607  1.00 23.30           C
ATOM   1313  H   ALA A  87      15.736  34.641  19.684  1.00 32.91           H
ATOM   1314  HA  ALA A  87      17.447  36.844  19.036  1.00 42.07           H
ATOM   1315  HB1 ALA A  87      15.461  38.042  18.312  1.00 27.97           H
ATOM   1316  HB2 ALA A  87      15.435  36.386  17.722  1.00 27.97           H
ATOM   1317  HB3 ALA A  87      14.410  36.839  19.072  1.00 27.97           H
ATOM   1318  N   LYS A  88      15.926  37.064  21.937  1.00 40.22           N
ATOM   1319  CA  LYS A  88      15.925  37.790  23.212  1.00 30.36           C
ATOM   1320  C   LYS A  88      17.363  37.964  23.687  1.00 30.69           C
ATOM   1321  O   LYS A  88      17.769  39.079  23.993  1.00 30.06           O
ATOM   1322  CB  LYS A  88      15.049  37.056  24.252  1.00 33.53           C
ATOM   1323  CG  LYS A  88      14.481  37.963  25.353  1.00 42.69           C
ATOM   1324  CD  LYS A  88      15.573  38.672  26.163  1.00 48.04           C
ATOM   1325  CE  LYS A  88      15.050  39.257  27.471  1.00 49.44           C
ATOM   1326  NZ  LYS A  88      14.152  40.398  27.212  1.00 49.45           N1+
ATOM   1327  H   LYS A  88      15.613  36.102  21.952  1.00 48.27           H
ATOM   1328  HA  LYS A  88      15.496  38.778  23.033  1.00 36.44           H
ATOM   1329  HB2 LYS A  88      14.191  36.617  23.741  1.00 40.25           H
ATOM   1330  HB3 LYS A  88      15.608  36.242  24.715  1.00 40.25           H
ATOM   1331  HG2 LYS A  88      13.839  38.713  24.889  1.00 51.23           H
ATOM   1332  HG3 LYS A  88      13.873  37.356  26.026  1.00 51.23           H
ATOM   1333  HD2 LYS A  88      16.393  37.986  26.373  1.00 57.66           H
ATOM   1334  HD3 LYS A  88      15.951  39.509  25.577  1.00 57.66           H
ATOM   1335  HE2 LYS A  88      14.514  38.479  28.019  1.00 59.33           H
ATOM   1336  HE3 LYS A  88      15.900  39.586  28.068  1.00 59.33           H
ATOM   1337  HZ1 LYS A  88      13.859  40.809  28.085  1.00 59.35           H
ATOM   1338  HZ2 LYS A  88      14.658  41.093  26.673  1.00 59.35           H
ATOM   1339  HZ3 LYS A  88      13.355  40.086  26.678  1.00 59.35           H
ATOM   1340  N   ASN A  89      18.139  36.872  23.711  1.00 25.15           N
ATOM   1341  CA  ASN A  89      19.534  36.919  24.124  1.00 32.54           C
ATOM   1342  C   ASN A  89      20.315  37.896  23.241  1.00 23.96           C
ATOM   1343  O   ASN A  89      21.003  38.773  23.755  1.00 27.49           O
ATOM   1344  CB  ASN A  89      20.136  35.509  24.141  1.00 34.82           C
ATOM   1345  CG  ASN A  89      19.287  34.546  24.985  1.00 39.90           C
ATOM   1346  OD1 ASN A  89      18.711  33.594  24.471  1.00 44.69           O
ATOM   1347  ND2 ASN A  89      19.119  34.832  26.268  1.00 42.98           N
ATOM   1348  H   ASN A  89      17.748  35.982  23.435  1.00 30.18           H
ATOM   1349  HA  ASN A  89      19.559  37.307  25.144  1.00 39.05           H
ATOM   1350  HB2 ASN A  89      20.196  35.130  23.120  1.00 41.79           H
ATOM   1351  HB3 ASN A  89      21.146  35.557  24.552  1.00 41.79           H
ATOM   1352 HD21 ASN A  89      18.519  34.246  26.828  1.00 51.58           H
ATOM   1353 HD22 ASN A  89      19.563  35.647  26.669  1.00 51.58           H
ATOM   1354  N   MET A  90      20.142  37.805  21.922  1.00 25.69           N
ATOM   1355  CA  MET A  90      20.744  38.725  20.967  1.00 24.78           C
ATOM   1356  C   MET A  90      20.386  40.185  21.209  1.00 22.93           C
ATOM   1357  O   MET A  90      21.246  41.057  21.086  1.00 24.52           O
ATOM   1358  CB  MET A  90      20.369  38.286  19.545  1.00 28.93           C
ATOM   1359  CG  MET A  90      21.051  36.962  19.181  1.00 37.57           C
ATOM   1360  SD  MET A  90      22.833  36.926  19.532  1.00 39.52           S
ATOM   1361  CE  MET A  90      23.211  38.228  18.329  1.00 44.59           C
ATOM   1362  H   MET A  90      19.530  37.087  21.559  1.00 30.83           H
ATOM   1363  HA  MET A  90      21.822  38.664  21.100  1.00 29.74           H
ATOM   1364  HB2 MET A  90      19.291  38.152  19.476  1.00 34.72           H
ATOM   1365  HB3 MET A  90      20.659  39.060  18.834  1.00 34.72           H
ATOM   1366  HG2 MET A  90      20.583  36.148  19.731  1.00 45.09           H
ATOM   1367  HG3 MET A  90      20.896  36.778  18.116  1.00 45.09           H
ATOM   1368  HE1 MET A  90      24.278  38.233  18.107  1.00 53.51           H
ATOM   1369  HE2 MET A  90      22.650  38.051  17.413  1.00 53.51           H
ATOM   1370  HE3 MET A  90      22.904  39.192  18.734  1.00 53.51           H
ATOM   1371  N   ASP A  91      19.121  40.449  21.532  1.00 18.79           N
ATOM   1372  CA  ASP A  91      18.626  41.790  21.750  1.00 21.28           C
ATOM   1373  C   ASP A  91      19.383  42.471  22.909  1.00 21.62           C
ATOM   1374  O   ASP A  91      19.406  43.693  22.954  1.00 22.34           O
ATOM   1375  CB  ASP A  91      17.114  41.711  22.026  1.00 24.90           C
ATOM   1376  CG  ASP A  91      16.441  43.074  21.975  1.00 23.71           C
ATOM   1377  OD1 ASP A  91      16.753  43.848  21.050  1.00 26.03           O
ATOM   1378  OD2 ASP A  91      15.591  43.325  22.850  1.00 31.52           O1-
ATOM   1379  H   ASP A  91      18.463  39.688  21.621  1.00 22.56           H
ATOM   1380  HA  ASP A  91      18.796  42.364  20.839  1.00 25.54           H
ATOM   1381  HB2 ASP A  91      16.669  41.125  21.227  1.00 29.88           H
ATOM   1382  HB3 ASP A  91      16.902  41.228  22.977  1.00 29.88           H
ATOM   1383  N   ASP A  92      20.002  41.704  23.826  1.00 19.60           N
ATOM   1384  CA  ASP A  92      20.737  42.210  24.975  1.00 22.07           C
ATOM   1385  C   ASP A  92      22.252  42.206  24.810  1.00 23.06           C
ATOM   1386  O   ASP A  92      22.939  42.635  25.733  1.00 21.08           O
ATOM   1387  CB  ASP A  92      20.330  41.448  26.233  1.00 28.20           C
ATOM   1388  CG  ASP A  92      18.887  41.668  26.632  1.00 28.27           C
ATOM   1389  OD1 ASP A  92      18.254  42.604  26.102  1.00 27.30           O
ATOM   1390  OD2 ASP A  92      18.429  40.905  27.500  1.00 30.13           O1-
ATOM   1391  H   ASP A  92      19.940  40.699  23.734  1.00 23.52           H
ATOM   1392  HA  ASP A  92      20.451  43.249  25.136  1.00 26.49           H
ATOM   1393  HB2 ASP A  92      20.522  40.378  26.133  1.00 33.85           H
ATOM   1394  HB3 ASP A  92      20.945  41.767  27.073  1.00 33.85           H
ATOM   1395  N   MET A  93      22.797  41.713  23.693  1.00 19.81           N
ATOM   1396  CA  MET A  93      24.246  41.598  23.562  1.00 19.79           C
ATOM   1397  C   MET A  93      24.849  43.008  23.366  1.00 25.36           C
ATOM   1398  O   MET A  93      24.243  43.850  22.699  1.00 22.58           O
ATOM   1399  CB  MET A  93      24.585  40.598  22.450  0.77 20.21           C
ATOM   1400  CG  MET A  93      24.852  41.311  21.131  0.77 30.03           C
ATOM   1401  SD  MET A  93      25.098  40.266  19.696  0.45 38.34           S
ATOM   1402  CE  MET A  93      26.098  38.914  20.338  0.56 36.17           C
ATOM   1403  H   MET A  93      22.202  41.357  22.957  1.00 23.77           H
ATOM   1404  HA  MET A  93      24.635  41.176  24.486  1.00 23.76           H
ATOM   1405  HB2 MET A  93      25.468  40.031  22.749  1.00 24.26           H
ATOM   1406  HB3 MET A  93      23.764  39.893  22.312  1.00 24.26           H
ATOM   1407  HG2 MET A  93      23.990  41.941  20.912  1.00 36.04           H
ATOM   1408  HG3 MET A  93      25.725  41.951  21.234  0.00 36.04           H
ATOM   1409  HE1 MET A  93      26.350  38.246  19.514  0.26 43.41           H
ATOM   1410  HE2 MET A  93      27.012  39.316  20.774  0.53 43.41           H
ATOM   1411  HE3 MET A  93      25.534  38.355  21.086  1.00 43.41           H
ATOM   1412  N   PRO A  94      26.037  43.304  23.921  1.00 29.02           N
ATOM   1413  CA  PRO A  94      26.543  44.673  23.941  1.00 28.77           C
ATOM   1414  C   PRO A  94      26.821  45.254  22.549  1.00 27.43           C
ATOM   1415  O   PRO A  94      26.609  46.452  22.363  1.00 24.80           O
ATOM   1416  CB  PRO A  94      27.807  44.621  24.818  1.00 28.86           C
ATOM   1417  CG  PRO A  94      28.198  43.150  24.865  1.00 28.56           C
ATOM   1418  CD  PRO A  94      26.848  42.438  24.762  1.00 29.89           C
ATOM   1419  HA  PRO A  94      25.836  45.316  24.463  1.00 34.53           H
ATOM   1420  HB2 PRO A  94      28.624  45.262  24.497  1.00 34.64           H
ATOM   1421  HB3 PRO A  94      27.500  44.911  25.823  1.00 34.64           H
ATOM   1422  HG2 PRO A  94      28.852  42.915  24.025  1.00 34.28           H
ATOM   1423  HG3 PRO A  94      28.681  42.892  25.807  1.00 34.28           H
ATOM   1424  HD2 PRO A  94      26.997  41.454  24.320  1.00 35.87           H
ATOM   1425  HD3 PRO A  94      26.397  42.365  25.750  1.00 35.87           H
ATOM   1426  N   ILE A  95      27.204  44.430  21.559  1.00 25.44           N
ATOM   1427  CA  ILE A  95      27.558  44.932  20.229  1.00 25.79           C
ATOM   1428  C   ILE A  95      26.334  45.460  19.471  1.00 22.34           C
ATOM   1429  O   ILE A  95      26.498  46.235  18.528  1.00 20.71           O
ATOM   1430  CB  ILE A  95      28.400  43.881  19.462  1.00 28.78           C
ATOM   1431  CG1 ILE A  95      29.382  44.548  18.468  1.00 36.93           C
ATOM   1432  CG2 ILE A  95      27.540  42.872  18.690  1.00 33.91           C
ATOM   1433  CD1 ILE A  95      30.518  45.306  19.177  1.00 37.46           C
ATOM   1434  H   ILE A  95      27.327  43.444  21.749  1.00 30.54           H
ATOM   1435  HA  ILE A  95      28.197  45.798  20.391  1.00 30.96           H
ATOM   1436  HB  ILE A  95      28.997  43.313  20.176  1.00 34.54           H
ATOM   1437 HG12 ILE A  95      29.835  43.778  17.842  1.00 44.32           H
ATOM   1438 HG13 ILE A  95      28.846  45.236  17.813  1.00 44.32           H
ATOM   1439 HG21 ILE A  95      28.171  42.072  18.306  1.00 40.69           H
ATOM   1440 HG22 ILE A  95      26.798  42.444  19.356  1.00 40.69           H
ATOM   1441 HG23 ILE A  95      27.034  43.355  17.852  1.00 40.69           H
ATOM   1442 HD11 ILE A  95      31.295  45.535  18.453  1.00 44.95           H
ATOM   1443 HD12 ILE A  95      30.154  46.239  19.604  1.00 44.95           H
ATOM   1444 HD13 ILE A  95      30.953  44.691  19.966  1.00 44.95           H
ATOM   1445  N   LEU A  96      25.117  45.058  19.875  1.00 23.76           N
ATOM   1446  CA  LEU A  96      23.847  45.518  19.312  1.00 25.60           C
ATOM   1447  C   LEU A  96      23.193  46.648  20.105  1.00 19.78           C
ATOM   1448  O   LEU A  96      22.104  47.084  19.740  1.00 23.42           O
ATOM   1449  CB  LEU A  96      22.887  44.325  19.156  1.00 22.03           C
ATOM   1450  CG  LEU A  96      23.336  43.297  18.094  1.00 26.37           C
ATOM   1451  CD1 LEU A  96      22.218  42.271  17.907  1.00 18.22           C
ATOM   1452  CD2 LEU A  96      23.648  43.927  16.724  1.00 16.41           C
ATOM   1453  H   LEU A  96      25.060  44.422  20.660  1.00 28.51           H
ATOM   1454  HA  LEU A  96      24.026  45.937  18.323  1.00 30.73           H
ATOM   1455  HB2 LEU A  96      22.780  43.826  20.121  1.00 26.45           H
ATOM   1456  HB3 LEU A  96      21.903  44.697  18.876  1.00 26.45           H
ATOM   1457  HG  LEU A  96      24.227  42.788  18.459  1.00 31.65           H
ATOM   1458 HD11 LEU A  96      22.517  41.524  17.170  1.00 21.87           H
ATOM   1459 HD12 LEU A  96      22.032  41.760  18.847  1.00 21.87           H
ATOM   1460 HD13 LEU A  96      21.305  42.765  17.568  1.00 21.87           H
ATOM   1461 HD21 LEU A  96      23.855  43.139  16.004  1.00 19.69           H
ATOM   1462 HD22 LEU A  96      22.806  44.529  16.379  1.00 19.69           H
ATOM   1463 HD23 LEU A  96      24.542  44.541  16.792  1.00 19.69           H
ATOM   1464  N   ASN A  97      23.824  47.085  21.192  1.00 20.05           N
ATOM   1465  CA  ASN A  97      23.320  48.092  22.104  1.00 24.24           C
ATOM   1466  C   ASN A  97      24.299  49.259  22.255  1.00 24.27           C
ATOM   1467  O   ASN A  97      24.307  49.919  23.289  1.00 19.86           O
ATOM   1468  CB  ASN A  97      22.927  47.422  23.425  1.00 27.85           C
ATOM   1469  CG  ASN A  97      21.681  46.582  23.189  1.00 27.75           C
ATOM   1470  OD1 ASN A  97      20.591  47.117  23.014  1.00 22.74           O
ATOM   1471  ND2 ASN A  97      21.820  45.264  23.172  1.00 23.02           N
ATOM   1472  H   ASN A  97      24.714  46.668  21.430  1.00 24.06           H
ATOM   1473  HA  ASN A  97      22.412  48.509  21.686  1.00 29.10           H
ATOM   1474  HB2 ASN A  97      23.754  46.818  23.802  1.00 33.43           H
ATOM   1475  HB3 ASN A  97      22.667  48.210  24.132  1.00 33.43           H
ATOM   1476 HD21 ASN A  97      21.011  44.676  23.026  1.00 27.64           H
ATOM   1477 HD22 ASN A  97      22.733  44.848  23.297  1.00 27.64           H
ATOM   1478  N   ILE A  98      25.089  49.559  21.219  1.00 24.33           N
ATOM   1479  CA  ILE A  98      25.879  50.787  21.196  1.00 26.01           C
ATOM   1480  C   ILE A  98      24.893  51.958  21.090  1.00 24.29           C
ATOM   1481  O   ILE A  98      24.040  51.926  20.202  1.00 22.76           O
ATOM   1482  CB  ILE A  98      26.916  50.764  20.068  1.00 28.02           C
ATOM   1483  CG1 ILE A  98      27.882  49.575  20.242  1.00 24.27           C
ATOM   1484  CG2 ILE A  98      27.696  52.089  19.998  1.00 34.89           C
ATOM   1485  CD1 ILE A  98      28.687  49.277  18.977  1.00 25.95           C
ATOM   1486  H   ILE A  98      25.060  48.989  20.385  1.00 29.20           H
ATOM   1487  HA  ILE A  98      26.437  50.844  22.121  1.00 31.22           H
ATOM   1488  HB  ILE A  98      26.382  50.646  19.133  1.00 33.63           H
ATOM   1489 HG12 ILE A  98      28.558  49.778  21.072  1.00 29.13           H
ATOM   1490 HG13 ILE A  98      27.329  48.665  20.474  1.00 29.13           H
ATOM   1491 HG21 ILE A  98      28.368  52.091  19.143  1.00 41.87           H
ATOM   1492 HG22 ILE A  98      27.007  52.921  19.881  1.00 41.87           H
ATOM   1493 HG23 ILE A  98      28.273  52.237  20.911  1.00 41.87           H
ATOM   1494 HD11 ILE A  98      29.358  48.440  19.164  1.00 31.15           H
ATOM   1495 HD12 ILE A  98      28.011  49.013  18.165  1.00 31.15           H
ATOM   1496 HD13 ILE A  98      29.275  50.142  18.689  1.00 31.15           H
ATOM   1497  N   PRO A  99      24.975  52.989  21.957  1.00 26.91           N
ATOM   1498  CA  PRO A  99      23.943  54.017  22.024  1.00 23.74           C
ATOM   1499  C   PRO A  99      23.673  54.766  20.717  1.00 24.44           C
ATOM   1500  O   PRO A  99      22.507  55.018  20.432  1.00 26.14           O
ATOM   1501  CB  PRO A  99      24.434  54.992  23.101  1.00 24.93           C
ATOM   1502  CG  PRO A  99      25.200  54.079  24.054  1.00 30.81           C
ATOM   1503  CD  PRO A  99      25.882  53.116  23.090  1.00 24.47           C
ATOM   1504  HA  PRO A  99      23.025  53.561  22.396  1.00 28.50           H
ATOM   1505  HB2 PRO A  99      25.148  55.675  22.639  1.00 29.92           H
ATOM   1506  HB3 PRO A  99      23.640  55.552  23.595  1.00 29.92           H
ATOM   1507  HG2 PRO A  99      25.956  54.626  24.617  1.00 36.98           H
ATOM   1508  HG3 PRO A  99      24.509  53.566  24.725  1.00 36.98           H
ATOM   1509  HD2 PRO A  99      26.837  53.530  22.764  1.00 29.38           H
ATOM   1510  HD3 PRO A  99      25.995  52.174  23.623  1.00 29.38           H
ATOM   1511  N   GLU A 100      24.683  55.056  19.893  1.00 25.41           N
ATOM   1512  CA  GLU A 100      24.445  55.725  18.596  1.00 35.64           C
ATOM   1513  C   GLU A 100      23.554  54.864  17.669  1.00 32.77           C
ATOM   1514  O   GLU A 100      22.721  55.382  16.920  1.00 25.70           O
ATOM   1515  CB  GLU A 100      25.763  56.137  17.896  1.00 33.93           C
ATOM   1516  CG  GLU A 100      26.758  54.982  17.614  1.00 50.38           C
ATOM   1517  CD  GLU A 100      27.773  55.199  16.483  1.00 51.83           C
ATOM   1518  OE1 GLU A 100      27.491  56.003  15.566  1.00 60.22           O
ATOM   1519  OE2 GLU A 100      28.836  54.539  16.563  1.00 51.94           O1-
ATOM   1520  H   GLU A 100      25.631  54.830  20.162  1.00 30.50           H
ATOM   1521  HA  GLU A 100      23.905  56.648  18.810  1.00 42.77           H
ATOM   1522  HB2 GLU A 100      25.493  56.627  16.961  1.00 40.73           H
ATOM   1523  HB3 GLU A 100      26.268  56.884  18.511  1.00 40.73           H
ATOM   1524  HG2 GLU A 100      27.295  54.701  18.516  1.00 60.46           H
ATOM   1525  HG3 GLU A 100      26.200  54.094  17.336  1.00 60.46           H
ATOM   1526  N   ASN A 101      23.723  53.542  17.723  1.00 33.80           N
ATOM   1527  CA  ASN A 101      22.995  52.613  16.891  1.00 22.52           C
ATOM   1528  C   ASN A 101      21.579  52.445  17.417  1.00 26.63           C
ATOM   1529  O   ASN A 101      20.652  52.455  16.614  1.00 23.64           O
ATOM   1530  CB  ASN A 101      23.791  51.310  16.780  1.00 20.55           C
ATOM   1531  CG  ASN A 101      25.197  51.551  16.243  1.00 23.34           C
ATOM   1532  OD1 ASN A 101      25.441  52.457  15.451  1.00 29.14           O
ATOM   1533  ND2 ASN A 101      26.133  50.687  16.580  1.00 22.58           N
ATOM   1534  H   ASN A 101      24.383  53.155  18.384  1.00 40.57           H
ATOM   1535  HA  ASN A 101      22.918  53.027  15.887  1.00 27.03           H
ATOM   1536  HB2 ASN A 101      23.823  50.804  17.743  1.00 24.67           H
ATOM   1537  HB3 ASN A 101      23.268  50.684  16.057  1.00 24.67           H
ATOM   1538 HD21 ASN A 101      27.066  50.804  16.209  1.00 27.10           H
ATOM   1539 HD22 ASN A 101      25.929  49.947  17.233  1.00 27.10           H
ATOM   1540  N   VAL A 102      21.403  52.310  18.744  1.00 25.11           N
ATOM   1541  CA  VAL A 102      20.077  52.151  19.338  1.00 22.61           C
ATOM   1542  C   VAL A 102      19.256  53.421  19.131  1.00 25.09           C
ATOM   1543  O   VAL A 102      18.065  53.339  18.855  1.00 27.58           O
ATOM   1544  CB  VAL A 102      20.161  51.762  20.827  1.00 27.73           C
ATOM   1545  CG1 VAL A 102      18.760  51.703  21.456  1.00 32.48           C
ATOM   1546  CG2 VAL A 102      20.818  50.385  20.986  1.00 31.13           C
ATOM   1547  H   VAL A 102      22.207  52.306  19.356  1.00 30.14           H
ATOM   1548  HA  VAL A 102      19.575  51.338  18.814  1.00 27.14           H
ATOM   1549  HB  VAL A 102      20.756  52.502  21.363  1.00 33.28           H
ATOM   1550 HG11 VAL A 102      18.836  51.383  22.493  1.00 38.98           H
ATOM   1551 HG12 VAL A 102      18.296  52.688  21.457  1.00 38.98           H
ATOM   1552 HG13 VAL A 102      18.123  51.007  20.909  1.00 38.98           H
ATOM   1553 HG21 VAL A 102      20.906  50.149  22.046  1.00 37.36           H
ATOM   1554 HG22 VAL A 102      20.221  49.615  20.496  1.00 37.36           H
ATOM   1555 HG23 VAL A 102      21.816  50.389  20.552  1.00 37.36           H
ATOM   1556  N   GLU A 103      19.892  54.581  19.251  1.00 26.47           N
ATOM   1557  CA  GLU A 103      19.295  55.892  19.023  1.00 29.88           C
ATOM   1558  C   GLU A 103      18.721  56.002  17.604  1.00 27.19           C
ATOM   1559  O   GLU A 103      17.564  56.398  17.449  1.00 26.84           O
ATOM   1560  CB  GLU A 103      20.369  56.938  19.332  1.00 34.76           C
ATOM   1561  CG  GLU A 103      19.987  58.409  19.128  1.00 51.52           C
ATOM   1562  CD  GLU A 103      21.211  59.323  19.273  1.00 52.41           C
ATOM   1563  OE1 GLU A 103      22.033  59.073  20.188  1.00 48.73           O
ATOM   1564  OE2 GLU A 103      21.302  60.268  18.459  1.00 57.15           O1-
ATOM   1565  H   GLU A 103      20.876  54.561  19.479  1.00 31.77           H
ATOM   1566  HA  GLU A 103      18.478  56.020  19.729  1.00 35.87           H
ATOM   1567  HB2 GLU A 103      20.640  56.818  20.380  1.00 41.72           H
ATOM   1568  HB3 GLU A 103      21.250  56.729  18.724  1.00 41.72           H
ATOM   1569  HG2 GLU A 103      19.498  58.575  18.168  1.00 61.83           H
ATOM   1570  HG3 GLU A 103      19.284  58.669  19.920  1.00 61.83           H
ATOM   1571  N   LEU A 104      19.487  55.597  16.581  1.00 30.72           N
ATOM   1572  CA  LEU A 104      18.969  55.516  15.217  1.00 20.35           C
ATOM   1573  C   LEU A 104      17.709  54.649  15.162  1.00 26.37           C
ATOM   1574  O   LEU A 104      16.704  55.091  14.603  1.00 23.28           O
ATOM   1575  CB  LEU A 104      20.070  55.053  14.249  1.00 29.39           C
ATOM   1576  CG  LEU A 104      19.580  54.970  12.782  1.00 26.68           C
ATOM   1577  CD1 LEU A 104      19.170  56.361  12.270  1.00 38.00           C
ATOM   1578  CD2 LEU A 104      20.685  54.402  11.890  1.00 27.67           C
ATOM   1579  H   LEU A 104      20.419  55.245  16.762  1.00 36.87           H
ATOM   1580  HA  LEU A 104      18.674  56.522  14.932  1.00 24.42           H
ATOM   1581  HB2 LEU A 104      20.913  55.744  14.307  1.00 35.28           H
ATOM   1582  HB3 LEU A 104      20.421  54.069  14.559  1.00 35.28           H
ATOM   1583  HG  LEU A 104      18.717  54.309  12.712  1.00 32.03           H
ATOM   1584 HD11 LEU A 104      18.918  56.302  11.211  1.00 45.61           H
ATOM   1585 HD12 LEU A 104      18.293  56.724  12.803  1.00 45.61           H
ATOM   1586 HD13 LEU A 104      19.992  57.067  12.404  1.00 45.61           H
ATOM   1587 HD21 LEU A 104      20.317  54.314  10.869  1.00 33.21           H
ATOM   1588 HD22 LEU A 104      21.544  55.069  11.898  1.00 33.21           H
ATOM   1589 HD23 LEU A 104      20.988  53.418  12.237  1.00 33.21           H
ATOM   1590  N   TRP A 105      17.753  53.451  15.766  1.00 29.93           N
ATOM   1591  CA  TRP A 105      16.645  52.501  15.757  1.00 27.22           C
ATOM   1592  C   TRP A 105      15.392  53.052  16.441  1.00 27.92           C
ATOM   1593  O   TRP A 105      14.298  52.887  15.916  1.00 25.77           O
ATOM   1594  CB  TRP A 105      17.099  51.141  16.317  1.00 27.47           C
ATOM   1595  CG  TRP A 105      16.045  50.079  16.367  1.00 24.78           C
ATOM   1596  CD1 TRP A 105      15.722  49.334  17.446  1.00 24.56           C
ATOM   1597  CD2 TRP A 105      15.156  49.625  15.304  1.00 29.32           C
ATOM   1598  NE1 TRP A 105      14.672  48.497  17.149  1.00 25.51           N
ATOM   1599  CE2 TRP A 105      14.272  48.636  15.835  1.00 22.51           C
ATOM   1600  CE3 TRP A 105      15.019  49.947  13.940  1.00 27.36           C
ATOM   1601  CZ2 TRP A 105      13.294  48.009  15.048  1.00 31.36           C
ATOM   1602  CZ3 TRP A 105      14.056  49.315  13.141  1.00 19.27           C
ATOM   1603  CH2 TRP A 105      13.191  48.355  13.691  1.00 24.75           C
ATOM   1604  H   TRP A 105      18.601  53.175  16.244  1.00 35.92           H
ATOM   1605  HA  TRP A 105      16.387  52.335  14.714  1.00 32.67           H
ATOM   1606  HB2 TRP A 105      17.909  50.767  15.693  1.00 32.97           H
ATOM   1607  HB3 TRP A 105      17.492  51.283  17.324  1.00 32.97           H
ATOM   1608  HD1 TRP A 105      16.205  49.407  18.407  1.00 29.47           H
ATOM   1609  HE1 TRP A 105      14.279  47.848  17.819  1.00 30.62           H
ATOM   1610  HE3 TRP A 105      15.688  50.665  13.498  1.00 32.84           H
ATOM   1611  HZ2 TRP A 105      12.657  47.244  15.468  1.00 37.64           H
ATOM   1612  HZ3 TRP A 105      13.992  49.561  12.093  1.00 23.13           H
ATOM   1613  HH2 TRP A 105      12.460  47.868  13.062  1.00 29.71           H
ATOM   1614  N   ASP A 106      15.547  53.712  17.595  1.00 30.38           N
ATOM   1615  CA  ASP A 106      14.495  54.430  18.286  1.00 32.90           C
ATOM   1616  C   ASP A 106      13.831  55.489  17.387  1.00 26.15           C
ATOM   1617  O   ASP A 106      12.603  55.537  17.341  1.00 27.82           O
ATOM   1618  CB  ASP A 106      15.042  55.074  19.565  1.00 25.53           C
ATOM   1619  CG  ASP A 106      15.598  54.128  20.629  1.00 32.75           C
ATOM   1620  OD1 ASP A 106      15.303  52.913  20.568  1.00 28.82           O
ATOM   1621  OD2 ASP A 106      16.292  54.657  21.525  1.00 35.17           O1-
ATOM   1622  H   ASP A 106      16.470  53.754  18.005  1.00 36.46           H
ATOM   1623  HA  ASP A 106      13.737  53.703  18.577  1.00 39.49           H
ATOM   1624  HB2 ASP A 106      15.798  55.821  19.331  1.00 30.64           H
ATOM   1625  HB3 ASP A 106      14.236  55.638  20.035  1.00 30.64           H
ATOM   1626  N   LYS A 107      14.603  56.311  16.659  1.00 23.05           N
ATOM   1627  CA  LYS A 107      14.057  57.302  15.713  1.00 26.69           C
ATOM   1628  C   LYS A 107      13.294  56.712  14.526  1.00 33.37           C
ATOM   1629  O   LYS A 107      12.342  57.348  14.076  1.00 33.12           O
ATOM   1630  CB  LYS A 107      15.145  58.238  15.181  1.00 32.22           C
ATOM   1631  CG  LYS A 107      15.712  59.114  16.295  1.00 51.06           C
ATOM   1632  CD  LYS A 107      16.203  60.475  15.793  1.00 52.88           C
ATOM   1633  CE  LYS A 107      16.455  61.359  17.015  1.00 51.68           C
ATOM   1634  NZ  LYS A 107      16.987  62.678  16.618  1.00 57.39           N1+
ATOM   1635  H   LYS A 107      15.610  56.233  16.742  1.00 27.66           H
ATOM   1636  HA  LYS A 107      13.333  57.908  16.257  1.00 32.03           H
ATOM   1637  HB2 LYS A 107      15.948  57.651  14.731  1.00 38.66           H
ATOM   1638  HB3 LYS A 107      14.719  58.879  14.407  1.00 38.66           H
ATOM   1639  HG2 LYS A 107      14.928  59.299  17.032  1.00 61.28           H
ATOM   1640  HG3 LYS A 107      16.529  58.589  16.781  1.00 61.28           H
ATOM   1641  HD2 LYS A 107      17.134  60.344  15.238  1.00 63.46           H
ATOM   1642  HD3 LYS A 107      15.453  60.937  15.149  1.00 63.46           H
ATOM   1643  HE2 LYS A 107      15.527  61.482  17.578  1.00 62.02           H
ATOM   1644  HE3 LYS A 107      17.184  60.856  17.655  1.00 62.02           H
ATOM   1645  HZ1 LYS A 107      17.075  63.266  17.435  1.00 68.87           H
ATOM   1646  HZ2 LYS A 107      17.907  62.533  16.216  1.00 68.87           H
ATOM   1647  HZ3 LYS A 107      16.379  63.103  15.934  1.00 68.87           H
ATOM   1648  N   ILE A 108      13.688  55.545  14.001  1.00 32.69           N
ATOM   1649  CA  ILE A 108      13.064  54.964  12.800  1.00 28.72           C
ATOM   1650  C   ILE A 108      12.019  53.881  13.112  1.00 33.53           C
ATOM   1651  O   ILE A 108      11.385  53.373  12.192  1.00 35.26           O
ATOM   1652  CB  ILE A 108      14.121  54.500  11.784  1.00 28.48           C
ATOM   1653  CG1 ILE A 108      14.857  53.223  12.252  1.00 23.70           C
ATOM   1654  CG2 ILE A 108      15.077  55.654  11.432  1.00 31.86           C
ATOM   1655  CD1 ILE A 108      15.838  52.659  11.215  1.00 25.62           C
ATOM   1656  H   ILE A 108      14.506  55.089  14.384  1.00 39.23           H
ATOM   1657  HA  ILE A 108      12.522  55.753  12.282  1.00 34.47           H
ATOM   1658  HB  ILE A 108      13.595  54.241  10.864  1.00 34.18           H
ATOM   1659 HG12 ILE A 108      15.408  53.443  13.160  1.00 28.45           H
ATOM   1660 HG13 ILE A 108      14.129  52.444  12.476  1.00 28.45           H
ATOM   1661 HG21 ILE A 108      15.698  55.381  10.580  1.00 38.24           H
ATOM   1662 HG22 ILE A 108      14.500  56.537  11.158  1.00 38.24           H
ATOM   1663 HG23 ILE A 108      15.725  55.893  12.276  1.00 38.24           H
ATOM   1664 HD11 ILE A 108      16.204  51.694  11.557  1.00 30.75           H
ATOM   1665 HD12 ILE A 108      15.340  52.533  10.255  1.00 30.75           H
ATOM   1666 HD13 ILE A 108      16.693  53.327  11.103  1.00 30.75           H
ATOM   1667  N   LYS A 109      11.853  53.516  14.391  1.00 28.63           N
ATOM   1668  CA  LYS A 109      11.017  52.414  14.855  1.00 29.98           C
ATOM   1669  C   LYS A 109       9.536  52.604  14.517  1.00 38.37           C
ATOM   1670  O   LYS A 109       8.899  51.640  14.096  1.00 32.45           O
ATOM   1671  CB  LYS A 109      11.297  52.191  16.352  1.00 33.71           C
ATOM   1672  CG  LYS A 109      10.227  51.472  17.189  1.00 45.26           C
ATOM   1673  CD  LYS A 109      10.438  49.958  17.282  1.00 47.04           C
ATOM   1674  CE  LYS A 109      11.116  49.529  18.588  1.00 40.27           C
ATOM   1675  NZ  LYS A 109      12.426  50.174  18.758  1.00 49.50           N1+
ATOM   1676  H   LYS A 109      12.447  53.951  15.083  1.00 34.36           H
ATOM   1677  HA  LYS A 109      11.332  51.507  14.338  1.00 35.98           H
ATOM   1678  HB2 LYS A 109      12.240  51.658  16.443  1.00 40.46           H
ATOM   1679  HB3 LYS A 109      11.432  53.165  16.823  1.00 40.46           H
ATOM   1680  HG2 LYS A 109      10.282  51.874  18.202  1.00 54.32           H
ATOM   1681  HG3 LYS A 109       9.225  51.691  16.839  1.00 54.32           H
ATOM   1682  HD2 LYS A 109       9.470  49.469  17.217  1.00 56.46           H
ATOM   1683  HD3 LYS A 109      11.044  49.617  16.441  1.00 56.46           H
ATOM   1684  HE2 LYS A 109      10.467  49.823  19.415  1.00 48.33           H
ATOM   1685  HE3 LYS A 109      11.233  48.445  18.609  1.00 48.33           H
ATOM   1686  HZ1 LYS A 109      12.922  49.756  19.536  1.00 59.41           H
ATOM   1687  HZ2 LYS A 109      12.983  50.055  17.923  1.00 59.41           H
ATOM   1688  HZ3 LYS A 109      12.303  51.159  18.947  1.00 59.41           H
ATOM   1689  N   ALA A 110       8.987  53.813  14.698  1.00 35.10           N
ATOM   1690  CA  ALA A 110       7.549  54.060  14.535  1.00 38.79           C
ATOM   1691  C   ALA A 110       7.065  53.739  13.117  1.00 32.73           C
ATOM   1692  O   ALA A 110       5.982  53.175  12.949  1.00 32.50           O
ATOM   1693  CB  ALA A 110       7.195  55.505  14.902  1.00 32.00           C
ATOM   1694  H   ALA A 110       9.561  54.567  15.044  1.00 42.12           H
ATOM   1695  HA  ALA A 110       7.017  53.412  15.230  1.00 46.56           H
ATOM   1696  HB1 ALA A 110       6.122  55.658  14.787  1.00 38.41           H
ATOM   1697  HB2 ALA A 110       7.468  55.700  15.939  1.00 38.41           H
ATOM   1698  HB3 ALA A 110       7.726  56.199  14.250  1.00 38.41           H
ATOM   1699  N   GLU A 111       7.871  54.104  12.114  1.00 29.18           N
ATOM   1700  CA  GLU A 111       7.568  53.866  10.712  1.00 37.71           C
ATOM   1701  C   GLU A 111       7.508  52.359  10.445  1.00 39.07           C
ATOM   1702  O   GLU A 111       6.545  51.874   9.851  1.00 39.91           O
ATOM   1703  CB  GLU A 111       8.643  54.527   9.832  1.00 39.18           C
ATOM   1704  CG  GLU A 111       8.273  54.558   8.335  1.00 48.27           C
ATOM   1705  CD  GLU A 111       7.510  55.848   8.028  1.00 52.92           C
ATOM   1706  OE1 GLU A 111       8.168  56.761   7.479  1.00 49.96           O
ATOM   1707  OE2 GLU A 111       6.311  55.920   8.386  1.00 51.01           O1-
ATOM   1708  H   GLU A 111       8.737  54.575  12.334  1.00 35.02           H
ATOM   1709  HA  GLU A 111       6.599  54.313  10.490  1.00 45.26           H
ATOM   1710  HB2 GLU A 111       8.790  55.550  10.176  1.00 47.02           H
ATOM   1711  HB3 GLU A 111       9.594  54.003   9.948  1.00 47.02           H
ATOM   1712  HG2 GLU A 111       9.196  54.528   7.754  1.00 57.94           H
ATOM   1713  HG3 GLU A 111       7.643  53.697   8.110  1.00 57.94           H
ATOM   1714  N   ASN A 112       8.547  51.637  10.895  1.00 36.75           N
ATOM   1715  CA  ASN A 112       8.691  50.205  10.694  1.00 34.71           C
ATOM   1716  C   ASN A 112       7.605  49.400  11.405  1.00 37.92           C
ATOM   1717  O   ASN A 112       7.109  48.437  10.826  1.00 35.45           O
ATOM   1718  CB  ASN A 112      10.109  49.736  11.069  1.00 27.09           C
ATOM   1719  CG  ASN A 112      11.139  50.220  10.054  1.00 33.65           C
ATOM   1720  OD1 ASN A 112      11.020  49.950   8.859  1.00 29.54           O
ATOM   1721  ND2 ASN A 112      12.184  50.902  10.513  1.00 33.16           N
ATOM   1722  H   ASN A 112       9.279  52.110  11.406  1.00 44.10           H
ATOM   1723  HA  ASN A 112       8.570  50.035   9.629  1.00 41.65           H
ATOM   1724  HB2 ASN A 112      10.366  50.048  12.083  1.00 32.51           H
ATOM   1725  HB3 ASN A 112      10.093  48.649  11.019  1.00 32.51           H
ATOM   1726 HD21 ASN A 112      12.901  51.207   9.869  1.00 39.80           H
ATOM   1727 HD22 ASN A 112      12.246  51.132  11.493  1.00 39.80           H
ATOM   1728  N   GLU A 113       7.224  49.753  12.640  1.00 39.13           N
ATOM   1729  CA  GLU A 113       6.259  48.948  13.398  1.00 44.99           C
ATOM   1730  C   GLU A 113       4.800  49.141  12.910  1.00 38.08           C
ATOM   1731  O   GLU A 113       3.910  48.429  13.374  1.00 48.50           O
ATOM   1732  CB  GLU A 113       6.479  49.096  14.917  1.00 39.09           C
ATOM   1733  CG  GLU A 113       6.081  50.449  15.501  1.00 38.54           C
ATOM   1734  CD  GLU A 113       6.634  50.717  16.909  1.00 44.14           C
ATOM   1735  OE1 GLU A 113       6.980  49.758  17.636  1.00 43.20           O
ATOM   1736  OE2 GLU A 113       6.693  51.915  17.252  1.00 38.79           O1-
ATOM   1737  H   GLU A 113       7.652  50.548  13.095  1.00 46.96           H
ATOM   1738  HA  GLU A 113       6.506  47.905  13.198  1.00 54.00           H
ATOM   1739  HB2 GLU A 113       5.894  48.324  15.420  1.00 46.92           H
ATOM   1740  HB3 GLU A 113       7.531  48.914  15.138  1.00 46.92           H
ATOM   1741  HG2 GLU A 113       6.364  51.265  14.841  1.00 46.25           H
ATOM   1742  HG3 GLU A 113       4.994  50.488  15.558  1.00 46.25           H
ATOM   1743  N   LYS A 114       4.582  50.059  11.948  1.00 32.97           N
ATOM   1744  CA  LYS A 114       3.342  50.290  11.202  1.00 44.64           C
ATOM   1745  C   LYS A 114       3.110  49.289  10.058  1.00 45.12           C
ATOM   1746  O   LYS A 114       1.958  49.027   9.709  1.00 36.64           O
ATOM   1747  CB  LYS A 114       3.393  51.706  10.619  1.00 39.83           C
ATOM   1748  H   LYS A 114       5.375  50.616  11.659  1.00 39.58           H
ATOM   1749  HA  LYS A 114       2.498  50.223  11.890  1.00 53.58           H
ATOM   1750  HB1 LYS A 114       3.513  52.440  11.416  1.00 47.80           H
ATOM   1751  HB3 LYS A 114       2.483  51.920  10.058  1.00 47.80           H
ATOM   1752  N   TYR A 115       4.181  48.770   9.441  1.00 38.97           N
ATOM   1753  CA  TYR A 115       4.072  47.792   8.355  1.00 42.15           C
ATOM   1754  C   TYR A 115       3.473  46.490   8.876  1.00 39.30           C
ATOM   1755  O   TYR A 115       3.761  46.084  10.001  1.00 42.00           O
ATOM   1756  CB  TYR A 115       5.450  47.490   7.739  1.00 28.72           C
ATOM   1757  CG  TYR A 115       6.090  48.652   7.018  1.00 35.73           C
ATOM   1758  CD1 TYR A 115       5.439  49.258   5.924  1.00 37.53           C
ATOM   1759  CD2 TYR A 115       7.345  49.126   7.433  1.00 35.27           C
ATOM   1760  CE1 TYR A 115       6.000  50.391   5.308  1.00 34.81           C
ATOM   1761  CE2 TYR A 115       7.915  50.250   6.812  1.00 33.71           C
ATOM   1762  CZ  TYR A 115       7.233  50.905   5.764  1.00 42.86           C
ATOM   1763  OH  TYR A 115       7.772  52.010   5.176  1.00 46.40           O
ATOM   1764  H   TYR A 115       5.104  49.044   9.748  1.00 46.77           H
ATOM   1765  HA  TYR A 115       3.428  48.195   7.572  1.00 50.59           H
ATOM   1766  HB2 TYR A 115       6.118  47.127   8.522  1.00 34.47           H
ATOM   1767  HB3 TYR A 115       5.327  46.685   7.015  1.00 34.47           H
ATOM   1768  HD1 TYR A 115       4.496  48.868   5.569  1.00 45.05           H
ATOM   1769  HD2 TYR A 115       7.872  48.623   8.227  1.00 42.33           H
ATOM   1770  HE1 TYR A 115       5.487  50.871   4.488  1.00 41.78           H
ATOM   1771  HE2 TYR A 115       8.873  50.612   7.147  1.00 40.46           H
ATOM   1772  HH  TYR A 115       8.590  52.285   5.594  1.00 55.69           H
ATOM   1773  N   GLU A 116       2.690  45.811   8.034  1.00 43.03           N
ATOM   1774  CA  GLU A 116       2.398  44.398   8.236  1.00 39.43           C
ATOM   1775  C   GLU A 116       3.277  43.605   7.260  1.00 35.12           C
ATOM   1776  O   GLU A 116       3.335  43.934   6.076  1.00 34.23           O
ATOM   1777  CB  GLU A 116       0.896  44.140   8.093  1.00 39.69           C
ATOM   1778  CG  GLU A 116       0.548  42.718   8.589  1.00 48.60           C
ATOM   1779  CD  GLU A 116       0.891  41.597   7.595  1.00 46.46           C
ATOM   1780  OE1 GLU A 116       0.640  41.802   6.389  1.00 43.32           O
ATOM   1781  OE2 GLU A 116       1.382  40.541   8.049  1.00 42.55           O1-
ATOM   1782  H   GLU A 116       2.490  46.197   7.123  1.00 51.64           H
ATOM   1783  HA  GLU A 116       2.669  44.104   9.249  1.00 47.32           H
ATOM   1784  HB2 GLU A 116       0.353  44.862   8.705  1.00 47.63           H
ATOM   1785  HB3 GLU A 116       0.594  44.280   7.054  1.00 47.63           H
ATOM   1786  HG2 GLU A 116       0.982  42.520   9.571  1.00 58.33           H
ATOM   1787  HG3 GLU A 116      -0.536  42.709   8.708  1.00 58.33           H
ATOM   1788  N   GLY A 117       3.990  42.593   7.771  1.00 39.24           N
ATOM   1789  CA  GLY A 117       5.101  41.936   7.088  1.00 31.69           C
ATOM   1790  C   GLY A 117       4.684  41.292   5.772  1.00 33.79           C
ATOM   1791  O   GLY A 117       5.405  41.447   4.788  1.00 27.12           O
ATOM   1792  H   GLY A 117       3.843  42.346   8.740  1.00 47.09           H
ATOM   1793  HA2 GLY A 117       5.864  42.683   6.872  1.00 38.03           H
ATOM   1794  HA3 GLY A 117       5.535  41.173   7.735  1.00 38.03           H
ATOM   1795  N   GLN A 118       3.545  40.580   5.745  1.00 35.04           N
ATOM   1796  CA  GLN A 118       3.078  39.863   4.551  1.00 32.32           C
ATOM   1797  C   GLN A 118       2.704  40.850   3.435  1.00 33.97           C
ATOM   1798  O   GLN A 118       3.092  40.675   2.278  1.00 31.55           O
ATOM   1799  CB  GLN A 118       1.913  38.916   4.894  1.00 37.61           C
ATOM   1800  CG  GLN A 118       2.244  37.985   6.067  1.00 35.19           C
ATOM   1801  CD  GLN A 118       1.198  36.901   6.280  1.00 39.77           C
ATOM   1802  OE1 GLN A 118       1.454  35.728   6.035  1.00 38.96           O
ATOM   1803  NE2 GLN A 118       0.007  37.273   6.745  1.00 38.80           N
ATOM   1804  H   GLN A 118       2.979  40.517   6.582  1.00 42.05           H
ATOM   1805  HA  GLN A 118       3.901  39.246   4.189  1.00 38.80           H
ATOM   1806  HB2 GLN A 118       1.019  39.494   5.126  1.00 45.14           H
ATOM   1807  HB3 GLN A 118       1.710  38.298   4.019  1.00 45.14           H
ATOM   1808  HG2 GLN A 118       3.193  37.511   5.833  1.00 42.24           H
ATOM   1809  HG3 GLN A 118       2.357  38.548   6.991  1.00 42.24           H
ATOM   1810 HE21 GLN A 118      -0.176  38.245   6.945  1.00 46.57           H
ATOM   1811 HE22 GLN A 118      -0.705  36.572   6.886  1.00 46.57           H
ATOM   1812  N   GLN A 119       1.975  41.912   3.790  1.00 38.07           N
ATOM   1813  CA  GLN A 119       1.602  42.978   2.866  1.00 36.54           C
ATOM   1814  C   GLN A 119       2.835  43.765   2.403  1.00 35.51           C
ATOM   1815  O   GLN A 119       2.905  44.142   1.236  1.00 29.45           O
ATOM   1816  CB  GLN A 119       0.500  43.836   3.511  1.00 35.82           C
ATOM   1817  CG  GLN A 119      -0.038  44.956   2.601  1.00 47.01           C
ATOM   1818  CD  GLN A 119      -0.735  44.434   1.334  1.00 45.07           C
ATOM   1819  OE1 GLN A 119      -1.789  43.801   1.392  1.00 46.08           O
ATOM   1820  NE2 GLN A 119      -0.178  44.725   0.163  1.00 42.56           N
ATOM   1821  H   GLN A 119       1.695  42.004   4.758  1.00 45.69           H
ATOM   1822  HA  GLN A 119       1.169  42.507   1.984  1.00 43.85           H
ATOM   1823  HB2 GLN A 119      -0.330  43.186   3.793  1.00 42.99           H
ATOM   1824  HB3 GLN A 119       0.895  44.287   4.422  1.00 42.99           H
ATOM   1825  HG2 GLN A 119      -0.794  45.463   3.204  1.00 56.42           H
ATOM   1826  HG3 GLN A 119       0.758  45.660   2.348  1.00 56.42           H
ATOM   1827 HE21 GLN A 119       0.677  45.273   0.121  1.00 51.08           H
ATOM   1828 HE22 GLN A 119      -0.597  44.379  -0.685  1.00 51.08           H
ATOM   1829  N   LEU A 120       3.826  43.970   3.280  1.00 34.22           N
ATOM   1830  CA  LEU A 120       5.111  44.566   2.924  1.00 33.07           C
ATOM   1831  C   LEU A 120       5.860  43.707   1.887  1.00 33.19           C
ATOM   1832  O   LEU A 120       6.390  44.270   0.932  1.00 32.31           O
ATOM   1833  CB  LEU A 120       5.942  44.858   4.190  1.00 29.26           C
ATOM   1834  CG  LEU A 120       7.360  45.413   3.913  1.00 25.94           C
ATOM   1835  CD1 LEU A 120       7.331  46.814   3.286  1.00 25.17           C
ATOM   1836  CD2 LEU A 120       8.194  45.441   5.202  1.00 30.42           C
ATOM   1837  H   LEU A 120       3.713  43.634   4.227  1.00 41.07           H
ATOM   1838  HA  LEU A 120       4.893  45.525   2.456  1.00 39.69           H
ATOM   1839  HB2 LEU A 120       5.398  45.566   4.817  1.00 35.12           H
ATOM   1840  HB3 LEU A 120       6.045  43.932   4.752  1.00 35.12           H
ATOM   1841  HG  LEU A 120       7.873  44.752   3.216  1.00 31.13           H
ATOM   1842 HD11 LEU A 120       8.347  47.149   3.086  1.00 30.21           H
ATOM   1843 HD12 LEU A 120       6.783  46.790   2.345  1.00 30.21           H
ATOM   1844 HD13 LEU A 120       6.847  47.519   3.961  1.00 30.21           H
ATOM   1845 HD21 LEU A 120       9.221  45.728   4.972  1.00 36.51           H
ATOM   1846 HD22 LEU A 120       7.772  46.155   5.912  1.00 36.51           H
ATOM   1847 HD23 LEU A 120       8.209  44.449   5.656  1.00 36.51           H
ATOM   1848  N   LEU A 121       5.903  42.375   2.052  1.00 28.57           N
ATOM   1849  CA  LEU A 121       6.549  41.474   1.093  1.00 37.69           C
ATOM   1850  C   LEU A 121       5.909  41.618  -0.295  1.00 30.29           C
ATOM   1851  O   LEU A 121       6.629  41.806  -1.274  1.00 30.80           O
ATOM   1852  CB  LEU A 121       6.516  40.007   1.588  1.00 26.11           C
ATOM   1853  CG  LEU A 121       7.128  38.985   0.591  1.00 27.65           C
ATOM   1854  CD1 LEU A 121       8.610  39.252   0.285  1.00 29.12           C
ATOM   1855  CD2 LEU A 121       6.967  37.554   1.122  1.00 30.72           C
ATOM   1856  H   LEU A 121       5.457  41.964   2.861  1.00 34.29           H
ATOM   1857  HA  LEU A 121       7.593  41.781   1.025  1.00 45.23           H
ATOM   1858  HB2 LEU A 121       7.049  39.944   2.536  1.00 31.33           H
ATOM   1859  HB3 LEU A 121       5.480  39.724   1.773  1.00 31.33           H
ATOM   1860  HG  LEU A 121       6.584  39.033  -0.353  1.00 33.19           H
ATOM   1861 HD11 LEU A 121       8.971  38.541  -0.453  1.00 34.95           H
ATOM   1862 HD12 LEU A 121       8.748  40.254  -0.119  1.00 34.95           H
ATOM   1863 HD13 LEU A 121       9.202  39.147   1.193  1.00 34.95           H
ATOM   1864 HD21 LEU A 121       7.320  36.840   0.379  1.00 36.87           H
ATOM   1865 HD22 LEU A 121       7.538  37.425   2.042  1.00 36.87           H
ATOM   1866 HD23 LEU A 121       5.917  37.347   1.330  1.00 36.87           H
ATOM   1867  N   ALA A 122       4.570  41.551  -0.365  1.00 29.98           N
ATOM   1868  CA  ALA A 122       3.813  41.750  -1.599  1.00 35.40           C
ATOM   1869  C   ALA A 122       4.199  43.075  -2.262  1.00 29.86           C
ATOM   1870  O   ALA A 122       4.539  43.090  -3.442  1.00 30.83           O
ATOM   1871  CB  ALA A 122       2.304  41.680  -1.303  1.00 33.25           C
ATOM   1872  H   ALA A 122       4.050  41.374   0.485  1.00 35.98           H
ATOM   1873  HA  ALA A 122       4.060  40.938  -2.282  1.00 42.49           H
ATOM   1874  HB1 ALA A 122       1.748  41.783  -2.234  1.00 39.91           H
ATOM   1875  HB2 ALA A 122       2.049  40.726  -0.848  1.00 39.91           H
ATOM   1876  HB3 ALA A 122       2.009  42.481  -0.628  1.00 39.91           H
ATOM   1877  N   ASP A 123       4.178  44.176  -1.504  1.00 31.67           N
ATOM   1878  CA  ASP A 123       4.485  45.524  -1.987  1.00 29.43           C
ATOM   1879  C   ASP A 123       5.916  45.681  -2.515  1.00 36.31           C
ATOM   1880  O   ASP A 123       6.117  46.260  -3.585  1.00 29.65           O
ATOM   1881  CB  ASP A 123       4.170  46.559  -0.881  1.00 39.00           C
ATOM   1882  CG  ASP A 123       2.684  46.661  -0.510  1.00 45.31           C
ATOM   1883  OD1 ASP A 123       1.833  46.242  -1.326  1.00 48.03           O
ATOM   1884  OD2 ASP A 123       2.400  47.183   0.590  1.00 50.34           O1-
ATOM   1885  H   ASP A 123       3.899  44.088  -0.536  1.00 38.01           H
ATOM   1886  HA  ASP A 123       3.819  45.727  -2.826  1.00 35.32           H
ATOM   1887  HB2 ASP A 123       4.758  46.369   0.017  1.00 46.80           H
ATOM   1888  HB3 ASP A 123       4.489  47.545  -1.223  1.00 46.80           H
ATOM   1889  N   LEU A 124       6.919  45.197  -1.773  1.00 36.66           N
ATOM   1890  CA  LEU A 124       8.323  45.314  -2.165  1.00 29.74           C
ATOM   1891  C   LEU A 124       8.608  44.562  -3.458  1.00 26.79           C
ATOM   1892  O   LEU A 124       9.385  45.042  -4.281  1.00 32.71           O
ATOM   1893  CB  LEU A 124       9.234  44.809  -1.040  1.00 38.30           C
ATOM   1894  CG  LEU A 124       9.271  45.715   0.210  1.00 34.83           C
ATOM   1895  CD1 LEU A 124      10.119  45.011   1.271  1.00 37.15           C
ATOM   1896  CD2 LEU A 124       9.851  47.109  -0.095  1.00 37.21           C
ATOM   1897  H   LEU A 124       6.710  44.726  -0.903  1.00 43.99           H
ATOM   1898  HA  LEU A 124       8.539  46.365  -2.351  1.00 35.69           H
ATOM   1899  HB2 LEU A 124       8.887  43.817  -0.743  1.00 45.96           H
ATOM   1900  HB3 LEU A 124      10.249  44.704  -1.427  1.00 45.96           H
ATOM   1901  HG  LEU A 124       8.264  45.853   0.595  1.00 41.80           H
ATOM   1902 HD11 LEU A 124      10.109  45.587   2.195  1.00 44.59           H
ATOM   1903 HD12 LEU A 124       9.717  44.017   1.474  1.00 44.59           H
ATOM   1904 HD13 LEU A 124      11.145  44.920   0.915  1.00 44.59           H
ATOM   1905 HD21 LEU A 124       9.959  47.669   0.834  1.00 44.66           H
ATOM   1906 HD22 LEU A 124      10.827  47.020  -0.573  1.00 44.66           H
ATOM   1907 HD23 LEU A 124       9.175  47.665  -0.742  1.00 44.66           H
ATOM   1908  N   VAL A 125       7.992  43.388  -3.619  1.00 31.14           N
ATOM   1909  CA  VAL A 125       8.133  42.559  -4.814  1.00 33.10           C
ATOM   1910  C   VAL A 125       7.422  43.217  -6.010  1.00 37.65           C
ATOM   1911  O   VAL A 125       8.054  43.479  -7.034  1.00 39.42           O
ATOM   1912  CB  VAL A 125       7.657  41.127  -4.497  1.00 34.56           C
ATOM   1913  CG1 VAL A 125       7.554  40.268  -5.762  1.00 35.46           C
ATOM   1914  CG2 VAL A 125       8.622  40.434  -3.515  1.00 35.59           C
ATOM   1915  H   VAL A 125       7.378  43.059  -2.885  1.00 37.37           H
ATOM   1916  HA  VAL A 125       9.192  42.494  -5.056  1.00 39.73           H
ATOM   1917  HB  VAL A 125       6.668  41.174  -4.040  1.00 41.48           H
ATOM   1918 HG11 VAL A 125       7.243  39.260  -5.494  1.00 42.56           H
ATOM   1919 HG12 VAL A 125       6.798  40.682  -6.425  1.00 42.56           H
ATOM   1920 HG13 VAL A 125       8.516  40.230  -6.273  1.00 42.56           H
ATOM   1921 HG21 VAL A 125       8.214  39.468  -3.226  1.00 42.72           H
ATOM   1922 HG22 VAL A 125       9.598  40.290  -3.975  1.00 42.72           H
ATOM   1923 HG23 VAL A 125       8.747  41.026  -2.610  1.00 42.72           H
ATOM   1924  N   MET A 126       6.116  43.491  -5.871  1.00 37.01           N
ATOM   1925  CA  MET A 126       5.245  43.983  -6.938  1.00 39.98           C
ATOM   1926  C   MET A 126       5.620  45.390  -7.446  1.00 42.27           C
ATOM   1927  O   MET A 126       5.701  45.591  -8.659  1.00 40.02           O
ATOM   1928  CB  MET A 126       3.766  43.883  -6.511  1.00 38.09           C
ATOM   1929  CG  MET A 126       3.285  42.423  -6.388  1.00 33.24           C
ATOM   1930  SD  MET A 126       1.712  42.138  -5.507  1.00 42.19           S
ATOM   1931  CE  MET A 126       0.608  43.164  -6.512  1.00 43.24           C
ATOM   1932  H   MET A 126       5.684  43.301  -4.976  1.00 44.42           H
ATOM   1933  HA  MET A 126       5.375  43.301  -7.770  1.00 47.99           H
ATOM   1934  HB2 MET A 126       3.632  44.391  -5.555  1.00 45.71           H
ATOM   1935  HB3 MET A 126       3.154  44.395  -7.254  1.00 45.71           H
ATOM   1936  HG2 MET A 126       3.202  42.007  -7.390  1.00 39.89           H
ATOM   1937  HG3 MET A 126       4.048  41.849  -5.864  1.00 39.89           H
ATOM   1938  HE1 MET A 126      -0.365  43.235  -6.034  1.00 51.89           H
ATOM   1939  HE2 MET A 126       1.015  44.172  -6.592  1.00 51.89           H
ATOM   1940  HE3 MET A 126       0.511  42.726  -7.504  1.00 51.89           H
ATOM   1941  N   ASN A 127       5.852  46.351  -6.536  1.00 45.54           N
ATOM   1942  CA  ASN A 127       6.110  47.761  -6.866  1.00 41.20           C
ATOM   1943  C   ASN A 127       7.565  48.023  -7.309  1.00 40.78           C
ATOM   1944  O   ASN A 127       7.896  49.172  -7.603  1.00 45.12           O
ATOM   1945  CB  ASN A 127       5.781  48.695  -5.675  1.00 40.69           C
ATOM   1946  CG  ASN A 127       4.439  48.504  -4.949  1.00 48.40           C
ATOM   1947  OD1 ASN A 127       3.470  47.978  -5.491  1.00 44.46           O
ATOM   1948  ND2 ASN A 127       4.353  49.036  -3.722  1.00 61.36           N
ATOM   1949  H   ASN A 127       5.804  46.109  -5.555  1.00 54.66           H
ATOM   1950  HA  ASN A 127       5.456  48.047  -7.690  1.00 49.45           H
ATOM   1951  HB2 ASN A 127       6.590  48.650  -4.943  1.00 48.83           H
ATOM   1952  HB3 ASN A 127       5.770  49.710  -6.074  1.00 48.83           H
ATOM   1953 HD21 ASN A 127       3.488  48.963  -3.209  1.00 73.64           H
ATOM   1954 HD22 ASN A 127       5.161  49.473  -3.301  1.00 73.64           H
ATOM   1955  N   SER A 128       8.455  47.017  -7.294  1.00 35.30           N
ATOM   1956  CA  SER A 128       9.846  47.196  -7.714  1.00 44.69           C
ATOM   1957  C   SER A 128       9.937  47.276  -9.243  1.00 44.28           C
ATOM   1958  O   SER A 128       9.213  46.566  -9.940  1.00 45.06           O
ATOM   1959  CB  SER A 128      10.702  46.053  -7.153  1.00 42.55           C
ATOM   1960  OG  SER A 128      12.050  46.152  -7.576  1.00 43.17           O
ATOM   1961  H   SER A 128       8.153  46.093  -7.021  1.00 42.36           H
ATOM   1962  HA  SER A 128      10.226  48.123  -7.284  1.00 53.63           H
ATOM   1963  HB2 SER A 128      10.689  46.122  -6.067  1.00 51.07           H
ATOM   1964  HB3 SER A 128      10.293  45.089  -7.455  1.00 51.07           H
ATOM   1965  HG  SER A 128      12.150  45.641  -8.385  1.00 51.81           H
ATOM   1966  N   GLU A 129      10.841  48.124  -9.755  1.00 47.42           N
ATOM   1967  CA  GLU A 129      11.073  48.272 -11.194  1.00 57.97           C
ATOM   1968  C   GLU A 129      11.724  46.998 -11.752  1.00 57.58           C
ATOM   1969  O   GLU A 129      11.295  46.479 -12.783  1.00 52.58           O
ATOM   1970  CB  GLU A 129      11.948  49.504 -11.507  1.00 54.58           C
ATOM   1971  CG  GLU A 129      11.391  50.835 -10.965  1.00 64.16           C
ATOM   1972  CD  GLU A 129      10.029  51.243 -11.545  1.00 69.58           C
ATOM   1973  OE1 GLU A 129       9.815  51.044 -12.764  1.00 65.39           O
ATOM   1974  OE2 GLU A 129       9.219  51.767 -10.749  1.00 69.99           O1-
ATOM   1975  H   GLU A 129      11.389  48.696  -9.131  1.00 56.90           H
ATOM   1976  HA  GLU A 129      10.108  48.409 -11.683  1.00 69.57           H
ATOM   1977  HB2 GLU A 129      12.938  49.351 -11.071  1.00 65.50           H
ATOM   1978  HB3 GLU A 129      12.077  49.584 -12.587  1.00 65.50           H
ATOM   1979  HG2 GLU A 129      11.365  50.839  -9.874  1.00 76.99           H
ATOM   1980  HG3 GLU A 129      12.105  51.602 -11.273  1.00 76.99           H
ATOM   1981  N   GLU A 130      12.746  46.493 -11.045  1.00 57.15           N
ATOM   1982  CA  GLU A 130      13.414  45.231 -11.341  1.00 54.95           C
ATOM   1983  C   GLU A 130      12.711  44.071 -10.605  1.00 50.74           C
ATOM   1984  O   GLU A 130      11.881  44.295  -9.719  1.00 48.53           O
ATOM   1985  CB  GLU A 130      14.896  45.325 -10.935  1.00 55.84           C
ATOM   1986  CG  GLU A 130      15.633  46.550 -11.514  1.00 56.93           C
ATOM   1987  CD  GLU A 130      15.843  46.489 -13.031  1.00 71.95           C
ATOM   1988  OE1 GLU A 130      16.103  45.375 -13.543  1.00 69.82           O
ATOM   1989  OE2 GLU A 130      15.758  47.571 -13.655  1.00 79.15           O1-
ATOM   1990  H   GLU A 130      13.032  46.970 -10.203  1.00 68.58           H
ATOM   1991  HA  GLU A 130      13.382  45.041 -12.414  1.00 65.94           H
ATOM   1992  HB2 GLU A 130      14.953  45.371  -9.849  1.00 67.02           H
ATOM   1993  HB3 GLU A 130      15.407  44.415 -11.249  1.00 67.02           H
ATOM   1994  HG2 GLU A 130      15.163  47.490 -11.221  1.00 68.32           H
ATOM   1995  HG3 GLU A 130      16.625  46.545 -11.060  1.00 68.32           H
ATOM   1996  N   LYS A 131      13.037  42.819 -10.970  1.00 44.80           N
ATOM   1997  CA  LYS A 131      12.571  41.640 -10.232  1.00 46.20           C
ATOM   1998  C   LYS A 131      13.289  41.532  -8.882  1.00 39.90           C
ATOM   1999  O   LYS A 131      14.380  42.078  -8.685  1.00 39.49           O
ATOM   2000  CB  LYS A 131      12.746  40.359 -11.072  1.00 41.84           C
ATOM   2001  CG  LYS A 131      11.685  40.214 -12.169  1.00 44.65           C
ATOM   2002  CD  LYS A 131      12.002  39.042 -13.109  1.00 45.10           C
ATOM   2003  CE  LYS A 131      10.826  38.833 -14.063  1.00 49.96           C
ATOM   2004  NZ  LYS A 131      10.997  37.620 -14.883  1.00 51.90           N1+
ATOM   2005  H   LYS A 131      13.726  42.680 -11.696  1.00 53.76           H
ATOM   2006  HA  LYS A 131      11.506  41.749 -10.020  1.00 55.44           H
ATOM   2007  HB2 LYS A 131      13.753  40.310 -11.491  1.00 50.21           H
ATOM   2008  HB3 LYS A 131      12.608  39.507 -10.412  1.00 50.21           H
ATOM   2009  HG2 LYS A 131      10.706  40.067 -11.712  1.00 53.59           H
ATOM   2010  HG3 LYS A 131      11.660  41.128 -12.762  1.00 53.59           H
ATOM   2011  HD2 LYS A 131      12.901  39.267 -13.685  1.00 54.13           H
ATOM   2012  HD3 LYS A 131      12.166  38.135 -12.525  1.00 54.13           H
ATOM   2013  HE2 LYS A 131       9.928  38.716 -13.456  1.00 59.96           H
ATOM   2014  HE3 LYS A 131      10.703  39.707 -14.704  1.00 59.96           H
ATOM   2015  HZ1 LYS A 131      10.302  37.592 -15.614  1.00 62.29           H
ATOM   2016  HZ2 LYS A 131      11.931  37.603 -15.276  1.00 62.29           H
ATOM   2017  HZ3 LYS A 131      10.889  36.802 -14.293  1.00 62.29           H
ATOM   2018  N   VAL A 132      12.627  40.856  -7.940  1.00 41.70           N
ATOM   2019  CA  VAL A 132      13.077  40.740  -6.556  1.00 37.67           C
ATOM   2020  C   VAL A 132      13.297  39.267  -6.228  1.00 32.56           C
ATOM   2021  O   VAL A 132      12.371  38.463  -6.318  1.00 30.81           O
ATOM   2022  CB  VAL A 132      12.061  41.416  -5.604  1.00 38.35           C
ATOM   2023  CG1 VAL A 132      12.442  41.233  -4.128  1.00 38.60           C
ATOM   2024  CG2 VAL A 132      11.950  42.922  -5.883  1.00 37.88           C
ATOM   2025  H   VAL A 132      11.731  40.455  -8.179  1.00 50.05           H
ATOM   2026  HA  VAL A 132      14.028  41.259  -6.438  1.00 45.21           H
ATOM   2027  HB  VAL A 132      11.080  40.967  -5.765  1.00 46.03           H
ATOM   2028 HG11 VAL A 132      11.695  41.723  -3.503  1.00 46.32           H
ATOM   2029 HG12 VAL A 132      12.450  40.177  -3.863  1.00 46.32           H
ATOM   2030 HG13 VAL A 132      13.424  41.666  -3.932  1.00 46.32           H
ATOM   2031 HG21 VAL A 132      11.253  43.378  -5.182  1.00 45.47           H
ATOM   2032 HG22 VAL A 132      12.921  43.400  -5.768  1.00 45.47           H
ATOM   2033 HG23 VAL A 132      11.581  43.094  -6.893  1.00 45.47           H
ATOM   2034  N   THR A 133      14.516  38.941  -5.788  1.00 27.73           N
ATOM   2035  CA  THR A 133      14.828  37.680  -5.137  1.00 31.55           C
ATOM   2036  C   THR A 133      14.311  37.740  -3.703  1.00 27.62           C
ATOM   2037  O   THR A 133      14.543  38.715  -2.991  1.00 30.19           O
ATOM   2038  CB  THR A 133      16.346  37.427  -5.184  1.00 22.75           C
ATOM   2039  OG1 THR A 133      16.778  37.339  -6.509  1.00 37.08           O
ATOM   2040  CG2 THR A 133      16.777  36.119  -4.516  1.00 30.91           C
ATOM   2041  H   THR A 133      15.231  39.651  -5.755  1.00 33.28           H
ATOM   2042  HA  THR A 133      14.330  36.891  -5.696  1.00 37.87           H
ATOM   2043  HB  THR A 133      16.853  38.261  -4.704  1.00 27.31           H
ATOM   2044  HG1 THR A 133      17.742  37.325  -6.501  1.00 44.51           H
ATOM   2045 HG21 THR A 133      17.855  36.004  -4.623  1.00 37.10           H
ATOM   2046 HG22 THR A 133      16.525  36.133  -3.455  1.00 37.10           H
ATOM   2047 HG23 THR A 133      16.293  35.269  -4.999  1.00 37.10           H
ATOM   2048  N   ILE A 134      13.627  36.687  -3.269  1.00 26.70           N
ATOM   2049  CA  ILE A 134      13.215  36.534  -1.880  1.00 30.94           C
ATOM   2050  C   ILE A 134      14.134  35.478  -1.264  1.00 33.74           C
ATOM   2051  O   ILE A 134      14.171  34.344  -1.737  1.00 32.27           O
ATOM   2052  CB  ILE A 134      11.727  36.148  -1.786  1.00 27.51           C
ATOM   2053  CG1 ILE A 134      10.826  37.122  -2.583  1.00 27.18           C
ATOM   2054  CG2 ILE A 134      11.335  36.109  -0.295  1.00 28.28           C
ATOM   2055  CD1 ILE A 134       9.376  36.632  -2.688  1.00 25.85           C
ATOM   2056  H   ILE A 134      13.475  35.905  -3.890  1.00 32.05           H
ATOM   2057  HA  ILE A 134      13.344  37.474  -1.343  1.00 37.13           H
ATOM   2058  HB  ILE A 134      11.597  35.147  -2.201  1.00 33.02           H
ATOM   2059 HG12 ILE A 134      10.848  38.107  -2.116  1.00 32.62           H
ATOM   2060 HG13 ILE A 134      11.191  37.229  -3.604  1.00 32.62           H
ATOM   2061 HG21 ILE A 134      10.314  35.752  -0.175  1.00 33.94           H
ATOM   2062 HG22 ILE A 134      11.988  35.437   0.257  1.00 33.94           H
ATOM   2063 HG23 ILE A 134      11.423  37.106   0.139  1.00 33.94           H
ATOM   2064 HD11 ILE A 134       8.813  37.307  -3.327  1.00 31.03           H
ATOM   2065 HD12 ILE A 134       9.352  35.638  -3.134  1.00 31.03           H
ATOM   2066 HD13 ILE A 134       8.906  36.599  -1.709  1.00 31.03           H
ATOM   2067  N   CYS A 135      14.862  35.835  -0.205  1.00 25.15           N
ATOM   2068  CA  CYS A 135      15.598  34.880   0.607  1.00 25.67           C
ATOM   2069  C   CYS A 135      14.705  34.511   1.797  1.00 27.34           C
ATOM   2070  O   CYS A 135      14.468  35.358   2.652  1.00 20.39           O
ATOM   2071  CB  CYS A 135      16.951  35.488   0.992  1.00 24.29           C
ATOM   2072  SG  CYS A 135      17.940  34.253   1.880  1.00 24.07           S
ATOM   2073  H   CYS A 135      14.783  36.776   0.153  1.00 30.19           H
ATOM   2074  HA  CYS A 135      15.804  33.982   0.028  1.00 30.81           H
ATOM   2075  HB2 CYS A 135      17.475  35.819   0.100  1.00 29.15           H
ATOM   2076  HB3 CYS A 135      16.793  36.347   1.647  1.00 29.15           H
ATOM   2077  HG  CYS A 135      18.927  35.078   2.242  1.00 28.89           H
ATOM   2078  N   VAL A 136      14.164  33.288   1.810  1.00 25.53           N
ATOM   2079  CA  VAL A 136      13.239  32.776   2.820  1.00 24.78           C
ATOM   2080  C   VAL A 136      14.014  31.843   3.744  1.00 28.79           C
ATOM   2081  O   VAL A 136      14.377  30.751   3.328  1.00 19.49           O
ATOM   2082  CB  VAL A 136      12.034  32.012   2.216  1.00 30.98           C
ATOM   2083  CG1 VAL A 136      11.023  31.739   3.340  1.00 24.94           C
ATOM   2084  CG2 VAL A 136      11.333  32.740   1.056  1.00 29.14           C
ATOM   2085  H   VAL A 136      14.424  32.646   1.075  1.00 30.64           H
ATOM   2086  HA  VAL A 136      12.848  33.612   3.393  1.00 29.74           H
ATOM   2087  HB  VAL A 136      12.370  31.049   1.835  1.00 37.18           H
ATOM   2088 HG11 VAL A 136      10.163  31.194   2.962  1.00 29.93           H
ATOM   2089 HG12 VAL A 136      11.491  31.137   4.114  1.00 29.93           H
ATOM   2090 HG13 VAL A 136      10.684  32.680   3.776  1.00 29.93           H
ATOM   2091 HG21 VAL A 136      10.527  32.114   0.676  1.00 34.98           H
ATOM   2092 HG22 VAL A 136      10.919  33.683   1.415  1.00 34.98           H
ATOM   2093 HG23 VAL A 136      12.037  32.928   0.245  1.00 34.98           H
ATOM   2094  N   THR A 137      14.240  32.257   4.994  1.00 19.71           N
ATOM   2095  CA  THR A 137      15.034  31.517   5.970  1.00 13.63           C
ATOM   2096  C   THR A 137      14.223  31.057   7.187  1.00 24.24           C
ATOM   2097  O   THR A 137      14.752  30.315   8.036  1.00 23.45           O
ATOM   2098  CB  THR A 137      16.249  32.342   6.478  1.00 17.74           C
ATOM   2099  OG1 THR A 137      15.750  33.536   7.075  1.00 20.80           O
ATOM   2100  CG2 THR A 137      17.182  32.725   5.339  1.00 22.95           C
ATOM   2101  H   THR A 137      13.948  33.172   5.245  1.00 23.66           H
ATOM   2102  HA  THR A 137      15.473  30.583   5.518  1.00 16.36           H
ATOM   2103  HB  THR A 137      16.783  31.751   7.258  1.00 21.29           H
ATOM   2104  HG1 THR A 137      15.721  33.416   8.095  1.00 24.97           H
ATOM   2105 HG21 THR A 137      18.047  33.281   5.728  1.00 27.54           H
ATOM   2106 HG22 THR A 137      17.567  31.837   4.827  1.00 27.54           H
ATOM   2107 HG23 THR A 137      16.683  33.368   4.611  1.00 27.54           H
ATOM   2108  N   GLY A 138      12.959  31.440   7.259  1.00 24.62           N
ATOM   2109  CA  GLY A 138      11.949  30.894   8.163  1.00 21.09           C
ATOM   2110  C   GLY A 138      10.879  30.152   7.347  1.00 29.31           C
ATOM   2111  O   GLY A 138      11.126  29.783   6.193  1.00 22.91           O
ATOM   2112  H   GLY A 138      12.626  32.085   6.553  1.00 29.55           H
ATOM   2113  HA2 GLY A 138      12.408  30.207   8.876  1.00 25.31           H
ATOM   2114  HA3 GLY A 138      11.486  31.721   8.698  1.00 25.31           H
ATOM   2115  N   PRO A 139       9.673  29.929   7.900  1.00 26.88           N
ATOM   2116  CA  PRO A 139       8.596  29.205   7.210  1.00 29.70           C
ATOM   2117  C   PRO A 139       8.029  29.951   5.998  1.00 27.33           C
ATOM   2118  O   PRO A 139       8.285  31.137   5.817  1.00 28.83           O
ATOM   2119  CB  PRO A 139       7.504  29.029   8.276  1.00 27.49           C
ATOM   2120  CG  PRO A 139       8.289  29.092   9.587  1.00 31.20           C
ATOM   2121  CD  PRO A 139       9.325  30.163   9.289  1.00 24.18           C
ATOM   2122  HA  PRO A 139       8.928  28.200   6.949  1.00 35.65           H
ATOM   2123  HB2 PRO A 139       6.856  29.907   8.233  1.00 32.99           H
ATOM   2124  HB3 PRO A 139       6.906  28.125   8.173  1.00 32.99           H
ATOM   2125  HG2 PRO A 139       7.667  29.435  10.407  1.00 37.45           H
ATOM   2126  HG3 PRO A 139       8.743  28.127   9.812  1.00 37.45           H
ATOM   2127  HD2 PRO A 139       8.896  31.160   9.403  1.00 29.02           H
ATOM   2128  HD3 PRO A 139      10.171  29.998   9.958  1.00 29.02           H
ATOM   2129  N   LEU A 140       7.267  29.242   5.155  1.00 26.62           N
ATOM   2130  CA  LEU A 140       6.810  29.713   3.838  1.00 32.52           C
ATOM   2131  C   LEU A 140       5.464  30.457   3.843  1.00 32.94           C
ATOM   2132  O   LEU A 140       4.955  30.802   2.773  1.00 29.52           O
ATOM   2133  CB  LEU A 140       6.797  28.532   2.841  1.00 28.61           C
ATOM   2134  CG  LEU A 140       8.219  28.192   2.367  1.00 30.83           C
ATOM   2135  CD1 LEU A 140       8.291  26.788   1.749  1.00 27.29           C
ATOM   2136  CD2 LEU A 140       8.749  29.210   1.355  1.00 28.35           C
ATOM   2137  H   LEU A 140       7.083  28.274   5.381  1.00 31.95           H
ATOM   2138  HA  LEU A 140       7.545  30.432   3.486  1.00 39.04           H
ATOM   2139  HB2 LEU A 140       6.369  27.664   3.344  1.00 34.34           H
ATOM   2140  HB3 LEU A 140       6.170  28.743   1.976  1.00 34.34           H
ATOM   2141  HG  LEU A 140       8.888  28.213   3.222  1.00 37.00           H
ATOM   2142 HD11 LEU A 140       9.325  26.547   1.510  1.00 32.76           H
ATOM   2143 HD12 LEU A 140       7.923  26.056   2.466  1.00 32.76           H
ATOM   2144 HD13 LEU A 140       7.688  26.743   0.841  1.00 32.76           H
ATOM   2145 HD21 LEU A 140       9.813  29.041   1.200  1.00 34.02           H
ATOM   2146 HD22 LEU A 140       8.219  29.089   0.416  1.00 34.02           H
ATOM   2147 HD23 LEU A 140       8.602  30.231   1.698  1.00 34.02           H
ATOM   2148  N   SER A 141       4.898  30.689   5.031  1.00 28.28           N
ATOM   2149  CA  SER A 141       3.610  31.341   5.259  1.00 31.06           C
ATOM   2150  C   SER A 141       3.415  32.633   4.462  1.00 31.97           C
ATOM   2151  O   SER A 141       2.312  32.864   3.973  1.00 31.75           O
ATOM   2152  CB  SER A 141       3.467  31.625   6.749  1.00 32.20           C
ATOM   2153  OG  SER A 141       3.691  30.441   7.471  1.00 32.20           O
ATOM   2154  H   SER A 141       5.383  30.365   5.858  1.00 33.94           H
ATOM   2155  HA  SER A 141       2.816  30.662   4.975  1.00 37.28           H
ATOM   2156  HB2 SER A 141       4.209  32.366   7.049  1.00 38.64           H
ATOM   2157  HB3 SER A 141       2.468  32.004   6.966  1.00 38.64           H
ATOM   2158  HG  SER A 141       2.928  29.861   7.366  1.00 38.65           H
ATOM   2159  N   ASN A 142       4.451  33.471   4.333  1.00 30.37           N
ATOM   2160  CA  ASN A 142       4.338  34.824   3.778  1.00 32.11           C
ATOM   2161  C   ASN A 142       4.400  34.839   2.252  1.00 33.21           C
ATOM   2162  O   ASN A 142       3.668  35.608   1.625  1.00 34.39           O
ATOM   2163  CB  ASN A 142       5.414  35.747   4.373  1.00 29.26           C
ATOM   2164  CG  ASN A 142       5.513  35.546   5.876  1.00 27.51           C
ATOM   2165  OD1 ASN A 142       4.513  35.622   6.575  1.00 29.54           O
ATOM   2166  ND2 ASN A 142       6.703  35.271   6.388  1.00 27.90           N
ATOM   2167  H   ASN A 142       5.349  33.193   4.707  1.00 36.45           H
ATOM   2168  HA  ASN A 142       3.369  35.228   4.074  1.00 38.53           H
ATOM   2169  HB2 ASN A 142       6.377  35.586   3.893  1.00 35.11           H
ATOM   2170  HB3 ASN A 142       5.072  36.767   4.192  1.00 35.11           H
ATOM   2171 HD21 ASN A 142       6.795  35.097   7.379  1.00 33.48           H
ATOM   2172 HD22 ASN A 142       7.525  35.233   5.798  1.00 33.48           H
ATOM   2173  N   VAL A 143       5.272  34.016   1.651  1.00 34.89           N
ATOM   2174  CA  VAL A 143       5.279  33.797   0.203  1.00 31.73           C
ATOM   2175  C   VAL A 143       3.953  33.145  -0.212  1.00 30.04           C
ATOM   2176  O   VAL A 143       3.376  33.577  -1.202  1.00 35.09           O
ATOM   2177  CB  VAL A 143       6.511  32.990  -0.257  1.00 20.65           C
ATOM   2178  CG1 VAL A 143       6.534  32.811  -1.784  1.00 28.19           C
ATOM   2179  CG2 VAL A 143       7.827  33.692   0.099  1.00 19.82           C
ATOM   2180  H   VAL A 143       5.889  33.453   2.223  1.00 41.87           H
ATOM   2181  HA  VAL A 143       5.336  34.776  -0.277  1.00 38.08           H
ATOM   2182  HB  VAL A 143       6.502  32.010   0.218  1.00 24.79           H
ATOM   2183 HG11 VAL A 143       7.378  32.184  -2.069  1.00 33.83           H
ATOM   2184 HG12 VAL A 143       5.623  32.326  -2.122  1.00 33.83           H
ATOM   2185 HG13 VAL A 143       6.630  33.781  -2.270  1.00 33.83           H
ATOM   2186 HG21 VAL A 143       8.668  33.103  -0.265  1.00 23.79           H
ATOM   2187 HG22 VAL A 143       7.868  34.679  -0.359  1.00 23.79           H
ATOM   2188 HG23 VAL A 143       7.919  33.795   1.181  1.00 23.79           H
ATOM   2189  N   ALA A 144       3.446  32.151   0.533  1.00 29.03           N
ATOM   2190  CA  ALA A 144       2.132  31.545   0.292  1.00 40.66           C
ATOM   2191  C   ALA A 144       0.978  32.551   0.395  1.00 43.52           C
ATOM   2192  O   ALA A 144       0.058  32.507  -0.416  1.00 37.52           O
ATOM   2193  CB  ALA A 144       1.891  30.398   1.270  1.00 38.41           C
ATOM   2194  H   ALA A 144       3.968  31.826   1.336  1.00 34.84           H
ATOM   2195  HA  ALA A 144       2.134  31.127  -0.714  1.00 48.80           H
ATOM   2196  HB1 ALA A 144       0.970  29.878   1.010  1.00 46.10           H
ATOM   2197  HB2 ALA A 144       2.723  29.701   1.222  1.00 46.10           H
ATOM   2198  HB3 ALA A 144       1.806  30.780   2.287  1.00 46.10           H
ATOM   2199  N   TRP A 145       1.011  33.451   1.385  1.00 42.13           N
ATOM   2200  CA  TRP A 145       0.013  34.500   1.541  1.00 38.21           C
ATOM   2201  C   TRP A 145      -0.003  35.443   0.334  1.00 37.68           C
ATOM   2202  O   TRP A 145      -1.088  35.823  -0.108  1.00 43.19           O
ATOM   2203  CB  TRP A 145       0.230  35.231   2.869  1.00 45.38           C
ATOM   2204  CG  TRP A 145      -0.748  36.320   3.174  1.00 42.27           C
ATOM   2205  CD1 TRP A 145      -1.786  36.215   4.034  1.00 42.09           C
ATOM   2206  CD2 TRP A 145      -0.774  37.696   2.685  1.00 34.07           C
ATOM   2207  NE1 TRP A 145      -2.443  37.423   4.122  1.00 39.21           N
ATOM   2208  CE2 TRP A 145      -1.862  38.375   3.308  1.00 40.39           C
ATOM   2209  CE3 TRP A 145       0.032  38.451   1.810  1.00 34.96           C
ATOM   2210  CZ2 TRP A 145      -2.134  39.730   3.069  1.00 39.38           C
ATOM   2211  CZ3 TRP A 145      -0.225  39.812   1.568  1.00 40.78           C
ATOM   2212  CH2 TRP A 145      -1.300  40.451   2.201  1.00 37.33           C
ATOM   2213  H   TRP A 145       1.755  33.402   2.069  1.00 50.56           H
ATOM   2214  HA  TRP A 145      -0.963  34.016   1.598  1.00 45.86           H
ATOM   2215  HB2 TRP A 145       0.181  34.494   3.673  1.00 54.47           H
ATOM   2216  HB3 TRP A 145       1.230  35.667   2.862  1.00 54.47           H
ATOM   2217  HD1 TRP A 145      -2.038  35.324   4.593  1.00 50.51           H
ATOM   2218  HE1 TRP A 145      -3.219  37.575   4.747  1.00 47.05           H
ATOM   2219  HE3 TRP A 145       0.888  37.986   1.348  1.00 41.96           H
ATOM   2220  HZ2 TRP A 145      -2.945  40.223   3.585  1.00 47.26           H
ATOM   2221  HZ3 TRP A 145       0.426  40.373   0.914  1.00 48.94           H
ATOM   2222  HH2 TRP A 145      -1.471  41.498   2.034  1.00 44.81           H
ATOM   2223  N   CYS A 146       1.172  35.795  -0.220  1.00 33.29           N
ATOM   2224  CA  CYS A 146       1.280  36.619  -1.422  1.00 33.94           C
ATOM   2225  C   CYS A 146       0.738  35.920  -2.681  1.00 42.23           C
ATOM   2226  O   CYS A 146       0.179  36.582  -3.558  1.00 38.74           O
ATOM   2227  CB  CYS A 146       2.728  37.067  -1.664  1.00 37.15           C
ATOM   2228  SG  CYS A 146       3.337  38.234  -0.409  1.00 35.80           S
ATOM   2229  H   CYS A 146       2.028  35.449   0.192  1.00 39.95           H
ATOM   2230  HA  CYS A 146       0.687  37.518  -1.256  1.00 40.73           H
ATOM   2231  HB2 CYS A 146       3.385  36.199  -1.693  1.00 44.58           H
ATOM   2232  HB3 CYS A 146       2.766  37.561  -2.631  1.00 44.58           H
ATOM   2233  HG  CYS A 146       3.519  37.319   0.551  1.00 42.97           H
ATOM   2234  N   ILE A 147       0.934  34.602  -2.792  1.00 37.17           N
ATOM   2235  CA  ILE A 147       0.443  33.782  -3.901  1.00 42.40           C
ATOM   2236  C   ILE A 147      -1.086  33.657  -3.825  1.00 42.15           C
ATOM   2237  O   ILE A 147      -1.760  33.899  -4.820  1.00 50.41           O
ATOM   2238  CB  ILE A 147       1.149  32.408  -3.915  1.00 41.71           C
ATOM   2239  CG1 ILE A 147       2.655  32.553  -4.226  1.00 34.57           C
ATOM   2240  CG2 ILE A 147       0.500  31.444  -4.939  1.00 41.25           C
ATOM   2241  CD1 ILE A 147       3.456  31.295  -3.864  1.00 38.98           C
ATOM   2242  H   ILE A 147       1.410  34.123  -2.038  1.00 44.61           H
ATOM   2243  HA  ILE A 147       0.694  34.290  -4.834  1.00 50.88           H
ATOM   2244  HB  ILE A 147       1.042  31.967  -2.923  1.00 50.05           H
ATOM   2245 HG12 ILE A 147       2.782  32.762  -5.286  1.00 41.48           H
ATOM   2246 HG13 ILE A 147       3.083  33.394  -3.684  1.00 41.48           H
ATOM   2247 HG21 ILE A 147       1.015  30.483  -4.945  1.00 49.50           H
ATOM   2248 HG22 ILE A 147      -0.538  31.248  -4.671  1.00 49.50           H
ATOM   2249 HG23 ILE A 147       0.540  31.880  -5.938  1.00 49.50           H
ATOM   2250 HD11 ILE A 147       4.519  31.504  -3.967  1.00 46.78           H
ATOM   2251 HD12 ILE A 147       3.249  31.005  -2.834  1.00 46.78           H
ATOM   2252 HD13 ILE A 147       3.203  30.471  -4.528  1.00 46.78           H
ATOM   2253  N   ASP A 148      -1.632  33.304  -2.659  1.00 36.25           N
ATOM   2254  CA  ASP A 148      -3.069  33.212  -2.424  1.00 40.35           C
ATOM   2255  C   ASP A 148      -3.841  34.522  -2.650  1.00 51.08           C
ATOM   2256  O   ASP A 148      -5.049  34.459  -2.891  1.00 49.56           O
ATOM   2257  CB  ASP A 148      -3.351  32.669  -1.016  1.00 35.73           C
ATOM   2258  CG  ASP A 148      -3.046  31.187  -0.809  1.00 39.97           C
ATOM   2259  OD1 ASP A 148      -2.847  30.476  -1.818  1.00 41.75           O
ATOM   2260  OD2 ASP A 148      -3.058  30.776   0.371  1.00 40.74           O1-
ATOM   2261  H   ASP A 148      -1.025  33.071  -1.886  1.00 43.51           H
ATOM   2262  HA  ASP A 148      -3.462  32.491  -3.141  1.00 48.43           H
ATOM   2263  HB2 ASP A 148      -2.826  33.251  -0.258  1.00 42.89           H
ATOM   2264  HB3 ASP A 148      -4.404  32.811  -0.777  1.00 42.89           H
ATOM   2265  N   LYS A 149      -3.186  35.692  -2.537  1.00 43.38           N
ATOM   2266  CA  LYS A 149      -3.853  36.991  -2.629  1.00 39.19           C
ATOM   2267  C   LYS A 149      -3.650  37.656  -3.992  1.00 48.01           C
ATOM   2268  O   LYS A 149      -4.555  38.342  -4.466  1.00 49.63           O
ATOM   2269  CB  LYS A 149      -3.449  37.874  -1.433  1.00 48.52           C
ATOM   2270  CG  LYS A 149      -4.242  39.192  -1.394  1.00 49.56           C
ATOM   2271  CD  LYS A 149      -4.062  39.966  -0.081  1.00 51.67           C
ATOM   2272  CE  LYS A 149      -4.699  41.360  -0.201  1.00 49.52           C
ATOM   2273  NZ  LYS A 149      -4.487  42.163   1.016  1.00 52.98           N1+
ATOM   2274  H   LYS A 149      -2.201  35.678  -2.304  1.00 52.06           H
ATOM   2275  HA  LYS A 149      -4.925  36.824  -2.532  1.00 47.03           H
ATOM   2276  HB2 LYS A 149      -3.636  37.327  -0.506  1.00 58.23           H
ATOM   2277  HB3 LYS A 149      -2.383  38.096  -1.488  1.00 58.23           H
ATOM   2278  HG2 LYS A 149      -3.945  39.822  -2.233  1.00 59.48           H
ATOM   2279  HG3 LYS A 149      -5.302  38.956  -1.494  1.00 59.48           H
ATOM   2280  HD2 LYS A 149      -4.542  39.418   0.731  1.00 62.02           H
ATOM   2281  HD3 LYS A 149      -3.000  40.067   0.134  1.00 62.02           H
ATOM   2282  HE2 LYS A 149      -4.245  41.876  -1.048  1.00 59.43           H
ATOM   2283  HE3 LYS A 149      -5.769  41.253  -0.388  1.00 59.43           H
ATOM   2284  HZ1 LYS A 149      -4.969  43.046   0.942  1.00 63.58           H
ATOM   2285  HZ2 LYS A 149      -4.834  41.652   1.820  1.00 63.58           H
ATOM   2286  HZ3 LYS A 149      -3.497  42.339   1.141  1.00 63.58           H
ATOM   2287  N   TYR A 150      -2.478  37.486  -4.609  1.00 38.65           N
ATOM   2288  CA  TYR A 150      -2.077  38.225  -5.803  1.00 44.19           C
ATOM   2289  C   TYR A 150      -1.762  37.305  -6.983  1.00 49.47           C
ATOM   2290  O   TYR A 150      -1.779  37.772  -8.121  1.00 55.50           O
ATOM   2291  CB  TYR A 150      -0.904  39.158  -5.471  1.00 46.40           C
ATOM   2292  CG  TYR A 150      -1.266  40.265  -4.499  1.00 49.99           C
ATOM   2293  CD1 TYR A 150      -0.995  40.118  -3.120  1.00 46.72           C
ATOM   2294  CD2 TYR A 150      -1.874  41.444  -4.974  1.00 56.88           C
ATOM   2295  CE1 TYR A 150      -1.359  41.139  -2.223  1.00 47.03           C
ATOM   2296  CE2 TYR A 150      -2.208  42.476  -4.079  1.00 50.78           C
ATOM   2297  CZ  TYR A 150      -1.965  42.322  -2.699  1.00 50.55           C
ATOM   2298  OH  TYR A 150      -2.313  43.313  -1.829  1.00 52.59           O
ATOM   2299  H   TYR A 150      -1.780  36.909  -4.159  1.00 46.38           H
ATOM   2300  HA  TYR A 150      -2.903  38.858  -6.125  1.00 53.03           H
ATOM   2301  HB2 TYR A 150      -0.090  38.572  -5.051  1.00 55.68           H
ATOM   2302  HB3 TYR A 150      -0.545  39.620  -6.390  1.00 55.68           H
ATOM   2303  HD1 TYR A 150      -0.502  39.228  -2.733  1.00 56.08           H
ATOM   2304  HD2 TYR A 150      -2.057  41.572  -6.030  1.00 68.27           H
ATOM   2305  HE1 TYR A 150      -1.157  41.040  -1.165  1.00 56.44           H
ATOM   2306  HE2 TYR A 150      -2.651  43.386  -4.438  1.00 60.95           H
ATOM   2307  HH  TYR A 150      -2.440  44.162  -2.260  1.00 63.12           H
ATOM   2308  N   GLY A 151      -1.472  36.022  -6.734  1.00 44.14           N
ATOM   2309  CA  GLY A 151      -1.259  35.021  -7.766  1.00 44.29           C
ATOM   2310  C   GLY A 151      -0.150  35.454  -8.711  1.00 45.96           C
ATOM   2311  O   GLY A 151       0.938  35.826  -8.279  1.00 44.78           O
ATOM   2312  H   GLY A 151      -1.456  35.698  -5.776  1.00 52.97           H
ATOM   2313  HA2 GLY A 151      -0.988  34.068  -7.312  1.00 53.15           H
ATOM   2314  HA3 GLY A 151      -2.186  34.887  -8.326  1.00 53.15           H
ATOM   2315  N   GLU A 152      -0.471  35.457 -10.004  1.00 44.93           N
ATOM   2316  CA  GLU A 152       0.442  35.799 -11.078  1.00 48.61           C
ATOM   2317  C   GLU A 152       1.018  37.227 -10.973  1.00 42.51           C
ATOM   2318  O   GLU A 152       2.144  37.439 -11.419  1.00 36.83           O
ATOM   2319  CB  GLU A 152      -0.279  35.508 -12.408  1.00 47.55           C
ATOM   2320  CG  GLU A 152       0.661  35.591 -13.619  1.00 46.26           C
ATOM   2321  CD  GLU A 152       0.869  36.991 -14.205  1.00 53.50           C
ATOM   2322  OE1 GLU A 152       0.030  37.883 -13.934  1.00 53.33           O
ATOM   2323  OE2 GLU A 152       1.870  37.131 -14.941  1.00 57.70           O1-
ATOM   2324  H   GLU A 152      -1.392  35.149 -10.274  1.00 53.93           H
ATOM   2325  HA  GLU A 152       1.275  35.105 -11.018  1.00 58.34           H
ATOM   2326  HB2 GLU A 152      -0.691  34.497 -12.372  1.00 57.07           H
ATOM   2327  HB3 GLU A 152      -1.123  36.190 -12.529  1.00 57.07           H
ATOM   2328  HG2 GLU A 152       1.624  35.122 -13.410  1.00 55.52           H
ATOM   2329  HG3 GLU A 152       0.230  34.977 -14.411  1.00 55.52           H
ATOM   2330  N   LYS A 153       0.291  38.196 -10.381  1.00 40.88           N
ATOM   2331  CA  LYS A 153       0.775  39.579 -10.187  1.00 47.11           C
ATOM   2332  C   LYS A 153       1.989  39.657  -9.239  1.00 47.96           C
ATOM   2333  O   LYS A 153       2.859  40.505  -9.434  1.00 40.90           O
ATOM   2334  CB  LYS A 153      -0.337  40.506  -9.664  1.00 48.95           C
ATOM   2335  CG  LYS A 153      -1.568  40.653 -10.585  1.00 54.51           C
ATOM   2336  CD  LYS A 153      -2.775  41.279  -9.854  1.00 53.99           C
ATOM   2337  CE  LYS A 153      -3.412  40.288  -8.869  1.00 61.58           C
ATOM   2338  NZ  LYS A 153      -4.483  40.895  -8.057  1.00 61.39           N1+
ATOM   2339  H   LYS A 153      -0.610  37.954  -9.992  1.00 49.06           H
ATOM   2340  HA  LYS A 153       1.099  39.957 -11.159  1.00 56.54           H
ATOM   2341  HB2 LYS A 153      -0.646  40.162  -8.679  1.00 58.74           H
ATOM   2342  HB3 LYS A 153       0.094  41.501  -9.542  1.00 58.74           H
ATOM   2343  HG2 LYS A 153      -1.305  41.254 -11.456  1.00 65.42           H
ATOM   2344  HG3 LYS A 153      -1.873  39.667 -10.938  1.00 65.42           H
ATOM   2345  HD2 LYS A 153      -2.445  42.166  -9.309  1.00 64.79           H
ATOM   2346  HD3 LYS A 153      -3.519  41.583 -10.591  1.00 64.79           H
ATOM   2347  HE2 LYS A 153      -3.813  39.436  -9.422  1.00 73.90           H
ATOM   2348  HE3 LYS A 153      -2.637  39.923  -8.195  1.00 73.90           H
ATOM   2349  HZ1 LYS A 153      -4.887  40.189  -7.454  1.00 73.68           H
ATOM   2350  HZ2 LYS A 153      -4.097  41.632  -7.482  1.00 73.68           H
ATOM   2351  HZ3 LYS A 153      -5.200  41.274  -8.659  1.00 73.68           H
ATOM   2352  N   PHE A 154       2.036  38.779  -8.224  1.00 49.09           N
ATOM   2353  CA  PHE A 154       3.194  38.600  -7.351  1.00 38.63           C
ATOM   2354  C   PHE A 154       4.271  37.734  -8.014  1.00 41.50           C
ATOM   2355  O   PHE A 154       5.409  38.179  -8.133  1.00 32.28           O
ATOM   2356  CB  PHE A 154       2.738  38.028  -6.005  1.00 46.61           C
ATOM   2357  CG  PHE A 154       3.868  37.715  -5.039  1.00 48.28           C
ATOM   2358  CD1 PHE A 154       4.506  38.760  -4.337  1.00 38.20           C
ATOM   2359  CD2 PHE A 154       4.240  36.377  -4.793  1.00 43.23           C
ATOM   2360  CE1 PHE A 154       5.470  38.465  -3.356  1.00 41.68           C
ATOM   2361  CE2 PHE A 154       5.217  36.086  -3.828  1.00 39.93           C
ATOM   2362  CZ  PHE A 154       5.815  37.129  -3.094  1.00 43.19           C
ATOM   2363  H   PHE A 154       1.279  38.119  -8.123  1.00 58.92           H
ATOM   2364  HA  PHE A 154       3.634  39.578  -7.150  1.00 46.36           H
ATOM   2365  HB2 PHE A 154       2.091  38.766  -5.532  1.00 55.93           H
ATOM   2366  HB3 PHE A 154       2.153  37.123  -6.172  1.00 55.93           H
ATOM   2367  HD1 PHE A 154       4.225  39.788  -4.515  1.00 45.85           H
ATOM   2368  HD2 PHE A 154       3.759  35.568  -5.323  1.00 51.89           H
ATOM   2369  HE1 PHE A 154       5.916  39.262  -2.780  1.00 50.02           H
ATOM   2370  HE2 PHE A 154       5.489  35.060  -3.637  1.00 47.92           H
ATOM   2371  HZ  PHE A 154       6.538  36.905  -2.323  1.00 51.84           H
ATOM   2372  N   THR A 155       3.932  36.509  -8.446  1.00 41.26           N
ATOM   2373  CA  THR A 155       4.927  35.504  -8.850  1.00 42.48           C
ATOM   2374  C   THR A 155       5.691  35.915 -10.112  1.00 37.53           C
ATOM   2375  O   THR A 155       6.847  35.519 -10.261  1.00 42.59           O
ATOM   2376  CB  THR A 155       4.289  34.112  -9.044  1.00 44.55           C
ATOM   2377  OG1 THR A 155       3.332  34.125 -10.083  1.00 48.49           O
ATOM   2378  CG2 THR A 155       3.630  33.576  -7.767  1.00 44.93           C
ATOM   2379  H   THR A 155       2.968  36.212  -8.375  1.00 49.52           H
ATOM   2380  HA  THR A 155       5.657  35.420  -8.043  1.00 50.99           H
ATOM   2381  HB  THR A 155       5.080  33.413  -9.321  1.00 53.47           H
ATOM   2382  HG1 THR A 155       3.352  33.276 -10.533  1.00 58.20           H
ATOM   2383 HG21 THR A 155       3.231  32.583  -7.958  1.00 53.92           H
ATOM   2384 HG22 THR A 155       4.360  33.517  -6.960  1.00 53.92           H
ATOM   2385 HG23 THR A 155       2.801  34.209  -7.455  1.00 53.92           H
ATOM   2386  N   SER A 156       5.078  36.689 -11.023  1.00 40.74           N
ATOM   2387  CA  SER A 156       5.776  37.194 -12.200  1.00 39.95           C
ATOM   2388  C   SER A 156       6.857  38.216 -11.855  1.00 32.35           C
ATOM   2389  O   SER A 156       7.763  38.430 -12.657  1.00 40.71           O
ATOM   2390  CB  SER A 156       4.787  37.756 -13.230  1.00 47.74           C
ATOM   2391  OG  SER A 156       4.093  38.876 -12.729  1.00 49.74           O
ATOM   2392  H   SER A 156       4.118  36.972 -10.880  1.00 48.89           H
ATOM   2393  HA  SER A 156       6.271  36.346 -12.675  1.00 47.95           H
ATOM   2394  HB2 SER A 156       5.346  38.061 -14.114  1.00 57.30           H
ATOM   2395  HB3 SER A 156       4.072  36.986 -13.519  1.00 57.30           H
ATOM   2396  HG  SER A 156       3.314  38.556 -12.260  1.00 59.70           H
ATOM   2397  N   LYS A 157       6.744  38.877 -10.692  1.00 43.98           N
ATOM   2398  CA  LYS A 157       7.673  39.892 -10.188  1.00 45.59           C
ATOM   2399  C   LYS A 157       8.856  39.298  -9.408  1.00 39.57           C
ATOM   2400  O   LYS A 157       9.834  40.003  -9.161  1.00 40.73           O
ATOM   2401  CB  LYS A 157       6.879  40.919  -9.353  1.00 45.79           C
ATOM   2402  CG  LYS A 157       5.922  41.761 -10.220  1.00 42.13           C
ATOM   2403  CD  LYS A 157       6.623  42.677 -11.233  1.00 42.79           C
ATOM   2404  CE  LYS A 157       7.813  43.429 -10.630  1.00 43.51           C
ATOM   2405  NZ  LYS A 157       8.483  44.280 -11.627  1.00 56.26           N1+
ATOM   2406  H   LYS A 157       5.956  38.654 -10.097  1.00 52.78           H
ATOM   2407  HA  LYS A 157       8.112  40.414 -11.037  1.00 54.72           H
ATOM   2408  HB2 LYS A 157       6.300  40.413  -8.587  1.00 54.95           H
ATOM   2409  HB3 LYS A 157       7.572  41.576  -8.830  1.00 54.95           H
ATOM   2410  HG2 LYS A 157       5.256  41.090 -10.764  1.00 50.56           H
ATOM   2411  HG3 LYS A 157       5.286  42.368  -9.583  1.00 50.56           H
ATOM   2412  HD2 LYS A 157       6.951  42.085 -12.089  1.00 51.35           H
ATOM   2413  HD3 LYS A 157       5.895  43.410 -11.583  1.00 51.35           H
ATOM   2414  HE2 LYS A 157       7.491  44.029  -9.776  1.00 52.22           H
ATOM   2415  HE3 LYS A 157       8.534  42.690 -10.281  1.00 52.22           H
ATOM   2416  HZ1 LYS A 157       9.065  44.955 -11.143  1.00 67.52           H
ATOM   2417  HZ2 LYS A 157       9.059  43.719 -12.236  1.00 67.52           H
ATOM   2418  HZ3 LYS A 157       7.792  44.785 -12.163  1.00 67.52           H
ATOM   2419  N   VAL A 158       8.776  38.021  -9.028  1.00 40.46           N
ATOM   2420  CA  VAL A 158       9.835  37.334  -8.288  1.00 36.70           C
ATOM   2421  C   VAL A 158      10.909  36.865  -9.273  1.00 43.54           C
ATOM   2422  O   VAL A 158      10.604  36.124 -10.206  1.00 36.10           O
ATOM   2423  CB  VAL A 158       9.247  36.169  -7.461  1.00 32.57           C
ATOM   2424  CG1 VAL A 158      10.364  35.415  -6.723  1.00 32.86           C
ATOM   2425  CG2 VAL A 158       8.225  36.657  -6.422  1.00 28.94           C
ATOM   2426  H   VAL A 158       7.947  37.497  -9.263  1.00 48.56           H
ATOM   2427  HA  VAL A 158      10.278  38.036  -7.584  1.00 44.05           H
ATOM   2428  HB  VAL A 158       8.748  35.476  -8.139  1.00 39.09           H
ATOM   2429 HG11 VAL A 158       9.941  34.637  -6.091  1.00 39.43           H
ATOM   2430 HG12 VAL A 158      11.016  34.937  -7.446  1.00 39.43           H
ATOM   2431 HG13 VAL A 158      10.938  36.099  -6.097  1.00 39.43           H
ATOM   2432 HG21 VAL A 158       7.831  35.814  -5.857  1.00 34.73           H
ATOM   2433 HG22 VAL A 158       8.707  37.353  -5.736  1.00 34.73           H
ATOM   2434 HG23 VAL A 158       7.393  37.156  -6.909  1.00 34.73           H
ATOM   2435  N   GLU A 159      12.168  37.249  -9.040  1.00 36.84           N
ATOM   2436  CA  GLU A 159      13.306  36.662  -9.735  1.00 30.10           C
ATOM   2437  C   GLU A 159      13.378  35.162  -9.391  1.00 34.23           C
ATOM   2438  O   GLU A 159      13.175  34.321 -10.265  1.00 29.07           O
ATOM   2439  CB  GLU A 159      14.588  37.424  -9.362  1.00 34.34           C
ATOM   2440  CG  GLU A 159      15.805  37.003 -10.197  1.00 35.36           C
ATOM   2441  CD  GLU A 159      15.672  37.552 -11.627  1.00 59.84           C
ATOM   2442  OE1 GLU A 159      15.966  38.753 -11.826  1.00 57.04           O
ATOM   2443  OE2 GLU A 159      15.248  36.766 -12.503  1.00 52.29           O1-
ATOM   2444  H   GLU A 159      12.359  37.852  -8.251  1.00 44.22           H
ATOM   2445  HA  GLU A 159      13.144  36.773 -10.806  1.00 36.13           H
ATOM   2446  HB2 GLU A 159      14.425  38.493  -9.489  1.00 41.21           H
ATOM   2447  HB3 GLU A 159      14.812  37.258  -8.309  1.00 41.21           H
ATOM   2448  HG2 GLU A 159      16.678  37.457  -9.725  1.00 42.43           H
ATOM   2449  HG3 GLU A 159      15.883  35.916 -10.202  1.00 42.43           H
ATOM   2450  N   GLU A 160      13.570  34.844  -8.103  1.00 39.86           N
ATOM   2451  CA  GLU A 160      13.425  33.502  -7.530  1.00 34.23           C
ATOM   2452  C   GLU A 160      13.286  33.579  -5.993  1.00 34.55           C
ATOM   2453  O   GLU A 160      13.801  34.516  -5.377  1.00 28.91           O
ATOM   2454  CB  GLU A 160      14.617  32.633  -7.962  1.00 36.47           C
ATOM   2455  CG  GLU A 160      15.956  33.176  -7.453  1.00 27.09           C
ATOM   2456  CD  GLU A 160      17.192  32.604  -8.139  1.00 37.84           C
ATOM   2457  OE1 GLU A 160      18.278  32.783  -7.550  1.00 42.06           O
ATOM   2458  OE2 GLU A 160      17.072  32.024  -9.239  1.00 40.02           O1-
ATOM   2459  H   GLU A 160      13.754  35.588  -7.446  1.00 47.84           H
ATOM   2460  HA  GLU A 160      12.516  33.057  -7.930  1.00 41.08           H
ATOM   2461  HB2 GLU A 160      14.480  31.620  -7.578  1.00 43.77           H
ATOM   2462  HB3 GLU A 160      14.636  32.576  -9.048  1.00 43.77           H
ATOM   2463  HG2 GLU A 160      16.002  34.256  -7.590  1.00 32.52           H
ATOM   2464  HG3 GLU A 160      16.039  33.033  -6.379  1.00 32.52           H
ATOM   2465  N   CYS A 161      12.610  32.589  -5.374  1.00 30.37           N
ATOM   2466  CA  CYS A 161      12.625  32.376  -3.926  1.00 32.97           C
ATOM   2467  C   CYS A 161      13.766  31.405  -3.649  1.00 35.90           C
ATOM   2468  O   CYS A 161      13.680  30.235  -4.022  1.00 29.21           O
ATOM   2469  CB  CYS A 161      11.332  31.766  -3.345  1.00 33.38           C
ATOM   2470  SG  CYS A 161       9.860  32.594  -3.942  0.59 43.73           S
ATOM   2471  H   CYS A 161      12.193  31.859  -5.935  1.00 36.45           H
ATOM   2472  HA  CYS A 161      12.785  33.328  -3.423  1.00 39.57           H
ATOM   2473  HB2 CYS A 161      11.263  30.706  -3.584  0.00 40.06           H
ATOM   2474  HB3 CYS A 161      11.369  31.850  -2.261  1.00 40.06           H
ATOM   2475  HG  CYS A 161       9.445  32.988  -2.740  0.45 52.48           H
ATOM   2476  N   VAL A 162      14.804  31.875  -2.964  1.00 26.99           N
ATOM   2477  CA  VAL A 162      15.853  31.045  -2.419  1.00 24.31           C
ATOM   2478  C   VAL A 162      15.431  30.698  -0.988  1.00 32.34           C
ATOM   2479  O   VAL A 162      15.391  31.573  -0.121  1.00 24.51           O
ATOM   2480  CB  VAL A 162      17.207  31.774  -2.511  1.00 21.22           C
ATOM   2481  CG1 VAL A 162      18.330  30.849  -2.021  1.00 25.43           C
ATOM   2482  CG2 VAL A 162      17.522  32.206  -3.948  1.00 28.99           C
ATOM   2483  H   VAL A 162      14.802  32.851  -2.700  1.00 32.39           H
ATOM   2484  HA  VAL A 162      15.924  30.131  -3.006  1.00 29.18           H
ATOM   2485  HB  VAL A 162      17.175  32.662  -1.881  1.00 25.47           H
ATOM   2486 HG11 VAL A 162      19.286  31.368  -2.045  1.00 30.52           H
ATOM   2487 HG12 VAL A 162      18.135  30.543  -0.999  1.00 30.52           H
ATOM   2488 HG13 VAL A 162      18.384  29.957  -2.648  1.00 30.52           H
ATOM   2489 HG21 VAL A 162      18.527  32.623  -4.005  1.00 34.80           H
ATOM   2490 HG22 VAL A 162      17.465  31.350  -4.618  1.00 34.80           H
ATOM   2491 HG23 VAL A 162      16.815  32.966  -4.268  1.00 34.80           H
ATOM   2492  N   ILE A 163      15.079  29.426  -0.776  1.00 20.66           N
ATOM   2493  CA  ILE A 163      14.378  28.906   0.395  1.00 26.75           C
ATOM   2494  C   ILE A 163      15.301  27.991   1.195  1.00 27.13           C
ATOM   2495  O   ILE A 163      15.842  27.039   0.648  1.00 27.66           O
ATOM   2496  CB  ILE A 163      13.114  28.135  -0.061  1.00 24.93           C
ATOM   2497  CG1 ILE A 163      12.118  29.017  -0.850  1.00 21.41           C
ATOM   2498  CG2 ILE A 163      12.412  27.450   1.120  1.00 25.66           C
ATOM   2499  CD1 ILE A 163      11.095  28.208  -1.652  1.00 23.60           C
ATOM   2500  H   ILE A 163      15.190  28.778  -1.539  1.00 24.80           H
ATOM   2501  HA  ILE A 163      14.057  29.733   1.028  1.00 32.11           H
ATOM   2502  HB  ILE A 163      13.451  27.340  -0.728  1.00 29.92           H
ATOM   2503 HG12 ILE A 163      11.595  29.682  -0.165  1.00 25.69           H
ATOM   2504 HG13 ILE A 163      12.655  29.636  -1.563  1.00 25.69           H
ATOM   2505 HG21 ILE A 163      11.497  26.959   0.799  1.00 30.80           H
ATOM   2506 HG22 ILE A 163      13.050  26.677   1.546  1.00 30.80           H
ATOM   2507 HG23 ILE A 163      12.170  28.187   1.886  1.00 30.80           H
ATOM   2508 HD11 ILE A 163      10.515  28.885  -2.277  1.00 28.33           H
ATOM   2509 HD12 ILE A 163      11.609  27.491  -2.290  1.00 28.33           H
ATOM   2510 HD13 ILE A 163      10.410  27.682  -0.988  1.00 28.33           H
ATOM   2511  N   MET A 164      15.404  28.232   2.502  1.00 28.48           N
ATOM   2512  CA  MET A 164      15.957  27.302   3.495  1.00 21.56           C
ATOM   2513  C   MET A 164      14.716  26.535   3.999  1.00 24.02           C
ATOM   2514  O   MET A 164      13.803  27.087   4.575  1.00 24.44           O
ATOM   2515  CB  MET A 164      16.671  27.969   4.672  1.00 23.90           C
ATOM   2516  CG  MET A 164      17.577  27.024   5.452  1.00 25.85           C
ATOM   2517  SD  MET A 164      16.529  25.863   6.412  1.00 22.79           S
ATOM   2518  CE  MET A 164      17.147  24.197   6.059  1.00 23.64           C
ATOM   2519  H   MET A 164      14.956  29.045   2.853  1.00 34.18           H
ATOM   2520  HA  MET A 164      16.687  26.614   2.998  1.00 25.88           H
ATOM   2521  HB2 MET A 164      17.267  28.834   4.313  1.00 28.69           H
ATOM   2522  HB3 MET A 164      15.932  28.431   5.372  1.00 28.69           H
ATOM   2523  HG2 MET A 164      18.322  26.513   4.828  1.00 31.03           H
ATOM   2524  HG3 MET A 164      18.131  27.636   6.222  1.00 31.03           H
ATOM   2525  HE1 MET A 164      16.554  23.528   6.705  1.00 28.37           H
ATOM   2526  HE2 MET A 164      16.983  23.899   5.025  1.00 28.37           H
ATOM   2527  HE3 MET A 164      18.205  24.089   6.309  1.00 28.37           H
ATOM   2528  N   GLY A 165      14.694  25.242   3.640  1.00 21.62           N
ATOM   2529  CA  GLY A 165      13.669  24.314   4.073  1.00 25.07           C
ATOM   2530  C   GLY A 165      13.714  22.952   3.369  1.00 27.49           C
ATOM   2531  O   GLY A 165      14.239  22.792   2.267  1.00 26.12           O
ATOM   2532  H   GLY A 165      15.474  24.869   3.116  1.00 25.96           H
ATOM   2533  HA2 GLY A 165      13.806  24.162   5.144  1.00 30.09           H
ATOM   2534  HA3 GLY A 165      12.688  24.765   3.920  1.00 30.09           H
ATOM   2535  N   GLY A 166      13.095  21.979   4.037  1.00 30.46           N
ATOM   2536  CA  GLY A 166      12.843  20.634   3.559  1.00 31.25           C
ATOM   2537  C   GLY A 166      14.013  19.676   3.776  1.00 27.56           C
ATOM   2538  O   GLY A 166      15.089  20.049   4.232  1.00 24.44           O
ATOM   2539  H   GLY A 166      12.709  22.212   4.944  1.00 36.56           H
ATOM   2540  HA2 GLY A 166      11.992  20.252   4.108  1.00 37.51           H
ATOM   2541  HA3 GLY A 166      12.588  20.670   2.507  1.00 37.51           H
ATOM   2542  N   ALA A 167      13.779  18.420   3.401  1.00 21.23           N
ATOM   2543  CA  ALA A 167      14.752  17.338   3.353  1.00 23.03           C
ATOM   2544  C   ALA A 167      14.251  16.355   2.274  1.00 24.33           C
ATOM   2545  O   ALA A 167      13.135  15.841   2.357  1.00 28.24           O
ATOM   2546  CB  ALA A 167      14.898  16.726   4.764  1.00 19.13           C
ATOM   2547  H   ALA A 167      12.851  18.203   3.066  1.00 25.49           H
ATOM   2548  HA  ALA A 167      15.721  17.735   3.048  1.00 27.64           H
ATOM   2549  HB1 ALA A 167      15.629  15.922   4.741  1.00 22.96           H
ATOM   2550  HB2 ALA A 167      15.248  17.485   5.462  1.00 22.96           H
ATOM   2551  HB3 ALA A 167      13.943  16.338   5.117  1.00 22.96           H
ATOM   2552  N   VAL A 168      15.037  16.171   1.211  1.00 25.01           N
ATOM   2553  CA  VAL A 168      14.607  15.503  -0.020  1.00 24.34           C
ATOM   2554  C   VAL A 168      15.077  14.052   0.006  1.00 26.83           C
ATOM   2555  O   VAL A 168      14.246  13.148  -0.017  1.00 24.81           O
ATOM   2556  CB  VAL A 168      15.106  16.252  -1.279  1.00 24.68           C
ATOM   2557  CG1 VAL A 168      14.570  15.595  -2.563  1.00 31.16           C
ATOM   2558  CG2 VAL A 168      14.665  17.730  -1.276  1.00 31.81           C
ATOM   2559  H   VAL A 168      15.942  16.624   1.195  1.00 30.02           H
ATOM   2560  HA  VAL A 168      13.517  15.507  -0.057  1.00 29.22           H
ATOM   2561  HB  VAL A 168      16.196  16.225  -1.313  1.00 29.62           H
ATOM   2562 HG11 VAL A 168      14.936  16.137  -3.436  1.00 37.40           H
ATOM   2563 HG12 VAL A 168      14.909  14.564  -2.636  1.00 37.40           H
ATOM   2564 HG13 VAL A 168      13.479  15.609  -2.562  1.00 37.40           H
ATOM   2565 HG21 VAL A 168      15.038  18.232  -2.169  1.00 38.18           H
ATOM   2566 HG22 VAL A 168      13.577  17.796  -1.253  1.00 38.18           H
ATOM   2567 HG23 VAL A 168      15.067  18.248  -0.406  1.00 38.18           H
ATOM   2568  N   ASP A 169      16.397  13.832   0.028  1.00 22.28           N
ATOM   2569  CA  ASP A 169      17.025  12.505  -0.012  1.00 27.52           C
ATOM   2570  C   ASP A 169      17.773  12.153   1.286  1.00 30.49           C
ATOM   2571  O   ASP A 169      18.508  11.166   1.331  1.00 26.01           O
ATOM   2572  CB  ASP A 169      17.938  12.399  -1.237  1.00 33.76           C
ATOM   2573  CG  ASP A 169      17.177  12.728  -2.514  1.00 32.99           C
ATOM   2574  OD1 ASP A 169      16.161  12.051  -2.778  1.00 36.12           O
ATOM   2575  OD2 ASP A 169      17.621  13.658  -3.220  1.00 34.12           O1-
ATOM   2576  H   ASP A 169      17.022  14.629   0.021  1.00 26.74           H
ATOM   2577  HA  ASP A 169      16.248  11.748  -0.129  1.00 33.03           H
ATOM   2578  HB2 ASP A 169      18.805  13.050  -1.122  1.00 40.52           H
ATOM   2579  HB3 ASP A 169      18.262  11.360  -1.303  1.00 40.52           H
ATOM   2580  N   VAL A 170      17.566  12.959   2.336  1.00 20.77           N
ATOM   2581  CA  VAL A 170      18.094  12.780   3.682  1.00 18.17           C
ATOM   2582  C   VAL A 170      16.935  12.868   4.668  1.00 24.79           C
ATOM   2583  O   VAL A 170      15.835  13.318   4.347  1.00 24.80           O
ATOM   2584  CB  VAL A 170      19.199  13.808   4.014  1.00 29.27           C
ATOM   2585  CG1 VAL A 170      20.391  13.713   3.053  1.00 26.19           C
ATOM   2586  CG2 VAL A 170      18.689  15.258   4.027  1.00 26.42           C
ATOM   2587  H   VAL A 170      16.927  13.731   2.213  1.00 24.93           H
ATOM   2588  HA  VAL A 170      18.530  11.787   3.774  1.00 21.81           H
ATOM   2589  HB  VAL A 170      19.576  13.588   5.013  1.00 35.13           H
ATOM   2590 HG11 VAL A 170      21.164  14.417   3.361  1.00 31.43           H
ATOM   2591 HG12 VAL A 170      20.799  12.704   3.069  1.00 31.43           H
ATOM   2592 HG13 VAL A 170      20.084  13.962   2.037  1.00 31.43           H
ATOM   2593 HG21 VAL A 170      19.504  15.919   4.318  1.00 31.71           H
ATOM   2594 HG22 VAL A 170      18.326  15.545   3.042  1.00 31.71           H
ATOM   2595 HG23 VAL A 170      17.888  15.374   4.750  1.00 31.71           H
ATOM   2596  N   ARG A 171      17.220  12.422   5.885  1.00 24.10           N
ATOM   2597  CA  ARG A 171      16.371  12.514   7.064  1.00 36.15           C
ATOM   2598  C   ARG A 171      16.044  13.977   7.363  1.00 27.79           C
ATOM   2599  O   ARG A 171      16.845  14.851   7.064  1.00 23.97           O
ATOM   2600  CB  ARG A 171      17.196  11.878   8.202  1.00 39.93           C
ATOM   2601  CG  ARG A 171      16.366  11.534   9.434  1.00 45.43           C
ATOM   2602  CD  ARG A 171      17.182  11.514  10.733  1.00 61.33           C
ATOM   2603  NE  ARG A 171      18.229  10.480  10.780  1.00 70.18           N
ATOM   2604  CZ  ARG A 171      18.041   9.174  11.010  1.00 76.58           C
ATOM   2605  NH1 ARG A 171      16.824   8.638  11.107  1.00 78.38           N
ATOM   2606  NH2 ARG A 171      19.102   8.382  11.146  1.00 73.91           N1+
ATOM   2607  H   ARG A 171      18.159  12.088   6.042  1.00 28.93           H
ATOM   2608  HA  ARG A 171      15.452  11.947   6.909  1.00 43.39           H
ATOM   2609  HB2 ARG A 171      17.605  10.932   7.840  1.00 47.92           H
ATOM   2610  HB3 ARG A 171      18.033  12.525   8.469  1.00 47.92           H
ATOM   2611  HG2 ARG A 171      15.632  12.316   9.577  1.00 54.52           H
ATOM   2612  HG3 ARG A 171      15.838  10.595   9.278  1.00 54.52           H
ATOM   2613  HD2 ARG A 171      17.659  12.487  10.861  1.00 73.60           H
ATOM   2614  HD3 ARG A 171      16.496  11.356  11.566  1.00 73.60           H
ATOM   2615  HE  ARG A 171      19.177  10.812  10.685  1.00 84.22           H
ATOM   2616 HH11 ARG A 171      16.006   9.223  11.003  1.00 94.06           H
ATOM   2617 HH12 ARG A 171      16.706   7.651  11.283  1.00 94.06           H
ATOM   2618 HH21 ARG A 171      20.030   8.771  11.081  1.00 88.69           H
ATOM   2619 HH22 ARG A 171      18.971   7.398  11.323  1.00 88.69           H
ATOM   2620  N   GLY A 172      14.879  14.234   7.959  1.00 28.03           N
ATOM   2621  CA  GLY A 172      14.510  15.519   8.550  1.00 26.90           C
ATOM   2622  C   GLY A 172      15.245  15.825   9.862  1.00 29.95           C
ATOM   2623  O   GLY A 172      16.219  15.168  10.224  1.00 27.32           O
ATOM   2624  H   GLY A 172      14.263  13.459   8.158  1.00 33.64           H
ATOM   2625  HA2 GLY A 172      14.707  16.322   7.840  1.00 32.28           H
ATOM   2626  HA3 GLY A 172      13.449  15.466   8.766  1.00 32.28           H
ATOM   2627  N   ASN A 173      14.770  16.848  10.569  1.00 28.56           N
ATOM   2628  CA  ASN A 173      15.303  17.293  11.852  1.00 30.04           C
ATOM   2629  C   ASN A 173      14.185  17.641  12.867  1.00 32.60           C
ATOM   2630  O   ASN A 173      14.450  18.161  13.928  1.00 31.92           O
ATOM   2631  CB  ASN A 173      16.243  18.508  11.724  1.00 30.80           C
ATOM   2632  CG  ASN A 173      15.575  19.745  11.142  1.00 28.08           C
ATOM   2633  OD1 ASN A 173      14.376  19.806  10.873  1.00 26.77           O
ATOM   2634  ND2 ASN A 173      16.417  20.807  10.914  1.00 30.14           N
ATOM   2635  H   ASN A 173      14.090  17.436  10.129  1.00 34.27           H
ATOM   2636  HA  ASN A 173      15.898  16.471  12.332  1.00 36.06           H
ATOM   2637  HB2 ASN A 173      16.649  18.749  12.738  1.00 36.96           H
ATOM   2638  HB3 ASN A 173      17.119  18.229  11.106  1.00 36.96           H
ATOM   2639 HD21 ASN A 173      16.044  21.747  10.636  1.00 36.17           H
ATOM   2640 HD22 ASN A 173      17.385  20.815  11.203  1.00 36.17           H
ATOM   2641  N   VAL A 174      12.933  17.293  12.512  1.00 31.65           N
ATOM   2642  CA  VAL A 174      11.741  17.384  13.360  1.00 29.27           C
ATOM   2643  C   VAL A 174      11.562  16.051  14.095  1.00 41.05           C
ATOM   2644  O   VAL A 174      10.993  15.101  13.554  1.00 35.58           O
ATOM   2645  CB  VAL A 174      10.504  17.737  12.515  1.00 29.09           C
ATOM   2646  CG1 VAL A 174       9.233  17.778  13.376  1.00 32.86           C
ATOM   2647  CG2 VAL A 174      10.640  19.099  11.817  1.00 27.60           C
ATOM   2648  H   VAL A 174      12.796  16.908  11.588  1.00 37.98           H
ATOM   2649  HA  VAL A 174      11.889  18.176  14.091  1.00 35.13           H
ATOM   2650  HB  VAL A 174      10.360  16.981  11.746  1.00 34.92           H
ATOM   2651 HG11 VAL A 174       8.375  17.998  12.743  1.00 39.44           H
ATOM   2652 HG12 VAL A 174       9.056  16.821  13.860  1.00 39.44           H
ATOM   2653 HG13 VAL A 174       9.321  18.553  14.140  1.00 39.44           H
ATOM   2654 HG21 VAL A 174       9.819  19.229  11.116  1.00 33.13           H
ATOM   2655 HG22 VAL A 174      10.607  19.899  12.550  1.00 33.13           H
ATOM   2656 HG23 VAL A 174      11.580  19.160  11.274  1.00 33.13           H
ATOM   2657  N   PHE A 175      12.041  15.996  15.338  1.00 30.56           N
ATOM   2658  CA  PHE A 175      12.016  14.806  16.173  1.00 38.37           C
ATOM   2659  C   PHE A 175      11.157  15.079  17.405  1.00 42.00           C
ATOM   2660  O   PHE A 175      11.601  15.681  18.380  1.00 35.28           O
ATOM   2661  CB  PHE A 175      13.439  14.392  16.550  1.00 41.61           C
ATOM   2662  CG  PHE A 175      14.361  14.209  15.369  1.00 43.89           C
ATOM   2663  CD1 PHE A 175      15.528  14.988  15.270  1.00 39.88           C
ATOM   2664  CD2 PHE A 175      14.067  13.247  14.384  1.00 48.37           C
ATOM   2665  CE1 PHE A 175      16.411  14.790  14.200  1.00 36.49           C
ATOM   2666  CE2 PHE A 175      14.940  13.064  13.301  1.00 40.90           C
ATOM   2667  CZ  PHE A 175      16.112  13.835  13.216  1.00 46.31           C
ATOM   2668  H   PHE A 175      12.491  16.819  15.716  1.00 36.68           H
ATOM   2669  HA  PHE A 175      11.567  13.990  15.611  1.00 46.05           H
ATOM   2670  HB2 PHE A 175      13.866  15.139  17.221  1.00 49.94           H
ATOM   2671  HB3 PHE A 175      13.384  13.446  17.090  1.00 49.94           H
ATOM   2672  HD1 PHE A 175      15.754  15.735  16.017  1.00 47.86           H
ATOM   2673  HD2 PHE A 175      13.175  12.642  14.463  1.00 58.05           H
ATOM   2674  HE1 PHE A 175      17.309  15.386  14.122  1.00 43.79           H
ATOM   2675  HE2 PHE A 175      14.714  12.331  12.542  1.00 49.09           H
ATOM   2676  HZ  PHE A 175      16.786  13.710  12.387  1.00 55.58           H
ATOM   2677  N   LEU A 176       9.907  14.624  17.322  1.00 43.22           N
ATOM   2678  CA  LEU A 176       8.912  14.687  18.379  1.00 42.58           C
ATOM   2679  C   LEU A 176       8.315  13.272  18.562  1.00 44.57           C
ATOM   2680  O   LEU A 176       8.480  12.426  17.680  1.00 45.72           O
ATOM   2681  CB  LEU A 176       7.830  15.705  17.981  1.00 34.01           C
ATOM   2682  CG  LEU A 176       8.355  17.128  17.676  1.00 41.02           C
ATOM   2683  CD1 LEU A 176       7.299  17.926  16.906  1.00 42.93           C
ATOM   2684  CD2 LEU A 176       8.777  17.890  18.940  1.00 39.55           C
ATOM   2685  H   LEU A 176       9.617  14.180  16.462  1.00 51.87           H
ATOM   2686  HA  LEU A 176       9.380  15.012  19.307  1.00 51.10           H
ATOM   2687  HB2 LEU A 176       7.337  15.317  17.089  1.00 40.82           H
ATOM   2688  HB3 LEU A 176       7.078  15.766  18.768  1.00 40.82           H
ATOM   2689  HG  LEU A 176       9.229  17.075  17.029  1.00 49.23           H
ATOM   2690 HD11 LEU A 176       7.704  18.900  16.631  1.00 51.53           H
ATOM   2691 HD12 LEU A 176       7.043  17.395  15.990  1.00 51.53           H
ATOM   2692 HD13 LEU A 176       6.403  18.064  17.512  1.00 51.53           H
ATOM   2693 HD21 LEU A 176       9.198  18.856  18.659  1.00 47.46           H
ATOM   2694 HD22 LEU A 176       7.915  18.053  19.587  1.00 47.46           H
ATOM   2695 HD23 LEU A 176       9.536  17.327  19.480  1.00 47.46           H
ATOM   2696  N   PRO A 177       7.606  12.981  19.672  1.00 49.18           N
ATOM   2697  CA  PRO A 177       6.971  11.671  19.888  1.00 52.17           C
ATOM   2698  C   PRO A 177       5.783  11.353  18.951  1.00 50.88           C
ATOM   2699  O   PRO A 177       5.270  10.236  18.976  1.00 56.78           O
ATOM   2700  CB  PRO A 177       6.488  11.721  21.349  1.00 55.13           C
ATOM   2701  CG  PRO A 177       7.391  12.761  22.009  1.00 48.76           C
ATOM   2702  CD  PRO A 177       7.535  13.787  20.887  1.00 50.45           C
ATOM   2703  HA  PRO A 177       7.735  10.893  19.845  1.00 62.61           H
ATOM   2704  HB2 PRO A 177       5.472  12.123  21.347  1.00 66.16           H
ATOM   2705  HB3 PRO A 177       6.503  10.760  21.864  1.00 66.16           H
ATOM   2706  HG2 PRO A 177       6.910  13.225  22.870  1.00 58.51           H
ATOM   2707  HG3 PRO A 177       8.345  12.310  22.291  1.00 58.51           H
ATOM   2708  HD2 PRO A 177       6.665  14.445  20.853  1.00 60.55           H
ATOM   2709  HD3 PRO A 177       8.453  14.344  21.071  1.00 60.55           H
ATOM   2710  N   SER A 178       5.337  12.332  18.154  1.00 45.20           N
ATOM   2711  CA  SER A 178       4.252  12.241  17.173  1.00 47.46           C
ATOM   2712  C   SER A 178       4.722  12.158  15.709  1.00 47.70           C
ATOM   2713  O   SER A 178       3.879  12.037  14.820  1.00 46.88           O
ATOM   2714  CB  SER A 178       3.335  13.456  17.349  1.00 49.02           C
ATOM   2715  OG  SER A 178       4.078  14.647  17.192  1.00 54.25           O
ATOM   2716  H   SER A 178       5.794  13.231  18.217  1.00 54.24           H
ATOM   2717  HA  SER A 178       3.661  11.347  17.376  1.00 56.96           H
ATOM   2718  HB2 SER A 178       2.549  13.427  16.593  1.00 58.83           H
ATOM   2719  HB3 SER A 178       2.877  13.435  18.339  1.00 58.83           H
ATOM   2720  HG  SER A 178       3.460  15.380  17.115  1.00 65.10           H
ATOM   2721  N   THR A 179       6.034  12.279  15.456  1.00 42.76           N
ATOM   2722  CA  THR A 179       6.605  12.382  14.115  1.00 37.69           C
ATOM   2723  C   THR A 179       7.655  11.295  13.892  1.00 40.00           C
ATOM   2724  O   THR A 179       8.179  10.709  14.842  1.00 39.65           O
ATOM   2725  CB  THR A 179       7.210  13.781  13.859  1.00 41.95           C
ATOM   2726  OG1 THR A 179       8.337  14.030  14.673  1.00 40.64           O
ATOM   2727  CG2 THR A 179       6.195  14.911  14.047  1.00 37.20           C
ATOM   2728  H   THR A 179       6.675  12.364  16.231  1.00 51.32           H
ATOM   2729  HA  THR A 179       5.816  12.232  13.387  1.00 45.24           H
ATOM   2730  HB  THR A 179       7.540  13.813  12.821  1.00 50.34           H
ATOM   2731  HG1 THR A 179       9.007  14.464  14.135  1.00 48.77           H
ATOM   2732 HG21 THR A 179       6.664  15.863  13.798  1.00 44.65           H
ATOM   2733 HG22 THR A 179       5.337  14.758  13.390  1.00 44.65           H
ATOM   2734 HG23 THR A 179       5.866  14.960  15.085  1.00 44.65           H
ATOM   2735  N   ASP A 180       7.932  11.007  12.616  1.00 32.59           N
ATOM   2736  CA  ASP A 180       8.836   9.945  12.194  1.00 33.85           C
ATOM   2737  C   ASP A 180      10.239  10.464  11.837  1.00 40.75           C
ATOM   2738  O   ASP A 180      11.076   9.670  11.405  1.00 44.73           O
ATOM   2739  CB  ASP A 180       8.235   9.156  11.027  1.00 42.31           C
ATOM   2740  CG  ASP A 180       8.101   9.908   9.702  1.00 43.20           C
ATOM   2741  OD1 ASP A 180       8.349  11.135   9.676  1.00 43.42           O
ATOM   2742  OD2 ASP A 180       7.778   9.221   8.711  1.00 37.17           O1-
ATOM   2743  H   ASP A 180       7.473  11.533  11.883  1.00 39.12           H
ATOM   2744  HA  ASP A 180       8.952   9.235  13.013  1.00 40.63           H
ATOM   2745  HB2 ASP A 180       8.793   8.234  10.857  1.00 50.78           H
ATOM   2746  HB3 ASP A 180       7.244   8.801  11.308  1.00 50.78           H
ATOM   2747  N   GLY A 181      10.509  11.772  11.990  1.00 46.14           N
ATOM   2748  CA  GLY A 181      11.814  12.364  11.720  1.00 35.94           C
ATOM   2749  C   GLY A 181      12.120  12.575  10.235  1.00 36.17           C
ATOM   2750  O   GLY A 181      13.291  12.737   9.912  1.00 34.15           O
ATOM   2751  H   GLY A 181       9.774  12.395  12.297  1.00 55.37           H
ATOM   2752  HA2 GLY A 181      11.886  13.329  12.211  1.00 43.13           H
ATOM   2753  HA3 GLY A 181      12.577  11.701  12.126  1.00 43.13           H
ATOM   2754  N   THR A 182      11.123  12.593   9.340  1.00 27.74           N
ATOM   2755  CA  THR A 182      11.344  12.835   7.910  1.00 33.86           C
ATOM   2756  C   THR A 182      11.211  14.317   7.550  1.00 33.38           C
ATOM   2757  O   THR A 182      11.801  14.721   6.552  1.00 32.02           O
ATOM   2758  CB  THR A 182      10.400  11.997   7.029  1.00 35.02           C
ATOM   2759  OG1 THR A 182       9.047  12.337   7.246  1.00 32.21           O
ATOM   2760  CG2 THR A 182      10.613  10.494   7.243  1.00 41.64           C
ATOM   2761  H   THR A 182      10.173  12.448   9.654  1.00 33.30           H
ATOM   2762  HA  THR A 182      12.360  12.533   7.656  1.00 40.64           H
ATOM   2763  HB  THR A 182      10.628  12.212   5.984  1.00 42.04           H
ATOM   2764  HG1 THR A 182       8.778  11.997   8.107  1.00 38.66           H
ATOM   2765 HG21 THR A 182       9.917   9.937   6.616  1.00 49.98           H
ATOM   2766 HG22 THR A 182      11.636  10.227   6.980  1.00 49.98           H
ATOM   2767 HG23 THR A 182      10.429  10.220   8.280  1.00 49.98           H
ATOM   2768  N   ALA A 183      10.432  15.111   8.296  1.00 31.54           N
ATOM   2769  CA  ALA A 183      10.244  16.535   8.034  1.00 31.28           C
ATOM   2770  C   ALA A 183      11.354  17.405   8.630  1.00 32.55           C
ATOM   2771  O   ALA A 183      11.970  17.075   9.639  1.00 26.11           O
ATOM   2772  CB  ALA A 183       8.895  16.983   8.585  1.00 31.67           C
ATOM   2773  H   ALA A 183       9.963  14.719   9.102  1.00 37.85           H
ATOM   2774  HA  ALA A 183      10.217  16.694   6.956  1.00 37.54           H
ATOM   2775  HB1 ALA A 183       8.708  18.018   8.301  1.00 38.01           H
ATOM   2776  HB2 ALA A 183       8.108  16.353   8.168  1.00 38.01           H
ATOM   2777  HB3 ALA A 183       8.889  16.907   9.672  1.00 38.01           H
ATOM   2778  N   GLU A 184      11.555  18.552   7.990  1.00 29.50           N
ATOM   2779  CA  GLU A 184      12.393  19.666   8.447  1.00 31.75           C
ATOM   2780  C   GLU A 184      11.449  20.784   8.998  1.00 28.56           C
ATOM   2781  O   GLU A 184      10.293  20.922   8.634  1.00 23.04           O
ATOM   2782  CB  GLU A 184      13.214  20.191   7.244  1.00 26.83           C
ATOM   2783  CG  GLU A 184      14.136  21.360   7.563  1.00 27.58           C
ATOM   2784  CD  GLU A 184      13.386  22.709   7.521  1.00 29.58           C
ATOM   2785  OE1 GLU A 184      13.809  23.620   8.305  1.00 26.91           O
ATOM   2786  OE2 GLU A 184      12.416  22.844   6.771  1.00 24.46           O1-
ATOM   2787  H   GLU A 184      10.918  18.758   7.255  1.00 35.40           H
ATOM   2788  HA  GLU A 184      13.091  19.341   9.262  1.00 38.11           H
ATOM   2789  HB2 GLU A 184      13.801  19.355   6.825  1.00 32.20           H
ATOM   2790  HB3 GLU A 184      12.495  20.533   6.462  1.00 32.20           H
ATOM   2791  HG2 GLU A 184      14.602  21.247   8.560  1.00 33.10           H
ATOM   2792  HG3 GLU A 184      14.964  21.421   6.836  1.00 33.10           H
ATOM   2793  N   TRP A 185      12.013  21.567  10.000  1.00 29.51           N
ATOM   2794  CA  TRP A 185      11.221  22.481  10.847  1.00 29.81           C
ATOM   2795  C   TRP A 185      10.473  23.607  10.104  1.00 23.65           C
ATOM   2796  O   TRP A 185       9.308  23.850  10.419  1.00 29.25           O
ATOM   2797  CB  TRP A 185      12.094  23.111  11.962  1.00 23.22           C
ATOM   2798  CG  TRP A 185      12.092  22.230  13.147  1.00 27.01           C
ATOM   2799  CD1 TRP A 185      13.062  21.327  13.540  1.00 28.25           C
ATOM   2800  CD2 TRP A 185      10.997  22.132  14.086  1.00 26.51           C
ATOM   2801  NE1 TRP A 185      12.623  20.639  14.693  1.00 27.72           N
ATOM   2802  CE2 TRP A 185      11.351  21.113  15.035  1.00 27.18           C
ATOM   2803  CE3 TRP A 185       9.769  22.796  14.203  1.00 34.17           C
ATOM   2804  CZ2 TRP A 185      10.481  20.730  16.073  1.00 37.73           C
ATOM   2805  CZ3 TRP A 185       8.916  22.420  15.234  1.00 31.98           C
ATOM   2806  CH2 TRP A 185       9.269  21.397  16.149  1.00 37.79           C
ATOM   2807  H   TRP A 185      13.004  21.462  10.257  1.00 35.42           H
ATOM   2808  HA  TRP A 185      10.396  21.879  11.332  1.00 35.78           H
ATOM   2809  HB2 TRP A 185      13.123  23.347  11.607  1.00 27.87           H
ATOM   2810  HB3 TRP A 185      11.688  24.115  12.245  1.00 27.87           H
ATOM   2811  HD1 TRP A 185      14.021  21.125  13.098  1.00 33.90           H
ATOM   2812  HE1 TRP A 185      13.148  19.937  15.182  1.00 33.27           H
ATOM   2813  HE3 TRP A 185       9.507  23.591  13.498  1.00 41.01           H
ATOM   2814  HZ2 TRP A 185      10.768  19.966  16.781  1.00 45.28           H
ATOM   2815  HZ3 TRP A 185       7.958  22.918  15.343  1.00 38.38           H
ATOM   2816  HH2 TRP A 185       8.567  21.145  16.938  1.00 45.35           H
ATOM   2817  N   ASN A 186      11.115  24.355   9.155  1.00 22.02           N
ATOM   2818  CA  ASN A 186      10.410  25.510   8.540  1.00 31.14           C
ATOM   2819  C   ASN A 186       9.145  25.099   7.757  1.00 27.49           C
ATOM   2820  O   ASN A 186       8.149  25.789   7.769  1.00 27.56           O
ATOM   2821  CB  ASN A 186      11.354  26.225   7.568  1.00 23.93           C
ATOM   2822  CG  ASN A 186      12.432  26.987   8.309  1.00 28.90           C
ATOM   2823  OD1 ASN A 186      12.377  27.247   9.509  1.00 26.92           O
ATOM   2824  ND2 ASN A 186      13.481  27.416   7.528  1.00 22.23           N
ATOM   2825  H   ASN A 186      12.104  24.181   8.873  1.00 26.43           H
ATOM   2826  HA  ASN A 186      10.100  26.221   9.365  1.00 37.37           H
ATOM   2827  HB2 ASN A 186      11.817  25.473   6.877  1.00 28.72           H
ATOM   2828  HB3 ASN A 186      10.783  26.934   6.943  1.00 28.72           H
ATOM   2829 HD21 ASN A 186      14.273  27.936   7.929  1.00 26.68           H
ATOM   2830 HD22 ASN A 186      13.651  27.046   6.599  1.00 26.68           H
ATOM   2831  N   ILE A 187       9.230  23.950   7.061  1.00 29.02           N
ATOM   2832  CA  ILE A 187       8.108  23.336   6.346  1.00 28.63           C
ATOM   2833  C   ILE A 187       7.065  22.831   7.343  1.00 32.51           C
ATOM   2834  O   ILE A 187       5.878  23.110   7.182  1.00 30.97           O
ATOM   2835  CB  ILE A 187       8.578  22.178   5.438  1.00 30.32           C
ATOM   2836  CG1 ILE A 187       9.768  22.529   4.521  1.00 27.14           C
ATOM   2837  CG2 ILE A 187       7.390  21.689   4.591  1.00 28.56           C
ATOM   2838  CD1 ILE A 187       9.661  23.844   3.758  1.00 29.56           C
ATOM   2839  H   ILE A 187      10.113  23.454   7.067  1.00 34.83           H
ATOM   2840  HA  ILE A 187       7.643  24.098   5.720  1.00 34.36           H
ATOM   2841  HB  ILE A 187       8.896  21.350   6.073  1.00 36.39           H
ATOM   2842 HG12 ILE A 187      10.655  22.585   5.138  1.00 32.58           H
ATOM   2843 HG13 ILE A 187       9.933  21.725   3.808  1.00 32.58           H
ATOM   2844 HG21 ILE A 187       7.710  20.895   3.918  1.00 34.27           H
ATOM   2845 HG22 ILE A 187       6.596  21.300   5.228  1.00 34.27           H
ATOM   2846 HG23 ILE A 187       6.998  22.501   3.996  1.00 34.27           H
ATOM   2847 HD11 ILE A 187      10.470  23.900   3.028  1.00 35.48           H
ATOM   2848 HD12 ILE A 187       8.704  23.891   3.248  1.00 35.48           H
ATOM   2849 HD13 ILE A 187       9.748  24.688   4.441  1.00 35.48           H
ATOM   2850  N   TYR A 188       7.512  22.075   8.355  1.00 27.86           N
ATOM   2851  CA  TYR A 188       6.673  21.523   9.406  1.00 27.53           C
ATOM   2852  C   TYR A 188       5.884  22.601  10.145  1.00 32.70           C
ATOM   2853  O   TYR A 188       4.757  22.332  10.541  1.00 27.00           O
ATOM   2854  CB  TYR A 188       7.551  20.738  10.375  1.00 32.66           C
ATOM   2855  CG  TYR A 188       6.802  20.130  11.535  1.00 32.45           C
ATOM   2856  CD1 TYR A 188       5.952  19.036  11.309  1.00 34.20           C
ATOM   2857  CD2 TYR A 188       6.958  20.645  12.833  1.00 39.06           C
ATOM   2858  CE1 TYR A 188       5.272  18.430  12.376  1.00 33.73           C
ATOM   2859  CE2 TYR A 188       6.287  20.047  13.911  1.00 34.95           C
ATOM   2860  CZ  TYR A 188       5.441  18.937  13.679  1.00 38.29           C
ATOM   2861  OH  TYR A 188       4.789  18.348  14.711  1.00 36.04           O
ATOM   2862  H   TYR A 188       8.504  21.881   8.410  1.00 33.44           H
ATOM   2863  HA  TYR A 188       5.965  20.831   8.954  1.00 33.05           H
ATOM   2864  HB2 TYR A 188       8.031  19.934   9.816  1.00 39.19           H
ATOM   2865  HB3 TYR A 188       8.326  21.396  10.761  1.00 39.19           H
ATOM   2866  HD1 TYR A 188       5.820  18.676  10.309  1.00 41.04           H
ATOM   2867  HD2 TYR A 188       7.600  21.496  13.001  1.00 46.88           H
ATOM   2868  HE1 TYR A 188       4.624  17.584  12.202  1.00 40.49           H
ATOM   2869  HE2 TYR A 188       6.419  20.440  14.908  1.00 41.95           H
ATOM   2870  HH  TYR A 188       5.091  18.655  15.568  1.00 43.26           H
ATOM   2871  N   TRP A 189       6.455  23.798  10.333  1.00 29.76           N
ATOM   2872  CA  TRP A 189       5.806  24.896  11.032  1.00 33.64           C
ATOM   2873  C   TRP A 189       4.496  25.305  10.358  1.00 33.69           C
ATOM   2874  O   TRP A 189       3.560  25.675  11.061  1.00 36.74           O
ATOM   2875  CB  TRP A 189       6.765  26.081  11.142  1.00 31.44           C
ATOM   2876  CG  TRP A 189       6.314  27.194  12.041  1.00 31.59           C
ATOM   2877  CD1 TRP A 189       6.589  27.227  13.361  1.00 32.32           C
ATOM   2878  CD2 TRP A 189       5.592  28.441  11.761  1.00 21.42           C
ATOM   2879  NE1 TRP A 189       6.107  28.387  13.915  1.00 25.90           N
ATOM   2880  CE2 TRP A 189       5.516  29.192  12.976  1.00 25.95           C
ATOM   2881  CE3 TRP A 189       5.017  29.049  10.621  1.00 27.02           C
ATOM   2882  CZ2 TRP A 189       4.943  30.468  13.056  1.00 24.67           C
ATOM   2883  CZ3 TRP A 189       4.427  30.328  10.695  1.00 29.23           C
ATOM   2884  CH2 TRP A 189       4.398  31.042  11.902  1.00 28.80           C
ATOM   2885  H   TRP A 189       7.402  23.945  10.012  1.00 35.72           H
ATOM   2886  HA  TRP A 189       5.578  24.553  12.035  1.00 40.37           H
ATOM   2887  HB2 TRP A 189       7.713  25.708  11.534  1.00 37.74           H
ATOM   2888  HB3 TRP A 189       6.937  26.482  10.143  1.00 37.74           H
ATOM   2889  HD1 TRP A 189       7.133  26.460  13.894  1.00 38.79           H
ATOM   2890  HE1 TRP A 189       6.239  28.623  14.887  1.00 31.09           H
ATOM   2891  HE3 TRP A 189       5.048  28.535   9.673  1.00 32.43           H
ATOM   2892  HZ2 TRP A 189       4.928  31.004  13.992  1.00 29.61           H
ATOM   2893  HZ3 TRP A 189       3.997  30.786   9.824  1.00 35.09           H
ATOM   2894  HH2 TRP A 189       3.956  32.026  11.941  1.00 34.57           H
ATOM   2895  N   ASP A 190       4.436  25.224   9.023  1.00 30.87           N
ATOM   2896  CA  ASP A 190       3.238  25.497   8.233  1.00 34.06           C
ATOM   2897  C   ASP A 190       3.277  24.702   6.911  1.00 28.69           C
ATOM   2898  O   ASP A 190       3.657  25.238   5.866  1.00 30.83           O
ATOM   2899  CB  ASP A 190       3.050  27.001   8.026  1.00 28.93           C
ATOM   2900  CG  ASP A 190       1.773  27.371   7.270  1.00 38.18           C
ATOM   2901  OD1 ASP A 190       1.046  26.466   6.798  1.00 34.39           O
ATOM   2902  OD2 ASP A 190       1.526  28.593   7.174  1.00 36.59           O1-
ATOM   2903  H   ASP A 190       5.250  24.887   8.530  1.00 37.05           H
ATOM   2904  HA  ASP A 190       2.384  25.148   8.810  1.00 40.88           H
ATOM   2905  HB2 ASP A 190       3.033  27.523   8.982  1.00 34.72           H
ATOM   2906  HB3 ASP A 190       3.904  27.425   7.495  1.00 34.72           H
ATOM   2907  N   PRO A 191       2.854  23.428   6.940  1.00 32.44           N
ATOM   2908  CA  PRO A 191       2.875  22.567   5.768  1.00 29.44           C
ATOM   2909  C   PRO A 191       1.987  23.064   4.624  1.00 30.56           C
ATOM   2910  O   PRO A 191       2.436  23.049   3.481  1.00 32.05           O
ATOM   2911  CB  PRO A 191       2.396  21.211   6.288  1.00 29.01           C
ATOM   2912  CG  PRO A 191       2.770  21.226   7.772  1.00 27.41           C
ATOM   2913  CD  PRO A 191       2.494  22.678   8.132  1.00 28.65           C
ATOM   2914  HA  PRO A 191       3.906  22.430   5.441  1.00 35.33           H
ATOM   2915  HB2 PRO A 191       1.306  21.190   6.222  1.00 34.82           H
ATOM   2916  HB3 PRO A 191       2.814  20.359   5.755  1.00 34.82           H
ATOM   2917  HG2 PRO A 191       2.124  20.577   8.362  1.00 32.89           H
ATOM   2918  HG3 PRO A 191       3.818  20.958   7.906  1.00 32.89           H
ATOM   2919  HD2 PRO A 191       1.441  22.820   8.359  1.00 34.38           H
ATOM   2920  HD3 PRO A 191       3.110  22.943   8.984  1.00 34.38           H
ATOM   2921  N   ALA A 192       0.768  23.547   4.904  1.00 33.86           N
ATOM   2922  CA  ALA A 192      -0.144  24.009   3.857  1.00 33.87           C
ATOM   2923  C   ALA A 192       0.441  25.173   3.061  1.00 39.88           C
ATOM   2924  O   ALA A 192       0.333  25.180   1.833  1.00 37.03           O
ATOM   2925  CB  ALA A 192      -1.508  24.358   4.447  1.00 34.02           C
ATOM   2926  H   ALA A 192       0.443  23.556   5.862  1.00 40.64           H
ATOM   2927  HA  ALA A 192      -0.295  23.184   3.164  1.00 40.65           H
ATOM   2928  HB1 ALA A 192      -2.176  24.688   3.653  1.00 40.83           H
ATOM   2929  HB2 ALA A 192      -1.936  23.479   4.926  1.00 40.83           H
ATOM   2930  HB3 ALA A 192      -1.405  25.159   5.180  1.00 40.83           H
ATOM   2931  N   SER A 193       1.084  26.141   3.731  1.00 37.70           N
ATOM   2932  CA  SER A 193       1.752  27.232   3.026  1.00 25.29           C
ATOM   2933  C   SER A 193       2.911  26.728   2.171  1.00 25.21           C
ATOM   2934  O   SER A 193       3.069  27.167   1.034  1.00 29.60           O
ATOM   2935  CB  SER A 193       2.212  28.320   3.994  1.00 29.85           C
ATOM   2936  OG  SER A 193       1.069  28.949   4.526  1.00 36.08           O
ATOM   2937  H   SER A 193       1.153  26.100   4.741  1.00 45.24           H
ATOM   2938  HA  SER A 193       1.037  27.686   2.341  1.00 30.35           H
ATOM   2939  HB2 SER A 193       2.809  27.887   4.796  1.00 35.83           H
ATOM   2940  HB3 SER A 193       2.820  29.049   3.464  1.00 35.83           H
ATOM   2941  HG  SER A 193       1.005  28.712   5.458  1.00 43.31           H
ATOM   2942  N   ALA A 194       3.713  25.792   2.684  1.00 27.04           N
ATOM   2943  CA  ALA A 194       4.784  25.197   1.899  1.00 28.02           C
ATOM   2944  C   ALA A 194       4.252  24.441   0.672  1.00 30.32           C
ATOM   2945  O   ALA A 194       4.893  24.493  -0.375  1.00 28.33           O
ATOM   2946  CB  ALA A 194       5.624  24.296   2.785  1.00 27.94           C
ATOM   2947  H   ALA A 194       3.556  25.453   3.624  1.00 32.45           H
ATOM   2948  HA  ALA A 194       5.429  26.003   1.547  1.00 33.64           H
ATOM   2949  HB1 ALA A 194       6.440  23.877   2.195  1.00 33.53           H
ATOM   2950  HB2 ALA A 194       6.039  24.872   3.611  1.00 33.53           H
ATOM   2951  HB3 ALA A 194       5.013  23.494   3.191  1.00 33.53           H
ATOM   2952  N   LYS A 195       3.089  23.769   0.779  1.00 38.65           N
ATOM   2953  CA  LYS A 195       2.416  23.103  -0.348  1.00 33.99           C
ATOM   2954  C   LYS A 195       2.061  24.112  -1.438  1.00 32.55           C
ATOM   2955  O   LYS A 195       2.333  23.870  -2.613  1.00 36.94           O
ATOM   2956  CB  LYS A 195       1.173  22.329   0.127  1.00 34.98           C
ATOM   2957  CG  LYS A 195       0.562  21.458  -0.993  1.00 32.18           C
ATOM   2958  CD  LYS A 195      -0.380  20.390  -0.405  1.00 45.41           C
ATOM   2959  CE  LYS A 195      -1.224  19.639  -1.448  1.00 46.13           C
ATOM   2960  NZ  LYS A 195      -0.402  19.020  -2.504  1.00 43.62           N1+
ATOM   2961  H   LYS A 195       2.618  23.771   1.675  1.00 46.39           H
ATOM   2962  HA  LYS A 195       3.122  22.384  -0.764  1.00 40.80           H
ATOM   2963  HB2 LYS A 195       1.446  21.690   0.968  1.00 41.98           H
ATOM   2964  HB3 LYS A 195       0.417  23.031   0.473  1.00 41.98           H
ATOM   2965  HG2 LYS A 195       0.029  22.084  -1.708  1.00 38.62           H
ATOM   2966  HG3 LYS A 195       1.374  20.942  -1.506  1.00 38.62           H
ATOM   2967  HD2 LYS A 195       0.215  19.660   0.142  1.00 54.50           H
ATOM   2968  HD3 LYS A 195      -1.062  20.869   0.299  1.00 54.50           H
ATOM   2969  HE2 LYS A 195      -1.839  18.880  -0.960  1.00 55.36           H
ATOM   2970  HE3 LYS A 195      -1.884  20.371  -1.918  1.00 55.36           H
ATOM   2971  HZ1 LYS A 195      -0.915  18.295  -2.982  1.00 52.35           H
ATOM   2972  HZ2 LYS A 195      -0.097  19.726  -3.163  1.00 52.35           H
ATOM   2973  HZ3 LYS A 195       0.436  18.611  -2.100  1.00 52.35           H
ATOM   2974  N   THR A 196       1.518  25.268  -1.033  1.00 33.35           N
ATOM   2975  CA  THR A 196       1.172  26.349  -1.945  1.00 36.47           C
ATOM   2976  C   THR A 196       2.396  26.864  -2.704  1.00 37.60           C
ATOM   2977  O   THR A 196       2.310  27.056  -3.917  1.00 33.73           O
ATOM   2978  CB  THR A 196       0.424  27.451  -1.183  1.00 32.26           C
ATOM   2979  OG1 THR A 196      -0.812  26.937  -0.737  1.00 40.41           O
ATOM   2980  CG2 THR A 196       0.157  28.702  -2.027  1.00 32.71           C
ATOM   2981  H   THR A 196       1.328  25.402  -0.049  1.00 40.02           H
ATOM   2982  HA  THR A 196       0.475  25.930  -2.672  1.00 43.76           H
ATOM   2983  HB  THR A 196       1.007  27.751  -0.312  1.00 38.72           H
ATOM   2984  HG1 THR A 196      -1.052  27.402   0.071  1.00 48.49           H
ATOM   2985 HG21 THR A 196      -0.395  29.426  -1.426  1.00 39.26           H
ATOM   2986 HG22 THR A 196       1.091  29.164  -2.350  1.00 39.26           H
ATOM   2987 HG23 THR A 196      -0.455  28.442  -2.891  1.00 39.26           H
ATOM   2988  N   VAL A 197       3.520  27.087  -2.009  1.00 29.78           N
ATOM   2989  CA  VAL A 197       4.728  27.610  -2.634  1.00 32.56           C
ATOM   2990  C   VAL A 197       5.331  26.567  -3.573  1.00 27.27           C
ATOM   2991  O   VAL A 197       5.617  26.913  -4.715  1.00 28.90           O
ATOM   2992  CB  VAL A 197       5.757  28.151  -1.612  1.00 29.07           C
ATOM   2993  CG1 VAL A 197       7.019  28.628  -2.355  1.00 28.25           C
ATOM   2994  CG2 VAL A 197       5.186  29.334  -0.806  1.00 27.14           C
ATOM   2995  H   VAL A 197       3.532  26.910  -1.012  1.00 35.74           H
ATOM   2996  HA  VAL A 197       4.424  28.463  -3.244  1.00 39.08           H
ATOM   2997  HB  VAL A 197       6.030  27.348  -0.925  1.00 34.89           H
ATOM   2998 HG11 VAL A 197       7.710  29.114  -1.672  1.00 33.90           H
ATOM   2999 HG12 VAL A 197       7.537  27.780  -2.799  1.00 33.90           H
ATOM   3000 HG13 VAL A 197       6.746  29.346  -3.127  1.00 33.90           H
ATOM   3001 HG21 VAL A 197       5.926  29.697  -0.096  1.00 32.57           H
ATOM   3002 HG22 VAL A 197       4.915  30.148  -1.474  1.00 32.57           H
ATOM   3003 HG23 VAL A 197       4.309  29.022  -0.246  1.00 32.57           H
ATOM   3004  N   PHE A 198       5.572  25.329  -3.118  1.00 31.28           N
ATOM   3005  CA  PHE A 198       6.304  24.355  -3.929  1.00 31.50           C
ATOM   3006  C   PHE A 198       5.501  23.892  -5.163  1.00 38.36           C
ATOM   3007  O   PHE A 198       6.105  23.516  -6.167  1.00 30.28           O
ATOM   3008  CB  PHE A 198       6.825  23.184  -3.085  1.00 33.30           C
ATOM   3009  CG  PHE A 198       8.022  23.496  -2.210  1.00 30.82           C
ATOM   3010  CD1 PHE A 198       7.905  23.530  -0.811  1.00 36.25           C
ATOM   3011  CD2 PHE A 198       9.276  23.747  -2.803  1.00 30.40           C
ATOM   3012  CE1 PHE A 198       9.012  23.882  -0.022  1.00 29.03           C
ATOM   3013  CE2 PHE A 198      10.390  24.085  -2.014  1.00 31.94           C
ATOM   3014  CZ  PHE A 198      10.249  24.167  -0.620  1.00 26.38           C
ATOM   3015  H   PHE A 198       5.313  25.079  -2.173  1.00 37.55           H
ATOM   3016  HA  PHE A 198       7.185  24.863  -4.317  1.00 37.81           H
ATOM   3017  HB2 PHE A 198       6.013  22.770  -2.485  1.00 39.97           H
ATOM   3018  HB3 PHE A 198       7.165  22.421  -3.778  1.00 39.97           H
ATOM   3019  HD1 PHE A 198       6.974  23.284  -0.332  1.00 43.51           H
ATOM   3020  HD2 PHE A 198       9.372  23.705  -3.872  1.00 36.48           H
ATOM   3021  HE1 PHE A 198       8.909  23.923   1.048  1.00 34.84           H
ATOM   3022  HE2 PHE A 198      11.343  24.299  -2.470  1.00 38.34           H
ATOM   3023  HZ  PHE A 198      11.095  24.438  -0.005  1.00 31.66           H
ATOM   3024  N   GLY A 199       4.161  23.932  -5.091  1.00 35.42           N
ATOM   3025  CA  GLY A 199       3.251  23.572  -6.177  1.00 44.79           C
ATOM   3026  C   GLY A 199       2.793  24.751  -7.041  1.00 45.04           C
ATOM   3027  O   GLY A 199       1.939  24.547  -7.902  1.00 50.92           O
ATOM   3028  H   GLY A 199       3.738  24.207  -4.213  1.00 42.51           H
ATOM   3029  HA2 GLY A 199       3.729  22.839  -6.826  1.00 53.76           H
ATOM   3030  HA3 GLY A 199       2.362  23.133  -5.729  1.00 53.76           H
ATOM   3031  N   CYS A 200       3.337  25.962  -6.846  1.00 49.42           N
ATOM   3032  CA  CYS A 200       2.908  27.148  -7.581  1.00 41.96           C
ATOM   3033  C   CYS A 200       3.566  27.197  -8.976  1.00 42.79           C
ATOM   3034  O   CYS A 200       4.793  27.276  -9.075  1.00 38.28           O
ATOM   3035  CB  CYS A 200       3.260  28.396  -6.761  1.00 45.68           C
ATOM   3036  SG  CYS A 200       2.701  29.887  -7.616  1.00 40.68           S
ATOM   3037  H   CYS A 200       4.020  26.081  -6.111  1.00 59.31           H
ATOM   3038  HA  CYS A 200       1.822  27.118  -7.660  1.00 50.36           H
ATOM   3039  HB2 CYS A 200       2.752  28.358  -5.802  1.00 54.82           H
ATOM   3040  HB3 CYS A 200       4.336  28.453  -6.593  1.00 54.82           H
ATOM   3041  HG  CYS A 200       3.705  29.932  -8.500  1.00 48.83           H
ATOM   3042  N   PRO A 201       2.802  27.222 -10.081  1.00 46.26           N
ATOM   3043  CA  PRO A 201       3.403  27.388 -11.402  1.00 41.50           C
ATOM   3044  C   PRO A 201       3.965  28.802 -11.571  1.00 46.71           C
ATOM   3045  O   PRO A 201       3.439  29.763 -11.004  1.00 50.72           O
ATOM   3046  CB  PRO A 201       2.233  27.168 -12.372  1.00 49.59           C
ATOM   3047  CG  PRO A 201       0.992  27.557 -11.570  1.00 47.70           C
ATOM   3048  CD  PRO A 201       1.351  27.111 -10.151  1.00 48.86           C
ATOM   3049  HA  PRO A 201       4.138  26.611 -11.614  1.00 49.81           H
ATOM   3050  HB2 PRO A 201       2.311  27.702 -13.319  1.00 59.51           H
ATOM   3051  HB3 PRO A 201       2.182  26.093 -12.559  1.00 59.51           H
ATOM   3052  HG2 PRO A 201       0.825  28.634 -11.635  1.00 57.25           H
ATOM   3053  HG3 PRO A 201       0.112  27.010 -11.909  1.00 57.25           H
ATOM   3054  HD2 PRO A 201       0.853  27.783  -9.451  1.00 58.64           H
ATOM   3055  HD3 PRO A 201       1.056  26.070 -10.009  1.00 58.64           H
ATOM   3056  N   GLY A 202       5.029  28.920 -12.378  1.00 45.15           N
ATOM   3057  CA  GLY A 202       5.593  30.215 -12.771  1.00 49.97           C
ATOM   3058  C   GLY A 202       6.339  30.953 -11.649  1.00 39.13           C
ATOM   3059  O   GLY A 202       6.574  32.156 -11.764  1.00 41.76           O
ATOM   3060  H   GLY A 202       5.431  28.088 -12.783  1.00 54.18           H
ATOM   3061  HA2 GLY A 202       6.287  30.063 -13.597  1.00 59.97           H
ATOM   3062  HA3 GLY A 202       4.776  30.857 -13.105  1.00 59.97           H
ATOM   3063  N   LEU A 203       6.758  30.218 -10.613  1.00 48.96           N
ATOM   3064  CA  LEU A 203       7.640  30.684  -9.552  1.00 32.41           C
ATOM   3065  C   LEU A 203       8.923  29.850  -9.606  1.00 29.36           C
ATOM   3066  O   LEU A 203       8.870  28.623  -9.483  1.00 35.30           O
ATOM   3067  CB  LEU A 203       6.890  30.550  -8.221  1.00 35.74           C
ATOM   3068  CG  LEU A 203       7.623  31.184  -7.018  1.00 38.21           C
ATOM   3069  CD1 LEU A 203       7.602  32.718  -7.107  1.00 37.48           C
ATOM   3070  CD2 LEU A 203       6.926  30.743  -5.728  1.00 38.11           C
ATOM   3071  H   LEU A 203       6.496  29.243 -10.585  1.00 58.76           H
ATOM   3072  HA  LEU A 203       7.892  31.731  -9.714  1.00 38.89           H
ATOM   3073  HB2 LEU A 203       5.899  31.000  -8.315  1.00 42.90           H
ATOM   3074  HB3 LEU A 203       6.746  29.487  -8.022  1.00 42.90           H
ATOM   3075  HG  LEU A 203       8.661  30.847  -7.000  1.00 45.86           H
ATOM   3076 HD11 LEU A 203       8.037  33.149  -6.208  1.00 44.98           H
ATOM   3077 HD12 LEU A 203       8.181  33.053  -7.967  1.00 44.98           H
ATOM   3078 HD13 LEU A 203       6.578  33.075  -7.201  1.00 44.98           H
ATOM   3079 HD21 LEU A 203       7.417  31.187  -4.862  1.00 45.73           H
ATOM   3080 HD22 LEU A 203       5.882  31.056  -5.747  1.00 45.73           H
ATOM   3081 HD23 LEU A 203       6.972  29.657  -5.635  1.00 45.73           H
ATOM   3082  N   ARG A 204      10.065  30.516  -9.803  1.00 29.49           N
ATOM   3083  CA  ARG A 204      11.376  29.894  -9.695  1.00 29.09           C
ATOM   3084  C   ARG A 204      11.713  29.752  -8.208  1.00 41.04           C
ATOM   3085  O   ARG A 204      11.738  30.755  -7.500  1.00 31.57           O
ATOM   3086  CB  ARG A 204      12.434  30.694 -10.456  1.00 30.47           C
ATOM   3087  CG  ARG A 204      13.796  29.971 -10.419  1.00 27.72           C
ATOM   3088  CD  ARG A 204      14.775  30.600 -11.408  1.00 29.39           C
ATOM   3089  NE  ARG A 204      16.138  30.060 -11.277  1.00 27.94           N
ATOM   3090  CZ  ARG A 204      16.640  28.951 -11.844  1.00 41.36           C
ATOM   3091  NH1 ARG A 204      15.901  28.093 -12.547  1.00 42.14           N
ATOM   3092  NH2 ARG A 204      17.937  28.683 -11.723  1.00 39.46           N1+
ATOM   3093  H   ARG A 204      10.031  31.521  -9.909  1.00 35.39           H
ATOM   3094  HA  ARG A 204      11.328  28.924 -10.167  1.00 34.91           H
ATOM   3095  HB2 ARG A 204      12.118  30.807 -11.495  1.00 36.57           H
ATOM   3096  HB3 ARG A 204      12.531  31.683 -10.012  1.00 36.57           H
ATOM   3097  HG2 ARG A 204      14.212  30.003  -9.413  1.00 33.27           H
ATOM   3098  HG3 ARG A 204      13.653  28.928 -10.704  1.00 33.27           H
ATOM   3099  HD2 ARG A 204      14.415  30.437 -12.424  1.00 35.27           H
ATOM   3100  HD3 ARG A 204      14.813  31.675 -11.235  1.00 35.27           H
ATOM   3101  HE  ARG A 204      16.772  30.630 -10.731  1.00 33.53           H
ATOM   3102 HH11 ARG A 204      14.910  28.250 -12.662  1.00 50.57           H
ATOM   3103 HH12 ARG A 204      16.338  27.273 -12.944  1.00 50.57           H
ATOM   3104 HH21 ARG A 204      18.538  29.314 -11.209  1.00 47.35           H
ATOM   3105 HH22 ARG A 204      18.318  27.855 -12.155  1.00 47.35           H
ATOM   3106  N   ARG A 205      11.953  28.516  -7.747  1.00 22.87           N
ATOM   3107  CA  ARG A 205      12.356  28.195  -6.375  1.00 24.81           C
ATOM   3108  C   ARG A 205      13.713  27.514  -6.386  1.00 30.67           C
ATOM   3109  O   ARG A 205      13.871  26.480  -7.034  1.00 24.59           O
ATOM   3110  CB  ARG A 205      11.360  27.243  -5.720  1.00 30.62           C
ATOM   3111  CG  ARG A 205       9.939  27.794  -5.603  1.00 26.86           C
ATOM   3112  CD  ARG A 205       8.985  26.639  -5.294  1.00 27.67           C
ATOM   3113  NE  ARG A 205       8.874  25.727  -6.449  1.00 36.62           N
ATOM   3114  CZ  ARG A 205       8.036  25.891  -7.478  1.00 39.20           C
ATOM   3115  NH1 ARG A 205       6.927  26.616  -7.339  1.00 32.85           N
ATOM   3116  NH2 ARG A 205       8.314  25.324  -8.658  1.00 34.78           N1+
ATOM   3117  H   ARG A 205      11.899  27.748  -8.399  1.00 27.46           H
ATOM   3118  HA  ARG A 205      12.412  29.100  -5.776  1.00 29.78           H
ATOM   3119  HB2 ARG A 205      11.354  26.306  -6.279  1.00 36.75           H
ATOM   3120  HB3 ARG A 205      11.716  27.023  -4.712  1.00 36.75           H
ATOM   3121  HG2 ARG A 205       9.894  28.551  -4.820  1.00 32.24           H
ATOM   3122  HG3 ARG A 205       9.631  28.250  -6.543  1.00 32.24           H
ATOM   3123  HD2 ARG A 205       9.309  26.085  -4.413  1.00 33.21           H
ATOM   3124  HD3 ARG A 205       8.018  27.081  -5.068  1.00 33.21           H
ATOM   3125  HE  ARG A 205       9.684  25.146  -6.614  1.00 43.95           H
ATOM   3126 HH11 ARG A 205       6.707  27.028  -6.443  1.00 39.43           H
ATOM   3127 HH12 ARG A 205       6.291  26.737  -8.112  1.00 39.43           H
ATOM   3128 HH21 ARG A 205       9.153  24.776  -8.776  1.00 41.75           H
ATOM   3129 HH22 ARG A 205       7.680  25.452  -9.430  1.00 41.75           H
ATOM   3130  N   ILE A 206      14.649  28.049  -5.608  1.00 27.38           N
ATOM   3131  CA  ILE A 206      15.875  27.368  -5.214  1.00 24.43           C
ATOM   3132  C   ILE A 206      15.679  26.869  -3.779  1.00 31.12           C
ATOM   3133  O   ILE A 206      15.175  27.620  -2.945  1.00 25.79           O
ATOM   3134  CB  ILE A 206      17.093  28.301  -5.329  1.00 24.60           C
ATOM   3135  CG1 ILE A 206      17.200  29.071  -6.668  1.00 35.76           C
ATOM   3136  CG2 ILE A 206      18.370  27.497  -5.051  1.00 29.34           C
ATOM   3137  CD1 ILE A 206      17.086  28.231  -7.943  1.00 34.85           C
ATOM   3138  H   ILE A 206      14.420  28.889  -5.095  1.00 32.86           H
ATOM   3139  HA  ILE A 206      16.042  26.518  -5.872  1.00 29.32           H
ATOM   3140  HB  ILE A 206      17.014  29.039  -4.533  1.00 29.52           H
ATOM   3141 HG12 ILE A 206      16.407  29.820  -6.697  1.00 42.91           H
ATOM   3142 HG13 ILE A 206      18.144  29.611  -6.696  1.00 42.91           H
ATOM   3143 HG21 ILE A 206      19.251  28.107  -5.245  1.00 35.21           H
ATOM   3144 HG22 ILE A 206      18.395  27.183  -4.008  1.00 35.21           H
ATOM   3145 HG23 ILE A 206      18.394  26.612  -5.685  1.00 35.21           H
ATOM   3146 HD11 ILE A 206      17.323  28.857  -8.800  1.00 41.83           H
ATOM   3147 HD12 ILE A 206      17.783  27.395  -7.907  1.00 41.83           H
ATOM   3148 HD13 ILE A 206      16.066  27.871  -8.059  1.00 41.83           H
ATOM   3149  N   MET A 207      16.053  25.614  -3.500  1.00 25.93           N
ATOM   3150  CA  MET A 207      15.779  24.947  -2.226  1.00 24.99           C
ATOM   3151  C   MET A 207      17.060  24.422  -1.597  1.00 28.55           C
ATOM   3152  O   MET A 207      17.658  23.469  -2.084  1.00 27.91           O
ATOM   3153  CB  MET A 207      14.745  23.848  -2.447  1.00 25.30           C
ATOM   3154  CG  MET A 207      14.320  23.097  -1.184  1.00 27.85           C
ATOM   3155  SD  MET A 207      13.534  21.533  -1.638  1.00 32.25           S
ATOM   3156  CE  MET A 207      12.593  21.138  -0.158  1.00 29.05           C
ATOM   3157  H   MET A 207      16.489  25.063  -4.227  1.00 31.12           H
ATOM   3158  HA  MET A 207      15.341  25.663  -1.529  1.00 29.99           H
ATOM   3159  HB2 MET A 207      13.854  24.290  -2.892  1.00 30.37           H
ATOM   3160  HB3 MET A 207      15.159  23.131  -3.154  1.00 30.37           H
ATOM   3161  HG2 MET A 207      15.198  22.869  -0.579  1.00 33.43           H
ATOM   3162  HG3 MET A 207      13.638  23.709  -0.594  1.00 33.43           H
ATOM   3163  HE1 MET A 207      12.033  20.218  -0.318  1.00 34.87           H
ATOM   3164  HE2 MET A 207      13.292  21.002   0.663  1.00 34.87           H
ATOM   3165  HE3 MET A 207      11.903  21.948   0.072  1.00 34.87           H
ATOM   3166  N   PHE A 208      17.434  25.042  -0.476  1.00 20.59           N
ATOM   3167  CA  PHE A 208      18.449  24.594   0.457  1.00 22.30           C
ATOM   3168  C   PHE A 208      17.760  23.786   1.543  1.00 25.74           C
ATOM   3169  O   PHE A 208      17.417  24.290   2.610  1.00 27.38           O
ATOM   3170  CB  PHE A 208      19.215  25.807   0.999  1.00 25.71           C
ATOM   3171  CG  PHE A 208      20.220  26.305  -0.009  1.00 29.36           C
ATOM   3172  CD1 PHE A 208      19.831  27.150  -1.066  1.00 28.95           C
ATOM   3173  CD2 PHE A 208      21.546  25.850   0.070  1.00 29.16           C
ATOM   3174  CE1 PHE A 208      20.775  27.527  -2.032  1.00 25.70           C
ATOM   3175  CE2 PHE A 208      22.494  26.243  -0.885  1.00 24.54           C
ATOM   3176  CZ  PHE A 208      22.104  27.077  -1.934  1.00 22.01           C
ATOM   3177  H   PHE A 208      16.878  25.824  -0.170  1.00 24.72           H
ATOM   3178  HA  PHE A 208      19.158  23.944  -0.057  1.00 26.77           H
ATOM   3179  HB2 PHE A 208      18.510  26.599   1.252  1.00 30.86           H
ATOM   3180  HB3 PHE A 208      19.742  25.524   1.910  1.00 30.86           H
ATOM   3181  HD1 PHE A 208      18.812  27.501  -1.138  1.00 34.74           H
ATOM   3182  HD2 PHE A 208      21.836  25.196   0.874  1.00 35.00           H
ATOM   3183  HE1 PHE A 208      20.477  28.166  -2.849  1.00 30.85           H
ATOM   3184  HE2 PHE A 208      23.514  25.896  -0.816  1.00 29.46           H
ATOM   3185  HZ  PHE A 208      22.828  27.351  -2.680  1.00 26.42           H
ATOM   3186  N   SER A 209      17.582  22.505   1.236  1.00 25.92           N
ATOM   3187  CA  SER A 209      17.122  21.481   2.155  1.00 21.46           C
ATOM   3188  C   SER A 209      18.289  20.924   2.970  1.00 24.44           C
ATOM   3189  O   SER A 209      19.444  21.301   2.759  1.00 21.50           O
ATOM   3190  CB  SER A 209      16.392  20.417   1.327  1.00 23.44           C
ATOM   3191  OG  SER A 209      17.254  19.842   0.373  1.00 25.55           O
ATOM   3192  H   SER A 209      17.903  22.186   0.334  1.00 31.11           H
ATOM   3193  HA  SER A 209      16.412  21.908   2.860  1.00 25.76           H
ATOM   3194  HB2 SER A 209      16.008  19.627   1.964  1.00 28.13           H
ATOM   3195  HB3 SER A 209      15.554  20.888   0.813  1.00 28.13           H
ATOM   3196  HG  SER A 209      17.519  18.970   0.690  1.00 30.67           H
ATOM   3197  N   LEU A 210      17.990  20.004   3.897  1.00 25.81           N
ATOM   3198  CA  LEU A 210      19.003  19.432   4.789  1.00 25.91           C
ATOM   3199  C   LEU A 210      20.121  18.694   4.001  1.00 23.00           C
ATOM   3200  O   LEU A 210      21.248  18.638   4.426  1.00 24.42           O
ATOM   3201  CB  LEU A 210      18.391  18.540   5.876  1.00 28.21           C
ATOM   3202  CG  LEU A 210      17.409  19.298   6.813  1.00 26.86           C
ATOM   3203  CD1 LEU A 210      17.049  18.385   7.989  1.00 24.98           C
ATOM   3204  CD2 LEU A 210      17.935  20.645   7.321  1.00 24.43           C
ATOM   3205  H   LEU A 210      17.031  19.798   4.063  1.00 30.98           H
ATOM   3206  HA  LEU A 210      19.529  20.255   5.339  1.00 31.10           H
ATOM   3207  HB2 LEU A 210      17.849  17.693   5.420  1.00 33.86           H
ATOM   3208  HB3 LEU A 210      19.209  18.102   6.482  1.00 33.86           H
ATOM   3209  HG  LEU A 210      16.473  19.500   6.240  1.00 32.24           H
ATOM   3210 HD11 LEU A 210      16.227  18.824   8.579  1.00 29.98           H
ATOM   3211 HD12 LEU A 210      16.720  17.401   7.659  1.00 29.98           H
ATOM   3212 HD13 LEU A 210      17.894  18.254   8.672  1.00 29.98           H
ATOM   3213 HD21 LEU A 210      17.238  21.084   8.052  1.00 29.32           H
ATOM   3214 HD22 LEU A 210      18.900  20.559   7.822  1.00 29.32           H
ATOM   3215 HD23 LEU A 210      18.026  21.378   6.511  1.00 29.32           H
ATOM   3216  N   ASP A 211      19.783  18.223   2.780  1.00 27.96           N
ATOM   3217  CA  ASP A 211      20.705  17.669   1.786  1.00 26.81           C
ATOM   3218  C   ASP A 211      21.964  18.527   1.578  1.00 23.97           C
ATOM   3219  O   ASP A 211      23.076  17.989   1.558  1.00 23.27           O
ATOM   3220  CB  ASP A 211      20.012  17.508   0.417  1.00 22.29           C
ATOM   3221  CG  ASP A 211      18.735  16.696   0.486  1.00 27.62           C
ATOM   3222  OD1 ASP A 211      17.709  17.258   0.926  1.00 24.27           O
ATOM   3223  OD2 ASP A 211      18.792  15.523   0.065  1.00 28.13           O1-
ATOM   3224  H   ASP A 211      18.820  18.316   2.490  1.00 33.56           H
ATOM   3225  HA  ASP A 211      21.013  16.683   2.136  1.00 32.18           H
ATOM   3226  HB2 ASP A 211      19.762  18.508   0.067  1.00 26.75           H
ATOM   3227  HB3 ASP A 211      20.718  17.027  -0.262  1.00 26.75           H
ATOM   3228  N   SER A 212      21.791  19.847   1.414  1.00 22.33           N
ATOM   3229  CA  SER A 212      22.890  20.797   1.298  1.00 23.85           C
ATOM   3230  C   SER A 212      23.422  21.220   2.667  1.00 22.72           C
ATOM   3231  O   SER A 212      24.631  21.209   2.887  1.00 22.53           O
ATOM   3232  CB  SER A 212      22.486  22.025   0.464  1.00 20.59           C
ATOM   3233  OG  SER A 212      21.364  22.695   0.986  1.00 29.98           O
ATOM   3234  H   SER A 212      20.856  20.228   1.483  1.00 26.80           H
ATOM   3235  HA  SER A 212      23.706  20.310   0.763  1.00 28.63           H
ATOM   3236  HB2 SER A 212      23.304  22.737   0.487  1.00 24.72           H
ATOM   3237  HB3 SER A 212      22.285  21.734  -0.568  1.00 24.72           H
ATOM   3238  HG  SER A 212      20.575  22.194   0.753  1.00 35.98           H
ATOM   3239  N   THR A 213      22.541  21.648   3.570  1.00 29.68           N
ATOM   3240  CA  THR A 213      22.956  22.336   4.795  1.00 23.76           C
ATOM   3241  C   THR A 213      23.658  21.371   5.770  1.00 30.79           C
ATOM   3242  O   THR A 213      24.441  21.849   6.590  1.00 26.28           O
ATOM   3243  CB  THR A 213      21.756  23.060   5.427  1.00 23.81           C
ATOM   3244  OG1 THR A 213      20.751  22.138   5.751  1.00 20.30           O
ATOM   3245  CG2 THR A 213      21.115  24.132   4.545  1.00 22.79           C
ATOM   3246  H   THR A 213      21.556  21.660   3.333  1.00 35.63           H
ATOM   3247  HA  THR A 213      23.680  23.104   4.521  1.00 28.52           H
ATOM   3248  HB  THR A 213      22.094  23.536   6.347  1.00 28.57           H
ATOM   3249  HG1 THR A 213      21.120  21.508   6.374  1.00 24.36           H
ATOM   3250 HG21 THR A 213      20.269  24.577   5.073  1.00 27.35           H
ATOM   3251 HG22 THR A 213      21.838  24.915   4.326  1.00 27.35           H
ATOM   3252 HG23 THR A 213      20.733  23.703   3.620  1.00 27.35           H
ATOM   3253  N   ASN A 214      23.439  20.042   5.683  1.00 23.84           N
ATOM   3254  CA  ASN A 214      24.156  19.054   6.512  1.00 26.22           C
ATOM   3255  C   ASN A 214      25.660  19.025   6.250  1.00 28.12           C
ATOM   3256  O   ASN A 214      26.411  18.543   7.090  1.00 24.56           O
ATOM   3257  CB  ASN A 214      23.644  17.627   6.297  1.00 27.31           C
ATOM   3258  CG  ASN A 214      22.255  17.347   6.840  1.00 29.39           C
ATOM   3259  OD1 ASN A 214      21.739  18.048   7.699  1.00 29.85           O
ATOM   3260  ND2 ASN A 214      21.677  16.238   6.412  1.00 31.58           N
ATOM   3261  H   ASN A 214      22.758  19.701   5.019  1.00 28.62           H
ATOM   3262  HA  ASN A 214      23.998  19.316   7.557  1.00 31.47           H
ATOM   3263  HB2 ASN A 214      23.684  17.380   5.236  1.00 32.78           H
ATOM   3264  HB3 ASN A 214      24.319  16.950   6.820  1.00 32.78           H
ATOM   3265 HD21 ASN A 214      20.773  15.976   6.776  1.00 37.91           H
ATOM   3266 HD22 ASN A 214      22.147  15.653   5.739  1.00 37.91           H
ATOM   3267  N   THR A 215      26.098  19.472   5.070  1.00 28.28           N
ATOM   3268  CA  THR A 215      27.489  19.356   4.644  1.00 29.73           C
ATOM   3269  C   THR A 215      28.317  20.570   5.089  1.00 32.99           C
ATOM   3270  O   THR A 215      29.493  20.663   4.735  1.00 40.55           O
ATOM   3271  CB  THR A 215      27.559  19.125   3.119  1.00 39.63           C
ATOM   3272  OG1 THR A 215      27.207  20.306   2.441  1.00 32.37           O
ATOM   3273  CG2 THR A 215      26.647  17.996   2.610  1.00 35.38           C
ATOM   3274  H   THR A 215      25.435  19.879   4.425  1.00 33.95           H
ATOM   3275  HA  THR A 215      27.931  18.475   5.113  1.00 35.68           H
ATOM   3276  HB  THR A 215      28.589  18.872   2.864  1.00 47.57           H
ATOM   3277  HG1 THR A 215      26.339  20.590   2.748  1.00 38.85           H
ATOM   3278 HG21 THR A 215      26.781  17.893   1.536  1.00 42.47           H
ATOM   3279 HG22 THR A 215      26.897  17.055   3.102  1.00 42.47           H
ATOM   3280 HG23 THR A 215      25.598  18.237   2.783  1.00 42.47           H
ATOM   3281  N   VAL A 216      27.702  21.495   5.847  1.00 34.59           N
ATOM   3282  CA  VAL A 216      28.312  22.726   6.319  1.00 39.48           C
ATOM   3283  C   VAL A 216      27.949  22.932   7.811  1.00 38.60           C
ATOM   3284  O   VAL A 216      27.158  23.818   8.140  1.00 40.34           O
ATOM   3285  CB  VAL A 216      27.911  23.899   5.386  1.00 38.70           C
ATOM   3286  CG1 VAL A 216      28.732  25.150   5.714  1.00 49.96           C
ATOM   3287  CG2 VAL A 216      28.160  23.607   3.895  1.00 39.87           C
ATOM   3288  H   VAL A 216      26.732  21.351   6.093  1.00 41.52           H
ATOM   3289  HA  VAL A 216      29.394  22.619   6.265  1.00 47.38           H
ATOM   3290  HB  VAL A 216      26.851  24.125   5.516  1.00 46.45           H
ATOM   3291 HG11 VAL A 216      28.363  25.966   5.099  1.00 59.96           H
ATOM   3292 HG12 VAL A 216      28.618  25.431   6.761  1.00 59.96           H
ATOM   3293 HG13 VAL A 216      29.789  24.979   5.503  1.00 59.96           H
ATOM   3294 HG21 VAL A 216      27.933  24.488   3.296  1.00 47.85           H
ATOM   3295 HG22 VAL A 216      29.204  23.334   3.740  1.00 47.85           H
ATOM   3296 HG23 VAL A 216      27.515  22.799   3.553  1.00 47.85           H
ATOM   3297  N   PRO A 217      28.503  22.126   8.744  1.00 47.20           N
ATOM   3298  CA  PRO A 217      28.190  22.237  10.174  1.00 45.31           C
ATOM   3299  C   PRO A 217      28.970  23.365  10.869  1.00 51.45           C
ATOM   3300  O   PRO A 217      30.003  23.803  10.349  1.00 38.48           O
ATOM   3301  CB  PRO A 217      28.646  20.888  10.747  1.00 47.48           C
ATOM   3302  CG  PRO A 217      29.842  20.520   9.873  1.00 39.37           C
ATOM   3303  CD  PRO A 217      29.388  20.997   8.491  1.00 49.03           C
ATOM   3304  HA  PRO A 217      27.120  22.297  10.363  1.00 54.38           H
ATOM   3305  HB2 PRO A 217      28.881  20.896  11.812  1.00 56.99           H
ATOM   3306  HB3 PRO A 217      27.848  20.170  10.555  1.00 56.99           H
ATOM   3307  HG2 PRO A 217      30.740  21.034  10.219  1.00 47.25           H
ATOM   3308  HG3 PRO A 217      30.000  19.442   9.851  1.00 47.25           H
ATOM   3309  HD2 PRO A 217      30.265  21.290   7.914  1.00 58.84           H
ATOM   3310  HD3 PRO A 217      28.826  20.194   8.013  1.00 58.84           H
ATOM   3311  N   VAL A 218      28.474  23.810  12.045  1.00 42.64           N
ATOM   3312  CA  VAL A 218      29.123  24.837  12.877  1.00 54.77           C
ATOM   3313  C   VAL A 218      30.223  24.168  13.722  1.00 42.66           C
ATOM   3314  O   VAL A 218      29.904  23.352  14.588  1.00 41.15           O
ATOM   3315  CB  VAL A 218      28.105  25.602  13.771  1.00 54.09           C
ATOM   3316  CG1 VAL A 218      28.759  26.855  14.374  1.00 45.83           C
ATOM   3317  CG2 VAL A 218      26.867  26.100  13.012  1.00 56.52           C
ATOM   3318  H   VAL A 218      27.617  23.407  12.401  1.00 51.17           H
ATOM   3319  HA  VAL A 218      29.588  25.570  12.219  1.00 65.73           H
ATOM   3320  HB  VAL A 218      27.760  24.957  14.583  1.00 64.91           H
ATOM   3321 HG11 VAL A 218      28.102  27.291  15.127  1.00 55.00           H
ATOM   3322 HG12 VAL A 218      29.710  26.602  14.831  1.00 55.00           H
ATOM   3323 HG13 VAL A 218      28.945  27.592  13.590  1.00 55.00           H
ATOM   3324 HG21 VAL A 218      26.200  26.632  13.693  1.00 67.83           H
ATOM   3325 HG22 VAL A 218      27.153  26.765  12.196  1.00 67.83           H
ATOM   3326 HG23 VAL A 218      26.327  25.252  12.607  1.00 67.83           H
ATOM   3327  N   ARG A 219      31.498  24.515  13.453  1.00 42.59           N
ATOM   3328  CA  ARG A 219      32.705  23.893  14.030  1.00 47.20           C
ATOM   3329  C   ARG A 219      33.594  24.921  14.744  1.00 34.61           C
ATOM   3330  O   ARG A 219      34.017  25.899  14.127  1.00 41.47           O
ATOM   3331  CB  ARG A 219      33.508  23.228  12.904  1.00 45.06           C
ATOM   3332  H   ARG A 219      31.652  25.226  12.750  1.00 51.11           H
ATOM   3333  HA  ARG A 219      32.411  23.123  14.744  1.00 56.65           H
ATOM   3334  HB1 ARG A 219      32.900  22.481  12.393  1.00 54.07           H
ATOM   3335  HB3 ARG A 219      34.396  22.744  13.311  1.00 54.07           H
ATOM   3336  N   SER A 220      33.922  24.644  16.013  1.00 29.44           N
ATOM   3337  CA  SER A 220      34.686  25.516  16.910  1.00 33.06           C
ATOM   3338  C   SER A 220      35.939  26.161  16.301  1.00 29.53           C
ATOM   3339  O   SER A 220      36.103  27.356  16.507  1.00 31.24           O
ATOM   3340  CB  SER A 220      35.089  24.760  18.182  1.00 32.86           C
ATOM   3341  OG  SER A 220      33.957  24.359  18.912  1.00 37.33           O
ATOM   3342  H   SER A 220      33.535  23.814  16.436  1.00 35.33           H
ATOM   3343  HA  SER A 220      34.031  26.334  17.215  1.00 39.68           H
ATOM   3344  HB2 SER A 220      35.655  23.870  17.913  1.00 39.44           H
ATOM   3345  HB3 SER A 220      35.714  25.393  18.811  1.00 39.44           H
ATOM   3346  HG  SER A 220      33.587  25.146  19.334  1.00 44.80           H
ATOM   3347  N   PRO A 221      36.808  25.479  15.522  1.00 34.91           N
ATOM   3348  CA  PRO A 221      38.037  26.119  15.048  1.00 33.53           C
ATOM   3349  C   PRO A 221      37.787  27.218  14.002  1.00 35.83           C
ATOM   3350  O   PRO A 221      38.488  28.224  14.004  1.00 39.64           O
ATOM   3351  CB  PRO A 221      38.868  24.977  14.438  1.00 36.68           C
ATOM   3352  CG  PRO A 221      38.275  23.706  15.043  1.00 36.75           C
ATOM   3353  CD  PRO A 221      36.801  24.069  15.171  1.00 34.00           C
ATOM   3354  HA  PRO A 221      38.602  26.490  15.905  1.00 40.25           H
ATOM   3355  HB2 PRO A 221      38.669  24.949  13.366  1.00 44.02           H
ATOM   3356  HB3 PRO A 221      39.941  25.065  14.611  1.00 44.02           H
ATOM   3357  HG2 PRO A 221      38.390  22.850  14.376  1.00 44.10           H
ATOM   3358  HG3 PRO A 221      38.728  23.506  16.014  1.00 44.10           H
ATOM   3359  HD2 PRO A 221      36.288  23.927  14.220  1.00 40.81           H
ATOM   3360  HD3 PRO A 221      36.367  23.448  15.952  1.00 40.81           H
ATOM   3361  N   TYR A 222      36.766  27.063  13.149  1.00 30.49           N
ATOM   3362  CA  TYR A 222      36.334  28.123  12.250  1.00 38.46           C
ATOM   3363  C   TYR A 222      35.730  29.297  13.029  1.00 30.04           C
ATOM   3364  O   TYR A 222      36.017  30.453  12.717  1.00 30.91           O
ATOM   3365  CB  TYR A 222      35.353  27.580  11.212  1.00 36.93           C
ATOM   3366  CG  TYR A 222      34.790  28.697  10.356  1.00 36.65           C
ATOM   3367  CD1 TYR A 222      35.540  29.224   9.287  1.00 33.40           C
ATOM   3368  CD2 TYR A 222      33.541  29.254  10.689  1.00 34.30           C
ATOM   3369  CE1 TYR A 222      35.024  30.292   8.533  1.00 32.46           C
ATOM   3370  CE2 TYR A 222      33.025  30.320   9.940  1.00 36.51           C
ATOM   3371  CZ  TYR A 222      33.769  30.848   8.869  1.00 36.68           C
ATOM   3372  OH  TYR A 222      33.273  31.903   8.179  1.00 37.10           O
ATOM   3373  H   TYR A 222      36.189  26.237  13.217  1.00 36.60           H
ATOM   3374  HA  TYR A 222      37.202  28.488  11.702  1.00 46.16           H
ATOM   3375  HB2 TYR A 222      35.864  26.853  10.582  1.00 44.32           H
ATOM   3376  HB3 TYR A 222      34.536  27.067  11.722  1.00 44.32           H
ATOM   3377  HD1 TYR A 222      36.509  28.809   9.042  1.00 40.08           H
ATOM   3378  HD2 TYR A 222      32.984  28.869  11.530  1.00 41.17           H
ATOM   3379  HE1 TYR A 222      35.583  30.691   7.701  1.00 38.96           H
ATOM   3380  HE2 TYR A 222      32.068  30.754  10.178  1.00 43.82           H
ATOM   3381  HH  TYR A 222      33.724  32.010   7.337  1.00 44.52           H
ATOM   3382  N   VAL A 223      34.885  29.000  14.027  1.00 33.16           N
ATOM   3383  CA  VAL A 223      34.245  30.033  14.841  1.00 34.26           C
ATOM   3384  C   VAL A 223      35.317  30.874  15.541  1.00 30.71           C
ATOM   3385  O   VAL A 223      35.192  32.094  15.585  1.00 29.77           O
ATOM   3386  CB  VAL A 223      33.188  29.439  15.800  1.00 32.22           C
ATOM   3387  CG1 VAL A 223      32.562  30.513  16.703  1.00 31.09           C
ATOM   3388  CG2 VAL A 223      32.036  28.797  15.015  1.00 30.51           C
ATOM   3389  H   VAL A 223      34.685  28.032  14.237  1.00 39.80           H
ATOM   3390  HA  VAL A 223      33.712  30.692  14.154  1.00 41.12           H
ATOM   3391  HB  VAL A 223      33.655  28.680  16.428  1.00 38.66           H
ATOM   3392 HG11 VAL A 223      31.821  30.057  17.361  1.00 37.32           H
ATOM   3393 HG12 VAL A 223      33.327  30.975  17.320  1.00 37.32           H
ATOM   3394 HG13 VAL A 223      32.077  31.288  16.107  1.00 37.32           H
ATOM   3395 HG21 VAL A 223      31.296  28.399  15.708  1.00 36.62           H
ATOM   3396 HG22 VAL A 223      31.558  29.541  14.379  1.00 36.62           H
ATOM   3397 HG23 VAL A 223      32.401  27.981  14.395  1.00 36.62           H
ATOM   3398  N   GLN A 224      36.399  30.254  16.026  1.00 31.48           N
ATOM   3399  CA  GLN A 224      37.497  30.961  16.679  1.00 31.05           C
ATOM   3400  C   GLN A 224      38.244  31.936  15.755  1.00 31.79           C
ATOM   3401  O   GLN A 224      38.855  32.877  16.262  1.00 36.14           O
ATOM   3402  CB  GLN A 224      38.452  29.953  17.331  1.00 29.13           C
ATOM   3403  CG  GLN A 224      37.836  29.278  18.568  1.00 34.10           C
ATOM   3404  CD  GLN A 224      38.718  28.176  19.156  1.00 35.41           C
ATOM   3405  OE1 GLN A 224      39.776  27.858  18.617  1.00 36.66           O
ATOM   3406  NE2 GLN A 224      38.285  27.588  20.273  1.00 33.73           N
ATOM   3407  H   GLN A 224      36.456  29.247  15.963  1.00 37.78           H
ATOM   3408  HA  GLN A 224      37.068  31.558  17.483  1.00 37.27           H
ATOM   3409  HB2 GLN A 224      38.723  29.193  16.598  1.00 34.96           H
ATOM   3410  HB3 GLN A 224      39.361  30.472  17.636  1.00 34.96           H
ATOM   3411  HG2 GLN A 224      37.660  30.029  19.334  1.00 40.92           H
ATOM   3412  HG3 GLN A 224      36.867  28.849  18.324  1.00 40.92           H
ATOM   3413 HE21 GLN A 224      37.386  27.845  20.666  1.00 40.48           H
ATOM   3414 HE22 GLN A 224      38.830  26.853  20.699  1.00 40.48           H
ATOM   3415  N   ARG A 225      38.206  31.733  14.424  1.00 33.14           N
ATOM   3416  CA  ARG A 225      38.793  32.668  13.450  1.00 36.98           C
ATOM   3417  C   ARG A 225      38.167  34.062  13.477  1.00 37.38           C
ATOM   3418  O   ARG A 225      38.817  35.011  13.040  1.00 37.37           O
ATOM   3419  CB  ARG A 225      38.728  32.123  12.014  1.00 38.18           C
ATOM   3420  CG  ARG A 225      39.462  30.778  11.871  1.00 39.32           C
ATOM   3421  CD  ARG A 225      39.869  30.505  10.427  1.00 37.23           C
ATOM   3422  NE  ARG A 225      40.891  31.466   9.994  1.00 39.41           N
ATOM   3423  CZ  ARG A 225      41.141  31.812   8.732  1.00 42.48           C
ATOM   3424  NH1 ARG A 225      40.688  31.090   7.704  1.00 39.54           N
ATOM   3425  NH2 ARG A 225      41.850  32.914   8.516  1.00 41.51           N1+
ATOM   3426  H   ARG A 225      37.695  30.936  14.067  1.00 39.77           H
ATOM   3427  HA  ARG A 225      39.847  32.787  13.706  1.00 44.38           H
ATOM   3428  HB2 ARG A 225      37.688  32.005  11.713  1.00 45.82           H
ATOM   3429  HB3 ARG A 225      39.173  32.862  11.347  1.00 45.82           H
ATOM   3430  HG2 ARG A 225      40.373  30.800  12.470  1.00 47.19           H
ATOM   3431  HG3 ARG A 225      38.831  29.973  12.234  1.00 47.19           H
ATOM   3432  HD2 ARG A 225      40.294  29.501  10.386  1.00 44.69           H
ATOM   3433  HD3 ARG A 225      38.997  30.545   9.774  1.00 44.69           H
ATOM   3434  HE  ARG A 225      41.283  32.055  10.718  1.00 47.30           H
ATOM   3435 HH11 ARG A 225      40.148  30.257   7.885  1.00 47.46           H
ATOM   3436 HH12 ARG A 225      40.871  31.380   6.755  1.00 47.46           H
ATOM   3437 HH21 ARG A 225      42.170  33.457   9.311  1.00 49.82           H
ATOM   3438 HH22 ARG A 225      42.049  33.217   7.577  1.00 49.82           H
ATOM   3439  N   PHE A 226      36.925  34.209  13.959  1.00 29.40           N
ATOM   3440  CA  PHE A 226      36.357  35.541  14.147  1.00 31.76           C
ATOM   3441  C   PHE A 226      37.105  36.336  15.228  1.00 30.00           C
ATOM   3442  O   PHE A 226      37.036  37.565  15.222  1.00 28.13           O
ATOM   3443  CB  PHE A 226      34.858  35.451  14.437  1.00 26.89           C
ATOM   3444  CG  PHE A 226      34.048  34.989  13.249  1.00 31.03           C
ATOM   3445  CD1 PHE A 226      33.566  33.674  13.207  1.00 28.30           C
ATOM   3446  CD2 PHE A 226      33.801  35.860  12.169  1.00 31.97           C
ATOM   3447  CE1 PHE A 226      32.890  33.200  12.080  1.00 32.10           C
ATOM   3448  CE2 PHE A 226      33.108  35.390  11.039  1.00 28.88           C
ATOM   3449  CZ  PHE A 226      32.673  34.056  10.992  1.00 28.24           C
ATOM   3450  H   PHE A 226      36.415  33.408  14.304  1.00 35.28           H
ATOM   3451  HA  PHE A 226      36.474  36.089  13.211  1.00 38.12           H
ATOM   3452  HB2 PHE A 226      34.696  34.782  15.282  1.00 32.28           H
ATOM   3453  HB3 PHE A 226      34.504  36.442  14.718  1.00 32.28           H
ATOM   3454  HD1 PHE A 226      33.710  33.016  14.040  1.00 33.97           H
ATOM   3455  HD2 PHE A 226      34.161  36.878  12.197  1.00 38.37           H
ATOM   3456  HE1 PHE A 226      32.530  32.182  12.056  1.00 38.53           H
ATOM   3457  HE2 PHE A 226      32.929  36.039  10.198  1.00 34.67           H
ATOM   3458  HZ  PHE A 226      32.164  33.680  10.121  1.00 33.89           H
ATOM   3459  N   GLY A 227      37.814  35.645  16.137  1.00 31.64           N
ATOM   3460  CA  GLY A 227      38.707  36.253  17.117  1.00 36.46           C
ATOM   3461  C   GLY A 227      39.943  36.921  16.491  1.00 35.96           C
ATOM   3462  O   GLY A 227      40.513  37.815  17.104  1.00 36.53           O
ATOM   3463  H   GLY A 227      37.803  34.635  16.095  1.00 37.98           H
ATOM   3464  HA2 GLY A 227      38.146  37.017  17.653  1.00 43.76           H
ATOM   3465  HA3 GLY A 227      39.036  35.486  17.815  1.00 43.76           H
ATOM   3466  N   GLU A 228      40.352  36.533  15.278  1.00 33.27           N
ATOM   3467  CA  GLU A 228      41.407  37.212  14.517  1.00 37.73           C
ATOM   3468  C   GLU A 228      40.950  38.602  14.034  1.00 38.07           C
ATOM   3469  O   GLU A 228      41.754  39.355  13.484  1.00 41.88           O
ATOM   3470  CB  GLU A 228      41.820  36.373  13.293  1.00 35.68           C
ATOM   3471  CG  GLU A 228      42.222  34.911  13.567  1.00 37.72           C
ATOM   3472  CD  GLU A 228      42.381  34.028  12.308  1.00 39.53           C
ATOM   3473  OE1 GLU A 228      42.083  34.493  11.186  1.00 44.48           O
ATOM   3474  OE2 GLU A 228      42.790  32.859  12.476  1.00 45.63           O1-
ATOM   3475  H   GLU A 228      39.858  35.784  14.811  1.00 39.93           H
ATOM   3476  HA  GLU A 228      42.282  37.331  15.155  1.00 45.29           H
ATOM   3477  HB2 GLU A 228      41.000  36.385  12.577  1.00 42.82           H
ATOM   3478  HB3 GLU A 228      42.673  36.864  12.825  1.00 42.82           H
ATOM   3479  HG2 GLU A 228      43.143  34.870  14.148  1.00 45.27           H
ATOM   3480  HG3 GLU A 228      41.487  34.428  14.210  1.00 45.27           H
ATOM   3481  N   GLN A 229      39.651  38.914  14.180  1.00 35.19           N
ATOM   3482  CA  GLN A 229      38.970  40.015  13.524  1.00 29.71           C
ATOM   3483  C   GLN A 229      38.132  40.863  14.499  1.00 35.46           C
ATOM   3484  O   GLN A 229      37.180  41.495  14.057  1.00 34.69           O
ATOM   3485  CB  GLN A 229      38.093  39.439  12.390  1.00 37.46           C
ATOM   3486  CG  GLN A 229      38.865  38.558  11.399  1.00 35.04           C
ATOM   3487  CD  GLN A 229      38.104  38.120  10.151  1.00 33.84           C
ATOM   3488  OE1 GLN A 229      38.702  37.545   9.252  1.00 33.99           O
ATOM   3489  NE2 GLN A 229      36.799  38.350  10.058  1.00 33.12           N
ATOM   3490  H   GLN A 229      39.061  38.257  14.672  1.00 42.23           H
ATOM   3491  HA  GLN A 229      39.704  40.688  13.078  1.00 35.65           H
ATOM   3492  HB2 GLN A 229      37.304  38.834  12.834  1.00 44.95           H
ATOM   3493  HB3 GLN A 229      37.634  40.258  11.837  1.00 44.95           H
ATOM   3494  HG2 GLN A 229      39.788  39.048  11.087  1.00 42.06           H
ATOM   3495  HG3 GLN A 229      39.199  37.648  11.892  1.00 42.06           H
ATOM   3496 HE21 GLN A 229      36.306  38.800  10.816  1.00 39.75           H
ATOM   3497 HE22 GLN A 229      36.297  38.048   9.235  1.00 39.75           H
ATOM   3498  N   THR A 230      38.463  40.935  15.801  1.00 32.86           N
ATOM   3499  CA  THR A 230      37.639  41.668  16.787  1.00 28.21           C
ATOM   3500  C   THR A 230      37.625  43.188  16.566  1.00 35.36           C
ATOM   3501  O   THR A 230      36.790  43.880  17.146  1.00 37.66           O
ATOM   3502  CB  THR A 230      38.097  41.371  18.223  1.00 33.56           C
ATOM   3503  OG1 THR A 230      39.417  41.825  18.395  1.00 35.07           O
ATOM   3504  CG2 THR A 230      37.989  39.890  18.584  1.00 29.23           C
ATOM   3505  H   THR A 230      39.273  40.432  16.135  1.00 39.44           H
ATOM   3506  HA  THR A 230      36.611  41.316  16.693  1.00 33.86           H
ATOM   3507  HB  THR A 230      37.453  41.930  18.903  1.00 40.28           H
ATOM   3508  HG1 THR A 230      39.948  41.473  17.673  1.00 42.09           H
ATOM   3509 HG21 THR A 230      38.278  39.748  19.624  1.00 35.08           H
ATOM   3510 HG22 THR A 230      36.962  39.548  18.456  1.00 35.08           H
ATOM   3511 HG23 THR A 230      38.652  39.298  17.961  1.00 35.08           H
ATOM   3512  N   ASN A 231      38.540  43.715  15.742  1.00 40.13           N
ATOM   3513  CA  ASN A 231      38.523  45.090  15.252  1.00 34.82           C
ATOM   3514  C   ASN A 231      37.302  45.397  14.361  1.00 35.02           C
ATOM   3515  O   ASN A 231      36.981  46.566  14.164  1.00 41.46           O
ATOM   3516  CB  ASN A 231      39.878  45.439  14.593  1.00 44.80           C
ATOM   3517  CG  ASN A 231      40.445  44.377  13.630  1.00 50.29           C
ATOM   3518  OD1 ASN A 231      40.731  43.242  14.005  1.00 48.78           O
ATOM   3519  ND2 ASN A 231      40.695  44.757  12.379  1.00 55.96           N
ATOM   3520  H   ASN A 231      39.234  43.096  15.344  1.00 48.16           H
ATOM   3521  HA  ASN A 231      38.435  45.737  16.126  1.00 41.79           H
ATOM   3522  HB2 ASN A 231      39.811  46.410  14.101  1.00 53.76           H
ATOM   3523  HB3 ASN A 231      40.584  45.512  15.423  1.00 53.76           H
ATOM   3524 HD21 ASN A 231      41.088  44.086  11.737  1.00 67.16           H
ATOM   3525 HD22 ASN A 231      40.449  45.687  12.075  1.00 67.16           H
ATOM   3526  N   PHE A 232      36.628  44.363  13.836  1.00 37.01           N
ATOM   3527  CA  PHE A 232      35.410  44.446  13.041  1.00 37.16           C
ATOM   3528  C   PHE A 232      34.183  44.051  13.878  1.00 30.96           C
ATOM   3529  O   PHE A 232      34.091  42.930  14.387  1.00 27.80           O
ATOM   3530  CB  PHE A 232      35.572  43.556  11.796  1.00 34.37           C
ATOM   3531  CG  PHE A 232      36.671  44.037  10.874  1.00 34.33           C
ATOM   3532  CD1 PHE A 232      37.897  43.350  10.806  1.00 32.37           C
ATOM   3533  CD2 PHE A 232      36.472  45.194  10.102  1.00 36.60           C
ATOM   3534  CE1 PHE A 232      38.917  43.815   9.960  1.00 36.33           C
ATOM   3535  CE2 PHE A 232      37.488  45.653   9.246  1.00 40.73           C
ATOM   3536  CZ  PHE A 232      38.710  44.959   9.173  1.00 34.16           C
ATOM   3537  H   PHE A 232      36.958  43.431  14.043  1.00 44.42           H
ATOM   3538  HA  PHE A 232      35.274  45.473  12.698  1.00 44.60           H
ATOM   3539  HB2 PHE A 232      35.770  42.528  12.098  1.00 41.26           H
ATOM   3540  HB3 PHE A 232      34.640  43.556  11.238  1.00 41.26           H
ATOM   3541  HD1 PHE A 232      38.063  42.474  11.413  1.00 38.85           H
ATOM   3542  HD2 PHE A 232      35.536  45.730  10.160  1.00 43.92           H
ATOM   3543  HE1 PHE A 232      39.860  43.291   9.916  1.00 43.61           H
ATOM   3544  HE2 PHE A 232      37.331  46.543   8.655  1.00 48.88           H
ATOM   3545  HZ  PHE A 232      39.493  45.314   8.519  1.00 40.99           H
ATOM   3546  N   LEU A 233      33.225  44.979  13.971  1.00 26.12           N
ATOM   3547  CA  LEU A 233      31.975  44.842  14.713  1.00 33.75           C
ATOM   3548  C   LEU A 233      31.187  43.616  14.256  1.00 33.80           C
ATOM   3549  O   LEU A 233      30.635  42.904  15.092  1.00 28.50           O
ATOM   3550  CB  LEU A 233      31.114  46.102  14.533  1.00 26.46           C
ATOM   3551  CG  LEU A 233      31.802  47.410  14.979  1.00 33.97           C
ATOM   3552  CD1 LEU A 233      31.060  48.662  14.486  1.00 36.34           C
ATOM   3553  CD2 LEU A 233      31.956  47.474  16.504  1.00 32.85           C
ATOM   3554  H   LEU A 233      33.349  45.841  13.457  1.00 31.34           H
ATOM   3555  HA  LEU A 233      32.209  44.720  15.771  1.00 40.51           H
ATOM   3556  HB2 LEU A 233      30.862  46.185  13.475  1.00 31.75           H
ATOM   3557  HB3 LEU A 233      30.183  45.980  15.088  1.00 31.75           H
ATOM   3558  HG  LEU A 233      32.810  47.453  14.567  1.00 40.77           H
ATOM   3559 HD11 LEU A 233      31.731  49.519  14.552  1.00 43.62           H
ATOM   3560 HD12 LEU A 233      30.751  48.540  13.447  1.00 43.62           H
ATOM   3561 HD13 LEU A 233      30.192  48.866  15.111  1.00 43.62           H
ATOM   3562 HD21 LEU A 233      32.442  48.408  16.783  1.00 39.43           H
ATOM   3563 HD22 LEU A 233      30.976  47.432  16.980  1.00 39.43           H
ATOM   3564 HD23 LEU A 233      32.578  46.650  16.851  1.00 39.43           H
ATOM   3565  N   LEU A 234      31.145  43.368  12.937  1.00 29.10           N
ATOM   3566  CA  LEU A 234      30.468  42.220  12.360  1.00 26.11           C
ATOM   3567  C   LEU A 234      31.120  40.896  12.715  1.00 21.42           C
ATOM   3568  O   LEU A 234      30.415  39.899  12.727  1.00 23.98           O
ATOM   3569  CB  LEU A 234      30.358  42.340  10.835  1.00 26.24           C
ATOM   3570  CG  LEU A 234      29.476  43.500  10.351  1.00 21.83           C
ATOM   3571  CD1 LEU A 234      29.523  43.535   8.811  1.00 21.02           C
ATOM   3572  CD2 LEU A 234      28.030  43.377  10.855  1.00 26.67           C
ATOM   3573  H   LEU A 234      31.642  43.988  12.310  1.00 34.93           H
ATOM   3574  HA  LEU A 234      29.461  42.193  12.773  1.00 31.34           H
ATOM   3575  HB2 LEU A 234      31.361  42.473  10.432  1.00 31.50           H
ATOM   3576  HB3 LEU A 234      29.958  41.407  10.436  1.00 31.50           H
ATOM   3577  HG  LEU A 234      29.875  44.438  10.735  1.00 26.20           H
ATOM   3578 HD11 LEU A 234      29.111  44.478   8.453  1.00 25.23           H
ATOM   3579 HD12 LEU A 234      30.557  43.465   8.471  1.00 25.23           H
ATOM   3580 HD13 LEU A 234      28.955  42.705   8.392  1.00 25.23           H
ATOM   3581 HD21 LEU A 234      27.414  44.130  10.383  1.00 32.01           H
ATOM   3582 HD22 LEU A 234      27.628  42.391  10.618  1.00 32.01           H
ATOM   3583 HD23 LEU A 234      27.987  43.545  11.930  1.00 32.01           H
ATOM   3584  N   SER A 235      32.435  40.839  12.938  1.00 24.76           N
ATOM   3585  CA  SER A 235      33.083  39.612  13.382  1.00 28.18           C
ATOM   3586  C   SER A 235      32.786  39.326  14.853  1.00 29.70           C
ATOM   3587  O   SER A 235      32.660  38.154  15.206  1.00 26.47           O
ATOM   3588  CB  SER A 235      34.589  39.688  13.177  1.00 33.69           C
ATOM   3589  OG  SER A 235      34.891  39.700  11.811  1.00 30.93           O
ATOM   3590  H   SER A 235      32.983  41.687  12.901  1.00 29.72           H
ATOM   3591  HA  SER A 235      32.705  38.769  12.804  1.00 33.82           H
ATOM   3592  HB2 SER A 235      34.966  40.594  13.646  1.00 40.44           H
ATOM   3593  HB3 SER A 235      35.063  38.821  13.637  1.00 40.44           H
ATOM   3594  HG  SER A 235      34.494  40.484  11.414  1.00 37.12           H
ATOM   3595  N   ILE A 236      32.690  40.368  15.699  1.00 23.57           N
ATOM   3596  CA  ILE A 236      32.185  40.230  17.061  1.00 21.99           C
ATOM   3597  C   ILE A 236      30.757  39.677  17.012  1.00 28.12           C
ATOM   3598  O   ILE A 236      30.456  38.726  17.721  1.00 26.17           O
ATOM   3599  CB  ILE A 236      32.256  41.557  17.860  1.00 29.27           C
ATOM   3600  CG1 ILE A 236      33.720  42.034  18.025  1.00 28.27           C
ATOM   3601  CG2 ILE A 236      31.589  41.366  19.239  1.00 26.83           C
ATOM   3602  CD1 ILE A 236      33.847  43.435  18.633  1.00 40.87           C
ATOM   3603  H   ILE A 236      32.850  41.303  15.348  1.00 28.29           H
ATOM   3604  HA  ILE A 236      32.815  39.501  17.571  1.00 26.39           H
ATOM   3605  HB  ILE A 236      31.701  42.321  17.322  1.00 35.14           H
ATOM   3606 HG12 ILE A 236      34.271  41.326  18.649  1.00 33.93           H
ATOM   3607 HG13 ILE A 236      34.203  42.068  17.049  1.00 33.93           H
ATOM   3608 HG21 ILE A 236      31.629  42.281  19.823  1.00 32.21           H
ATOM   3609 HG22 ILE A 236      30.534  41.120  19.128  1.00 32.21           H
ATOM   3610 HG23 ILE A 236      32.090  40.567  19.786  1.00 32.21           H
ATOM   3611 HD11 ILE A 236      34.898  43.692  18.737  1.00 49.05           H
ATOM   3612 HD12 ILE A 236      33.359  44.165  17.986  1.00 49.05           H
ATOM   3613 HD13 ILE A 236      33.403  43.472  19.624  1.00 49.05           H
ATOM   3614  N   LEU A 237      29.888  40.247  16.175  1.00 29.24           N
ATOM   3615  CA  LEU A 237      28.486  39.853  16.060  1.00 24.04           C
ATOM   3616  C   LEU A 237      28.329  38.409  15.594  1.00 32.39           C
ATOM   3617  O   LEU A 237      27.706  37.617  16.294  1.00 30.79           O
ATOM   3618  CB  LEU A 237      27.765  40.852  15.151  1.00 18.18           C
ATOM   3619  CG  LEU A 237      26.306  40.509  14.808  1.00 21.60           C
ATOM   3620  CD1 LEU A 237      25.414  40.325  16.045  1.00 21.74           C
ATOM   3621  CD2 LEU A 237      25.736  41.610  13.898  1.00 33.28           C
ATOM   3622  H   LEU A 237      30.198  41.029  15.616  1.00 35.10           H
ATOM   3623  HA  LEU A 237      28.042  39.930  17.053  1.00 28.85           H
ATOM   3624  HB2 LEU A 237      27.789  41.832  15.631  1.00 21.82           H
ATOM   3625  HB3 LEU A 237      28.322  40.922  14.217  1.00 21.82           H
ATOM   3626  HG  LEU A 237      26.305  39.593  14.226  1.00 25.93           H
ATOM   3627 HD11 LEU A 237      24.392  40.108  15.733  1.00 26.09           H
ATOM   3628 HD12 LEU A 237      25.772  39.486  16.639  1.00 26.09           H
ATOM   3629 HD13 LEU A 237      25.418  41.228  16.656  1.00 26.09           H
ATOM   3630 HD21 LEU A 237      24.747  41.314  13.546  1.00 39.94           H
ATOM   3631 HD22 LEU A 237      25.664  42.552  14.443  1.00 39.94           H
ATOM   3632 HD23 LEU A 237      26.382  41.749  13.030  1.00 39.94           H
ATOM   3633  N   VAL A 238      28.888  38.065  14.428  1.00 27.51           N
ATOM   3634  CA  VAL A 238      28.758  36.736  13.839  1.00 27.72           C
ATOM   3635  C   VAL A 238      29.414  35.676  14.718  1.00 25.92           C
ATOM   3636  O   VAL A 238      28.826  34.619  14.938  1.00 22.70           O
ATOM   3637  CB  VAL A 238      29.336  36.723  12.417  1.00 23.56           C
ATOM   3638  CG1 VAL A 238      29.410  35.301  11.836  1.00 20.89           C
ATOM   3639  CG2 VAL A 238      28.458  37.590  11.499  1.00 21.77           C
ATOM   3640  H   VAL A 238      29.402  38.762  13.908  1.00 33.02           H
ATOM   3641  HA  VAL A 238      27.695  36.502  13.768  1.00 33.27           H
ATOM   3642  HB  VAL A 238      30.346  37.136  12.439  1.00 28.27           H
ATOM   3643 HG11 VAL A 238      29.801  35.336  10.821  1.00 25.08           H
ATOM   3644 HG12 VAL A 238      30.085  34.680  12.423  1.00 25.08           H
ATOM   3645 HG13 VAL A 238      28.421  34.842  11.826  1.00 25.08           H
ATOM   3646 HG21 VAL A 238      28.894  37.621  10.500  1.00 26.13           H
ATOM   3647 HG22 VAL A 238      27.452  37.171  11.435  1.00 26.13           H
ATOM   3648 HG23 VAL A 238      28.385  38.606  11.878  1.00 26.13           H
ATOM   3649  N   GLY A 239      30.639  35.932  15.180  1.00 22.40           N
ATOM   3650  CA  GLY A 239      31.354  34.955  15.970  1.00 28.23           C
ATOM   3651  C   GLY A 239      30.635  34.687  17.295  1.00 27.32           C
ATOM   3652  O   GLY A 239      30.619  33.545  17.745  1.00 26.51           O
ATOM   3653  H   GLY A 239      31.091  36.809  14.960  1.00 26.88           H
ATOM   3654  HA2 GLY A 239      31.391  34.020  15.409  1.00 33.89           H
ATOM   3655  HA3 GLY A 239      32.365  35.298  16.140  1.00 33.89           H
ATOM   3656  N   THR A 240      30.037  35.714  17.915  1.00 25.49           N
ATOM   3657  CA  THR A 240      29.278  35.547  19.158  1.00 29.88           C
ATOM   3658  C   THR A 240      27.985  34.747  18.947  1.00 35.30           C
ATOM   3659  O   THR A 240      27.604  33.978  19.827  1.00 31.95           O
ATOM   3660  CB  THR A 240      29.026  36.904  19.838  1.00 33.71           C
ATOM   3661  OG1 THR A 240      30.250  37.537  20.133  1.00 24.69           O
ATOM   3662  CG2 THR A 240      28.282  36.732  21.163  1.00 30.32           C
ATOM   3663  H   THR A 240      30.087  36.638  17.510  1.00 30.59           H
ATOM   3664  HA  THR A 240      29.921  34.970  19.826  1.00 35.86           H
ATOM   3665  HB  THR A 240      28.449  37.544  19.171  1.00 40.46           H
ATOM   3666  HG1 THR A 240      30.641  37.817  19.299  1.00 29.63           H
ATOM   3667 HG21 THR A 240      28.238  37.686  21.683  1.00 36.39           H
ATOM   3668 HG22 THR A 240      27.268  36.389  20.976  1.00 36.39           H
ATOM   3669 HG23 THR A 240      28.810  36.020  21.797  1.00 36.39           H
ATOM   3670  N   MET A 241      27.317  34.915  17.797  1.00 33.12           N
ATOM   3671  CA  MET A 241      26.119  34.138  17.453  1.00 28.91           C
ATOM   3672  C   MET A 241      26.420  32.652  17.313  1.00 34.59           C
ATOM   3673  O   MET A 241      25.737  31.844  17.932  1.00 38.54           O
ATOM   3674  CB  MET A 241      25.428  34.687  16.199  1.00 34.07           C
ATOM   3675  CG  MET A 241      24.719  36.002  16.530  1.00 32.93           C
ATOM   3676  SD  MET A 241      23.491  36.579  15.329  1.00 32.90           S
ATOM   3677  CE  MET A 241      24.626  37.114  14.036  1.00 29.57           C
ATOM   3678  H   MET A 241      27.667  35.574  17.115  1.00 39.75           H
ATOM   3679  HA  MET A 241      25.416  34.237  18.282  1.00 34.70           H
ATOM   3680  HB2 MET A 241      26.153  34.844  15.399  1.00 40.89           H
ATOM   3681  HB3 MET A 241      24.687  33.964  15.855  1.00 40.89           H
ATOM   3682  HG2 MET A 241      24.205  35.867  17.476  1.00 39.52           H
ATOM   3683  HG3 MET A 241      25.461  36.784  16.669  1.00 39.52           H
ATOM   3684  HE1 MET A 241      24.067  37.579  13.225  1.00 35.49           H
ATOM   3685  HE2 MET A 241      25.328  37.817  14.465  1.00 35.49           H
ATOM   3686  HE3 MET A 241      25.175  36.251  13.668  1.00 35.49           H
ATOM   3687  N   TRP A 242      27.427  32.292  16.506  1.00 32.79           N
ATOM   3688  CA  TRP A 242      27.828  30.902  16.330  1.00 41.23           C
ATOM   3689  C   TRP A 242      28.537  30.297  17.534  1.00 40.67           C
ATOM   3690  O   TRP A 242      28.581  29.071  17.618  1.00 46.42           O
ATOM   3691  CB  TRP A 242      28.581  30.717  15.010  1.00 36.62           C
ATOM   3692  CG  TRP A 242      27.718  30.644  13.791  1.00 38.21           C
ATOM   3693  CD1 TRP A 242      26.362  30.708  13.743  1.00 47.28           C
ATOM   3694  CD2 TRP A 242      28.136  30.405  12.421  1.00 45.58           C
ATOM   3695  NE1 TRP A 242      25.923  30.568  12.448  1.00 52.98           N
ATOM   3696  CE2 TRP A 242      26.976  30.379  11.588  1.00 42.74           C
ATOM   3697  CE3 TRP A 242      29.379  30.152  11.809  1.00 53.67           C
ATOM   3698  CZ2 TRP A 242      27.046  30.156  10.213  1.00 49.31           C
ATOM   3699  CZ3 TRP A 242      29.447  29.836  10.441  1.00 55.81           C
ATOM   3700  CH2 TRP A 242      28.291  29.834   9.648  1.00 59.54           C
ATOM   3701  H   TRP A 242      27.944  33.003  16.007  1.00 39.36           H
ATOM   3702  HA  TRP A 242      26.916  30.314  16.251  1.00 49.48           H
ATOM   3703  HB2 TRP A 242      29.326  31.506  14.892  1.00 43.95           H
ATOM   3704  HB3 TRP A 242      29.127  29.777  15.045  1.00 43.95           H
ATOM   3705  HD1 TRP A 242      25.704  30.839  14.590  1.00 56.75           H
ATOM   3706  HE1 TRP A 242      24.945  30.586  12.195  1.00 63.58           H
ATOM   3707  HE3 TRP A 242      30.276  30.136  12.411  1.00 64.41           H
ATOM   3708  HZ2 TRP A 242      26.164  30.242   9.597  1.00 59.17           H
ATOM   3709  HZ3 TRP A 242      30.383  29.585   9.973  1.00 66.98           H
ATOM   3710  HH2 TRP A 242      28.380  29.595   8.601  1.00 71.45           H
ATOM   3711  N   ALA A 243      29.038  31.116  18.471  1.00 39.99           N
ATOM   3712  CA  ALA A 243      29.529  30.629  19.750  1.00 38.06           C
ATOM   3713  C   ALA A 243      28.400  29.949  20.521  1.00 44.93           C
ATOM   3714  O   ALA A 243      28.657  28.942  21.168  1.00 53.85           O
ATOM   3715  CB  ALA A 243      30.181  31.755  20.561  1.00 39.88           C
ATOM   3716  H   ALA A 243      28.991  32.117  18.339  1.00 47.99           H
ATOM   3717  HA  ALA A 243      30.299  29.883  19.550  1.00 45.68           H
ATOM   3718  HB1 ALA A 243      30.572  31.357  21.492  1.00 47.86           H
ATOM   3719  HB2 ALA A 243      31.010  32.184  19.998  1.00 47.86           H
ATOM   3720  HB3 ALA A 243      29.457  32.531  20.798  1.00 47.86           H
ATOM   3721  N   MET A 244      27.167  30.470  20.436  1.00 48.69           N
ATOM   3722  CA  MET A 244      25.987  29.915  21.119  1.00 57.03           C
ATOM   3723  C   MET A 244      25.410  28.656  20.442  1.00 52.93           C
ATOM   3724  O   MET A 244      24.623  27.941  21.064  1.00 47.54           O
ATOM   3725  CB  MET A 244      24.910  30.996  21.237  1.00 43.17           C
ATOM   3726  CG  MET A 244      25.405  32.222  22.005  1.00 43.13           C
ATOM   3727  SD  MET A 244      24.304  33.631  21.769  1.00 47.95           S
ATOM   3728  CE  MET A 244      25.283  34.949  22.542  1.00 54.67           C
ATOM   3729  H   MET A 244      27.029  31.301  19.878  1.00 58.43           H
ATOM   3730  HA  MET A 244      26.281  29.638  22.131  1.00 68.44           H
ATOM   3731  HB2 MET A 244      24.610  31.302  20.236  1.00 51.81           H
ATOM   3732  HB3 MET A 244      24.034  30.592  21.745  1.00 51.81           H
ATOM   3733  HG2 MET A 244      25.473  31.978  23.066  1.00 51.76           H
ATOM   3734  HG3 MET A 244      26.395  32.512  21.656  1.00 51.76           H
ATOM   3735  HE1 MET A 244      24.873  35.921  22.262  1.00 65.61           H
ATOM   3736  HE2 MET A 244      25.253  34.842  23.624  1.00 65.61           H
ATOM   3737  HE3 MET A 244      26.316  34.867  22.210  1.00 65.61           H
ATOM   3738  N   CYS A 245      25.782  28.412  19.174  1.00 52.75           N
ATOM   3739  CA  CYS A 245      25.398  27.242  18.379  1.00 63.66           C
ATOM   3740  C   CYS A 245      26.320  26.021  18.569  1.00 68.50           C
ATOM   3741  O   CYS A 245      25.814  24.899  18.613  1.00 69.28           O
ATOM   3742  CB  CYS A 245      25.313  27.624  16.891  1.00 63.56           C
ATOM   3743  SG  CYS A 245      23.944  28.777  16.588  1.00 61.54           S
ATOM   3744  H   CYS A 245      26.403  29.075  18.735  1.00 63.31           H
ATOM   3745  HA  CYS A 245      24.395  26.944  18.691  1.00 76.39           H
ATOM   3746  HB2 CYS A 245      26.247  28.098  16.588  1.00 76.28           H
ATOM   3747  HB3 CYS A 245      25.171  26.730  16.286  1.00 76.28           H
ATOM   3748  HG  CYS A 245      22.954  27.904  16.802  1.00 73.85           H
ATOM   3749  N   THR A 246      27.654  26.214  18.624  1.00 70.84           N
ATOM   3750  CA  THR A 246      28.638  25.127  18.793  1.00 72.33           C
ATOM   3751  C   THR A 246      28.426  24.381  20.122  1.00 73.49           C
ATOM   3752  O   THR A 246      27.990  24.950  21.121  1.00 76.46           O
ATOM   3753  CB  THR A 246      30.089  25.660  18.763  1.00 65.88           C
ATOM   3754  OG1 THR A 246      30.289  26.683  19.717  1.00 63.53           O
ATOM   3755  CG2 THR A 246      30.513  26.159  17.382  1.00 60.12           C
ATOM   3756  H   THR A 246      28.016  27.157  18.578  1.00 85.02           H
ATOM   3757  HA  THR A 246      28.523  24.422  17.969  1.00 86.80           H
ATOM   3758  HB  THR A 246      30.755  24.836  19.024  1.00 79.06           H
ATOM   3759  HG1 THR A 246      31.228  26.732  19.928  1.00 76.24           H
ATOM   3760 HG21 THR A 246      31.547  26.504  17.421  1.00 72.15           H
ATOM   3761 HG22 THR A 246      30.426  25.353  16.653  1.00 72.15           H
ATOM   3762 HG23 THR A 246      29.886  26.995  17.088  1.00 72.15           H
ATOM   3763  N   HIS A 247      28.757  23.085  20.123  1.00 74.19           N
ATOM   3764  CA  HIS A 247      28.517  22.183  21.247  1.00 79.30           C
ATOM   3765  C   HIS A 247      29.557  21.040  21.214  1.00 75.42           C
ATOM   3766  O   HIS A 247      29.723  20.432  20.129  1.00 77.36           O
ATOM   3767  CB  HIS A 247      27.057  21.688  21.136  1.00 77.96           C
ATOM   3768  CG  HIS A 247      26.538  20.953  22.345  1.00 78.79           C
ATOM   3769  ND1 HIS A 247      27.227  20.754  23.543  1.00 81.53           N
ATOM   3770  CD2 HIS A 247      25.292  20.398  22.451  1.00 78.23           C
ATOM   3771  CE1 HIS A 247      26.406  20.026  24.310  1.00 83.31           C
ATOM   3772  NE2 HIS A 247      25.225  19.825  23.700  1.00 78.06           N
ATOM   3773  H   HIS A 247      29.113  22.667  19.277  1.00 89.03           H
ATOM   3774  HA  HIS A 247      28.634  22.733  22.183  1.00 95.17           H
ATOM   3775  HB2 HIS A 247      26.963  21.038  20.264  1.00 93.55           H
ATOM   3776  HB3 HIS A 247      26.400  22.546  20.977  1.00 93.55           H
ATOM   3777  HD2 HIS A 247      24.521  20.395  21.695  1.00 93.88           H
ATOM   3778  HE1 HIS A 247      26.704  19.546  25.231  1.00 99.98           H
ATOM   3779  HE2 HIS A 247      24.471  19.256  24.055  1.00 93.68           H
ATOM   3780  HC  HIS A 247      30.207  20.809  22.259  1.00 90.51           H
ATOM   3781  N   GLY A 256      24.976  18.799  15.341  1.00 66.36           N
ATOM   3782  CA  GLY A 256      23.837  19.239  16.191  1.00 64.03           C
ATOM   3783  C   GLY A 256      23.271  20.601  15.779  1.00 61.49           C
ATOM   3784  O   GLY A 256      22.055  20.790  15.779  1.00 66.19           O
ATOM   3785  H1  GLY A 256      24.705  18.781  14.366  1.00 79.64           H
ATOM   3786  H2  GLY A 256      25.304  17.889  15.634  1.00 79.64           H
ATOM   3787  HA2 GLY A 256      24.181  19.318  17.222  1.00 76.84           H
ATOM   3788  HA3 GLY A 256      23.035  18.500  16.152  1.00 76.84           H
ATOM   3789  N   TYR A 257      24.170  21.514  15.403  1.00 59.65           N
ATOM   3790  CA  TYR A 257      23.876  22.825  14.832  1.00 48.43           C
ATOM   3791  C   TYR A 257      24.664  22.951  13.497  1.00 52.19           C
ATOM   3792  O   TYR A 257      25.762  22.449  13.339  1.00 55.64           O
ATOM   3793  CB  TYR A 257      24.308  24.001  15.759  1.00 45.80           C
ATOM   3794  CG  TYR A 257      23.198  24.438  16.675  1.00 57.86           C
ATOM   3795  CD1 TYR A 257      22.833  23.643  17.773  1.00 61.52           C
ATOM   3796  CD2 TYR A 257      22.516  25.649  16.450  1.00 61.35           C
ATOM   3797  CE1 TYR A 257      21.822  24.042  18.647  1.00 57.82           C
ATOM   3798  CE2 TYR A 257      21.518  26.085  17.321  1.00 65.03           C
ATOM   3799  CZ  TYR A 257      21.177  25.266  18.413  1.00 64.70           C
ATOM   3800  OH  TYR A 257      20.196  25.594  19.322  1.00 67.45           O
ATOM   3801  H   TYR A 257      25.129  21.265  15.492  1.00 71.59           H
ATOM   3802  HA  TYR A 257      22.776  22.936  14.624  1.00 58.13           H
ATOM   3803  HB2 TYR A 257      25.195  23.701  16.349  1.00 54.97           H
ATOM   3804  HB3 TYR A 257      24.649  24.856  15.143  1.00 54.97           H
ATOM   3805  HD1 TYR A 257      23.347  22.700  17.949  1.00 73.83           H
ATOM   3806  HD2 TYR A 257      22.757  26.258  15.577  1.00 73.62           H
ATOM   3807  HE1 TYR A 257      21.520  23.429  19.491  1.00 69.39           H
ATOM   3808  HE2 TYR A 257      20.991  27.025  17.139  1.00 78.04           H
ATOM   3809  HH  TYR A 257      19.704  26.420  19.058  1.00 80.94           H
ATOM   3810  N   TYR A 258      24.008  23.648  12.543  1.00 37.95           N
ATOM   3811  CA  TYR A 258      24.459  23.922  11.174  1.00 35.80           C
ATOM   3812  C   TYR A 258      24.233  25.403  10.787  1.00 31.36           C
ATOM   3813  O   TYR A 258      23.574  26.162  11.492  1.00 43.06           O
ATOM   3814  CB  TYR A 258      23.733  22.992  10.182  1.00 35.58           C
ATOM   3815  CG  TYR A 258      23.863  21.508  10.465  1.00 33.58           C
ATOM   3816  CD1 TYR A 258      22.969  20.874  11.355  1.00 41.96           C
ATOM   3817  CD2 TYR A 258      24.880  20.756   9.849  1.00 34.84           C
ATOM   3818  CE1 TYR A 258      23.075  19.498  11.617  1.00 38.24           C
ATOM   3819  CE2 TYR A 258      25.013  19.386  10.124  1.00 38.55           C
ATOM   3820  CZ  TYR A 258      24.097  18.748  10.993  1.00 39.49           C
ATOM   3821  OH  TYR A 258      24.198  17.408  11.215  1.00 44.78           O
ATOM   3822  H   TYR A 258      23.099  24.026  12.781  1.00 45.55           H
ATOM   3823  HA  TYR A 258      25.527  23.718  11.102  1.00 42.97           H
ATOM   3824  HB2 TYR A 258      22.680  23.252  10.178  1.00 42.70           H
ATOM   3825  HB3 TYR A 258      24.118  23.184   9.180  1.00 42.70           H
ATOM   3826  HD1 TYR A 258      22.194  21.449  11.838  1.00 50.35           H
ATOM   3827  HD2 TYR A 258      25.561  21.231   9.158  1.00 41.81           H
ATOM   3828  HE1 TYR A 258      22.382  19.021  12.293  1.00 45.90           H
ATOM   3829  HE2 TYR A 258      25.802  18.818   9.656  1.00 46.26           H
ATOM   3830  HH  TYR A 258      24.929  17.016  10.733  1.00 53.74           H
ATOM   3831  N   ALA A 259      24.837  25.824   9.672  1.00 28.20           N
ATOM   3832  CA  ALA A 259      24.787  27.177   9.121  1.00 25.09           C
ATOM   3833  C   ALA A 259      23.655  27.314   8.093  1.00 23.98           C
ATOM   3834  O   ALA A 259      23.846  27.924   7.046  1.00 29.83           O
ATOM   3835  CB  ALA A 259      26.160  27.456   8.498  1.00 33.43           C
ATOM   3836  H   ALA A 259      25.364  25.148   9.137  1.00 33.85           H
ATOM   3837  HA  ALA A 259      24.621  27.905   9.915  1.00 30.11           H
ATOM   3838  HB1 ALA A 259      26.182  28.447   8.051  1.00 40.12           H
ATOM   3839  HB2 ALA A 259      26.917  27.395   9.275  1.00 40.12           H
ATOM   3840  HB3 ALA A 259      26.378  26.718   7.724  1.00 40.12           H
ATOM   3841  N   TRP A 260      22.492  26.732   8.405  1.00 26.08           N
ATOM   3842  CA  TRP A 260      21.346  26.517   7.519  1.00 23.25           C
ATOM   3843  C   TRP A 260      20.996  27.784   6.679  1.00 24.76           C
ATOM   3844  O   TRP A 260      21.165  27.788   5.454  1.00 23.24           O
ATOM   3845  CB  TRP A 260      20.077  26.133   8.318  1.00 23.28           C
ATOM   3846  CG  TRP A 260      20.164  24.938   9.191  1.00 25.94           C
ATOM   3847  CD1 TRP A 260      19.945  23.616   8.832  1.00 21.57           C
ATOM   3848  CD2 TRP A 260      20.319  24.970  10.635  1.00 18.17           C
ATOM   3849  NE1 TRP A 260      20.005  22.802   9.994  1.00 22.99           N
ATOM   3850  CE2 TRP A 260      20.210  23.624  11.111  1.00 23.86           C
ATOM   3851  CE3 TRP A 260      20.419  26.012  11.576  1.00 21.44           C
ATOM   3852  CZ2 TRP A 260      20.259  23.295  12.484  1.00 26.22           C
ATOM   3853  CZ3 TRP A 260      20.445  25.691  12.925  1.00 30.43           C
ATOM   3854  CH2 TRP A 260      20.364  24.348  13.373  1.00 23.79           C
ATOM   3855  H   TRP A 260      22.379  26.457   9.357  1.00 31.30           H
ATOM   3856  HA  TRP A 260      21.589  25.712   6.778  1.00 27.90           H
ATOM   3857  HB2 TRP A 260      19.787  27.014   8.979  1.00 27.94           H
ATOM   3858  HB3 TRP A 260      19.222  26.032   7.617  1.00 27.94           H
ATOM   3859  HD1 TRP A 260      19.745  23.199   7.870  1.00 25.89           H
ATOM   3860  HE1 TRP A 260      19.835  21.819  10.025  1.00 27.59           H
ATOM   3861  HE3 TRP A 260      20.423  27.056  11.227  1.00 25.73           H
ATOM   3862  HZ2 TRP A 260      20.146  22.273  12.820  1.00 31.47           H
ATOM   3863  HZ3 TRP A 260      20.469  26.488  13.669  1.00 36.52           H
ATOM   3864  HH2 TRP A 260      20.360  24.156  14.448  1.00 28.56           H
ATOM   3865  N   ASP A 261      20.564  28.868   7.391  1.00 21.22           N
ATOM   3866  CA  ASP A 261      20.011  30.069   6.724  1.00 20.02           C
ATOM   3867  C   ASP A 261      21.131  30.881   6.042  1.00 22.10           C
ATOM   3868  O   ASP A 261      20.925  31.539   5.052  1.00 24.09           O
ATOM   3869  CB  ASP A 261      19.324  30.927   7.785  1.00 20.18           C
ATOM   3870  CG  ASP A 261      18.028  30.243   8.299  1.00 20.32           C
ATOM   3871  OD1 ASP A 261      17.582  29.296   7.631  1.00 20.94           O
ATOM   3872  OD2 ASP A 261      17.517  30.815   9.302  1.00 18.06           O1-
ATOM   3873  H   ASP A 261      20.322  28.783   8.443  1.00 25.47           H
ATOM   3874  HA  ASP A 261      19.263  29.769   5.937  1.00 24.03           H
ATOM   3875  HB2 ASP A 261      19.985  31.118   8.654  1.00 24.22           H
ATOM   3876  HB3 ASP A 261      19.070  31.924   7.388  1.00 24.22           H
ATOM   3877  N   ALA A 262      22.337  30.825   6.643  1.00 24.21           N
ATOM   3878  CA  ALA A 262      23.540  31.535   6.221  1.00 22.08           C
ATOM   3879  C   ALA A 262      24.044  31.026   4.866  1.00 26.99           C
ATOM   3880  O   ALA A 262      24.385  31.821   4.001  1.00 24.51           O
ATOM   3881  CB  ALA A 262      24.624  31.353   7.278  1.00 20.75           C
ATOM   3882  H   ALA A 262      22.418  30.236   7.459  1.00 29.06           H
ATOM   3883  HA  ALA A 262      23.312  32.597   6.142  1.00 26.50           H
ATOM   3884  HB1 ALA A 262      25.522  31.897   6.984  1.00 24.91           H
ATOM   3885  HB2 ALA A 262      24.272  31.739   8.235  1.00 24.91           H
ATOM   3886  HB3 ALA A 262      24.870  30.299   7.387  1.00 24.91           H
ATOM   3887  N   LEU A 263      24.083  29.704   4.686  1.00 21.84           N
ATOM   3888  CA  LEU A 263      24.473  29.027   3.462  1.00 22.93           C
ATOM   3889  C   LEU A 263      23.460  29.390   2.371  1.00 25.14           C
ATOM   3890  O   LEU A 263      23.863  29.746   1.269  1.00 22.21           O
ATOM   3891  CB  LEU A 263      24.599  27.535   3.825  1.00 30.57           C
ATOM   3892  CG  LEU A 263      25.280  26.515   2.887  1.00 35.90           C
ATOM   3893  CD1 LEU A 263      24.269  25.630   2.182  1.00 28.97           C
ATOM   3894  CD2 LEU A 263      26.228  27.124   1.865  1.00 24.50           C
ATOM   3895  H   LEU A 263      23.775  29.114   5.449  1.00 26.21           H
ATOM   3896  HA  LEU A 263      25.454  29.396   3.166  1.00 27.52           H
ATOM   3897  HB2 LEU A 263      25.205  27.510   4.733  1.00 36.69           H
ATOM   3898  HB3 LEU A 263      23.616  27.157   4.114  1.00 36.69           H
ATOM   3899  HG  LEU A 263      25.881  25.850   3.509  1.00 43.08           H
ATOM   3900 HD11 LEU A 263      24.784  24.887   1.574  1.00 34.77           H
ATOM   3901 HD12 LEU A 263      23.644  25.116   2.910  1.00 34.77           H
ATOM   3902 HD13 LEU A 263      23.659  26.275   1.558  1.00 34.77           H
ATOM   3903 HD21 LEU A 263      26.781  26.331   1.361  1.00 29.41           H
ATOM   3904 HD22 LEU A 263      25.658  27.697   1.138  1.00 29.41           H
ATOM   3905 HD23 LEU A 263      26.938  27.775   2.371  1.00 29.41           H
ATOM   3906  N   THR A 264      22.160  29.390   2.702  1.00 23.50           N
ATOM   3907  CA  THR A 264      21.077  29.867   1.847  1.00 18.52           C
ATOM   3908  C   THR A 264      21.272  31.310   1.360  1.00 24.49           C
ATOM   3909  O   THR A 264      21.196  31.575   0.159  1.00 25.50           O
ATOM   3910  CB  THR A 264      19.729  29.684   2.570  1.00 24.94           C
ATOM   3911  OG1 THR A 264      19.574  28.333   2.936  1.00 27.80           O
ATOM   3912  CG2 THR A 264      18.532  30.084   1.704  1.00 17.61           C
ATOM   3913  H   THR A 264      21.909  29.105   3.639  1.00 28.21           H
ATOM   3914  HA  THR A 264      21.074  29.208   0.979  1.00 22.23           H
ATOM   3915  HB  THR A 264      19.703  30.288   3.472  1.00 29.93           H
ATOM   3916  HG1 THR A 264      20.209  28.125   3.628  1.00 33.36           H
ATOM   3917 HG21 THR A 264      17.619  29.987   2.292  1.00 21.13           H
ATOM   3918 HG22 THR A 264      18.615  31.117   1.370  1.00 21.13           H
ATOM   3919 HG23 THR A 264      18.456  29.405   0.857  1.00 21.13           H
ATOM   3920  N   ALA A 265      21.533  32.254   2.275  1.00 23.96           N
ATOM   3921  CA  ALA A 265      21.850  33.626   1.919  1.00 26.84           C
ATOM   3922  C   ALA A 265      23.138  33.742   1.101  1.00 30.73           C
ATOM   3923  O   ALA A 265      23.217  34.597   0.217  1.00 23.79           O
ATOM   3924  CB  ALA A 265      21.960  34.455   3.194  1.00 27.32           C
ATOM   3925  H   ALA A 265      21.542  32.005   3.254  1.00 28.76           H
ATOM   3926  HA  ALA A 265      21.030  34.027   1.323  1.00 32.21           H
ATOM   3927  HB1 ALA A 265      22.291  35.463   2.953  1.00 32.79           H
ATOM   3928  HB2 ALA A 265      20.975  34.501   3.645  1.00 32.79           H
ATOM   3929  HB3 ALA A 265      22.672  34.003   3.883  1.00 32.79           H
ATOM   3930  N   ALA A 266      24.147  32.906   1.384  1.00 19.76           N
ATOM   3931  CA  ALA A 266      25.400  32.928   0.646  1.00 24.14           C
ATOM   3932  C   ALA A 266      25.174  32.619  -0.842  1.00 30.53           C
ATOM   3933  O   ALA A 266      25.869  33.177  -1.688  1.00 32.46           O
ATOM   3934  CB  ALA A 266      26.397  31.976   1.288  1.00 25.40           C
ATOM   3935  H   ALA A 266      24.037  32.227   2.125  1.00 23.72           H
ATOM   3936  HA  ALA A 266      25.814  33.934   0.725  1.00 28.97           H
ATOM   3937  HB1 ALA A 266      27.357  32.055   0.781  1.00 30.48           H
ATOM   3938  HB2 ALA A 266      26.523  32.243   2.335  1.00 30.48           H
ATOM   3939  HB3 ALA A 266      26.055  30.946   1.218  1.00 30.48           H
ATOM   3940  N   TYR A 267      24.193  31.765  -1.166  1.00 32.74           N
ATOM   3941  CA  TYR A 267      23.806  31.471  -2.541  1.00 27.47           C
ATOM   3942  C   TYR A 267      23.201  32.673  -3.268  1.00 28.91           C
ATOM   3943  O   TYR A 267      23.523  32.871  -4.433  1.00 22.59           O
ATOM   3944  CB  TYR A 267      22.831  30.304  -2.583  1.00 22.34           C
ATOM   3945  CG  TYR A 267      22.407  29.952  -3.994  1.00 30.31           C
ATOM   3946  CD1 TYR A 267      23.183  29.063  -4.772  1.00 28.54           C
ATOM   3947  CD2 TYR A 267      21.261  30.561  -4.546  1.00 33.38           C
ATOM   3948  CE1 TYR A 267      22.780  28.765  -6.091  1.00 34.12           C
ATOM   3949  CE2 TYR A 267      20.883  30.277  -5.871  1.00 38.54           C
ATOM   3950  CZ  TYR A 267      21.618  29.351  -6.639  1.00 29.00           C
ATOM   3951  OH  TYR A 267      21.186  29.010  -7.886  1.00 40.09           O
ATOM   3952  H   TYR A 267      23.657  31.339  -0.421  1.00 39.29           H
ATOM   3953  HA  TYR A 267      24.703  31.175  -3.081  1.00 32.97           H
ATOM   3954  HB2 TYR A 267      23.313  29.447  -2.117  1.00 26.82           H
ATOM   3955  HB3 TYR A 267      21.937  30.552  -2.016  1.00 26.82           H
ATOM   3956  HD1 TYR A 267      24.078  28.595  -4.370  1.00 34.25           H
ATOM   3957  HD2 TYR A 267      20.681  31.257  -3.961  1.00 40.06           H
ATOM   3958  HE1 TYR A 267      23.352  28.085  -6.693  1.00 40.95           H
ATOM   3959  HE2 TYR A 267      20.026  30.765  -6.299  1.00 46.25           H
ATOM   3960  HH  TYR A 267      20.226  29.009  -7.951  1.00 48.11           H
ATOM   3961  N   VAL A 268      22.332  33.453  -2.608  1.00 29.14           N
ATOM   3962  CA  VAL A 268      21.821  34.731  -3.120  1.00 33.89           C
ATOM   3963  C   VAL A 268      22.979  35.688  -3.456  1.00 29.96           C
ATOM   3964  O   VAL A 268      22.902  36.420  -4.443  1.00 29.77           O
ATOM   3965  CB  VAL A 268      20.853  35.375  -2.097  1.00 30.58           C
ATOM   3966  CG1 VAL A 268      20.320  36.742  -2.573  1.00 27.27           C
ATOM   3967  CG2 VAL A 268      19.652  34.471  -1.802  1.00 24.46           C
ATOM   3968  H   VAL A 268      22.087  33.206  -1.658  1.00 34.98           H
ATOM   3969  HA  VAL A 268      21.265  34.530  -4.036  1.00 40.67           H
ATOM   3970  HB  VAL A 268      21.385  35.546  -1.165  1.00 36.71           H
ATOM   3971 HG11 VAL A 268      19.611  37.130  -1.843  1.00 32.73           H
ATOM   3972 HG12 VAL A 268      21.134  37.459  -2.661  1.00 32.73           H
ATOM   3973 HG13 VAL A 268      19.820  36.638  -3.535  1.00 32.73           H
ATOM   3974 HG21 VAL A 268      19.042  34.920  -1.025  1.00 29.36           H
ATOM   3975 HG22 VAL A 268      19.050  34.353  -2.700  1.00 29.36           H
ATOM   3976 HG23 VAL A 268      19.982  33.500  -1.438  1.00 29.36           H
ATOM   3977  N   VAL A 269      24.040  35.712  -2.640  1.00 26.39           N
ATOM   3978  CA  VAL A 269      25.208  36.563  -2.884  1.00 30.06           C
ATOM   3979  C   VAL A 269      25.939  36.081  -4.139  1.00 38.00           C
ATOM   3980  O   VAL A 269      26.338  36.907  -4.956  1.00 33.78           O
ATOM   3981  CB  VAL A 269      26.132  36.624  -1.655  1.00 23.77           C
ATOM   3982  CG1 VAL A 269      27.457  37.363  -1.917  1.00 23.63           C
ATOM   3983  CG2 VAL A 269      25.427  37.351  -0.493  1.00 32.95           C
ATOM   3984  H   VAL A 269      24.068  35.079  -1.850  1.00 31.68           H
ATOM   3985  HA  VAL A 269      24.851  37.576  -3.076  1.00 36.07           H
ATOM   3986  HB  VAL A 269      26.375  35.614  -1.335  1.00 28.53           H
ATOM   3987 HG11 VAL A 269      28.054  37.384  -1.006  1.00 28.36           H
ATOM   3988 HG12 VAL A 269      28.037  36.840  -2.674  1.00 28.36           H
ATOM   3989 HG13 VAL A 269      27.261  38.382  -2.247  1.00 28.36           H
ATOM   3990 HG21 VAL A 269      26.065  37.341   0.393  1.00 39.54           H
ATOM   3991 HG22 VAL A 269      25.214  38.384  -0.769  1.00 39.54           H
ATOM   3992 HG23 VAL A 269      24.493  36.853  -0.242  1.00 39.54           H
ATOM   3993  N   ASP A 270      26.125  34.765  -4.283  1.00 33.00           N
ATOM   3994  CA  ASP A 270      26.932  34.175  -5.340  1.00 33.54           C
ATOM   3995  C   ASP A 270      26.477  32.726  -5.558  1.00 37.23           C
ATOM   3996  O   ASP A 270      26.587  31.892  -4.659  1.00 27.80           O
ATOM   3997  CB  ASP A 270      28.412  34.287  -4.942  1.00 33.45           C
ATOM   3998  CG  ASP A 270      29.375  34.018  -6.102  1.00 41.63           C
ATOM   3999  OD1 ASP A 270      29.020  33.235  -7.012  1.00 33.31           O
ATOM   4000  OD2 ASP A 270      30.462  34.629  -6.075  1.00 42.89           O1-
ATOM   4001  H   ASP A 270      25.774  34.140  -3.568  1.00 39.61           H
ATOM   4002  HA  ASP A 270      26.771  34.733  -6.262  1.00 40.26           H
ATOM   4003  HB2 ASP A 270      28.638  35.255  -4.493  1.00 40.15           H
ATOM   4004  HB3 ASP A 270      28.614  33.546  -4.170  1.00 40.15           H
ATOM   4005  N   GLN A 271      25.996  32.441  -6.780  1.00 31.45           N
ATOM   4006  CA  GLN A 271      25.541  31.128  -7.220  1.00 32.31           C
ATOM   4007  C   GLN A 271      26.611  30.050  -7.114  1.00 32.26           C
ATOM   4008  O   GLN A 271      26.233  28.889  -7.036  1.00 30.83           O
ATOM   4009  CB  GLN A 271      25.082  31.157  -8.683  1.00 43.64           C
ATOM   4010  CG  GLN A 271      23.721  31.809  -8.889  1.00 53.30           C
ATOM   4011  CD  GLN A 271      23.475  32.185 -10.356  1.00 61.74           C
ATOM   4012  OE1 GLN A 271      23.846  31.455 -11.272  1.00 57.24           O
ATOM   4013  NE2 GLN A 271      22.791  33.306 -10.592  1.00 61.40           N
ATOM   4014  H   GLN A 271      25.966  33.184  -7.465  1.00 37.74           H
ATOM   4015  HA  GLN A 271      24.694  30.841  -6.595  1.00 38.78           H
ATOM   4016  HB2 GLN A 271      25.835  31.660  -9.294  1.00 52.38           H
ATOM   4017  HB3 GLN A 271      24.990  30.128  -9.031  1.00 52.38           H
ATOM   4018  HG2 GLN A 271      22.975  31.068  -8.601  1.00 63.96           H
ATOM   4019  HG3 GLN A 271      23.626  32.680  -8.257  1.00 63.96           H
ATOM   4020 HE21 GLN A 271      22.465  33.866  -9.815  1.00 73.69           H
ATOM   4021 HE22 GLN A 271      22.584  33.566 -11.543  1.00 73.69           H
ATOM   4022  N   LYS A 272      27.909  30.405  -7.134  1.00 30.57           N
ATOM   4023  CA  LYS A 272      29.021  29.460  -7.005  1.00 30.42           C
ATOM   4024  C   LYS A 272      28.948  28.632  -5.709  1.00 39.64           C
ATOM   4025  O   LYS A 272      29.552  27.565  -5.655  1.00 33.40           O
ATOM   4026  CB  LYS A 272      30.353  30.220  -7.162  1.00 36.72           C
ATOM   4027  CG  LYS A 272      31.603  29.311  -7.154  1.00 46.55           C
ATOM   4028  CD  LYS A 272      32.906  30.127  -7.266  1.00 50.43           C
ATOM   4029  CE  LYS A 272      34.202  29.290  -7.189  1.00 48.56           C
ATOM   4030  NZ  LYS A 272      34.314  28.446  -5.974  1.00 47.92           N1+
ATOM   4031  H   LYS A 272      28.139  31.390  -7.188  1.00 36.69           H
ATOM   4032  HA  LYS A 272      28.944  28.757  -7.833  1.00 36.51           H
ATOM   4033  HB2 LYS A 272      30.332  30.764  -8.108  1.00 44.08           H
ATOM   4034  HB3 LYS A 272      30.445  30.951  -6.357  1.00 44.08           H
ATOM   4035  HG2 LYS A 272      31.641  28.755  -6.220  1.00 55.87           H
ATOM   4036  HG3 LYS A 272      31.541  28.606  -7.984  1.00 55.87           H
ATOM   4037  HD2 LYS A 272      32.901  30.659  -8.219  1.00 60.53           H
ATOM   4038  HD3 LYS A 272      32.927  30.876  -6.476  1.00 60.53           H
ATOM   4039  HE2 LYS A 272      34.257  28.653  -8.073  1.00 58.28           H
ATOM   4040  HE3 LYS A 272      35.050  29.978  -7.214  1.00 58.28           H
ATOM   4041  HZ1 LYS A 272      35.190  27.940  -5.979  1.00 57.51           H
ATOM   4042  HZ2 LYS A 272      34.276  29.027  -5.147  1.00 57.51           H
ATOM   4043  HZ3 LYS A 272      33.553  27.779  -5.941  1.00 57.51           H
ATOM   4044  N   VAL A 273      28.200  29.092  -4.689  1.00 39.29           N
ATOM   4045  CA  VAL A 273      27.883  28.322  -3.480  1.00 37.47           C
ATOM   4046  C   VAL A 273      27.396  26.900  -3.798  1.00 33.74           C
ATOM   4047  O   VAL A 273      27.780  25.982  -3.087  1.00 34.13           O
ATOM   4048  CB  VAL A 273      26.877  29.107  -2.604  1.00 29.98           C
ATOM   4049  CG1 VAL A 273      26.105  28.261  -1.589  1.00 32.77           C
ATOM   4050  CG2 VAL A 273      27.640  30.202  -1.845  1.00 31.98           C
ATOM   4051  H   VAL A 273      27.740  29.986  -4.797  1.00 47.16           H
ATOM   4052  HA  VAL A 273      28.811  28.221  -2.916  1.00 44.97           H
ATOM   4053  HB  VAL A 273      26.146  29.576  -3.260  1.00 35.99           H
ATOM   4054 HG11 VAL A 273      25.458  28.903  -0.991  1.00 39.33           H
ATOM   4055 HG12 VAL A 273      25.472  27.530  -2.091  1.00 39.33           H
ATOM   4056 HG13 VAL A 273      26.807  27.747  -0.933  1.00 39.33           H
ATOM   4057 HG21 VAL A 273      26.955  30.746  -1.207  1.00 38.39           H
ATOM   4058 HG22 VAL A 273      28.419  29.760  -1.222  1.00 38.39           H
ATOM   4059 HG23 VAL A 273      28.083  30.905  -2.548  1.00 38.39           H
ATOM   4060  N   ALA A 274      26.559  26.695  -4.821  1.00 37.10           N
ATOM   4061  CA  ALA A 274      26.044  25.366  -5.165  1.00 35.14           C
ATOM   4062  C   ALA A 274      25.464  25.349  -6.576  1.00 31.11           C
ATOM   4063  O   ALA A 274      24.923  26.345  -7.041  1.00 33.91           O
ATOM   4064  CB  ALA A 274      24.949  24.967  -4.164  1.00 29.62           C
ATOM   4065  H   ALA A 274      26.267  27.479  -5.390  1.00 44.53           H
ATOM   4066  HA  ALA A 274      26.854  24.636  -5.113  1.00 42.17           H
ATOM   4067  HB1 ALA A 274      24.588  23.966  -4.395  1.00 35.55           H
ATOM   4068  HB2 ALA A 274      25.344  24.965  -3.149  1.00 35.55           H
ATOM   4069  HB3 ALA A 274      24.112  25.665  -4.223  1.00 35.55           H
ATOM   4070  N   ASN A 275      25.507  24.191  -7.234  1.00 28.62           N
ATOM   4071  CA  ASN A 275      24.634  23.890  -8.358  1.00 27.55           C
ATOM   4072  C   ASN A 275      23.296  23.372  -7.854  1.00 27.29           C
ATOM   4073  O   ASN A 275      23.177  22.880  -6.727  1.00 28.02           O
ATOM   4074  CB  ASN A 275      25.322  22.897  -9.301  1.00 33.75           C
ATOM   4075  CG  ASN A 275      26.572  23.510  -9.932  1.00 39.30           C
ATOM   4076  OD1 ASN A 275      26.608  24.692 -10.255  1.00 44.76           O
ATOM   4077  ND2 ASN A 275      27.581  22.705 -10.218  1.00 39.50           N
ATOM   4078  H   ASN A 275      25.983  23.411  -6.806  1.00 34.36           H
ATOM   4079  HA  ASN A 275      24.448  24.801  -8.927  1.00 33.07           H
ATOM   4080  HB2 ASN A 275      25.563  21.974  -8.774  1.00 40.50           H
ATOM   4081  HB3 ASN A 275      24.617  22.685 -10.105  1.00 40.50           H
ATOM   4082 HD21 ASN A 275      28.402  23.088 -10.660  1.00 47.40           H
ATOM   4083 HD22 ASN A 275      27.527  21.723  -9.985  1.00 47.40           H
ATOM   4084  N   VAL A 276      22.276  23.543  -8.692  1.00 28.34           N
ATOM   4085  CA  VAL A 276      20.885  23.322  -8.318  1.00 28.28           C
ATOM   4086  C   VAL A 276      20.235  22.395  -9.348  1.00 35.91           C
ATOM   4087  O   VAL A 276      20.396  22.594 -10.551  1.00 34.47           O
ATOM   4088  CB  VAL A 276      20.152  24.666  -8.129  1.00 32.55           C
ATOM   4089  CG1 VAL A 276      20.818  25.535  -7.046  1.00 29.77           C
ATOM   4090  CG2 VAL A 276      20.034  25.505  -9.427  1.00 39.28           C
ATOM   4091  H   VAL A 276      22.452  23.950  -9.598  1.00 34.01           H
ATOM   4092  HA  VAL A 276      20.854  22.814  -7.357  1.00 33.94           H
ATOM   4093  HB  VAL A 276      19.160  24.433  -7.756  1.00 39.07           H
ATOM   4094 HG11 VAL A 276      20.261  26.461  -6.928  1.00 35.73           H
ATOM   4095 HG12 VAL A 276      20.823  25.002  -6.097  1.00 35.73           H
ATOM   4096 HG13 VAL A 276      21.839  25.794  -7.323  1.00 35.73           H
ATOM   4097 HG21 VAL A 276      19.487  26.425  -9.226  1.00 47.14           H
ATOM   4098 HG22 VAL A 276      21.023  25.770  -9.801  1.00 47.14           H
ATOM   4099 HG23 VAL A 276      19.493  24.956 -10.196  1.00 47.14           H
ATOM   4100  N   ASP A 277      19.520  21.370  -8.875  1.00 28.79           N
ATOM   4101  CA  ASP A 277      18.996  20.283  -9.692  1.00 32.70           C
ATOM   4102  C   ASP A 277      17.472  20.225  -9.645  1.00 34.11           C
ATOM   4103  O   ASP A 277      16.901  20.249  -8.555  1.00 25.20           O
ATOM   4104  CB  ASP A 277      19.535  18.964  -9.156  1.00 33.94           C
ATOM   4105  CG  ASP A 277      21.047  18.841  -9.231  1.00 36.44           C
ATOM   4106  OD1 ASP A 277      21.684  19.655  -9.934  1.00 41.39           O
ATOM   4107  OD2 ASP A 277      21.544  17.889  -8.597  1.00 42.39           O1-
ATOM   4108  H   ASP A 277      19.410  21.282  -7.877  1.00 34.56           H
ATOM   4109  HA  ASP A 277      19.342  20.392 -10.716  1.00 39.24           H
ATOM   4110  HB2 ASP A 277      19.219  18.805  -8.124  1.00 40.74           H
ATOM   4111  HB3 ASP A 277      19.095  18.135  -9.711  1.00 40.74           H
ATOM   4112  N   PRO A 278      16.788  20.073 -10.790  1.00 33.18           N
ATOM   4113  CA  PRO A 278      15.335  20.126 -10.779  1.00 29.90           C
ATOM   4114  C   PRO A 278      14.738  18.847 -10.195  1.00 31.29           C
ATOM   4115  O   PRO A 278      15.122  17.739 -10.568  1.00 33.84           O
ATOM   4116  CB  PRO A 278      14.950  20.297 -12.259  1.00 43.05           C
ATOM   4117  CG  PRO A 278      16.153  19.780 -13.052  1.00 32.17           C
ATOM   4118  CD  PRO A 278      17.331  20.106 -12.144  1.00 33.91           C
ATOM   4119  HA  PRO A 278      14.984  21.023 -10.270  1.00 35.88           H
ATOM   4120  HB2 PRO A 278      14.021  19.803 -12.538  1.00 51.66           H
ATOM   4121  HB3 PRO A 278      14.863  21.370 -12.438  1.00 51.66           H
ATOM   4122  HG2 PRO A 278      16.055  18.705 -13.208  1.00 38.61           H
ATOM   4123  HG3 PRO A 278      16.259  20.302 -14.003  1.00 38.61           H
ATOM   4124  HD2 PRO A 278      18.102  19.351 -12.289  1.00 40.70           H
ATOM   4125  HD3 PRO A 278      17.689  21.111 -12.372  1.00 40.70           H
ATOM   4126  N   VAL A 279      13.770  19.028  -9.292  1.00 29.50           N
ATOM   4127  CA  VAL A 279      13.013  17.976  -8.625  1.00 26.81           C
ATOM   4128  C   VAL A 279      11.584  18.504  -8.440  1.00 35.08           C
ATOM   4129  O   VAL A 279      11.434  19.643  -8.010  1.00 35.35           O
ATOM   4130  CB  VAL A 279      13.628  17.643  -7.243  1.00 27.22           C
ATOM   4131  CG1 VAL A 279      12.858  16.509  -6.566  1.00 35.35           C
ATOM   4132  CG2 VAL A 279      15.106  17.232  -7.326  1.00 29.14           C
ATOM   4133  H   VAL A 279      13.549  19.975  -9.020  1.00 35.41           H
ATOM   4134  HA  VAL A 279      13.025  17.078  -9.237  1.00 32.18           H
ATOM   4135  HB  VAL A 279      13.550  18.524  -6.605  1.00 32.67           H
ATOM   4136 HG11 VAL A 279      13.325  16.262  -5.612  1.00 42.43           H
ATOM   4137 HG12 VAL A 279      11.829  16.808  -6.369  1.00 42.43           H
ATOM   4138 HG13 VAL A 279      12.863  15.629  -7.207  1.00 42.43           H
ATOM   4139 HG21 VAL A 279      15.473  16.980  -6.331  1.00 34.97           H
ATOM   4140 HG22 VAL A 279      15.219  16.366  -7.979  1.00 34.97           H
ATOM   4141 HG23 VAL A 279      15.709  18.056  -7.704  1.00 34.97           H
ATOM   4142  N   PRO A 280      10.525  17.707  -8.642  1.00 34.58           N
ATOM   4143  CA  PRO A 280       9.167  18.136  -8.334  1.00 30.38           C
ATOM   4144  C   PRO A 280       8.891  17.879  -6.861  1.00 36.02           C
ATOM   4145  O   PRO A 280       9.023  16.738  -6.422  1.00 35.22           O
ATOM   4146  CB  PRO A 280       8.256  17.258  -9.210  1.00 32.90           C
ATOM   4147  CG  PRO A 280       9.200  16.401 -10.052  1.00 31.93           C
ATOM   4148  CD  PRO A 280      10.516  16.415  -9.297  1.00 36.37           C
ATOM   4149  HA  PRO A 280       9.000  19.168  -8.646  1.00 36.46           H
ATOM   4150  HB2 PRO A 280       7.688  16.605  -8.554  1.00 39.48           H
ATOM   4151  HB3 PRO A 280       7.561  17.825  -9.829  1.00 39.48           H
ATOM   4152  HG2 PRO A 280       8.846  15.381 -10.176  1.00 38.32           H
ATOM   4153  HG3 PRO A 280       9.330  16.871 -11.025  1.00 38.32           H
ATOM   4154  HD2 PRO A 280      10.549  15.621  -8.550  1.00 43.65           H
ATOM   4155  HD3 PRO A 280      11.314  16.311 -10.032  1.00 43.65           H
ATOM   4156  N   ILE A 281       8.527  18.925  -6.104  1.00 39.48           N
ATOM   4157  CA  ILE A 281       8.423  18.871  -4.643  1.00 23.53           C
ATOM   4158  C   ILE A 281       6.973  19.113  -4.235  1.00 33.56           C
ATOM   4159  O   ILE A 281       6.439  20.197  -4.449  1.00 31.04           O
ATOM   4160  CB  ILE A 281       9.400  19.885  -3.990  1.00 30.92           C
ATOM   4161  CG1 ILE A 281      10.888  19.599  -4.309  1.00 28.78           C
ATOM   4162  CG2 ILE A 281       9.177  19.961  -2.469  1.00 31.81           C
ATOM   4163  CD1 ILE A 281      11.491  18.311  -3.732  1.00 36.79           C
ATOM   4164  H   ILE A 281       8.433  19.834  -6.535  1.00 47.38           H
ATOM   4165  HA  ILE A 281       8.697  17.877  -4.292  1.00 28.24           H
ATOM   4166  HB  ILE A 281       9.164  20.871  -4.395  1.00 37.10           H
ATOM   4167 HG12 ILE A 281      11.022  19.574  -5.389  1.00 34.55           H
ATOM   4168 HG13 ILE A 281      11.481  20.435  -3.936  1.00 34.55           H
ATOM   4169 HG21 ILE A 281       9.940  20.591  -2.010  1.00 38.18           H
ATOM   4170 HG22 ILE A 281       8.202  20.398  -2.250  1.00 38.18           H
ATOM   4171 HG23 ILE A 281       9.218  18.963  -2.032  1.00 38.18           H
ATOM   4172 HD11 ILE A 281      12.535  18.243  -4.041  1.00 44.15           H
ATOM   4173 HD12 ILE A 281      11.454  18.327  -2.643  1.00 44.15           H
ATOM   4174 HD13 ILE A 281      10.955  17.438  -4.104  1.00 44.15           H
ATOM   4175  N   ASP A 282       6.356  18.108  -3.616  1.00 29.42           N
ATOM   4176  CA  ASP A 282       5.081  18.237  -2.927  1.00 33.77           C
ATOM   4177  C   ASP A 282       5.348  18.143  -1.413  1.00 31.85           C
ATOM   4178  O   ASP A 282       6.444  17.789  -0.978  1.00 29.42           O
ATOM   4179  CB  ASP A 282       4.130  17.127  -3.413  1.00 42.48           C
ATOM   4180  CG  ASP A 282       2.641  17.403  -3.169  1.00 46.72           C
ATOM   4181  OD1 ASP A 282       2.312  18.492  -2.648  1.00 43.28           O
ATOM   4182  OD2 ASP A 282       1.823  16.538  -3.551  1.00 46.18           O1-
ATOM   4183  H   ASP A 282       6.865  17.247  -3.471  1.00 35.31           H
ATOM   4184  HA  ASP A 282       4.634  19.206  -3.134  1.00 40.53           H
ATOM   4185  HB2 ASP A 282       4.262  16.958  -4.480  1.00 50.99           H
ATOM   4186  HB3 ASP A 282       4.387  16.169  -2.957  1.00 50.99           H
ATOM   4187  N   VAL A 283       4.334  18.484  -0.614  1.00 33.85           N
ATOM   4188  CA  VAL A 283       4.414  18.601   0.834  1.00 37.01           C
ATOM   4189  C   VAL A 283       3.252  17.812   1.460  1.00 36.72           C
ATOM   4190  O   VAL A 283       2.103  17.930   1.028  1.00 46.72           O
ATOM   4191  CB  VAL A 283       4.410  20.102   1.227  1.00 32.50           C
ATOM   4192  CG1 VAL A 283       4.440  20.288   2.749  1.00 34.75           C
ATOM   4193  CG2 VAL A 283       5.618  20.839   0.628  1.00 26.41           C
ATOM   4194  H   VAL A 283       3.447  18.722  -1.038  1.00 40.62           H
ATOM   4195  HA  VAL A 283       5.352  18.171   1.174  1.00 44.42           H
ATOM   4196  HB  VAL A 283       3.500  20.558   0.839  1.00 39.01           H
ATOM   4197 HG11 VAL A 283       4.464  21.348   2.989  1.00 41.71           H
ATOM   4198 HG12 VAL A 283       3.546  19.860   3.203  1.00 41.71           H
ATOM   4199 HG13 VAL A 283       5.324  19.808   3.171  1.00 41.71           H
ATOM   4200 HG21 VAL A 283       5.630  21.868   0.980  1.00 31.70           H
ATOM   4201 HG22 VAL A 283       6.538  20.348   0.932  1.00 31.70           H
ATOM   4202 HG23 VAL A 283       5.559  20.849  -0.460  1.00 31.70           H
ATOM   4203  N   VAL A 284       3.554  17.019   2.493  1.00 38.61           N
ATOM   4204  CA  VAL A 284       2.578  16.251   3.260  1.00 30.45           C
ATOM   4205  C   VAL A 284       1.865  17.205   4.223  1.00 38.91           C
ATOM   4206  O   VAL A 284       2.505  17.791   5.091  1.00 40.51           O
ATOM   4207  CB  VAL A 284       3.297  15.104   4.001  1.00 38.11           C
ATOM   4208  CG1 VAL A 284       2.308  14.285   4.848  1.00 38.59           C
ATOM   4209  CG2 VAL A 284       4.002  14.154   3.014  1.00 41.24           C
ATOM   4210  H   VAL A 284       4.517  16.974   2.801  1.00 46.33           H
ATOM   4211  HA  VAL A 284       1.849  15.812   2.579  1.00 36.55           H
ATOM   4212  HB  VAL A 284       4.050  15.528   4.666  1.00 45.74           H
ATOM   4213 HG11 VAL A 284       2.843  13.500   5.374  1.00 46.32           H
ATOM   4214 HG12 VAL A 284       1.821  14.916   5.590  1.00 46.32           H
ATOM   4215 HG13 VAL A 284       1.548  13.836   4.208  1.00 46.32           H
ATOM   4216 HG21 VAL A 284       4.506  13.363   3.567  1.00 49.49           H
ATOM   4217 HG22 VAL A 284       3.276  13.711   2.332  1.00 49.49           H
ATOM   4218 HG23 VAL A 284       4.757  14.688   2.437  1.00 49.49           H
ATOM   4219  N   VAL A 285       0.544  17.354   4.091  1.00 36.04           N
ATOM   4220  CA  VAL A 285      -0.251  18.276   4.915  1.00 35.59           C
ATOM   4221  C   VAL A 285      -1.168  17.555   5.908  1.00 44.38           C
ATOM   4222  O   VAL A 285      -1.772  18.210   6.754  1.00 44.61           O
ATOM   4223  CB  VAL A 285      -1.029  19.278   4.040  1.00 36.69           C
ATOM   4224  CG1 VAL A 285      -0.073  20.127   3.196  1.00 34.51           C
ATOM   4225  CG2 VAL A 285      -2.050  18.583   3.123  1.00 43.67           C
ATOM   4226  H   VAL A 285       0.069  16.861   3.350  1.00 43.25           H
ATOM   4227  HA  VAL A 285       0.425  18.876   5.525  1.00 42.72           H
ATOM   4228  HB  VAL A 285      -1.578  19.960   4.693  1.00 44.04           H
ATOM   4229 HG11 VAL A 285      -0.634  20.899   2.671  1.00 41.42           H
ATOM   4230 HG12 VAL A 285       0.658  20.609   3.843  1.00 41.42           H
ATOM   4231 HG13 VAL A 285       0.455  19.509   2.472  1.00 41.42           H
ATOM   4232 HG21 VAL A 285      -2.613  19.331   2.564  1.00 52.41           H
ATOM   4233 HG22 VAL A 285      -1.544  17.923   2.418  1.00 52.41           H
ATOM   4234 HG23 VAL A 285      -2.751  18.001   3.722  1.00 52.41           H
ATOM   4235  N   ASP A 286      -1.299  16.228   5.809  1.00 49.33           N
ATOM   4236  CA  ASP A 286      -2.110  15.435   6.727  1.00 45.75           C
ATOM   4237  C   ASP A 286      -1.435  15.276   8.095  1.00 46.92           C
ATOM   4238  O   ASP A 286      -0.209  15.316   8.208  1.00 44.63           O
ATOM   4239  CB  ASP A 286      -2.416  14.068   6.100  1.00 48.81           C
ATOM   4240  CG  ASP A 286      -3.114  14.249   4.756  1.00 48.29           C
ATOM   4241  OD1 ASP A 286      -4.273  14.721   4.783  1.00 44.33           O
ATOM   4242  OD2 ASP A 286      -2.479  13.916   3.730  1.00 57.06           O1-
ATOM   4243  H   ASP A 286      -0.798  15.735   5.086  1.00 59.20           H
ATOM   4244  HA  ASP A 286      -3.067  15.938   6.874  1.00 54.90           H
ATOM   4245  HB2 ASP A 286      -1.489  13.505   5.980  1.00 58.58           H
ATOM   4246  HB3 ASP A 286      -3.098  13.556   6.780  1.00 58.58           H
ATOM   4247  N   LYS A 287      -2.261  15.074   9.131  1.00 42.42           N
ATOM   4248  CA  LYS A 287      -1.842  14.903  10.519  1.00 43.27           C
ATOM   4249  C   LYS A 287      -1.387  13.466  10.784  1.00 46.09           C
ATOM   4250  O   LYS A 287      -2.000  12.727  11.553  1.00 54.43           O
ATOM   4251  CB  LYS A 287      -2.967  15.384  11.452  1.00 49.64           C
ATOM   4252  CG  LYS A 287      -3.370  16.860  11.234  1.00 49.59           C
ATOM   4253  CD  LYS A 287      -2.199  17.817  11.483  1.00 51.19           C
ATOM   4254  CE  LYS A 287      -2.622  19.289  11.524  1.00 57.05           C
ATOM   4255  NZ  LYS A 287      -1.587  20.110  12.186  1.00 61.67           N1+
ATOM   4256  H   LYS A 287      -3.255  15.077   8.954  1.00 50.91           H
ATOM   4257  HA  LYS A 287      -0.969  15.534  10.691  1.00 51.93           H
ATOM   4258  HB2 LYS A 287      -3.848  14.758  11.301  1.00 59.58           H
ATOM   4259  HB3 LYS A 287      -2.643  15.260  12.487  1.00 59.58           H
ATOM   4260  HG2 LYS A 287      -3.731  17.002  10.214  1.00 59.52           H
ATOM   4261  HG3 LYS A 287      -4.183  17.107  11.918  1.00 59.52           H
ATOM   4262  HD2 LYS A 287      -1.712  17.546  12.420  1.00 61.44           H
ATOM   4263  HD3 LYS A 287      -1.489  17.704  10.666  1.00 61.44           H
ATOM   4264  HE2 LYS A 287      -2.757  19.642  10.500  1.00 68.47           H
ATOM   4265  HE3 LYS A 287      -3.567  19.384  12.060  1.00 68.47           H
ATOM   4266  HZ1 LYS A 287      -1.852  21.084  12.204  1.00 74.01           H
ATOM   4267  HZ2 LYS A 287      -1.422  19.779  13.129  1.00 74.01           H
ATOM   4268  HZ3 LYS A 287      -0.713  20.015  11.677  1.00 74.01           H
ATOM   4269  N   GLN A 288      -0.281  13.104  10.130  1.00 50.37           N
ATOM   4270  CA  GLN A 288       0.405  11.813  10.201  1.00 52.12           C
ATOM   4271  C   GLN A 288       1.848  12.026  10.699  1.00 47.65           C
ATOM   4272  O   GLN A 288       2.302  13.166  10.769  1.00 46.53           O
ATOM   4273  CB  GLN A 288       0.399  11.175   8.793  1.00 50.55           C
ATOM   4274  CG  GLN A 288      -1.002  10.983   8.184  1.00 55.66           C
ATOM   4275  CD  GLN A 288      -1.960  10.189   9.083  1.00 58.83           C
ATOM   4276  OE1 GLN A 288      -1.619   9.137   9.621  1.00 55.33           O
ATOM   4277  NE2 GLN A 288      -3.193  10.674   9.224  1.00 59.42           N
ATOM   4278  H   GLN A 288       0.146  13.801   9.536  1.00 60.45           H
ATOM   4279  HA  GLN A 288      -0.113  11.153  10.897  1.00 62.56           H
ATOM   4280  HB2 GLN A 288       0.973  11.819   8.124  1.00 60.67           H
ATOM   4281  HB3 GLN A 288       0.898  10.207   8.818  1.00 60.67           H
ATOM   4282  HG2 GLN A 288      -1.432  11.948   7.917  1.00 66.79           H
ATOM   4283  HG3 GLN A 288      -0.850  10.398   7.274  1.00 66.79           H
ATOM   4284 HE21 GLN A 288      -3.449  11.542   8.776  1.00 71.31           H
ATOM   4285 HE22 GLN A 288      -3.843  10.189   9.822  1.00 71.31           H
ATOM   4286  N   PRO A 289       2.609  10.969  11.038  1.00 50.29           N
ATOM   4287  CA  PRO A 289       3.983  11.126  11.508  1.00 43.70           C
ATOM   4288  C   PRO A 289       4.947  11.848  10.552  1.00 45.01           C
ATOM   4289  O   PRO A 289       5.922  12.432  11.017  1.00 45.86           O
ATOM   4290  CB  PRO A 289       4.466   9.700  11.785  1.00 41.99           C
ATOM   4291  CG  PRO A 289       3.174   8.965  12.139  1.00 49.98           C
ATOM   4292  CD  PRO A 289       2.185   9.582  11.154  1.00 46.76           C
ATOM   4293  HA  PRO A 289       3.947  11.640  12.463  1.00 52.44           H
ATOM   4294  HB2 PRO A 289       4.846   9.290  10.847  1.00 50.39           H
ATOM   4295  HB3 PRO A 289       5.224   9.624  12.565  1.00 50.39           H
ATOM   4296  HG2 PRO A 289       3.257   7.895  11.946  1.00 59.99           H
ATOM   4297  HG3 PRO A 289       2.900   9.157  13.178  1.00 59.99           H
ATOM   4298  HD2 PRO A 289       2.275   9.090  10.187  1.00 56.12           H
ATOM   4299  HD3 PRO A 289       1.183   9.491  11.573  1.00 56.12           H
ATOM   4300  N   ASN A 290       4.675  11.857   9.243  1.00 40.56           N
ATOM   4301  CA  ASN A 290       5.496  12.536   8.236  1.00 44.35           C
ATOM   4302  C   ASN A 290       4.925  13.901   7.789  1.00 33.31           C
ATOM   4303  O   ASN A 290       5.312  14.414   6.745  1.00 36.36           O
ATOM   4304  CB  ASN A 290       5.719  11.600   7.039  1.00 38.03           C
ATOM   4305  CG  ASN A 290       4.460  11.345   6.220  1.00 37.86           C
ATOM   4306  OD1 ASN A 290       3.339  11.358   6.723  1.00 45.30           O
ATOM   4307  ND2 ASN A 290       4.647  11.035   4.942  1.00 35.84           N
ATOM   4308  H   ASN A 290       3.849  11.377   8.914  1.00 48.68           H
ATOM   4309  HA  ASN A 290       6.483  12.734   8.655  1.00 53.23           H
ATOM   4310  HB2 ASN A 290       6.506  11.998   6.399  1.00 45.65           H
ATOM   4311  HB3 ASN A 290       6.055  10.641   7.429  1.00 45.65           H
ATOM   4312 HD21 ASN A 290       3.846  10.849   4.360  1.00 43.01           H
ATOM   4313 HD22 ASN A 290       5.584  11.019   4.568  1.00 43.01           H
ATOM   4314  N   GLU A 291       4.005  14.494   8.554  1.00 35.31           N
ATOM   4315  CA  GLU A 291       3.487  15.835   8.320  1.00 36.61           C
ATOM   4316  C   GLU A 291       4.634  16.834   8.105  1.00 37.65           C
ATOM   4317  O   GLU A 291       5.589  16.853   8.879  1.00 33.48           O
ATOM   4318  CB  GLU A 291       2.661  16.243   9.547  1.00 38.11           C
ATOM   4319  CG  GLU A 291       1.999  17.621   9.391  1.00 38.36           C
ATOM   4320  CD  GLU A 291       1.216  18.069  10.621  1.00 37.99           C
ATOM   4321  OE1 GLU A 291       1.104  17.286  11.588  1.00 37.06           O
ATOM   4322  OE2 GLU A 291       0.719  19.212  10.577  1.00 42.35           O1-
ATOM   4323  H   GLU A 291       3.696  14.024   9.393  1.00 42.37           H
ATOM   4324  HA  GLU A 291       2.838  15.822   7.444  1.00 43.94           H
ATOM   4325  HB2 GLU A 291       1.883  15.500   9.716  1.00 45.74           H
ATOM   4326  HB3 GLU A 291       3.314  16.258  10.422  1.00 45.74           H
ATOM   4327  HG2 GLU A 291       2.737  18.392   9.170  1.00 46.04           H
ATOM   4328  HG3 GLU A 291       1.328  17.630   8.530  1.00 46.04           H
ATOM   4329  N   GLY A 292       4.538  17.643   7.048  1.00 33.61           N
ATOM   4330  CA  GLY A 292       5.529  18.636   6.659  1.00 33.42           C
ATOM   4331  C   GLY A 292       6.719  18.051   5.897  1.00 35.87           C
ATOM   4332  O   GLY A 292       7.642  18.794   5.572  1.00 26.22           O
ATOM   4333  H   GLY A 292       3.726  17.559   6.454  1.00 40.34           H
ATOM   4334  HA2 GLY A 292       5.048  19.374   6.018  1.00 40.11           H
ATOM   4335  HA3 GLY A 292       5.909  19.126   7.555  1.00 40.11           H
ATOM   4336  N   ALA A 293       6.726  16.749   5.580  1.00 32.35           N
ATOM   4337  CA  ALA A 293       7.779  16.180   4.755  1.00 28.13           C
ATOM   4338  C   ALA A 293       7.681  16.735   3.325  1.00 31.64           C
ATOM   4339  O   ALA A 293       6.582  16.919   2.808  1.00 28.97           O
ATOM   4340  CB  ALA A 293       7.696  14.656   4.789  1.00 34.48           C
ATOM   4341  H   ALA A 293       5.970  16.152   5.883  1.00 38.83           H
ATOM   4342  HA  ALA A 293       8.743  16.455   5.180  1.00 33.76           H
ATOM   4343  HB1 ALA A 293       8.490  14.236   4.171  1.00 41.38           H
ATOM   4344  HB2 ALA A 293       7.824  14.309   5.814  1.00 41.38           H
ATOM   4345  HB3 ALA A 293       6.732  14.321   4.405  1.00 41.38           H
ATOM   4346  N   THR A 294       8.831  16.985   2.690  1.00 32.80           N
ATOM   4347  CA  THR A 294       8.952  17.389   1.288  1.00 37.46           C
ATOM   4348  C   THR A 294       9.325  16.142   0.482  1.00 37.56           C
ATOM   4349  O   THR A 294      10.432  15.621   0.615  1.00 35.75           O
ATOM   4350  CB  THR A 294      10.027  18.476   1.115  1.00 33.19           C
ATOM   4351  OG1 THR A 294      11.265  18.068   1.668  1.00 27.17           O
ATOM   4352  CG2 THR A 294       9.608  19.805   1.748  1.00 33.17           C
ATOM   4353  H   THR A 294       9.696  16.833   3.188  1.00 39.36           H
ATOM   4354  HA  THR A 294       8.000  17.790   0.942  1.00 44.96           H
ATOM   4355  HB  THR A 294      10.175  18.644   0.049  1.00 39.84           H
ATOM   4356  HG1 THR A 294      11.493  17.210   1.298  1.00 32.61           H
ATOM   4357 HG21 THR A 294      10.403  20.538   1.623  1.00 39.81           H
ATOM   4358 HG22 THR A 294       8.708  20.181   1.269  1.00 39.81           H
ATOM   4359 HG23 THR A 294       9.434  19.669   2.814  1.00 39.81           H
ATOM   4360  N   VAL A 295       8.404  15.682  -0.366  1.00 39.89           N
ATOM   4361  CA  VAL A 295       8.537  14.439  -1.124  1.00 37.60           C
ATOM   4362  C   VAL A 295       8.507  14.717  -2.619  1.00 34.95           C
ATOM   4363  O   VAL A 295       7.815  15.620  -3.093  1.00 42.65           O
ATOM   4364  CB  VAL A 295       7.460  13.413  -0.705  1.00 37.67           C
ATOM   4365  CG1 VAL A 295       7.596  13.065   0.786  1.00 33.53           C
ATOM   4366  CG2 VAL A 295       6.015  13.873  -0.969  1.00 34.99           C
ATOM   4367  H   VAL A 295       7.540  16.198  -0.471  1.00 47.88           H
ATOM   4368  HA  VAL A 295       9.500  13.981  -0.906  1.00 45.13           H
ATOM   4369  HB  VAL A 295       7.623  12.496  -1.273  1.00 45.21           H
ATOM   4370 HG11 VAL A 295       6.909  12.258   1.042  1.00 40.24           H
ATOM   4371 HG12 VAL A 295       8.615  12.737   0.992  1.00 40.24           H
ATOM   4372 HG13 VAL A 295       7.368  13.932   1.407  1.00 40.24           H
ATOM   4373 HG21 VAL A 295       5.320  13.087  -0.676  1.00 41.99           H
ATOM   4374 HG22 VAL A 295       5.790  14.772  -0.393  1.00 41.99           H
ATOM   4375 HG23 VAL A 295       5.872  14.077  -2.030  1.00 41.99           H
ATOM   4376  N   ARG A 296       9.254  13.905  -3.370  1.00 35.50           N
ATOM   4377  CA  ARG A 296       9.158  13.840  -4.820  1.00 31.75           C
ATOM   4378  C   ARG A 296       7.730  13.475  -5.224  1.00 31.28           C
ATOM   4379  O   ARG A 296       7.074  12.658  -4.580  1.00 29.15           O
ATOM   4380  CB  ARG A 296      10.159  12.826  -5.368  1.00 35.76           C
ATOM   4381  CG  ARG A 296      11.610  13.246  -5.105  1.00 32.12           C
ATOM   4382  CD  ARG A 296      12.541  12.112  -5.539  1.00 42.39           C
ATOM   4383  NE  ARG A 296      13.956  12.424  -5.286  1.00 34.92           N
ATOM   4384  CZ  ARG A 296      14.831  12.895  -6.174  1.00 31.69           C
ATOM   4385  NH1 ARG A 296      14.490  13.178  -7.431  1.00 44.41           N
ATOM   4386  NH2 ARG A 296      16.088  13.084  -5.797  1.00 32.00           N1+
ATOM   4387  H   ARG A 296       9.814  13.201  -2.910  1.00 42.61           H
ATOM   4388  HA  ARG A 296       9.412  14.808  -5.232  1.00 38.11           H
ATOM   4389  HB2 ARG A 296       9.972  11.847  -4.924  1.00 42.92           H
ATOM   4390  HB3 ARG A 296      10.018  12.748  -6.447  1.00 42.92           H
ATOM   4391  HG2 ARG A 296      11.833  14.151  -5.664  1.00 38.55           H
ATOM   4392  HG3 ARG A 296      11.765  13.435  -4.043  1.00 38.55           H
ATOM   4393  HD2 ARG A 296      12.287  11.219  -4.967  1.00 50.87           H
ATOM   4394  HD3 ARG A 296      12.385  11.890  -6.594  1.00 50.87           H
ATOM   4395  HE  ARG A 296      14.289  12.248  -4.346  1.00 41.91           H
ATOM   4396 HH11 ARG A 296      13.538  13.040  -7.739  1.00 53.30           H
ATOM   4397 HH12 ARG A 296      15.190  13.530  -8.071  1.00 53.30           H
ATOM   4398 HH21 ARG A 296      16.362  12.876  -4.844  1.00 38.40           H
ATOM   4399 HH22 ARG A 296      16.766  13.436  -6.455  1.00 38.40           H
ATOM   4400  N   THR A 297       7.258  14.098  -6.299  1.00 34.43           N
ATOM   4401  CA  THR A 297       6.006  13.718  -6.946  1.00 44.93           C
ATOM   4402  C   THR A 297       6.265  13.495  -8.430  1.00 38.16           C
ATOM   4403  O   THR A 297       6.910  14.308  -9.080  1.00 35.99           O
ATOM   4404  CB  THR A 297       4.873  14.724  -6.651  1.00 42.20           C
ATOM   4405  OG1 THR A 297       3.699  14.279  -7.288  1.00 44.57           O
ATOM   4406  CG2 THR A 297       5.134  16.166  -7.093  1.00 37.48           C
ATOM   4407  H   THR A 297       7.830  14.798  -6.749  1.00 41.32           H
ATOM   4408  HA  THR A 297       5.665  12.757  -6.557  1.00 53.93           H
ATOM   4409  HB  THR A 297       4.694  14.726  -5.574  1.00 50.65           H
ATOM   4410  HG1 THR A 297       2.974  14.848  -7.011  1.00 53.49           H
ATOM   4411 HG21 THR A 297       4.271  16.782  -6.836  1.00 44.98           H
ATOM   4412 HG22 THR A 297       6.012  16.562  -6.582  1.00 44.98           H
ATOM   4413 HG23 THR A 297       5.272  16.215  -8.172  1.00 44.98           H
ATOM   4414  N   ASP A 298       5.784  12.373  -8.963  1.00 45.30           N
ATOM   4415  CA  ASP A 298       5.777  12.108 -10.401  1.00 55.05           C
ATOM   4416  C   ASP A 298       4.449  12.519 -11.061  1.00 49.57           C
ATOM   4417  O   ASP A 298       4.233  12.235 -12.239  1.00 52.85           O
ATOM   4418  CB  ASP A 298       6.272  10.680 -10.704  1.00 51.25           C
ATOM   4419  CG  ASP A 298       5.706   9.627  -9.758  1.00 58.77           C
ATOM   4420  OD1 ASP A 298       4.484   9.688  -9.489  1.00 62.09           O
ATOM   4421  OD2 ASP A 298       6.515   8.778  -9.321  1.00 61.99           O1-
ATOM   4422  H   ASP A 298       5.290  11.715  -8.376  1.00 54.37           H
ATOM   4423  HA  ASP A 298       6.526  12.751 -10.865  1.00 66.07           H
ATOM   4424  HB2 ASP A 298       5.965  10.417 -11.716  1.00 61.50           H
ATOM   4425  HB3 ASP A 298       7.363  10.650 -10.677  1.00 61.50           H
ATOM   4426  N   ALA A 299       3.582  13.226 -10.312  1.00 54.68           N
ATOM   4427  CA  ALA A 299       2.327  13.781 -10.795  1.00 49.63           C
ATOM   4428  C   ALA A 299       2.563  14.662 -12.018  1.00 50.58           C
ATOM   4429  O   ALA A 299       3.537  15.416 -12.106  1.00 43.67           O
ATOM   4430  CB  ALA A 299       1.622  14.565  -9.684  1.00 54.59           C
ATOM   4431  H   ALA A 299       3.830  13.426  -9.352  1.00 65.63           H
ATOM   4432  HA  ALA A 299       1.674  12.952 -11.071  1.00 59.57           H
ATOM   4433  HB1 ALA A 299       0.662  14.933 -10.047  1.00 65.52           H
ATOM   4434  HB2 ALA A 299       1.442  13.912  -8.829  1.00 65.52           H
ATOM   4435  HB3 ALA A 299       2.234  15.413  -9.374  1.00 65.52           H
ATOM   4436  N   GLU A 300       1.656  14.495 -12.981  1.00 49.09           N
ATOM   4437  CA  GLU A 300       1.824  14.969 -14.337  1.00 55.87           C
ATOM   4438  C   GLU A 300       1.775  16.503 -14.399  1.00 48.69           C
ATOM   4439  O   GLU A 300       0.834  17.124 -13.901  1.00 48.53           O
ATOM   4440  CB  GLU A 300       0.757  14.286 -15.218  1.00 56.73           C
ATOM   4441  CG  GLU A 300       0.854  14.663 -16.703  1.00 59.64           C
ATOM   4442  CD  GLU A 300       2.150  14.164 -17.349  1.00 61.36           C
ATOM   4443  OE1 GLU A 300       2.443  12.956 -17.208  1.00 59.41           O
ATOM   4444  OE2 GLU A 300       2.820  15.018 -17.976  1.00 65.11           O1-
ATOM   4445  H   GLU A 300       0.882  13.870 -12.812  1.00 58.91           H
ATOM   4446  HA  GLU A 300       2.802  14.635 -14.688  1.00 67.05           H
ATOM   4447  HB2 GLU A 300       0.839  13.202 -15.113  1.00 68.08           H
ATOM   4448  HB3 GLU A 300      -0.232  14.579 -14.861  1.00 68.08           H
ATOM   4449  HG2 GLU A 300       0.024  14.150 -17.192  1.00 71.57           H
ATOM   4450  HG3 GLU A 300       0.731  15.737 -16.843  1.00 71.57           H
ATOM   4451  N   ASN A 301       2.794  17.091 -15.047  1.00 40.14           N
ATOM   4452  CA  ASN A 301       2.973  18.524 -15.248  1.00 40.40           C
ATOM   4453  C   ASN A 301       3.092  19.311 -13.916  1.00 50.27           C
ATOM   4454  O   ASN A 301       2.697  20.476 -13.863  1.00 46.31           O
ATOM   4455  CB  ASN A 301       1.889  19.077 -16.203  1.00 55.26           C
ATOM   4456  CG  ASN A 301       1.748  18.253 -17.482  1.00 45.59           C
ATOM   4457  H   ASN A 301       3.516  16.490 -15.423  1.00 48.17           H
ATOM   4458  HA  ASN A 301       3.930  18.650 -15.757  1.00 48.49           H
ATOM   4459  HB2 ASN A 301       0.924  19.102 -15.695  1.00 66.32           H
ATOM   4460  HB3 ASN A 301       2.154  20.096 -16.488  1.00 66.32           H
ATOM   4461  N   TYR A 302       3.665  18.707 -12.858  1.00 45.90           N
ATOM   4462  CA  TYR A 302       3.883  19.385 -11.579  1.00 43.51           C
ATOM   4463  C   TYR A 302       5.140  20.293 -11.660  1.00 39.08           C
ATOM   4464  O   TYR A 302       6.127  19.898 -12.287  1.00 37.82           O
ATOM   4465  CB  TYR A 302       4.013  18.306 -10.493  1.00 42.70           C
ATOM   4466  CG  TYR A 302       3.926  18.858  -9.086  1.00 41.35           C
ATOM   4467  CD1 TYR A 302       2.699  18.840  -8.401  1.00 39.12           C
ATOM   4468  CD2 TYR A 302       5.060  19.411  -8.469  1.00 44.43           C
ATOM   4469  CE1 TYR A 302       2.612  19.336  -7.089  1.00 39.55           C
ATOM   4470  CE2 TYR A 302       4.973  19.949  -7.176  1.00 35.08           C
ATOM   4471  CZ  TYR A 302       3.755  19.878  -6.463  1.00 40.61           C
ATOM   4472  OH  TYR A 302       3.671  20.314  -5.175  1.00 37.40           O
ATOM   4473  H   TYR A 302       3.954  17.740 -12.929  1.00 55.08           H
ATOM   4474  HA  TYR A 302       2.993  19.966 -11.346  1.00 52.22           H
ATOM   4475  HB2 TYR A 302       3.206  17.584 -10.621  1.00 51.25           H
ATOM   4476  HB3 TYR A 302       4.961  17.779 -10.618  1.00 51.25           H
ATOM   4477  HD1 TYR A 302       1.824  18.418  -8.872  1.00 46.95           H
ATOM   4478  HD2 TYR A 302       6.002  19.425  -8.991  1.00 53.32           H
ATOM   4479  HE1 TYR A 302       1.677  19.288  -6.553  1.00 47.46           H
ATOM   4480  HE2 TYR A 302       5.842  20.407  -6.740  1.00 42.10           H
ATOM   4481  HH  TYR A 302       4.538  20.423  -4.772  1.00 44.88           H
ATOM   4482  N   PRO A 303       5.167  21.487 -11.024  1.00 36.46           N
ATOM   4483  CA  PRO A 303       6.289  22.417 -11.203  1.00 36.09           C
ATOM   4484  C   PRO A 303       7.609  21.933 -10.572  1.00 28.86           C
ATOM   4485  O   PRO A 303       7.599  21.204  -9.582  1.00 26.55           O
ATOM   4486  CB  PRO A 303       5.826  23.705 -10.503  1.00 40.14           C
ATOM   4487  CG  PRO A 303       4.305  23.613 -10.495  1.00 42.33           C
ATOM   4488  CD  PRO A 303       4.087  22.120 -10.274  1.00 32.97           C
ATOM   4489  HA  PRO A 303       6.395  22.667 -12.260  1.00 43.31           H
ATOM   4490  HB2 PRO A 303       6.155  23.653  -9.463  1.00 48.18           H
ATOM   4491  HB3 PRO A 303       6.191  24.625 -10.959  1.00 48.18           H
ATOM   4492  HG2 PRO A 303       3.879  24.177  -9.667  1.00 50.81           H
ATOM   4493  HG3 PRO A 303       3.898  23.957 -11.447  1.00 50.81           H
ATOM   4494  HD2 PRO A 303       4.171  21.876  -9.215  1.00 39.57           H
ATOM   4495  HD3 PRO A 303       3.098  21.878 -10.659  1.00 39.57           H
ATOM   4496  N   LEU A 304       8.748  22.343 -11.144  1.00 30.44           N
ATOM   4497  CA  LEU A 304      10.088  21.907 -10.733  1.00 31.05           C
ATOM   4498  C   LEU A 304      10.735  22.887  -9.748  1.00 35.92           C
ATOM   4499  O   LEU A 304      10.806  24.073 -10.029  1.00 31.03           O
ATOM   4500  CB  LEU A 304      10.978  21.788 -11.978  1.00 31.34           C
ATOM   4501  CG  LEU A 304      10.524  20.711 -12.989  1.00 37.58           C
ATOM   4502  CD1 LEU A 304      11.424  20.797 -14.231  1.00 37.11           C
ATOM   4503  CD2 LEU A 304      10.565  19.293 -12.387  1.00 35.11           C
ATOM   4504  H   LEU A 304       8.691  22.931 -11.964  1.00 36.54           H
ATOM   4505  HA  LEU A 304      10.029  20.933 -10.248  1.00 37.26           H
ATOM   4506  HB2 LEU A 304      10.985  22.755 -12.484  1.00 37.61           H
ATOM   4507  HB3 LEU A 304      12.002  21.575 -11.664  1.00 37.61           H
ATOM   4508  HG  LEU A 304       9.499  20.921 -13.299  1.00 45.10           H
ATOM   4509 HD11 LEU A 304      11.097  20.069 -14.973  1.00 44.54           H
ATOM   4510 HD12 LEU A 304      11.359  21.795 -14.668  1.00 44.54           H
ATOM   4511 HD13 LEU A 304      12.460  20.594 -13.966  1.00 44.54           H
ATOM   4512 HD21 LEU A 304      10.304  18.561 -13.153  1.00 42.14           H
ATOM   4513 HD22 LEU A 304      11.560  19.071 -12.000  1.00 42.14           H
ATOM   4514 HD23 LEU A 304       9.838  19.204 -11.580  1.00 42.14           H
ATOM   4515  N   THR A 305      11.254  22.390  -8.627  1.00 30.51           N
ATOM   4516  CA  THR A 305      12.104  23.117  -7.682  1.00 29.58           C
ATOM   4517  C   THR A 305      13.569  22.764  -7.919  1.00 32.67           C
ATOM   4518  O   THR A 305      13.905  21.598  -8.095  1.00 31.89           O
ATOM   4519  CB  THR A 305      11.674  22.734  -6.266  1.00 34.37           C
ATOM   4520  OG1 THR A 305      10.364  23.202  -6.082  1.00 33.08           O
ATOM   4521  CG2 THR A 305      12.556  23.327  -5.165  1.00 31.33           C
ATOM   4522  H   THR A 305      11.123  21.407  -8.439  1.00 36.62           H
ATOM   4523  HA  THR A 305      11.958  24.191  -7.805  1.00 35.50           H
ATOM   4524  HB  THR A 305      11.683  21.647  -6.175  1.00 41.25           H
ATOM   4525  HG1 THR A 305       9.765  22.647  -6.594  1.00 39.70           H
ATOM   4526 HG21 THR A 305      12.155  23.026  -4.199  1.00 37.61           H
ATOM   4527 HG22 THR A 305      13.578  22.957  -5.240  1.00 37.61           H
ATOM   4528 HG23 THR A 305      12.548  24.415  -5.216  1.00 37.61           H
ATOM   4529  N   PHE A 306      14.449  23.760  -7.885  1.00 25.41           N
ATOM   4530  CA  PHE A 306      15.884  23.576  -8.064  1.00 21.00           C
ATOM   4531  C   PHE A 306      16.564  23.358  -6.706  1.00 31.75           C
ATOM   4532  O   PHE A 306      16.968  24.295  -6.016  1.00 31.99           O
ATOM   4533  CB  PHE A 306      16.409  24.752  -8.881  1.00 25.53           C
ATOM   4534  CG  PHE A 306      15.848  24.788 -10.285  1.00 32.47           C
ATOM   4535  CD1 PHE A 306      14.630  25.441 -10.560  1.00 36.00           C
ATOM   4536  CD2 PHE A 306      16.505  24.073 -11.302  1.00 39.49           C
ATOM   4537  CE1 PHE A 306      14.051  25.343 -11.838  1.00 38.38           C
ATOM   4538  CE2 PHE A 306      15.938  23.998 -12.587  1.00 41.60           C
ATOM   4539  CZ  PHE A 306      14.704  24.619 -12.850  1.00 38.51           C
ATOM   4540  H   PHE A 306      14.119  24.698  -7.713  1.00 30.50           H
ATOM   4541  HA  PHE A 306      16.055  22.682  -8.662  1.00 25.20           H
ATOM   4542  HB2 PHE A 306      16.173  25.676  -8.362  1.00 30.65           H
ATOM   4543  HB3 PHE A 306      17.481  24.657  -8.967  1.00 30.65           H
ATOM   4544  HD1 PHE A 306      14.116  25.984  -9.781  1.00 43.21           H
ATOM   4545  HD2 PHE A 306      17.431  23.558 -11.092  1.00 47.40           H
ATOM   4546  HE1 PHE A 306      13.101  25.815 -12.040  1.00 46.06           H
ATOM   4547  HE2 PHE A 306      16.445  23.444 -13.364  1.00 49.93           H
ATOM   4548  HZ  PHE A 306      14.260  24.542 -13.831  1.00 46.22           H
ATOM   4549  N   VAL A 307      16.675  22.086  -6.325  1.00 27.08           N
ATOM   4550  CA  VAL A 307      17.305  21.618  -5.095  1.00 29.90           C
ATOM   4551  C   VAL A 307      18.816  21.840  -5.168  1.00 28.74           C
ATOM   4552  O   VAL A 307      19.479  21.310  -6.049  1.00 29.68           O
ATOM   4553  CB  VAL A 307      16.959  20.129  -4.881  1.00 31.52           C
ATOM   4554  CG1 VAL A 307      17.629  19.581  -3.608  1.00 27.06           C
ATOM   4555  CG2 VAL A 307      15.440  19.932  -4.756  1.00 28.97           C
ATOM   4556  H   VAL A 307      16.313  21.373  -6.942  1.00 32.50           H
ATOM   4557  HA  VAL A 307      16.902  22.182  -4.253  1.00 35.89           H
ATOM   4558  HB  VAL A 307      17.316  19.559  -5.739  1.00 37.83           H
ATOM   4559 HG11 VAL A 307      17.320  18.548  -3.448  1.00 32.47           H
ATOM   4560 HG12 VAL A 307      18.711  19.593  -3.715  1.00 32.47           H
ATOM   4561 HG13 VAL A 307      17.345  20.181  -2.742  1.00 32.47           H
ATOM   4562 HG21 VAL A 307      15.216  18.881  -4.580  1.00 34.77           H
ATOM   4563 HG22 VAL A 307      15.056  20.520  -3.923  1.00 34.77           H
ATOM   4564 HG23 VAL A 307      14.939  20.245  -5.671  1.00 34.77           H
ATOM   4565  N   ALA A 308      19.375  22.585  -4.215  1.00 20.62           N
ATOM   4566  CA  ALA A 308      20.813  22.768  -4.071  1.00 20.47           C
ATOM   4567  C   ALA A 308      21.464  21.443  -3.691  1.00 28.46           C
ATOM   4568  O   ALA A 308      20.893  20.684  -2.910  1.00 26.10           O
ATOM   4569  CB  ALA A 308      21.083  23.824  -3.000  1.00 25.74           C
ATOM   4570  H   ALA A 308      18.787  22.963  -3.487  1.00 24.75           H
ATOM   4571  HA  ALA A 308      21.234  23.117  -5.011  1.00 24.57           H
ATOM   4572  HB1 ALA A 308      22.158  23.978  -2.901  1.00 30.90           H
ATOM   4573  HB2 ALA A 308      20.613  24.768  -3.283  1.00 30.90           H
ATOM   4574  HB3 ALA A 308      20.678  23.499  -2.041  1.00 30.90           H
ATOM   4575  N   ARG A 309      22.645  21.145  -4.251  1.00 23.42           N
ATOM   4576  CA  ARG A 309      23.380  19.919  -3.939  1.00 27.30           C
ATOM   4577  C   ARG A 309      24.869  20.240  -3.880  1.00 23.51           C
ATOM   4578  O   ARG A 309      25.350  21.135  -4.572  1.00 27.98           O
ATOM   4579  CB  ARG A 309      23.088  18.814  -4.985  1.00 26.89           C
ATOM   4580  CG  ARG A 309      21.636  18.742  -5.506  1.00 34.82           C
ATOM   4581  CD  ARG A 309      21.031  17.351  -5.650  1.00 31.68           C
ATOM   4582  NE  ARG A 309      20.655  16.830  -4.351  1.00 38.57           N
ATOM   4583  CZ  ARG A 309      19.486  16.299  -3.987  1.00 30.19           C
ATOM   4584  NH1 ARG A 309      18.476  16.087  -4.819  1.00 30.62           N
ATOM   4585  NH2 ARG A 309      19.346  15.961  -2.716  1.00 34.51           N1+
ATOM   4586  H   ARG A 309      23.058  21.789  -4.914  1.00 28.11           H
ATOM   4587  HA  ARG A 309      23.066  19.553  -2.960  1.00 32.77           H
ATOM   4588  HB2 ARG A 309      23.716  19.021  -5.852  1.00 32.28           H
ATOM   4589  HB3 ARG A 309      23.396  17.849  -4.580  1.00 32.28           H
ATOM   4590  HG2 ARG A 309      20.964  19.238  -4.822  1.00 41.79           H
ATOM   4591  HG3 ARG A 309      21.571  19.287  -6.447  1.00 41.79           H
ATOM   4592  HD2 ARG A 309      20.149  17.439  -6.281  1.00 38.02           H
ATOM   4593  HD3 ARG A 309      21.739  16.673  -6.127  1.00 38.02           H
ATOM   4594  HE  ARG A 309      21.348  16.942  -3.626  1.00 46.30           H
ATOM   4595 HH11 ARG A 309      18.566  16.325  -5.795  1.00 36.75           H
ATOM   4596 HH12 ARG A 309      17.633  15.658  -4.466  1.00 36.75           H
ATOM   4597 HH21 ARG A 309      20.091  16.103  -2.052  1.00 41.42           H
ATOM   4598 HH22 ARG A 309      18.484  15.536  -2.400  1.00 41.42           H
ATOM   4599  N   ASN A 310      25.582  19.484  -3.045  1.00 24.13           N
ATOM   4600  CA  ASN A 310      27.042  19.470  -2.956  1.00 27.20           C
ATOM   4601  C   ASN A 310      27.609  20.885  -2.855  1.00 35.34           C
ATOM   4602  O   ASN A 310      28.340  21.296  -3.759  1.00 28.14           O
ATOM   4603  CB  ASN A 310      27.656  18.678  -4.131  1.00 29.91           C
ATOM   4604  CG  ASN A 310      26.899  17.386  -4.370  1.00 21.23           C
ATOM   4605  OD1 ASN A 310      26.832  16.537  -3.488  1.00 22.96           O
ATOM   4606  ND2 ASN A 310      26.314  17.235  -5.556  1.00 23.16           N
ATOM   4607  H   ASN A 310      25.086  18.812  -2.478  1.00 28.96           H
ATOM   4608  HA  ASN A 310      27.302  18.960  -2.029  1.00 32.65           H
ATOM   4609  HB2 ASN A 310      27.687  19.276  -5.039  1.00 35.90           H
ATOM   4610  HB3 ASN A 310      28.668  18.415  -3.818  1.00 35.90           H
ATOM   4611 HD21 ASN A 310      25.783  16.399  -5.745  1.00 27.80           H
ATOM   4612 HD22 ASN A 310      26.411  17.954  -6.257  1.00 27.80           H
ATOM   4613  N   PRO A 311      27.261  21.654  -1.802  1.00 27.62           N
ATOM   4614  CA  PRO A 311      27.700  23.035  -1.707  1.00 30.65           C
ATOM   4615  C   PRO A 311      29.216  23.141  -1.573  1.00 35.23           C
ATOM   4616  O   PRO A 311      29.871  22.276  -1.003  1.00 32.83           O
ATOM   4617  CB  PRO A 311      27.062  23.583  -0.419  1.00 33.51           C
ATOM   4618  CG  PRO A 311      25.917  22.627  -0.137  1.00 40.33           C
ATOM   4619  CD  PRO A 311      26.444  21.296  -0.653  1.00 27.48           C
ATOM   4620  HA  PRO A 311      27.291  23.612  -2.535  1.00 36.79           H
ATOM   4621  HB2 PRO A 311      27.781  23.477   0.396  1.00 40.22           H
ATOM   4622  HB3 PRO A 311      26.732  24.619  -0.495  1.00 40.22           H
ATOM   4623  HG2 PRO A 311      25.705  22.565   0.929  1.00 48.40           H
ATOM   4624  HG3 PRO A 311      25.045  22.951  -0.705  1.00 48.40           H
ATOM   4625  HD2 PRO A 311      27.080  20.823   0.088  1.00 32.99           H
ATOM   4626  HD3 PRO A 311      25.582  20.682  -0.896  1.00 32.99           H
ATOM   4627  N   GLU A 312      29.743  24.252  -2.062  1.00 27.19           N
ATOM   4628  CA  GLU A 312      31.123  24.654  -1.962  1.00 33.09           C
ATOM   4629  C   GLU A 312      31.366  25.209  -0.552  1.00 34.68           C
ATOM   4630  O   GLU A 312      31.146  26.395  -0.302  1.00 29.74           O
ATOM   4631  CB  GLU A 312      31.384  25.688  -3.076  1.00 32.69           C
ATOM   4632  CG  GLU A 312      31.269  25.064  -4.479  1.00 37.75           C
ATOM   4633  CD  GLU A 312      32.354  24.017  -4.739  1.00 38.67           C
ATOM   4634  OE1 GLU A 312      33.508  24.240  -4.310  1.00 45.52           O
ATOM   4635  OE2 GLU A 312      32.006  22.993  -5.362  1.00 46.32           O1-
ATOM   4636  H   GLU A 312      29.120  24.912  -2.501  1.00 32.63           H
ATOM   4637  HA  GLU A 312      31.756  23.780  -2.120  1.00 39.71           H
ATOM   4638  HB2 GLU A 312      30.657  26.498  -2.998  1.00 39.24           H
ATOM   4639  HB3 GLU A 312      32.373  26.120  -2.956  1.00 39.24           H
ATOM   4640  HG2 GLU A 312      30.273  24.664  -4.671  1.00 45.30           H
ATOM   4641  HG3 GLU A 312      31.444  25.875  -5.186  1.00 45.30           H
ATOM   4642  N   ALA A 313      31.782  24.334   0.373  1.00 34.56           N
ATOM   4643  CA  ALA A 313      31.878  24.652   1.792  1.00 36.18           C
ATOM   4644  C   ALA A 313      32.982  25.663   2.081  1.00 37.18           C
ATOM   4645  O   ALA A 313      32.696  26.653   2.747  1.00 34.34           O
ATOM   4646  CB  ALA A 313      32.077  23.376   2.608  1.00 37.89           C
ATOM   4647  H   ALA A 313      31.937  23.372   0.104  1.00 41.47           H
ATOM   4648  HA  ALA A 313      30.929  25.090   2.106  1.00 43.43           H
ATOM   4649  HB1 ALA A 313      32.142  23.633   3.664  1.00 45.48           H
ATOM   4650  HB2 ALA A 313      31.232  22.707   2.458  1.00 45.48           H
ATOM   4651  HB3 ALA A 313      32.997  22.875   2.305  1.00 45.48           H
ATOM   4652  N   GLU A 314      34.214  25.439   1.589  1.00 33.58           N
ATOM   4653  CA  GLU A 314      35.319  26.368   1.784  1.00 29.84           C
ATOM   4654  C   GLU A 314      34.993  27.736   1.198  1.00 33.91           C
ATOM   4655  O   GLU A 314      35.312  28.744   1.821  1.00 38.48           O
ATOM   4656  CB  GLU A 314      36.648  25.870   1.194  0.98 29.75           C
ATOM   4657  CG  GLU A 314      37.372  24.831   2.064  0.78 41.92           C
ATOM   4658  CD  GLU A 314      38.756  24.432   1.532  0.00 43.19           C
ATOM   4659  OE1 GLU A 314      39.286  23.425   2.051  0.57 52.69           O
ATOM   4660  OE2 GLU A 314      39.261  25.104   0.604  0.89 50.12           O1-
ATOM   4661  H   GLU A 314      34.394  24.596   1.065  1.00 40.30           H
ATOM   4662  HA  GLU A 314      35.448  26.482   2.861  1.00 35.82           H
ATOM   4663  HB2 GLU A 314      36.472  25.444   0.206  0.00 35.70           H
ATOM   4664  HB3 GLU A 314      37.309  26.730   1.072  0.83 35.70           H
ATOM   4665  HG2 GLU A 314      37.510  25.230   3.070  1.00 50.31           H
ATOM   4666  HG3 GLU A 314      36.764  23.937   2.204  1.00 50.31           H
ATOM   4667  N   PHE A 315      34.365  27.769   0.014  1.00 33.62           N
ATOM   4668  CA  PHE A 315      33.929  29.003  -0.618  1.00 29.09           C
ATOM   4669  C   PHE A 315      32.991  29.795   0.301  1.00 33.63           C
ATOM   4670  O   PHE A 315      33.175  31.002   0.469  1.00 30.26           O
ATOM   4671  CB  PHE A 315      33.238  28.683  -1.946  1.00 29.19           C
ATOM   4672  CG  PHE A 315      32.787  29.912  -2.688  1.00 30.81           C
ATOM   4673  CD1 PHE A 315      33.747  30.732  -3.307  1.00 33.64           C
ATOM   4674  CD2 PHE A 315      31.425  30.265  -2.724  1.00 35.74           C
ATOM   4675  CE1 PHE A 315      33.347  31.901  -3.967  1.00 31.51           C
ATOM   4676  CE2 PHE A 315      31.024  31.430  -3.401  1.00 29.70           C
ATOM   4677  CZ  PHE A 315      31.986  32.242  -4.022  1.00 35.16           C
ATOM   4678  H   PHE A 315      34.129  26.895  -0.438  1.00 40.36           H
ATOM   4679  HA  PHE A 315      34.812  29.608  -0.820  1.00 34.91           H
ATOM   4680  HB2 PHE A 315      33.931  28.129  -2.580  1.00 35.03           H
ATOM   4681  HB3 PHE A 315      32.370  28.058  -1.755  1.00 35.03           H
ATOM   4682  HD1 PHE A 315      34.795  30.474  -3.259  1.00 40.38           H
ATOM   4683  HD2 PHE A 315      30.688  29.649  -2.229  1.00 42.89           H
ATOM   4684  HE1 PHE A 315      34.082  32.534  -4.440  1.00 37.81           H
ATOM   4685  HE2 PHE A 315      29.983  31.707  -3.442  1.00 35.65           H
ATOM   4686  HZ  PHE A 315      31.682  33.139  -4.534  1.00 42.20           H
ATOM   4687  N   PHE A 316      31.994  29.115   0.879  1.00 27.80           N
ATOM   4688  CA  PHE A 316      31.037  29.708   1.791  1.00 31.96           C
ATOM   4689  C   PHE A 316      31.714  30.268   3.052  1.00 30.18           C
ATOM   4690  O   PHE A 316      31.489  31.421   3.407  1.00 27.76           O
ATOM   4691  CB  PHE A 316      29.923  28.705   2.110  1.00 31.49           C
ATOM   4692  CG  PHE A 316      29.191  29.044   3.395  1.00 28.50           C
ATOM   4693  CD1 PHE A 316      28.380  30.185   3.439  1.00 29.32           C
ATOM   4694  CD2 PHE A 316      29.402  28.299   4.568  1.00 32.89           C
ATOM   4695  CE1 PHE A 316      27.737  30.559   4.629  1.00 25.06           C
ATOM   4696  CE2 PHE A 316      28.745  28.655   5.764  1.00 29.10           C
ATOM   4697  CZ  PHE A 316      27.899  29.779   5.784  1.00 27.52           C
ATOM   4698  H   PHE A 316      31.905  28.125   0.695  1.00 33.36           H
ATOM   4699  HA  PHE A 316      30.568  30.547   1.277  1.00 38.36           H
ATOM   4700  HB2 PHE A 316      29.216  28.686   1.279  1.00 37.79           H
ATOM   4701  HB3 PHE A 316      30.351  27.708   2.210  1.00 37.79           H
ATOM   4702  HD1 PHE A 316      28.290  30.795   2.559  1.00 35.19           H
ATOM   4703  HD2 PHE A 316      30.076  27.457   4.558  1.00 39.47           H
ATOM   4704  HE1 PHE A 316      27.117  31.441   4.656  1.00 30.08           H
ATOM   4705  HE2 PHE A 316      28.901  28.077   6.663  1.00 34.93           H
ATOM   4706  HZ  PHE A 316      27.389  30.064   6.690  1.00 33.03           H
ATOM   4707  N   LEU A 317      32.534  29.458   3.721  1.00 30.96           N
ATOM   4708  CA  LEU A 317      33.236  29.826   4.936  1.00 31.40           C
ATOM   4709  C   LEU A 317      34.178  31.018   4.719  1.00 33.22           C
ATOM   4710  O   LEU A 317      34.280  31.874   5.587  1.00 26.67           O
ATOM   4711  CB  LEU A 317      33.994  28.598   5.449  1.00 28.88           C
ATOM   4712  CG  LEU A 317      33.105  27.428   5.921  1.00 36.92           C
ATOM   4713  CD1 LEU A 317      34.013  26.228   6.227  1.00 39.16           C
ATOM   4714  CD2 LEU A 317      32.246  27.774   7.146  1.00 33.72           C
ATOM   4715  H   LEU A 317      32.655  28.511   3.388  1.00 37.16           H
ATOM   4716  HA  LEU A 317      32.498  30.126   5.679  1.00 37.69           H
ATOM   4717  HB2 LEU A 317      34.622  28.238   4.634  1.00 34.66           H
ATOM   4718  HB3 LEU A 317      34.654  28.892   6.263  1.00 34.66           H
ATOM   4719  HG  LEU A 317      32.419  27.138   5.131  1.00 44.31           H
ATOM   4720 HD11 LEU A 317      33.402  25.352   6.452  1.00 47.00           H
ATOM   4721 HD12 LEU A 317      34.638  26.002   5.363  1.00 47.00           H
ATOM   4722 HD13 LEU A 317      34.651  26.452   7.083  1.00 47.00           H
ATOM   4723 HD21 LEU A 317      31.666  26.899   7.442  1.00 40.47           H
ATOM   4724 HD22 LEU A 317      32.881  28.076   7.978  1.00 40.47           H
ATOM   4725 HD23 LEU A 317      31.549  28.576   6.910  1.00 40.47           H
ATOM   4726  N   ASP A 318      34.841  31.099   3.563  1.00 32.04           N
ATOM   4727  CA  ASP A 318      35.639  32.252   3.176  1.00 34.07           C
ATOM   4728  C   ASP A 318      34.796  33.501   2.952  1.00 28.28           C
ATOM   4729  O   ASP A 318      35.197  34.592   3.366  1.00 33.81           O
ATOM   4730  CB  ASP A 318      36.444  31.926   1.918  1.00 39.21           C
ATOM   4731  CG  ASP A 318      37.586  30.937   2.128  1.00 50.73           C
ATOM   4732  OD1 ASP A 318      37.913  30.654   3.302  1.00 49.58           O
ATOM   4733  OD2 ASP A 318      38.146  30.511   1.094  1.00 52.09           O1-
ATOM   4734  H   ASP A 318      34.758  30.346   2.896  1.00 38.45           H
ATOM   4735  HA  ASP A 318      36.339  32.467   3.986  1.00 40.89           H
ATOM   4736  HB2 ASP A 318      35.791  31.539   1.133  1.00 47.06           H
ATOM   4737  HB3 ASP A 318      36.853  32.839   1.490  1.00 47.06           H
ATOM   4738  N   MET A 319      33.660  33.340   2.256  1.00 28.83           N
ATOM   4739  CA  MET A 319      32.723  34.422   2.002  1.00 33.01           C
ATOM   4740  C   MET A 319      32.324  35.032   3.341  1.00 26.57           C
ATOM   4741  O   MET A 319      32.424  36.241   3.484  1.00 28.88           O
ATOM   4742  CB  MET A 319      31.500  33.944   1.208  1.00 25.56           C
ATOM   4743  CG  MET A 319      30.480  35.070   0.970  1.00 21.37           C
ATOM   4744  SD  MET A 319      28.843  34.551   0.389  1.00 30.04           S
ATOM   4745  CE  MET A 319      29.240  33.985  -1.290  1.00 33.63           C
ATOM   4746  H   MET A 319      33.398  32.412   1.953  1.00 34.61           H
ATOM   4747  HA  MET A 319      33.228  35.184   1.408  1.00 39.62           H
ATOM   4748  HB2 MET A 319      31.824  33.545   0.248  1.00 30.67           H
ATOM   4749  HB3 MET A 319      31.000  33.151   1.757  1.00 30.67           H
ATOM   4750  HG2 MET A 319      30.315  35.621   1.895  1.00 25.64           H
ATOM   4751  HG3 MET A 319      30.898  35.767   0.245  1.00 25.64           H
ATOM   4752  HE1 MET A 319      28.333  33.638  -1.782  1.00 40.36           H
ATOM   4753  HE2 MET A 319      29.660  34.815  -1.859  1.00 40.36           H
ATOM   4754  HE3 MET A 319      29.959  33.168  -1.241  1.00 40.36           H
ATOM   4755  N   LEU A 320      31.893  34.216   4.303  1.00 26.84           N
ATOM   4756  CA  LEU A 320      31.396  34.705   5.587  1.00 27.14           C
ATOM   4757  C   LEU A 320      32.484  35.425   6.381  1.00 21.87           C
ATOM   4758  O   LEU A 320      32.235  36.513   6.891  1.00 25.76           O
ATOM   4759  CB  LEU A 320      30.738  33.552   6.347  1.00 24.79           C
ATOM   4760  CG  LEU A 320      30.235  33.932   7.760  1.00 26.52           C
ATOM   4761  CD1 LEU A 320      29.154  35.026   7.728  1.00 21.26           C
ATOM   4762  CD2 LEU A 320      29.676  32.689   8.463  1.00 29.04           C
ATOM   4763  H   LEU A 320      31.857  33.221   4.126  1.00 32.21           H
ATOM   4764  HA  LEU A 320      30.620  35.439   5.371  1.00 32.57           H
ATOM   4765  HB2 LEU A 320      29.896  33.185   5.758  1.00 29.76           H
ATOM   4766  HB3 LEU A 320      31.462  32.743   6.434  1.00 29.76           H
ATOM   4767  HG  LEU A 320      31.071  34.307   8.346  1.00 31.83           H
ATOM   4768 HD11 LEU A 320      28.857  35.280   8.743  1.00 25.51           H
ATOM   4769 HD12 LEU A 320      29.537  35.928   7.257  1.00 25.51           H
ATOM   4770 HD13 LEU A 320      28.280  34.675   7.180  1.00 25.51           H
ATOM   4771 HD21 LEU A 320      29.395  32.941   9.488  1.00 34.85           H
ATOM   4772 HD22 LEU A 320      28.797  32.319   7.933  1.00 34.85           H
ATOM   4773 HD23 LEU A 320      30.432  31.904   8.496  1.00 34.85           H
ATOM   4774  N   LEU A 321      33.681  34.837   6.472  1.00 27.38           N
ATOM   4775  CA  LEU A 321      34.790  35.401   7.227  1.00 27.97           C
ATOM   4776  C   LEU A 321      35.215  36.765   6.651  1.00 28.02           C
ATOM   4777  O   LEU A 321      35.401  37.720   7.409  1.00 30.10           O
ATOM   4778  CB  LEU A 321      35.941  34.376   7.271  1.00 34.81           C
ATOM   4779  CG  LEU A 321      37.019  34.701   8.324  1.00 37.00           C
ATOM   4780  CD1 LEU A 321      36.473  34.647   9.763  1.00 37.34           C
ATOM   4781  CD2 LEU A 321      38.171  33.691   8.231  1.00 43.58           C
ATOM   4782  H   LEU A 321      33.825  33.947   6.014  1.00 32.87           H
ATOM   4783  HA  LEU A 321      34.426  35.558   8.241  1.00 33.57           H
ATOM   4784  HB2 LEU A 321      35.537  33.386   7.486  1.00 41.78           H
ATOM   4785  HB3 LEU A 321      36.409  34.339   6.286  1.00 41.78           H
ATOM   4786  HG  LEU A 321      37.402  35.699   8.125  1.00 44.40           H
ATOM   4787 HD11 LEU A 321      37.287  34.774  10.477  1.00 44.81           H
ATOM   4788 HD12 LEU A 321      35.761  35.454   9.926  1.00 44.81           H
ATOM   4789 HD13 LEU A 321      35.986  33.688   9.948  1.00 44.81           H
ATOM   4790 HD21 LEU A 321      38.963  33.973   8.927  1.00 52.31           H
ATOM   4791 HD22 LEU A 321      37.817  32.688   8.476  1.00 52.31           H
ATOM   4792 HD23 LEU A 321      38.581  33.692   7.222  1.00 52.31           H
ATOM   4793  N   ARG A 322      35.323  36.879   5.318  1.00 30.84           N
ATOM   4794  CA  ARG A 322      35.609  38.144   4.637  1.00 25.65           C
ATOM   4795  C   ARG A 322      34.475  39.157   4.778  1.00 27.91           C
ATOM   4796  O   ARG A 322      34.751  40.333   4.980  1.00 31.37           O
ATOM   4797  CB  ARG A 322      35.941  37.884   3.162  1.00 37.82           C
ATOM   4798  H   ARG A 322      35.153  36.061   4.745  1.00 37.01           H
ATOM   4799  HA  ARG A 322      36.486  38.585   5.103  1.00 30.79           H
ATOM   4800  HB1 ARG A 322      36.781  37.193   3.080  1.00 45.39           H
ATOM   4801  HB3 ARG A 322      36.191  38.820   2.662  1.00 45.39           H
ATOM   4802  N   SER A 323      33.217  38.722   4.677  1.00 28.00           N
ATOM   4803  CA  SER A 323      32.046  39.584   4.794  1.00 24.02           C
ATOM   4804  C   SER A 323      31.921  40.194   6.193  1.00 28.91           C
ATOM   4805  O   SER A 323      31.487  41.339   6.315  1.00 31.17           O
ATOM   4806  CB  SER A 323      30.785  38.798   4.467  1.00 22.67           C
ATOM   4807  OG  SER A 323      30.772  38.428   3.110  1.00 28.22           O
ATOM   4808  H   SER A 323      33.057  37.737   4.525  1.00 33.61           H
ATOM   4809  HA  SER A 323      32.133  40.404   4.081  1.00 28.83           H
ATOM   4810  HB2 SER A 323      30.734  37.904   5.089  1.00 27.21           H
ATOM   4811  HB3 SER A 323      29.914  39.410   4.672  1.00 27.21           H
ATOM   4812  HG  SER A 323      31.401  37.710   2.990  1.00 33.86           H
ATOM   4813  N   ALA A 324      32.314  39.442   7.231  1.00 25.53           N
ATOM   4814  CA  ALA A 324      32.356  39.888   8.618  1.00 22.01           C
ATOM   4815  C   ALA A 324      33.490  40.897   8.895  1.00 30.42           C
ATOM   4816  O   ALA A 324      33.635  41.344  10.031  1.00 31.15           O
ATOM   4817  CB  ALA A 324      32.442  38.658   9.525  1.00 26.42           C
ATOM   4818  H   ALA A 324      32.632  38.499   7.050  1.00 30.65           H
ATOM   4819  HA  ALA A 324      31.411  40.380   8.843  1.00 26.42           H
ATOM   4820  HB1 ALA A 324      32.332  38.954  10.566  1.00 31.71           H
ATOM   4821  HB2 ALA A 324      31.638  37.962   9.279  1.00 31.71           H
ATOM   4822  HB3 ALA A 324      33.405  38.165   9.390  1.00 31.71           H
ATOM   4823  N   ARG A 325      34.287  41.264   7.873  1.00 36.38           N
ATOM   4824  CA  ARG A 325      35.230  42.384   7.912  1.00 34.09           C
ATOM   4825  C   ARG A 325      34.702  43.653   7.220  1.00 31.48           C
ATOM   4826  O   ARG A 325      35.464  44.604   7.071  1.00 37.66           O
ATOM   4827  CB  ARG A 325      36.596  41.980   7.344  1.00 26.42           C
ATOM   4828  CG  ARG A 325      37.261  40.849   8.108  1.00 26.71           C
ATOM   4829  CD  ARG A 325      38.757  40.762   7.793  1.00 35.31           C
ATOM   4830  NE  ARG A 325      38.980  40.483   6.365  1.00 35.62           N
ATOM   4831  CZ  ARG A 325      39.027  39.273   5.782  1.00 39.56           C
ATOM   4832  NH1 ARG A 325      39.064  39.190   4.455  1.00 46.10           N
ATOM   4833  NH2 ARG A 325      39.033  38.136   6.473  1.00 44.05           N1+
ATOM   4834  H   ARG A 325      34.149  40.815   6.977  1.00 43.66           H
ATOM   4835  HA  ARG A 325      35.395  42.661   8.952  1.00 40.92           H
ATOM   4836  HB2 ARG A 325      36.475  41.688   6.302  1.00 31.71           H
ATOM   4837  HB3 ARG A 325      37.264  42.841   7.376  1.00 31.71           H
ATOM   4838  HG2 ARG A 325      37.155  41.034   9.176  1.00 32.06           H
ATOM   4839  HG3 ARG A 325      36.771  39.910   7.861  1.00 32.06           H
ATOM   4840  HD2 ARG A 325      39.233  41.710   8.045  1.00 42.38           H
ATOM   4841  HD3 ARG A 325      39.215  39.987   8.407  1.00 42.38           H
ATOM   4842  HE  ARG A 325      38.960  41.288   5.758  1.00 42.76           H
ATOM   4843 HH11 ARG A 325      39.058  40.029   3.895  1.00 55.33           H
ATOM   4844 HH12 ARG A 325      39.092  38.284   4.013  1.00 55.33           H
ATOM   4845 HH21 ARG A 325      38.997  38.155   7.485  1.00 52.87           H
ATOM   4846 HH22 ARG A 325      39.063  37.250   5.996  1.00 52.87           H
ATOM   4847  N   ALA A 326      33.434  43.694   6.791  1.00 28.52           N
ATOM   4848  CA  ALA A 326      32.862  44.872   6.146  1.00 29.57           C
ATOM   4849  C   ALA A 326      32.762  46.067   7.102  1.00 31.14           C
ATOM   4850  O   ALA A 326      32.948  47.195   6.663  1.00 30.28           O
ATOM   4851  CB  ALA A 326      31.509  44.553   5.512  1.00 34.72           C
ATOM   4852  H   ALA A 326      32.841  42.886   6.919  1.00 34.23           H
ATOM   4853  HA  ALA A 326      33.532  45.151   5.333  1.00 35.50           H
ATOM   4854  HB1 ALA A 326      31.155  45.426   4.968  1.00 41.67           H
ATOM   4855  HB2 ALA A 326      31.615  43.723   4.813  1.00 41.67           H
ATOM   4856  HB3 ALA A 326      30.783  44.293   6.280  1.00 41.67           H
ATOM   4857  N   CYS A 327      32.479  45.834   8.386  1.00 26.71           N
ATOM   4858  CA  CYS A 327      32.655  46.806   9.467  1.00 27.61           C
ATOM   4859  C   CYS A 327      32.766  46.098  10.817  1.00 32.08           C
ATOM   4860  O   CYS A 327      32.583  44.861  10.849  1.00 30.26           O
ATOM   4861  CB  CYS A 327      31.549  47.869   9.508  1.00 27.36           C
ATOM   4862  SG  CYS A 327      29.906  47.213   9.914  1.00 31.89           S
ATOM   4863  OXT CYS A 327      33.074  46.808  11.797  1.00 30.39           O1-
ATOM   4864  H   CYS A 327      32.317  44.881   8.678  1.00 32.06           H
ATOM   4865  HA  CYS A 327      33.597  47.331   9.314  1.00 33.13           H
[truncated: 483,793 more chars]
