# Supplementary material for: High-throughput quantum-mechanics/molecular-mechanics (ONIOM) macromolecular crystallographic refinement with PHENIX/DivCon: the impact of mixed Hamiltonian methods on ligand and protein structure
Source: Acta Crystallogr D Struct Biol. 2018 Oct 29;74(Pt 11):1063–77. doi: 10.1107/S2059798318012913 (PMC6213575; doi:10.1107/S2059798318012913)
Supplement: Supplementary file 2 [file d-74-01063-sup2.gz › results_ONIOM/1HP0-H.cif]

# Generated by MOE 2016.08 on 2017-01-11 04:34.01
# Structure optimized with MOE using MMFF94x forcefield to determine
# ideal geometry (Gas Phase with Electrostatics disabled).
data_comp_list
_chem_comp.id	AD3
_chem_comp.three_letter_code	AD3
_chem_comp.name	1HP0.A
_chem_comp.group	non-polymer
_chem_comp.number_atoms_all	33
_chem_comp.number_atoms_nh	19
_chem_comp.desc_level	?
#
data_comp_AD3
#
loop_
_chem_comp_atom.comp_id
_chem_comp_atom.atom_id
_chem_comp_atom.type_symbol
_chem_comp_atom.type_energy
_chem_comp_atom.partial_charge
_chem_comp_atom.x
_chem_comp_atom.y
_chem_comp_atom.z
AD3	"O5'"	O	OH1	-0.68	15.6700	23.5980	10.0340	
AD3	"HO5'"	H	HOH1	0.400000000000001	16.3036	22.9206	9.7865	
AD3	"C5'"	C	CH2	0.120000000000001	16.2980	24.8650	9.8470	
AD3	H5'1	H	HCH2	0.0800000000000008	16.5880	24.9511	8.7998	
AD3	H5'2	H	HCH2	0.0800000000000008	17.1884	24.9007	10.4747	
AD3	"C4'"	C	CH1	0.200000000000001	15.4040	26.0780	10.2040	
AD3	"H4'"	H	HCH1	0.0800000000000008	14.4604	26.3007	9.7058	
AD3	"O4'"	O	O2	-0.56	15.2460	25.8080	11.6320	
AD3	"C3'"	C	CH1	0.200000000000001	16.5030	27.1360	10.0180	
AD3	"H3'"	H	HCH1	0.0800000000000008	17.4160	26.8131	9.5177	
AD3	"O3'"	O	OH1	-0.68	15.9340	28.1520	9.1910	
AD3	"HO3'"	H	HOH1	0.400000000000001	15.1261	28.4519	9.6140	
AD3	"C2'"	C	CH1	0.200000000000001	16.9130	27.5680	11.4550	
AD3	"H2'"	H	HCH1	0.0800000000000008	17.9857	27.3918	11.5349	
AD3	"O2'"	O	OH1	-0.68	16.8170	28.9510	11.8080	
AD3	"HO2'"	H	HOH1	0.400000000000001	15.8904	29.1982	11.7640	
AD3	"C1'"	C	CR55	0.455600000000001	16.0220	26.7420	12.3880	
AD3	"H1'"	H	HCH1	0.0800000000000008	15.3337	27.4559	12.8404	
AD3	N9	N	NR5	0.0476000000000008	16.6310	26.2200	13.6550	
AD3	C8	C	CR15	0.0365000000000007	17.2020	26.9880	14.7000	
AD3	H8	H	HCR5	0.150000000000001	17.2339	28.0671	14.6700	
AD3	N7	N	NRD5	-0.565299999999999	17.6920	26.2980	15.7120	
AD3	C5	C	CR56	0.227200000000001	17.4420	24.9680	15.3340	
AD3	C6	C	CR6	0.410000000000001	17.7230	23.6890	15.9660	
AD3	N6	N	NT2	-0.9	18.3310	23.5710	17.1430	
AD3	HN61	H	H	0.400000000000001	18.5009	22.6554	17.5341	
AD3	HN62	H	H	0.400000000000001	18.6228	24.3970	17.6457	
AD3	N1	N	NRD6	-0.62	17.3320	22.5450	15.2950	
AD3	C2	C	CR16	0.160000000000001	16.7060	22.6260	14.0880	
AD3	H2	H	HCR6	0.150000000000001	16.4323	21.6860	13.6320	
AD3	C3	C	CR16	-0.149999999999999	16.3840	23.7440	13.3880	
AD3	H3	H	HCR6	0.150000000000001	15.8840	23.7423	12.4307	
AD3	C4	C	CR56	-0.151599999999999	16.7870	24.9050	14.0730	
#
#
loop_
_chem_comp_tree.comp_id
_chem_comp_tree.atom_id
_chem_comp_tree.atom_back
_chem_comp_tree.atom_forward
_chem_comp_tree.connect_type
AD3	"O5'"	?	"HO5'"	START	
AD3	"HO5'"	"O5'"	?	?	
AD3	"C5'"	"O5'"	H5'1	?	
AD3	H5'1	"C5'"	?	?	
AD3	H5'2	"C5'"	?	?	
AD3	"C4'"	"C5'"	"H4'"	?	
AD3	"H4'"	"C4'"	?	?	
AD3	"C3'"	"C4'"	"H3'"	?	
AD3	"H3'"	"C3'"	?	?	
AD3	"C2'"	"C3'"	"H2'"	?	
AD3	"H2'"	"C2'"	?	?	
AD3	"C1'"	"C2'"	"H1'"	?	
AD3	"H1'"	"C1'"	?	?	
AD3	N9	"C1'"	C4	?	
AD3	C4	N9	C3	?	
AD3	C3	C4	H3	?	
AD3	H3	C3	?	?	
AD3	C2	C3	H2	?	
AD3	H2	C2	?	?	
AD3	N1	C2	C6	?	
AD3	C6	N1	C5	?	
AD3	C5	C6	N7	?	
AD3	N7	C5	C8	?	
AD3	C8	N7	H8	?	
AD3	H8	C8	?	?	
AD3	N6	C6	HN61	?	
AD3	HN61	N6	?	?	
AD3	HN62	N6	?	?	
AD3	"O4'"	"C1'"	?	?	
AD3	"O2'"	"C2'"	"HO2'"	?	
AD3	"HO2'"	"O2'"	?	?	
AD3	"O3'"	"C3'"	"HO3'"	?	
AD3	"HO3'"	"O3'"	?	END	
AD3	"C4'"	"O4'"	?	ADD	
AD3	N9	C8	?	ADD	
AD3	C5	C4	?	ADD	
#
#
loop_
_chem_comp_bond.comp_id
_chem_comp_bond.atom_id_1
_chem_comp_bond.atom_id_2
_chem_comp_bond.type
_chem_comp_bond.value_dist
_chem_comp_bond.value_dist_esd
AD3	"HO5'"	"O5'"	single	0.972	0.020	
AD3	"C5'"	"O5'"	single	1.422	0.020	
AD3	H5'1	"C5'"	single	1.095	0.020	
AD3	H5'2	"C5'"	single	1.093	0.020	
AD3	"C4'"	"C5'"	single	1.524	0.020	
AD3	"H4'"	"C4'"	single	1.096	0.020	
AD3	"C3'"	"C4'"	single	1.530	0.020	
AD3	"H3'"	"C3'"	single	1.094	0.020	
AD3	"C2'"	"C3'"	single	1.518	0.020	
AD3	"H2'"	"C2'"	single	1.096	0.020	
AD3	"C1'"	"C2'"	single	1.518	0.020	
AD3	"H1'"	"C1'"	single	1.098	0.020	
AD3	N9	"C1'"	single	1.453	0.020	
AD3	C4	N9	aromatic	1.375	0.020	
AD3	C3	C4	aromatic	1.390	0.020	
AD3	H3	C3	single	1.079	0.020	
AD3	C2	C3	aromatic	1.384	0.020	
AD3	H2	C2	single	1.086	0.020	
AD3	N1	C2	aromatic	1.353	0.020	
AD3	C6	N1	aromatic	1.364	0.020	
AD3	C5	C6	aromatic	1.409	0.020	
AD3	N7	C5	aromatic	1.376	0.020	
AD3	C8	N7	aromatic	1.312	0.020	
AD3	H8	C8	single	1.082	0.020	
AD3	N6	C6	single	1.383	0.020	
AD3	HN61	N6	single	1.011	0.020	
AD3	HN62	N6	single	1.011	0.020	
AD3	"O4'"	"C1'"	single	1.437	0.020	
AD3	"O2'"	"C2'"	single	1.412	0.020	
AD3	"HO2'"	"O2'"	single	0.972	0.020	
AD3	"O3'"	"C3'"	single	1.428	0.020	
AD3	"HO3'"	"O3'"	single	0.972	0.020	
AD3	"C4'"	"O4'"	single	1.452	0.020	
AD3	N9	C8	aromatic	1.372	0.020	
AD3	C5	C4	aromatic	1.396	0.020	
#
#
loop_
_chem_comp_angle.comp_id
_chem_comp_angle.atom_id_1
_chem_comp_angle.atom_id_2
_chem_comp_angle.atom_id_3
_chem_comp_angle.value_angle
_chem_comp_angle.value_angle_esd
AD3	"HO5'"	"O5'"	"C5'"	107.04	3.000	
AD3	H5'1	"C5'"	H5'2	108.92	3.000	
AD3	H5'1	"C5'"	"C4'"	110.59	3.000	
AD3	H5'2	"C5'"	"C4'"	111.81	3.000	
AD3	"O5'"	"C5'"	H5'1	108.10	3.000	
AD3	"O5'"	"C5'"	H5'2	108.26	3.000	
AD3	"O5'"	"C5'"	"C4'"	109.06	3.000	
AD3	"H4'"	"C4'"	"C3'"	112.13	3.000	
AD3	"H4'"	"C4'"	"O4'"	106.62	3.000	
AD3	"C5'"	"C4'"	"H4'"	109.75	3.000	
AD3	"C5'"	"C4'"	"C3'"	112.36	3.000	
AD3	"C5'"	"C4'"	"O4'"	108.94	3.000	
AD3	"O4'"	"C4'"	"C3'"	106.80	3.000	
AD3	"C4'"	"O4'"	"C1'"	108.35	3.000	
AD3	"H3'"	"C3'"	"C2'"	112.90	3.000	
AD3	"H3'"	"C3'"	"O3'"	106.77	3.000	
AD3	"C4'"	"C3'"	"H3'"	114.13	3.000	
AD3	"C4'"	"C3'"	"C2'"	102.83	3.000	
AD3	"C4'"	"C3'"	"O3'"	109.38	3.000	
AD3	"O3'"	"C3'"	"C2'"	110.86	3.000	
AD3	"C3'"	"O3'"	"HO3'"	108.81	3.000	
AD3	"H2'"	"C2'"	"C1'"	110.92	3.000	
AD3	"H2'"	"C2'"	"O2'"	108.58	3.000	
AD3	"C3'"	"C2'"	"H2'"	109.69	3.000	
AD3	"C3'"	"C2'"	"C1'"	101.44	3.000	
AD3	"C3'"	"C2'"	"O2'"	113.04	3.000	
AD3	"O2'"	"C2'"	"C1'"	113.03	3.000	
AD3	"C2'"	"O2'"	"HO2'"	108.00	3.000	
AD3	"H1'"	"C1'"	N9	106.65	3.000	
AD3	"C2'"	"C1'"	"H1'"	111.75	3.000	
AD3	"C2'"	"C1'"	N9	114.77	3.000	
AD3	"O4'"	"C1'"	"H1'"	107.72	3.000	
AD3	"O4'"	"C1'"	"C2'"	105.11	3.000	
AD3	"O4'"	"C1'"	N9	110.68	3.000	
AD3	C8	N9	C4	107.53	3.000	
AD3	"C1'"	N9	C4	129.41	3.000	
AD3	"C1'"	N9	C8	123.06	3.000	
AD3	H8	C8	N7	125.40	3.000	
AD3	N9	C8	H8	122.44	3.000	
AD3	N9	C8	N7	112.16	3.000	
AD3	C8	N7	C5	105.12	3.000	
AD3	C6	C5	C4	120.12	3.000	
AD3	N7	C5	C4	110.85	3.000	
AD3	N7	C5	C6	129.03	3.000	
AD3	C5	C6	N6	121.64	3.000	
AD3	C5	C6	N1	117.97	3.000	
AD3	N6	C6	N1	120.38	3.000	
AD3	HN61	N6	HN62	119.67	3.000	
AD3	C6	N6	HN61	119.63	3.000	
AD3	C6	N6	HN62	120.70	3.000	
AD3	C6	N1	C2	120.05	3.000	
AD3	H2	C2	C3	120.07	3.000	
AD3	N1	C2	H2	114.55	3.000	
AD3	N1	C2	C3	125.39	3.000	
AD3	H3	C3	C4	123.51	3.000	
AD3	C2	C3	H3	121.95	3.000	
AD3	C2	C3	C4	114.54	3.000	
AD3	C5	C4	C3	121.92	3.000	
AD3	N9	C4	C3	133.74	3.000	
AD3	N9	C4	C5	104.34	3.000	
#
#
loop_
_chem_comp_tor.comp_id
_chem_comp_tor.id
_chem_comp_tor.atom_id_1
_chem_comp_tor.atom_id_2
_chem_comp_tor.atom_id_3
_chem_comp_tor.atom_id_4
_chem_comp_tor.value_angle
_chem_comp_tor.value_angle_esd
_chem_comp_tor.period
AD3	Var_1	"HO5'"	"O5'"	"C5'"	H5'1	59.49	0.0	0	
AD3	Var_2	H5'1	"C5'"	"C4'"	"H4'"	66.37	0.0	0	
AD3	CONST_1	"H4'"	"C4'"	"C3'"	"H3'"	-100.15	20.0	3	
AD3	CONST_2	"H4'"	"C4'"	"O4'"	"C1'"	-116.59	20.0	3	
AD3	CONST_3	"C4'"	"O4'"	"C1'"	"H1'"	92.68	20.0	3	
AD3	CONST_4	"H3'"	"C3'"	"C2'"	"H2'"	-41.58	20.0	3	
AD3	Var_3	"H3'"	"C3'"	"O3'"	"HO3'"	173.42	0.0	0	
AD3	CONST_5	"H2'"	"C2'"	"C1'"	"H1'"	165.79	20.0	3	
AD3	Var_4	"H2'"	"C2'"	"O2'"	"HO2'"	178.10	0.0	0	
AD3	Var_5	"H1'"	"C1'"	N9	C4	157.87	0.0	0	
AD3	CONST_6	C8	N9	C4	C3	-179.70	20.0	1	
AD3	CONST_7	"C1'"	N9	C8	H8	-0.03	20.0	1	
AD3	CONST_8	H8	C8	N7	C5	-179.75	20.0	1	
AD3	CONST_9	C8	N7	C5	C4	-0.06	20.0	1	
AD3	CONST_10	C6	C5	C4	C3	-0.13	20.0	1	
AD3	CONST_11	N7	C5	C6	N6	0.09	20.0	1	
AD3	Var_6	C5	C6	N6	HN61	-179.99	0.0	0	
AD3	CONST_12	C5	C6	N1	C2	0.03	20.0	1	
AD3	CONST_13	C6	N1	C2	H2	179.97	20.0	1	
AD3	CONST_14	H2	C2	C3	H3	0.02	20.0	1	
#
#
loop_
_chem_comp_chir.comp_id
_chem_comp_chir.id
_chem_comp_chir.atom_id_centre
_chem_comp_chir.atom_id_1
_chem_comp_chir.atom_id_2
_chem_comp_chir.atom_id_3
_chem_comp_chir.volume_sign
AD3	chir_1	"C4'"	"C5'"	"C3'"	"O4'"	positive	
AD3	chir_2	"C3'"	"C2'"	"C4'"	"O3'"	negative	
AD3	chir_3	"C2'"	"C3'"	"C1'"	"O2'"	positive	
AD3	chir_4	"C1'"	"C2'"	N9	"O4'"	positive	
#
#
loop_
_chem_comp_plane_atom.comp_id
_chem_comp_plane_atom.plane_id
_chem_comp_plane_atom.atom_id
_chem_comp_plane_atom.dist_esd
AD3	plan-1	"C1'"	0.020	
AD3	plan-1	N9	0.020	
AD3	plan-1	C8	0.020	
AD3	plan-1	N7	0.020	
AD3	plan-1	C5	0.020	
AD3	plan-1	C6	0.020	
AD3	plan-1	N6	0.020	
AD3	plan-1	N1	0.020	
AD3	plan-1	C2	0.020	
AD3	plan-1	C3	0.020	
AD3	plan-1	C4	0.020	
#
