# Supplementary material for: High-throughput quantum-mechanics/molecular-mechanics (ONIOM) macromolecular crystallographic refinement with PHENIX/DivCon: the impact of mixed Hamiltonian methods on ligand and protein structure
Source: Acta Crystallogr D Struct Biol. 2018 Oct 29;74(Pt 11):1063–77. doi: 10.1107/S2059798318012913 (PMC6213575; doi:10.1107/S2059798318012913)
Supplement: Supplementary file 2 [file d-74-01063-sup2.gz › results_ONIOM/1HQ2-H_refine_001.pdb]

REMARK Date 2017-01-20 Time 15:04:13 EST -0500 (1484942653.85 s)
REMARK PHENIX refinement
REMARK 
REMARK ****************** INPUT FILES AND LABELS ******************************
REMARK Reflections:
REMARK   file name      : 1HQ2.mtz
REMARK   labels         : ['I-obs,SIGI-obs']
REMARK R-free flags:
REMARK   file name      : 1HQ2.mtz
REMARK   label          : R-free-flags
REMARK   test_flag_value: 1
REMARK Model file name(s): 
REMARK   /scratch/oleg/2711987.gondor.quantumbioinc.com/1HQ2-H.pdb
REMARK 
REMARK ******************** REFINEMENT SUMMARY: QUICK FACTS *******************
REMARK Start: r_work = 0.1467 r_free = 0.1483 bonds = 0.017 angles = 2.087
REMARK Final: r_work = 0.1392 r_free = 0.1625 bonds = 0.013 angles = 1.677
REMARK ************************************************************************
REMARK 
REMARK ****************** REFINEMENT STATISTICS STEP BY STEP ******************
REMARK leading digit, like 1_, means number of macro-cycle                     
REMARK 0    : statistics at the very beginning when nothing is done yet        
REMARK 1_bss: bulk solvent correction and/or (anisotropic) scaling             
REMARK 1_xyz: refinement of coordinates                                        
REMARK 1_adp: refinement of ADPs (Atomic Displacement Parameters)              
REMARK 1_occ: refinement of occupancies                                        
REMARK ------------------------------------------------------------------------
REMARK  stage       r-work r-free bonds angles b_min b_max b_ave n_water shift
REMARK       0    : 0.1821 0.1771 0.017  2.09   4.3  85.6  15.0 996      0.000
REMARK       1_bss: 0.1467 0.1483 0.017  2.09   4.2  85.5  14.8 996      0.000
REMARK 1_settarget: 0.1467 0.1483 0.017  2.09   4.2  85.5  14.8 996      0.000
REMARK       1_nqh: 0.1467 0.1483 0.017  2.09   4.2  85.5  14.8 996      0.000
REMARK    1_weight: 0.1467 0.1483 0.017  2.09   4.2  85.5  14.8 996      0.000
REMARK    1_checkH: 0.1465 0.1479 0.017  2.09   4.2  85.5  14.8 996      0.344
REMARK    1_xyzrec: 0.1458 0.1645 0.013  1.76   4.2  85.5  14.8 996      0.453
REMARK    1_checkH: 0.1458 0.1646 0.013  1.76   4.2  85.5  14.8 996      0.453
REMARK       1_adp: 0.1462 0.1713 0.013  1.76   4.6  80.5  15.0 996      0.453
REMARK   1_regHadp: 0.1458 0.1713 0.013  1.76   4.6  80.5  15.0 996      0.453
REMARK       1_occ: 0.1451 0.1711 0.013  1.76   4.6  80.5  15.0 996      0.453
REMARK       2_bss: 0.1443 0.1699 0.013  1.76   3.3  79.2  13.7 996      0.453
REMARK 2_settarget: 0.1443 0.1699 0.013  1.76   3.3  79.2  13.7 996      0.453
REMARK 2_updatecdl: 0.1443 0.1699 0.013  1.77   3.3  79.2  13.7 996      0.453
REMARK       2_nqh: 0.1443 0.1699 0.013  1.77   3.3  79.2  13.7 996      0.453
REMARK    2_weight: 0.1443 0.1699 0.013  1.77   3.3  79.2  13.7 996      0.453
REMARK    2_checkH: 0.1443 0.1702 0.013  1.77   3.3  79.2  13.7 996      0.453
REMARK    2_xyzrec: 0.1431 0.1653 0.013  1.67   3.3  79.2  13.7 996      0.459
REMARK    2_checkH: 0.1431 0.1653 0.013  1.67   3.3  79.2  13.7 996      0.459
REMARK       2_adp: 0.1406 0.1623 0.013  1.67   3.5  77.7  13.5 996      0.459
REMARK   2_regHadp: 0.1406 0.1620 0.013  1.67   3.5  77.7  13.5 996      0.459
REMARK       2_occ: 0.1406 0.1618 0.013  1.67   3.5  77.7  13.5 996      0.459
REMARK       3_bss: 0.1403 0.1616 0.013  1.67   3.7  77.9  13.7 996      0.459
REMARK 3_settarget: 0.1403 0.1616 0.013  1.67   3.7  77.9  13.7 996      0.459
REMARK 3_updatecdl: 0.1403 0.1616 0.013  1.67   3.7  77.9  13.7 996      0.459
REMARK       3_nqh: 0.1403 0.1616 0.013  1.67   3.7  77.9  13.7 996      0.459
REMARK    3_weight: 0.1403 0.1616 0.013  1.67   3.7  77.9  13.7 996      0.459
REMARK    3_checkH: 0.1403 0.1616 0.013  1.67   3.7  77.9  13.7 996      0.459
REMARK    3_xyzrec: 0.1392 0.1627 0.013  1.68   3.7  77.9  13.7 996      0.473
REMARK    3_checkH: 0.1392 0.1627 0.013  1.68   3.7  77.9  13.7 996      0.473
REMARK       3_adp: 0.1392 0.1626 0.013  1.68   3.6  77.6  13.6 996      0.473
REMARK   3_regHadp: 0.1392 0.1626 0.013  1.68   3.6  77.6  13.6 996      0.473
REMARK       3_occ: 0.1392 0.1626 0.013  1.68   3.6  77.6  13.6 996      0.473
REMARK         end: 0.1392 0.1625 0.013  1.68   3.7  77.6  13.7 996      0.473
REMARK ------------------------------------------------------------------------
REMARK MODEL CONTENT.
REMARK  ELEMENT        ATOM RECORD COUNT   OCCUPANCY SUM
REMARK        C                      832          826.07
REMARK        H                     1960         1927.93
REMARK        O                      559          550.67
REMARK        N                      226          223.39
REMARK        P                        3            3.00
REMARK        S                        4            3.81
REMARK     Cl1-                        1            1.00
REMARK     Mg2+                        2            2.00
REMARK      O1-                       26           25.77
REMARK    TOTAL                     3613         3563.64
REMARK -----------------------------------------------------------------------
REMARK r_free_flags.md5.hexdigest c8c49f9a1c28b974e0d46f6d7e34e4ea
REMARK 
REMARK IF THIS FILE IS FOR PDB DEPOSITION: REMOVE ALL FROM THIS LINE UP.
REMARK   3
REMARK   3 REFINEMENT.
REMARK   3   PROGRAM     : PHENIX (1.11.1_2575: ???)
REMARK   3   AUTHORS     : Adams,Afonine,Bunkoczi,Burnley,Chen,Dar,Davis,
REMARK   3               : Draizen,Echols,Gildea,Gros,Grosse-Kunstleve,Headd,
REMARK   3               : Hintze,Hung,Ioerger,Liebschner,McCoy,McKee,Moriarty,
REMARK   3               : Oeffner,Poon,Read,Richardson,Richardson,Sacchettini,
REMARK   3               : Sauter,Sobolev,Storoni,Terwilliger,Williams,Zwart
REMARK   3
REMARK   3  REFINEMENT TARGET : ML
REMARK   3  
REMARK   3  DATA USED IN REFINEMENT.
REMARK   3   RESOLUTION RANGE HIGH (ANGSTROMS) : 1.250   
REMARK   3   RESOLUTION RANGE LOW  (ANGSTROMS) : 25.806  
REMARK   3   MIN(FOBS/SIGMA_FOBS)              : 1.70  
REMARK   3   COMPLETENESS FOR RANGE        (%) : 79.44 
REMARK   3   NUMBER OF REFLECTIONS             : 31253     
REMARK   3   NUMBER OF REFLECTIONS (NON-ANOMALOUS) : 31253     
REMARK   3  
REMARK   3  FIT TO DATA USED IN REFINEMENT.
REMARK   3   R VALUE     (WORKING + TEST SET) : 0.1407
REMARK   3   R VALUE            (WORKING SET) : 0.1392
REMARK   3   FREE R VALUE                     : 0.1625
REMARK   3   FREE R VALUE TEST SET SIZE   (%) : 6.40  
REMARK   3   FREE R VALUE TEST SET COUNT      : 2000      
REMARK   3  
REMARK   3  FIT TO DATA USED IN REFINEMENT (IN BINS).
REMARK   3   BIN  RESOLUTION RANGE  COMPL.    NWORK NFREE   RWORK  RFREE  CCWORK CCFREE
REMARK   3     1 25.8112 -  3.0113    0.94     2556   175  0.1255 0.1502   0.956  0.936
REMARK   3     2  3.0113 -  2.3907    0.94     2497   171  0.1297 0.1435   0.955  0.943
REMARK   3     3  2.3907 -  2.0886    0.93     2458   168  0.1218 0.1446   0.958  0.940
REMARK   3     4  2.0886 -  1.8977    0.91     2391   163  0.1238 0.1421   0.956  0.936
REMARK   3     5  1.8977 -  1.7617    0.88     2323   159  0.1304 0.1607   0.946  0.918
REMARK   3     6  1.7617 -  1.6579    0.87     2264   155  0.1309 0.1655   0.943  0.910
REMARK   3     7  1.6579 -  1.5749    0.84     2196   150  0.1354 0.1744   0.934  0.886
REMARK   3     8  1.5749 -  1.5063    0.82     2147   146  0.1473 0.1722   0.922  0.904
REMARK   3     9  1.5063 -  1.4483    0.77     2016   138  0.1609 0.1730   0.895  0.875
REMARK   3    10  1.4483 -  1.3984    0.72     1882   129  0.1674 0.2027   0.880  0.856
REMARK   3    11  1.3984 -  1.3546    0.67     1745   120  0.1828 0.2232   0.866  0.804
REMARK   3    12  1.3546 -  1.3159    0.65     1702   115  0.1959 0.2085   0.822  0.802
REMARK   3    13  1.3159 -  1.2813    0.61     1596   110  0.2078 0.1997   0.794  0.740
REMARK   3    14  1.2813 -  1.2500    0.58     1480   101  0.2331 0.2796   0.755  0.721
REMARK   3  
REMARK   3  BULK SOLVENT MODELLING.
REMARK   3   METHOD USED        : FLAT BULK SOLVENT MODEL
REMARK   3   SOLVENT RADIUS     : 1.11    
REMARK   3   SHRINKAGE RADIUS   : 0.90    
REMARK   3   GRID STEP FACTOR   : 4.00    
REMARK   3  
REMARK   3  ERROR ESTIMATES.
REMARK   3   COORDINATE ERROR (MAXIMUM-LIKELIHOOD BASED)     : 0.11    
REMARK   3   PHASE ERROR (DEGREES, MAXIMUM-LIKELIHOOD BASED) : 14.75   
REMARK   3  
REMARK   3  STRUCTURE FACTORS CALCULATION ALGORITHM : FFT
REMARK   3  
REMARK   3  RESTRAINTS LIBRARY
REMARK   3    GEOSTD + MON.LIB. + CDL v1.2
REMARK   3  
REMARK   3  DEVIATIONS FROM IDEAL VALUES.
REMARK   3                 RMSD     MAX  COUNT
REMARK   3   BOND      :  0.013   0.070   1349
REMARK   3   ANGLE     :  1.677  13.454   1844
REMARK   3   CHIRALITY :  0.109   0.332    203
REMARK   3   PLANARITY :  0.014   0.090    237
REMARK   3   DIHEDRAL  : 11.561  80.306    496
REMARK   3   MIN NONBONDED DISTANCE : 1.695 
REMARK   3  
REMARK   3  MOLPROBITY STATISTICS.
REMARK   3   ALL-ATOM CLASHSCORE : 0.77
REMARK   3   RAMACHANDRAN PLOT:
REMARK   3     OUTLIERS : 0.00  %
REMARK   3     ALLOWED  : 1.28  %
REMARK   3     FAVORED  : 98.72 %
REMARK   3   ROTAMER OUTLIERS : 0.00 %
REMARK   3   CBETA DEVIATIONS : 0
REMARK   3   PEPTIDE PLANE:
REMARK   3     CIS-PROLINE     : 1
REMARK   3     CIS-GENERAL     : 0
REMARK   3     TWISTED PROLINE : 0
REMARK   3     TWISTED GENERAL : 0
REMARK   3  
REMARK   3  ATOMIC DISPLACEMENT PARAMETERS.
REMARK   3   WILSON B : 6.97
REMARK   3   RMS(B_ISO_OR_EQUIVALENT_BONDED) : 3.07
REMARK   3   ATOMS          NUMBER OF ATOMS
REMARK   3                    ISO.  ANISO. 
REMARK   3    ALL         :   3613       0
REMARK   3    ALL (NO H)  :   1653       0
REMARK   3    SOLVENT     :    332       0
REMARK   3    NON-SOLVENT :   1321       0
REMARK   3    HYDROGENS   :   1960       0
REMARK   3
REMARK   3
REMARK   3   OTHER REFINEMENT REMARKS:
REMARK   3   XRAY REFINEMENT USING QUANTUM MECHANICAL FUNCTIONAL
REMARK   3   PROGRAM      :QuantumBio DivCon 6 build-7.1.1-b4015.17
REMARK   3   AUTHORS      :BORBULEVYCH O.Y., PLUMLEY J., 
REMARK   3                :MARTIN, R.I., WESTERHOFF L.M. 
REMARK   3
REMARK   3   REFERENCE     :BORBULEVYCH O.Y., PLUMLEY J.A.,
REMARK   3                 :MARTIN, R.I., MERZ, K.M.,  WESTERHOFF L.M.
REMARK   3                 :ACTA CRYSTLLOGRAPHICA SECTION D, 2014, 
REMARK   3                 :V. D70, pp. 1233-1247
REMARK   3   QM METHOD(HAMILTONIAN): PM6 AMBERFF14
REMARK   3   REGION QM REFINEMENT: 
REMARK   3      MAIN/BUFFER QM REGION RADII (A): 3.0 / 0.0
REMARK   3      LIGAND / STRAIN ENERGY: PH2_A_181 / 9.98 KCAL/MOLE
REMARK   3
HELIX    1   1 PRO A   14  GLY A   26  1               Generated by MOE   13
HELIX    2   2 PRO A   66  GLN A   79  1               Generated by MOE   14
HELIX    3   3 MET A  118  ASN A  120  5               Generated by MOE    3
HELIX    4   4 GLY A  122  ILE A  131  1               Generated by MOE   10
HELIX    5   5 LEU A  143  ARG A  150  1               Generated by MOE    8
SHEET    1       VAL A   2  SER A   9                  Generated by MOE
SHEET    2       SER A  31  VAL A  36                  Generated by MOE
SHEET    3       TYR A  40  THR A  42                  Generated by MOE
SHEET    4       TYR A  53  THR A  62                  Generated by MOE
SHEET    5       ASP A  95  PHE A 101                  Generated by MOE
SHEET    6       ILE A 106  ASN A 107                  Generated by MOE
SHEET    7       THR A 112  VAL A 113                  Generated by MOE
SHEET    8       ASN A 156  LYS A 157                  Generated by MOE
CRYST1   73.372   37.843   58.018  90.00 117.18  90.00 C 1 2 1
SCALE1      0.013629  0.000000  0.006998        0.00000
SCALE2      0.000000  0.026425  0.000000        0.00000
SCALE3      0.000000  0.000000  0.019376        0.00000
ATOM      1  N   THR A   1      -3.486 -16.761   9.229  1.00  6.98           N
ATOM      2  CA  THR A   1      -4.690 -16.093   9.761  1.00  7.20           C
ATOM      3  C   THR A   1      -4.752 -14.667   9.214  1.00  6.44           C
ATOM      4  O   THR A   1      -3.712 -14.035   9.048  1.00  7.57           O
ATOM      5  CB  THR A   1      -4.649 -16.121  11.293  1.00  7.86           C
ATOM      6  OG1 THR A   1      -4.645 -17.473  11.712  1.00  9.25           O
ATOM      7  CG2 THR A   1      -5.858 -15.453  11.943  1.00 11.62           C
ATOM      8  H1  THR A   1      -2.660 -16.348   9.646  1.00  8.37           H
ATOM      9  H2  THR A   1      -3.416 -16.595   8.229  1.00  8.37           H
ATOM     10  HA  THR A   1      -5.584 -16.625   9.435  1.00  8.64           H
ATOM     11  HB  THR A   1      -3.735 -15.636  11.641  1.00  9.42           H
ATOM     12  HG1 THR A   1      -3.788 -17.858  11.492  1.00 11.09           H
ATOM     13 HG21 THR A   1      -5.848 -14.385  11.727  1.00 13.94           H
ATOM     14 HG22 THR A   1      -6.766 -15.911  11.558  1.00 13.94           H
ATOM     15 HG23 THR A   1      -5.820 -15.598  13.022  1.00 13.94           H
ATOM     16  N   VAL A   2      -5.959 -14.153   8.987  1.00  6.31           N
ATOM     17  CA  VAL A   2      -6.141 -12.750   8.578  1.00  6.85           C
ATOM     18  C   VAL A   2      -6.267 -11.867   9.819  1.00  5.45           C
ATOM     19  O   VAL A   2      -7.252 -11.957  10.544  1.00  7.22           O
ATOM     20  CB  VAL A   2      -7.363 -12.573   7.655  1.00  8.27           C
ATOM     21  CG1 VAL A   2      -7.458 -11.105   7.218  1.00 10.06           C
ATOM     22  CG2 VAL A   2      -7.312 -13.490   6.420  1.00  8.33           C
ATOM     23  H   VAL A   2      -6.790 -14.695   9.174  1.00  7.56           H
ATOM     24  HA  VAL A   2      -5.268 -12.435   8.006  1.00  8.22           H
ATOM     25  HB  VAL A   2      -8.261 -12.819   8.226  1.00  9.92           H
ATOM     26 HG11 VAL A   2      -8.292 -10.969   6.532  1.00 12.06           H
ATOM     27 HG12 VAL A   2      -7.640 -10.462   8.081  1.00 12.06           H
ATOM     28 HG13 VAL A   2      -6.530 -10.789   6.743  1.00 12.06           H
ATOM     29 HG21 VAL A   2      -8.169 -13.302   5.772  1.00  9.99           H
ATOM     30 HG22 VAL A   2      -6.393 -13.312   5.869  1.00  9.99           H
ATOM     31 HG23 VAL A   2      -7.341 -14.531   6.739  1.00  9.99           H
ATOM     32  N   ALA A   3      -5.294 -10.992  10.036  1.00  5.09           N
ATOM     33  CA  ALA A   3      -5.373  -9.934  11.032  1.00  5.13           C
ATOM     34  C   ALA A   3      -5.921  -8.684  10.365  1.00  4.75           C
ATOM     35  O   ALA A   3      -5.520  -8.330   9.258  1.00  7.33           O
ATOM     36  CB  ALA A   3      -3.995  -9.692  11.643  1.00  6.77           C
ATOM     37  H   ALA A   3      -4.517 -10.959   9.395  1.00  6.11           H
ATOM     38  HA  ALA A   3      -6.039 -10.248  11.832  1.00  6.15           H
ATOM     39  HB1 ALA A   3      -4.058  -8.929  12.420  1.00  8.12           H
ATOM     40  HB2 ALA A   3      -3.621 -10.609  12.100  1.00  8.12           H
ATOM     41  HB3 ALA A   3      -3.284  -9.362  10.884  1.00  8.12           H
ATOM     42  N   TYR A   4      -6.827  -7.987  11.039  1.00  5.37           N
ATOM     43  CA  TYR A   4      -7.328  -6.710  10.598  1.00  4.34           C
ATOM     44  C   TYR A   4      -6.766  -5.621  11.495  1.00  4.95           C
ATOM     45  O   TYR A   4      -6.965  -5.653  12.714  1.00  5.56           O
ATOM     46  CB  TYR A   4      -8.846  -6.736  10.626  1.00  6.76           C
ATOM     47  CG  TYR A   4      -9.424  -7.666   9.583  1.00  6.99           C
ATOM     48  CD1 TYR A   4      -9.609  -7.193   8.269  1.00  8.70           C
ATOM     49  CD2 TYR A   4      -9.752  -8.993   9.906  1.00  9.18           C
ATOM     50  CE1 TYR A   4     -10.180  -8.007   7.287  1.00 11.51           C
ATOM     51  CE2 TYR A   4     -10.311  -9.828   8.914  1.00 11.97           C
ATOM     52  CZ  TYR A   4     -10.555  -9.308   7.624  1.00 11.87           C
ATOM     53  OH  TYR A   4     -11.148 -10.085   6.677  1.00 17.70           O
ATOM     54  H   TYR A   4      -7.101  -8.302  11.959  1.00  6.44           H
ATOM     55  HA  TYR A   4      -7.014  -6.519   9.575  1.00  5.20           H
ATOM     56  HB2 TYR A   4      -9.199  -7.022  11.618  1.00  8.11           H
ATOM     57  HB3 TYR A   4      -9.206  -5.728  10.424  1.00  8.11           H
ATOM     58  HD1 TYR A   4      -9.319  -6.183   8.023  1.00 10.44           H
ATOM     59  HD2 TYR A   4      -9.543  -9.389  10.886  1.00 11.01           H
ATOM     60  HE1 TYR A   4     -10.343  -7.621   6.292  1.00 13.81           H
ATOM     61  HE2 TYR A   4     -10.542 -10.858   9.131  1.00 14.36           H
ATOM     62  HH  TYR A   4     -11.257 -10.994   6.974  1.00 21.24           H
ATOM     63  N   ILE A   5      -6.060  -4.669  10.906  1.00  4.80           N
ATOM     64  CA  ILE A   5      -5.290  -3.656  11.622  1.00  5.46           C
ATOM     65  C   ILE A   5      -5.860  -2.291  11.275  1.00  4.37           C
ATOM     66  O   ILE A   5      -6.036  -1.954  10.101  1.00  5.49           O
ATOM     67  CB  ILE A   5      -3.786  -3.745  11.272  1.00  4.49           C
ATOM     68  CG1 ILE A   5      -3.282  -5.148  11.688  1.00  8.72           C
ATOM     69  CG2 ILE A   5      -3.009  -2.596  11.951  1.00  6.53           C
ATOM     70  CD1 ILE A   5      -1.888  -5.469  11.138  1.00  9.42           C
ATOM     71  H   ILE A   5      -5.957  -4.696   9.901  1.00  5.75           H
ATOM     72  HA  ILE A   5      -5.379  -3.815  12.695  1.00  6.55           H
ATOM     73  HB  ILE A   5      -3.688  -3.644  10.188  1.00  5.38           H
ATOM     74 HG12 ILE A   5      -3.260  -5.224  12.774  1.00 10.46           H
ATOM     75 HG13 ILE A   5      -3.934  -5.928  11.302  1.00 10.46           H
ATOM     76 HG21 ILE A   5      -1.936  -2.722  11.822  1.00  7.83           H
ATOM     77 HG22 ILE A   5      -3.279  -1.642  11.498  1.00  7.83           H
ATOM     78 HG23 ILE A   5      -3.233  -2.565  13.017  1.00  7.83           H
ATOM     79 HD11 ILE A   5      -1.642  -6.508  11.360  1.00 11.30           H
ATOM     80 HD12 ILE A   5      -1.882  -5.343  10.055  1.00 11.30           H
ATOM     81 HD13 ILE A   5      -1.128  -4.831  11.587  1.00 11.30           H
ATOM     82  N   ALA A   6      -6.194  -1.505  12.295  1.00  4.78           N
ATOM     83  CA  ALA A   6      -6.606  -0.114  12.140  1.00  4.46           C
ATOM     84  C   ALA A   6      -5.363   0.754  12.152  1.00  4.26           C
ATOM     85  O   ALA A   6      -4.443   0.544  12.948  1.00  4.88           O
ATOM     86  CB  ALA A   6      -7.534   0.264  13.294  1.00  5.46           C
ATOM     87  H   ALA A   6      -6.013  -1.820  13.235  1.00  5.73           H
ATOM     88  HA  ALA A   6      -7.153   0.030  11.211  1.00  5.35           H
ATOM     89  HB1 ALA A   6      -7.719   1.336  13.286  1.00  6.54           H
ATOM     90  HB2 ALA A   6      -8.486  -0.251  13.188  1.00  6.54           H
ATOM     91  HB3 ALA A   6      -7.087  -0.014  14.246  1.00  6.54           H
ATOM     92  N   ILE A   7      -5.357   1.742  11.256  1.00  4.19           N
ATOM     93  CA  ILE A   7      -4.290   2.728  11.134  1.00  5.06           C
ATOM     94  C   ILE A   7      -4.865   4.097  11.462  1.00  5.06           C
ATOM     95  O   ILE A   7      -5.883   4.467  10.893  1.00  6.86           O
ATOM     96  CB  ILE A   7      -3.674   2.726   9.720  1.00  5.43           C
ATOM     97  CG1 ILE A   7      -3.220   1.310   9.306  1.00  4.70           C
ATOM     98  CG2 ILE A   7      -2.493   3.710   9.689  1.00  7.94           C
ATOM     99  CD1 ILE A   7      -2.791   1.215   7.836  1.00  8.52           C
ATOM    100  H   ILE A   7      -6.174   1.887  10.686  1.00  5.03           H
ATOM    101  HA  ILE A   7      -3.496   2.505  11.845  1.00  6.07           H
ATOM    102  HB  ILE A   7      -4.429   3.070   9.014  1.00  6.51           H
ATOM    103 HG12 ILE A   7      -2.408   0.978   9.946  1.00  5.64           H
ATOM    104 HG13 ILE A   7      -4.037   0.599   9.414  1.00  5.64           H
ATOM    105 HG21 ILE A   7      -1.993   3.719   8.726  1.00  9.52           H
ATOM    106 HG22 ILE A   7      -2.847   4.715   9.907  1.00  9.52           H
ATOM    107 HG23 ILE A   7      -1.780   3.428  10.461  1.00  9.52           H
ATOM    108 HD11 ILE A   7      -2.494   0.189   7.650  1.00 10.22           H
ATOM    109 HD12 ILE A   7      -3.622   1.490   7.186  1.00 10.22           H
ATOM    110 HD13 ILE A   7      -1.933   1.848   7.625  1.00 10.22           H
ATOM    111  N   GLY A   8      -4.227   4.821  12.375  1.00  5.24           N
ATOM    112  CA  GLY A   8      -4.565   6.194  12.661  1.00  5.26           C
ATOM    113  C   GLY A   8      -3.323   7.044  12.671  1.00  5.35           C
ATOM    114  O   GLY A   8      -2.261   6.629  13.114  1.00  5.90           O
ATOM    115  H   GLY A   8      -3.419   4.431  12.836  1.00  6.29           H
ATOM    116  HA2 GLY A   8      -5.278   6.567  11.937  1.00  6.31           H
ATOM    117  HA3 GLY A   8      -5.022   6.246  13.645  1.00  6.31           H
ATOM    118  N   SER A   9      -3.438   8.281  12.206  1.00  5.75           N
ATOM    119  CA  SER A   9      -2.370   9.271  12.284  1.00  5.43           C
ATOM    120  C   SER A   9      -3.002  10.651  12.319  1.00  5.14           C
ATOM    121  O   SER A   9      -3.835  10.945  11.476  1.00  6.83           O
ATOM    122  CB  SER A   9      -1.470   9.160  11.051  1.00  5.74           C
ATOM    123  OG  SER A   9      -0.526  10.213  11.086  1.00  6.51           O
ATOM    124  H   SER A   9      -4.316   8.568  11.795  1.00  6.90           H
ATOM    125  HA  SER A   9      -1.776   9.112  13.186  1.00  6.51           H
ATOM    126  HB2 SER A   9      -0.947   8.201  11.039  1.00  6.88           H
ATOM    127  HB3 SER A   9      -2.069   9.245  10.146  1.00  6.88           H
ATOM    128  HG  SER A   9       0.168   9.970  11.710  1.00  7.81           H
ATOM    129  N   ASN A  10      -2.542  11.500  13.237  1.00  5.64           N
ATOM    130  CA  ASN A  10      -2.935  12.916  13.211  1.00  5.38           C
ATOM    131  C   ASN A  10      -1.776  13.862  13.492  1.00  6.35           C
ATOM    132  O   ASN A  10      -2.017  15.035  13.783  1.00  9.36           O
ATOM    133  CB  ASN A  10      -4.120  13.210  14.143  1.00  6.32           C
ATOM    134  CG  ASN A  10      -3.788  13.129  15.618  1.00  6.98           C
ATOM    135  OD1 ASN A  10      -2.835  12.486  16.049  1.00  7.52           O
ATOM    136  ND2 ASN A  10      -4.606  13.796  16.418  1.00  5.78           N
ATOM    137  H   ASN A  10      -1.890  11.182  13.943  1.00  6.76           H
ATOM    138  HA  ASN A  10      -3.277  13.165  12.209  1.00  6.45           H
ATOM    139  HB2 ASN A  10      -4.520  14.197  13.922  1.00  7.57           H
ATOM    140  HB3 ASN A  10      -4.892  12.473  13.952  1.00  7.57           H
ATOM    141 HD21 ASN A  10      -4.477  13.757  17.421  1.00  6.92           H
ATOM    142 HD22 ASN A  10      -5.379  14.314  16.022  1.00  6.92           H
ATOM    143  N   LEU A  11      -0.523  13.420  13.379  1.00  7.65           N
ATOM    144  CA  LEU A  11       0.645  14.281  13.507  1.00  8.43           C
ATOM    145  C   LEU A  11       1.606  14.026  12.351  1.00  8.75           C
ATOM    146  O   LEU A  11       1.694  12.930  11.811  1.00  8.65           O
ATOM    147  CB  LEU A  11       1.399  14.014  14.814  1.00  8.84           C
ATOM    148  CG  LEU A  11       0.620  14.305  16.093  1.00  7.20           C
ATOM    149  CD1 LEU A  11       1.475  13.918  17.292  1.00  9.12           C
ATOM    150  CD2 LEU A  11       0.286  15.791  16.174  1.00  9.37           C
ATOM    151  H   LEU A  11      -0.371  12.459  13.104  1.00  9.17           H
ATOM    152  HA  LEU A  11       0.354  15.330  13.458  1.00 10.11           H
ATOM    153  HB2 LEU A  11       1.700  12.970  14.831  1.00 10.60           H
ATOM    154  HB3 LEU A  11       2.307  14.619  14.816  1.00 10.60           H
ATOM    155  HG  LEU A  11      -0.291  13.709  16.081  1.00  8.64           H
ATOM    156 HD11 LEU A  11       0.971  14.199  18.216  1.00 10.94           H
ATOM    157 HD12 LEU A  11       1.639  12.841  17.295  1.00 10.94           H
ATOM    158 HD13 LEU A  11       2.442  14.421  17.250  1.00 10.94           H
ATOM    159 HD21 LEU A  11      -0.216  16.022  17.113  1.00 11.24           H
ATOM    160 HD22 LEU A  11       1.207  16.371  16.106  1.00 11.24           H
ATOM    161 HD23 LEU A  11      -0.371  16.083  15.359  1.00 11.24           H
ATOM    162  N   ALA A  12       2.378  15.071  12.016  1.00  9.70           N
ATOM    163  CA  ALA A  12       3.554  14.978  11.141  1.00 13.41           C
ATOM    164  C   ALA A  12       3.217  14.410   9.764  1.00  7.58           C
ATOM    165  O   ALA A  12       3.873  13.490   9.271  1.00 10.94           O
ATOM    166  CB  ALA A  12       4.651  14.224  11.870  1.00 11.52           C
ATOM    167  H   ALA A  12       2.215  15.954  12.477  1.00 11.63           H
ATOM    168  HA  ALA A  12       3.920  15.992  10.979  1.00 16.09           H
ATOM    169  HB1 ALA A  12       5.573  14.278  11.286  1.00 13.82           H
ATOM    170  HB2 ALA A  12       4.830  14.688  12.841  1.00 13.82           H
ATOM    171  HB3 ALA A  12       4.387  13.177  12.003  1.00 13.82           H
ATOM    172  N   SER A  13       2.207  14.982   9.124  1.00 10.42           N
ATOM    173  CA  SER A  13       1.786  14.681   7.754  1.00  9.65           C
ATOM    174  C   SER A  13       1.165  13.279   7.713  1.00  8.60           C
ATOM    175  O   SER A  13       1.789  12.321   7.239  1.00  9.45           O
ATOM    176  CB  SER A  13       2.904  14.842   6.707  1.00 14.43           C
ATOM    177  OG  SER A  13       3.409  16.165   6.771  0.71 14.31           O
ATOM    178  H   SER A  13       1.702  15.713   9.602  1.00 12.50           H
ATOM    179  HA  SER A  13       1.004  15.394   7.493  1.00 11.57           H
ATOM    180  HB2 SER A  13       3.712  14.138   6.898  1.00 17.31           H
ATOM    181  HB3 SER A  13       2.499  14.650   5.709  1.00 17.31           H
ATOM    182  HG  SER A  13       4.171  16.210   6.186  0.00 17.17           H
ATOM    183  N   PRO A  14      -0.073  13.150   8.194  1.00  7.62           N
ATOM    184  CA  PRO A  14      -0.718  11.847   8.258  1.00  7.22           C
ATOM    185  C   PRO A  14      -0.713  11.029   6.972  1.00  7.50           C
ATOM    186  O   PRO A  14      -0.538   9.821   7.073  1.00  8.61           O
ATOM    187  CB  PRO A  14      -2.148  12.169   8.697  1.00  5.82           C
ATOM    188  CG  PRO A  14      -1.905  13.364   9.613  1.00  8.20           C
ATOM    189  CD  PRO A  14      -0.890  14.176   8.825  1.00  8.68           C
ATOM    190  HA  PRO A  14      -0.229  11.281   9.038  1.00  8.65           H
ATOM    191  HB2 PRO A  14      -2.737  12.474   7.836  1.00  6.98           H
ATOM    192  HB3 PRO A  14      -2.639  11.344   9.213  1.00  6.98           H
ATOM    193  HG2 PRO A  14      -2.818  13.938   9.765  1.00  9.83           H
ATOM    194  HG3 PRO A  14      -1.488  13.025  10.562  1.00  9.83           H
ATOM    195  HD2 PRO A  14      -1.398  14.774   8.070  1.00 10.42           H
ATOM    196  HD3 PRO A  14      -0.328  14.779   9.534  1.00 10.42           H
ATOM    197  N   LEU A  15      -0.832  11.649   5.793  1.00  7.72           N
ATOM    198  CA  LEU A  15      -0.812  10.893   4.544  1.00  8.29           C
ATOM    199  C   LEU A  15       0.537  10.192   4.378  1.00  8.01           C
ATOM    200  O   LEU A  15       0.584   9.002   4.066  1.00 10.23           O
ATOM    201  CB  LEU A  15      -1.161  11.807   3.366  1.00  8.62           C
ATOM    202  CG  LEU A  15      -1.213  11.050   2.028  1.00 11.43           C
ATOM    203  CD1 LEU A  15      -2.247   9.921   2.026  1.00 12.25           C
ATOM    204  CD2 LEU A  15      -1.576  12.033   0.910  1.00 11.67           C
ATOM    205  H   LEU A  15      -0.955  12.652   5.754  1.00  9.25           H
ATOM    206  HA  LEU A  15      -1.579  10.126   4.621  1.00  9.94           H
ATOM    207  HB2 LEU A  15      -2.134  12.262   3.557  1.00 10.34           H
ATOM    208  HB3 LEU A  15      -0.411  12.598   3.295  1.00 10.34           H
ATOM    209  HG  LEU A  15      -0.231  10.630   1.812  1.00 13.71           H
ATOM    210 HD11 LEU A  15      -2.300   9.458   1.039  1.00 14.69           H
ATOM    211 HD12 LEU A  15      -1.971   9.147   2.743  1.00 14.69           H
ATOM    212 HD13 LEU A  15      -3.229  10.314   2.295  1.00 14.69           H
ATOM    213 HD21 LEU A  15      -1.559  11.522  -0.054  1.00 13.99           H
ATOM    214 HD22 LEU A  15      -2.571  12.453   1.069  1.00 13.99           H
ATOM    215 HD23 LEU A  15      -0.848  12.844   0.886  1.00 13.99           H
ATOM    216  N   GLU A  16       1.618  10.910   4.654  1.00  8.41           N
ATOM    217  CA  GLU A  16       2.942  10.317   4.570  1.00 10.57           C
ATOM    218  C   GLU A  16       3.150   9.223   5.625  1.00 10.97           C
ATOM    219  O   GLU A  16       3.728   8.181   5.319  1.00  9.85           O
ATOM    220  CB  GLU A  16       4.019  11.404   4.680  1.00 13.22           C
ATOM    221  CG  GLU A  16       4.016  12.407   3.509  1.00 23.43           C
ATOM    222  CD  GLU A  16       4.942  13.616   3.718  1.00 33.77           C
ATOM    223  OE1 GLU A  16       5.657  13.654   4.746  1.00 29.11           O
ATOM    224  OE2 GLU A  16       4.891  14.512   2.847  1.00 73.87           O1-
ATOM    225  H   GLU A  16       1.531  11.852   5.000  1.00 10.08           H
ATOM    226  HA  GLU A  16       3.036   9.851   3.589  1.00 12.67           H
ATOM    227  HB2 GLU A  16       3.886  11.945   5.617  1.00 15.86           H
ATOM    228  HB3 GLU A  16       4.996  10.922   4.704  1.00 15.86           H
ATOM    229  HG2 GLU A  16       4.305  11.905   2.585  1.00 28.11           H
ATOM    230  HG3 GLU A  16       3.012  12.780   3.306  1.00 28.11           H
ATOM    231  N   GLN A  17       2.640   9.422   6.848  1.00  9.53           N
ATOM    232  CA  GLN A  17       2.711   8.436   7.918  1.00  7.54           C
ATOM    233  C   GLN A  17       2.002   7.157   7.525  1.00  6.56           C
ATOM    234  O   GLN A  17       2.532   6.066   7.738  1.00  6.96           O
ATOM    235  CB  GLN A  17       2.109   8.986   9.214  1.00  7.98           C
ATOM    236  CG  GLN A  17       2.843  10.205   9.771  1.00  8.25           C
ATOM    237  CD  GLN A  17       4.266   9.927  10.215  1.00 12.41           C
ATOM    238  OE1 GLN A  17       4.670   8.788  10.402  1.00 11.57           O
ATOM    239  NE2 GLN A  17       5.051  10.984  10.398  1.00 14.30           N
ATOM    240  H   GLN A  17       2.132  10.278   7.033  1.00 11.43           H
ATOM    241  HA  GLN A  17       3.760   8.195   8.088  1.00  9.04           H
ATOM    242  HB2 GLN A  17       1.073   9.263   9.034  1.00  9.57           H
ATOM    243  HB3 GLN A  17       2.105   8.196   9.969  1.00  9.57           H
ATOM    244  HG2 GLN A  17       2.848  11.009   9.043  1.00  9.89           H
ATOM    245  HG3 GLN A  17       2.285  10.563  10.636  1.00  9.89           H
ATOM    246 HE21 GLN A  17       4.690  11.913  10.227  1.00 17.16           H
ATOM    247 HE22 GLN A  17       5.999  10.851  10.716  1.00 17.16           H
ATOM    248  N   VAL A  18       0.815   7.289   6.957  1.00  7.47           N
ATOM    249  CA  VAL A  18       0.014   6.120   6.617  1.00  5.86           C
ATOM    250  C   VAL A  18       0.639   5.367   5.431  1.00  8.55           C
ATOM    251  O   VAL A  18       0.711   4.143   5.454  1.00  7.44           O
ATOM    252  CB  VAL A  18      -1.454   6.521   6.422  1.00  7.93           C
ATOM    253  CG1 VAL A  18      -2.286   5.350   5.911  1.00  7.77           C
ATOM    254  CG2 VAL A  18      -1.977   6.991   7.810  1.00  8.07           C
ATOM    255  H   VAL A  18       0.430   8.208   6.785  1.00  8.96           H
ATOM    256  HA  VAL A  18       0.043   5.437   7.468  1.00  7.02           H
ATOM    257  HB  VAL A  18      -1.535   7.340   5.706  1.00  9.51           H
ATOM    258 HG11 VAL A  18      -3.340   5.634   5.869  1.00  9.31           H
ATOM    259 HG12 VAL A  18      -1.973   5.075   4.903  1.00  9.31           H
ATOM    260 HG13 VAL A  18      -2.190   4.490   6.570  1.00  9.31           H
ATOM    261 HG21 VAL A  18      -2.998   7.340   7.733  1.00  9.67           H
ATOM    262 HG22 VAL A  18      -1.943   6.171   8.520  1.00  9.67           H
ATOM    263 HG23 VAL A  18      -1.374   7.796   8.219  1.00  9.67           H
ATOM    264  N   ASN A  19       1.137   6.082   4.418  1.00  6.76           N
ATOM    265  CA  ASN A  19       1.856   5.418   3.328  1.00  7.67           C
ATOM    266  C   ASN A  19       3.094   4.700   3.841  1.00  6.91           C
ATOM    267  O   ASN A  19       3.350   3.569   3.404  1.00  7.01           O
ATOM    268  CB  ASN A  19       2.199   6.422   2.240  1.00  9.16           C
ATOM    269  CG  ASN A  19       0.963   6.973   1.554  1.00 11.89           C
ATOM    270  OD1 ASN A  19      -0.079   6.316   1.485  1.00 16.96           O
ATOM    271  ND2 ASN A  19       1.091   8.158   0.972  1.00  9.88           N
ATOM    272  H   ASN A  19       1.029   7.087   4.401  1.00  8.10           H
ATOM    273  HA  ASN A  19       1.197   4.661   2.901  1.00  9.19           H
ATOM    274  HB2 ASN A  19       2.803   7.233   2.642  1.00 10.98           H
ATOM    275  HB3 ASN A  19       2.783   5.900   1.481  1.00 10.98           H
ATOM    276 HD21 ASN A  19       0.289   8.567   0.519  1.00 11.85           H
ATOM    277 HD22 ASN A  19       1.960   8.667   1.028  1.00 11.85           H
ATOM    278  N   ALA A  20       3.860   5.306   4.748  1.00  8.38           N
ATOM    279  CA  ALA A  20       5.029   4.643   5.312  1.00  7.83           C
ATOM    280  C   ALA A  20       4.605   3.399   6.093  1.00  7.40           C
ATOM    281  O   ALA A  20       5.259   2.358   6.027  1.00  7.37           O
ATOM    282  CB  ALA A  20       5.808   5.597   6.205  1.00  8.94           C
ATOM    283  H   ALA A  20       3.647   6.243   5.056  1.00 10.05           H
ATOM    284  HA  ALA A  20       5.687   4.335   4.497  1.00  9.39           H
ATOM    285  HB1 ALA A  20       6.679   5.091   6.622  1.00 10.72           H
ATOM    286  HB2 ALA A  20       6.139   6.460   5.631  1.00 10.72           H
ATOM    287  HB3 ALA A  20       5.184   5.945   7.029  1.00 10.72           H
ATOM    288  N   ALA A  21       3.506   3.479   6.850  1.00  6.54           N
ATOM    289  CA  ALA A  21       3.036   2.377   7.665  1.00  6.64           C
ATOM    290  C   ALA A  21       2.632   1.211   6.771  1.00  6.12           C
ATOM    291  O   ALA A  21       2.922   0.059   7.080  1.00  6.00           O
ATOM    292  CB  ALA A  21       1.864   2.846   8.546  1.00  7.28           C
ATOM    293  H   ALA A  21       2.982   4.344   6.879  1.00  7.84           H
ATOM    294  HA  ALA A  21       3.853   2.057   8.312  1.00  7.96           H
ATOM    295  HB1 ALA A  21       1.547   2.025   9.188  1.00  8.73           H
ATOM    296  HB2 ALA A  21       2.188   3.686   9.158  1.00  8.73           H
ATOM    297  HB3 ALA A  21       1.025   3.145   7.923  1.00  8.73           H
ATOM    298  N   LEU A  22       1.951   1.484   5.660  1.00  6.09           N
ATOM    299  CA  LEU A  22       1.512   0.431   4.738  1.00  6.75           C
ATOM    300  C   LEU A  22       2.716  -0.275   4.135  1.00  6.71           C
ATOM    301  O   LEU A  22       2.709  -1.504   4.080  1.00  6.97           O
ATOM    302  CB  LEU A  22       0.627   1.020   3.636  1.00  7.45           C
ATOM    303  CG  LEU A  22      -0.762   1.447   4.136  1.00  8.21           C
ATOM    304  CD1 LEU A  22      -1.483   2.288   3.074  1.00 10.22           C
ATOM    305  CD2 LEU A  22      -1.597   0.216   4.476  1.00  9.38           C
ATOM    306  H   LEU A  22       1.736   2.444   5.431  1.00  7.30           H
ATOM    307  HA  LEU A  22       0.944  -0.309   5.296  1.00  8.10           H
ATOM    308  HB2 LEU A  22       1.139   1.894   3.233  1.00  8.94           H
ATOM    309  HB3 LEU A  22       0.516   0.296   2.828  1.00  8.94           H
ATOM    310  HG  LEU A  22      -0.658   2.034   5.047  1.00  9.85           H
ATOM    311 HD11 LEU A  22      -2.425   2.646   3.486  1.00 12.26           H
ATOM    312 HD12 LEU A  22      -0.869   3.147   2.807  1.00 12.26           H
ATOM    313 HD13 LEU A  22      -1.680   1.689   2.189  1.00 12.26           H
ATOM    314 HD21 LEU A  22      -2.598   0.545   4.761  1.00 11.24           H
ATOM    315 HD22 LEU A  22      -1.669  -0.448   3.614  1.00 11.24           H
ATOM    316 HD23 LEU A  22      -1.151  -0.319   5.307  1.00 11.24           H
ATOM    317  N   LYS A  23       3.753   0.470   3.738  1.00  6.62           N
ATOM    318  CA  LYS A  23       4.967  -0.156   3.221  1.00  7.93           C
ATOM    319  C   LYS A  23       5.580  -1.058   4.295  1.00  6.84           C
ATOM    320  O   LYS A  23       5.914  -2.211   4.020  1.00  6.64           O
ATOM    321  CB  LYS A  23       5.957   0.924   2.761  1.00  7.29           C
ATOM    322  CG  LYS A  23       7.322   0.350   2.348  1.00  9.17           C
ATOM    323  CD  LYS A  23       8.304   1.485   2.051  1.00 10.84           C
ATOM    324  CE  LYS A  23       9.646   0.963   1.519  1.00 10.85           C
ATOM    325  NZ  LYS A  23      10.303   0.081   2.498  1.00 12.04           N1+
ATOM    326  H   LYS A  23       3.711   1.478   3.819  1.00  7.94           H
ATOM    327  HA  LYS A  23       4.714  -0.782   2.364  1.00  9.51           H
ATOM    328  HB2 LYS A  23       5.520   1.464   1.923  1.00  8.74           H
ATOM    329  HB3 LYS A  23       6.124   1.633   3.571  1.00  8.74           H
ATOM    330  HG2 LYS A  23       7.735  -0.251   3.158  1.00 10.99           H
ATOM    331  HG3 LYS A  23       7.197  -0.281   1.466  1.00 10.99           H
ATOM    332  HD2 LYS A  23       7.874   2.150   1.300  1.00 13.00           H
ATOM    333  HD3 LYS A  23       8.485   2.063   2.958  1.00 13.00           H
ATOM    334  HE2 LYS A  23       9.458   0.386   0.613  1.00 13.01           H
ATOM    335  HE3 LYS A  23      10.302   1.800   1.269  1.00 13.01           H
ATOM    336  HZ1 LYS A  23      11.271  -0.058   2.244  1.00 14.44           H
ATOM    337  HZ2 LYS A  23      10.266   0.506   3.415  1.00 14.44           H
ATOM    338  HZ3 LYS A  23       9.834  -0.818   2.530  1.00 14.44           H
ATOM    339  N   ALA A  24       5.708  -0.542   5.520  1.00  5.82           N
ATOM    340  CA  ALA A  24       6.300  -1.315   6.603  1.00  7.87           C
ATOM    341  C   ALA A  24       5.477  -2.542   6.997  1.00  6.25           C
ATOM    342  O   ALA A  24       6.048  -3.573   7.330  1.00  6.59           O
ATOM    343  CB  ALA A  24       6.541  -0.378   7.789  1.00  7.21           C
ATOM    344  H   ALA A  24       5.416   0.407   5.705  1.00  6.98           H
ATOM    345  HA  ALA A  24       7.279  -1.667   6.276  1.00  9.44           H
ATOM    346  HB1 ALA A  24       7.013  -0.943   8.586  1.00  8.65           H
ATOM    347  HB2 ALA A  24       7.208   0.435   7.501  1.00  8.65           H
ATOM    348  HB3 ALA A  24       5.593   0.026   8.146  1.00  8.65           H
ATOM    349  N   LEU A  25       4.142  -2.451   6.987  1.00  5.98           N
ATOM    350  CA  LEU A  25       3.273  -3.583   7.296  1.00  6.70           C
ATOM    351  C   LEU A  25       3.501  -4.711   6.306  1.00  7.28           C
ATOM    352  O   LEU A  25       3.583  -5.877   6.676  1.00  8.48           O
ATOM    353  CB  LEU A  25       1.801  -3.158   7.245  1.00  6.04           C
ATOM    354  CG  LEU A  25       1.351  -2.354   8.473  1.00  6.18           C
ATOM    355  CD1 LEU A  25       0.012  -1.644   8.211  1.00 11.59           C
ATOM    356  CD2 LEU A  25       1.197  -3.292   9.676  1.00  9.25           C
ATOM    357  H   LEU A  25       3.710  -1.574   6.741  1.00  7.17           H
ATOM    358  HA  LEU A  25       3.506  -3.955   8.293  1.00  8.04           H
ATOM    359  HB2 LEU A  25       1.660  -2.538   6.359  1.00  7.24           H
ATOM    360  HB3 LEU A  25       1.172  -4.042   7.136  1.00  7.24           H
ATOM    361  HG  LEU A  25       2.105  -1.617   8.742  1.00  7.41           H
ATOM    362 HD11 LEU A  25      -0.296  -1.101   9.106  1.00 13.90           H
ATOM    363 HD12 LEU A  25       0.131  -0.923   7.403  1.00 13.90           H
ATOM    364 HD13 LEU A  25      -0.760  -2.368   7.946  1.00 13.90           H
ATOM    365 HD21 LEU A  25       0.742  -2.746  10.503  1.00 11.09           H
ATOM    366 HD22 LEU A  25       0.554  -4.133   9.416  1.00 11.09           H
ATOM    367 HD23 LEU A  25       2.165  -3.658  10.006  1.00 11.09           H
ATOM    368  N   GLY A  26       3.704  -4.354   5.036  1.00  7.78           N
ATOM    369  CA  GLY A  26       4.024  -5.313   3.992  1.00  8.68           C
ATOM    370  C   GLY A  26       5.404  -5.957   4.138  1.00 10.28           C
ATOM    371  O   GLY A  26       5.644  -6.994   3.516  1.00 16.54           O
ATOM    372  H   GLY A  26       3.638  -3.378   4.782  1.00  9.33           H
ATOM    373  HA2 GLY A  26       3.277  -6.104   3.984  1.00 10.41           H
ATOM    374  HA3 GLY A  26       4.005  -4.758   3.071  1.00 10.41           H
ATOM    375  N   ASP A  27       6.321  -5.366   4.908  1.00  7.31           N
ATOM    376  CA  ASP A  27       7.649  -5.904   5.165  1.00  8.22           C
ATOM    377  C   ASP A  27       7.693  -6.777   6.418  1.00  9.47           C
ATOM    378  O   ASP A  27       8.754  -7.315   6.705  1.00  8.87           O
ATOM    379  CB  ASP A  27       8.646  -4.745   5.248  1.00  9.85           C
ATOM    380  CG  ASP A  27       8.887  -3.992   3.935  1.00 11.48           C
ATOM    381  OD1 ASP A  27       8.639  -4.588   2.882  1.00 12.58           O
ATOM    382  OD2 ASP A  27       9.287  -2.815   4.028  1.00 15.13           O1-
ATOM    383  H   ASP A  27       6.070  -4.515   5.387  1.00  8.77           H
ATOM    384  HA  ASP A  27       7.947  -6.533   4.327  1.00  9.86           H
ATOM    385  HB2 ASP A  27       8.362  -4.032   6.020  1.00 11.81           H
ATOM    386  HB3 ASP A  27       9.610  -5.135   5.577  1.00 11.81           H
ATOM    387  N   ILE A  28       6.595  -6.900   7.175  1.00  6.75           N
ATOM    388  CA  ILE A  28       6.573  -7.797   8.335  1.00  9.05           C
ATOM    389  C   ILE A  28       6.818  -9.234   7.864  1.00  8.63           C
ATOM    390  O   ILE A  28       6.175  -9.665   6.903  1.00  9.60           O
ATOM    391  CB  ILE A  28       5.230  -7.644   9.063  1.00  6.29           C
ATOM    392  CG1 ILE A  28       5.127  -6.238   9.682  1.00  6.69           C
ATOM    393  CG2 ILE A  28       5.111  -8.706  10.154  1.00  9.42           C
ATOM    394  CD1 ILE A  28       3.801  -5.997  10.410  1.00  7.75           C
ATOM    395  H   ILE A  28       5.755  -6.392   6.938  1.00  8.10           H
ATOM    396  HA  ILE A  28       7.354  -7.482   9.020  1.00 10.85           H
ATOM    397  HB  ILE A  28       4.412  -7.782   8.358  1.00  7.54           H
ATOM    398 HG12 ILE A  28       5.947  -6.104  10.387  1.00  8.02           H
ATOM    399 HG13 ILE A  28       5.233  -5.480   8.913  1.00  8.02           H
ATOM    400 HG21 ILE A  28       4.127  -8.681  10.618  1.00 11.30           H
ATOM    401 HG22 ILE A  28       5.214  -9.697   9.733  1.00 11.30           H
ATOM    402 HG23 ILE A  28       5.875  -8.554  10.917  1.00 11.30           H
ATOM    403 HD11 ILE A  28       3.794  -4.992  10.824  1.00  9.30           H
ATOM    404 HD12 ILE A  28       2.967  -6.135   9.727  1.00  9.30           H
ATOM    405 HD13 ILE A  28       3.698  -6.678  11.254  1.00  9.30           H
ATOM    406  N   PRO A  29       7.717  -9.997   8.515  1.00  8.94           N
ATOM    407  CA  PRO A  29       7.968 -11.370   8.106  1.00 11.42           C
ATOM    408  C   PRO A  29       6.735 -12.240   8.284  1.00  9.83           C
ATOM    409  O   PRO A  29       5.887 -12.008   9.142  1.00  7.47           O
ATOM    410  CB  PRO A  29       9.074 -11.866   9.046  1.00 15.39           C
ATOM    411  CG  PRO A  29       9.153 -10.852  10.169  1.00 17.41           C
ATOM    412  CD  PRO A  29       8.636  -9.561   9.545  1.00 12.27           C
ATOM    413  HA  PRO A  29       8.366 -11.409   7.092  1.00 13.70           H
ATOM    414  HB2 PRO A  29       8.964 -12.885   9.414  1.00 18.46           H
ATOM    415  HB3 PRO A  29      10.003 -11.797   8.474  1.00 18.46           H
ATOM    416  HG2 PRO A  29       8.514 -11.170  10.995  1.00 20.88           H
ATOM    417  HG3 PRO A  29      10.183 -10.717  10.509  1.00 20.88           H
ATOM    418  HD2 PRO A  29       8.137  -8.996  10.332  1.00 14.72           H
ATOM    419  HD3 PRO A  29       9.457  -9.007   9.092  1.00 14.72           H
ATOM    420  N   GLU A  30       6.679 -13.285   7.451  1.00  7.80           N
ATOM    421  CA  GLU A  30       5.686 -14.343   7.550  1.00  8.25           C
ATOM    422  C   GLU A  30       4.284 -13.772   7.339  1.00  7.65           C
ATOM    423  O   GLU A  30       3.308 -14.326   7.836  1.00  8.32           O
ATOM    424  CB  GLU A  30       5.790 -15.083   8.892  1.00  8.85           C
ATOM    425  CG  GLU A  30       7.191 -15.660   9.126  0.92 10.75           C
ATOM    426  CD  GLU A  30       7.324 -16.508  10.392  0.65 21.71           C
ATOM    427  OE1 GLU A  30       6.288 -16.890  10.985  0.80 19.98           O
ATOM    428  OE2 GLU A  30       8.492 -16.774  10.747  0.77 21.76           O1-
ATOM    429  H   GLU A  30       7.399 -13.391   6.753  1.00  9.35           H
ATOM    430  HA  GLU A  30       5.880 -15.065   6.759  1.00  9.90           H
ATOM    431  HB2 GLU A  30       5.545 -14.417   9.717  1.00 10.61           H
ATOM    432  HB3 GLU A  30       5.071 -15.900   8.899  1.00 10.61           H
ATOM    433  HG2 GLU A  30       7.471 -16.285   8.275  1.00 12.90           H
ATOM    434  HG3 GLU A  30       7.951 -14.881   9.150  1.00 12.90           H
ATOM    435  N   SER A  31       4.180 -12.661   6.598  1.00  7.69           N
ATOM    436  CA  SER A  31       2.950 -11.891   6.505  1.00  7.26           C
ATOM    437  C   SER A  31       2.875 -11.269   5.125  1.00 10.90           C
ATOM    438  O   SER A  31       3.901 -11.036   4.475  1.00 12.06           O
ATOM    439  CB  SER A  31       2.911 -10.793   7.573  1.00  8.11           C
ATOM    440  OG  SER A  31       3.138 -11.313   8.882  1.00  6.97           O
ATOM    441  H   SER A  31       5.000 -12.286   6.143  1.00  9.22           H
ATOM    442  HA  SER A  31       2.117 -12.567   6.633  1.00  8.71           H
ATOM    443  HB2 SER A  31       3.658 -10.033   7.356  1.00  9.73           H
ATOM    444  HB3 SER A  31       1.929 -10.320   7.552  1.00  9.73           H
ATOM    445  HG  SER A  31       4.073 -11.525   8.959  1.00  8.35           H
ATOM    446  N   HIS A  32       1.660 -10.973   4.670  1.00  8.47           N
ATOM    447  CA  HIS A  32       1.469 -10.131   3.491  1.00  6.59           C
ATOM    448  C   HIS A  32       0.135  -9.407   3.553  1.00  6.86           C
ATOM    449  O   HIS A  32      -0.852  -9.909   4.095  1.00  7.13           O
ATOM    450  CB  HIS A  32       1.601 -10.890   2.164  1.00  9.17           C
ATOM    451  CG  HIS A  32       0.644 -12.030   1.988  1.00  8.25           C
ATOM    452  ND1 HIS A  32       0.903 -13.335   2.319  1.00 10.00           N1+
ATOM    453  CD2 HIS A  32      -0.617 -12.012   1.467  1.00  7.38           C
ATOM    454  CE1 HIS A  32      -0.135 -14.103   1.965  1.00  9.68           C
ATOM    455  NE2 HIS A  32      -1.078 -13.302   1.459  1.00 10.85           N
ATOM    456  H   HIS A  32       0.854 -11.196   5.237  1.00 10.16           H
ATOM    457  HA  HIS A  32       2.242  -9.361   3.493  1.00  7.90           H
ATOM    458  HB2 HIS A  32       2.618 -11.279   2.093  1.00 11.00           H
ATOM    459  HB3 HIS A  32       1.464 -10.187   1.341  1.00 11.00           H
ATOM    460  HD1 HIS A  32       1.756 -13.663   2.746  1.00 12.00           H
ATOM    461  HD2 HIS A  32      -1.124 -11.143   1.074  1.00  8.85           H
ATOM    462  HE1 HIS A  32      -0.206 -15.173   2.095  1.00 11.61           H
ATOM    463  HE2 HIS A  32      -1.966 -13.609   1.085  1.00 13.01           H
ATOM    464  N   ILE A  33       0.118  -8.204   2.987  1.00  6.90           N
ATOM    465  CA  ILE A  33      -1.120  -7.443   2.837  1.00  6.70           C
ATOM    466  C   ILE A  33      -2.066  -8.135   1.868  1.00  6.30           C
ATOM    467  O   ILE A  33      -1.654  -8.570   0.779  1.00  7.49           O
ATOM    468  CB  ILE A  33      -0.801  -6.025   2.365  1.00  7.00           C
ATOM    469  CG1 ILE A  33      -0.080  -5.303   3.518  1.00 11.91           C
ATOM    470  CG2 ILE A  33      -2.073  -5.272   1.916  1.00 10.50           C
ATOM    471  CD1 ILE A  33       0.506  -3.965   3.102  1.00 14.12           C
ATOM    472  H   ILE A  33       0.968  -7.816   2.611  1.00  8.27           H
ATOM    473  HA  ILE A  33      -1.609  -7.360   3.809  1.00  8.03           H
ATOM    474  HB  ILE A  33      -0.123  -6.090   1.514  1.00  8.39           H
ATOM    475 HG12 ILE A  33      -0.772  -5.141   4.346  1.00 14.29           H
ATOM    476 HG13 ILE A  33       0.753  -5.907   3.880  1.00 14.29           H
ATOM    477 HG21 ILE A  33      -1.820  -4.252   1.634  1.00 12.59           H
ATOM    478 HG22 ILE A  33      -2.508  -5.737   1.032  1.00 12.59           H
ATOM    479 HG23 ILE A  33      -2.805  -5.255   2.722  1.00 12.59           H
ATOM    480 HD11 ILE A  33       1.107  -3.571   3.920  1.00 16.93           H
ATOM    481 HD12 ILE A  33       1.135  -4.125   2.232  1.00 16.93           H
ATOM    482 HD13 ILE A  33      -0.276  -3.242   2.872  1.00 16.93           H
ATOM    483  N   LEU A  34      -3.336  -8.220   2.239  1.00  5.54           N
ATOM    484  CA  LEU A  34      -4.420  -8.712   1.418  1.00  7.11           C
ATOM    485  C   LEU A  34      -5.223  -7.560   0.835  1.00  7.52           C
ATOM    486  O   LEU A  34      -5.563  -7.592  -0.347  1.00  8.43           O
ATOM    487  CB  LEU A  34      -5.365  -9.602   2.241  1.00  7.04           C
ATOM    488  CG  LEU A  34      -4.734 -10.907   2.731  1.00  8.54           C
ATOM    489  CD1 LEU A  34      -5.736 -11.563   3.682  1.00 12.48           C
ATOM    490  CD2 LEU A  34      -4.427 -11.844   1.549  1.00  9.16           C
ATOM    491  H   LEU A  34      -3.589  -7.836   3.136  1.00  6.64           H
ATOM    492  HA  LEU A  34      -4.014  -9.288   0.588  1.00  8.53           H
ATOM    493  HB2 LEU A  34      -5.685  -9.035   3.110  1.00  8.44           H
ATOM    494  HB3 LEU A  34      -6.254  -9.837   1.654  1.00  8.44           H
ATOM    495  HG  LEU A  34      -3.803 -10.696   3.260  1.00 10.24           H
ATOM    496 HD11 LEU A  34      -5.366 -12.534   4.004  1.00 14.98           H
ATOM    497 HD12 LEU A  34      -5.872 -10.923   4.552  1.00 14.98           H
ATOM    498 HD13 LEU A  34      -6.695 -11.699   3.178  1.00 14.98           H
ATOM    499 HD21 LEU A  34      -4.035 -12.787   1.930  1.00 10.98           H
ATOM    500 HD22 LEU A  34      -5.330 -12.039   0.969  1.00 10.98           H
ATOM    501 HD23 LEU A  34      -3.667 -11.406   0.904  1.00 10.98           H
ATOM    502  N   THR A  35      -5.617  -6.587   1.655  1.00  6.57           N
ATOM    503  CA  THR A  35      -6.542  -5.545   1.226  1.00  7.33           C
ATOM    504  C   THR A  35      -6.258  -4.296   2.037  1.00  6.15           C
ATOM    505  O   THR A  35      -6.012  -4.399   3.232  1.00  6.87           O
ATOM    506  CB  THR A  35      -8.012  -6.000   1.488  1.00  7.85           C
ATOM    507  OG1 THR A  35      -8.232  -7.327   1.073  1.00 12.28           O
ATOM    508  CG2 THR A  35      -9.003  -5.088   0.763  1.00  8.92           C
ATOM    509  H   THR A  35      -5.301  -6.586   2.616  1.00  7.88           H
ATOM    510  HA  THR A  35      -6.403  -5.347   0.161  1.00  8.79           H
ATOM    511  HB  THR A  35      -8.213  -5.953   2.560  1.00  9.42           H
ATOM    512  HG1 THR A  35      -8.210  -7.885   1.859  1.00 14.73           H
ATOM    513 HG21 THR A  35     -10.021  -5.433   0.929  1.00 10.70           H
ATOM    514 HG22 THR A  35      -8.900  -4.071   1.127  1.00 10.70           H
ATOM    515 HG23 THR A  35      -8.805  -5.095  -0.308  1.00 10.70           H
ATOM    516  N   VAL A  36      -6.382  -3.123   1.430  1.00  5.50           N
ATOM    517  CA  VAL A  36      -6.240  -1.847   2.117  1.00  6.07           C
ATOM    518  C   VAL A  36      -7.502  -1.044   1.840  1.00  5.88           C
ATOM    519  O   VAL A  36      -8.047  -1.075   0.741  1.00  6.04           O
ATOM    520  CB  VAL A  36      -4.977  -1.129   1.589  1.00  8.97           C
ATOM    521  CG1 VAL A  36      -4.803   0.226   2.282  1.00 10.72           C
ATOM    522  CG2 VAL A  36      -3.707  -1.954   1.843  1.00  8.11           C
ATOM    523  H   VAL A  36      -6.555  -3.093   0.439  1.00  6.59           H
ATOM    524  HA  VAL A  36      -6.140  -1.990   3.193  1.00  7.27           H
ATOM    525  HB  VAL A  36      -5.083  -0.965   0.517  1.00 10.76           H
ATOM    526 HG11 VAL A  36      -3.864   0.673   1.953  1.00 12.86           H
ATOM    527 HG12 VAL A  36      -5.598   0.900   2.001  1.00 12.86           H
ATOM    528 HG13 VAL A  36      -4.781   0.113   3.366  1.00 12.86           H
ATOM    529 HG21 VAL A  36      -2.837  -1.414   1.467  1.00  9.73           H
ATOM    530 HG22 VAL A  36      -3.571  -2.131   2.907  1.00  9.73           H
ATOM    531 HG23 VAL A  36      -3.763  -2.906   1.321  1.00  9.73           H
ATOM    532  N   SER A  37      -7.995  -0.328   2.846  1.00  5.83           N
ATOM    533  CA  SER A  37      -9.143   0.556   2.693  1.00  6.21           C
ATOM    534  C   SER A  37      -8.776   1.871   1.997  1.00  6.88           C
ATOM    535  O   SER A  37      -7.618   2.158   1.733  1.00  5.33           O
ATOM    536  CB  SER A  37      -9.786   0.826   4.066  1.00  5.94           C
ATOM    537  OG  SER A  37      -8.976   1.726   4.792  1.00  6.00           O
ATOM    538  H   SER A  37      -7.512  -0.317   3.732  1.00  6.98           H
ATOM    539  HA  SER A  37      -9.896   0.045   2.093  1.00  7.45           H
ATOM    540  HB2 SER A  37     -10.784   1.236   3.958  1.00  7.12           H
ATOM    541  HB3 SER A  37      -9.855  -0.103   4.631  1.00  7.12           H
ATOM    542  HG  SER A  37      -8.972   2.579   4.343  1.00  7.19           H
ATOM    543  N   SER A  38      -9.782   2.719   1.765  1.00  5.21           N
ATOM    544  CA  SER A  38      -9.542   4.113   1.486  1.00  6.26           C
ATOM    545  C   SER A  38      -9.030   4.841   2.739  1.00  5.76           C
ATOM    546  O   SER A  38      -9.002   4.300   3.851  1.00  5.49           O
ATOM    547  CB  SER A  38     -10.839   4.787   1.026  1.00  6.11           C
ATOM    548  OG  SER A  38     -11.354   4.159  -0.132  1.00  6.96           O
ATOM    549  H   SER A  38     -10.729   2.438   1.978  1.00  6.25           H
ATOM    550  HA  SER A  38      -8.800   4.224   0.693  1.00  7.51           H
ATOM    551  HB2 SER A  38     -11.580   4.760   1.821  1.00  7.33           H
ATOM    552  HB3 SER A  38     -10.627   5.824   0.776  1.00  7.33           H
ATOM    553  HG  SER A  38     -11.773   3.326   0.122  1.00  8.35           H
ATOM    554  N   PHE A  39      -8.647   6.096   2.568  1.00  6.70           N
ATOM    555  CA  PHE A  39      -8.161   6.955   3.626  1.00  5.56           C
ATOM    556  C   PHE A  39      -9.250   7.946   3.974  1.00  7.07           C
ATOM    557  O   PHE A  39      -9.813   8.588   3.097  1.00  7.28           O
ATOM    558  CB  PHE A  39      -6.911   7.702   3.152  1.00  7.78           C
ATOM    559  CG  PHE A  39      -5.718   6.842   2.787  1.00  7.28           C
ATOM    560  CD1 PHE A  39      -5.637   5.503   3.199  1.00  7.55           C
ATOM    561  CD2 PHE A  39      -4.716   7.382   1.971  1.00 11.33           C
ATOM    562  CE1 PHE A  39      -4.544   4.706   2.834  1.00  8.63           C
ATOM    563  CE2 PHE A  39      -3.603   6.595   1.640  1.00 11.22           C
ATOM    564  CZ  PHE A  39      -3.514   5.256   2.064  1.00  9.46           C
ATOM    565  H   PHE A  39      -8.711   6.501   1.647  1.00  8.03           H
ATOM    566  HA  PHE A  39      -7.912   6.383   4.521  1.00  6.67           H
ATOM    567  HB2 PHE A  39      -7.179   8.286   2.271  1.00  9.33           H
ATOM    568  HB3 PHE A  39      -6.601   8.404   3.924  1.00  9.33           H
ATOM    569  HD1 PHE A  39      -6.417   5.041   3.779  1.00  9.06           H
ATOM    570  HD2 PHE A  39      -4.787   8.399   1.616  1.00 13.59           H
ATOM    571  HE1 PHE A  39      -4.504   3.674   3.150  1.00 10.35           H
ATOM    572  HE2 PHE A  39      -2.820   7.011   1.020  1.00 13.46           H
ATOM    573  HZ  PHE A  39      -2.658   4.655   1.796  1.00 11.35           H
ATOM    574  N   TYR A  40      -9.534   8.094   5.261  1.00  5.67           N
ATOM    575  CA  TYR A  40     -10.654   8.904   5.733  1.00  6.96           C
ATOM    576  C   TYR A  40     -10.151   9.946   6.719  1.00  6.55           C
ATOM    577  O   TYR A  40      -9.197   9.687   7.450  1.00  7.60           O
ATOM    578  CB  TYR A  40     -11.655   7.993   6.429  1.00  6.31           C
ATOM    579  CG  TYR A  40     -12.246   6.966   5.507  1.00  7.41           C
ATOM    580  CD1 TYR A  40     -13.355   7.309   4.715  1.00  7.21           C
ATOM    581  CD2 TYR A  40     -11.708   5.669   5.437  1.00  5.74           C
ATOM    582  CE1 TYR A  40     -13.945   6.366   3.874  1.00  6.10           C
ATOM    583  CE2 TYR A  40     -12.284   4.717   4.585  1.00  5.47           C
ATOM    584  CZ  TYR A  40     -13.429   5.053   3.822  1.00  7.45           C
ATOM    585  OH  TYR A  40     -14.012   4.155   2.974  1.00  8.86           O
ATOM    586  H   TYR A  40      -9.059   7.517   5.943  1.00  6.80           H
ATOM    587  HA  TYR A  40     -11.153   9.399   4.903  1.00  8.35           H
ATOM    588  HB2 TYR A  40     -11.160   7.490   7.263  1.00  7.57           H
ATOM    589  HB3 TYR A  40     -12.463   8.601   6.836  1.00  7.57           H
ATOM    590  HD1 TYR A  40     -13.763   8.308   4.760  1.00  8.65           H
ATOM    591  HD2 TYR A  40     -10.843   5.401   6.026  1.00  6.89           H
ATOM    592  HE1 TYR A  40     -14.794   6.629   3.271  1.00  7.32           H
ATOM    593  HE2 TYR A  40     -11.870   3.719   4.528  1.00  6.56           H
ATOM    594  HH  TYR A  40     -13.467   3.367   2.846  1.00 10.63           H
ATOM    595  N   ARG A  41     -10.732  11.153   6.695  1.00  6.12           N
ATOM    596  CA  ARG A  41     -10.397  12.241   7.627  1.00  6.65           C
ATOM    597  C   ARG A  41     -11.462  12.268   8.698  1.00  6.97           C
ATOM    598  O   ARG A  41     -12.632  12.499   8.404  1.00  8.56           O
ATOM    599  CB  ARG A  41     -10.353  13.563   6.883  1.00  9.50           C
ATOM    600  CG  ARG A  41      -9.944  14.722   7.802  1.00 10.32           C
ATOM    601  CD  ARG A  41     -10.052  16.057   7.062  1.00 12.11           C
ATOM    602  NE  ARG A  41      -9.273  16.059   5.816  1.00 17.56           N
ATOM    603  CZ  ARG A  41      -7.975  16.326   5.676  1.00 15.73           C
ATOM    604  NH1 ARG A  41      -7.270  16.859   6.670  1.00 13.52           N
ATOM    605  NH2 ARG A  41      -7.396  16.042   4.508  1.00 14.84           N1+
ATOM    606  H   ARG A  41     -11.498  11.304   6.053  1.00  7.33           H
ATOM    607  HA  ARG A  41      -9.422  12.067   8.061  1.00  7.97           H
ATOM    608  HB2 ARG A  41      -9.599  13.474   6.111  1.00 11.39           H
ATOM    609  HB3 ARG A  41     -11.319  13.768   6.416  1.00 11.39           H
ATOM    610  HG2 ARG A  41     -10.610  14.766   8.662  1.00 12.38           H
ATOM    611  HG3 ARG A  41      -8.924  14.574   8.150  1.00 12.38           H
ATOM    612  HD2 ARG A  41     -11.096  16.262   6.825  1.00 14.53           H
ATOM    613  HD3 ARG A  41      -9.703  16.850   7.728  1.00 14.53           H
ATOM    614  HE  ARG A  41      -9.736  15.659   5.014  1.00 21.07           H
ATOM    615 HH11 ARG A  41      -7.726  17.092   7.542  1.00 16.22           H
ATOM    616 HH12 ARG A  41      -6.287  17.055   6.551  1.00 16.22           H
ATOM    617 HH21 ARG A  41      -7.936  15.626   3.762  1.00 17.80           H
ATOM    618 HH22 ARG A  41      -6.414  16.228   4.376  1.00 17.80           H
ATOM    619  N   THR A  42     -11.081  12.021   9.947  1.00  6.54           N
ATOM    620  CA  THR A  42     -12.049  11.838  10.994  1.00  6.43           C
ATOM    621  C   THR A  42     -11.725  12.782  12.158  1.00  6.84           C
ATOM    622  O   THR A  42     -10.608  13.053  12.556  1.00  6.82           O
ATOM    623  CB  THR A  42     -12.102  10.359  11.495  1.00  8.69           C
ATOM    624  OG1 THR A  42     -10.845  10.080  12.109  1.00  6.57           O
ATOM    625  CG2 THR A  42     -12.444   9.434  10.333  1.00  9.17           C
ATOM    626  H   THR A  42     -10.107  11.937  10.167  1.00  7.85           H
ATOM    627  HA  THR A  42     -13.094  12.062  10.624  1.00  7.71           H
ATOM    628  HB  THR A  42     -12.809  10.255  12.345  1.00 10.42           H
ATOM    629  HG1 THR A  42     -10.282   9.462  11.577  1.00  7.88           H
ATOM    630 HG21 THR A  42     -12.475   8.383  10.644  1.00 11.00           H
ATOM    631 HG22 THR A  42     -13.424   9.671   9.914  1.00 11.00           H
ATOM    632 HG23 THR A  42     -11.710   9.508   9.520  1.00 11.00           H
ATOM    633  N   PRO A  43     -12.826  13.378  12.753  1.00  8.76           N
ATOM    634  CA  PRO A  43     -12.663  14.289  13.901  1.00  9.00           C
ATOM    635  C   PRO A  43     -12.183  13.453  15.079  1.00  7.54           C
ATOM    636  O   PRO A  43     -12.528  12.267  15.228  1.00  7.52           O
ATOM    637  CB  PRO A  43     -14.084  14.831  14.158  1.00 10.67           C
ATOM    638  CG  PRO A  43     -14.877  14.558  12.874  0.44 14.75           C
ATOM    639  CD  PRO A  43     -14.253  13.257  12.333  1.00 10.49           C
ATOM    640  HA  PRO A  43     -11.930  15.091  13.639  1.00 10.79           H
ATOM    641  HB2 PRO A  43     -14.559  14.295  15.007  1.00 12.79           H
ATOM    642  HB3 PRO A  43     -14.076  15.898  14.433  1.00 12.79           H
ATOM    643  HG2 PRO A  43     -15.957  14.456  13.068  0.00 17.69           H
ATOM    644  HG3 PRO A  43     -14.757  15.388  12.154  1.00 17.69           H
ATOM    645  HD2 PRO A  43     -14.714  12.361  12.788  1.00 12.58           H
ATOM    646  HD3 PRO A  43     -14.329  13.173  11.229  1.00 12.58           H
ATOM    647  N   PRO A  44     -11.332  14.004  15.984  1.00  7.24           N
ATOM    648  CA  PRO A  44     -10.771  13.203  17.091  1.00  6.32           C
ATOM    649  C   PRO A  44     -11.901  12.796  18.044  1.00  8.20           C
ATOM    650  O   PRO A  44     -12.740  13.563  18.466  1.00  7.52           O
ATOM    651  CB  PRO A  44      -9.734  14.108  17.797  1.00  9.86           C
ATOM    652  CG  PRO A  44     -10.000  15.528  17.301  1.00 10.70           C
ATOM    653  CD  PRO A  44     -10.782  15.386  15.992  1.00  8.65           C
ATOM    654  HA  PRO A  44     -10.248  12.297  16.671  1.00  7.58           H
ATOM    655  HB2 PRO A  44      -9.788  14.050  18.897  1.00 11.83           H
ATOM    656  HB3 PRO A  44      -8.714  13.778  17.516  1.00 11.83           H
ATOM    657  HG2 PRO A  44     -10.572  16.109  18.051  1.00 12.83           H
ATOM    658  HG3 PRO A  44      -9.057  16.074  17.138  1.00 12.83           H
ATOM    659  HD2 PRO A  44     -11.601  16.135  15.931  1.00 10.37           H
ATOM    660  HD3 PRO A  44     -10.119  15.517  15.108  1.00 10.37           H
ATOM    661  N   LEU A  45     -11.797  11.474  18.450  1.00  8.13           N
ATOM    662  CA  LEU A  45     -12.479  10.959  19.646  1.00  7.14           C
ATOM    663  C   LEU A  45     -11.504  11.267  20.794  1.00  9.23           C
ATOM    664  O   LEU A  45     -10.324  10.970  20.777  1.00 11.80           O
ATOM    665  CB  LEU A  45     -12.646   9.442  19.498  1.00  7.46           C
ATOM    666  CG  LEU A  45     -13.108   8.715  20.783  1.00  8.50           C
ATOM    667  CD1 LEU A  45     -14.532   9.125  21.139  1.00 15.11           C
ATOM    668  CD2 LEU A  45     -12.987   7.203  20.572  1.00  9.11           C
ATOM    669  H   LEU A  45     -11.230  10.792  17.911  1.00  9.75           H
ATOM    670  HA  LEU A  45     -13.469  11.460  19.779  1.00  8.57           H
ATOM    671  HB2 LEU A  45     -13.381   9.258  18.684  1.00  8.95           H
ATOM    672  HB3 LEU A  45     -11.703   8.978  19.148  1.00  8.95           H
ATOM    673  HG  LEU A  45     -12.427   8.988  21.627  1.00 10.20           H
ATOM    674 HD11 LEU A  45     -14.905   8.582  22.015  1.00 18.13           H
ATOM    675 HD12 LEU A  45     -14.604  10.193  21.363  1.00 18.13           H
ATOM    676 HD13 LEU A  45     -15.233   8.919  20.318  1.00 18.13           H
ATOM    677 HD21 LEU A  45     -13.335   6.650  21.458  1.00 10.92           H
ATOM    678 HD22 LEU A  45     -13.588   6.854  19.730  1.00 10.92           H
ATOM    679 HD23 LEU A  45     -11.949   6.902  20.408  1.00 10.92           H
ATOM    680  N   GLY A  46     -12.072  11.901  21.818  1.00 10.18           N
ATOM    681  CA  GLY A  46     -11.382  12.232  23.048  1.00  8.44           C
ATOM    682  C   GLY A  46     -10.996  13.707  23.088  1.00  7.57           C
ATOM    683  O   GLY A  46     -11.846  14.554  22.813  1.00  9.67           O
ATOM    684  H   GLY A  46     -13.066  12.078  21.775  1.00 12.21           H
ATOM    685  HA2 GLY A  46     -12.037  12.026  23.896  1.00 10.12           H
ATOM    686  HA3 GLY A  46     -10.503  11.600  23.136  1.00 10.12           H
ATOM    687  N   PRO A  47      -9.775  14.029  23.512  1.00  7.33           N
ATOM    688  CA  PRO A  47      -9.350  15.425  23.600  1.00 10.73           C
ATOM    689  C   PRO A  47      -9.539  16.157  22.260  1.00  8.39           C
ATOM    690  O   PRO A  47      -9.233  15.618  21.209  1.00  7.34           O
ATOM    691  CB  PRO A  47      -7.847  15.321  23.921  1.00 11.90           C
ATOM    692  CG  PRO A  47      -7.636  13.963  24.572  1.00 13.07           C
ATOM    693  CD  PRO A  47      -8.714  13.107  23.911  1.00  9.97           C
ATOM    694  HA  PRO A  47      -9.840  15.922  24.435  1.00 12.87           H
ATOM    695  HB2 PRO A  47      -7.304  15.293  22.973  1.00 14.27           H
ATOM    696  HB3 PRO A  47      -7.460  16.134  24.530  1.00 14.27           H
ATOM    697  HG2 PRO A  47      -6.647  13.562  24.348  1.00 15.68           H
ATOM    698  HG3 PRO A  47      -7.789  14.054  25.646  1.00 15.68           H
ATOM    699  HD2 PRO A  47      -8.310  12.634  23.021  1.00 11.96           H
ATOM    700  HD3 PRO A  47      -9.063  12.383  24.647  1.00 11.96           H
ATOM    701  N   GLN A  48     -10.041  17.389  22.315  1.00  7.45           N
ATOM    702  CA  GLN A  48     -10.352  18.177  21.133  1.00  7.12           C
ATOM    703  C   GLN A  48      -9.248  19.129  20.721  1.00  8.02           C
ATOM    704  O   GLN A  48      -9.357  19.767  19.673  1.00  7.84           O
ATOM    705  CB  GLN A  48     -11.693  18.910  21.329  1.00  6.91           C
ATOM    706  CG  GLN A  48     -12.877  17.948  21.513  1.00  8.31           C
ATOM    707  CD  GLN A  48     -13.031  17.085  20.283  1.00  9.02           C
ATOM    708  OE1 GLN A  48     -13.324  17.593  19.208  1.00 11.46           O
ATOM    709  NE2 GLN A  48     -12.805  15.783  20.413  1.00  7.91           N
ATOM    710  H   GLN A  48     -10.255  17.794  23.212  1.00  8.93           H
ATOM    711  HA  GLN A  48     -10.473  17.500  20.287  1.00  8.54           H
ATOM    712  HB2 GLN A  48     -11.614  19.568  22.196  1.00  8.29           H
ATOM    713  HB3 GLN A  48     -11.893  19.521  20.448  1.00  8.29           H
ATOM    714  HG2 GLN A  48     -12.765  17.353  22.421  1.00  9.97           H
ATOM    715  HG3 GLN A  48     -13.753  18.594  21.584  1.00  9.97           H
ATOM    716 HE21 GLN A  48     -12.503  15.402  21.295  1.00  9.48           H
ATOM    717 HE22 GLN A  48     -12.885  15.184  19.605  1.00  9.48           H
ATOM    718  N   ASP A  49      -8.169  19.178  21.491  1.00  5.86           N
ATOM    719  CA  ASP A  49      -6.985  19.960  21.195  1.00  6.19           C
ATOM    720  C   ASP A  49      -5.978  19.124  20.404  1.00  5.84           C
ATOM    721  O   ASP A  49      -4.799  19.095  20.737  1.00  8.95           O
ATOM    722  CB  ASP A  49      -6.344  20.499  22.476  1.00  6.44           C
ATOM    723  CG  ASP A  49      -5.863  19.437  23.462  1.00  9.67           C
ATOM    724  OD1 ASP A  49      -6.462  18.345  23.510  1.00  9.95           O
ATOM    725  OD2 ASP A  49      -4.865  19.720  24.162  1.00 12.67           O1-
ATOM    726  H   ASP A  49      -8.107  18.575  22.300  1.00  7.03           H
ATOM    727  HA  ASP A  49      -7.261  20.819  20.583  1.00  7.42           H
ATOM    728  HB2 ASP A  49      -5.536  21.189  22.236  1.00  7.73           H
ATOM    729  HB3 ASP A  49      -7.099  21.093  22.992  1.00  7.73           H
ATOM    730  N   GLN A  50      -6.430  18.500  19.329  1.00  6.33           N
ATOM    731  CA  GLN A  50      -5.562  17.732  18.455  1.00  5.73           C
ATOM    732  C   GLN A  50      -6.125  17.755  17.041  1.00  6.42           C
ATOM    733  O   GLN A  50      -7.336  17.970  16.853  1.00  6.02           O
ATOM    734  CB  GLN A  50      -5.390  16.286  18.960  1.00  6.09           C
ATOM    735  CG  GLN A  50      -6.651  15.435  18.887  1.00  6.21           C
ATOM    736  CD  GLN A  50      -6.401  14.053  19.487  1.00  6.30           C
ATOM    737  OE1 GLN A  50      -5.478  13.338  19.107  1.00  7.18           O
ATOM    738  NE2 GLN A  50      -7.254  13.636  20.407  1.00  9.37           N
ATOM    739  H   GLN A  50      -7.407  18.579  19.080  1.00  7.59           H
ATOM    740  HA  GLN A  50      -4.589  18.211  18.441  1.00  6.87           H
ATOM    741  HB2 GLN A  50      -4.635  15.830  18.327  1.00  7.30           H
ATOM    742  HB3 GLN A  50      -5.003  16.305  19.977  1.00  7.30           H
ATOM    743  HG2 GLN A  50      -7.487  15.940  19.369  1.00  7.45           H
ATOM    744  HG3 GLN A  50      -6.859  15.297  17.828  1.00  7.45           H
ATOM    745 HE21 GLN A  50      -8.000  14.247  20.711  1.00 11.24           H
ATOM    746 HE22 GLN A  50      -7.151  12.714  20.806  1.00 11.24           H
ATOM    747  N   PRO A  51      -5.281  17.439  16.046  1.00  6.25           N
ATOM    748  CA  PRO A  51      -5.752  17.487  14.669  1.00  5.79           C
ATOM    749  C   PRO A  51      -6.674  16.310  14.327  1.00  7.08           C
ATOM    750  O   PRO A  51      -6.748  15.301  15.047  1.00  7.12           O
ATOM    751  CB  PRO A  51      -4.463  17.449  13.828  1.00  5.69           C
ATOM    752  CG  PRO A  51      -3.388  17.956  14.784  1.00  5.98           C
ATOM    753  CD  PRO A  51      -3.828  17.320  16.096  1.00  5.35           C
ATOM    754  HA  PRO A  51      -6.226  18.450  14.476  1.00  6.94           H
ATOM    755  HB2 PRO A  51      -4.243  16.409  13.594  1.00  6.82           H
ATOM    756  HB3 PRO A  51      -4.534  18.013  12.899  1.00  6.82           H
ATOM    757  HG2 PRO A  51      -2.392  17.612  14.515  1.00  7.17           H
ATOM    758  HG3 PRO A  51      -3.421  19.046  14.826  1.00  7.17           H
ATOM    759  HD2 PRO A  51      -3.527  16.272  16.125  1.00  6.41           H
ATOM    760  HD3 PRO A  51      -3.358  17.897  16.885  1.00  6.41           H
ATOM    761  N   ASP A  52      -7.372  16.458  13.206  1.00  7.09           N
ATOM    762  CA  ASP A  52      -8.126  15.365  12.633  1.00  7.05           C
ATOM    763  C   ASP A  52      -7.191  14.219  12.252  1.00  6.59           C
ATOM    764  O   ASP A  52      -6.047  14.411  11.856  1.00  6.87           O
ATOM    765  CB  ASP A  52      -8.890  15.815  11.388  1.00  6.76           C
ATOM    766  CG  ASP A  52     -10.007  16.811  11.663  1.00 11.17           C
ATOM    767  OD1 ASP A  52     -10.415  16.988  12.827  1.00  8.62           O
ATOM    768  OD2 ASP A  52     -10.435  17.410  10.655  1.00 12.75           O1-
ATOM    769  H   ASP A  52      -7.226  17.276  12.636  1.00  8.50           H
ATOM    770  HA  ASP A  52      -8.849  15.010  13.366  1.00  8.46           H
ATOM    771  HB2 ASP A  52      -8.215  16.216  10.637  1.00  8.10           H
ATOM    772  HB3 ASP A  52      -9.353  14.947  10.918  1.00  8.10           H
ATOM    773  N   TYR A  53      -7.723  13.012  12.377  1.00  5.31           N
ATOM    774  CA  TYR A  53      -7.000  11.812  12.044  1.00  5.67           C
ATOM    775  C   TYR A  53      -7.242  11.434  10.569  1.00  6.32           C
ATOM    776  O   TYR A  53      -8.301  11.621  10.011  1.00  5.98           O
ATOM    777  CB  TYR A  53      -7.528  10.617  12.889  1.00  6.17           C
ATOM    778  CG  TYR A  53      -6.989  10.644  14.293  1.00  6.82           C
ATOM    779  CD1 TYR A  53      -7.515  11.503  15.271  1.00  6.48           C
ATOM    780  CD2 TYR A  53      -5.908   9.822  14.653  1.00  5.38           C
ATOM    781  CE1 TYR A  53      -7.013  11.505  16.563  1.00  6.42           C
ATOM    782  CE2 TYR A  53      -5.372   9.822  15.933  1.00  6.69           C
ATOM    783  CZ  TYR A  53      -5.939  10.674  16.872  1.00  6.26           C
ATOM    784  OH  TYR A  53      -5.394  10.656  18.137  1.00  9.25           O
ATOM    785  H   TYR A  53      -8.707  12.944  12.543  1.00  6.36           H
ATOM    786  HA  TYR A  53      -5.907  11.935  12.215  1.00  6.80           H
ATOM    787  HB2 TYR A  53      -8.644  10.656  12.901  1.00  7.40           H
ATOM    788  HB3 TYR A  53      -7.289   9.654  12.399  1.00  7.40           H
ATOM    789  HD1 TYR A  53      -8.341  12.175  15.015  1.00  7.77           H
ATOM    790  HD2 TYR A  53      -5.483   9.141  13.913  1.00  6.45           H
ATOM    791  HE1 TYR A  53      -7.450  12.145  17.330  1.00  7.70           H
ATOM    792  HE2 TYR A  53      -4.510   9.197  16.157  1.00  8.02           H
ATOM    793  HH  TYR A  53      -5.683  11.430  18.684  1.00 11.10           H
ATOM    794  N   LEU A  54      -6.207  10.785  10.016  1.00  5.68           N
ATOM    795  CA  LEU A  54      -6.354   9.908   8.886  1.00  4.57           C
ATOM    796  C   LEU A  54      -6.556   8.504   9.447  1.00  4.73           C
ATOM    797  O   LEU A  54      -5.700   8.001  10.147  1.00  5.69           O
ATOM    798  CB  LEU A  54      -5.130  10.030   7.965  1.00  6.20           C
ATOM    799  CG  LEU A  54      -5.305   9.405   6.563  1.00  5.86           C
ATOM    800  CD1 LEU A  54      -4.075   9.758   5.713  1.00  6.80           C
ATOM    801  CD2 LEU A  54      -5.536   7.881   6.569  1.00  6.08           C
ATOM    802  H   LEU A  54      -5.373  10.664  10.569  1.00  6.80           H
ATOM    803  HA  LEU A  54      -7.206  10.225   8.309  1.00  5.47           H
ATOM    804  HB2 LEU A  54      -4.894  11.086   7.838  1.00  7.44           H
ATOM    805  HB3 LEU A  54      -4.276   9.558   8.458  1.00  7.44           H
ATOM    806  HG  LEU A  54      -6.178   9.874   6.106  1.00  7.02           H
ATOM    807 HD11 LEU A  54      -4.196   9.386   4.695  1.00  8.15           H
ATOM    808 HD12 LEU A  54      -3.939  10.839   5.676  1.00  8.15           H
ATOM    809 HD13 LEU A  54      -3.181   9.317   6.151  1.00  8.15           H
ATOM    810 HD21 LEU A  54      -5.151   7.427   5.657  1.00  7.29           H
ATOM    811 HD22 LEU A  54      -5.068   7.400   7.423  1.00  7.29           H
ATOM    812 HD23 LEU A  54      -6.607   7.686   6.609  1.00  7.29           H
ATOM    813  N   ASN A  55      -7.675   7.878   9.110  1.00  4.96           N
ATOM    814  CA  ASN A  55      -7.939   6.509   9.495  1.00  5.25           C
ATOM    815  C   ASN A  55      -8.093   5.645   8.234  1.00  6.71           C
ATOM    816  O   ASN A  55      -8.687   6.022   7.245  1.00  5.97           O
ATOM    817  CB  ASN A  55      -9.240   6.400  10.329  1.00  5.41           C
ATOM    818  CG  ASN A  55      -9.023   6.833  11.744  1.00  5.29           C
ATOM    819  OD1 ASN A  55      -9.540   7.818  12.290  1.00  5.92           O
ATOM    820  ND2 ASN A  55      -8.136   6.072  12.459  1.00  6.24           N
ATOM    821  H   ASN A  55      -8.323   8.350   8.520  1.00  5.95           H
ATOM    822  HA  ASN A  55      -7.099   6.132  10.106  1.00  6.30           H
ATOM    823  HB2 ASN A  55     -10.030   7.039   9.865  1.00  6.49           H
ATOM    824  HB3 ASN A  55      -9.661   5.375  10.294  1.00  6.49           H
ATOM    825 HD21 ASN A  55      -7.913   6.306  13.434  1.00  7.48           H
ATOM    826 HD22 ASN A  55      -7.773   5.188  12.122  1.00  7.48           H
ATOM    827  N   ALA A  56      -7.585   4.410   8.386  1.00  5.29           N
ATOM    828  CA  ALA A  56      -7.637   3.375   7.369  1.00  5.48           C
ATOM    829  C   ALA A  56      -7.621   2.010   8.069  1.00  7.00           C
ATOM    830  O   ALA A  56      -7.420   1.873   9.280  1.00  6.35           O
ATOM    831  CB  ALA A  56      -6.454   3.526   6.390  1.00  6.42           C
ATOM    832  H   ALA A  56      -7.123   4.174   9.254  1.00  6.34           H
ATOM    833  HA  ALA A  56      -8.574   3.465   6.818  1.00  6.57           H
ATOM    834  HB1 ALA A  56      -6.551   2.834   5.556  1.00  7.69           H
ATOM    835  HB2 ALA A  56      -6.441   4.539   5.992  1.00  7.69           H
ATOM    836  HB3 ALA A  56      -5.513   3.344   6.912  1.00  7.69           H
ATOM    837  N   ALA A  57      -7.860   0.956   7.297  1.00  5.14           N
ATOM    838  CA  ALA A  57      -7.749  -0.414   7.783  1.00  6.36           C
ATOM    839  C   ALA A  57      -7.031  -1.255   6.756  1.00  4.90           C
ATOM    840  O   ALA A  57      -7.103  -0.987   5.546  1.00  5.74           O
ATOM    841  CB  ALA A  57      -9.134  -1.017   8.014  1.00  8.33           C
ATOM    842  H   ALA A  57      -8.038   1.091   6.315  1.00  6.16           H
ATOM    843  HA  ALA A  57      -7.188  -0.435   8.713  1.00  7.63           H
ATOM    844  HB1 ALA A  57      -9.038  -2.040   8.375  1.00  9.99           H
ATOM    845  HB2 ALA A  57      -9.674  -0.436   8.735  1.00  9.99           H
ATOM    846  HB3 ALA A  57      -9.694  -1.015   7.079  1.00  9.99           H
ATOM    847  N   VAL A  58      -6.370  -2.297   7.236  1.00  5.55           N
ATOM    848  CA  VAL A  58      -5.686  -3.249   6.382  1.00  5.50           C
ATOM    849  C   VAL A  58      -5.971  -4.666   6.841  1.00  5.73           C
ATOM    850  O   VAL A  58      -6.046  -4.938   8.037  1.00  5.54           O
ATOM    851  CB  VAL A  58      -4.184  -3.004   6.461  1.00  8.46           C
ATOM    852  CG1 VAL A  58      -3.372  -3.886   5.502  0.78  8.39           C
ATOM    853  CG2 VAL A  58      -3.820  -1.585   6.077  0.49  8.95           C
ATOM    854  H   VAL A  58      -6.373  -2.468   8.230  1.00  6.65           H
ATOM    855  HA  VAL A  58      -6.008  -3.138   5.349  1.00  6.60           H
ATOM    856  HB  VAL A  58      -3.818  -3.181   7.478  1.00 10.14           H
ATOM    857 HG11 VAL A  58      -2.314  -3.631   5.566  0.65 10.07           H
ATOM    858 HG12 VAL A  58      -3.478  -4.934   5.773  0.75 10.07           H
ATOM    859 HG13 VAL A  58      -3.715  -3.739   4.482  1.00 10.07           H
ATOM    860 HG21 VAL A  58      -2.748  -1.473   6.206  1.00 10.73           H
ATOM    861 HG22 VAL A  58      -4.100  -1.388   5.044  1.00 10.73           H
ATOM    862 HG23 VAL A  58      -4.313  -0.869   6.731  0.45 10.73           H
ATOM    863  N   ALA A  59      -6.102  -5.588   5.893  1.00  5.00           N
ATOM    864  CA  ALA A  59      -6.168  -7.009   6.174  1.00  4.51           C
ATOM    865  C   ALA A  59      -4.807  -7.575   5.838  1.00  4.58           C
ATOM    866  O   ALA A  59      -4.293  -7.358   4.728  1.00  6.71           O
ATOM    867  CB  ALA A  59      -7.224  -7.648   5.270  1.00  6.22           C
ATOM    868  H   ALA A  59      -6.023  -5.304   4.928  1.00  5.99           H
ATOM    869  HA  ALA A  59      -6.419  -7.200   7.216  1.00  5.41           H
ATOM    870  HB1 ALA A  59      -7.250  -8.722   5.447  1.00  7.46           H
ATOM    871  HB2 ALA A  59      -8.201  -7.233   5.487  1.00  7.46           H
ATOM    872  HB3 ALA A  59      -6.986  -7.462   4.223  1.00  7.46           H
ATOM    873  N   LEU A  60      -4.189  -8.254   6.796  1.00  4.89           N
ATOM    874  CA  LEU A  60      -2.848  -8.800   6.716  1.00  5.89           C
ATOM    875  C   LEU A  60      -2.942 -10.298   6.968  1.00  5.36           C
ATOM    876  O   LEU A  60      -3.268 -10.710   8.085  1.00  6.50           O
ATOM    877  CB  LEU A  60      -1.988  -8.111   7.786  1.00  6.33           C
ATOM    878  CG  LEU A  60      -0.505  -8.538   7.733  1.00  6.25           C
ATOM    879  CD1 LEU A  60       0.257  -7.697   6.697  1.00  8.82           C
ATOM    880  CD2 LEU A  60       0.146  -8.373   9.106  1.00  8.88           C
ATOM    881  H   LEU A  60      -4.667  -8.377   7.675  1.00  5.86           H
ATOM    882  HA  LEU A  60      -2.420  -8.621   5.733  1.00  7.07           H
ATOM    883  HB2 LEU A  60      -2.059  -7.028   7.677  1.00  7.59           H
ATOM    884  HB3 LEU A  60      -2.394  -8.368   8.765  1.00  7.59           H
ATOM    885  HG  LEU A  60      -0.426  -9.583   7.444  1.00  7.50           H
ATOM    886 HD11 LEU A  60       1.273  -8.069   6.583  1.00 10.58           H
ATOM    887 HD12 LEU A  60      -0.260  -7.749   5.743  1.00 10.58           H
ATOM    888 HD13 LEU A  60       0.288  -6.654   7.015  1.00 10.58           H
ATOM    889 HD21 LEU A  60       1.190  -8.684   9.061  1.00 10.65           H
ATOM    890 HD22 LEU A  60       0.108  -7.326   9.415  1.00 10.65           H
ATOM    891 HD23 LEU A  60      -0.381  -8.982   9.841  1.00 10.65           H
ATOM    892  N   GLU A  61      -2.589 -11.125   5.997  1.00  6.77           N
ATOM    893  CA  GLU A  61      -2.418 -12.557   6.217  1.00  6.04           C
ATOM    894  C   GLU A  61      -1.110 -12.761   6.967  1.00  6.70           C
ATOM    895  O   GLU A  61      -0.094 -12.202   6.568  1.00  8.50           O
ATOM    896  CB  GLU A  61      -2.342 -13.260   4.856  1.00  7.22           C
ATOM    897  CG  GLU A  61      -2.112 -14.787   4.942  1.00  6.92           C
ATOM    898  CD  GLU A  61      -3.178 -15.524   5.740  1.00 11.36           C
ATOM    899  OE1 GLU A  61      -4.374 -15.237   5.566  1.00 11.99           O
ATOM    900  OE2 GLU A  61      -2.786 -16.384   6.550  1.00 10.61           O1-
ATOM    901  H   GLU A  61      -2.230 -10.740   5.135  1.00  8.12           H
ATOM    902  HA  GLU A  61      -3.267 -12.949   6.774  1.00  7.24           H
ATOM    903  HB2 GLU A  61      -3.253 -13.074   4.296  1.00  8.65           H
ATOM    904  HB3 GLU A  61      -1.520 -12.825   4.286  1.00  8.65           H
ATOM    905  HG2 GLU A  61      -2.154 -15.163   3.921  1.00  8.30           H
ATOM    906  HG3 GLU A  61      -1.120 -15.011   5.333  1.00  8.30           H
ATOM    907  N   THR A  62      -1.102 -13.552   8.035  1.00  6.23           N
ATOM    908  CA  THR A  62       0.107 -13.766   8.819  1.00  6.53           C
ATOM    909  C   THR A  62       0.130 -15.163   9.419  1.00  7.37           C
ATOM    910  O   THR A  62      -0.906 -15.720   9.825  1.00  7.53           O
ATOM    911  CB  THR A  62       0.228 -12.662   9.897  1.00  6.54           C
ATOM    912  OG1 THR A  62       1.496 -12.768  10.523  1.00  7.25           O
ATOM    913  CG2 THR A  62      -0.816 -12.729  11.015  1.00  6.83           C
ATOM    914  H   THR A  62      -1.958 -13.973   8.359  1.00  7.47           H
ATOM    915  HA  THR A  62       0.977 -13.697   8.175  1.00  7.84           H
ATOM    916  HB  THR A  62       0.160 -11.691   9.413  1.00  7.84           H
ATOM    917  HG1 THR A  62       2.174 -12.495   9.894  1.00  8.69           H
ATOM    918 HG21 THR A  62      -0.635 -11.909  11.709  1.00  8.19           H
ATOM    919 HG22 THR A  62      -1.819 -12.640  10.603  1.00  8.19           H
ATOM    920 HG23 THR A  62      -0.708 -13.658  11.574  1.00  8.19           H
ATOM    921  N   SER A  63       1.351 -15.707   9.527  1.00  6.26           N
ATOM    922  CA  SER A  63       1.621 -16.879  10.341  1.00  7.61           C
ATOM    923  C   SER A  63       2.297 -16.522  11.667  1.00  7.87           C
ATOM    924  O   SER A  63       2.656 -17.419  12.436  1.00 10.00           O
ATOM    925  CB  SER A  63       2.487 -17.874   9.562  1.00 11.96           C
ATOM    926  OG  SER A  63       1.869 -18.246   8.359  0.54 15.23           O
ATOM    927  H   SER A  63       2.143 -15.214   9.139  1.00  7.51           H
ATOM    928  HA  SER A  63       0.689 -17.383  10.584  1.00  9.12           H
ATOM    929  HB2 SER A  63       3.453 -17.423   9.334  1.00 14.35           H
ATOM    930  HB3 SER A  63       2.648 -18.767  10.168  1.00 14.35           H
ATOM    931  HG  SER A  63       1.064 -18.721   8.565  0.48 18.27           H
ATOM    932  N   LEU A  64       2.473 -15.242  12.003  1.00  6.72           N
ATOM    933  CA  LEU A  64       2.987 -14.838  13.301  1.00  6.65           C
ATOM    934  C   LEU A  64       1.976 -15.118  14.387  1.00  7.13           C
ATOM    935  O   LEU A  64       0.765 -15.051  14.170  1.00  6.53           O
ATOM    936  CB  LEU A  64       3.303 -13.344  13.299  1.00  6.28           C
ATOM    937  CG  LEU A  64       4.400 -12.884  12.313  1.00  8.04           C
ATOM    938  CD1 LEU A  64       4.558 -11.365  12.440  1.00 10.56           C
ATOM    939  CD2 LEU A  64       5.758 -13.543  12.577  1.00  9.38           C
ATOM    940  H   LEU A  64       2.185 -14.516  11.362  1.00  8.06           H
ATOM    941  HA  LEU A  64       3.902 -15.385  13.527  1.00  7.97           H
ATOM    942  HB2 LEU A  64       2.383 -12.800  13.065  1.00  7.53           H
ATOM    943  HB3 LEU A  64       3.596 -13.050  14.304  1.00  7.53           H
ATOM    944  HG  LEU A  64       4.092 -13.116  11.295  1.00  9.64           H
ATOM    945 HD11 LEU A  64       5.342 -11.024  11.764  1.00 12.67           H
ATOM    946 HD12 LEU A  64       3.623 -10.869  12.173  1.00 12.67           H
ATOM    947 HD13 LEU A  64       4.823 -11.089  13.460  1.00 12.67           H
ATOM    948 HD21 LEU A  64       6.475 -13.197  11.832  1.00 11.25           H
ATOM    949 HD22 LEU A  64       6.119 -13.293  13.570  1.00 11.25           H
ATOM    950 HD23 LEU A  64       5.667 -14.623  12.474  1.00 11.25           H
ATOM    951  N   ALA A  65       2.487 -15.342  15.591  1.00  6.74           N
ATOM    952  CA  ALA A  65       1.658 -15.335  16.776  1.00  6.59           C
ATOM    953  C   ALA A  65       1.152 -13.908  16.980  1.00  6.84           C
ATOM    954  O   ALA A  65       1.817 -12.938  16.611  1.00  6.19           O
ATOM    955  CB  ALA A  65       2.486 -15.736  17.991  1.00  9.52           C
ATOM    956  H   ALA A  65       3.485 -15.297  15.721  1.00  8.09           H
ATOM    957  HA  ALA A  65       0.841 -16.042  16.656  1.00  7.90           H
ATOM    958  HB1 ALA A  65       1.850 -15.752  18.878  1.00 11.42           H
ATOM    959  HB2 ALA A  65       2.910 -16.728  17.837  1.00 11.42           H
ATOM    960  HB3 ALA A  65       3.294 -15.019  18.150  1.00 11.42           H
ATOM    961  N   PRO A  66      -0.025 -13.720  17.576  1.00  6.20           N
ATOM    962  CA  PRO A  66      -0.568 -12.396  17.792  1.00  5.58           C
ATOM    963  C   PRO A  66       0.383 -11.445  18.517  1.00  7.35           C
ATOM    964  O   PRO A  66       0.525 -10.296  18.109  1.00  6.89           O
ATOM    965  CB  PRO A  66      -1.829 -12.634  18.604  1.00  7.20           C
ATOM    966  CG  PRO A  66      -2.287 -14.030  18.196  1.00  9.52           C
ATOM    967  CD  PRO A  66      -0.975 -14.754  17.937  1.00  7.52           C
ATOM    968  HA  PRO A  66      -0.861 -11.982  16.826  1.00  6.69           H
ATOM    969  HB2 PRO A  66      -1.547 -12.682  19.657  1.00  8.63           H
ATOM    970  HB3 PRO A  66      -2.593 -11.871  18.463  1.00  8.63           H
ATOM    971  HG2 PRO A  66      -2.839 -14.521  18.999  1.00 11.42           H
ATOM    972  HG3 PRO A  66      -2.894 -13.954  17.299  1.00 11.42           H
ATOM    973  HD2 PRO A  66      -0.655 -15.251  18.852  1.00  9.02           H
ATOM    974  HD3 PRO A  66      -1.135 -15.450  17.118  1.00  9.02           H
ATOM    975  N   GLU A  67       1.073 -11.894  19.562  1.00  7.92           N
ATOM    976  CA  GLU A  67       2.015 -11.043  20.276  1.00  7.15           C
ATOM    977  C   GLU A  67       3.214 -10.676  19.433  1.00  6.41           C
ATOM    978  O   GLU A  67       3.795  -9.622  19.619  1.00  7.12           O
ATOM    979  CB  GLU A  67       2.490 -11.752  21.544  1.00 10.33           C
ATOM    980  CG  GLU A  67       1.351 -12.014  22.512  1.00 20.24           C
ATOM    981  CD  GLU A  67       0.466 -13.253  22.257  1.00 25.77           C
ATOM    982  OE1 GLU A  67       0.691 -14.040  21.293  1.00 16.24           O
ATOM    983  OE2 GLU A  67      -0.461 -13.385  23.087  1.00 23.27           O1-
ATOM    984  H   GLU A  67       0.926 -12.834  19.893  1.00  9.49           H
ATOM    985  HA  GLU A  67       1.503 -10.125  20.571  1.00  8.57           H
ATOM    986  HB2 GLU A  67       2.964 -12.697  21.279  1.00 12.38           H
ATOM    987  HB3 GLU A  67       3.231 -11.127  22.046  1.00 12.38           H
ATOM    988  HG2 GLU A  67       1.769 -12.104  23.517  1.00 24.28           H
ATOM    989  HG3 GLU A  67       0.717 -11.129  22.577  1.00 24.28           H
ATOM    990  N   GLU A  68       3.631 -11.576  18.547  1.00  8.56           N
ATOM    991  CA  GLU A  68       4.746 -11.300  17.657  1.00  8.27           C
ATOM    992  C   GLU A  68       4.323 -10.301  16.573  1.00  7.34           C
ATOM    993  O   GLU A  68       5.090  -9.396  16.260  1.00  6.65           O
ATOM    994  CB  GLU A  68       5.299 -12.592  17.063  1.00  8.93           C
ATOM    995  CG  GLU A  68       6.585 -12.366  16.257  1.00 16.11           C
ATOM    996  CD  GLU A  68       7.827 -11.913  17.052  1.00 29.67           C
ATOM    997  OE1 GLU A  68       7.770 -11.868  18.302  1.00 26.80           O
ATOM    998  OE2 GLU A  68       8.845 -11.617  16.390  1.00 63.04           O1-
ATOM    999  H   GLU A  68       3.115 -12.434  18.429  1.00 10.27           H
ATOM   1000  HA  GLU A  68       5.534 -10.839  18.251  1.00  9.92           H
ATOM   1001  HB2 GLU A  68       5.498 -13.313  17.859  1.00 10.71           H
ATOM   1002  HB3 GLU A  68       4.546 -13.018  16.405  1.00 10.71           H
ATOM   1003  HG2 GLU A  68       6.853 -13.302  15.769  1.00 19.33           H
ATOM   1004  HG3 GLU A  68       6.415 -11.685  15.422  1.00 19.33           H
ATOM   1005  N   LEU A  69       3.077 -10.383  16.084  1.00  7.53           N
ATOM   1006  CA  LEU A  69       2.544  -9.329  15.245  1.00  7.00           C
ATOM   1007  C   LEU A  69       2.563  -7.991  16.001  1.00  6.64           C
ATOM   1008  O   LEU A  69       3.004  -6.974  15.446  1.00  6.20           O
ATOM   1009  CB  LEU A  69       1.144  -9.726  14.735  1.00  5.15           C
ATOM   1010  CG  LEU A  69       0.486  -8.618  13.881  1.00  5.16           C
ATOM   1011  CD1 LEU A  69       1.262  -8.332  12.588  1.00  8.78           C
ATOM   1012  CD2 LEU A  69      -0.946  -9.014  13.530  1.00  7.35           C
ATOM   1013  H   LEU A  69       2.456 -11.113  16.407  1.00  9.02           H
ATOM   1014  HA  LEU A  69       3.206  -9.245  14.380  1.00  8.40           H
ATOM   1015  HB2 LEU A  69       1.221 -10.635  14.139  1.00  6.18           H
ATOM   1016  HB3 LEU A  69       0.501  -9.930  15.589  1.00  6.18           H
ATOM   1017  HG  LEU A  69       0.429  -7.698  14.459  1.00  6.18           H
ATOM   1018 HD11 LEU A  69       0.760  -7.536  12.037  1.00 10.53           H
ATOM   1019 HD12 LEU A  69       2.274  -8.004  12.818  1.00 10.53           H
ATOM   1020 HD13 LEU A  69       1.304  -9.233  11.974  1.00 10.53           H
ATOM   1021 HD21 LEU A  69      -1.428  -8.191  13.004  1.00  8.81           H
ATOM   1022 HD22 LEU A  69      -0.944  -9.889  12.881  1.00  8.81           H
ATOM   1023 HD23 LEU A  69      -1.517  -9.223  14.433  1.00  8.81           H
ATOM   1024  N   LEU A  70       2.085  -7.987  17.251  1.00  5.71           N
ATOM   1025  CA  LEU A  70       2.080  -6.757  18.051  1.00  7.24           C
ATOM   1026  C   LEU A  70       3.498  -6.195  18.223  1.00  7.42           C
ATOM   1027  O   LEU A  70       3.704  -4.984  18.127  1.00  5.97           O
ATOM   1028  CB  LEU A  70       1.470  -7.080  19.418  1.00  6.60           C
ATOM   1029  CG  LEU A  70       1.310  -5.842  20.309  1.00  7.87           C
ATOM   1030  CD1 LEU A  70       0.249  -4.882  19.762  1.00  7.57           C
ATOM   1031  CD2 LEU A  70       0.947  -6.270  21.737  1.00  7.60           C
ATOM   1032  H   LEU A  70       1.744  -8.847  17.658  1.00  6.84           H
ATOM   1033  HA  LEU A  70       1.460  -6.026  17.538  1.00  8.68           H
ATOM   1034  HB2 LEU A  70       0.494  -7.554  19.284  1.00  7.91           H
ATOM   1035  HB3 LEU A  70       2.118  -7.792  19.923  1.00  7.91           H
ATOM   1036  HG  LEU A  70       2.255  -5.301  20.358  1.00  9.44           H
ATOM   1037 HD11 LEU A  70       0.162  -4.036  20.442  1.00  9.08           H
ATOM   1038 HD12 LEU A  70       0.525  -4.513  18.780  1.00  9.08           H
ATOM   1039 HD13 LEU A  70      -0.718  -5.387  19.704  1.00  9.08           H
ATOM   1040 HD21 LEU A  70       0.953  -5.407  22.400  1.00  9.11           H
ATOM   1041 HD22 LEU A  70      -0.033  -6.740  21.746  1.00  9.11           H
ATOM   1042 HD23 LEU A  70       1.677  -6.994  22.094  1.00  9.11           H
ATOM   1043  N   ASN A  71       4.514  -7.052  18.434  1.00  6.19           N
ATOM   1044  CA  ASN A  71       5.874  -6.552  18.499  1.00  7.22           C
ATOM   1045  C   ASN A  71       6.239  -5.813  17.218  1.00  6.85           C
ATOM   1046  O   ASN A  71       6.862  -4.745  17.233  1.00  7.80           O
ATOM   1047  CB  ASN A  71       6.893  -7.685  18.706  1.00  6.91           C
ATOM   1048  CG  ASN A  71       6.734  -8.359  20.054  1.00  9.07           C
ATOM   1049  OD1 ASN A  71       6.262  -7.750  20.997  1.00  8.92           O
ATOM   1050  ND2 ASN A  71       7.227  -9.583  20.168  1.00  9.60           N
ATOM   1051  H   ASN A  71       4.337  -8.040  18.543  1.00  7.42           H
ATOM   1052  HA  ASN A  71       5.951  -5.861  19.340  1.00  8.66           H
ATOM   1053  HB2 ASN A  71       6.821  -8.426  17.913  1.00  8.29           H
ATOM   1054  HB3 ASN A  71       7.889  -7.244  18.673  1.00  8.29           H
ATOM   1055 HD21 ASN A  71       7.160 -10.062  21.054  1.00 11.51           H
ATOM   1056 HD22 ASN A  71       7.612 -10.056  19.362  1.00 11.51           H
ATOM   1057  N   HIS A  72       5.830  -6.363  16.073  1.00  6.53           N
ATOM   1058  CA  HIS A  72       6.117  -5.756  14.780  1.00  8.44           C
ATOM   1059  C   HIS A  72       5.353  -4.466  14.549  1.00  6.04           C
ATOM   1060  O   HIS A  72       5.944  -3.523  14.025  1.00  5.97           O
ATOM   1061  CB  HIS A  72       5.904  -6.743  13.635  1.00  6.96           C
ATOM   1062  CG  HIS A  72       7.039  -7.720  13.592  1.00  7.56           C
ATOM   1063  ND1 HIS A  72       7.165  -8.875  14.318  1.00 12.02           N
ATOM   1064  CD2 HIS A  72       8.175  -7.570  12.851  1.00 10.98           C
ATOM   1065  CE1 HIS A  72       8.328  -9.453  13.979  1.00 15.50           C
ATOM   1066  NE2 HIS A  72       8.995  -8.665  13.142  1.00 13.03           N
ATOM   1067  H   HIS A  72       5.304  -7.227  16.092  1.00  7.83           H
ATOM   1068  HA  HIS A  72       7.175  -5.492  14.771  1.00 10.12           H
ATOM   1069  HB2 HIS A  72       5.882  -6.200  12.694  1.00  8.34           H
ATOM   1070  HB3 HIS A  72       4.959  -7.277  13.750  1.00  8.34           H
ATOM   1071  HD1 HIS A  72       6.468  -9.276  14.934  1.00 14.42           H
ATOM   1072  HD2 HIS A  72       8.404  -6.753  12.203  1.00 13.17           H
ATOM   1073  HE1 HIS A  72       8.648 -10.439  14.283  1.00 18.59           H
ATOM   1074  N   THR A  73       4.075  -4.385  14.906  1.00  6.05           N
ATOM   1075  CA  THR A  73       3.311  -3.149  14.724  1.00  6.04           C
ATOM   1076  C   THR A  73       3.828  -2.066  15.652  1.00  6.65           C
ATOM   1077  O   THR A  73       3.930  -0.922  15.229  1.00  6.88           O
ATOM   1078  CB  THR A  73       1.807  -3.369  14.861  1.00  5.95           C
ATOM   1079  OG1 THR A  73       1.504  -3.934  16.118  1.00  5.65           O
ATOM   1080  CG2 THR A  73       1.262  -4.296  13.755  1.00  6.84           C
ATOM   1081  H   THR A  73       3.616  -5.188  15.313  1.00  7.26           H
ATOM   1082  HA  THR A  73       3.478  -2.804  13.703  1.00  7.24           H
ATOM   1083  HB  THR A  73       1.308  -2.407  14.779  1.00  7.13           H
ATOM   1084  HG1 THR A  73       1.945  -4.784  16.179  1.00  6.77           H
ATOM   1085 HG21 THR A  73       0.193  -4.451  13.890  1.00  8.20           H
ATOM   1086 HG22 THR A  73       1.444  -3.849  12.777  1.00  8.20           H
ATOM   1087 HG23 THR A  73       1.754  -5.265  13.782  1.00  8.20           H
ATOM   1088  N   GLN A  74       4.198  -2.416  16.886  1.00  7.82           N
ATOM   1089  CA  GLN A  74       4.757  -1.435  17.795  1.00  4.82           C
ATOM   1090  C   GLN A  74       6.109  -0.928  17.319  1.00  6.95           C
ATOM   1091  O   GLN A  74       6.445   0.247  17.512  1.00  7.09           O
ATOM   1092  CB  GLN A  74       4.880  -2.043  19.186  1.00  7.05           C
ATOM   1093  CG  GLN A  74       3.505  -2.167  19.848  1.00  6.72           C
ATOM   1094  CD  GLN A  74       3.542  -2.784  21.230  1.00  8.46           C
ATOM   1095  OE1 GLN A  74       4.518  -3.398  21.658  1.00  8.71           O
ATOM   1096  NE2 GLN A  74       2.449  -2.617  21.949  1.00  7.26           N
ATOM   1097  H   GLN A  74       4.060  -3.359  17.215  1.00  9.38           H
ATOM   1098  HA  GLN A  74       4.075  -0.586  17.849  1.00  5.78           H
ATOM   1099  HB2 GLN A  74       5.349  -3.025  19.119  1.00  8.46           H
ATOM   1100  HB3 GLN A  74       5.516  -1.403  19.799  1.00  8.46           H
ATOM   1101  HG2 GLN A  74       3.036  -1.183  19.900  1.00  8.06           H
ATOM   1102  HG3 GLN A  74       2.872  -2.804  19.233  1.00  8.06           H
ATOM   1103 HE21 GLN A  74       1.661  -2.126  21.548  1.00  8.70           H
ATOM   1104 HE22 GLN A  74       2.383  -3.025  22.867  1.00  8.70           H
ATOM   1105  N   ARG A  75       6.892  -1.775  16.635  1.00  5.78           N
ATOM   1106  CA  ARG A  75       8.154  -1.344  16.085  1.00  7.42           C
ATOM   1107  C   ARG A  75       7.922  -0.332  14.967  1.00  8.26           C
ATOM   1108  O   ARG A  75       8.660   0.654  14.874  1.00  7.40           O
ATOM   1109  CB  ARG A  75       8.963  -2.551  15.613  1.00  7.81           C
ATOM   1110  CG  ARG A  75      10.282  -2.086  14.989  1.00 14.67           C
ATOM   1111  CD  ARG A  75      11.268  -3.239  14.800  1.00 18.87           C
ATOM   1112  NE  ARG A  75      10.871  -4.135  13.710  1.00 18.60           N
ATOM   1113  CZ  ARG A  75      11.568  -5.206  13.306  1.00 22.37           C
ATOM   1114  NH1 ARG A  75      12.702  -5.572  13.894  1.00 28.65           N
ATOM   1115  NH2 ARG A  75      11.126  -5.929  12.287  1.00 21.63           N1+
ATOM   1116  H   ARG A  75       6.591  -2.728  16.482  1.00  6.93           H
ATOM   1117  HA  ARG A  75       8.718  -0.850  16.877  1.00  8.89           H
ATOM   1118  HB2 ARG A  75       9.165  -3.211  16.459  1.00  9.37           H
ATOM   1119  HB3 ARG A  75       8.395  -3.094  14.858  1.00  9.37           H
ATOM   1120  HG2 ARG A  75      10.083  -1.615  14.031  1.00 17.60           H
ATOM   1121  HG3 ARG A  75      10.750  -1.354  15.648  1.00 17.60           H
ATOM   1122  HD2 ARG A  75      12.247  -2.817  14.574  1.00 22.63           H
ATOM   1123  HD3 ARG A  75      11.337  -3.809  15.728  1.00 22.63           H
ATOM   1124  HE  ARG A  75      10.004  -3.932  13.232  1.00 22.31           H
ATOM   1125 HH11 ARG A  75      13.054  -5.042  14.679  1.00 34.38           H
ATOM   1126 HH12 ARG A  75      13.198  -6.386  13.571  1.00 34.38           H
ATOM   1127 HH21 ARG A  75      10.267  -5.678  11.817  1.00 25.95           H
ATOM   1128 HH22 ARG A  75      11.630  -6.746  11.983  1.00 25.95           H
ATOM   1129  N   ILE A  76       6.899  -0.541  14.131  1.00  6.64           N
ATOM   1130  CA  ILE A  76       6.596   0.406  13.060  1.00  6.60           C
ATOM   1131  C   ILE A  76       6.164   1.746  13.672  1.00  7.50           C
ATOM   1132  O   ILE A  76       6.573   2.800  13.208  1.00  6.98           O
ATOM   1133  CB  ILE A  76       5.529  -0.171  12.117  1.00  6.51           C
ATOM   1134  CG1 ILE A  76       6.048  -1.430  11.403  1.00  7.21           C
ATOM   1135  CG2 ILE A  76       5.116   0.871  11.064  1.00  5.98           C
ATOM   1136  CD1 ILE A  76       4.961  -2.210  10.659  1.00  7.59           C
ATOM   1137  H   ILE A  76       6.308  -1.352  14.251  1.00  7.96           H
ATOM   1138  HA  ILE A  76       7.506   0.577  12.485  1.00  7.91           H
ATOM   1139  HB  ILE A  76       4.656  -0.432  12.715  1.00  7.81           H
ATOM   1140 HG12 ILE A  76       6.850  -1.157  10.723  1.00  8.64           H
ATOM   1141 HG13 ILE A  76       6.475  -2.112  12.130  1.00  8.64           H
ATOM   1142 HG21 ILE A  76       4.333   0.480  10.419  1.00  7.17           H
ATOM   1143 HG22 ILE A  76       4.717   1.763  11.541  1.00  7.17           H
ATOM   1144 HG23 ILE A  76       5.979   1.153  10.459  1.00  7.17           H
ATOM   1145 HD11 ILE A  76       5.367  -3.159  10.318  1.00  9.10           H
ATOM   1146 HD12 ILE A  76       4.122  -2.402  11.330  1.00  9.10           H
ATOM   1147 HD13 ILE A  76       4.601  -1.655   9.795  1.00  9.10           H
ATOM   1148  N   GLU A  77       5.381   1.727  14.753  1.00  6.01           N
ATOM   1149  CA  GLU A  77       5.000   2.955  15.459  1.00  6.39           C
ATOM   1150  C   GLU A  77       6.232   3.710  15.902  1.00  7.40           C
ATOM   1151  O   GLU A  77       6.307   4.917  15.649  1.00  8.70           O
ATOM   1152  CB  GLU A  77       4.124   2.636  16.664  1.00  7.36           C
ATOM   1153  CG  GLU A  77       2.731   2.121  16.304  1.00  6.69           C
ATOM   1154  CD  GLU A  77       1.912   1.822  17.554  1.00  7.29           C
ATOM   1155  OE1 GLU A  77       2.533   1.407  18.561  1.00  9.37           O
ATOM   1156  OE2 GLU A  77       0.677   1.984  17.507  1.00  7.32           O1-
ATOM   1157  H   GLU A  77       5.051   0.846  15.122  1.00  7.21           H
ATOM   1158  HA  GLU A  77       4.425   3.590  14.789  1.00  7.66           H
ATOM   1159  HB2 GLU A  77       4.627   1.871  17.247  1.00  8.82           H
ATOM   1160  HB3 GLU A  77       4.022   3.526  17.283  1.00  8.82           H
ATOM   1161  HG2 GLU A  77       2.195   2.805  15.644  1.00  8.03           H
ATOM   1162  HG3 GLU A  77       2.847   1.187  15.769  1.00  8.03           H
ATOM   1163  N   LEU A  78       7.192   3.010  16.541  1.00  8.25           N
ATOM   1164  CA  LEU A  78       8.419   3.663  16.984  1.00  9.58           C
ATOM   1165  C   LEU A  78       9.242   4.195  15.839  1.00 10.59           C
ATOM   1166  O   LEU A  78       9.771   5.297  15.962  1.00 13.17           O
ATOM   1167  CB  LEU A  78       9.212   2.752  17.915  1.00 12.93           C
ATOM   1168  CG  LEU A  78       8.555   2.598  19.306  0.71 19.23           C
ATOM   1169  CD1 LEU A  78       9.466   1.759  20.205  0.46 26.40           C
ATOM   1170  CD2 LEU A  78       8.313   3.919  20.058  0.56 25.38           C
ATOM   1171  H   LEU A  78       7.069   2.027  16.737  1.00  9.89           H
ATOM   1172  HA  LEU A  78       8.120   4.543  17.549  1.00 11.49           H
ATOM   1173  HB2 LEU A  78       9.314   1.772  17.448  1.00 15.50           H
ATOM   1174  HB3 LEU A  78      10.215   3.172  18.038  1.00 15.50           H
ATOM   1175  HG  LEU A  78       7.599   2.089  19.197  0.00 23.07           H
ATOM   1176 HD11 LEU A  78       8.897   1.398  21.062  1.00 31.67           H
ATOM   1177 HD12 LEU A  78       9.855   0.918  19.645  0.33 31.67           H
ATOM   1178 HD13 LEU A  78      10.313   2.354  20.550  0.00 31.67           H
ATOM   1179 HD21 LEU A  78       7.970   3.702  21.071  1.00 30.45           H
ATOM   1180 HD22 LEU A  78       9.233   4.503  20.110  1.00 30.45           H
ATOM   1181 HD23 LEU A  78       7.541   4.507  19.565  0.63 30.45           H
ATOM   1182  N   GLN A  79       9.366   3.442  14.743  1.00  9.91           N
ATOM   1183  CA  GLN A  79      10.102   3.881  13.554  1.00 12.27           C
ATOM   1184  C   GLN A  79       9.520   5.178  13.015  1.00 13.51           C
ATOM   1185  O   GLN A  79      10.223   5.936  12.358  1.00 11.65           O
ATOM   1186  CB  GLN A  79      10.005   2.855  12.388  1.00 17.77           C
ATOM   1187  CG  GLN A  79      10.787   1.535  12.485  1.00 28.72           C
ATOM   1188  CD  GLN A  79      10.295   0.470  11.475  1.00 21.70           C
ATOM   1189  OE1 GLN A  79       9.533   0.728  10.525  1.00 20.65           O
ATOM   1190  NE2 GLN A  79      10.754  -0.762  11.672  1.00 52.80           N
ATOM   1191  H   GLN A  79       8.915   2.538  14.717  1.00 11.89           H
ATOM   1192  HA  GLN A  79      11.147   4.040  13.822  1.00 14.71           H
ATOM   1193  HB2 GLN A  79       8.953   2.620  12.231  1.00 21.32           H
ATOM   1194  HB3 GLN A  79      10.345   3.349  11.478  1.00 21.32           H
ATOM   1195  HG2 GLN A  79      11.834   1.747  12.267  1.00 34.45           H
ATOM   1196  HG3 GLN A  79      10.738   1.137  13.497  1.00 34.45           H
ATOM   1197 HE21 GLN A  79      11.358  -0.954  12.455  1.00 63.35           H
ATOM   1198 HE22 GLN A  79      10.469  -1.507  11.052  1.00 63.35           H
ATOM   1199  N   GLN A  80       8.222   5.398  13.224  1.00  9.29           N
ATOM   1200  CA  GLN A  80       7.523   6.576  12.721  1.00  9.21           C
ATOM   1201  C   GLN A  80       7.324   7.635  13.784  1.00  9.47           C
ATOM   1202  O   GLN A  80       6.508   8.526  13.614  1.00  9.91           O
ATOM   1203  CB  GLN A  80       6.223   6.146  12.067  1.00  9.19           C
ATOM   1204  CG  GLN A  80       6.573   5.277  10.847  1.00  7.94           C
ATOM   1205  CD  GLN A  80       5.431   5.002   9.903  1.00  9.06           C
ATOM   1206  OE1 GLN A  80       5.424   3.971   9.234  1.00  9.39           O
ATOM   1207  NE2 GLN A  80       4.506   5.943   9.774  1.00  9.30           N
ATOM   1208  H   GLN A  80       7.684   4.723  13.750  1.00 11.14           H
ATOM   1209  HA  GLN A  80       8.120   7.055  11.945  1.00 11.04           H
ATOM   1210  HB2 GLN A  80       5.614   5.575  12.768  1.00 11.03           H
ATOM   1211  HB3 GLN A  80       5.672   7.025  11.757  1.00 11.03           H
ATOM   1212  HG2 GLN A  80       7.358   5.757  10.258  1.00  9.53           H
ATOM   1213  HG3 GLN A  80       7.002   4.323  11.151  1.00  9.53           H
ATOM   1214 HE21 GLN A  80       4.574   6.800  10.308  1.00 11.16           H
ATOM   1215 HE22 GLN A  80       3.736   5.800   9.138  1.00 11.16           H
ATOM   1216  N   GLY A  81       8.077   7.560  14.872  1.00  8.72           N
ATOM   1217  CA  GLY A  81       8.149   8.629  15.856  1.00 10.78           C
ATOM   1218  C   GLY A  81       6.941   8.708  16.760  1.00 10.57           C
ATOM   1219  O   GLY A  81       6.711   9.763  17.340  1.00 11.91           O
ATOM   1220  H   GLY A  81       8.683   6.760  14.995  1.00 10.46           H
ATOM   1221  HA2 GLY A  81       9.027   8.478  16.483  1.00 12.93           H
ATOM   1222  HA3 GLY A  81       8.229   9.581  15.332  1.00 12.93           H
ATOM   1223  N   ALA A  82       6.178   7.624  16.923  1.00  8.15           N
ATOM   1224  CA  ALA A  82       5.061   7.628  17.834  1.00 10.31           C
ATOM   1225  C   ALA A  82       5.570   7.812  19.257  1.00 14.84           C
ATOM   1226  O   ALA A  82       6.470   7.102  19.711  1.00 14.66           O
ATOM   1227  CB  ALA A  82       4.247   6.350  17.696  1.00 12.11           C
ATOM   1228  H   ALA A  82       6.373   6.780  16.402  1.00  9.77           H
ATOM   1229  HA  ALA A  82       4.401   8.454  17.575  1.00 12.36           H
ATOM   1230  HB1 ALA A  82       3.369   6.396  18.345  1.00 14.53           H
ATOM   1231  HB2 ALA A  82       3.912   6.231  16.664  1.00 14.53           H
ATOM   1232  HB3 ALA A  82       4.852   5.494  17.994  1.00 14.53           H
ATOM   1233  N   VAL A  83       4.977   8.791  19.936  1.00 12.30           N
ATOM   1234  CA  VAL A  83       5.233   9.078  21.340  1.00 12.90           C
ATOM   1235  C   VAL A  83       3.912   8.960  22.107  1.00 12.02           C
ATOM   1236  O   VAL A  83       2.914   9.576  21.728  1.00 13.53           O
ATOM   1237  CB  VAL A  83       5.851  10.484  21.466  1.00 15.69           C
ATOM   1238  CG1 VAL A  83       5.981  10.900  22.940  1.00 17.53           C
ATOM   1239  CG2 VAL A  83       7.236  10.542  20.799  1.00 15.66           C
ATOM   1240  H   VAL A  83       4.268   9.337  19.468  1.00 14.75           H
ATOM   1241  HA  VAL A  83       5.938   8.354  21.751  1.00 15.48           H
ATOM   1242  HB  VAL A  83       5.196  11.202  20.968  1.00 18.83           H
ATOM   1243 HG11 VAL A  83       6.465  11.875  23.006  1.00 21.03           H
ATOM   1244 HG12 VAL A  83       4.998  10.980  23.403  1.00 21.03           H
ATOM   1245 HG13 VAL A  83       6.577  10.166  23.484  1.00 21.03           H
ATOM   1246 HG21 VAL A  83       7.655  11.543  20.892  1.00 18.79           H
ATOM   1247 HG22 VAL A  83       7.907   9.818  21.260  1.00 18.79           H
ATOM   1248 HG23 VAL A  83       7.153  10.313  19.740  1.00 18.79           H
ATOM   1249  N   ARG A  84       3.910   8.193  23.186  1.00 14.02           N
ATOM   1250  CA  ARG A  84       2.741   8.016  24.026  1.00 13.96           C
ATOM   1251  C   ARG A  84       2.687   9.199  24.988  1.00 14.88           C
ATOM   1252  O   ARG A  84       3.465   9.267  25.943  1.00 15.82           O
ATOM   1253  CB  ARG A  84       2.880   6.662  24.715  1.00 17.08           C
ATOM   1254  CG  ARG A  84       1.702   6.323  25.623  0.75 19.79           C
ATOM   1255  CD  ARG A  84       2.068   5.253  26.639  0.79 22.35           C
ATOM   1256  NE  ARG A  84       2.442   4.000  25.976  0.53 28.43           N
ATOM   1257  CZ  ARG A  84       2.382   2.797  26.544  0.58 32.09           C
ATOM   1258  NH1 ARG A  84       1.915   2.646  27.777  0.65 36.07           N
ATOM   1259  NH2 ARG A  84       2.791   1.729  25.875  0.57 24.61           N1+
ATOM   1260  H   ARG A  84       4.749   7.685  23.436  1.00 16.82           H
ATOM   1261  HA  ARG A  84       1.842   8.002  23.409  1.00 16.75           H
ATOM   1262  HB2 ARG A  84       2.937   5.895  23.938  1.00 20.48           H
ATOM   1263  HB3 ARG A  84       3.808   6.642  25.290  1.00 20.48           H
ATOM   1264  HG2 ARG A  84       1.437   7.205  26.202  0.03 23.74           H
ATOM   1265  HG3 ARG A  84       0.858   5.997  25.017  0.29 23.74           H
ATOM   1266  HD2 ARG A  84       2.900   5.602  27.253  0.44 26.82           H
ATOM   1267  HD3 ARG A  84       1.201   5.092  27.280  1.00 26.82           H
ATOM   1268  HE  ARG A  84       2.810   4.066  25.037  0.84 34.11           H
ATOM   1269 HH11 ARG A  84       1.575   3.447  28.284  1.00 43.28           H
ATOM   1270 HH12 ARG A  84       1.845   1.726  28.187  0.53 43.28           H
ATOM   1271 HH21 ARG A  84       3.125   1.821  24.925  1.00 29.53           H
ATOM   1272 HH22 ARG A  84       2.732   0.814  26.293  0.00 29.53           H
ATOM   1273  N   LYS A  85       1.779  10.142  24.726  1.00 14.29           N
ATOM   1274  CA  LYS A  85       1.570  11.287  25.614  1.00 18.20           C
ATOM   1275  C   LYS A  85       0.895  10.807  26.904  1.00 15.99           C
ATOM   1276  O   LYS A  85       0.341   9.714  26.964  1.00 12.99           O
ATOM   1277  CB  LYS A  85       0.725  12.353  24.903  1.00 15.82           C
ATOM   1278  CG  LYS A  85       1.446  12.960  23.685  1.00 17.66           C
ATOM   1279  CD  LYS A  85       0.676  14.139  23.081  0.74 15.35           C
ATOM   1280  CE  LYS A  85       0.881  15.405  23.918  0.69 21.10           C
ATOM   1281  NZ  LYS A  85       0.445  16.607  23.193  0.22 27.59           N1+
ATOM   1282  H   LYS A  85       1.211  10.068  23.892  1.00 17.14           H
ATOM   1283  HA  LYS A  85       2.534  11.735  25.865  1.00 21.83           H
ATOM   1284  HB2 LYS A  85      -0.229  11.922  24.593  1.00 18.98           H
ATOM   1285  HB3 LYS A  85       0.511  13.154  25.607  1.00 18.98           H
ATOM   1286  HG2 LYS A  85       2.435  13.307  23.993  1.00 21.18           H
ATOM   1287  HG3 LYS A  85       1.587  12.195  22.921  1.00 21.18           H
ATOM   1288  HD2 LYS A  85       1.020  14.306  22.061  0.07 18.41           H
ATOM   1289  HD3 LYS A  85      -0.386  13.901  23.062  1.00 18.41           H
ATOM   1290  HE2 LYS A  85       0.298  15.314  24.835  1.00 25.31           H
ATOM   1291  HE3 LYS A  85       1.935  15.501  24.180  1.00 25.31           H
ATOM   1292  HZ1 LYS A  85       0.652  17.437  23.729  0.00 33.10           H
ATOM   1293  HZ2 LYS A  85       0.924  16.657  22.302  0.12 33.10           H
ATOM   1294  HZ3 LYS A  85      -0.552  16.573  23.015  0.88 33.10           H
ATOM   1295  N   ALA A  86       0.963  11.606  27.969  1.00 13.68           N
ATOM   1296  CA  ALA A  86       0.330  11.265  29.234  1.00 10.59           C
ATOM   1297  C   ALA A  86      -1.191  11.111  29.095  1.00 15.58           C
ATOM   1298  O   ALA A  86      -1.802  10.236  29.711  1.00 12.08           O
ATOM   1299  CB  ALA A  86       0.628  12.369  30.247  1.00 12.82           C
ATOM   1300  H   ALA A  86       1.444  12.490  27.889  1.00 16.41           H
ATOM   1301  HA  ALA A  86       0.758  10.326  29.588  1.00 12.70           H
ATOM   1302  HB1 ALA A  86       0.176  12.102  31.202  1.00 15.38           H
ATOM   1303  HB2 ALA A  86       1.704  12.485  30.378  1.00 15.38           H
ATOM   1304  HB3 ALA A  86       0.208  13.317  29.906  1.00 15.38           H
ATOM   1305  N   GLU A  87      -1.829  11.975  28.306  1.00 11.73           N
ATOM   1306  CA  GLU A  87      -3.278  11.961  28.186  1.00 13.57           C
ATOM   1307  C   GLU A  87      -3.728  10.758  27.374  1.00 10.87           C
ATOM   1308  O   GLU A  87      -3.110  10.356  26.381  1.00 15.15           O
ATOM   1309  CB  GLU A  87      -3.812  13.262  27.584  1.00 15.36           C
ATOM   1310  CG  GLU A  87      -3.658  13.326  26.074  1.00 17.53           C
ATOM   1311  CD  GLU A  87      -3.965  14.690  25.500  1.00 22.74           C
ATOM   1312  OE1 GLU A  87      -4.799  15.423  26.080  1.00 21.94           O
ATOM   1313  OE2 GLU A  87      -3.319  14.962  24.472  1.00 24.85           O1-
ATOM   1314  H   GLU A  87      -1.311  12.690  27.814  1.00 14.07           H
ATOM   1315  HA  GLU A  87      -3.698  11.896  29.189  1.00 16.28           H
ATOM   1316  HB2 GLU A  87      -4.871  13.342  27.828  1.00 18.43           H
ATOM   1317  HB3 GLU A  87      -3.289  14.104  28.039  1.00 18.43           H
ATOM   1318  HG2 GLU A  87      -2.662  13.007  25.758  1.00 21.03           H
ATOM   1319  HG3 GLU A  87      -4.375  12.636  25.628  1.00 21.03           H
ATOM   1320  N   ARG A  88      -4.876  10.231  27.768  1.00  8.91           N
ATOM   1321  CA  ARG A  88      -5.545   9.188  27.014  1.00  9.48           C
ATOM   1322  C   ARG A  88      -6.102   9.789  25.719  1.00  7.58           C
ATOM   1323  O   ARG A  88      -6.664  10.878  25.721  1.00  7.81           O
ATOM   1324  CB  ARG A  88      -6.657   8.616  27.893  1.00  9.75           C
ATOM   1325  CG  ARG A  88      -7.411   7.528  27.130  1.00  7.64           C
ATOM   1326  CD  ARG A  88      -8.382   6.817  28.061  1.00  8.39           C
ATOM   1327  NE  ARG A  88      -8.962   5.668  27.375  1.00  7.54           N
ATOM   1328  CZ  ARG A  88      -9.936   4.890  27.857  1.00  6.48           C
ATOM   1329  NH1 ARG A  88     -10.515   5.154  29.018  1.00  6.85           N
ATOM   1330  NH2 ARG A  88     -10.361   3.838  27.177  1.00  7.13           N1+
ATOM   1331  H   ARG A  88      -5.356  10.614  28.567  1.00 10.69           H
ATOM   1332  HA  ARG A  88      -4.837   8.391  26.777  1.00 11.38           H
ATOM   1333  HB2 ARG A  88      -6.230   8.208  28.809  1.00 11.69           H
ATOM   1334  HB3 ARG A  88      -7.359   9.409  28.160  1.00 11.69           H
ATOM   1335  HG2 ARG A  88      -7.981   7.970  26.314  1.00  9.16           H
ATOM   1336  HG3 ARG A  88      -6.693   6.807  26.740  1.00  9.16           H
ATOM   1337  HD2 ARG A  88      -7.871   6.487  28.966  1.00 10.06           H
ATOM   1338  HD3 ARG A  88      -9.179   7.513  28.319  1.00 10.06           H
ATOM   1339  HE  ARG A  88      -8.540   5.406  26.492  1.00  9.05           H
ATOM   1340 HH11 ARG A  88     -10.220   5.950  29.562  1.00  8.21           H
ATOM   1341 HH12 ARG A  88     -11.247   4.552  29.360  1.00  8.21           H
ATOM   1342 HH21 ARG A  88      -9.945   3.609  26.285  1.00  8.55           H
ATOM   1343 HH22 ARG A  88     -11.092   3.253  27.547  1.00  8.55           H
ATOM   1344  N   TRP A  89      -5.944   9.068  24.613  1.00  6.91           N
ATOM   1345  CA  TRP A  89      -6.601   9.398  23.358  1.00  6.21           C
ATOM   1346  C   TRP A  89      -6.061  10.689  22.725  1.00  6.60           C
ATOM   1347  O   TRP A  89      -6.702  11.281  21.892  1.00  7.70           O
ATOM   1348  CB  TRP A  89      -8.144   9.376  23.424  1.00  6.80           C
ATOM   1349  CG  TRP A  89      -8.632   7.995  23.640  1.00  4.96           C
ATOM   1350  CD1 TRP A  89      -7.917   6.809  23.616  1.00  6.85           C
ATOM   1351  CD2 TRP A  89     -10.023   7.660  23.861  1.00  6.24           C
ATOM   1352  NE1 TRP A  89      -8.805   5.726  23.811  1.00  5.72           N
ATOM   1353  CE2 TRP A  89     -10.091   6.241  24.016  1.00  6.47           C
ATOM   1354  CE3 TRP A  89     -11.199   8.413  23.955  1.00  7.65           C
ATOM   1355  CZ2 TRP A  89     -11.307   5.572  24.222  1.00  6.91           C
ATOM   1356  CZ3 TRP A  89     -12.401   7.760  24.171  1.00  8.41           C
ATOM   1357  CH2 TRP A  89     -12.450   6.345  24.305  1.00  8.09           C
ATOM   1358  H   TRP A  89      -5.550   8.165  24.708  1.00  8.28           H
ATOM   1359  HA  TRP A  89      -6.298   8.608  22.590  1.00  7.45           H
ATOM   1360  HB2 TRP A  89      -8.535  10.041  24.223  1.00  8.15           H
ATOM   1361  HB3 TRP A  89      -8.561   9.806  22.481  1.00  8.15           H
ATOM   1362  HD1 TRP A  89      -6.876   6.640  23.465  1.00  8.21           H
ATOM   1363  HE1 TRP A  89      -8.472   4.846  24.188  1.00  6.86           H
ATOM   1364  HE3 TRP A  89     -11.150   9.493  23.830  1.00  9.18           H
ATOM   1365  HZ2 TRP A  89     -11.370   4.494  24.326  1.00  8.29           H
ATOM   1366  HZ3 TRP A  89     -13.329   8.324  24.239  1.00 10.09           H
ATOM   1367  HH2 TRP A  89     -13.420   5.871  24.468  1.00  9.71           H
ATOM   1368  N   GLY A  90      -4.836  11.059  23.135  1.00  6.36           N
ATOM   1369  CA  GLY A  90      -4.085  12.159  22.547  1.00  6.88           C
ATOM   1370  C   GLY A  90      -3.438  11.775  21.211  1.00  7.76           C
ATOM   1371  O   GLY A  90      -3.540  10.644  20.730  1.00  7.99           O
ATOM   1372  H   GLY A  90      -4.358  10.476  23.805  1.00  7.63           H
ATOM   1373  HA2 GLY A  90      -4.761  12.997  22.376  1.00  8.24           H
ATOM   1374  HA3 GLY A  90      -3.297  12.452  23.237  1.00  8.24           H
ATOM   1375  N   PRO A  91      -2.806  12.762  20.560  1.00  6.19           N
ATOM   1376  CA  PRO A  91      -2.364  12.606  19.182  1.00  6.20           C
ATOM   1377  C   PRO A  91      -1.156  11.691  19.048  1.00  7.34           C
ATOM   1378  O   PRO A  91      -0.388  11.489  19.979  1.00  7.89           O
ATOM   1379  CB  PRO A  91      -2.042  14.060  18.779  1.00  6.66           C
ATOM   1380  CG  PRO A  91      -1.700  14.784  20.072  1.00  6.71           C
ATOM   1381  CD  PRO A  91      -2.695  14.144  21.027  1.00  7.14           C
ATOM   1382  HA  PRO A  91      -3.182  12.280  18.545  1.00  7.43           H
ATOM   1383  HB2 PRO A  91      -1.294  14.174  18.006  1.00  7.99           H
ATOM   1384  HB3 PRO A  91      -2.970  14.479  18.406  1.00  7.99           H
ATOM   1385  HG2 PRO A  91      -0.660  14.618  20.353  1.00  8.05           H
ATOM   1386  HG3 PRO A  91      -1.920  15.846  20.003  1.00  8.05           H
ATOM   1387  HD2 PRO A  91      -2.304  14.210  22.040  1.00  8.57           H
ATOM   1388  HD3 PRO A  91      -3.663  14.632  20.932  1.00  8.57           H
ATOM   1389  N   ARG A  92      -1.005  11.157  17.839  1.00  5.96           N
ATOM   1390  CA  ARG A  92       0.051  10.203  17.488  1.00  6.18           C
ATOM   1391  C   ARG A  92       0.440  10.415  16.039  1.00  5.89           C
ATOM   1392  O   ARG A  92      -0.415  10.525  15.160  1.00  6.27           O
ATOM   1393  CB  ARG A  92      -0.475   8.754  17.556  1.00  8.50           C
ATOM   1394  CG  ARG A  92      -0.806   8.260  18.954  1.00  8.94           C
ATOM   1395  CD  ARG A  92       0.449   8.067  19.799  1.00  9.18           C
ATOM   1396  NE  ARG A  92       0.100   7.730  21.188  1.00 10.04           N
ATOM   1397  CZ  ARG A  92      -0.486   6.599  21.600  1.00  9.34           C
ATOM   1398  NH1 ARG A  92      -0.562   5.540  20.814  1.00 11.38           N
ATOM   1399  NH2 ARG A  92      -0.996   6.508  22.825  1.00 10.42           N1+
ATOM   1400  H   ARG A  92      -1.700  11.354  17.131  1.00  7.15           H
ATOM   1401  HA  ARG A  92       0.927  10.331  18.123  1.00  7.40           H
ATOM   1402  HB2 ARG A  92      -1.359   8.658  16.926  1.00 10.19           H
ATOM   1403  HB3 ARG A  92       0.293   8.092  17.154  1.00 10.19           H
ATOM   1404  HG2 ARG A  92      -1.486   8.957  19.446  1.00 10.72           H
ATOM   1405  HG3 ARG A  92      -1.318   7.302  18.863  1.00 10.72           H
ATOM   1406  HD2 ARG A  92       1.119   7.319  19.370  1.00 11.01           H
ATOM   1407  HD3 ARG A  92       0.973   9.021  19.819  1.00 11.01           H
ATOM   1408  HE  ARG A  92       0.111   8.496  21.843  1.00 12.04           H
ATOM   1409 HH11 ARG A  92      -0.167   5.565  19.885  1.00 13.65           H
ATOM   1410 HH12 ARG A  92      -1.013   4.686  21.126  1.00 13.65           H
ATOM   1411 HH21 ARG A  92      -0.951   7.288  23.460  1.00 12.50           H
ATOM   1412 HH22 ARG A  92      -1.421   5.636  23.111  1.00 12.50           H
ATOM   1413  N   THR A  93       1.732  10.311  15.732  1.00  7.09           N
ATOM   1414  CA  THR A  93       2.168  10.191  14.353  1.00  7.66           C
ATOM   1415  C   THR A  93       1.644   8.915  13.729  1.00  7.17           C
ATOM   1416  O   THR A  93       1.363   8.917  12.533  1.00  6.89           O
ATOM   1417  CB  THR A  93       3.693  10.166  14.264  1.00  8.32           C
ATOM   1418  OG1 THR A  93       4.164   9.120  15.082  1.00  8.05           O
ATOM   1419  CG2 THR A  93       4.321  11.488  14.684  1.00  7.73           C
ATOM   1420  H   THR A  93       2.414  10.189  16.465  1.00  8.50           H
ATOM   1421  HA  THR A  93       1.796  11.033  13.773  1.00  9.18           H
ATOM   1422  HB  THR A  93       3.993   9.958  13.236  1.00  9.98           H
ATOM   1423  HG1 THR A  93       4.967   8.767  14.688  1.00  9.66           H
ATOM   1424 HG21 THR A  93       5.405  11.421  14.598  1.00  9.27           H
ATOM   1425 HG22 THR A  93       3.949  12.274  14.033  1.00  9.27           H
ATOM   1426 HG23 THR A  93       4.072  11.718  15.718  1.00  9.27           H
ATOM   1427  N   LEU A  94       1.561   7.814  14.477  1.00  5.91           N
ATOM   1428  CA  LEU A  94       1.054   6.561  13.950  1.00  5.70           C
ATOM   1429  C   LEU A  94       0.548   5.734  15.120  1.00  5.36           C
ATOM   1430  O   LEU A  94       1.263   5.580  16.103  1.00  7.55           O
ATOM   1431  CB  LEU A  94       2.139   5.785  13.179  1.00  5.99           C
ATOM   1432  CG  LEU A  94       1.560   4.524  12.499  1.00  4.61           C
ATOM   1433  CD1 LEU A  94       0.672   4.878  11.320  1.00  8.69           C
ATOM   1434  CD2 LEU A  94       2.695   3.604  12.065  1.00  5.90           C
ATOM   1435  H   LEU A  94       1.879   7.828  15.433  1.00  7.08           H
ATOM   1436  HA  LEU A  94       0.228   6.782  13.277  1.00  6.84           H
ATOM   1437  HB2 LEU A  94       2.597   6.428  12.425  1.00  7.18           H
ATOM   1438  HB3 LEU A  94       2.918   5.483  13.877  1.00  7.18           H
ATOM   1439  HG  LEU A  94       0.962   3.967  13.214  1.00  5.53           H
ATOM   1440 HD11 LEU A  94       0.339   3.963  10.839  1.00 10.42           H
ATOM   1441 HD12 LEU A  94      -0.202   5.433  11.650  1.00 10.42           H
ATOM   1442 HD13 LEU A  94       1.229   5.479  10.598  1.00 10.42           H
ATOM   1443 HD21 LEU A  94       2.287   2.764  11.503  1.00  7.07           H
ATOM   1444 HD22 LEU A  94       3.374   4.155  11.422  1.00  7.07           H
ATOM   1445 HD23 LEU A  94       3.240   3.225  12.925  1.00  7.07           H
ATOM   1446  N   ASP A  95      -0.647   5.185  14.957  1.00  4.80           N
ATOM   1447  CA  ASP A  95      -1.288   4.264  15.875  1.00  5.33           C
ATOM   1448  C   ASP A  95      -1.767   3.054  15.025  1.00  4.23           C
ATOM   1449  O   ASP A  95      -2.559   3.187  14.120  1.00  6.18           O
ATOM   1450  CB  ASP A  95      -2.503   4.902  16.588  1.00  4.78           C
ATOM   1451  CG  ASP A  95      -3.114   3.983  17.627  1.00  8.25           C
ATOM   1452  OD1 ASP A  95      -2.318   3.368  18.392  1.00  5.79           O
ATOM   1453  OD2 ASP A  95      -4.369   3.894  17.652  1.00  8.00           O1-
ATOM   1454  H   ASP A  95      -1.175   5.480  14.166  1.00  5.75           H
ATOM   1455  HA  ASP A  95      -0.574   3.919  16.664  1.00  6.39           H
ATOM   1456  HB2 ASP A  95      -2.179   5.838  17.080  1.00  5.73           H
ATOM   1457  HB3 ASP A  95      -3.300   5.206  15.858  1.00  5.73           H
ATOM   1458  N   LEU A  96      -1.201   1.876  15.350  1.00  5.17           N
ATOM   1459  CA  LEU A  96      -1.544   0.617  14.721  1.00  5.00           C
ATOM   1460  C   LEU A  96      -2.203  -0.254  15.779  1.00  4.85           C
ATOM   1461  O   LEU A  96      -1.560  -0.743  16.709  1.00  5.54           O
ATOM   1462  CB  LEU A  96      -0.296  -0.073  14.142  1.00  4.60           C
ATOM   1463  CG  LEU A  96       0.442   0.664  13.027  1.00  5.34           C
ATOM   1464  CD1 LEU A  96       1.694  -0.131  12.607  1.00  5.66           C
ATOM   1465  CD2 LEU A  96      -0.470   0.897  11.818  1.00  4.67           C
ATOM   1466  H   LEU A  96      -0.577   1.837  16.144  1.00  6.19           H
ATOM   1467  HA  LEU A  96      -2.252   0.793  13.921  1.00  6.00           H
ATOM   1468  HB2 LEU A  96       0.408  -0.223  14.964  1.00  5.52           H
ATOM   1469  HB3 LEU A  96      -0.589  -1.055  13.774  1.00  5.52           H
ATOM   1470  HG  LEU A  96       0.766   1.627  13.419  1.00  6.40           H
ATOM   1471 HD11 LEU A  96       2.196   0.393  11.796  1.00  6.78           H
ATOM   1472 HD12 LEU A  96       2.375  -0.206  13.448  1.00  6.78           H
ATOM   1473 HD13 LEU A  96       1.418  -1.125  12.258  1.00  6.78           H
ATOM   1474 HD21 LEU A  96       0.101   1.374  11.023  1.00  5.60           H
ATOM   1475 HD22 LEU A  96      -0.860  -0.054  11.456  1.00  5.60           H
ATOM   1476 HD23 LEU A  96      -1.288   1.560  12.093  1.00  5.60           H
ATOM   1477  N   ASP A  97      -3.485  -0.501  15.613  1.00  5.20           N
ATOM   1478  CA  ASP A  97      -4.282  -1.249  16.569  1.00  4.53           C
ATOM   1479  C   ASP A  97      -4.790  -2.520  15.870  1.00  5.46           C
ATOM   1480  O   ASP A  97      -5.308  -2.488  14.776  1.00  6.38           O
ATOM   1481  CB  ASP A  97      -5.484  -0.428  17.088  1.00  6.16           C
ATOM   1482  CG  ASP A  97      -5.050   0.740  17.962  1.00  6.18           C
ATOM   1483  OD1 ASP A  97      -3.872   0.841  18.369  1.00  5.89           O
ATOM   1484  OD2 ASP A  97      -5.979   1.550  18.246  1.00  7.54           O1-
ATOM   1485  H   ASP A  97      -3.943  -0.111  14.816  1.00  6.23           H
ATOM   1486  HA  ASP A  97      -3.680  -1.546  17.469  1.00  5.44           H
ATOM   1487  HB2 ASP A  97      -6.061  -0.004  16.235  1.00  7.39           H
ATOM   1488  HB3 ASP A  97      -6.212  -1.056  17.631  1.00  7.39           H
ATOM   1489  N   ILE A  98      -4.622  -3.672  16.546  1.00  5.75           N
ATOM   1490  CA  ILE A  98      -5.096  -4.948  16.061  1.00  5.73           C
ATOM   1491  C   ILE A  98      -6.580  -5.036  16.393  1.00  4.76           C
ATOM   1492  O   ILE A  98      -6.994  -5.181  17.542  1.00  6.45           O
ATOM   1493  CB  ILE A  98      -4.290  -6.116  16.634  1.00  5.61           C
ATOM   1494  CG1 ILE A  98      -2.801  -6.009  16.247  1.00  7.66           C
ATOM   1495  CG2 ILE A  98      -4.897  -7.449  16.135  1.00  6.94           C
ATOM   1496  CD1 ILE A  98      -1.905  -7.026  16.954  1.00  8.73           C
ATOM   1497  H   ILE A  98      -4.215  -3.639  17.470  1.00  6.90           H
ATOM   1498  HA  ILE A  98      -4.978  -4.973  14.974  1.00  6.87           H
ATOM   1499  HB  ILE A  98      -4.371  -6.088  17.725  1.00  6.72           H
ATOM   1500 HG12 ILE A  98      -2.685  -6.128  15.170  1.00  9.19           H
ATOM   1501 HG13 ILE A  98      -2.428  -5.026  16.531  1.00  9.19           H
ATOM   1502 HG21 ILE A  98      -4.309  -8.300  16.469  1.00  8.33           H
ATOM   1503 HG22 ILE A  98      -5.907  -7.593  16.518  1.00  8.33           H
ATOM   1504 HG23 ILE A  98      -4.924  -7.460  15.045  1.00  8.33           H
ATOM   1505 HD11 ILE A  98      -0.865  -6.805  16.714  1.00 10.47           H
ATOM   1506 HD12 ILE A  98      -2.043  -6.945  18.033  1.00 10.47           H
ATOM   1507 HD13 ILE A  98      -2.125  -8.044  16.640  1.00 10.47           H
ATOM   1508  N   MET A  99      -7.429  -4.921  15.388  1.00  5.32           N
ATOM   1509  CA  MET A  99      -8.861  -5.019  15.587  1.00  3.90           C
ATOM   1510  C   MET A  99      -9.274  -6.462  15.796  1.00  5.71           C
ATOM   1511  O   MET A  99     -10.009  -6.756  16.741  1.00  4.88           O
ATOM   1512  CB  MET A  99      -9.646  -4.443  14.424  1.00  5.13           C
ATOM   1513  CG  MET A  99      -9.530  -2.916  14.419  1.00  6.81           C
ATOM   1514  SD  MET A  99     -10.540  -2.117  13.132  1.00  6.35           S
ATOM   1515  CE  MET A  99      -9.677  -2.615  11.622  1.00  5.67           C
ATOM   1516  H   MET A  99      -7.081  -4.789  14.449  1.00  6.38           H
ATOM   1517  HA  MET A  99      -9.129  -4.450  16.473  1.00  4.67           H
ATOM   1518  HB2 MET A  99      -9.274  -4.855  13.488  1.00  6.15           H
ATOM   1519  HB3 MET A  99     -10.692  -4.717  14.513  1.00  6.15           H
ATOM   1520  HG2 MET A  99      -9.861  -2.546  15.388  1.00  8.17           H
ATOM   1521  HG3 MET A  99      -8.487  -2.630  14.284  1.00  8.17           H
ATOM   1522  HE1 MET A  99     -10.214  -2.252  10.747  1.00  6.80           H
ATOM   1523  HE2 MET A  99      -8.669  -2.211  11.627  1.00  6.80           H
ATOM   1524  HE3 MET A  99      -9.625  -3.700  11.579  1.00  6.80           H
ATOM   1525  N   LEU A 100      -8.848  -7.357  14.903  1.00  4.07           N
ATOM   1526  CA  LEU A 100      -9.238  -8.759  14.890  1.00  4.51           C
ATOM   1527  C   LEU A 100      -8.009  -9.553  14.498  1.00  4.76           C
ATOM   1528  O   LEU A 100      -7.208  -9.105  13.679  1.00  5.48           O
ATOM   1529  CB  LEU A 100     -10.396  -9.033  13.902  1.00  5.13           C
ATOM   1530  CG  LEU A 100     -11.676  -8.257  14.274  1.00  9.49           C
ATOM   1531  CD1 LEU A 100     -12.639  -8.201  13.096  1.00 12.64           C
ATOM   1532  CD2 LEU A 100     -12.363  -8.867  15.490  1.00  8.00           C
ATOM   1533  H   LEU A 100      -8.197  -7.057  14.189  1.00  4.87           H
ATOM   1534  HA  LEU A 100      -9.540  -9.084  15.884  1.00  5.40           H
ATOM   1535  HB2 LEU A 100     -10.067  -8.715  12.916  1.00  6.15           H
ATOM   1536  HB3 LEU A 100     -10.600 -10.100  13.846  1.00  6.15           H
ATOM   1537  HG  LEU A 100     -11.434  -7.226  14.512  1.00 11.38           H
ATOM   1538 HD11 LEU A 100     -13.492  -7.568  13.345  1.00 15.16           H
ATOM   1539 HD12 LEU A 100     -12.126  -7.776  12.233  1.00 15.16           H
ATOM   1540 HD13 LEU A 100     -12.983  -9.207  12.858  1.00 15.16           H
ATOM   1541 HD21 LEU A 100     -13.218  -8.257  15.779  1.00  9.59           H
ATOM   1542 HD22 LEU A 100     -12.701  -9.878  15.260  1.00  9.59           H
ATOM   1543 HD23 LEU A 100     -11.671  -8.918  16.329  1.00  9.59           H
ATOM   1544  N   PHE A 101      -7.886 -10.767  15.042  1.00  5.65           N
ATOM   1545  CA  PHE A 101      -6.860 -11.724  14.640  1.00  4.86           C
ATOM   1546  C   PHE A 101      -7.599 -12.985  14.262  1.00  6.49           C
ATOM   1547  O   PHE A 101      -7.902 -13.782  15.136  1.00  5.66           O
ATOM   1548  CB  PHE A 101      -5.831 -11.880  15.765  1.00  8.63           C
ATOM   1549  CG  PHE A 101      -4.604 -12.642  15.309  1.00  6.41           C
ATOM   1550  CD1 PHE A 101      -4.613 -14.047  15.246  1.00  8.11           C
ATOM   1551  CD2 PHE A 101      -3.461 -11.945  14.897  1.00  6.73           C
ATOM   1552  CE1 PHE A 101      -3.510 -14.744  14.737  1.00 10.19           C
ATOM   1553  CE2 PHE A 101      -2.333 -12.652  14.442  1.00  7.75           C
ATOM   1554  CZ  PHE A 101      -2.359 -14.046  14.355  1.00  9.75           C
ATOM   1555  H   PHE A 101      -8.564 -11.067  15.724  1.00  6.78           H
ATOM   1556  HA  PHE A 101      -6.334 -11.362  13.756  1.00  5.82           H
ATOM   1557  HB2 PHE A 101      -5.519 -10.884  16.088  1.00 10.35           H
ATOM   1558  HB3 PHE A 101      -6.289 -12.390  16.616  1.00 10.35           H
ATOM   1559  HD1 PHE A 101      -5.477 -14.598  15.579  1.00  9.73           H
ATOM   1560  HD2 PHE A 101      -3.440 -10.864  14.942  1.00  8.08           H
ATOM   1561  HE1 PHE A 101      -3.542 -15.821  14.664  1.00 12.22           H
ATOM   1562  HE2 PHE A 101      -1.453 -12.109  14.134  1.00  9.29           H
ATOM   1563  HZ  PHE A 101      -1.531 -14.588  13.944  1.00 11.70           H
ATOM   1564  N   GLY A 102      -7.986 -13.086  12.997  1.00  6.47           N
ATOM   1565  CA  GLY A 102      -8.947 -14.064  12.536  1.00  6.90           C
ATOM   1566  C   GLY A 102     -10.183 -13.971  13.428  1.00  7.36           C
ATOM   1567  O   GLY A 102     -10.663 -12.883  13.761  1.00  6.71           O
ATOM   1568  H   GLY A 102      -7.739 -12.348  12.353  1.00  7.76           H
ATOM   1569  HA2 GLY A 102      -9.222 -13.847  11.507  1.00  8.27           H
ATOM   1570  HA3 GLY A 102      -8.520 -15.060  12.615  1.00  8.27           H
ATOM   1571  N   ASN A 103     -10.664 -15.133  13.867  1.00  6.49           N
ATOM   1572  CA  ASN A 103     -11.806 -15.258  14.737  1.00  6.13           C
ATOM   1573  C   ASN A 103     -11.393 -15.413  16.206  1.00  6.87           C
ATOM   1574  O   ASN A 103     -12.237 -15.784  17.045  1.00  8.61           O
ATOM   1575  CB  ASN A 103     -12.701 -16.418  14.261  1.00  8.08           C
ATOM   1576  CG  ASN A 103     -14.147 -16.217  14.696  1.00 18.02           C
ATOM   1577  OD1 ASN A 103     -14.710 -15.145  14.506  1.00 17.50           O
ATOM   1578  ND2 ASN A 103     -14.802 -17.266  15.185  1.00 18.51           N
ATOM   1579  H   ASN A 103     -10.184 -15.980  13.615  1.00  7.78           H
ATOM   1580  HA  ASN A 103     -12.388 -14.341  14.660  1.00  7.35           H
ATOM   1581  HB2 ASN A 103     -12.702 -16.404  13.169  1.00  9.69           H
ATOM   1582  HB3 ASN A 103     -12.307 -17.374  14.611  1.00  9.69           H
ATOM   1583 HD21 ASN A 103     -15.778 -17.186  15.428  1.00 22.20           H
ATOM   1584 HD22 ASN A 103     -14.314 -18.140  15.327  1.00 22.20           H
ATOM   1585  N   GLU A 104     -10.126 -15.154  16.551  1.00  7.00           N
ATOM   1586  CA  GLU A 104      -9.629 -15.375  17.885  1.00  4.83           C
ATOM   1587  C   GLU A 104     -10.218 -14.393  18.887  1.00  6.12           C
ATOM   1588  O   GLU A 104     -10.488 -13.228  18.600  1.00  6.58           O
ATOM   1589  CB  GLU A 104      -8.112 -15.305  17.974  1.00  6.16           C
ATOM   1590  CG  GLU A 104      -7.410 -16.414  17.179  1.00  6.04           C
ATOM   1591  CD  GLU A 104      -5.929 -16.550  17.536  1.00  6.81           C
ATOM   1592  OE1 GLU A 104      -5.502 -16.100  18.613  1.00  8.18           O
ATOM   1593  OE2 GLU A 104      -5.220 -17.165  16.706  1.00  7.79           O1-
ATOM   1594  H   GLU A 104      -9.460 -14.842  15.861  1.00  8.39           H
ATOM   1595  HA  GLU A 104      -9.905 -16.387  18.192  1.00  5.79           H
ATOM   1596  HB2 GLU A 104      -7.750 -14.327  17.659  1.00  7.39           H
ATOM   1597  HB3 GLU A 104      -7.859 -15.428  19.027  1.00  7.39           H
ATOM   1598  HG2 GLU A 104      -7.884 -17.371  17.399  1.00  7.24           H
ATOM   1599  HG3 GLU A 104      -7.523 -16.274  16.105  1.00  7.24           H
ATOM   1600  N   VAL A 105     -10.378 -14.878  20.117  1.00  5.49           N
ATOM   1601  CA  VAL A 105     -10.591 -14.060  21.312  1.00  4.90           C
ATOM   1602  C   VAL A 105      -9.333 -14.157  22.155  1.00  5.79           C
ATOM   1603  O   VAL A 105      -8.945 -15.259  22.549  1.00  5.96           O
ATOM   1604  CB  VAL A 105     -11.827 -14.555  22.063  1.00  8.12           C
ATOM   1605  CG1 VAL A 105     -12.016 -13.756  23.344  1.00  8.30           C
ATOM   1606  CG2 VAL A 105     -13.062 -14.448  21.186  1.00  9.03           C
ATOM   1607  H   VAL A 105     -10.165 -15.852  20.279  1.00  6.58           H
ATOM   1608  HA  VAL A 105     -10.762 -13.022  21.033  1.00  5.87           H
ATOM   1609  HB  VAL A 105     -11.673 -15.605  22.324  1.00  9.74           H
ATOM   1610 HG11 VAL A 105     -12.914 -14.106  23.858  1.00  9.95           H
ATOM   1611 HG12 VAL A 105     -11.172 -13.908  24.015  1.00  9.95           H
ATOM   1612 HG13 VAL A 105     -12.123 -12.696  23.111  1.00  9.95           H
ATOM   1613 HG21 VAL A 105     -13.940 -14.748  21.759  1.00 10.83           H
ATOM   1614 HG22 VAL A 105     -13.181 -13.424  20.835  1.00 10.83           H
ATOM   1615 HG23 VAL A 105     -12.973 -15.117  20.333  1.00 10.83           H
ATOM   1616  N   ILE A 106      -8.712 -13.006  22.430  1.00  6.12           N
ATOM   1617  CA  ILE A 106      -7.471 -12.910  23.184  1.00  5.27           C
ATOM   1618  C   ILE A 106      -7.704 -11.928  24.319  1.00  7.10           C
ATOM   1619  O   ILE A 106      -8.179 -10.818  24.112  1.00  7.44           O
ATOM   1620  CB  ILE A 106      -6.295 -12.447  22.289  1.00  5.50           C
ATOM   1621  CG1 ILE A 106      -6.149 -13.381  21.061  1.00  6.98           C
ATOM   1622  CG2 ILE A 106      -4.989 -12.363  23.120  1.00  6.96           C
ATOM   1623  CD1 ILE A 106      -5.163 -12.848  20.023  1.00  8.18           C
ATOM   1624  H   ILE A 106      -9.101 -12.150  22.069  1.00  7.34           H
ATOM   1625  HA  ILE A 106      -7.219 -13.883  23.604  1.00  6.32           H
ATOM   1626  HB  ILE A 106      -6.516 -11.442  21.938  1.00  6.60           H
ATOM   1627 HG12 ILE A 106      -5.842 -14.375  21.385  1.00  8.37           H
ATOM   1628 HG13 ILE A 106      -7.100 -13.471  20.538  1.00  8.37           H
ATOM   1629 HG21 ILE A 106      -4.156 -12.040  22.499  1.00  8.34           H
ATOM   1630 HG22 ILE A 106      -5.098 -11.629  23.916  1.00  8.34           H
ATOM   1631 HG23 ILE A 106      -4.759 -13.331  23.561  1.00  8.34           H
ATOM   1632 HD11 ILE A 106      -5.176 -13.495  19.146  1.00  9.81           H
ATOM   1633 HD12 ILE A 106      -5.447 -11.842  19.714  1.00  9.81           H
ATOM   1634 HD13 ILE A 106      -4.157 -12.835  20.435  1.00  9.81           H
ATOM   1635  N   ASN A 107      -7.382 -12.379  25.534  1.00  7.02           N
ATOM   1636  CA  ASN A 107      -7.467 -11.553  26.737  1.00  8.94           C
ATOM   1637  C   ASN A 107      -6.219 -11.789  27.566  1.00 10.04           C
ATOM   1638  O   ASN A 107      -6.129 -12.749  28.329  1.00 11.59           O
ATOM   1639  CB  ASN A 107      -8.687 -11.913  27.593  1.00 11.05           C
ATOM   1640  CG  ASN A 107      -9.972 -11.489  26.941  1.00 12.32           C
ATOM   1641  OD1 ASN A 107     -10.169 -10.304  26.675  1.00 12.41           O
ATOM   1642  ND2 ASN A 107     -10.880 -12.428  26.710  1.00 13.61           N
ATOM   1643  H   ASN A 107      -7.012 -13.312  25.631  1.00  8.41           H
ATOM   1644  HA  ASN A 107      -7.513 -10.502  26.451  1.00 10.73           H
ATOM   1645  HB2 ASN A 107      -8.692 -12.981  27.801  1.00 13.26           H
ATOM   1646  HB3 ASN A 107      -8.589 -11.349  28.524  1.00 13.26           H
ATOM   1647 HD21 ASN A 107     -11.778 -12.180  26.319  1.00 16.33           H
ATOM   1648 HD22 ASN A 107     -10.683 -13.389  26.952  1.00 16.33           H
ATOM   1649  N   THR A 108      -5.242 -10.921  27.393  1.00 11.51           N
ATOM   1650  CA  THR A 108      -4.001 -10.926  28.140  1.00 11.79           C
ATOM   1651  C   THR A 108      -3.724  -9.501  28.593  1.00 11.03           C
ATOM   1652  O   THR A 108      -4.395  -8.555  28.190  1.00  9.96           O
ATOM   1653  CB  THR A 108      -2.847 -11.440  27.277  1.00 11.92           C
ATOM   1654  OG1 THR A 108      -2.542 -10.519  26.243  1.00  9.69           O
ATOM   1655  CG2 THR A 108      -3.122 -12.819  26.671  1.00 11.90           C
ATOM   1656  H   THR A 108      -5.369 -10.180  26.717  1.00 13.80           H
ATOM   1657  HA  THR A 108      -4.080 -11.551  29.031  1.00 14.14           H
ATOM   1658  HB  THR A 108      -1.969 -11.534  27.911  1.00 14.30           H
ATOM   1659  HG1 THR A 108      -3.327 -10.415  25.698  1.00 11.62           H
ATOM   1660 HG21 THR A 108      -2.250 -13.152  26.109  1.00 14.27           H
ATOM   1661 HG22 THR A 108      -3.337 -13.536  27.463  1.00 14.27           H
ATOM   1662 HG23 THR A 108      -3.963 -12.764  25.984  1.00 14.27           H
ATOM   1663  N   GLU A 109      -2.689  -9.359  29.414  1.00 12.48           N
ATOM   1664  CA  GLU A 109      -2.245  -8.055  29.834  1.00 11.30           C
ATOM   1665  C   GLU A 109      -1.808  -7.171  28.661  1.00 11.66           C
ATOM   1666  O   GLU A 109      -2.156  -6.002  28.654  1.00 12.47           O
ATOM   1667  CB  GLU A 109      -1.160  -8.253  30.884  1.00 14.49           C
ATOM   1668  CG  GLU A 109      -0.620  -6.920  31.393  1.00 13.42           C
ATOM   1669  CD  GLU A 109       0.232  -7.044  32.648  1.00 17.78           C
ATOM   1670  OE1 GLU A 109       0.305  -8.136  33.260  1.00 16.99           O
ATOM   1671  OE2 GLU A 109       0.813  -5.991  32.984  1.00 16.58           O1-
ATOM   1672  H   GLU A 109      -2.140 -10.161  29.682  1.00 14.97           H
ATOM   1673  HA  GLU A 109      -3.086  -7.567  30.329  1.00 13.55           H
ATOM   1674  HB2 GLU A 109      -1.583  -8.825  31.712  1.00 17.38           H
ATOM   1675  HB3 GLU A 109      -0.332  -8.818  30.453  1.00 17.38           H
ATOM   1676  HG2 GLU A 109      -0.034  -6.416  30.623  1.00 16.10           H
ATOM   1677  HG3 GLU A 109      -1.446  -6.242  31.612  1.00 16.10           H
ATOM   1678  N   ARG A 110      -1.060  -7.690  27.687  1.00 11.41           N
ATOM   1679  CA  ARG A 110      -0.610  -6.916  26.540  1.00 10.46           C
ATOM   1680  C   ARG A 110      -1.679  -6.739  25.489  1.00 10.31           C
ATOM   1681  O   ARG A 110      -1.575  -5.812  24.712  1.00  8.68           O
ATOM   1682  CB  ARG A 110       0.576  -7.577  25.821  1.00 16.29           C
ATOM   1683  CG  ARG A 110       1.923  -7.300  26.473  1.00 18.27           C
ATOM   1684  CD  ARG A 110       3.022  -7.793  25.528  1.00 12.90           C
ATOM   1685  NE  ARG A 110       3.399  -6.802  24.493  1.00 12.09           N
ATOM   1686  CZ  ARG A 110       4.190  -7.067  23.447  1.00 11.05           C
ATOM   1687  NH1 ARG A 110       4.566  -8.312  23.195  1.00 11.16           N
ATOM   1688  NH2 ARG A 110       4.622  -6.114  22.619  1.00  9.91           N1+
ATOM   1689  H   ARG A 110      -0.787  -8.662  27.743  1.00 13.68           H
ATOM   1690  HA  ARG A 110      -0.315  -5.917  26.865  1.00 12.55           H
ATOM   1691  HB2 ARG A 110       0.401  -8.650  25.741  1.00 19.55           H
ATOM   1692  HB3 ARG A 110       0.641  -7.181  24.807  1.00 19.55           H
ATOM   1693  HG2 ARG A 110       2.037  -6.225  26.611  1.00 21.91           H
ATOM   1694  HG3 ARG A 110       1.985  -7.808  27.436  1.00 21.91           H
ATOM   1695  HD2 ARG A 110       3.902  -8.080  26.104  1.00 15.48           H
ATOM   1696  HD3 ARG A 110       2.648  -8.685  25.025  1.00 15.48           H
ATOM   1697  HE  ARG A 110       3.150  -5.836  24.655  1.00 14.51           H
ATOM   1698 HH11 ARG A 110       4.275  -9.065  23.801  1.00 13.39           H
ATOM   1699 HH12 ARG A 110       5.160  -8.501  22.398  1.00 13.39           H
ATOM   1700 HH21 ARG A 110       4.360  -5.147  22.755  1.00 11.89           H
ATOM   1701 HH22 ARG A 110       5.221  -6.370  21.848  1.00 11.89           H
ATOM   1702  N   LEU A 111      -2.582  -7.691  25.320  1.00  8.09           N
ATOM   1703  CA  LEU A 111      -3.362  -7.813  24.102  1.00  5.61           C
ATOM   1704  C   LEU A 111      -4.784  -8.210  24.433  1.00  6.82           C
ATOM   1705  O   LEU A 111      -5.033  -9.233  25.084  1.00  8.71           O
ATOM   1706  CB  LEU A 111      -2.602  -8.808  23.188  1.00  9.03           C
ATOM   1707  CG  LEU A 111      -3.135  -8.953  21.777  1.00 10.09           C
ATOM   1708  CD1 LEU A 111      -3.090  -7.616  21.026  1.00  8.40           C
ATOM   1709  CD2 LEU A 111      -2.275  -9.975  21.026  1.00  9.88           C
ATOM   1710  H   LEU A 111      -2.606  -8.463  25.969  1.00  9.71           H
ATOM   1711  HA  LEU A 111      -3.390  -6.849  23.600  1.00  6.72           H
ATOM   1712  HB2 LEU A 111      -1.556  -8.506  23.124  1.00 10.83           H
ATOM   1713  HB3 LEU A 111      -2.633  -9.790  23.662  1.00 10.83           H
ATOM   1714  HG  LEU A 111      -4.155  -9.334  21.828  1.00 12.11           H
ATOM   1715 HD11 LEU A 111      -3.323  -7.768  19.974  1.00 10.07           H
ATOM   1716 HD12 LEU A 111      -3.825  -6.938  21.447  1.00 10.07           H
ATOM   1717 HD13 LEU A 111      -2.100  -7.174  21.108  1.00 10.07           H
ATOM   1718 HD21 LEU A 111      -2.631 -10.048  19.999  1.00 11.85           H
ATOM   1719 HD22 LEU A 111      -1.231  -9.655  21.016  1.00 11.85           H
ATOM   1720 HD23 LEU A 111      -2.339 -10.959  21.488  1.00 11.85           H
ATOM   1721  N   THR A 112      -5.724  -7.396  23.971  1.00  6.13           N
ATOM   1722  CA  THR A 112      -7.160  -7.656  23.997  1.00  5.46           C
ATOM   1723  C   THR A 112      -7.682  -7.607  22.565  1.00  7.01           C
ATOM   1724  O   THR A 112      -7.576  -6.586  21.892  1.00  6.42           O
ATOM   1725  CB  THR A 112      -7.902  -6.661  24.892  1.00  8.55           C
ATOM   1726  OG1 THR A 112      -7.487  -6.842  26.221  1.00  8.96           O
ATOM   1727  CG2 THR A 112      -9.415  -6.870  24.864  1.00  8.07           C
ATOM   1728  H   THR A 112      -5.424  -6.534  23.539  1.00  7.35           H
ATOM   1729  HA  THR A 112      -7.315  -8.646  24.412  1.00  6.54           H
ATOM   1730  HB  THR A 112      -7.674  -5.643  24.587  1.00 10.26           H
ATOM   1731  HG1 THR A 112      -6.560  -6.586  26.284  1.00 10.74           H
ATOM   1732 HG21 THR A 112      -9.901  -6.140  25.507  1.00  9.68           H
ATOM   1733 HG22 THR A 112      -9.796  -6.740  23.850  1.00  9.68           H
ATOM   1734 HG23 THR A 112      -9.668  -7.868  25.224  1.00  9.68           H
ATOM   1735  N   VAL A 113      -8.223  -8.723  22.100  1.00  7.01           N
ATOM   1736  CA  VAL A 113      -8.721  -8.876  20.742  1.00  5.53           C
ATOM   1737  C   VAL A 113     -10.046  -9.634  20.875  1.00  5.21           C
ATOM   1738  O   VAL A 113     -10.068 -10.655  21.568  1.00  6.54           O
ATOM   1739  CB  VAL A 113      -7.725  -9.617  19.818  1.00  4.94           C
ATOM   1740  CG1 VAL A 113      -8.308  -9.777  18.417  1.00  8.02           C
ATOM   1741  CG2 VAL A 113      -6.400  -8.859  19.671  1.00  7.66           C
ATOM   1742  H   VAL A 113      -8.275  -9.531  22.704  1.00  8.41           H
ATOM   1743  HA  VAL A 113      -8.856  -7.901  20.297  1.00  6.63           H
ATOM   1744  HB  VAL A 113      -7.531 -10.614  20.207  1.00  5.92           H
ATOM   1745 HG11 VAL A 113      -7.599 -10.313  17.787  1.00  9.62           H
ATOM   1746 HG12 VAL A 113      -9.227 -10.357  18.444  1.00  9.62           H
ATOM   1747 HG13 VAL A 113      -8.505  -8.798  17.979  1.00  9.62           H
ATOM   1748 HG21 VAL A 113      -5.717  -9.430  19.044  1.00  9.19           H
ATOM   1749 HG22 VAL A 113      -6.578  -7.887  19.208  1.00  9.19           H
ATOM   1750 HG23 VAL A 113      -5.941  -8.704  20.642  1.00  9.19           H
ATOM   1751  N   PRO A 114     -11.138  -9.251  20.208  1.00  6.68           N
ATOM   1752  CA  PRO A 114     -11.296  -8.049  19.406  1.00  5.73           C
ATOM   1753  C   PRO A 114     -10.915  -6.783  20.180  1.00  6.46           C
ATOM   1754  O   PRO A 114     -11.034  -6.703  21.405  1.00  6.60           O
ATOM   1755  CB  PRO A 114     -12.789  -8.000  19.090  1.00  7.90           C
ATOM   1756  CG  PRO A 114     -13.162  -9.486  19.041  1.00  7.80           C
ATOM   1757  CD  PRO A 114     -12.349 -10.059  20.180  1.00  7.06           C
ATOM   1758  HA  PRO A 114     -10.755  -8.149  18.472  1.00  6.86           H
ATOM   1759  HB2 PRO A 114     -13.311  -7.549  19.934  1.00  9.47           H
ATOM   1760  HB3 PRO A 114     -13.038  -7.477  18.165  1.00  9.47           H
ATOM   1761  HG2 PRO A 114     -14.215  -9.644  19.248  1.00  9.36           H
ATOM   1762  HG3 PRO A 114     -12.882  -9.920  18.083  1.00  9.36           H
ATOM   1763  HD2 PRO A 114     -12.893  -9.951  21.116  1.00  8.46           H
ATOM   1764  HD3 PRO A 114     -12.124 -11.101  19.945  1.00  8.46           H
ATOM   1765  N   HIS A 115     -10.426  -5.767  19.465  1.00  4.78           N
ATOM   1766  CA  HIS A 115     -10.090  -4.496  20.095  1.00  5.19           C
ATOM   1767  C   HIS A 115     -11.249  -3.998  20.949  1.00  5.60           C
ATOM   1768  O   HIS A 115     -12.385  -4.033  20.494  1.00  5.53           O
ATOM   1769  CB  HIS A 115      -9.713  -3.504  18.998  1.00  3.66           C
ATOM   1770  CG  HIS A 115      -9.411  -2.112  19.476  1.00  4.17           C
ATOM   1771  ND1 HIS A 115     -10.349  -1.182  19.850  1.00  5.36           N
ATOM   1772  CD2 HIS A 115      -8.179  -1.584  19.671  1.00  5.90           C
ATOM   1773  CE1 HIS A 115      -9.691  -0.079  20.222  1.00  4.87           C
ATOM   1774  NE2 HIS A 115      -8.376  -0.292  20.168  1.00  6.76           N
ATOM   1775  H   HIS A 115     -10.288  -5.858  18.467  1.00  5.73           H
ATOM   1776  HA  HIS A 115      -9.206  -4.648  20.716  1.00  6.22           H
ATOM   1777  HB2 HIS A 115     -10.522  -3.444  18.274  1.00  4.38           H
ATOM   1778  HB3 HIS A 115      -8.821  -3.873  18.509  1.00  4.38           H
ATOM   1779  HD1 HIS A 115     -11.348  -1.289  19.783  1.00  6.42           H
ATOM   1780  HD2 HIS A 115      -7.235  -2.076  19.489  1.00  7.07           H
ATOM   1781  HE1 HIS A 115     -10.147   0.849  20.524  1.00  5.84           H
ATOM   1782  N   TYR A 116     -10.932  -3.573  22.171  1.00  5.03           N
ATOM   1783  CA  TYR A 116     -11.952  -3.392  23.195  1.00  3.84           C
ATOM   1784  C   TYR A 116     -13.013  -2.366  22.809  1.00  7.00           C
ATOM   1785  O   TYR A 116     -14.136  -2.504  23.306  1.00  6.44           O
ATOM   1786  CB  TYR A 116     -11.299  -3.002  24.512  1.00  7.75           C
ATOM   1787  CG  TYR A 116     -10.828  -1.567  24.573  1.00  6.46           C
ATOM   1788  CD1 TYR A 116      -9.811  -1.092  23.721  1.00  6.30           C
ATOM   1789  CD2 TYR A 116     -11.417  -0.705  25.497  1.00  5.56           C
ATOM   1790  CE1 TYR A 116      -9.453   0.253  23.754  1.00  6.63           C
ATOM   1791  CE2 TYR A 116     -11.028   0.621  25.585  1.00  6.89           C
ATOM   1792  CZ  TYR A 116     -10.057   1.102  24.696  1.00  6.20           C
ATOM   1793  OH  TYR A 116      -9.705   2.416  24.740  1.00  5.88           O
ATOM   1794  H   TYR A 116      -9.961  -3.540  22.456  1.00  6.03           H
ATOM   1795  HA  TYR A 116     -12.445  -4.352  23.354  1.00  4.60           H
ATOM   1796  HB2 TYR A 116     -12.019  -3.180  25.311  1.00  9.29           H
ATOM   1797  HB3 TYR A 116     -10.443  -3.656  24.680  1.00  9.29           H
ATOM   1798  HD1 TYR A 116      -9.335  -1.732  22.998  1.00  7.55           H
ATOM   1799  HD2 TYR A 116     -12.184  -1.072  26.164  1.00  6.67           H
ATOM   1800  HE1 TYR A 116      -8.713   0.618  23.075  1.00  7.95           H
ATOM   1801  HE2 TYR A 116     -11.474   1.276  26.322  1.00  8.26           H
ATOM   1802  HH  TYR A 116      -8.862   2.560  24.301  1.00  7.05           H
ATOM   1803  N   ASP A 117     -12.685  -1.340  21.992  1.00  6.04           N
ATOM   1804  CA  ASP A 117     -13.593  -0.207  21.736  1.00  6.74           C
ATOM   1805  C   ASP A 117     -14.053  -0.137  20.283  1.00  4.77           C
ATOM   1806  O   ASP A 117     -14.804   0.773  19.926  1.00  6.09           O
ATOM   1807  CB  ASP A 117     -12.930   1.113  22.131  1.00  5.76           C
ATOM   1808  CG  ASP A 117     -13.993   2.189  22.389  1.00  5.62           C
ATOM   1809  OD1 ASP A 117     -15.011   1.843  23.031  1.00  6.35           O
ATOM   1810  OD2 ASP A 117     -13.760   3.357  22.006  1.00  5.35           O1-
ATOM   1811  H   ASP A 117     -11.721  -1.239  21.717  1.00  7.24           H
ATOM   1812  HA  ASP A 117     -14.488  -0.344  22.343  1.00  8.08           H
ATOM   1813  HB2 ASP A 117     -12.400   0.964  23.070  1.00  6.91           H
ATOM   1814  HB3 ASP A 117     -12.210   1.448  21.388  1.00  6.91           H
ATOM   1815  N   MET A 118     -13.653  -1.076  19.421  1.00  5.14           N
ATOM   1816  CA  MET A 118     -13.868  -0.901  17.998  1.00  5.60           C
ATOM   1817  C   MET A 118     -15.343  -0.836  17.631  1.00  7.20           C
ATOM   1818  O   MET A 118     -15.683  -0.136  16.688  1.00  6.41           O
ATOM   1819  CB  MET A 118     -13.169  -1.990  17.185  1.00  5.77           C
ATOM   1820  CG  MET A 118     -13.683  -3.417  17.426  1.00  5.31           C
ATOM   1821  SD  MET A 118     -12.775  -4.677  16.500  1.00  6.47           S
ATOM   1822  CE  MET A 118     -13.342  -4.252  14.827  1.00  7.05           C
ATOM   1823  H   MET A 118     -13.085  -1.846  19.743  1.00  6.17           H
ATOM   1824  HA  MET A 118     -13.426   0.056  17.720  1.00  6.72           H
ATOM   1825  HB2 MET A 118     -13.283  -1.742  16.130  1.00  6.91           H
ATOM   1826  HB3 MET A 118     -12.105  -1.964  17.425  1.00  6.91           H
ATOM   1827  HG2 MET A 118     -13.632  -3.652  18.483  1.00  6.36           H
ATOM   1828  HG3 MET A 118     -14.731  -3.473  17.129  1.00  6.36           H
ATOM   1829  HE1 MET A 118     -13.017  -5.007  14.112  1.00  8.46           H
ATOM   1830  HE2 MET A 118     -14.428  -4.197  14.824  1.00  8.46           H
ATOM   1831  HE3 MET A 118     -12.943  -3.281  14.534  1.00  8.46           H
ATOM   1832  N   LYS A 119     -16.234  -1.533  18.353  1.00  5.21           N
ATOM   1833  CA  LYS A 119     -17.666  -1.553  18.006  1.00  6.77           C
ATOM   1834  C   LYS A 119     -18.353  -0.225  18.317  1.00  6.43           C
ATOM   1835  O   LYS A 119     -19.509  -0.035  17.930  1.00  8.87           O
ATOM   1836  CB  LYS A 119     -18.384  -2.712  18.715  1.00  6.98           C
ATOM   1837  CG  LYS A 119     -17.864  -4.082  18.287  1.00  8.25           C
ATOM   1838  CD  LYS A 119     -18.649  -5.192  19.013  1.00 12.25           C
ATOM   1839  CE  LYS A 119     -18.117  -6.572  18.623  1.00 16.44           C
ATOM   1840  NZ  LYS A 119     -18.889  -7.633  19.289  1.00 19.94           N1+
ATOM   1841  H   LYS A 119     -15.919  -2.057  19.161  1.00  6.25           H
ATOM   1842  HA  LYS A 119     -17.754  -1.736  16.941  1.00  8.12           H
ATOM   1843  HB2 LYS A 119     -18.283  -2.598  19.794  1.00  8.37           H
ATOM   1844  HB3 LYS A 119     -19.447  -2.667  18.471  1.00  8.37           H
ATOM   1845  HG2 LYS A 119     -17.987  -4.205  17.211  1.00  9.90           H
ATOM   1846  HG3 LYS A 119     -16.810  -4.171  18.542  1.00  9.90           H
ATOM   1847  HD2 LYS A 119     -18.541  -5.064  20.091  1.00 14.70           H
ATOM   1848  HD3 LYS A 119     -19.705  -5.131  18.743  1.00 14.70           H
ATOM   1849  HE2 LYS A 119     -18.192  -6.694  17.542  1.00 19.72           H
ATOM   1850  HE3 LYS A 119     -17.070  -6.645  18.921  1.00 19.72           H
ATOM   1851  HZ1 LYS A 119     -18.532  -8.537  19.021  1.00 23.92           H
ATOM   1852  HZ2 LYS A 119     -18.808  -7.526  20.291  1.00 23.92           H
ATOM   1853  HZ3 LYS A 119     -19.868  -7.574  19.028  1.00 23.92           H
ATOM   1854  N   ASN A 120     -17.642   0.678  18.996  1.00  6.52           N
ATOM   1855  CA  ASN A 120     -18.115   2.021  19.305  1.00  6.41           C
ATOM   1856  C   ASN A 120     -17.583   3.079  18.352  1.00  7.64           C
ATOM   1857  O   ASN A 120     -17.846   4.259  18.579  1.00  8.86           O
ATOM   1858  CB  ASN A 120     -17.770   2.360  20.757  1.00  7.29           C
ATOM   1859  CG  ASN A 120     -18.391   1.361  21.712  1.00  8.41           C
ATOM   1860  OD1 ASN A 120     -19.587   1.091  21.614  1.00 11.39           O
ATOM   1861  ND2 ASN A 120     -17.619   0.867  22.677  1.00 10.23           N
ATOM   1862  H   ASN A 120     -16.695   0.451  19.268  1.00  7.82           H
ATOM   1863  HA  ASN A 120     -19.200   2.039  19.231  1.00  7.69           H
ATOM   1864  HB2 ASN A 120     -16.695   2.453  20.900  1.00  8.74           H
ATOM   1865  HB3 ASN A 120     -18.242   3.321  20.973  1.00  8.74           H
ATOM   1866 HD21 ASN A 120     -18.014   0.219  23.339  1.00 12.27           H
ATOM   1867 HD22 ASN A 120     -16.652   1.151  22.756  1.00 12.27           H
ATOM   1868  N   ARG A 121     -16.784   2.709  17.347  1.00  6.31           N
ATOM   1869  CA  ARG A 121     -16.003   3.672  16.564  1.00  5.86           C
ATOM   1870  C   ARG A 121     -16.261   3.555  15.084  1.00  7.34           C
ATOM   1871  O   ARG A 121     -15.781   2.616  14.459  1.00  6.43           O
ATOM   1872  CB  ARG A 121     -14.528   3.457  16.842  1.00  5.85           C
ATOM   1873  CG  ARG A 121     -14.097   3.831  18.249  1.00  7.56           C
ATOM   1874  CD  ARG A 121     -12.709   3.251  18.490  1.00  5.40           C
ATOM   1875  NE  ARG A 121     -12.178   3.704  19.765  1.00  5.85           N
ATOM   1876  CZ  ARG A 121     -10.894   3.683  20.117  1.00  6.45           C
ATOM   1877  NH1 ARG A 121      -9.956   3.290  19.263  1.00  6.58           N
ATOM   1878  NH2 ARG A 121     -10.547   4.077  21.337  1.00  6.60           N1+
ATOM   1879  H   ARG A 121     -16.573   1.728  17.223  1.00  7.56           H
ATOM   1880  HA  ARG A 121     -16.253   4.693  16.860  1.00  7.03           H
ATOM   1881  HB2 ARG A 121     -14.269   2.419  16.625  1.00  7.01           H
ATOM   1882  HB3 ARG A 121     -13.968   4.094  16.152  1.00  7.01           H
ATOM   1883  HG2 ARG A 121     -14.102   4.913  18.369  1.00  9.06           H
ATOM   1884  HG3 ARG A 121     -14.770   3.386  18.983  1.00  9.06           H
ATOM   1885  HD2 ARG A 121     -12.749   2.162  18.486  1.00  6.48           H
ATOM   1886  HD3 ARG A 121     -12.053   3.577  17.684  1.00  6.48           H
ATOM   1887  HE  ARG A 121     -12.849   3.997  20.464  1.00  7.01           H
ATOM   1888 HH11 ARG A 121     -10.215   2.999  18.335  1.00  7.90           H
ATOM   1889 HH12 ARG A 121      -8.969   3.286  19.515  1.00  7.90           H
ATOM   1890 HH21 ARG A 121     -11.266   4.386  21.974  1.00  7.91           H
ATOM   1891 HH22 ARG A 121      -9.572   4.127  21.583  1.00  7.91           H
ATOM   1892  N   GLY A 122     -16.973   4.525  14.502  1.00  7.17           N
ATOM   1893  CA  GLY A 122     -17.141   4.520  13.059  1.00  7.64           C
ATOM   1894  C   GLY A 122     -15.799   4.581  12.328  1.00  5.93           C
ATOM   1895  O   GLY A 122     -15.679   3.990  11.261  1.00  6.33           O
ATOM   1896  H   GLY A 122     -17.351   5.278  15.050  1.00  8.60           H
ATOM   1897  HA2 GLY A 122     -17.640   3.592  12.773  1.00  9.16           H
ATOM   1898  HA3 GLY A 122     -17.747   5.370  12.755  1.00  9.16           H
ATOM   1899  N   PHE A 123     -14.790   5.256  12.900  1.00  6.90           N
ATOM   1900  CA  PHE A 123     -13.494   5.356  12.255  1.00  5.30           C
ATOM   1901  C   PHE A 123     -12.715   4.050  12.223  1.00  7.27           C
ATOM   1902  O   PHE A 123     -11.746   3.960  11.460  1.00  6.71           O
ATOM   1903  CB  PHE A 123     -12.639   6.489  12.839  1.00  6.33           C
ATOM   1904  CG  PHE A 123     -12.257   6.317  14.303  1.00  6.53           C
ATOM   1905  CD1 PHE A 123     -11.181   5.490  14.643  1.00  6.20           C
ATOM   1906  CD2 PHE A 123     -12.949   7.000  15.313  1.00  7.52           C
ATOM   1907  CE1 PHE A 123     -10.786   5.346  15.977  1.00  6.48           C
ATOM   1908  CE2 PHE A 123     -12.527   6.881  16.642  1.00  7.50           C
ATOM   1909  CZ  PHE A 123     -11.455   6.047  16.977  1.00  7.29           C
ATOM   1910  H   PHE A 123     -14.949   5.795  13.741  1.00  8.28           H
ATOM   1911  HA  PHE A 123     -13.671   5.625  11.218  1.00  6.36           H
ATOM   1912  HB2 PHE A 123     -11.733   6.550  12.244  1.00  7.60           H
ATOM   1913  HB3 PHE A 123     -13.178   7.433  12.723  1.00  7.60           H
ATOM   1914  HD1 PHE A 123     -10.635   4.952  13.878  1.00  7.44           H
ATOM   1915  HD2 PHE A 123     -13.774   7.652  15.074  1.00  9.02           H
ATOM   1916  HE1 PHE A 123      -9.947   4.710  16.226  1.00  7.77           H
ATOM   1917  HE2 PHE A 123     -13.035   7.428  17.418  1.00  8.99           H
ATOM   1918  HZ  PHE A 123     -11.122   5.970  18.003  1.00  8.74           H
ATOM   1919  N   MET A 124     -13.117   3.058  13.035  1.00  6.44           N
ATOM   1920  CA  MET A 124     -12.590   1.697  12.899  1.00  5.34           C
ATOM   1921  C   MET A 124     -13.517   0.836  12.044  1.00  7.19           C
ATOM   1922  O   MET A 124     -13.053   0.137  11.152  1.00  6.89           O
ATOM   1923  CB  MET A 124     -12.327   1.060  14.262  1.00  6.59           C
ATOM   1924  CG  MET A 124     -11.132   1.693  14.964  1.00  7.10           C
ATOM   1925  SD  MET A 124     -10.846   0.941  16.579  1.00  8.55           S
ATOM   1926  CE  MET A 124      -9.103   0.545  16.482  1.00  6.89           C
ATOM   1927  H   MET A 124     -13.881   3.222  13.672  1.00  7.72           H
ATOM   1928  HA  MET A 124     -11.632   1.751  12.394  1.00  6.40           H
ATOM   1929  HB2 MET A 124     -13.217   1.145  14.884  1.00  7.90           H
ATOM   1930  HB3 MET A 124     -12.120   0.001  14.123  1.00  7.90           H
ATOM   1931  HG2 MET A 124     -10.251   1.545  14.342  1.00  8.51           H
ATOM   1932  HG3 MET A 124     -11.303   2.757  15.098  1.00  8.51           H
ATOM   1933  HE1 MET A 124      -8.763   0.129  17.428  1.00  8.26           H
ATOM   1934  HE2 MET A 124      -8.946  -0.187  15.692  1.00  8.26           H
ATOM   1935  HE3 MET A 124      -8.534   1.443  16.253  1.00  8.26           H
ATOM   1936  N   LEU A 125     -14.833   0.878  12.277  1.00  6.50           N
ATOM   1937  CA  LEU A 125     -15.769  -0.013  11.599  1.00  5.46           C
ATOM   1938  C   LEU A 125     -15.979   0.292  10.131  1.00  4.95           C
ATOM   1939  O   LEU A 125     -16.097  -0.660   9.367  1.00  6.10           O
ATOM   1940  CB  LEU A 125     -17.115  -0.031  12.330  1.00  6.84           C
ATOM   1941  CG  LEU A 125     -17.113  -0.506  13.792  1.00  6.91           C
ATOM   1942  CD1 LEU A 125     -18.583  -0.571  14.252  1.00 12.94           C
ATOM   1943  CD2 LEU A 125     -16.497  -1.891  13.975  1.00  8.50           C
ATOM   1944  H   LEU A 125     -15.178   1.450  13.036  1.00  7.80           H
ATOM   1945  HA  LEU A 125     -15.355  -1.019  11.649  1.00  6.55           H
ATOM   1946  HB2 LEU A 125     -17.520   0.981  12.293  1.00  8.20           H
ATOM   1947  HB3 LEU A 125     -17.785  -0.680  11.764  1.00  8.20           H
ATOM   1948  HG  LEU A 125     -16.586   0.213  14.408  1.00  8.28           H
ATOM   1949 HD11 LEU A 125     -18.644  -0.794  15.312  1.00 15.52           H
ATOM   1950 HD12 LEU A 125     -19.069   0.388  14.080  1.00 15.52           H
ATOM   1951 HD13 LEU A 125     -19.117  -1.345  13.701  1.00 15.52           H
ATOM   1952 HD21 LEU A 125     -16.613  -2.209  15.011  1.00 10.20           H
ATOM   1953 HD22 LEU A 125     -16.992  -2.609  13.328  1.00 10.20           H
ATOM   1954 HD23 LEU A 125     -15.431  -1.859  13.743  1.00 10.20           H
ATOM   1955  N   TRP A 126     -16.082   1.566   9.746  1.00  5.53           N
ATOM   1956  CA  TRP A 126     -16.326   1.857   8.332  1.00  5.80           C
ATOM   1957  C   TRP A 126     -15.172   1.415   7.430  1.00  6.18           C
ATOM   1958  O   TRP A 126     -15.450   0.766   6.422  1.00  7.74           O
ATOM   1959  CB  TRP A 126     -16.688   3.334   8.097  1.00  6.28           C
ATOM   1960  CG  TRP A 126     -18.093   3.716   8.464  1.00  9.57           C
ATOM   1961  CD1 TRP A 126     -18.473   4.601   9.411  1.00  8.70           C
ATOM   1962  CD2 TRP A 126     -19.322   3.196   7.889  1.00  9.49           C
ATOM   1963  NE1 TRP A 126     -19.847   4.666   9.455  1.00 12.24           N
ATOM   1964  CE2 TRP A 126     -20.421   3.825   8.538  1.00 10.00           C
ATOM   1965  CE3 TRP A 126     -19.610   2.245   6.890  1.00 13.87           C
ATOM   1966  CZ2 TRP A 126     -21.751   3.523   8.194  1.00 14.22           C
ATOM   1967  CZ3 TRP A 126     -20.938   1.906   6.572  1.00 15.24           C
ATOM   1968  CH2 TRP A 126     -22.005   2.558   7.211  1.00 15.49           C
ATOM   1969  H   TRP A 126     -16.011   2.320  10.413  1.00  6.63           H
ATOM   1970  HA  TRP A 126     -17.194   1.271   8.026  1.00  6.95           H
ATOM   1971  HB2 TRP A 126     -16.007   3.987   8.630  1.00  7.53           H
ATOM   1972  HB3 TRP A 126     -16.587   3.536   7.030  1.00  7.53           H
ATOM   1973  HD1 TRP A 126     -17.806   5.174  10.036  1.00 10.43           H
ATOM   1974  HE1 TRP A 126     -20.349   5.290  10.074  1.00 14.68           H
ATOM   1975  HE3 TRP A 126     -18.802   1.748   6.383  1.00 16.63           H
ATOM   1976  HZ2 TRP A 126     -22.568   4.022   8.692  1.00 17.05           H
ATOM   1977  HZ3 TRP A 126     -21.135   1.157   5.819  1.00 18.28           H
ATOM   1978  HH2 TRP A 126     -23.024   2.305   6.954  1.00 18.58           H
ATOM   1979  N   PRO A 127     -13.895   1.709   7.774  1.00  5.53           N
ATOM   1980  CA  PRO A 127     -12.821   1.225   6.929  1.00  5.25           C
ATOM   1981  C   PRO A 127     -12.740  -0.301   6.932  1.00  7.85           C
ATOM   1982  O   PRO A 127     -12.485  -0.913   5.890  1.00  6.46           O
ATOM   1983  CB  PRO A 127     -11.557   1.885   7.506  1.00  7.83           C
ATOM   1984  CG  PRO A 127     -12.085   3.125   8.233  1.00  8.26           C
ATOM   1985  CD  PRO A 127     -13.400   2.614   8.813  1.00  6.48           C
ATOM   1986  HA  PRO A 127     -12.951   1.620   5.920  1.00  6.30           H
ATOM   1987  HB2 PRO A 127     -11.148   1.213   8.255  1.00  9.39           H
ATOM   1988  HB3 PRO A 127     -10.797   2.123   6.764  1.00  9.39           H
ATOM   1989  HG2 PRO A 127     -11.409   3.441   9.021  1.00  9.90           H
ATOM   1990  HG3 PRO A 127     -12.250   3.928   7.517  1.00  9.90           H
ATOM   1991  HD2 PRO A 127     -13.211   2.077   9.731  1.00  7.77           H
ATOM   1992  HD3 PRO A 127     -14.036   3.473   8.983  1.00  7.77           H
ATOM   1993  N   LEU A 128     -13.037  -0.942   8.065  1.00  5.39           N
ATOM   1994  CA  LEU A 128     -13.099  -2.400   8.104  1.00  5.33           C
ATOM   1995  C   LEU A 128     -14.190  -2.950   7.179  1.00  6.90           C
ATOM   1996  O   LEU A 128     -13.978  -3.925   6.449  1.00  7.03           O
ATOM   1997  CB  LEU A 128     -13.300  -2.861   9.549  1.00  5.94           C
ATOM   1998  CG  LEU A 128     -13.386  -4.378   9.744  1.00  5.61           C
ATOM   1999  CD1 LEU A 128     -12.104  -5.062   9.273  1.00  6.57           C
ATOM   2000  CD2 LEU A 128     -13.632  -4.663  11.218  1.00  7.04           C
ATOM   2001  H   LEU A 128     -13.259  -0.422   8.902  1.00  6.47           H
ATOM   2002  HA  LEU A 128     -12.136  -2.773   7.759  1.00  6.39           H
ATOM   2003  HB2 LEU A 128     -12.462  -2.484  10.136  1.00  7.12           H
ATOM   2004  HB3 LEU A 128     -14.216  -2.411   9.936  1.00  7.12           H
ATOM   2005  HG  LEU A 128     -14.221  -4.771   9.163  1.00  6.73           H
ATOM   2006 HD11 LEU A 128     -12.096  -6.100   9.605  1.00  7.88           H
ATOM   2007 HD12 LEU A 128     -12.067  -5.061   8.186  1.00  7.88           H
ATOM   2008 HD13 LEU A 128     -11.223  -4.554   9.666  1.00  7.88           H
ATOM   2009 HD21 LEU A 128     -13.719  -5.739  11.375  1.00  8.44           H
ATOM   2010 HD22 LEU A 128     -12.796  -4.280  11.807  1.00  8.44           H
ATOM   2011 HD23 LEU A 128     -14.557  -4.185  11.542  1.00  8.44           H
ATOM   2012  N   PHE A 129     -15.369  -2.322   7.193  1.00  7.29           N
ATOM   2013  CA  PHE A 129     -16.463  -2.770   6.351  1.00  8.01           C
ATOM   2014  C   PHE A 129     -16.121  -2.600   4.875  1.00  7.39           C
ATOM   2015  O   PHE A 129     -16.527  -3.425   4.063  1.00  8.61           O
ATOM   2016  CB  PHE A 129     -17.720  -1.992   6.718  1.00  7.39           C
ATOM   2017  CG  PHE A 129     -18.943  -2.362   5.907  1.00  9.00           C
ATOM   2018  CD1 PHE A 129     -19.546  -3.612   6.078  1.00 10.77           C
ATOM   2019  CD2 PHE A 129     -19.440  -1.461   4.957  1.00 11.99           C
ATOM   2020  CE1 PHE A 129     -20.650  -3.977   5.298  1.00 15.66           C
ATOM   2021  CE2 PHE A 129     -20.592  -1.795   4.228  1.00 14.63           C
ATOM   2022  CZ  PHE A 129     -21.195  -3.050   4.404  1.00 15.27           C
ATOM   2023  H   PHE A 129     -15.487  -1.479   7.736  1.00  8.74           H
ATOM   2024  HA  PHE A 129     -16.634  -3.830   6.526  1.00  9.61           H
ATOM   2025  HB2 PHE A 129     -17.926  -2.195   7.765  1.00  8.87           H
ATOM   2026  HB3 PHE A 129     -17.524  -0.926   6.614  1.00  8.87           H
ATOM   2027  HD1 PHE A 129     -19.149  -4.305   6.807  1.00 12.91           H
ATOM   2028  HD2 PHE A 129     -18.957  -0.508   4.806  1.00 14.38           H
ATOM   2029  HE1 PHE A 129     -21.090  -4.955   5.417  1.00 18.78           H
ATOM   2030  HE2 PHE A 129     -21.003  -1.086   3.527  1.00 17.55           H
ATOM   2031  HZ  PHE A 129     -22.070  -3.311   3.830  1.00 18.31           H
ATOM   2032  N   GLU A 130     -15.355  -1.565   4.522  1.00  6.10           N
ATOM   2033  CA  GLU A 130     -14.921  -1.373   3.151  1.00  8.24           C
ATOM   2034  C   GLU A 130     -14.120  -2.591   2.673  1.00  7.70           C
ATOM   2035  O   GLU A 130     -14.292  -3.020   1.530  1.00 10.23           O
ATOM   2036  CB  GLU A 130     -14.150  -0.068   3.027  1.00  6.71           C
ATOM   2037  CG  GLU A 130     -13.692   0.170   1.579  1.00  7.31           C
ATOM   2038  CD  GLU A 130     -12.929   1.473   1.419  1.00  6.12           C
ATOM   2039  OE1 GLU A 130     -12.517   2.049   2.449  1.00  7.22           O
ATOM   2040  OE2 GLU A 130     -12.723   1.893   0.262  1.00  8.33           O1-
ATOM   2041  H   GLU A 130     -15.029  -0.913   5.223  1.00  7.31           H
ATOM   2042  HA  GLU A 130     -15.817  -1.289   2.534  1.00  9.88           H
ATOM   2043  HB2 GLU A 130     -14.776   0.759   3.357  1.00  8.05           H
ATOM   2044  HB3 GLU A 130     -13.266  -0.111   3.660  1.00  8.05           H
ATOM   2045  HG2 GLU A 130     -13.017  -0.629   1.267  1.00  8.77           H
ATOM   2046  HG3 GLU A 130     -14.525   0.128   0.881  1.00  8.77           H
ATOM   2047  N   ILE A 131     -13.236  -3.149   3.504  1.00  6.46           N
ATOM   2048  CA  ILE A 131     -12.360  -4.245   3.087  1.00  7.41           C
ATOM   2049  C   ILE A 131     -12.952  -5.634   3.371  1.00  9.02           C
ATOM   2050  O   ILE A 131     -12.469  -6.608   2.806  1.00 10.33           O
ATOM   2051  CB  ILE A 131     -10.926  -4.090   3.641  1.00  8.82           C
ATOM   2052  CG1 ILE A 131     -10.873  -4.212   5.172  1.00  7.63           C
ATOM   2053  CG2 ILE A 131     -10.300  -2.778   3.129  1.00  7.50           C
ATOM   2054  CD1 ILE A 131      -9.448  -4.208   5.727  1.00  8.43           C
ATOM   2055  H   ILE A 131     -13.143  -2.789   4.448  1.00  7.75           H
ATOM   2056  HA  ILE A 131     -12.258  -4.203   2.002  1.00  8.88           H
ATOM   2057  HB  ILE A 131     -10.325  -4.907   3.245  1.00 10.58           H
ATOM   2058 HG12 ILE A 131     -11.416  -3.393   5.634  1.00  9.15           H
ATOM   2059 HG13 ILE A 131     -11.329  -5.156   5.468  1.00  9.15           H
ATOM   2060 HG21 ILE A 131      -9.235  -2.766   3.359  1.00  8.99           H
ATOM   2061 HG22 ILE A 131     -10.424  -2.698   2.051  1.00  8.99           H
ATOM   2062 HG23 ILE A 131     -10.780  -1.925   3.603  1.00  8.99           H
ATOM   2063 HD11 ILE A 131      -9.487  -4.321   6.808  1.00 10.11           H
ATOM   2064 HD12 ILE A 131      -8.874  -5.028   5.294  1.00 10.11           H
ATOM   2065 HD13 ILE A 131      -8.950  -3.264   5.511  1.00 10.11           H
ATOM   2066  N   ALA A 132     -13.936  -5.764   4.259  1.00  7.34           N
ATOM   2067  CA  ALA A 132     -14.414  -7.048   4.753  1.00  9.03           C
ATOM   2068  C   ALA A 132     -15.910  -6.938   5.019  1.00  8.00           C
ATOM   2069  O   ALA A 132     -16.339  -7.072   6.166  1.00  8.96           O
ATOM   2070  CB  ALA A 132     -13.631  -7.437   6.017  1.00  9.50           C
ATOM   2071  H   ALA A 132     -14.315  -4.930   4.688  1.00  8.81           H
ATOM   2072  HA  ALA A 132     -14.257  -7.816   3.997  1.00 10.83           H
ATOM   2073  HB1 ALA A 132     -13.929  -8.433   6.343  1.00 11.40           H
ATOM   2074  HB2 ALA A 132     -12.567  -7.460   5.782  1.00 11.40           H
ATOM   2075  HB3 ALA A 132     -13.806  -6.717   6.816  1.00 11.40           H
ATOM   2076  N   PRO A 133     -16.737  -6.671   3.994  1.00  9.10           N
ATOM   2077  CA  PRO A 133     -18.158  -6.444   4.231  1.00  9.18           C
ATOM   2078  C   PRO A 133     -18.909  -7.641   4.814  1.00  9.27           C
ATOM   2079  O   PRO A 133     -19.938  -7.423   5.433  1.00 12.86           O
ATOM   2080  CB  PRO A 133     -18.722  -6.055   2.860  1.00 11.74           C
ATOM   2081  CG  PRO A 133     -17.716  -6.644   1.873  1.00 12.44           C
ATOM   2082  CD  PRO A 133     -16.380  -6.487   2.592  1.00  8.91           C
ATOM   2083  HA  PRO A 133     -18.286  -5.576   4.875  1.00 11.01           H
ATOM   2084  HB2 PRO A 133     -19.746  -6.380   2.676  1.00 14.08           H
ATOM   2085  HB3 PRO A 133     -18.678  -4.969   2.799  1.00 14.08           H
ATOM   2086  HG2 PRO A 133     -17.952  -7.690   1.682  1.00 14.92           H
ATOM   2087  HG3 PRO A 133     -17.695  -6.076   0.942  1.00 14.92           H
ATOM   2088  HD2 PRO A 133     -15.695  -7.251   2.223  1.00 10.69           H
ATOM   2089  HD3 PRO A 133     -15.997  -5.478   2.433  1.00 10.69           H
ATOM   2090  N   GLU A 134     -18.397  -8.857   4.667  1.00 11.63           N
ATOM   2091  CA  GLU A 134     -19.039 -10.073   5.156  1.00 11.30           C
ATOM   2092  C   GLU A 134     -18.570 -10.461   6.545  1.00 12.99           C
ATOM   2093  O   GLU A 134     -18.955 -11.517   7.049  1.00 13.29           O
ATOM   2094  CB  GLU A 134     -18.786 -11.242   4.195  1.00 15.14           C
ATOM   2095  CG  GLU A 134     -19.296 -10.961   2.785  1.00 18.12           C
ATOM   2096  CD  GLU A 134     -20.805 -10.706   2.745  1.00 21.67           C
ATOM   2097  OE1 GLU A 134     -21.544 -11.187   3.631  1.00 23.27           O
ATOM   2098  OE2 GLU A 134     -21.209  -9.980   1.824  1.00 23.46           O1-
ATOM   2099  H   GLU A 134     -17.528  -8.967   4.165  1.00 13.96           H
ATOM   2100  HA  GLU A 134     -20.113  -9.895   5.217  1.00 13.55           H
ATOM   2101  HB2 GLU A 134     -17.716 -11.441   4.149  1.00 18.16           H
ATOM   2102  HB3 GLU A 134     -19.268 -12.144   4.572  1.00 18.16           H
ATOM   2103  HG2 GLU A 134     -18.756 -10.139   2.311  1.00 21.73           H
ATOM   2104  HG3 GLU A 134     -19.092 -11.846   2.183  1.00 21.73           H
ATOM   2105  N   LEU A 135     -17.734  -9.635   7.175  1.00  9.53           N
ATOM   2106  CA  LEU A 135     -17.086 -10.029   8.415  1.00  8.43           C
ATOM   2107  C   LEU A 135     -18.115 -10.354   9.498  1.00  9.92           C
ATOM   2108  O   LEU A 135     -19.084  -9.631   9.717  1.00  9.66           O
ATOM   2109  CB  LEU A 135     -16.130  -8.921   8.848  1.00  9.63           C
ATOM   2110  CG  LEU A 135     -15.215  -9.321  10.016  1.00  9.90           C
ATOM   2111  CD1 LEU A 135     -13.836  -8.694   9.791  1.00 16.29           C
ATOM   2112  CD2 LEU A 135     -15.810  -8.821  11.342  1.00 14.07           C
ATOM   2113  H   LEU A 135     -17.446  -8.771   6.735  1.00 11.43           H
ATOM   2114  HA  LEU A 135     -16.497 -10.922   8.212  1.00 10.11           H
ATOM   2115  HB2 LEU A 135     -15.507  -8.713   7.981  1.00 11.56           H
ATOM   2116  HB3 LEU A 135     -16.669  -8.000   9.071  1.00 11.56           H
ATOM   2117  HG  LEU A 135     -15.097 -10.404  10.070  1.00 11.88           H
ATOM   2118 HD11 LEU A 135     -13.142  -9.053  10.547  1.00 19.55           H
ATOM   2119 HD12 LEU A 135     -13.443  -9.002   8.821  1.00 19.55           H
ATOM   2120 HD13 LEU A 135     -13.903  -7.608   9.822  1.00 19.55           H
ATOM   2121 HD21 LEU A 135     -15.223  -9.207  12.174  1.00 16.88           H
ATOM   2122 HD22 LEU A 135     -15.796  -7.730  11.375  1.00 16.88           H
ATOM   2123 HD23 LEU A 135     -16.835  -9.161  11.472  1.00 16.88           H
ATOM   2124  N   VAL A 136     -17.835 -11.435  10.212  1.00  9.93           N
ATOM   2125  CA  VAL A 136     -18.583 -11.865  11.387  1.00 10.67           C
ATOM   2126  C   VAL A 136     -17.583 -11.856  12.520  1.00  9.93           C
ATOM   2127  O   VAL A 136     -16.490 -12.402  12.418  1.00 10.22           O
ATOM   2128  CB  VAL A 136     -19.205 -13.265  11.182  1.00 11.03           C
ATOM   2129  CG1 VAL A 136     -19.924 -13.750  12.454  1.00 12.14           C
ATOM   2130  CG2 VAL A 136     -20.225 -13.198  10.039  1.00 15.36           C
ATOM   2131  H   VAL A 136     -17.037 -11.995   9.947  1.00 11.91           H
ATOM   2132  HA  VAL A 136     -19.384 -11.162  11.605  1.00 12.80           H
ATOM   2133  HB  VAL A 136     -18.418 -13.974  10.920  1.00 13.23           H
ATOM   2134 HG11 VAL A 136     -20.429 -14.694  12.254  1.00 14.56           H
ATOM   2135 HG12 VAL A 136     -19.198 -13.909  13.242  1.00 14.56           H
ATOM   2136 HG13 VAL A 136     -20.662 -13.011  12.766  1.00 14.56           H
ATOM   2137 HG21 VAL A 136     -20.702 -14.171   9.914  1.00 18.42           H
ATOM   2138 HG22 VAL A 136     -20.982 -12.457  10.273  1.00 18.42           H
ATOM   2139 HG23 VAL A 136     -19.733 -12.936   9.102  1.00 18.42           H
ATOM   2140  N   PHE A 137     -17.955 -11.217  13.621  1.00  8.32           N
ATOM   2141  CA  PHE A 137     -17.127 -11.141  14.806  1.00  7.89           C
ATOM   2142  C   PHE A 137     -17.082 -12.488  15.520  1.00  6.94           C
ATOM   2143  O   PHE A 137     -17.984 -13.307  15.329  1.00  8.04           O
ATOM   2144  CB  PHE A 137     -17.692 -10.073  15.738  1.00  7.34           C
ATOM   2145  CG  PHE A 137     -17.329  -8.671  15.316  1.00  8.82           C
ATOM   2146  CD1 PHE A 137     -18.029  -8.016  14.298  1.00 12.60           C
ATOM   2147  CD2 PHE A 137     -16.229  -8.041  15.913  1.00 10.59           C
ATOM   2148  CE1 PHE A 137     -17.688  -6.706  13.928  1.00 11.24           C
ATOM   2149  CE2 PHE A 137     -15.880  -6.731  15.545  1.00 11.00           C
ATOM   2150  CZ  PHE A 137     -16.614  -6.062  14.553  1.00 12.84           C
ATOM   2151  H   PHE A 137     -18.864 -10.783  13.653  1.00  9.97           H
ATOM   2152  HA  PHE A 137     -16.117 -10.844  14.520  1.00  9.47           H
ATOM   2153  HB2 PHE A 137     -18.777 -10.177  15.799  1.00  8.80           H
ATOM   2154  HB3 PHE A 137     -17.289 -10.231  16.723  1.00  8.80           H
ATOM   2155  HD1 PHE A 137     -18.852  -8.498  13.797  1.00 15.12           H
ATOM   2156  HD2 PHE A 137     -15.661  -8.553  16.676  1.00 12.70           H
ATOM   2157  HE1 PHE A 137     -18.244  -6.191  13.165  1.00 13.48           H
ATOM   2158  HE2 PHE A 137     -15.044  -6.249  16.023  1.00 13.19           H
ATOM   2159  HZ  PHE A 137     -16.353  -5.056  14.261  1.00 15.40           H
ATOM   2160  N   PRO A 138     -16.139 -12.683  16.442  1.00  7.91           N
ATOM   2161  CA  PRO A 138     -16.071 -13.916  17.224  1.00 10.20           C
ATOM   2162  C   PRO A 138     -17.347 -14.234  17.991  1.00  9.60           C
ATOM   2163  O   PRO A 138     -17.689 -15.398  18.169  1.00 10.38           O
ATOM   2164  CB  PRO A 138     -14.907 -13.694  18.184  1.00  7.89           C
ATOM   2165  CG  PRO A 138     -13.975 -12.807  17.373  1.00  8.50           C
ATOM   2166  CD  PRO A 138     -14.948 -11.877  16.674  1.00  8.84           C
ATOM   2167  HA  PRO A 138     -15.808 -14.745  16.576  1.00 12.23           H
ATOM   2168  HB2 PRO A 138     -15.269 -13.141  19.050  1.00  9.46           H
ATOM   2169  HB3 PRO A 138     -14.432 -14.623  18.504  1.00  9.46           H
ATOM   2170  HG2 PRO A 138     -13.294 -12.243  18.011  1.00 10.20           H
ATOM   2171  HG3 PRO A 138     -13.410 -13.404  16.656  1.00 10.20           H
ATOM   2172  HD2 PRO A 138     -15.175 -11.037  17.325  1.00 10.60           H
ATOM   2173  HD3 PRO A 138     -14.482 -11.540  15.750  1.00 10.60           H
ATOM   2174  N   ASP A 139     -18.111 -13.224  18.416  1.00  8.41           N
ATOM   2175  CA  ASP A 139     -19.342 -13.492  19.153  1.00 10.42           C
ATOM   2176  C   ASP A 139     -20.547 -13.804  18.266  1.00 10.99           C
ATOM   2177  O   ASP A 139     -21.643 -13.984  18.788  1.00 14.64           O
ATOM   2178  CB  ASP A 139     -19.645 -12.357  20.142  1.00 12.82           C
ATOM   2179  CG  ASP A 139     -20.212 -11.120  19.457  1.00 12.13           C
ATOM   2180  OD1 ASP A 139     -20.084 -10.906  18.236  1.00 10.34           O
ATOM   2181  OD2 ASP A 139     -20.826 -10.292  20.330  1.00 13.22           O
ATOM   2182  H   ASP A 139     -17.856 -12.269  18.212  1.00 10.08           H
ATOM   2183  HA  ASP A 139     -19.169 -14.376  19.768  1.00 12.50           H
ATOM   2184  HB2 ASP A 139     -18.744 -12.089  20.693  1.00 15.38           H
ATOM   2185  HB3 ASP A 139     -20.386 -12.713  20.859  1.00 15.38           H
ATOM   2186  HD2 ASP A 139     -21.219  -9.522  19.899  1.00 15.86           H
ATOM   2187  N   GLY A 140     -20.369 -13.864  16.949  1.00  9.69           N
ATOM   2188  CA  GLY A 140     -21.388 -14.178  15.966  1.00 13.03           C
ATOM   2189  C   GLY A 140     -22.086 -12.949  15.392  1.00 10.51           C
ATOM   2190  O   GLY A 140     -22.950 -13.137  14.539  1.00 15.63           O
ATOM   2191  H   GLY A 140     -19.440 -13.687  16.590  1.00 11.62           H
ATOM   2192  HA2 GLY A 140     -20.917 -14.712  15.142  1.00 15.63           H
ATOM   2193  HA3 GLY A 140     -22.147 -14.819  16.415  1.00 15.63           H
ATOM   2194  N   GLU A 141     -21.778 -11.726  15.852  1.00 11.22           N
ATOM   2195  CA  GLU A 141     -22.395 -10.532  15.284  1.00 14.81           C
ATOM   2196  C   GLU A 141     -21.821 -10.232  13.891  1.00 13.14           C
ATOM   2197  O   GLU A 141     -20.606 -10.242  13.706  1.00 11.50           O
ATOM   2198  CB  GLU A 141     -22.168  -9.303  16.168  1.00 12.93           C
ATOM   2199  CG  GLU A 141     -22.934  -9.343  17.497  1.00 15.68           C
ATOM   2200  CD  GLU A 141     -22.646  -8.066  18.291  1.00 17.44           C
ATOM   2201  OE1 GLU A 141     -23.276  -7.031  17.982  1.00 20.51           O
ATOM   2202  OE2 GLU A 141     -21.779  -8.116  19.190  1.00 14.56           O1-
ATOM   2203  H   GLU A 141     -21.090 -11.617  16.581  1.00 13.46           H
ATOM   2204  HA  GLU A 141     -23.467 -10.700  15.212  1.00 17.77           H
ATOM   2205  HB2 GLU A 141     -21.100  -9.193  16.366  1.00 15.51           H
ATOM   2206  HB3 GLU A 141     -22.494  -8.425  15.610  1.00 15.51           H
ATOM   2207  HG2 GLU A 141     -23.994  -9.386  17.251  1.00 18.81           H
ATOM   2208  HG3 GLU A 141     -22.622 -10.223  18.058  1.00 18.81           H
ATOM   2209  N   MET A 142     -22.657  -9.874  12.918  1.00 10.38           N
ATOM   2210  CA  MET A 142     -22.192  -9.370  11.628  1.00 11.01           C
ATOM   2211  C   MET A 142     -21.760  -7.925  11.757  1.00 10.98           C
ATOM   2212  O   MET A 142     -22.495  -7.103  12.291  1.00 11.49           O
ATOM   2213  CB  MET A 142     -23.313  -9.461  10.579  1.00 15.39           C
ATOM   2214  CG  MET A 142     -23.538 -10.850  10.001  1.00 22.60           C
ATOM   2215  SD  MET A 142     -24.612 -10.811   8.527  0.81 31.25           S
ATOM   2216  CE  MET A 142     -26.185 -10.362   9.308  0.51 28.97           C
ATOM   2217  H   MET A 142     -23.650  -9.841  13.105  1.00 12.45           H
ATOM   2218  HA  MET A 142     -21.350  -9.969  11.274  1.00 13.20           H
ATOM   2219  HB2 MET A 142     -24.245  -9.103  11.016  1.00 18.46           H
ATOM   2220  HB3 MET A 142     -23.065  -8.800   9.747  1.00 18.46           H
ATOM   2221  HG2 MET A 142     -22.581 -11.253   9.682  1.00 27.11           H
ATOM   2222  HG3 MET A 142     -23.960 -11.505  10.763  1.00 27.11           H
ATOM   2223  HE1 MET A 142     -26.991 -10.442   8.578  0.78 34.75           H
ATOM   2224  HE2 MET A 142     -26.392 -11.025  10.148  1.00 34.75           H
ATOM   2225  HE3 MET A 142     -26.133  -9.335   9.663  1.00 34.75           H
ATOM   2226  N   LEU A 143     -20.612  -7.585  11.164  1.00  8.26           N
ATOM   2227  CA  LEU A 143     -20.191  -6.202  11.026  1.00  8.91           C
ATOM   2228  C   LEU A 143     -21.263  -5.329  10.362  1.00 11.68           C
ATOM   2229  O   LEU A 143     -21.530  -4.239  10.850  1.00 10.96           O
ATOM   2230  CB  LEU A 143     -18.881  -6.178  10.243  1.00  9.31           C
ATOM   2231  CG  LEU A 143     -18.338  -4.789   9.928  1.00  8.73           C
ATOM   2232  CD1 LEU A 143     -18.039  -3.951  11.173  1.00  8.10           C
ATOM   2233  CD2 LEU A 143     -17.043  -4.969   9.151  1.00  8.80           C
ATOM   2234  H   LEU A 143     -20.047  -8.299  10.728  1.00  9.91           H
ATOM   2235  HA  LEU A 143     -20.015  -5.801  12.021  1.00 10.68           H
ATOM   2236  HB2 LEU A 143     -18.137  -6.730  10.819  1.00 11.16           H
ATOM   2237  HB3 LEU A 143     -19.025  -6.710   9.301  1.00 11.16           H
ATOM   2238  HG  LEU A 143     -19.037  -4.253   9.288  1.00 10.47           H
ATOM   2239 HD11 LEU A 143     -17.717  -2.953  10.869  1.00  9.72           H
ATOM   2240 HD12 LEU A 143     -18.931  -3.841  11.789  1.00  9.72           H
ATOM   2241 HD13 LEU A 143     -17.249  -4.410  11.764  1.00  9.72           H
ATOM   2242 HD21 LEU A 143     -16.561  -4.003   9.004  1.00 10.55           H
ATOM   2243 HD22 LEU A 143     -16.357  -5.621   9.693  1.00 10.55           H
ATOM   2244 HD23 LEU A 143     -17.252  -5.416   8.179  1.00 10.55           H
ATOM   2245  N   ARG A 144     -21.881  -5.811   9.277  1.00 12.52           N
ATOM   2246  CA  ARG A 144     -22.933  -5.106   8.546  1.00 16.88           C
ATOM   2247  C   ARG A 144     -24.084  -4.732   9.493  1.00 18.15           C
ATOM   2248  O   ARG A 144     -24.634  -3.634   9.408  1.00 18.80           O
ATOM   2249  CB  ARG A 144     -23.350  -6.014   7.380  1.00 18.86           C
ATOM   2250  CG  ARG A 144     -24.283  -5.336   6.372  1.00 22.85           C
ATOM   2251  CD  ARG A 144     -24.707  -6.359   5.316  1.00 25.53           C
ATOM   2252  NE  ARG A 144     -23.685  -6.507   4.270  1.00 24.47           N
ATOM   2253  CZ  ARG A 144     -23.061  -7.629   3.902  1.00 31.53           C
ATOM   2254  NH1 ARG A 144     -23.182  -8.784   4.551  1.00 27.51           N
ATOM   2255  NH2 ARG A 144     -22.290  -7.580   2.831  1.00 26.76           N1+
ATOM   2256  H   ARG A 144     -21.613  -6.724   8.933  1.00 15.02           H
ATOM   2257  HA  ARG A 144     -22.514  -4.186   8.135  1.00 20.25           H
ATOM   2258  HB2 ARG A 144     -22.450  -6.317   6.840  1.00 22.63           H
ATOM   2259  HB3 ARG A 144     -23.823  -6.917   7.776  1.00 22.63           H
ATOM   2260  HG2 ARG A 144     -25.171  -4.969   6.886  1.00 27.41           H
ATOM   2261  HG3 ARG A 144     -23.770  -4.499   5.898  1.00 27.41           H
ATOM   2262  HD2 ARG A 144     -24.940  -7.321   5.775  1.00 30.63           H
ATOM   2263  HD3 ARG A 144     -25.618  -5.982   4.849  1.00 30.63           H
ATOM   2264  HE  ARG A 144     -23.512  -5.693   3.699  1.00 29.36           H
ATOM   2265 HH11 ARG A 144     -23.759  -8.852   5.373  1.00 33.01           H
ATOM   2266 HH12 ARG A 144     -22.682  -9.600   4.213  1.00 33.01           H
ATOM   2267 HH21 ARG A 144     -22.182  -6.722   2.311  1.00 32.11           H
ATOM   2268 HH22 ARG A 144     -21.811  -8.416   2.521  1.00 32.11           H
ATOM   2269  N   GLN A 145     -24.402  -5.621  10.447  1.00 15.19           N
ATOM   2270  CA  GLN A 145     -25.496  -5.431  11.382  1.00 18.36           C
ATOM   2271  C   GLN A 145     -25.120  -4.531  12.566  1.00 20.51           C
ATOM   2272  O   GLN A 145     -25.962  -3.775  13.049  1.00 23.36           O
ATOM   2273  CB  GLN A 145     -26.016  -6.812  11.782  1.00 20.61           C
ATOM   2274  CG  GLN A 145     -27.399  -6.741  12.442  1.00 33.76           C
ATOM   2275  CD  GLN A 145     -28.147  -8.070  12.336  1.00 45.10           C
ATOM   2276  OE1 GLN A 145     -27.577  -9.126  12.059  1.00 46.39           O
ATOM   2277  NE2 GLN A 145     -29.452  -8.024  12.572  1.00 26.32           N
ATOM   2278  H   GLN A 145     -23.872  -6.477  10.512  1.00 18.23           H
ATOM   2279  HA  GLN A 145     -26.300  -4.933  10.837  1.00 22.03           H
ATOM   2280  HB2 GLN A 145     -26.072  -7.435  10.891  1.00 24.72           H
ATOM   2281  HB3 GLN A 145     -25.317  -7.265  12.487  1.00 24.72           H
ATOM   2282  HG2 GLN A 145     -27.272  -6.488  13.496  1.00 40.50           H
ATOM   2283  HG3 GLN A 145     -28.006  -5.964  11.973  1.00 40.50           H
ATOM   2284 HE21 GLN A 145     -29.893  -7.147  12.798  1.00 31.58           H
ATOM   2285 HE22 GLN A 145     -29.989  -8.877  12.521  1.00 31.58           H
ATOM   2286  N   ILE A 146     -23.873  -4.559  13.048  1.00 14.89           N
ATOM   2287  CA  ILE A 146     -23.401  -3.593  14.035  1.00 16.20           C
ATOM   2288  C   ILE A 146     -23.486  -2.181  13.451  1.00 14.71           C
ATOM   2289  O   ILE A 146     -23.924  -1.261  14.144  1.00 16.21           O
ATOM   2290  CB  ILE A 146     -21.975  -3.934  14.522  1.00 11.96           C
ATOM   2291  CG1 ILE A 146     -22.045  -5.250  15.332  1.00 15.60           C
ATOM   2292  CG2 ILE A 146     -21.333  -2.820  15.374  1.00 15.51           C
ATOM   2293  CD1 ILE A 146     -20.681  -5.903  15.528  1.00 18.05           C
ATOM   2294  H   ILE A 146     -23.209  -5.222  12.667  1.00 17.86           H
ATOM   2295  HA  ILE A 146     -24.067  -3.640  14.897  1.00 19.44           H
ATOM   2296  HB  ILE A 146     -21.341  -4.094  13.648  1.00 14.35           H
ATOM   2297 HG12 ILE A 146     -22.491  -5.055  16.309  1.00 18.71           H
ATOM   2298 HG13 ILE A 146     -22.672  -5.978  14.821  1.00 18.71           H
ATOM   2299 HG21 ILE A 146     -20.317  -3.086  15.660  1.00 18.61           H
ATOM   2300 HG22 ILE A 146     -21.278  -1.893  14.805  1.00 18.61           H
ATOM   2301 HG23 ILE A 146     -21.922  -2.641  16.273  1.00 18.61           H
ATOM   2302 HD11 ILE A 146     -20.798  -6.831  16.084  1.00 21.66           H
ATOM   2303 HD12 ILE A 146     -20.253  -6.131  14.555  1.00 21.66           H
ATOM   2304 HD13 ILE A 146     -20.008  -5.257  16.088  1.00 21.66           H
ATOM   2305  N   LEU A 147     -23.064  -2.002  12.195  1.00 14.51           N
ATOM   2306  CA  LEU A 147     -23.110  -0.711  11.531  1.00 13.57           C
ATOM   2307  C   LEU A 147     -24.560  -0.238  11.413  1.00 20.61           C
ATOM   2308  O   LEU A 147     -24.826   0.927  11.710  1.00 19.40           O
ATOM   2309  CB  LEU A 147     -22.387  -0.764  10.188  1.00 14.54           C
ATOM   2310  CG  LEU A 147     -20.862  -0.659  10.357  1.00 12.14           C
ATOM   2311  CD1 LEU A 147     -20.208  -1.092   9.048  1.00 14.83           C
ATOM   2312  CD2 LEU A 147     -20.403   0.767  10.676  1.00 12.66           C
ATOM   2313  H   LEU A 147     -22.744  -2.802  11.666  1.00 17.41           H
ATOM   2314  HA  LEU A 147     -22.594   0.004  12.171  1.00 16.28           H
ATOM   2315  HB2 LEU A 147     -22.626  -1.711   9.699  1.00 17.44           H
ATOM   2316  HB3 LEU A 147     -22.735   0.041   9.539  1.00 17.44           H
ATOM   2317  HG  LEU A 147     -20.538  -1.324  11.160  1.00 14.56           H
ATOM   2318 HD11 LEU A 147     -19.127  -1.009   9.152  1.00 17.79           H
ATOM   2319 HD12 LEU A 147     -20.469  -2.130   8.837  1.00 17.79           H
ATOM   2320 HD13 LEU A 147     -20.544  -0.458   8.226  1.00 17.79           H
ATOM   2321 HD21 LEU A 147     -19.315   0.819  10.677  1.00 15.18           H
ATOM   2322 HD22 LEU A 147     -20.772   1.454   9.917  1.00 15.18           H
ATOM   2323 HD23 LEU A 147     -20.762   1.073  11.658  1.00 15.18           H
ATOM   2324  N   HIS A 148     -25.499  -1.136  11.071  1.00 23.71           N
ATOM   2325  CA  HIS A 148     -26.925  -0.801  11.042  1.00 27.15           C
ATOM   2326  C   HIS A 148     -27.428  -0.338  12.406  1.00 22.88           C
ATOM   2327  O   HIS A 148     -28.071   0.707  12.498  1.00 25.97           O
ATOM   2328  CB  HIS A 148     -27.784  -1.965  10.527  1.00 34.35           C
ATOM   2329  CG  HIS A 148     -29.243  -1.579  10.554  1.00 64.03           C
ATOM   2330  ND1 HIS A 148     -29.874  -0.751   9.620  1.00 76.65           N
ATOM   2331  CD2 HIS A 148     -30.113  -1.842  11.575  1.00 71.45           C
ATOM   2332  CE1 HIS A 148     -31.107  -0.537  10.105  1.00 77.62           C
ATOM   2333  NE2 HIS A 148     -31.277  -1.175  11.277  1.00 75.79           N
ATOM   2334  H   HIS A 148     -25.223  -2.081  10.840  1.00 28.45           H
ATOM   2335  HA  HIS A 148     -27.055   0.029  10.345  1.00 32.58           H
ATOM   2336  HB2 HIS A 148     -27.639  -2.842  11.159  1.00 41.22           H
ATOM   2337  HB3 HIS A 148     -27.490  -2.213   9.506  1.00 41.22           H
ATOM   2338  HD2 HIS A 148     -29.893  -2.389  12.480  1.00 85.73           H
ATOM   2339  HE1 HIS A 148     -31.840   0.112   9.645  1.00 93.14           H
ATOM   2340  HE2 HIS A 148     -32.103  -1.132  11.857  1.00 90.94           H
ATOM   2341  N   THR A 149     -27.178  -1.119  13.459  1.00 23.62           N
ATOM   2342  CA  THR A 149     -27.668  -0.812  14.791  1.00 24.07           C
ATOM   2343  C   THR A 149     -27.159   0.550  15.268  1.00 24.85           C
ATOM   2344  O   THR A 149     -27.935   1.352  15.777  1.00 25.67           O
ATOM   2345  CB  THR A 149     -27.310  -1.948  15.760  1.00 25.02           C
ATOM   2346  OG1 THR A 149     -27.975  -3.127  15.357  1.00 23.94           O
ATOM   2347  CG2 THR A 149     -27.757  -1.642  17.186  1.00 26.99           C
ATOM   2348  H   THR A 149     -26.634  -1.962  13.336  1.00 28.34           H
ATOM   2349  HA  THR A 149     -28.756  -0.770  14.723  1.00 28.87           H
ATOM   2350  HB  THR A 149     -26.230  -2.112  15.746  1.00 30.01           H
ATOM   2351  HG1 THR A 149     -27.631  -3.389  14.498  1.00 28.73           H
ATOM   2352 HG21 THR A 149     -27.536  -2.500  17.822  1.00 32.39           H
ATOM   2353 HG22 THR A 149     -27.231  -0.771  17.577  1.00 32.39           H
ATOM   2354 HG23 THR A 149     -28.833  -1.470  17.205  1.00 32.39           H
ATOM   2355  N   ARG A 150     -25.857   0.812  15.121  1.00 19.19           N
ATOM   2356  CA  ARG A 150     -25.262   2.024  15.669  1.00 18.34           C
ATOM   2357  C   ARG A 150     -25.544   3.257  14.823  1.00 17.94           C
ATOM   2358  O   ARG A 150     -25.560   4.349  15.381  1.00 17.13           O
ATOM   2359  CB  ARG A 150     -23.758   1.842  15.934  1.00 20.88           C
ATOM   2360  CG  ARG A 150     -23.404   0.736  16.959  1.00 21.58           C
ATOM   2361  CD  ARG A 150     -24.165   0.835  18.292  1.00 28.90           C
ATOM   2362  NE  ARG A 150     -23.922   2.106  18.994  1.00 35.71           N
ATOM   2363  CZ  ARG A 150     -22.864   2.385  19.762  1.00 39.07           C
ATOM   2364  NH1 ARG A 150     -21.938   1.464  20.016  1.00 27.32           N
ATOM   2365  NH2 ARG A 150     -22.730   3.605  20.277  1.00 45.68           N1+
ATOM   2366  H   ARG A 150     -25.256   0.130  14.679  1.00 23.02           H
ATOM   2367  HA  ARG A 150     -25.737   2.230  16.626  1.00 22.01           H
ATOM   2368  HB2 ARG A 150     -23.255   1.620  14.991  1.00 25.05           H
ATOM   2369  HB3 ARG A 150     -23.365   2.790  16.301  1.00 25.05           H
ATOM   2370  HG2 ARG A 150     -23.641  -0.234  16.523  1.00 25.89           H
ATOM   2371  HG3 ARG A 150     -22.331   0.755  17.151  1.00 25.89           H
ATOM   2372  HD2 ARG A 150     -25.233   0.738  18.104  1.00 34.68           H
ATOM   2373  HD3 ARG A 150     -23.888   0.002  18.935  1.00 34.68           H
ATOM   2374  HE  ARG A 150     -24.573   2.857  18.811  1.00 42.84           H
ATOM   2375 HH11 ARG A 150     -22.029   0.537  19.625  1.00 32.78           H
ATOM   2376 HH12 ARG A 150     -21.145   1.688  20.601  1.00 32.78           H
ATOM   2377 HH21 ARG A 150     -23.424   4.312  20.084  1.00 54.81           H
ATOM   2378 HH22 ARG A 150     -21.932   3.830  20.857  1.00 54.81           H
ATOM   2379  N   ALA A 151     -25.742   3.077  13.514  1.00 14.58           N
ATOM   2380  CA  ALA A 151     -26.019   4.152  12.567  1.00 18.07           C
ATOM   2381  C   ALA A 151     -24.993   5.284  12.736  1.00 20.23           C
ATOM   2382  O   ALA A 151     -25.355   6.457  12.805  1.00 18.13           O
ATOM   2383  CB  ALA A 151     -27.476   4.616  12.745  1.00 20.79           C
ATOM   2384  H   ALA A 151     -25.698   2.138  13.143  1.00 17.49           H
ATOM   2385  HA  ALA A 151     -25.912   3.752  11.558  1.00 21.67           H
ATOM   2386  HB1 ALA A 151     -27.723   5.364  11.991  1.00 24.95           H
ATOM   2387  HB2 ALA A 151     -28.144   3.761  12.631  1.00 24.95           H
ATOM   2388  HB3 ALA A 151     -27.613   5.048  13.737  1.00 24.95           H
ATOM   2389  N   PHE A 152     -23.704   4.927  12.818  1.00 15.08           N
ATOM   2390  CA  PHE A 152     -22.625   5.905  12.862  1.00 13.22           C
ATOM   2391  C   PHE A 152     -22.599   6.701  11.552  1.00 13.48           C
ATOM   2392  O   PHE A 152     -22.818   6.138  10.478  1.00 17.38           O
ATOM   2393  CB  PHE A 152     -21.271   5.201  13.108  1.00 16.84           C
ATOM   2394  CG  PHE A 152     -21.084   4.547  14.468  1.00 16.83           C
ATOM   2395  CD1 PHE A 152     -21.471   5.220  15.645  1.00 23.81           C
ATOM   2396  CD2 PHE A 152     -20.505   3.269  14.561  1.00 17.04           C
ATOM   2397  CE1 PHE A 152     -21.326   4.605  16.900  1.00 28.24           C
ATOM   2398  CE2 PHE A 152     -20.349   2.661  15.817  1.00 15.69           C
ATOM   2399  CZ  PHE A 152     -20.768   3.320  16.979  1.00 21.73           C
ATOM   2400  H   PHE A 152     -23.453   3.952  12.748  1.00 18.10           H
ATOM   2401  HA  PHE A 152     -22.811   6.600  13.679  1.00 15.85           H
ATOM   2402  HB2 PHE A 152     -21.102   4.465  12.321  1.00 20.21           H
ATOM   2403  HB3 PHE A 152     -20.493   5.959  13.025  1.00 20.21           H
ATOM   2404  HD1 PHE A 152     -21.894   6.212  15.596  1.00 28.57           H
ATOM   2405  HD2 PHE A 152     -20.196   2.745  13.668  1.00 20.44           H
ATOM   2406  HE1 PHE A 152     -21.642   5.119  17.796  1.00 33.89           H
ATOM   2407  HE2 PHE A 152     -19.922   1.671  15.886  1.00 18.82           H
ATOM   2408  HZ  PHE A 152     -20.671   2.837  17.936  1.00 26.07           H
ATOM   2409  N   ASP A 153     -22.298   7.998  11.641  1.00 12.83           N
ATOM   2410  CA  ASP A 153     -22.077   8.840  10.480  1.00 15.09           C
ATOM   2411  C   ASP A 153     -21.083   8.175   9.528  1.00 14.86           C
ATOM   2412  O   ASP A 153     -20.063   7.649   9.965  1.00 12.52           O
ATOM   2413  CB  ASP A 153     -21.513  10.207  10.903  1.00 17.26           C
ATOM   2414  CG  ASP A 153     -22.444  11.031  11.790  1.00 25.10           C
ATOM   2415  OD1 ASP A 153     -23.671  10.899  11.605  1.00 20.11           O
ATOM   2416  OD2 ASP A 153     -21.911  11.798  12.619  1.00 30.55           O1-
ATOM   2417  H   ASP A 153     -22.118   8.399  12.550  1.00 15.38           H
ATOM   2418  HA  ASP A 153     -23.022   8.996   9.961  1.00 18.10           H
ATOM   2419  HB2 ASP A 153     -20.538  10.105  11.381  1.00 20.71           H
ATOM   2420  HB3 ASP A 153     -21.354  10.792   9.997  1.00 20.71           H
ATOM   2421  N   LYS A 154     -21.365   8.222   8.226  1.00 15.42           N
ATOM   2422  CA  LYS A 154     -20.382   7.812   7.229  1.00 13.91           C
ATOM   2423  C   LYS A 154     -19.213   8.780   7.268  1.00 10.75           C
ATOM   2424  O   LYS A 154     -19.335   9.921   7.701  1.00 13.89           O
ATOM   2425  CB  LYS A 154     -21.029   7.753   5.843  1.00 18.89           C
ATOM   2426  CG  LYS A 154     -21.965   6.537   5.746  1.00 27.00           C
ATOM   2427  CD  LYS A 154     -22.312   6.175   4.296  0.00 41.12           C
ATOM   2428  CE  LYS A 154     -23.263   4.974   4.226  1.00 41.11           C
ATOM   2429  NZ  LYS A 154     -24.538   5.244   4.917  0.41 40.90           N1+
ATOM   2430  H   LYS A 154     -22.212   8.672   7.908  1.00 18.50           H
ATOM   2431  HA  LYS A 154     -19.995   6.820   7.473  1.00 16.68           H
ATOM   2432  HB2 LYS A 154     -21.582   8.676   5.662  1.00 22.66           H
ATOM   2433  HB3 LYS A 154     -20.247   7.657   5.088  1.00 22.66           H
ATOM   2434  HG2 LYS A 154     -21.461   5.670   6.180  1.00 32.39           H
ATOM   2435  HG3 LYS A 154     -22.865   6.737   6.325  1.00 32.39           H
ATOM   2436  HD2 LYS A 154     -22.779   7.032   3.810  0.88 49.33           H
ATOM   2437  HD3 LYS A 154     -21.398   5.925   3.756  0.47 49.33           H
ATOM   2438  HE2 LYS A 154     -23.455   4.720   3.182  1.00 49.33           H
ATOM   2439  HE3 LYS A 154     -22.775   4.122   4.703  0.09 49.33           H
ATOM   2440  HZ1 LYS A 154     -25.179   4.480   4.765  0.00 49.07           H
ATOM   2441  HZ2 LYS A 154     -24.371   5.353   5.910  1.00 49.07           H
ATOM   2442  HZ3 LYS A 154     -24.936   6.099   4.557  0.00 49.07           H
ATOM   2443  N   LEU A 155     -18.062   8.284   6.837  1.00  8.85           N
ATOM   2444  CA  LEU A 155     -16.824   9.026   6.879  1.00  9.76           C
ATOM   2445  C   LEU A 155     -16.601   9.830   5.604  1.00 10.51           C
ATOM   2446  O   LEU A 155     -17.093   9.496   4.531  1.00 12.17           O
ATOM   2447  CB  LEU A 155     -15.663   8.056   7.137  1.00  8.56           C
ATOM   2448  CG  LEU A 155     -15.822   7.142   8.363  1.00  9.87           C
ATOM   2449  CD1 LEU A 155     -14.497   6.406   8.558  1.00  8.14           C
ATOM   2450  CD2 LEU A 155     -16.208   7.896   9.637  1.00  9.63           C
ATOM   2451  H   LEU A 155     -18.047   7.354   6.450  1.00 10.61           H
ATOM   2452  HA  LEU A 155     -16.860   9.723   7.715  1.00 11.71           H
ATOM   2453  HB2 LEU A 155     -15.538   7.427   6.258  1.00 10.27           H
ATOM   2454  HB3 LEU A 155     -14.757   8.647   7.258  1.00 10.27           H
ATOM   2455  HG  LEU A 155     -16.591   6.402   8.151  1.00 11.84           H
ATOM   2456 HD11 LEU A 155     -14.606   5.695   9.369  1.00  9.76           H
ATOM   2457 HD12 LEU A 155     -14.230   5.855   7.656  1.00  9.76           H
ATOM   2458 HD13 LEU A 155     -13.699   7.105   8.810  1.00  9.76           H
ATOM   2459 HD21 LEU A 155     -16.204   7.205  10.481  1.00 11.56           H
ATOM   2460 HD22 LEU A 155     -15.493   8.692   9.842  1.00 11.56           H
ATOM   2461 HD23 LEU A 155     -17.203   8.328   9.549  1.00 11.56           H
ATOM   2462  N   ASN A 156     -15.834  10.898   5.741  1.00  8.24           N
ATOM   2463  CA  ASN A 156     -15.326  11.684   4.627  1.00  9.46           C
ATOM   2464  C   ASN A 156     -13.945  11.184   4.218  1.00 10.02           C
ATOM   2465  O   ASN A 156     -13.102  10.897   5.063  1.00  8.18           O
ATOM   2466  CB  ASN A 156     -15.226  13.153   5.045  1.00 14.88           C
ATOM   2467  CG  ASN A 156     -16.564  13.687   5.532  1.00 17.79           C
ATOM   2468  OD1 ASN A 156     -17.572  13.495   4.864  1.00 16.40           O
ATOM   2469  ND2 ASN A 156     -16.572  14.409   6.644  1.00 17.44           N
ATOM   2470  H   ASN A 156     -15.472  11.115   6.657  1.00  9.89           H
ATOM   2471  HA  ASN A 156     -16.009  11.615   3.779  1.00 11.35           H
ATOM   2472  HB2 ASN A 156     -14.446  13.289   5.797  1.00 17.85           H
ATOM   2473  HB3 ASN A 156     -14.964  13.703   4.140  1.00 17.85           H
ATOM   2474 HD21 ASN A 156     -17.439  14.801   6.978  1.00 20.93           H
ATOM   2475 HD22 ASN A 156     -15.704  14.590   7.134  1.00 20.93           H
ATOM   2476  N   LYS A 157     -13.669  11.092   2.918  1.00  9.95           N
ATOM   2477  CA  LYS A 157     -12.328  10.798   2.435  1.00  8.92           C
ATOM   2478  C   LYS A 157     -11.338  11.875   2.817  1.00  9.47           C
ATOM   2479  O   LYS A 157     -11.660  13.061   2.825  1.00 10.76           O
ATOM   2480  CB  LYS A 157     -12.325  10.650   0.916  1.00 10.70           C
ATOM   2481  CG  LYS A 157     -13.189   9.480   0.443  1.00 11.39           C
ATOM   2482  CD  LYS A 157     -12.704   8.110   0.950  1.00 12.55           C
ATOM   2483  CE  LYS A 157     -13.534   6.957   0.416  1.00 15.65           C
ATOM   2484  NZ  LYS A 157     -13.445   6.878  -1.048  1.00 14.18           N1+
ATOM   2485  H   LYS A 157     -14.389  11.274   2.237  1.00 11.93           H
ATOM   2486  HA  LYS A 157     -11.992   9.862   2.876  1.00 10.70           H
ATOM   2487  HB2 LYS A 157     -12.683  11.572   0.451  1.00 12.83           H
ATOM   2488  HB3 LYS A 157     -11.301  10.480   0.572  1.00 12.83           H
ATOM   2489  HG2 LYS A 157     -14.222   9.623   0.761  1.00 13.66           H
ATOM   2490  HG3 LYS A 157     -13.172   9.487  -0.647  1.00 13.66           H
ATOM   2491  HD2 LYS A 157     -11.661   7.969   0.663  1.00 15.06           H
ATOM   2492  HD3 LYS A 157     -12.767   8.087   2.035  1.00 15.06           H
ATOM   2493  HE2 LYS A 157     -13.202   6.018   0.862  1.00 18.78           H
ATOM   2494  HE3 LYS A 157     -14.575   7.127   0.698  1.00 18.78           H
ATOM   2495  HZ1 LYS A 157     -13.868   6.018  -1.370  1.00 17.01           H
ATOM   2496  HZ2 LYS A 157     -13.905   7.671  -1.466  1.00 17.01           H
ATOM   2497  HZ3 LYS A 157     -12.473   6.883  -1.325  1.00 17.01           H
ATOM   2498  N   TRP A 158     -10.110  11.454   3.114  1.00  7.57           N
ATOM   2499  CA  TRP A 158      -8.982  12.325   3.337  1.00  8.31           C
ATOM   2500  C   TRP A 158      -8.703  13.197   2.115  1.00 12.48           C
ATOM   2501  O   TRP A 158      -8.522  14.416   2.334  1.00 13.62           O
ATOM   2502  CB  TRP A 158      -7.769  11.457   3.685  1.00  9.65           C
ATOM   2503  CG  TRP A 158      -6.577  12.266   4.054  1.00  7.86           C
ATOM   2504  CD1 TRP A 158      -5.605  12.662   3.196  1.00 10.24           C
ATOM   2505  CD2 TRP A 158      -6.228  12.828   5.349  1.00  8.30           C
ATOM   2506  NE1 TRP A 158      -4.708  13.452   3.872  1.00 10.36           N
ATOM   2507  CE2 TRP A 158      -5.035  13.578   5.202  1.00  8.91           C
ATOM   2508  CE3 TRP A 158      -6.809  12.812   6.628  1.00  8.00           C
ATOM   2509  CZ2 TRP A 158      -4.435  14.282   6.251  1.00 10.36           C
ATOM   2510  CZ3 TRP A 158      -6.237  13.536   7.684  1.00  9.07           C
ATOM   2511  CH2 TRP A 158      -5.062  14.278   7.500  1.00  7.59           C
ATOM   2512  OXT TRP A 158      -8.687  12.626   0.997  1.00 12.88           O1-
ATOM   2513  H   TRP A 158      -9.919  10.464   3.088  1.00  9.08           H
ATOM   2514  HA  TRP A 158      -9.192  12.973   4.181  1.00  9.96           H
ATOM   2515  HB2 TRP A 158      -8.028  10.831   4.540  1.00 11.57           H
ATOM   2516  HB3 TRP A 158      -7.523  10.821   2.835  1.00 11.57           H
ATOM   2517  HD1 TRP A 158      -5.570  12.429   2.141  1.00 12.28           H
ATOM   2518  HE1 TRP A 158      -3.918  13.887   3.422  1.00 12.42           H
ATOM   2519  HE3 TRP A 158      -7.698  12.228   6.789  1.00  9.59           H
ATOM   2520  HZ2 TRP A 158      -3.507  14.812   6.094  1.00 12.42           H
ATOM   2521  HZ3 TRP A 158      -6.707  13.532   8.658  1.00 10.87           H
ATOM   2522  HH2 TRP A 158      -4.637  14.843   8.312  1.00  9.10           H
TER
HETATM 2523 MG    MG A 161      -2.797   1.895  19.727  1.00  6.06          Mg2+
HETATM 2524 MG    MG A 162      -5.860   3.406  18.999  1.00  6.24          Mg2+
HETATM 2525 CL    CL A 163     -16.863 -10.185  19.239  1.00 13.50          Cl1-
HETATM 2526  C   ACT A 164      -6.000  -1.088  24.269  1.00 30.12           C
HETATM 2527  O   ACT A 164      -5.903   0.113  24.439  1.00 26.50           O1-
HETATM 2528  CH3 ACT A 164      -5.815  -1.920  25.501  1.00 18.03           C
HETATM 2529  OXT ACT A 164      -6.340  -1.657  23.244  1.00 13.14           O
HETATM 2530  H1  ACT A 164      -6.506  -2.767  25.494  1.00 21.63           H
HETATM 2531  H2  ACT A 164      -4.790  -2.274  25.549  1.00 21.63           H
HETATM 2532  H3  ACT A 164      -6.011  -1.317  26.390  1.00 21.63           H
HETATM 2533  C   ACT A 165       3.129 -15.062   4.418  1.00 20.94           C
HETATM 2534  O   ACT A 165       4.102 -15.694   4.761  1.00 22.66           O1-
HETATM 2535  CH3 ACT A 165       1.816 -15.332   5.108  1.00 16.88           C
HETATM 2536  OXT ACT A 165       3.148 -14.245   3.526  1.00 17.76           O
HETATM 2537  H1  ACT A 165       1.332 -14.395   5.388  1.00 20.25           H
HETATM 2538  H2  ACT A 165       1.158 -15.888   4.442  1.00 20.25           H
HETATM 2539  H3  ACT A 165       1.971 -15.918   6.016  1.00 20.25           H
HETATM 2540  C   ACT A 166       0.359  19.325  17.060  1.00 30.65           C
HETATM 2541  O   ACT A 166       1.335  18.982  16.424  1.00 31.97           O1-
HETATM 2542  CH3 ACT A 166       0.536  19.446  18.552  1.00 43.41           C
HETATM 2543  OXT ACT A 166      -0.714  19.656  16.584  1.00 20.52           O
HETATM 2544  H1  ACT A 166      -0.219  20.119  18.964  1.00 52.08           H
HETATM 2545  H2  ACT A 166       0.438  18.467  19.023  1.00 52.08           H
HETATM 2546  H3  ACT A 166       1.519  19.858  18.786  1.00 52.08           H
HETATM 2547  C1' APC A 171      -2.122  -2.672  24.295  1.00  6.60           C
HETATM 2548  C2  APC A 171      -2.954  -2.838  19.859  1.00  6.66           C
HETATM 2549  C2' APC A 171      -0.625  -2.790  23.897  1.00  6.07           C
HETATM 2550  C3' APC A 171      -0.104  -1.335  24.006  1.00  5.25           C
HETATM 2551  C3A APC A 171      -3.597   2.685  23.074  1.00  6.20           C
HETATM 2552  C4  APC A 171      -3.195  -3.322  22.060  1.00  5.18           C
HETATM 2553  C4' APC A 171      -1.235  -0.629  24.795  1.00  5.98           C
HETATM 2554  C5  APC A 171      -4.300  -4.165  21.767  1.00  5.71           C
HETATM 2555  C5' APC A 171      -1.331   0.871  24.594  1.00  5.87           C
HETATM 2556  C6  APC A 171      -4.712  -4.324  20.422  1.00  6.47           C
HETATM 2557  C8  APC A 171      -4.085  -4.234  23.926  1.00  4.50           C
HETATM 2558  N1  APC A 171      -3.979  -3.632  19.473  1.00  4.98           N
HETATM 2559  N3  APC A 171      -2.493  -2.612  21.116  1.00  5.78           N
HETATM 2560  N6  APC A 171      -5.792  -5.051  20.063  1.00  5.10           N
HETATM 2561  N7  APC A 171      -4.836  -4.702  22.949  1.00  6.14           N
HETATM 2562  N9  APC A 171      -3.072  -3.340  23.449  1.00  5.90           N
HETATM 2563  O1A APC A 171      -1.575   2.620  21.194  1.00  5.68           O1-
HETATM 2564  O1B APC A 171      -1.039   3.670  23.465  1.00  6.93           O1-
HETATM 2565  O1G APC A 171      -4.363   3.120  20.486  1.00  5.64           O1-
HETATM 2566  O2' APC A 171      -0.003  -3.645  24.840  1.00  7.17           O
HETATM 2567  O2A APC A 171      -3.820   5.213  22.005  1.00  7.56           O
HETATM 2568  O2B APC A 171      -6.593   1.323  22.207  1.00  8.39           O
HETATM 2569  O2G APC A 171      -8.242   3.229  22.770  1.00  4.89           O
HETATM 2570  O3' APC A 171       1.142  -1.249  24.661  1.00  8.25           O
HETATM 2571  O3B APC A 171      -5.910   3.756  22.375  1.00  5.62           O
HETATM 2572  O3G APC A 171      -7.272   3.044  20.408  1.00  6.29           O
HETATM 2573  O4' APC A 171      -2.434  -1.245  24.251  1.00  6.24           O
HETATM 2574  O5' APC A 171      -1.303   1.099  23.176  1.00  6.36           O
HETATM 2575  PA  APC A 171      -1.735   2.604  22.710  1.00  6.21           P1+
HETATM 2576  PB  APC A 171      -4.347   3.759  21.870  1.00  5.77           P1+
HETATM 2577  PG  APC A 171      -7.068   2.772  21.861  1.00  5.75           P1+
HETATM 2578  H2  APC A 171      -2.419  -2.308  19.044  1.00  7.98           H
HETATM 2579  H1' APC A 171      -2.272  -3.013  25.350  1.00  7.92           H
HETATM 2580  H2' APC A 171      -0.456  -3.280  22.916  1.00  7.27           H
HETATM 2581  H3' APC A 171       0.085  -0.836  23.026  1.00  6.29           H
HETATM 2582  H4' APC A 171      -1.181  -0.856  25.884  1.00  7.17           H
HETATM 2583  H8  APC A 171      -4.191  -4.456  24.981  1.00  5.39           H
HETATM 2584 H3A1 APC A 171      -3.992   1.639  22.992  1.00  7.43           H
HETATM 2585 H3A2 APC A 171      -3.736   3.011  24.122  1.00  7.43           H
HETATM 2586 H5'1 APC A 171      -2.280   1.240  25.038  1.00  7.04           H
HETATM 2587 H5'2 APC A 171      -0.448   1.382  25.045  1.00  7.04           H
HETATM 2588 HN61 APC A 171      -6.014  -5.197  19.091  1.00  6.11           H
HETATM 2589 HN62 APC A 171      -6.326  -5.562  20.754  1.00  6.11           H
HETATM 2590 HO2' APC A 171       0.033  -3.231  25.735  1.00  8.59           H
HETATM 2591 HO3' APC A 171       1.182  -1.825  25.462  1.00  9.89           H
HETATM 2592 HOA2 APC A 171      -4.022   5.953  21.312  1.00  9.07           H
HETATM 2593 HOB2 APC A 171      -6.910   0.492  21.767  1.00 10.06           H
HETATM 2594 HOG2 APC A 171      -9.207   3.080  22.559  1.00  5.86           H
HETATM 2595  C10 PH2 A 181      -9.107   8.825  17.752  1.00  5.29           C
HETATM 2596  C11 PH2 A 181      -6.799   6.249  20.220  1.00  6.30           C
HETATM 2597  C2  PH2 A 181      -7.506   7.167  19.282  1.00  5.91           C
HETATM 2598  C3  PH2 A 181      -8.081   8.389  19.952  1.00  7.95           C
HETATM 2599  C6  PH2 A 181     -10.028   9.329  15.674  1.00  5.91           C
HETATM 2600  C8  PH2 A 181      -8.401   7.480  15.827  1.00  6.00           C
HETATM 2601  C9  PH2 A 181      -8.360   7.741  17.221  1.00  5.53           C
HETATM 2602  N1  PH2 A 181      -7.625   6.874  18.024  1.00  6.21           N
HETATM 2603  N4  PH2 A 181      -9.021   9.101  19.076  1.00  6.38           N
HETATM 2604  N5  PH2 A 181      -9.976   9.574  17.014  1.00  6.59           N
HETATM 2605  N6  PH2 A 181     -10.860  10.046  14.904  1.00  6.47           N1+
HETATM 2606  N7  PH2 A 181      -9.260   8.324  15.075  1.00  5.18           N
HETATM 2607  O4  PH2 A 181      -5.759   5.509  19.556  1.00  7.41           O
HETATM 2608  O8  PH2 A 181      -7.805   6.591  15.204  1.00  6.14           O
HETATM 2609  H1  PH2 A 181      -7.261   9.091  20.241  1.00  9.54           H
HETATM 2610  H2  PH2 A 181      -8.619   8.107  20.901  1.00  9.54           H
HETATM 2611  H3  PH2 A 181      -9.552   9.901  19.507  1.00  7.65           H
HETATM 2612  H10 PH2 A 181      -5.319   6.054  18.833  1.00  8.89           H
HETATM 2613  H4  PH2 A 181     -11.476  10.779  15.307  1.00  7.76           H
HETATM 2614  H5  PH2 A 181     -10.901   9.917  13.869  1.00  7.76           H
HETATM 2615  H6  PH2 A 181      -9.331   8.155  14.029  1.00  6.21           H
HETATM 2616  H8  PH2 A 181      -7.484   5.478  20.626  1.00  7.56           H
HETATM 2617  H9  PH2 A 181      -6.288   6.809  21.037  1.00  7.56           H
HETATM 2618  O   HOH A 201      -1.205   0.757  19.018  1.00  5.79           O
HETATM 2619  H1  HOH A 201      -0.520   1.340  18.616  1.00  6.94           H
HETATM 2620  H2  HOH A 201      -1.528   0.206  18.275  1.00  6.94           H
HETATM 2621  O   HOH A 202     -10.320 -11.637  16.278  1.00  4.93           O
HETATM 2622  H1  HOH A 202     -10.546 -12.180  15.519  1.00  5.91           H
HETATM 2623  H2  HOH A 202     -10.300 -12.252  17.018  1.00  5.91           H
HETATM 2624  O   HOH A 203      -7.869   3.640  14.899  1.00  8.24           O
HETATM 2625  H1  HOH A 203      -7.858   4.596  14.752  1.00  9.88           H
HETATM 2626  H2  HOH A 203      -6.998   3.323  14.624  1.00  9.88           H
HETATM 2627  O   HOH A 204       0.091  -1.388  20.597  1.00  7.05           O
HETATM 2628  H1  HOH A 204      -0.855  -1.549  20.650  1.00  8.46           H
HETATM 2629  H2  HOH A 204       0.145  -0.529  20.165  1.00  8.46           H
HETATM 2630  O   HOH A 205      -8.094  -3.904  22.872  1.00  7.81           O
HETATM 2631  H1  HOH A 205      -7.553  -3.106  22.882  1.00  9.37           H
HETATM 2632  H2  HOH A 205      -7.498  -4.579  22.543  1.00  9.37           H
HETATM 2633  O   HOH A 206      -5.297   2.573  15.149  1.00  6.90           O
HETATM 2634  H1  HOH A 206      -5.143   2.816  16.071  1.00  8.27           H
HETATM 2635  H2  HOH A 206      -4.416   2.414  14.807  1.00  8.27           H
HETATM 2636  O   HOH A 207      -9.384  18.443  15.110  1.00  8.59           O
HETATM 2637  H1  HOH A 207      -9.607  17.748  14.485  1.00 10.30           H
HETATM 2638  H2  HOH A 207      -8.559  18.154  15.513  1.00 10.30           H
HETATM 2639  O   HOH A 208      -7.301   4.078  17.698  1.00  7.77           O
HETATM 2640  H1  HOH A 208      -7.483   3.508  16.917  1.00  9.32           H
HETATM 2641  H2  HOH A 208      -7.215   4.989  17.353  1.00  9.32           H
HETATM 2642  O   HOH A 209      -5.883   3.481  -0.154  1.00 10.68           O
HETATM 2643  H1  HOH A 209      -5.137   3.767   0.376  1.00 12.82           H
HETATM 2644  H2  HOH A 209      -6.380   2.903   0.431  1.00 12.82           H
HETATM 2645  O   HOH A 210      -3.164   0.354  21.060  1.00  7.40           O
HETATM 2646  H1  HOH A 210      -2.375  -0.128  21.402  1.00  8.88           H
HETATM 2647  H2  HOH A 210      -3.824  -0.314  20.846  1.00  8.88           H
HETATM 2648  O   HOH A 211       7.982   2.697   5.852  1.00 10.42           O
HETATM 2649  H1  HOH A 211       7.096   2.702   6.221  1.00 12.50           H
HETATM 2650  H2  HOH A 211       8.148   1.775   5.655  1.00 12.50           H
HETATM 2651  O   HOH A 212      -9.160 -17.462  13.268  1.00 10.56           O
HETATM 2652  H1  HOH A 212      -8.845 -17.957  12.507  1.00 12.67           H
HETATM 2653  H2  HOH A 212      -8.397 -17.410  13.846  1.00 12.67           H
HETATM 2654  O   HOH A 213       0.842  -1.751  17.669  1.00  8.31           O
HETATM 2655  H1  HOH A 213       0.643  -2.556  17.191  1.00  9.96           H
HETATM 2656  H2  HOH A 213       0.034  -1.232  17.605  1.00  9.96           H
HETATM 2657  O   HOH A 214      -4.298  16.114  10.560  1.00  9.96           O
HETATM 2658  H1  HOH A 214      -5.099  16.480  10.182  1.00 11.95           H
HETATM 2659  H2  HOH A 214      -4.610  15.387  11.105  1.00 11.95           H
HETATM 2660  O   HOH A 215      -7.132 -18.862  11.618  1.00 11.79           O
HETATM 2661  H1  HOH A 215      -6.658 -19.379  10.963  1.00 14.14           H
HETATM 2662  H2  HOH A 215      -6.453 -18.290  11.988  1.00 14.14           H
HETATM 2663  O   HOH A 216      -4.992  -5.962  26.910  1.00 10.98           O
HETATM 2664  H1  HOH A 216      -4.746  -6.724  27.440  1.00 13.17           H
HETATM 2665  H2  HOH A 216      -4.154  -5.569  26.658  1.00 13.17           H
HETATM 2666  O   HOH A 217      -2.509  -7.386  -1.539  1.00  7.38           O
HETATM 2667  H1  HOH A 217      -1.639  -7.312  -1.932  1.00  8.84           H
HETATM 2668  H2  HOH A 217      -2.353  -7.850  -0.710  1.00  8.84           H
HETATM 2669  O   HOH A 218      -9.009   3.155  11.763  1.00 10.86           O
HETATM 2670  H1  HOH A 218      -9.958   3.149  11.889  1.00 13.03           H
HETATM 2671  H2  HOH A 218      -8.864   2.554  11.030  1.00 13.03           H
HETATM 2672  O   HOH A 219     -15.159  -4.944  24.177  1.00  9.58           O
HETATM 2673  H1  HOH A 219     -14.973  -4.055  23.872  1.00 11.49           H
HETATM 2674  H2  HOH A 219     -14.370  -5.193  24.664  1.00 11.49           H
HETATM 2675  O   HOH A 220      -9.587  -2.205  -1.336  1.00 12.35           O
HETATM 2676  H1  HOH A 220      -9.089  -1.952  -2.114  1.00 14.81           H
HETATM 2677  H2  HOH A 220      -9.112  -1.797  -0.606  1.00 14.81           H
HETATM 2678  O   HOH A 221       6.315  -3.496   1.545  1.00  8.19           O
HETATM 2679  H1  HOH A 221       6.047  -3.109   2.383  1.00  9.82           H
HETATM 2680  H2  HOH A 221       7.161  -3.907   1.750  1.00  9.82           H
HETATM 2681  O   HOH A 222     -16.057  -2.784  21.093  1.00 10.14           O
HETATM 2682  H1  HOH A 222     -16.836  -2.847  21.651  1.00 12.16           H
HETATM 2683  H2  HOH A 222     -15.324  -2.910  21.698  1.00 12.16           H
HETATM 2684  O   HOH A 223     -13.702 -17.488  18.681  1.00  9.65           O
HETATM 2685  H1  HOH A 223     -14.438 -17.458  18.067  1.00 11.57           H
HETATM 2686  H2  HOH A 223     -13.096 -16.824  18.344  1.00 11.57           H
HETATM 2687  O   HOH A 224     -12.583  -7.838  23.529  1.00 10.49           O
HETATM 2688  H1  HOH A 224     -12.009  -8.545  23.839  1.00 12.58           H
HETATM 2689  H2  HOH A 224     -12.060  -7.394  22.853  1.00 12.58           H
HETATM 2690  O   HOH A 225      -8.556   7.249  -0.146  1.00 11.74           O
HETATM 2691  H1  HOH A 225      -7.799   6.985  -0.675  1.00 14.08           H
HETATM 2692  H2  HOH A 225      -8.394   8.175   0.059  1.00 14.08           H
HETATM 2693  O   HOH A 226      -0.655  14.743   5.282  1.00 11.60           O
HETATM 2694  H1  HOH A 226      -1.054  15.484   5.745  1.00 13.91           H
HETATM 2695  H2  HOH A 226       0.230  15.045   5.072  1.00 13.91           H
HETATM 2696  O   HOH A 227       3.204   2.903   0.668  1.00 10.90           O
HETATM 2697  H1  HOH A 227       3.309   3.103   1.601  1.00 13.07           H
HETATM 2698  H2  HOH A 227       2.825   2.020   0.659  1.00 13.07           H
HETATM 2699  O   HOH A 228       1.061   4.722  18.614  1.00 12.40           O
HETATM 2700  H1  HOH A 228       0.514   3.930  18.649  1.00 14.88           H
HETATM 2701  H2  HOH A 228       1.154   4.894  17.674  1.00 14.88           H
HETATM 2702  O   HOH A 229       2.729  -3.977  24.638  1.00  9.54           O
HETATM 2703  H1  HOH A 229       1.782  -3.840  24.735  1.00 11.44           H
HETATM 2704  H2  HOH A 229       3.129  -3.190  25.016  1.00 11.44           H
HETATM 2705  O   HOH A 230     -15.003  -5.208  20.293  1.00 12.05           O
HETATM 2706  H1  HOH A 230     -15.140  -5.956  20.875  1.00 14.45           H
HETATM 2707  H2  HOH A 230     -14.135  -4.873  20.534  1.00 14.45           H
HETATM 2708  O   HOH A 231       3.502  10.703  18.102  1.00 10.49           O
HETATM 2709  H1  HOH A 231       3.328  11.543  18.531  1.00 12.58           H
HETATM 2710  H2  HOH A 231       4.404  10.781  17.784  1.00 12.58           H
HETATM 2711  O   HOH A 232     -18.027  -2.617   1.868  1.00 14.80           O
HETATM 2712  H1  HOH A 232     -17.449  -2.922   1.162  1.00 17.76           H
HETATM 2713  H2  HOH A 232     -17.628  -2.979   2.666  1.00 17.76           H
HETATM 2714  O   HOH A 233      -0.311  10.230  22.556  1.00 12.82           O
HETATM 2715  H1  HOH A 233      -1.245  10.232  22.787  1.00 15.38           H
HETATM 2716  H2  HOH A 233      -0.292  10.596  21.667  1.00 15.38           H
HETATM 2717  O   HOH A 234      -6.453 -15.116  25.845  1.00 13.80           O
HETATM 2718  H1  HOH A 234      -5.791 -15.393  25.210  1.00 16.55           H
HETATM 2719  H2  HOH A 234      -6.076 -15.348  26.697  1.00 16.55           H
HETATM 2720  O   HOH A 235     -17.293   1.400   4.427  1.00 14.35           O
HETATM 2721  H1  HOH A 235     -16.975   2.278   4.216  1.00 17.22           H
HETATM 2722  H2  HOH A 235     -17.460   0.987   3.577  1.00 17.22           H
HETATM 2723  O   HOH A 236       2.357  11.846  20.412  1.00 11.93           O
HETATM 2724  H1  HOH A 236       2.555  10.977  20.774  1.00 14.31           H
HETATM 2725  H2  HOH A 236       1.426  11.797  20.182  1.00 14.31           H
HETATM 2726  O   HOH A 237       8.051  -4.350  12.275  1.00 12.32           O
HETATM 2727  H1  HOH A 237       7.723  -4.400  11.376  1.00 14.78           H
HETATM 2728  H2  HOH A 237       7.311  -4.011  12.785  1.00 14.78           H
HETATM 2729  O   HOH A 238     -12.870  18.036  13.487  1.00 12.67           O
HETATM 2730  H1  HOH A 238     -12.629  18.953  13.361  1.00 15.20           H
HETATM 2731  H2  HOH A 238     -12.037  17.561  13.398  1.00 15.20           H
HETATM 2732  O   HOH A 239     -11.312 -10.189  24.245  1.00 11.41           O
HETATM 2733  H1  HOH A 239     -10.776 -10.130  25.041  1.00 13.69           H
HETATM 2734  H2  HOH A 239     -10.698 -10.490  23.571  1.00 13.69           H
HETATM 2735  O   HOH A 240     -13.123   0.365  -1.953  1.00 14.40           O
HETATM 2736  H1  HOH A 240     -12.614  -0.405  -1.696  1.00 17.28           H
HETATM 2737  H2  HOH A 240     -12.949   1.007  -1.256  1.00 17.28           H
HETATM 2738  O   HOH A 241     -20.823  -8.245   7.949  1.00 11.83           O
HETATM 2739  H1  HOH A 241     -20.207  -8.902   8.284  1.00 14.18           H
HETATM 2740  H2  HOH A 241     -20.470  -8.007   7.087  1.00 14.18           H
HETATM 2741  O   HOH A 242       1.081   1.435  20.919  1.00 14.29           O
HETATM 2742  H1  HOH A 242       1.456   1.455  20.032  1.00 17.14           H
HETATM 2743  H2  HOH A 242       0.145   1.627  20.775  1.00 17.14           H
HETATM 2744  O   HOH A 243       8.014  -3.915   9.326  1.00 13.22           O
HETATM 2745  H1  HOH A 243       7.343  -3.907   8.638  1.00 15.86           H
HETATM 2746  H2  HOH A 243       8.570  -3.158   9.124  1.00 15.86           H
HETATM 2747  O   HOH A 244       8.522  -3.948  19.255  1.00 12.76           O
HETATM 2748  H1  HOH A 244       7.851  -4.154  18.598  1.00 15.31           H
HETATM 2749  H2  HOH A 244       8.043  -3.927  20.089  1.00 15.31           H
HETATM 2750  O   HOH A 245       7.938   2.929   8.706  1.00 12.25           O
HETATM 2751  H1  HOH A 245       7.974   2.258   9.390  1.00 14.70           H
HETATM 2752  H2  HOH A 245       7.046   3.281   8.769  1.00 14.70           H
HETATM 2753  O   HOH A 246     -10.976  18.922  17.350  1.00 10.96           O
HETATM 2754  H1  HOH A 246     -10.363  18.910  16.610  1.00 13.14           H
HETATM 2755  H2  HOH A 246     -10.434  19.165  18.103  1.00 13.14           H
HETATM 2756  O   HOH A 247      -5.158   6.369  16.079  1.00  9.68           O
HETATM 2757  H1  HOH A 247      -5.100   6.479  17.030  1.00 11.61           H
HETATM 2758  H2  HOH A 247      -6.102   6.407  15.859  1.00 11.61           H
HETATM 2759  O   HOH A 248     -15.011  11.238   8.472  1.00 13.30           O
HETATM 2760  H1  HOH A 248     -14.155  11.673   8.529  1.00 15.96           H
HETATM 2761  H2  HOH A 248     -15.530  11.641   9.170  1.00 15.96           H
HETATM 2762  O   HOH A 249      -7.553 -15.137  28.919  1.00 15.13           O
HETATM 2763  H1  HOH A 249      -7.015 -14.355  28.770  1.00 18.15           H
HETATM 2764  H2  HOH A 249      -8.105 -15.198  28.135  1.00 18.15           H
HETATM 2765  O   HOH A 250     -15.797  -9.758   3.418  1.00 16.30           O
HETATM 2766  H1  HOH A 250     -15.277 -10.464   3.810  1.00 19.55           H
HETATM 2767  H2  HOH A 250     -15.791  -9.946   2.478  1.00 19.55           H
HETATM 2768  O   HOH A 251      -4.578  16.446  22.726  1.00 14.56           O
HETATM 2769  H1  HOH A 251      -5.263  17.015  23.090  1.00 17.47           H
HETATM 2770  H2  HOH A 251      -4.271  15.928  23.477  1.00 17.47           H
HETATM 2771  O   HOH A 252     -13.382 -19.685  16.098  1.00 16.43           O
HETATM 2772  H1  HOH A 252     -12.915 -20.521  16.059  1.00 19.71           H
HETATM 2773  H2  HOH A 252     -13.087 -19.288  16.921  1.00 19.71           H
HETATM 2774  O   HOH A 253      -4.318   7.679  18.472  1.00 11.11           O
HETATM 2775  H1  HOH A 253      -3.449   7.808  18.090  1.00 13.32           H
HETATM 2776  H2  HOH A 253      -4.824   8.492  18.271  1.00 13.32           H
HETATM 2777  O   HOH A 254      -2.741 -17.661  17.758  1.00 15.21           O
HETATM 2778  H1  HOH A 254      -3.536 -17.479  17.244  1.00 18.24           H
HETATM 2779  H2  HOH A 254      -2.992 -17.428  18.652  1.00 18.24           H
HETATM 2780  O   HOH A 255      -2.070 -18.332  11.801  1.00 12.14           O
HETATM 2781  H1  HOH A 255      -1.829 -18.146  12.712  1.00 14.56           H
HETATM 2782  H2  HOH A 255      -1.554 -17.704  11.291  1.00 14.56           H
HETATM 2783  O   HOH A 256     -15.749  11.868   1.034  1.00 15.65           O
HETATM 2784  H1  HOH A 256     -15.487  12.675   0.591  1.00 18.77           H
HETATM 2785  H2  HOH A 256     -16.680  11.996   1.236  1.00 18.77           H
HETATM 2786  O   HOH A 257      -4.060   7.968  21.859  1.00 16.09           O
HETATM 2787  H1  HOH A 257      -3.878   8.617  21.167  1.00 19.30           H
HETATM 2788  H2  HOH A 257      -3.506   8.227  22.609  1.00 19.30           H
HETATM 2789  O   HOH A 258       5.374 -15.679  15.795  1.00 13.12           O
HETATM 2790  H1  HOH A 258       5.522 -16.428  15.210  1.00 15.74           H
HETATM 2791  H2  HOH A 258       6.088 -15.073  15.588  1.00 15.74           H
HETATM 2792  O   HOH A 259       0.594  17.148  10.200  1.00 15.23           O
HETATM 2793  H1  HOH A 259       0.912  18.016  10.454  1.00 18.27           H
HETATM 2794  H2  HOH A 259      -0.185  17.014  10.749  1.00 18.27           H
HETATM 2795  O   HOH A 260      10.008   0.961   5.319  1.00 13.55           O
HETATM 2796  H1  HOH A 260       9.815   1.612   5.997  1.00 16.26           H
HETATM 2797  H2  HOH A 260      10.019   0.122   5.791  1.00 16.26           H
HETATM 2798  O   HOH A 261      -1.771  16.777  11.692  1.00 12.69           O
HETATM 2799  H1  HOH A 261      -2.648  16.704  11.305  1.00 15.23           H
HETATM 2800  H2  HOH A 261      -1.829  16.268  12.507  1.00 15.23           H
HETATM 2801  O   HOH A 262      -2.570   9.231  23.864  1.00 14.34           O
HETATM 2802  H1  HOH A 262      -1.830   8.684  24.136  1.00 17.20           H
HETATM 2803  H2  HOH A 262      -2.872   9.626  24.687  1.00 17.20           H
HETATM 2804  O   HOH A 263       2.628  -6.621  34.845  1.00 15.41           O
HETATM 2805  H1  HOH A 263       2.067  -6.241  34.158  1.00 18.49           H
HETATM 2806  H2  HOH A 263       2.333  -7.533  34.886  1.00 18.49           H
HETATM 2807  O   HOH A 264       7.244  -3.560  21.633  1.00 16.52           O
HETATM 2808  H1  HOH A 264       7.468  -2.687  21.970  1.00 19.82           H
HETATM 2809  H2  HOH A 264       6.283  -3.581  21.666  1.00 19.82           H
HETATM 2810  O   HOH A 265      -5.488  -0.881  20.814  1.00 12.75           O
HETATM 2811  H1  HOH A 265      -5.706   0.015  20.534  1.00 15.29           H
HETATM 2812  H2  HOH A 265      -5.705  -0.903  21.752  1.00 15.29           H
HETATM 2813  O   HOH A 266     -13.629 -11.685  25.655  0.51 12.03           O
HETATM 2814  H1  HOH A 266     -13.123 -10.895  25.457  0.51 14.43           H
HETATM 2815  H2  HOH A 266     -14.176 -11.817  24.880  0.51 14.43           H
HETATM 2816  O   HOH A 267     -18.247   5.614   5.673  1.00 16.43           O
HETATM 2817  H1  HOH A 267     -17.697   5.180   5.017  1.00 19.71           H
HETATM 2818  H2  HOH A 267     -18.431   4.927   6.316  1.00 19.71           H
HETATM 2819  O   HOH A 268      -4.762   6.335  24.537  1.00 12.97           O
HETATM 2820  H1  HOH A 268      -4.380   6.179  23.668  1.00 15.56           H
HETATM 2821  H2  HOH A 268      -4.087   6.036  25.150  1.00 15.56           H
HETATM 2822  O   HOH A 269      -6.816   4.261  25.681  1.00 14.85           O
HETATM 2823  H1  HOH A 269      -6.019   4.501  26.155  1.00 17.81           H
HETATM 2824  H2  HOH A 269      -6.571   3.454  25.222  1.00 17.81           H
HETATM 2825  O   HOH A 270     -20.850   4.240  22.682  1.00 38.88           O
HETATM 2826  H1  HOH A 270     -20.840   5.035  23.217  1.00 46.65           H
HETATM 2827  H2  HOH A 270     -20.601   3.541  23.290  1.00 46.65           H
HETATM 2828  O   HOH A 271      -9.488   6.618  31.367  1.00 17.12           O
HETATM 2829  H1  HOH A 271      -9.080   7.488  31.323  1.00 20.54           H
HETATM 2830  H2  HOH A 271      -8.943   6.135  31.990  1.00 20.54           H
HETATM 2831  O   HOH A 272     -14.313  -2.249  -2.024  1.00 35.24           O
HETATM 2832  H1  HOH A 272     -14.429  -1.666  -1.271  1.00 42.29           H
HETATM 2833  H2  HOH A 272     -13.486  -2.703  -1.835  1.00 42.29           H
HETATM 2834  O   HOH A 273      -3.012  21.277  20.390  1.00 21.86           O
HETATM 2835  H1  HOH A 273      -2.896  21.713  21.234  1.00 26.22           H
HETATM 2836  H2  HOH A 273      -3.633  20.567  20.569  1.00 26.22           H
HETATM 2837  O   HOH A 274       2.393  14.206  27.642  1.00 15.22           O
HETATM 2838  H1  HOH A 274       2.763  14.952  28.119  1.00 18.25           H
HETATM 2839  H2  HOH A 274       1.466  14.427  27.536  1.00 18.25           H
HETATM 2840  O   HOH A 275       3.727   9.286   1.190  1.00 15.06           O
HETATM 2841  H1  HOH A 275       4.402   8.667   1.483  1.00 18.06           H
HETATM 2842  H2  HOH A 275       4.229  10.052   0.894  1.00 18.06           H
HETATM 2843  O   HOH A 276      -5.881 -17.220   6.741  1.00 15.75           O
HETATM 2844  H1  HOH A 276      -5.204 -17.867   6.952  1.00 18.90           H
HETATM 2845  H2  HOH A 276      -5.386 -16.486   6.362  1.00 18.90           H
HETATM 2846  O   HOH A 277       7.034  -9.643   4.259  1.00 22.36           O
HETATM 2847  H1  HOH A 277       6.686  -9.732   5.150  1.00 26.83           H
HETATM 2848  H2  HOH A 277       6.606  -8.856   3.917  1.00 26.83           H
HETATM 2849  O   HOH A 278      -7.978  12.353  27.667  1.00 17.32           O
HETATM 2850  H1  HOH A 278      -8.742  12.568  27.128  1.00 20.77           H
HETATM 2851  H2  HOH A 278      -7.414  11.843  27.078  1.00 20.77           H
HETATM 2852  O   HOH A 279     -15.414 -11.781  21.339  1.00 13.16           O
HETATM 2853  H1  HOH A 279     -16.128 -11.742  21.977  1.00 15.79           H
HETATM 2854  H2  HOH A 279     -15.701 -11.216  20.622  1.00 15.79           H
HETATM 2855  O   HOH A 280       0.907  -2.232  27.471  1.00 18.96           O
HETATM 2856  H1  HOH A 280       0.063  -2.391  27.899  1.00 22.75           H
HETATM 2857  H2  HOH A 280       1.443  -2.987  27.728  1.00 22.75           H
HETATM 2858  O   HOH A 281       5.007   1.522  19.865  1.00 18.62           O
HETATM 2859  H1  HOH A 281       5.434   1.168  19.085  1.00 22.34           H
HETATM 2860  H2  HOH A 281       4.070   1.528  19.639  1.00 22.34           H
HETATM 2861  O   HOH A 282      -2.581  15.204   3.056  1.00 15.23           O
HETATM 2862  H1  HOH A 282      -1.728  15.431   3.427  1.00 18.27           H
HETATM 2863  H2  HOH A 282      -2.617  15.668   2.218  1.00 18.27           H
HETATM 2864  O   HOH A 283     -18.620   7.742  12.316  1.00 17.56           O
HETATM 2865  H1  HOH A 283     -17.853   8.283  12.106  1.00 21.07           H
HETATM 2866  H2  HOH A 283     -19.141   7.754  11.507  1.00 21.07           H
HETATM 2867  O   HOH A 284      -0.550  14.732  27.415  1.00 17.60           O
HETATM 2868  H1  HOH A 284      -0.816  15.257  28.177  1.00 21.11           H
HETATM 2869  H2  HOH A 284      -1.197  14.951  26.742  1.00 21.11           H
HETATM 2870  O   HOH A 285       9.676  -1.750   8.920  1.00 17.24           O
HETATM 2871  H1  HOH A 285       9.677  -1.630   7.964  1.00 20.69           H
HETATM 2872  H2  HOH A 285       9.463  -0.880   9.265  1.00 20.69           H
HETATM 2873  O   HOH A 286      -4.612  18.150   6.486  1.00 17.33           O
HETATM 2874  H1  HOH A 286      -4.680  19.107   6.496  1.00 20.80           H
HETATM 2875  H2  HOH A 286      -3.703  17.974   6.738  1.00 20.80           H
HETATM 2876  O   HOH A 287     -20.648  -1.566  21.707  1.00 22.53           O
HETATM 2877  H1  HOH A 287     -20.308  -0.667  21.728  1.00 27.03           H
HETATM 2878  H2  HOH A 287     -21.560  -1.467  21.432  1.00 27.03           H
HETATM 2879  O   HOH A 288      -0.178 -11.323  25.056  1.00 17.59           O
HETATM 2880  H1  HOH A 288      -1.068 -11.098  25.334  1.00 21.10           H
HETATM 2881  H2  HOH A 288      -0.307 -11.969  24.355  1.00 21.10           H
HETATM 2882  O   HOH A 289       5.367   7.860   2.955  1.00 15.77           O
HETATM 2883  H1  HOH A 289       4.669   7.912   3.612  1.00 18.92           H
HETATM 2884  H2  HOH A 289       6.169   8.018   3.461  1.00 18.92           H
HETATM 2885  O   HOH A 290       9.348  -6.229  10.048  1.00 15.19           O
HETATM 2886  H1  HOH A 290       9.629  -6.619   9.217  1.00 18.23           H
HETATM 2887  H2  HOH A 290       8.774  -5.502   9.784  1.00 18.23           H
HETATM 2888  O   HOH A 291      -8.489 -15.708   9.411  1.00 15.61           O
HETATM 2889  H1  HOH A 291      -9.395 -15.616   9.709  1.00 18.72           H
HETATM 2890  H2  HOH A 291      -8.535 -16.353   8.702  1.00 18.72           H
HETATM 2891  O   HOH A 292     -14.749  -9.443  22.915  1.00 16.71           O
HETATM 2892  H1  HOH A 292     -14.328 -10.289  22.743  1.00 20.05           H
HETATM 2893  H2  HOH A 292     -14.038  -8.885  23.241  1.00 20.05           H
HETATM 2894  O   HOH A 293       8.930 -13.764   5.584  1.00 18.23           O
HETATM 2895  H1  HOH A 293       9.704 -14.309   5.735  1.00 21.87           H
HETATM 2896  H2  HOH A 293       8.335 -14.332   5.085  1.00 21.87           H
HETATM 2897  O   HOH A 294     -18.003   6.607  16.162  1.00 21.47           O
HETATM 2898  H1  HOH A 294     -18.432   7.393  15.809  1.00 25.76           H
HETATM 2899  H2  HOH A 294     -18.634   6.260  16.798  1.00 25.76           H
HETATM 2900  O   HOH A 295      12.928   5.487  12.029  1.00 18.44           O
HETATM 2901  H1  HOH A 295      11.997   5.651  12.207  1.00 22.13           H
HETATM 2902  H2  HOH A 295      13.154   6.142  11.367  1.00 22.13           H
HETATM 2903  O   HOH A 296     -17.702  11.830   9.579  1.00 38.55           O
HETATM 2904  H1  HOH A 296     -18.139  12.680   9.511  1.00 46.25           H
HETATM 2905  H2  HOH A 296     -18.153  11.276   8.937  1.00 46.25           H
HETATM 2906  O   HOH A 297      -6.536  -8.931  -2.386  1.00 22.24           O
HETATM 2907  H1  HOH A 297      -7.405  -8.519  -2.416  1.00 26.68           H
HETATM 2908  H2  HOH A 297      -6.059  -8.392  -1.747  1.00 26.68           H
HETATM 2909  O   HOH A 298     -15.902 -13.475   9.174  1.00 20.64           O
HETATM 2910  H1  HOH A 298     -16.265 -14.238   8.722  1.00 24.76           H
HETATM 2911  H2  HOH A 298     -15.391 -13.848   9.897  1.00 24.76           H
HETATM 2912  O   HOH A 299     -16.406  -3.299  -0.289  1.00 27.83           O
HETATM 2913  H1  HOH A 299     -15.944  -3.144  -1.115  1.00 33.39           H
HETATM 2914  H2  HOH A 299     -15.701  -3.367   0.361  1.00 33.39           H
HETATM 2915  O   HOH A 300     -10.965   4.199  -2.874  1.00 17.71           O
HETATM 2916  H1  HOH A 300     -11.449   3.387  -3.033  1.00 21.25           H
HETATM 2917  H2  HOH A 300     -11.027   4.320  -1.922  1.00 21.25           H
HETATM 2918  O   HOH A 301     -18.945  -0.790  24.748  1.00 23.98           O
HETATM 2919  H1  HOH A 301     -19.346  -0.924  25.608  1.00 28.77           H
HETATM 2920  H2  HOH A 301     -18.072  -1.178  24.829  1.00 28.77           H
HETATM 2921  O   HOH A 302      -8.067  18.453   9.094  1.00 23.20           O
HETATM 2922  H1  HOH A 302      -7.724  19.217   9.558  1.00 27.83           H
HETATM 2923  H2  HOH A 302      -8.905  18.270   9.529  1.00 27.83           H
HETATM 2924  O   HOH A 303     -14.927  12.877  21.628  1.00 18.35           O
HETATM 2925  H1  HOH A 303     -15.063  12.973  22.571  1.00 22.02           H
HETATM 2926  H2  HOH A 303     -14.978  13.770  21.284  1.00 22.02           H
HETATM 2927  O   HOH A 304      -3.882 -19.767   8.957  1.00 23.63           O
HETATM 2928  H1  HOH A 304      -2.982 -20.072   8.821  1.00 28.35           H
HETATM 2929  H2  HOH A 304      -3.781 -18.857   9.241  1.00 28.35           H
HETATM 2930  O   HOH A 305      -1.101   4.234  26.065  1.00 28.02           O
HETATM 2931  H1  HOH A 305      -1.920   4.735  26.043  1.00 33.62           H
HETATM 2932  H2  HOH A 305      -0.943   4.016  25.136  1.00 33.62           H
HETATM 2933  O   HOH A 306      -0.604 -17.512  14.198  1.00 22.05           O
HETATM 2934  H1  HOH A 306      -0.210 -16.636  14.149  1.00 26.46           H
HETATM 2935  H2  HOH A 306      -0.848 -17.610  15.121  1.00 26.46           H
HETATM 2936  O   HOH A 307      -4.716   2.563  26.520  1.00 38.64           O
HETATM 2937  H1  HOH A 307      -4.980   1.964  25.816  1.00 46.36           H
HETATM 2938  H2  HOH A 307      -4.048   2.070  27.004  1.00 46.36           H
HETATM 2939  O   HOH A 308     -16.485   8.037   2.180  1.00 17.52           O
HETATM 2940  H1  HOH A 308     -16.353   8.506   3.008  1.00 21.02           H
HETATM 2941  H2  HOH A 308     -17.376   8.272   1.916  1.00 21.02           H
HETATM 2942  O   HOH A 309     -14.817  10.693  15.386  1.00 22.52           O
HETATM 2943  H1  HOH A 309     -14.661  10.563  14.453  1.00 27.02           H
HETATM 2944  H2  HOH A 309     -14.228  11.417  15.649  1.00 27.02           H
HETATM 2945  O   HOH A 310       5.149   0.235  22.386  1.00 22.94           O
HETATM 2946  H1  HOH A 310       4.241   0.355  22.677  1.00 27.53           H
HETATM 2947  H2  HOH A 310       5.171   0.665  21.525  1.00 27.53           H
HETATM 2948  O   HOH A 311      -3.946  22.123  24.890  1.00 18.96           O
HETATM 2949  H1  HOH A 311      -4.348  21.311  24.558  1.00 22.75           H
HETATM 2950  H2  HOH A 311      -3.586  21.869  25.741  1.00 22.75           H
HETATM 2951  O   HOH A 312      -9.182  -5.801  28.406  1.00 26.97           O
HETATM 2952  H1  HOH A 312      -8.621  -5.721  27.631  1.00 32.36           H
HETATM 2953  H2  HOH A 312      -9.782  -6.514  28.189  1.00 32.36           H
HETATM 2954  O   HOH A 313      -0.259 -17.437   6.645  1.00 16.98           O
HETATM 2955  H1  HOH A 313      -1.085 -16.954   6.543  1.00 20.38           H
HETATM 2956  H2  HOH A 313      -0.393 -17.952   7.441  1.00 20.38           H
HETATM 2957  O   HOH A 314     -19.697  -9.141  -0.268  1.00 19.27           O
HETATM 2958  H1  HOH A 314     -20.292  -9.216   0.486  1.00 23.11           H
HETATM 2959  H2  HOH A 314     -19.628 -10.040  -0.590  1.00 23.11           H
HETATM 2960  O   HOH A 315     -14.428   4.208  -1.786  1.00 27.95           O
HETATM 2961  H1  HOH A 315     -14.204   3.731  -0.984  1.00 33.53           H
HETATM 2962  H2  HOH A 315     -15.267   3.829  -2.052  1.00 33.53           H
HETATM 2963  O   HOH A 316      -2.130  17.664  22.068  1.00 23.05           O
HETATM 2964  H1  HOH A 316      -2.927  17.174  22.298  1.00 27.65           H
HETATM 2965  H2  HOH A 316      -2.389  18.166  21.291  1.00 27.65           H
HETATM 2966  O   HOH A 317       1.694  -4.021  31.372  1.00 25.11           O
HETATM 2967  H1  HOH A 317       2.438  -3.704  31.887  1.00 30.13           H
HETATM 2968  H2  HOH A 317       1.346  -4.756  31.889  1.00 30.13           H
HETATM 2969  O   HOH A 318     -10.927  10.137  26.942  1.00 30.63           O
HETATM 2970  H1  HOH A 318     -11.713  10.478  26.513  1.00 36.75           H
HETATM 2971  H2  HOH A 318     -10.340  10.894  26.982  1.00 36.75           H
HETATM 2972  O   HOH A 319     -11.246  15.602   3.803  1.00 18.15           O
HETATM 2973  H1  HOH A 319     -10.857  16.125   3.096  1.00 21.77           H
HETATM 2974  H2  HOH A 319     -11.301  14.713   3.441  1.00 21.77           H
HETATM 2975  O   HOH A 320     -25.380   9.175  12.712  1.00 22.27           O
HETATM 2976  H1  HOH A 320     -24.725   9.700  12.241  1.00 26.72           H
HETATM 2977  H2  HOH A 320     -25.123   8.263  12.554  1.00 26.72           H
HETATM 2978  O   HOH A 321       3.757  -4.838   0.811  1.00 16.39           O
HETATM 2979  H1  HOH A 321       4.003  -5.721   0.528  1.00 19.66           H
HETATM 2980  H2  HOH A 321       4.600  -4.413   0.995  1.00 19.66           H
HETATM 2981  O   HOH A 322     -25.217  -7.202  15.923  1.00 25.66           O
HETATM 2982  H1  HOH A 322     -24.470  -6.919  16.462  1.00 30.79           H
HETATM 2983  H2  HOH A 322     -25.833  -7.563  16.560  1.00 30.79           H
HETATM 2984  O   HOH A 323       6.354   6.577  23.767  1.00 26.78           O
HETATM 2985  H1  HOH A 323       6.777   5.964  23.164  1.00 32.12           H
HETATM 2986  H2  HOH A 323       7.081   7.019  24.213  1.00 32.12           H
HETATM 2987  O   HOH A 324     -13.162  -6.229  25.955  0.42  7.32           O
HETATM 2988  H1  HOH A 324     -13.864  -6.797  26.275  0.42  8.77           H
HETATM 2989  H2  HOH A 324     -12.804  -6.699  25.198  0.42  8.77           H
HETATM 2990  O   HOH A 325     -10.938  18.431  24.813  1.00 20.91           O
HETATM 2991  H1  HOH A 325     -11.661  18.258  25.416  1.00 25.09           H
HETATM 2992  H2  HOH A 325     -10.220  18.724  25.379  1.00 25.09           H
HETATM 2993  O   HOH A 326     -13.783  14.974   7.825  1.00 15.78           O
HETATM 2994  H1  HOH A 326     -13.220  14.221   8.023  1.00 18.92           H
HETATM 2995  H2  HOH A 326     -13.488  15.657   8.435  1.00 18.92           H
HETATM 2996  O   HOH A 327      -8.578  -7.398  -1.795  1.00 19.65           O
HETATM 2997  H1  HOH A 327      -9.215  -6.711  -2.011  1.00 23.57           H
HETATM 2998  H2  HOH A 327      -8.536  -7.391  -0.835  1.00 23.57           H
HETATM 2999  O   HOH A 328       7.136 -10.796  22.954  1.00 20.19           O
HETATM 3000  H1  HOH A 328       7.295 -10.522  23.857  1.00 24.22           H
HETATM 3001  H2  HOH A 328       7.950 -11.236  22.695  1.00 24.22           H
HETATM 3002  O   HOH A 329     -16.712   4.074   3.858  1.00 24.57           O
HETATM 3003  H1  HOH A 329     -16.861   3.575   3.053  1.00 29.48           H
HETATM 3004  H2  HOH A 329     -15.759   4.209   3.870  1.00 29.48           H
HETATM 3005  O   HOH A 330      -7.187  18.027  26.336  1.00 29.96           O
HETATM 3006  H1  HOH A 330      -7.019  18.335  25.441  1.00 35.95           H
HETATM 3007  H2  HOH A 330      -6.517  17.357  26.476  1.00 35.95           H
HETATM 3008  O   HOH A 331     -19.885   5.538  20.094  1.00 24.77           O
HETATM 3009  H1  HOH A 331     -19.129   5.234  19.586  1.00 29.71           H
HETATM 3010  H2  HOH A 331     -19.750   5.170  20.969  1.00 29.71           H
HETATM 3011  O   HOH A 332       0.421 -10.267  28.208  1.00 17.95           O
HETATM 3012  H1  HOH A 332       0.053 -10.970  28.746  1.00 21.53           H
HETATM 3013  H2  HOH A 332       0.543 -10.664  27.342  1.00 21.53           H
HETATM 3014  O   HOH A 333     -17.822 -16.152  14.728  1.00 24.50           O
HETATM 3015  H1  HOH A 333     -16.949 -15.899  14.420  1.00 29.39           H
HETATM 3016  H2  HOH A 333     -18.233 -15.319  14.969  1.00 29.39           H
HETATM 3017  O   HOH A 334     -25.394  -9.695  14.047  1.00 21.53           O
HETATM 3018  H1  HOH A 334     -26.052  -9.633  13.351  1.00 25.83           H
HETATM 3019  H2  HOH A 334     -25.535  -8.913  14.586  1.00 25.83           H
HETATM 3020  O   HOH A 335      -3.718  18.204  26.196  1.00 31.13           O
HETATM 3021  H1  HOH A 335      -4.117  18.749  25.509  1.00 37.36           H
HETATM 3022  H2  HOH A 335      -4.112  17.338  26.063  1.00 37.36           H
HETATM 3023  O   HOH A 336      -5.309 -15.308   2.931  1.00 25.94           O
HETATM 3024  H1  HOH A 336      -6.110 -15.800   3.121  1.00 31.12           H
HETATM 3025  H2  HOH A 336      -4.892 -15.201   3.792  1.00 31.12           H
HETATM 3026  O   HOH A 337     -10.798   7.384  -1.992  1.00 22.26           O
HETATM 3027  H1  HOH A 337     -10.195   8.030  -1.617  1.00 26.71           H
HETATM 3028  H2  HOH A 337     -10.229   6.649  -2.230  1.00 26.71           H
HETATM 3029  O   HOH A 338     -22.110  -5.500   0.816  1.00 22.67           O
HETATM 3030  H1  HOH A 338     -21.543  -4.735   0.687  1.00 27.19           H
HETATM 3031  H2  HOH A 338     -22.426  -5.713  -0.063  1.00 27.19           H
HETATM 3032  O   HOH A 339       6.550 -12.397   4.263  1.00 28.88           O
HETATM 3033  H1  HOH A 339       6.432 -11.448   4.181  1.00 34.65           H
HETATM 3034  H2  HOH A 339       7.471 -12.497   4.512  1.00 34.65           H
HETATM 3035  O   HOH A 340     -22.919   2.740  11.111  1.00 29.70           O
HETATM 3036  H1  HOH A 340     -23.657   2.158  11.311  1.00 35.63           H
HETATM 3037  H2  HOH A 340     -22.582   2.419  10.274  1.00 35.63           H
HETATM 3038  O   HOH A 341      -9.747 -16.733  24.687  1.00 22.69           O
HETATM 3039  H1  HOH A 341      -8.979 -16.494  25.210  1.00 27.22           H
HETATM 3040  H2  HOH A 341      -9.549 -16.380  23.815  1.00 27.22           H
HETATM 3041  O   HOH A 342      -6.351  15.690   0.897  1.00 35.34           O
HETATM 3042  H1  HOH A 342      -6.707  15.427   0.049  1.00 42.40           H
HETATM 3043  H2  HOH A 342      -6.977  15.332   1.532  1.00 42.40           H
HETATM 3044  O   HOH A 343       9.474   8.174  19.079  1.00 27.13           O
HETATM 3045  H1  HOH A 343       8.828   7.467  19.121  1.00 32.55           H
HETATM 3046  H2  HOH A 343      10.208   7.804  18.582  1.00 32.55           H
HETATM 3047  O   HOH A 344     -13.996 -12.604  13.496  1.00 21.67           O
HETATM 3048  H1  HOH A 344     -14.212 -13.401  13.986  1.00 25.99           H
HETATM 3049  H2  HOH A 344     -14.790 -12.427  12.982  1.00 25.99           H
HETATM 3050  O   HOH A 345     -16.069  -7.654  21.210  1.00 20.23           O
HETATM 3051  H1  HOH A 345     -15.881  -7.315  22.089  1.00 24.27           H
HETATM 3052  H2  HOH A 345     -15.529  -8.444  21.148  1.00 24.27           H
HETATM 3053  O   HOH A 346       5.900  12.653   7.629  1.00 24.33           O
HETATM 3054  H1  HOH A 346       5.139  13.036   8.077  1.00 29.19           H
HETATM 3055  H2  HOH A 346       5.863  13.026   6.744  1.00 29.19           H
HETATM 3056  O   HOH A 347      -3.202 -14.775   0.253  1.00 24.24           O
HETATM 3057  H1  HOH A 347      -3.855 -15.040   0.907  1.00 29.08           H
HETATM 3058  H2  HOH A 347      -3.712 -14.638  -0.548  1.00 29.08           H
HETATM 3059  O   HOH A 348     -10.101  -8.050   3.483  1.00 34.11           O
HETATM 3060  H1  HOH A 348     -10.961  -7.635   3.376  1.00 40.92           H
HETATM 3061  H2  HOH A 348      -9.970  -8.535   2.667  1.00 40.92           H
HETATM 3062  O   HOH A 349     -18.044  13.079   2.115  1.00 25.94           O
HETATM 3063  H1  HOH A 349     -17.993  13.097   3.075  1.00 31.12           H
HETATM 3064  H2  HOH A 349     -17.889  13.991   1.858  1.00 31.12           H
HETATM 3065  O   HOH A 350     -10.180 -10.844   4.072  1.00 35.05           O
HETATM 3066  H1  HOH A 350     -10.400 -10.937   5.001  1.00 42.06           H
HETATM 3067  H2  HOH A 350     -10.209  -9.897   3.923  1.00 42.06           H
HETATM 3068  O   HOH A 351      -3.782   7.191  29.402  1.00 35.19           O
HETATM 3069  H1  HOH A 351      -2.952   7.109  28.929  1.00 42.22           H
HETATM 3070  H2  HOH A 351      -3.523   7.487  30.275  1.00 42.22           H
HETATM 3071  O   HOH A 352       6.764   9.940   7.225  1.00 33.95           O
HETATM 3072  H1  HOH A 352       6.266   9.561   7.950  1.00 40.73           H
HETATM 3073  H2  HOH A 352       6.593  10.884   7.292  1.00 40.73           H
HETATM 3074  O   HOH A 353      -0.788  -4.691  35.099  1.00 29.50           O
HETATM 3075  H1  HOH A 353      -0.349  -5.090  34.342  1.00 35.39           H
HETATM 3076  H2  HOH A 353      -0.316  -5.045  35.854  1.00 35.39           H
HETATM 3077  O   HOH A 354     -21.774   9.046  14.435  1.00 30.84           O
HETATM 3078  H1  HOH A 354     -22.323   9.048  15.223  1.00 37.00           H
HETATM 3079  H2  HOH A 354     -21.843   9.945  14.106  1.00 37.00           H
HETATM 3080  O   HOH A 355      -4.658  17.063   3.837  1.00 22.03           O
HETATM 3081  H1  HOH A 355      -4.451  17.376   4.720  1.00 26.43           H
HETATM 3082  H2  HOH A 355      -4.120  16.277   3.727  1.00 26.43           H
HETATM 3083  O   HOH A 356      10.097  -1.680   6.208  1.00 19.08           O
HETATM 3084  H1  HOH A 356      10.865  -2.236   6.335  1.00 22.89           H
HETATM 3085  H2  HOH A 356       9.670  -2.061   5.427  1.00 22.89           H
HETATM 3086  O   HOH A 357      11.202  -7.478   5.084  1.00 52.86           O
HETATM 3087  H1  HOH A 357      10.681  -7.564   4.286  1.00 63.42           H
HETATM 3088  H2  HOH A 357      10.564  -7.589   5.793  1.00 63.42           H
HETATM 3089  O   HOH A 358     -11.116  -5.913  -2.238  1.00 51.26           O
HETATM 3090  H1  HOH A 358     -11.633  -6.713  -2.339  1.00 61.51           H
HETATM 3091  H2  HOH A 358     -11.762  -5.205  -2.262  1.00 61.51           H
HETATM 3092  O   HOH A 359     -10.096 -15.275  27.084  1.00 21.37           O
HETATM 3093  H1  HOH A 359     -10.441 -15.644  26.268  1.00 25.64           H
HETATM 3094  H2  HOH A 359     -10.698 -15.601  27.759  1.00 25.64           H
HETATM 3095  O   HOH A 360     -16.216   7.587  14.172  1.00 24.09           O
HETATM 3096  H1  HOH A 360     -16.777   7.219  14.859  1.00 28.90           H
HETATM 3097  H2  HOH A 360     -16.229   8.532  14.343  1.00 28.90           H
HETATM 3098  O   HOH A 361       3.724  -8.321   5.311  1.00 21.17           O
HETATM 3099  H1  HOH A 361       3.838  -7.599   5.933  1.00 25.40           H
HETATM 3100  H2  HOH A 361       4.607  -8.492   4.977  1.00 25.40           H
HETATM 3101  O   HOH A 362      -0.857   7.838  25.393  1.00 28.27           O
HETATM 3102  H1  HOH A 362      -0.413   8.529  25.891  1.00 33.92           H
HETATM 3103  H2  HOH A 362      -1.579   7.561  25.962  1.00 33.92           H
HETATM 3104  O   HOH A 363     -24.990  11.350   9.029  1.00 38.44           O
HETATM 3105  H1  HOH A 363     -25.033  12.304   8.961  1.00 46.12           H
HETATM 3106  H2  HOH A 363     -24.758  11.190   9.949  1.00 46.12           H
HETATM 3107  O   HOH A 364       5.595 -17.693  13.633  1.00 27.33           O
HETATM 3108  H1  HOH A 364       4.691 -17.630  13.316  1.00 32.79           H
HETATM 3109  H2  HOH A 364       6.122 -17.453  12.863  1.00 32.79           H
HETATM 3110  O   HOH A 365       2.556  -2.273   1.375  1.00 20.22           O
HETATM 3111  H1  HOH A 365       2.461  -2.264   2.332  1.00 24.26           H
HETATM 3112  H2  HOH A 365       2.876  -3.158   1.178  1.00 24.26           H
HETATM 3113  O   HOH A 366     -19.668  10.304   3.474  1.00 39.08           O
HETATM 3114  H1  HOH A 366     -19.640  11.263   3.492  1.00 46.89           H
HETATM 3115  H2  HOH A 366     -18.860  10.036   3.917  1.00 46.89           H
HETATM 3116  O   HOH A 367       1.509 -19.933  13.030  1.00 29.98           O
HETATM 3117  H1  HOH A 367       2.048 -19.149  12.898  1.00 35.97           H
HETATM 3118  H2  HOH A 367       0.633 -19.586  13.207  1.00 35.97           H
HETATM 3119  O   HOH A 368       6.559 -19.060   7.680  1.00 49.64           O
HETATM 3120  H1  HOH A 368       6.561 -18.654   8.548  1.00 59.56           H
HETATM 3121  H2  HOH A 368       5.834 -18.629   7.220  1.00 59.56           H
HETATM 3122  O   HOH A 369     -10.564  20.312  11.033  1.00 31.79           O
HETATM 3123  H1  HOH A 369     -10.362  20.325  11.969  1.00 38.14           H
HETATM 3124  H2  HOH A 369     -10.688  19.379  10.834  1.00 38.14           H
HETATM 3125  O   HOH A 370      -0.985   8.933  32.087  1.00 34.03           O
HETATM 3126  H1  HOH A 370      -0.036   8.822  32.027  1.00 40.83           H
HETATM 3127  H2  HOH A 370      -1.262   9.105  31.185  1.00 40.83           H
HETATM 3128  O   HOH A 371      14.293  -3.187  11.730  1.00 44.77           O
HETATM 3129  H1  HOH A 371      13.565  -3.236  11.106  1.00 53.72           H
HETATM 3130  H2  HOH A 371      13.900  -2.834  12.528  1.00 53.72           H
HETATM 3131  O   HOH A 372      11.458   7.025  17.193  1.00 29.71           O
HETATM 3132  H1  HOH A 372      10.864   6.332  16.891  1.00 35.65           H
HETATM 3133  H2  HOH A 372      11.928   7.289  16.401  1.00 35.65           H
HETATM 3134  O   HOH A 373     -24.125   9.097   7.336  1.00 32.31           O
HETATM 3135  H1  HOH A 373     -24.457   9.924   7.699  1.00 38.76           H
HETATM 3136  H2  HOH A 373     -24.477   8.426   7.921  1.00 38.76           H
HETATM 3137  O   HOH A 374      -6.068  11.096  30.305  1.00 24.35           O
HETATM 3138  H1  HOH A 374      -6.389  11.977  30.105  1.00 29.22           H
HETATM 3139  H2  HOH A 374      -5.389  11.239  30.971  1.00 29.22           H
HETATM 3140  O   HOH A 375     -20.106 -17.286  18.842  1.00 37.82           O
HETATM 3141  H1  HOH A 375     -20.919 -16.874  18.547  1.00 45.38           H
HETATM 3142  H2  HOH A 375     -19.414 -16.813  18.376  1.00 45.38           H
HETATM 3143  O   HOH A 376      -4.150  -4.523  30.238  1.00 36.24           O
HETATM 3144  H1  HOH A 376      -4.974  -4.336  29.781  1.00 43.48           H
HETATM 3145  H2  HOH A 376      -4.393  -5.183  30.891  1.00 43.48           H
HETATM 3146  O   HOH A 377      -1.020 -11.797  30.389  1.00 32.16           O
HETATM 3147  H1  HOH A 377      -0.965 -12.736  30.571  1.00 38.59           H
HETATM 3148  H2  HOH A 377      -0.505 -11.389  31.088  1.00 38.59           H
HETATM 3149  O   HOH A 378      -6.887 -18.118   3.593  1.00 38.80           O
HETATM 3150  H1  HOH A 378      -5.980 -18.257   3.320  1.00 46.55           H
HETATM 3151  H2  HOH A 378      -6.825 -17.893   4.522  1.00 46.55           H
HETATM 3152  O   HOH A 379     -12.095  -3.218  -0.641  1.00 23.89           O
HETATM 3153  H1  HOH A 379     -12.160  -3.258   0.315  1.00 28.66           H
HETATM 3154  H2  HOH A 379     -11.170  -3.011  -0.806  1.00 28.66           H
HETATM 3155  O   HOH A 380      -2.190  18.263  19.145  0.46 18.29           O
HETATM 3156  H1  HOH A 380      -2.884  18.867  19.413  0.46 21.94           H
HETATM 3157  H2  HOH A 380      -1.745  18.720  18.425  0.46 21.94           H
HETATM 3158  O   HOH A 381       2.232   0.301   0.436  1.00 12.67           O
HETATM 3159  H1  HOH A 381       2.500   0.275  -0.483  1.00 15.20           H
HETATM 3160  H2  HOH A 381       2.433  -0.579   0.766  1.00 15.20           H
HETATM 3161  O   HOH A 382     -15.510 -16.802  20.757  1.00 13.99           O
HETATM 3162  H1  HOH A 382     -14.865 -17.307  20.258  1.00 16.78           H
HETATM 3163  H2  HOH A 382     -16.207 -17.431  20.959  1.00 16.78           H
HETATM 3164  O   HOH A 383      -8.474   4.727  -4.004  1.00 14.55           O
HETATM 3165  H1  HOH A 383      -8.748   4.554  -4.905  1.00 17.46           H
HETATM 3166  H2  HOH A 383      -9.247   4.505  -3.478  1.00 17.46           H
HETATM 3167  O   HOH A 384     -13.091  16.835   9.902  1.00 30.27           O
HETATM 3168  H1  HOH A 384     -12.198  17.083  10.161  1.00 36.32           H
HETATM 3169  H2  HOH A 384     -13.647  17.220  10.582  1.00 36.32           H
HETATM 3170  O   HOH A 385     -18.308  -2.788  22.752  1.00 19.30           O
HETATM 3171  H1  HOH A 385     -19.060  -2.221  22.566  1.00 23.16           H
HETATM 3172  H2  HOH A 385     -18.471  -3.113  23.639  1.00 23.16           H
HETATM 3173  O   HOH A 386      -8.227  10.029   0.025  1.00 19.07           O
HETATM 3174  H1  HOH A 386      -7.285  10.176  -0.063  1.00 22.88           H
HETATM 3175  H2  HOH A 386      -8.564  10.865   0.363  1.00 22.88           H
HETATM 3176  O   HOH A 387      -9.969 -14.259  30.074  1.00 16.91           O
HETATM 3177  H1  HOH A 387      -9.815 -14.045  30.994  1.00 20.29           H
HETATM 3178  H2  HOH A 387      -9.149 -14.665  29.785  1.00 20.29           H
HETATM 3179  O   HOH A 388     -18.157   0.149   2.057  1.00 18.80           O
HETATM 3180  H1  HOH A 388     -18.455   0.289   1.157  1.00 22.55           H
HETATM 3181  H2  HOH A 388     -18.160  -0.809   2.159  1.00 22.55           H
HETATM 3182  O   HOH A 389      -4.012  -9.897  -2.128  1.00 37.50           O
HETATM 3183  H1  HOH A 389      -3.629  -9.028  -1.986  1.00 44.99           H
HETATM 3184  H2  HOH A 389      -4.911  -9.711  -2.413  1.00 44.99           H
HETATM 3185  O   HOH A 390      -6.676   5.660  -1.907  1.00 20.02           O
HETATM 3186  H1  HOH A 390      -7.214   5.058  -2.428  1.00 24.02           H
HETATM 3187  H2  HOH A 390      -6.111   5.081  -1.390  1.00 24.02           H
HETATM 3188  O   HOH A 391     -21.911  -1.504  19.165  1.00 26.34           O
HETATM 3189  H1  HOH A 391     -21.059  -1.261  18.798  1.00 31.60           H
HETATM 3190  H2  HOH A 391     -21.778  -2.391  19.506  1.00 31.60           H
HETATM 3191  O   HOH A 392     -13.554  16.219   5.215  1.00 20.88           O
HETATM 3192  H1  HOH A 392     -12.691  16.067   4.822  1.00 25.05           H
HETATM 3193  H2  HOH A 392     -14.052  16.669   4.529  1.00 25.05           H
HETATM 3194  O   HOH A 393       2.194  -4.608  28.639  1.00 22.11           O
HETATM 3195  H1  HOH A 393       1.942  -4.352  29.532  1.00 26.52           H
HETATM 3196  H2  HOH A 393       2.297  -5.559  28.690  1.00 26.52           H
HETATM 3197  O   HOH A 394     -15.875   7.496  17.806  1.00 18.03           O
HETATM 3198  H1  HOH A 394     -16.376   7.252  17.026  1.00 21.63           H
HETATM 3199  H2  HOH A 394     -16.342   7.073  18.527  1.00 21.63           H
HETATM 3200  O   HOH A 395     -11.977 -17.164  28.252  1.00 23.06           O
HETATM 3201  H1  HOH A 395     -12.116 -17.506  29.136  1.00 27.66           H
HETATM 3202  H2  HOH A 395     -11.696 -17.924  27.742  1.00 27.66           H
HETATM 3203  O   HOH A 396       3.783  14.196  21.019  1.00 26.39           O
HETATM 3204  H1  HOH A 396       3.190  13.480  20.771  1.00 31.66           H
HETATM 3205  H2  HOH A 396       4.600  13.754  21.250  1.00 31.66           H
HETATM 3206  O   HOH A 397      -3.046   6.127  26.640  0.74 20.46           O
HETATM 3207  H1  HOH A 397      -3.653   5.715  27.260  0.74 24.55           H
HETATM 3208  H2  HOH A 397      -2.374   6.525  27.198  0.74 24.55           H
HETATM 3209  O   HOH A 398       5.473  10.978  -0.194  1.00 23.62           O
HETATM 3210  H1  HOH A 398       5.755  10.846  -1.100  1.00 28.34           H
HETATM 3211  H2  HOH A 398       5.147  11.883  -0.174  1.00 28.34           H
HETATM 3212  O   HOH A 399       5.044  -5.662  33.914  1.00 22.21           O
HETATM 3213  H1  HOH A 399       4.227  -6.017  34.280  1.00 26.65           H
HETATM 3214  H2  HOH A 399       5.185  -6.175  33.118  1.00 26.65           H
HETATM 3215  O   HOH A 400       2.634  -5.529  37.551  1.00 29.49           O
HETATM 3216  H1  HOH A 400       2.565  -5.814  36.637  1.00 35.38           H
HETATM 3217  H2  HOH A 400       3.256  -6.142  37.943  1.00 35.38           H
HETATM 3218  O   HOH A 401      -1.340   7.827  28.195  1.00 37.98           O
HETATM 3219  H1  HOH A 401      -0.489   8.085  27.833  1.00 45.57           H
HETATM 3220  H2  HOH A 401      -1.758   8.662  28.419  1.00 45.57           H
HETATM 3221  O   HOH A 402       0.184 -16.791  21.037  1.00 31.16           O
HETATM 3222  H1  HOH A 402      -0.333 -16.891  21.836  1.00 37.38           H
HETATM 3223  H2  HOH A 402       0.356 -15.846  20.989  1.00 37.38           H
HETATM 3224  O   HOH A 403       4.864 -13.203   1.662  1.00 26.66           O
HETATM 3225  H1  HOH A 403       4.295 -13.698   2.260  1.00 31.99           H
HETATM 3226  H2  HOH A 403       5.302 -12.572   2.236  1.00 31.99           H
HETATM 3227  O   HOH A 404       4.152 -17.720   6.512  1.00 21.99           O
HETATM 3228  H1  HOH A 404       4.182 -16.914   5.984  1.00 26.39           H
HETATM 3229  H2  HOH A 404       3.274 -18.070   6.351  1.00 26.39           H
HETATM 3230  O   HOH A 405     -20.558  -3.072   0.795  1.00 22.80           O
HETATM 3231  H1  HOH A 405     -19.802  -2.985   0.212  1.00 27.35           H
HETATM 3232  H2  HOH A 405     -20.170  -3.032   1.674  1.00 27.35           H
HETATM 3233  O   HOH A 406      -2.669 -14.908  22.662  1.00 24.50           O
HETATM 3234  H1  HOH A 406      -1.918 -14.368  22.931  1.00 29.39           H
HETATM 3235  H2  HOH A 406      -2.522 -15.065  21.728  1.00 29.39           H
HETATM 3236  O   HOH A 407     -15.133   9.648  12.771  1.00 23.90           O
HETATM 3237  H1  HOH A 407     -16.004   9.965  12.513  1.00 28.68           H
HETATM 3238  H2  HOH A 407     -15.282   8.732  13.018  1.00 28.68           H
HETATM 3239  O   HOH A 408      -6.495  -6.823  30.245  1.00 33.43           O
HETATM 3240  H1  HOH A 408      -6.825  -7.415  29.564  1.00 40.11           H
HETATM 3241  H2  HOH A 408      -7.099  -6.951  30.976  1.00 40.11           H
HETATM 3242  O   HOH A 409     -17.613  10.471  12.072  1.00 33.57           O
HETATM 3243  H1  HOH A 409     -17.667  10.980  11.259  1.00 40.27           H
HETATM 3244  H2  HOH A 409     -18.114  10.989  12.710  1.00 40.27           H
HETATM 3245  O   HOH A 410       4.734  -1.922  25.272  1.00 30.57           O
HETATM 3246  H1  HOH A 410       4.469  -1.595  24.410  1.00 36.68           H
HETATM 3247  H2  HOH A 410       5.690  -1.871  25.256  1.00 36.68           H
HETATM 3248  O   HOH A 411      -8.233   9.163  31.140  1.00 28.60           O
HETATM 3249  H1  HOH A 411      -8.689   9.520  30.376  1.00 34.31           H
HETATM 3250  H2  HOH A 411      -7.392   9.626  31.145  1.00 34.31           H
HETATM 3251  O   HOH A 412      -2.896   0.852  27.735  1.00 31.75           O
HETATM 3252  H1  HOH A 412      -3.006   0.756  28.682  1.00 38.10           H
HETATM 3253  H2  HOH A 412      -3.414   0.127  27.373  1.00 38.10           H
HETATM 3254  O   HOH A 413       9.639  -6.692  16.020  1.00 27.38           O
HETATM 3255  H1  HOH A 413       9.418  -7.067  15.166  1.00 32.85           H
HETATM 3256  H2  HOH A 413       9.487  -7.412  16.637  1.00 32.85           H
HETATM 3257  O   HOH A 414      -2.348  -2.658  33.416  1.00 32.66           O
HETATM 3258  H1  HOH A 414      -1.909  -3.199  34.077  1.00 39.18           H
HETATM 3259  H2  HOH A 414      -3.254  -2.595  33.724  1.00 39.18           H
HETATM 3260  O   HOH A 415      -4.025  -1.523  28.473  1.00 29.09           O
HETATM 3261  H1  HOH A 415      -3.707  -1.998  27.701  1.00 34.90           H
HETATM 3262  H2  HOH A 415      -3.808  -2.100  29.207  1.00 34.90           H
HETATM 3263  O   HOH A 416      -4.064  -4.954  32.961  1.00 31.54           O
HETATM 3264  H1  HOH A 416      -3.683  -4.332  32.337  1.00 37.85           H
HETATM 3265  H2  HOH A 416      -3.306  -5.361  33.382  1.00 37.85           H
HETATM 3266  O   HOH A 417      -8.590 -17.526   7.274  0.54 21.85           O
HETATM 3267  H1  HOH A 417      -8.537 -18.483   7.265  0.54 26.22           H
HETATM 3268  H2  HOH A 417      -7.687 -17.242   7.095  0.54 26.22           H
HETATM 3269  O   HOH A 418       9.603 -12.084  22.064  1.00 35.55           O
HETATM 3270  H1  HOH A 418      10.521 -12.029  21.800  1.00 42.66           H
HETATM 3271  H2  HOH A 418       9.147 -12.380  21.274  1.00 42.66           H
HETATM 3272  O   HOH A 419       9.641  -1.470  19.325  1.00 28.28           O
HETATM 3273  H1  HOH A 419       9.469  -1.311  20.255  1.00 33.92           H
HETATM 3274  H2  HOH A 419       9.191  -2.301  19.146  1.00 33.92           H
HETATM 3275  O   HOH A 420     -19.011   8.843  14.919  1.00 42.28           O
HETATM 3276  H1  HOH A 420     -19.862   9.283  14.855  1.00 50.73           H
HETATM 3277  H2  HOH A 420     -18.853   8.515  14.029  1.00 50.73           H
HETATM 3278  O   HOH A 421     -22.002   7.529  20.345  1.00 48.96           O
HETATM 3279  H1  HOH A 421     -21.724   8.398  20.633  1.00 58.74           H
HETATM 3280  H2  HOH A 421     -21.250   7.188  19.853  1.00 58.74           H
HETATM 3281  O   HOH A 422     -19.895   6.396  -0.236  1.00 51.00           O
HETATM 3282  H1  HOH A 422     -19.431   6.156   0.571  1.00 61.20           H
HETATM 3283  H2  HOH A 422     -19.198   6.634  -0.847  1.00 61.20           H
HETATM 3284  O   HOH A 423     -16.853  -9.370  -0.241  1.00 36.79           O
HETATM 3285  H1  HOH A 423     -16.617  -8.602  -0.764  1.00 44.14           H
HETATM 3286  H2  HOH A 423     -17.810  -9.325  -0.178  1.00 44.14           H
HETATM 3287  O   HOH A 424      -6.559  -4.184  28.867  1.00 32.81           O
HETATM 3288  H1  HOH A 424      -6.156  -4.792  28.243  1.00 39.36           H
HETATM 3289  H2  HOH A 424      -7.246  -4.704  29.289  1.00 39.36           H
HETATM 3290  O   HOH A 425      -7.549 -11.046  -0.654  1.00 36.15           O
HETATM 3291  H1  HOH A 425      -6.861 -11.666  -0.891  1.00 43.38           H
HETATM 3292  H2  HOH A 425      -7.349 -10.263  -1.172  1.00 43.38           H
HETATM 3293  O   HOH A 426      -7.323  -8.753  28.349  0.47 17.42           O
HETATM 3294  H1  HOH A 426      -7.637  -8.270  27.580  0.47 20.90           H
HETATM 3295  H2  HOH A 426      -6.372  -8.803  28.226  0.47 20.90           H
HETATM 3296  O   HOH A 427     -18.090   5.756   1.996  1.00 34.50           O
HETATM 3297  H1  HOH A 427     -17.931   5.280   2.815  1.00 41.39           H
HETATM 3298  H2  HOH A 427     -17.360   6.380   1.946  1.00 41.39           H
HETATM 3299  O   HOH A 428      -0.664  -2.336  31.020  1.00 33.31           O
HETATM 3300  H1  HOH A 428       0.006  -3.014  31.139  1.00 39.96           H
HETATM 3301  H2  HOH A 428      -1.294  -2.498  31.727  1.00 39.96           H
HETATM 3302  O   HOH A 429       6.305 -16.039  18.563  1.00 38.07           O
HETATM 3303  H1  HOH A 429       6.623 -16.939  18.477  1.00 45.68           H
HETATM 3304  H2  HOH A 429       5.853 -15.872  17.733  1.00 45.68           H
HETATM 3305  O   HOH A 430       3.336 -15.354  21.814  1.00 43.88           O
HETATM 3306  H1  HOH A 430       3.264 -16.153  21.291  1.00 52.65           H
HETATM 3307  H2  HOH A 430       2.488 -14.918  21.693  1.00 52.65           H
HETATM 3308  O   HOH A 431     -20.614  14.021   1.408  1.00 39.26           O
HETATM 3309  H1  HOH A 431     -20.768  14.195   2.339  1.00 47.11           H
HETATM 3310  H2  HOH A 431     -19.786  13.534   1.396  1.00 47.11           H
HETATM 3311  O   HOH A 432       7.312   8.969   4.650  1.00 34.01           O
HETATM 3312  H1  HOH A 432       7.312   9.827   4.219  1.00 40.80           H
HETATM 3313  H2  HOH A 432       7.225   9.177   5.585  1.00 40.80           H
HETATM 3314  O   HOH A 433       4.654  13.830   0.050  1.00 32.85           O
HETATM 3315  H1  HOH A 433       4.588  13.958   1.002  1.00 39.42           H
HETATM 3316  H2  HOH A 433       5.106  14.618  -0.257  1.00 39.42           H
HETATM 3317  O   HOH A 434      10.187   4.690   9.076  1.00 34.77           O
HETATM 3318  H1  HOH A 434       9.495   4.029   8.984  1.00 41.72           H
HETATM 3319  H2  HOH A 434       9.825   5.469   8.653  1.00 41.72           H
HETATM 3320  O   HOH A 435     -11.081 -13.665   9.707  1.00 32.12           O
HETATM 3321  H1  HOH A 435     -11.019 -13.161   8.894  1.00 38.54           H
HETATM 3322  H2  HOH A 435     -11.361 -13.020  10.362  1.00 38.54           H
HETATM 3323  O   HOH A 436       5.098  -3.814  36.294  1.00 31.50           O
HETATM 3324  H1  HOH A 436       5.269  -4.272  35.468  1.00 37.79           H
HETATM 3325  H2  HOH A 436       4.182  -4.016  36.491  1.00 37.79           H
HETATM 3326  O   HOH A 437       7.698  -0.968  22.492  1.00 32.29           O
HETATM 3327  H1  HOH A 437       8.211  -0.337  23.005  1.00 38.74           H
HETATM 3328  H2  HOH A 437       6.829  -0.562  22.420  1.00 38.74           H
HETATM 3329  O   HOH A 438       3.911  15.919  25.719  1.00 45.22           O
HETATM 3330  H1  HOH A 438       4.825  15.641  25.643  1.00 54.26           H
HETATM 3331  H2  HOH A 438       3.471  15.176  26.135  1.00 54.26           H
HETATM 3332  O   HOH A 439       6.629 -13.261  20.522  1.00 43.06           O
HETATM 3333  H1  HOH A 439       6.986 -12.679  19.844  1.00 51.67           H
HETATM 3334  H2  HOH A 439       6.489 -14.092  20.064  1.00 51.67           H
HETATM 3335  O   HOH A 440      -0.960 -19.964   8.183  1.00 30.02           O
HETATM 3336  H1  HOH A 440      -0.583 -20.437   7.439  1.00 36.02           H
HETATM 3337  H2  HOH A 440      -0.300 -20.035   8.875  1.00 36.02           H
HETATM 3338  O   HOH A 441      -1.973  21.621  26.972  1.00 41.67           O
HETATM 3339  H1  HOH A 441      -1.862  20.690  26.773  1.00 50.00           H
HETATM 3340  H2  HOH A 441      -1.510  22.071  26.265  1.00 50.00           H
HETATM 3341  O   HOH A 442     -15.178 -12.087   5.244  0.85 43.59           O
HETATM 3342  H1  HOH A 442     -15.559 -12.903   4.915  0.85 52.30           H
HETATM 3343  H2  HOH A 442     -15.399 -12.081   6.176  0.85 52.30           H
HETATM 3344  O   HOH A 443      -4.765  13.808  30.938  0.61 27.20           O
HETATM 3345  H1  HOH A 443      -5.246  14.454  30.418  0.61 32.64           H
HETATM 3346  H2  HOH A 443      -4.889  14.090  31.845  0.61 32.64           H
HETATM 3347  O   HOH A 444      13.565   3.319  10.125  1.00 34.66           O
HETATM 3348  H1  HOH A 444      12.780   3.473   9.596  1.00 41.59           H
HETATM 3349  H2  HOH A 444      13.459   3.909  10.876  1.00 41.59           H
HETATM 3350  O   HOH A 445      -1.633  16.089  29.657  1.00 30.85           O
HETATM 3351  H1  HOH A 445      -2.340  16.586  29.241  1.00 37.02           H
HETATM 3352  H2  HOH A 445      -1.995  15.820  30.502  1.00 37.02           H
HETATM 3353  O   HOH A 446      -7.968 -14.359   2.149  1.00 37.08           O
HETATM 3354  H1  HOH A 446      -7.023 -14.315   2.304  1.00 44.48           H
HETATM 3355  H2  HOH A 446      -8.278 -13.468   2.314  1.00 44.48           H
HETATM 3356  O   HOH A 447     -14.362  15.793  17.332  1.00 26.50           O
HETATM 3357  H1  HOH A 447     -13.640  15.181  17.486  1.00 31.80           H
HETATM 3358  H2  HOH A 447     -14.069  16.609  17.751  1.00 31.80           H
HETATM 3359  O   HOH A 448      11.185 -16.134   8.981  1.00 36.35           O
HETATM 3360  H1  HOH A 448      10.415 -15.981   9.535  1.00 43.62           H
HETATM 3361  H2  HOH A 448      11.126 -17.062   8.756  1.00 43.62           H
HETATM 3362  O   HOH A 449     -24.611 -14.027  18.412  1.00 37.55           O
HETATM 3363  H1  HOH A 449     -23.669 -14.064  18.588  1.00 45.05           H
HETATM 3364  H2  HOH A 449     -24.689 -13.424  17.670  1.00 45.05           H
HETATM 3365  O   HOH A 450     -11.360 -12.983   6.857  1.00 44.19           O
HETATM 3366  H1  HOH A 450     -12.225 -13.203   6.506  1.00 53.02           H
HETATM 3367  H2  HOH A 450     -10.937 -13.833   6.989  1.00 53.02           H
HETATM 3368  O   HOH A 451     -10.749  12.915  26.785  1.00 32.67           O
HETATM 3369  H1  HOH A 451     -10.504  13.614  27.396  1.00 39.20           H
HETATM 3370  H2  HOH A 451     -11.704  12.972  26.734  1.00 39.20           H
HETATM 3371  O   HOH A 452      12.118  -3.086   9.810  0.73 26.56           O
HETATM 3372  H1  HOH A 452      11.271  -2.749   9.508  0.73 31.87           H
HETATM 3373  H2  HOH A 452      12.706  -2.937   9.069  0.73 31.87           H
HETATM 3374  O   HOH A 453     -24.678   5.878   8.324  1.00 31.36           O
HETATM 3375  H1  HOH A 453     -25.439   6.149   8.841  1.00 37.63           H
HETATM 3376  H2  HOH A 453     -23.968   5.826   8.971  1.00 37.63           H
HETATM 3377  O   HOH A 454      -3.108  -3.839  27.319  1.00 27.29           O
HETATM 3378  H1  HOH A 454      -2.759  -4.490  27.936  1.00 32.75           H
HETATM 3379  H2  HOH A 454      -4.058  -3.876  27.448  1.00 32.75           H
HETATM 3380  O   HOH A 455      10.926  -5.256  18.199  1.00 34.11           O
HETATM 3381  H1  HOH A 455      10.113  -4.787  18.407  1.00 40.93           H
HETATM 3382  H2  HOH A 455      10.632  -6.053  17.750  1.00 40.93           H
HETATM 3383  O   HOH A 456     -16.454 -17.880  17.523  1.00 26.83           O
HETATM 3384  H1  HOH A 456     -16.599 -18.290  18.378  1.00 32.19           H
HETATM 3385  H2  HOH A 456     -16.847 -17.009  17.613  1.00 32.19           H
HETATM 3386  O   HOH A 457       9.840  -9.157  17.664  1.00 37.68           O
HETATM 3387  H1  HOH A 457      10.510  -9.282  16.991  1.00 45.21           H
HETATM 3388  H2  HOH A 457       9.365  -9.994  17.670  1.00 45.21           H
HETATM 3389  O   HOH A 458     -20.433  13.007   4.594  1.00 41.54           O
HETATM 3390  H1  HOH A 458     -20.812  12.571   5.362  1.00 49.84           H
HETATM 3391  H2  HOH A 458     -19.609  13.378   4.919  1.00 49.84           H
HETATM 3392  O   HOH A 459     -22.925 -13.929  21.477  1.00 34.76           O
HETATM 3393  H1  HOH A 459     -22.447 -13.990  20.648  1.00 41.71           H
HETATM 3394  H2  HOH A 459     -23.836 -14.104  21.237  1.00 41.71           H
HETATM 3395  O   HOH A 460     -13.258  14.538   1.049  1.00 31.91           O
HETATM 3396  H1  HOH A 460     -12.630  14.389   0.339  1.00 38.29           H
HETATM 3397  H2  HOH A 460     -12.810  14.197   1.827  1.00 38.29           H
HETATM 3398  O   HOH A 461     -21.206  12.080   7.365  1.00 59.49           O
HETATM 3399  H1  HOH A 461     -21.904  11.996   8.015  1.00 71.38           H
HETATM 3400  H2  HOH A 461     -20.580  11.389   7.596  1.00 71.38           H
HETATM 3401  O   HOH A 462       5.059  -4.576  28.138  1.00 30.73           O
HETATM 3402  H1  HOH A 462       4.123  -4.421  28.283  1.00 36.87           H
HETATM 3403  H2  HOH A 462       5.241  -4.156  27.297  1.00 36.87           H
HETATM 3404  O   HOH A 463       7.400   8.539   9.834  1.00 28.27           O
HETATM 3405  H1  HOH A 463       6.517   8.567  10.213  1.00 33.91           H
HETATM 3406  H2  HOH A 463       7.339   7.880   9.142  1.00 33.91           H
HETATM 3407  O   HOH A 464     -16.575   1.516   0.240  1.00 30.22           O
HETATM 3408  H1  HOH A 464     -16.514   0.889  -0.487  1.00 36.26           H
HETATM 3409  H2  HOH A 464     -16.680   0.964   1.018  1.00 36.26           H
HETATM 3410  O   HOH A 465       8.413   8.086  25.194  1.00 30.98           O
HETATM 3411  H1  HOH A 465       9.146   8.487  24.725  1.00 37.17           H
HETATM 3412  H2  HOH A 465       8.374   8.557  26.027  1.00 37.17           H
HETATM 3413  O   HOH A 466       3.288  17.833  18.337  1.00 45.28           O
HETATM 3414  H1  HOH A 466       2.595  18.076  17.715  1.00 54.33           H
HETATM 3415  H2  HOH A 466       3.736  18.658  18.518  1.00 54.33           H
HETATM 3416  O   HOH A 467     -12.724 -17.098  24.611  1.00 32.78           O
HETATM 3417  H1  HOH A 467     -12.794 -17.792  23.956  1.00 39.33           H
HETATM 3418  H2  HOH A 467     -11.781 -16.944  24.696  1.00 39.33           H
HETATM 3419  O   HOH A 468      -1.023   2.751  28.414  1.00 38.45           O
HETATM 3420  H1  HOH A 468      -1.611   2.043  28.132  1.00 46.14           H
HETATM 3421  H2  HOH A 468      -0.857   3.241  27.603  1.00 46.14           H
HETATM 3422  O   HOH A 469     -21.724  11.424   0.776  0.94 37.65           O
HETATM 3423  H1  HOH A 469     -21.480  12.345   0.902  0.94 45.17           H
HETATM 3424  H2  HOH A 469     -21.412  10.987   1.571  0.94 45.17           H
HETATM 3425  O   HOH A 470      12.087  -0.868  18.049  1.00 38.51           O
HETATM 3426  H1  HOH A 470      11.283  -1.222  18.439  1.00 46.21           H
HETATM 3427  H2  HOH A 470      11.928   0.074  18.003  1.00 46.21           H
HETATM 3428  O   HOH A 471      -8.977   7.232  -5.453  1.00 32.77           O
HETATM 3429  H1  HOH A 471      -8.417   8.007  -5.509  1.00 39.32           H
HETATM 3430  H2  HOH A 471      -8.620   6.733  -4.715  1.00 39.32           H
HETATM 3431  O   HOH A 472       7.983  13.666   9.788  1.00 39.45           O
HETATM 3432  H1  HOH A 472       8.811  13.750   9.313  1.00 47.34           H
HETATM 3433  H2  HOH A 472       7.372  13.318   9.134  1.00 47.34           H
HETATM 3434  O   HOH A 473     -17.174 -20.474  19.291  1.00 52.61           O
HETATM 3435  H1  HOH A 473     -16.748 -20.756  18.478  1.00 63.13           H
HETATM 3436  H2  HOH A 473     -17.856 -21.131  19.438  1.00 63.13           H
HETATM 3437  O   HOH A 474     -15.657  17.188   3.588  1.00 45.28           O
HETATM 3438  H1  HOH A 474     -15.923  16.569   2.904  1.00 54.33           H
HETATM 3439  H2  HOH A 474     -16.252  17.010   4.317  1.00 54.33           H
HETATM 3440  O   HOH A 475      -7.315  15.071  28.263  1.00 34.33           O
HETATM 3441  H1  HOH A 475      -6.677  15.350  27.602  1.00 41.19           H
HETATM 3442  H2  HOH A 475      -7.421  14.130  28.104  1.00 41.19           H
HETATM 3443  O   HOH A 476     -23.772   7.222  18.040  1.00 56.37           O
HETATM 3444  H1  HOH A 476     -23.175   7.347  18.782  1.00 67.64           H
HETATM 3445  H2  HOH A 476     -23.809   6.273  17.920  1.00 67.64           H
HETATM 3446  O   HOH A 477     -16.387  -0.309  -1.860  1.00 46.31           O
HETATM 3447  H1  HOH A 477     -15.464  -0.127  -2.056  1.00 55.57           H
HETATM 3448  H2  HOH A 477     -16.582  -1.096  -2.371  1.00 55.57           H
HETATM 3449  O   HOH A 478       5.262 -13.212  23.307  1.00 40.80           O
HETATM 3450  H1  HOH A 478       4.759 -13.831  22.772  1.00 48.95           H
HETATM 3451  H2  HOH A 478       5.875 -12.813  22.683  1.00 48.95           H
HETATM 3452  O   HOH A 479       5.681  15.391  19.191  1.00 36.85           O
HETATM 3453  H1  HOH A 479       4.997  15.001  19.739  1.00 44.21           H
HETATM 3454  H2  HOH A 479       5.223  16.076  18.701  1.00 44.21           H
HETATM 3455  O   HOH A 480     -15.251  18.233  11.887  1.00 41.56           O
HETATM 3456  H1  HOH A 480     -15.947  18.166  12.541  1.00 49.86           H
HETATM 3457  H2  HOH A 480     -14.441  18.156  12.399  1.00 49.86           H
HETATM 3458  O   HOH A 481       4.156 -10.785  24.759  1.00 18.22           O
HETATM 3459  H1  HOH A 481       3.294 -11.208  24.768  1.00 21.86           H
HETATM 3460  H2  HOH A 481       4.719 -11.406  24.289  1.00 21.86           H
HETATM 3461  O   HOH A 482     -16.211 -20.757  16.437  1.00 37.44           O
HETATM 3462  H1  HOH A 482     -15.308 -20.607  16.149  1.00 44.92           H
HETATM 3463  H2  HOH A 482     -16.549 -19.875  16.607  1.00 44.92           H
HETATM 3464  O   HOH A 483     -22.877   6.620  -0.172  0.54 38.03           O
HETATM 3465  H1  HOH A 483     -22.857   7.505  -0.535  0.54 45.63           H
HETATM 3466  H2  HOH A 483     -21.952   6.360  -0.139  0.54 45.63           H
HETATM 3467  O   HOH A 484     -15.893  13.250  17.792  1.00 37.98           O
HETATM 3468  H1  HOH A 484     -15.716  14.155  17.526  1.00 45.57           H
HETATM 3469  H2  HOH A 484     -15.070  12.956  18.185  1.00 45.57           H
HETATM 3470  O   HOH A 485      -1.801 -17.182  -0.832  0.74 37.97           O
HETATM 3471  H1  HOH A 485      -2.128 -16.337  -0.518  0.74 45.56           H
HETATM 3472  H2  HOH A 485      -1.772 -17.732  -0.049  0.74 45.56           H
HETATM 3473  O   HOH A 486     -20.401   7.984  17.419  1.00 39.46           O
HETATM 3474  H1  HOH A 486     -20.229   8.007  16.476  1.00 47.35           H
HETATM 3475  H2  HOH A 486     -20.222   8.881  17.709  1.00 47.35           H
HETATM 3476  O   HOH A 487       5.261   4.547  21.035  1.00 40.28           O
HETATM 3477  H1  HOH A 487       5.620   5.079  20.323  1.00 48.33           H
HETATM 3478  H2  HOH A 487       4.974   3.737  20.605  1.00 48.33           H
HETATM 3479  O   HOH A 488       6.759 -15.314   3.941  1.00 41.31           O
HETATM 3480  H1  HOH A 488       6.490 -14.598   3.363  1.00 49.56           H
HETATM 3481  H2  HOH A 488       5.935 -15.593   4.354  1.00 49.56           H
HETATM 3482  O   HOH A 489       4.470 -14.268  25.985  1.00 38.43           O
HETATM 3483  H1  HOH A 489       3.718 -14.590  25.487  1.00 46.11           H
HETATM 3484  H2  HOH A 489       4.998 -13.802  25.331  1.00 46.11           H
HETATM 3485  O   HOH A 490     -25.400   4.697  18.326  1.00 53.11           O
HETATM 3486  H1  HOH A 490     -25.820   5.530  18.548  1.00 63.73           H
HETATM 3487  H2  HOH A 490     -25.465   4.654  17.367  1.00 63.73           H
HETATM 3488  O   HOH A 491     -10.574  18.521  27.725  1.00 41.02           O
HETATM 3489  H1  HOH A 491     -10.962  18.348  28.583  1.00 49.22           H
HETATM 3490  H2  HOH A 491      -9.857  17.888  27.660  1.00 49.22           H
HETATM 3491  O   HOH A 492     -16.408   4.316   0.252  1.00 37.42           O
HETATM 3492  H1  HOH A 492     -16.459   3.356   0.222  1.00 44.90           H
HETATM 3493  H2  HOH A 492     -17.190   4.582   0.737  1.00 44.90           H
HETATM 3494  O   HOH A 493     -10.188   0.807  10.665  1.00 21.88           O
HETATM 3495  H1  HOH A 493     -11.100   0.510  10.636  1.00 26.25           H
HETATM 3496  H2  HOH A 493      -9.785   0.272  11.351  1.00 26.25           H
HETATM 3497  O   HOH A 494       5.785 -18.906  17.587  1.00 51.44           O
HETATM 3498  H1  HOH A 494       4.980 -18.861  18.103  1.00 61.72           H
HETATM 3499  H2  HOH A 494       5.535 -19.395  16.801  1.00 61.72           H
HETATM 3500  O   HOH A 495      -0.182  -2.163  -0.157  0.36 36.41           O
HETATM 3501  H1  HOH A 495      -0.394  -1.228  -0.112  0.36 43.69           H
HETATM 3502  H2  HOH A 495       0.668  -2.236   0.282  0.36 43.69           H
HETATM 3503  O   HOH A 496      -0.658   0.807  -0.065  0.58 20.55           O
HETATM 3504  H1  HOH A 496      -0.775   1.758  -0.110  0.58 24.66           H
HETATM 3505  H2  HOH A 496       0.267   0.700   0.171  0.58 24.66           H
HETATM 3506  O   HOH A 497       0.294   3.778   0.018  0.54 24.43           O
HETATM 3507  H1  HOH A 497       1.246   3.860   0.091  0.54 29.31           H
HETATM 3508  H2  HOH A 497      -0.047   4.577   0.430  0.54 29.31           H
HETATM 3509  O   HOH A 498       2.450   0.767  23.221  0.77 11.41           O
HETATM 3510  H1  HOH A 498       1.973   1.122  22.461  0.77 13.69           H
HETATM 3511  H2  HOH A 498       1.866   0.086  23.560  0.77 13.69           H
HETATM 3512  O   HOH A 499     -18.591  10.426  17.588  1.00 52.21           O
HETATM 3513  H1  HOH A 499     -18.029  11.159  17.330  1.00 62.65           H
HETATM 3514  H2  HOH A 499     -17.983   9.692  17.688  1.00 62.65           H
HETATM 3515  O   HOH A 500     -17.977 -18.282  21.033  1.00 50.26           O
HETATM 3516  H1  HOH A 500     -18.862 -18.037  20.753  1.00 60.30           H
HETATM 3517  H2  HOH A 500     -17.747 -19.024  20.468  1.00 60.30           H
HETATM 3518  O   HOH A 501       0.897   0.185  31.873  1.00 46.56           O
HETATM 3519  H1  HOH A 501       0.561   0.083  32.763  1.00 55.86           H
HETATM 3520  H2  HOH A 501       0.365  -0.417  31.347  1.00 55.86           H
HETATM 3521  O   HOH A 502     -10.588  13.105  -1.136  1.00 72.59           O
HETATM 3522  H1  HOH A 502     -10.096  13.834  -1.513  1.00 87.10           H
HETATM 3523  H2  HOH A 502     -10.030  12.798  -0.415  1.00 87.10           H
HETATM 3524  O   HOH A 503      -1.563   4.576  30.535  1.00 49.17           O
HETATM 3525  H1  HOH A 503      -1.541   4.182  29.658  1.00 58.99           H
HETATM 3526  H2  HOH A 503      -1.272   3.866  31.108  1.00 58.99           H
HETATM 3527  O   HOH A 504       4.427 -20.259  14.923  1.00 41.15           O
HETATM 3528  H1  HOH A 504       3.644 -20.407  14.390  1.00 49.38           H
HETATM 3529  H2  HOH A 504       4.973 -19.679  14.387  1.00 49.38           H
HETATM 3530  O   HOH A 505     -24.645   9.762  15.556  1.00 58.13           O
HETATM 3531  H1  HOH A 505     -24.726  10.694  15.357  1.00 69.75           H
HETATM 3532  H2  HOH A 505     -24.975   9.323  14.769  1.00 69.75           H
HETATM 3533  O   HOH A 506     -12.111 -11.694  11.605  1.00 33.85           O
HETATM 3534  H1  HOH A 506     -12.905 -11.853  12.123  1.00 40.62           H
HETATM 3535  H2  HOH A 506     -11.402 -11.782  12.246  1.00 40.62           H
HETATM 3536  O   HOH A 507      -1.066  18.934  24.835  1.00 41.44           O
HETATM 3537  H1  HOH A 507      -1.469  19.097  23.980  1.00 49.72           H
HETATM 3538  H2  HOH A 507      -1.787  18.590  25.368  1.00 49.72           H
HETATM 3539  O   HOH A 508      14.173  -4.097  16.168  1.00 39.33           O
HETATM 3540  H1  HOH A 508      13.890  -4.030  17.084  1.00 47.18           H
HETATM 3541  H2  HOH A 508      14.929  -3.512  16.113  1.00 47.18           H
HETATM 3542  O   HOH A 509      12.110   2.364   3.780  1.00 42.71           O
HETATM 3543  H1  HOH A 509      11.496   2.059   4.453  1.00 51.25           H
HETATM 3544  H2  HOH A 509      12.614   3.051   4.217  1.00 51.25           H
HETATM 3545  O   HOH A 510      -8.615   6.746  -8.299  1.00 39.63           O
HETATM 3546  H1  HOH A 510      -9.075   5.932  -8.503  1.00 47.55           H
HETATM 3547  H2  HOH A 510      -8.828   6.914  -7.377  1.00 47.55           H
HETATM 3548  O   HOH A 511     -10.262  16.039  29.400  1.00 38.55           O
HETATM 3549  H1  HOH A 511      -9.355  15.869  29.136  1.00 46.25           H
HETATM 3550  H2  HOH A 511     -10.537  15.236  29.841  1.00 46.25           H
HETATM 3551  O   HOH A 512     -24.426  12.269  -0.015  1.00 34.94           O
HETATM 3552  H1  HOH A 512     -24.604  11.545  -0.616  1.00 41.92           H
HETATM 3553  H2  HOH A 512     -23.520  12.122   0.267  1.00 41.92           H
HETATM 3554  O   HOH A 513     -20.885   1.977   2.524  1.00 42.26           O
HETATM 3555  H1  HOH A 513     -21.309   1.319   1.969  1.00 50.71           H
HETATM 3556  H2  HOH A 513     -19.994   1.644   2.645  1.00 50.71           H
HETATM 3557  O   HOH A 514       3.712 -16.380  27.913  0.77 32.44           O
HETATM 3558  H1  HOH A 514       4.035 -15.766  27.250  0.77 38.92           H
HETATM 3559  H2  HOH A 514       4.262 -16.212  28.677  0.77 38.92           H
HETATM 3560  O   HOH A 515     -17.300 -16.628  11.899  1.00 36.67           O
HETATM 3561  H1  HOH A 515     -17.723 -16.382  12.723  1.00 44.00           H
HETATM 3562  H2  HOH A 515     -17.102 -17.559  12.002  1.00 44.00           H
HETATM 3563  O   HOH A 516     -13.937 -14.766  11.094  1.00 51.76           O
HETATM 3564  H1  HOH A 516     -13.051 -14.682  10.737  1.00 62.10           H
HETATM 3565  H2  HOH A 516     -13.864 -14.440  11.992  1.00 62.10           H
HETATM 3566  O   HOH A 517       9.465   0.804  23.860  1.00 42.56           O
HETATM 3567  H1  HOH A 517      10.379   0.769  23.577  1.00 51.06           H
HETATM 3568  H2  HOH A 517       9.284   1.737  23.977  1.00 51.06           H
HETATM 3569  O   HOH A 518     -10.798 -17.661   5.372  1.00 39.44           O
HETATM 3570  H1  HOH A 518     -10.247 -17.581   6.154  1.00 47.32           H
HETATM 3571  H2  HOH A 518     -10.290 -17.230   4.683  1.00 47.32           H
HETATM 3572  O   HOH A 519      13.286  -4.022  19.160  1.00 55.49           O
HETATM 3573  H1  HOH A 519      12.746  -3.242  19.294  1.00 66.58           H
HETATM 3574  H2  HOH A 519      12.648  -4.711  18.954  1.00 66.58           H
HETATM 3575  O   HOH A 520     -19.552 -14.375   6.366  1.00 57.66           O
HETATM 3576  H1  HOH A 520     -20.417 -14.225   5.984  1.00 69.19           H
HETATM 3577  H2  HOH A 520     -19.291 -13.516   6.704  1.00 69.19           H
HETATM 3578  O   HOH A 521       1.766  16.484  20.527  1.00 39.05           O
HETATM 3579  H1  HOH A 521       2.548  15.942  20.397  1.00 46.86           H
HETATM 3580  H2  HOH A 521       1.611  16.881  19.667  1.00 46.86           H
HETATM 3581  O   HOH A 522     -22.062  -0.511   0.821  1.00 48.53           O
HETATM 3582  H1  HOH A 522     -21.618  -1.361   0.858  1.00 58.23           H
HETATM 3583  H2  HOH A 522     -22.577  -0.549   0.014  1.00 58.23           H
HETATM 3584  O   HOH A 523      15.166   1.664  12.030  1.00 48.49           O
HETATM 3585  H1  HOH A 523      14.578   2.075  11.391  1.00 58.19           H
HETATM 3586  H2  HOH A 523      16.025   2.035  11.832  1.00 58.19           H
HETATM 3587  O   HOH A 524      -1.440  17.233   6.605  0.38 25.89           O
HETATM 3588  H1  HOH A 524      -0.684  17.685   6.228  0.38 31.06           H
HETATM 3589  H2  HOH A 524      -1.273  17.240   7.550  0.38 31.06           H
HETATM 3590  O   HOH A 525       9.587  11.278   8.310  1.00 56.53           O
HETATM 3591  H1  HOH A 525       8.956  10.902   7.695  1.00 67.83           H
HETATM 3592  H2  HOH A 525       9.314  10.940   9.164  1.00 67.83           H
HETATM 3593  O   HOH A 526     -10.405  17.748   2.105  0.78 30.24           O
HETATM 3594  H1  HOH A 526      -9.641  17.995   1.582  0.78 36.29           H
HETATM 3595  H2  HOH A 526     -10.808  18.582   2.350  0.78 36.29           H
HETATM 3596  O   HOH A 527     -21.429  11.615  16.252  0.89 40.76           O
HETATM 3597  H1  HOH A 527     -20.548  11.437  16.586  0.89 48.90           H
HETATM 3598  H2  HOH A 527     -21.280  12.052  15.412  0.89 48.90           H
HETATM 3599  O   HOH A 528       6.991  10.733   2.353  1.00 50.03           O
HETATM 3600  H1  HOH A 528       6.587  11.183   1.609  1.00 60.03           H
HETATM 3601  H2  HOH A 528       6.566   9.875   2.365  1.00 60.03           H
HETATM 3602  O   HOH A 529     -16.141  15.156   1.632  1.00 49.57           O
HETATM 3603  H1  HOH A 529     -16.074  14.258   1.959  1.00 59.47           H
HETATM 3604  H2  HOH A 529     -15.260  15.347   1.299  1.00 59.47           H
HETATM 3605  O   HOH A 530      -3.902  11.000  32.458  1.00 64.50           O
HETATM 3606  H1  HOH A 530      -3.494  10.839  33.309  1.00 77.39           H
HETATM 3607  H2  HOH A 530      -3.351  10.518  31.839  1.00 77.39           H
HETATM 3608  O   HOH A 531       0.795   0.222  28.929  1.00 48.48           O
HETATM 3609  H1  HOH A 531       1.077  -0.694  28.886  1.00 58.17           H
HETATM 3610  H2  HOH A 531      -0.135   0.193  28.703  1.00 58.17           H
HETATM 3611  O   HOH A 532     -19.324  12.138  13.719  1.00 49.12           O
HETATM 3612  H1  HOH A 532     -20.205  12.062  13.338  1.00 58.93           H
HETATM 3613  H2  HOH A 532     -19.184  13.082  13.800  1.00 58.93           H
TER
END
