# Supplementary material for: High-throughput quantum-mechanics/molecular-mechanics (ONIOM) macromolecular crystallographic refinement with PHENIX/DivCon: the impact of mixed Hamiltonian methods on ligand and protein structure
Source: Acta Crystallogr D Struct Biol. 2018 Oct 29;74(Pt 11):1063–77. doi: 10.1107/S2059798318012913 (PMC6213575; doi:10.1107/S2059798318012913)
Supplement: Supplementary file 2 [file d-74-01063-sup2.gz › results_ONIOM/1HQ2-H.cif]

data_comp_list
_chem_comp.id	PH2
_chem_comp.three_letter_code	PH2
_chem_comp.name	1HQ2.A
_chem_comp.group	non-polymer
_chem_comp.number_atoms_all	24
_chem_comp.number_atoms_nh	14
_chem_comp.desc_level	?
#
data_comp_PH2
#
loop_
_chem_comp_atom.comp_id
_chem_comp_atom.atom_id
_chem_comp_atom.type_symbol
_chem_comp_atom.type_energy
_chem_comp_atom.partial_charge
_chem_comp_atom.x
_chem_comp_atom.y
_chem_comp_atom.z
PH2	N1	N	NRD6	-0.696	-7.6100	6.9510	18.0030	
PH2	C2	C	CR6	0.328	-7.4910	7.1060	19.2760	
PH2	C3	C	CH2	0.2701	-8.3500	8.3090	19.9180	
PH2	H1	H	HCH2	0.0799999999999998	-7.6510	8.9900	20.4036	
PH2	H2	H	HCH2	0.0799999999999998	-9.0146	7.8764	20.6658	
PH2	N4	N	NR16	-0.8191	-9.1070	9.0370	19.0730	
PH2	H3	H	HNH1	0.4	-9.6520	9.7953	19.4579	
PH2	N5	N	NRD6	-0.651	-9.9130	9.5310	16.9810	
PH2	C6	C	CR6	0.9098	-10.0420	9.3670	15.6090	
PH2	N6	N	N	-0.7544	-10.7600	10.0850	14.9250	
PH2	H4	H	H	0.45	-11.2867	10.8308	15.3568	
PH2	H5	H	H	0.45	-10.8256	9.9316	13.9289	
PH2	N7	N	NR16	-0.6854	-9.2940	8.3350	15.1160	
PH2	H6	H	HNH1	0.45	-9.3627	8.1846	14.1196	
PH2	C8	C	CR6	0.89	-8.5060	7.5200	15.7530	
PH2	O8	O	O	-0.57	-7.8600	6.6070	15.2360	
PH2	C9	C	CR66	0.288	-8.4450	7.7730	17.1430	
PH2	H7	H	HCH1	0.0799999999999998	-9.2801	7.0911	17.3031	
PH2	C10	C	CR6	0.439	-9.1830	8.8080	17.7070	
PH2	C11	C	CH2	0.181	-6.6900	6.3440	20.2100	
PH2	H8	H	HCH2	0.0799999999999998	-7.3495	5.7508	20.8434	
PH2	H9	H	HCH2	0.0799999999999998	-6.1139	7.0319	20.8289	
PH2	O4	O	OH1	-0.68	-5.7980	5.4760	19.5280	
PH2	H10	H	HOH1	0.4	-5.2234	6.0194	18.9838	
#
#
loop_
_chem_comp_tree.comp_id
_chem_comp_tree.atom_id
_chem_comp_tree.atom_back
_chem_comp_tree.atom_forward
_chem_comp_tree.connect_type
PH2	N1	?	C9	START	
PH2	C9	N1	H7	?	
PH2	H7	C9	?	?	
PH2	C10	C9	N4	?	
PH2	N4	C10	H3	?	
PH2	H3	N4	?	?	
PH2	C3	N4	H1	?	
PH2	H1	C3	?	?	
PH2	H2	C3	?	?	
PH2	C2	C3	C11	?	
PH2	C11	C2	H8	?	
PH2	H8	C11	?	?	
PH2	H9	C11	?	?	
PH2	O4	C11	H10	?	
PH2	H10	O4	?	?	
PH2	N5	C10	C6	?	
PH2	C6	N5	N7	?	
PH2	N7	C6	H6	?	
PH2	H6	N7	?	?	
PH2	C8	N7	O8	?	
PH2	O8	C8	?	?	
PH2	N6	C6	H4	?	
PH2	H4	N6	?	?	
PH2	H5	N6	?	END	
PH2	N1	C2	?	ADD	
PH2	C8	C9	?	ADD	
#
#
loop_
_chem_comp_bond.comp_id
_chem_comp_bond.atom_id_1
_chem_comp_bond.atom_id_2
_chem_comp_bond.type
_chem_comp_bond.value_dist
_chem_comp_bond.value_dist_esd
PH2	C9	N1	single	1.466	0.020	
PH2	H7	C9	single	1.097	0.020	
PH2	C10	C9	single	1.516	0.020	
PH2	N4	C10	single	1.375	0.020	
PH2	H3	N4	single	1.015	0.020	
PH2	C3	N4	single	1.442	0.020	
PH2	H1	C3	single	1.094	0.020	
PH2	H2	C3	single	1.094	0.020	
PH2	C2	C3	single	1.514	0.020	
PH2	C11	C2	single	1.514	0.020	
PH2	H8	C11	single	1.094	0.020	
PH2	H9	C11	single	1.094	0.020	
PH2	O4	C11	single	1.410	0.020	
PH2	H10	O4	single	0.972	0.020	
PH2	N5	C10	double	1.300	0.020	
PH2	C6	N5	single	1.363	0.020	
PH2	N7	C6	single	1.336	0.020	
PH2	H6	N7	single	1.016	0.020	
PH2	C8	N7	single	1.431	0.020	
PH2	O8	C8	double	1.222	0.020	
PH2	N6	C6	double	1.331	0.020	
PH2	H4	N6	single	1.014	0.020	
PH2	H5	N6	single	1.014	0.020	
PH2	N1	C2	double	1.293	0.020	
PH2	C8	C9	single	1.499	0.020	
#
#
loop_
_chem_comp_angle.comp_id
_chem_comp_angle.atom_id_1
_chem_comp_angle.atom_id_2
_chem_comp_angle.atom_id_3
_chem_comp_angle.value_angle
_chem_comp_angle.value_angle_esd
PH2	C2	N1	C9	116.63	3.000	
PH2	C3	C2	C11	117.35	3.000	
PH2	N1	C2	C3	122.67	3.000	
PH2	N1	C2	C11	119.97	3.000	
PH2	H1	C3	H2	108.99	3.000	
PH2	H1	C3	N4	110.10	3.000	
PH2	H2	C3	N4	110.93	3.000	
PH2	C2	C3	H1	110.11	3.000	
PH2	C2	C3	H2	109.01	3.000	
PH2	C2	C3	N4	107.69	3.000	
PH2	H3	N4	C10	120.23	3.000	
PH2	C3	N4	H3	118.40	3.000	
PH2	C3	N4	C10	121.37	3.000	
PH2	C6	N5	C10	121.11	3.000	
PH2	N6	C6	N7	118.31	3.000	
PH2	N5	C6	N7	122.58	3.000	
PH2	N5	C6	N6	119.09	3.000	
PH2	H4	N6	H5	118.87	3.000	
PH2	C6	N6	H4	120.00	3.000	
PH2	C6	N6	H5	121.13	3.000	
PH2	H6	N7	C8	119.68	3.000	
PH2	C6	N7	H6	117.23	3.000	
PH2	C6	N7	C8	123.07	3.000	
PH2	N7	C8	C9	114.52	3.000	
PH2	N7	C8	O8	119.70	3.000	
PH2	O8	C8	C9	125.70	3.000	
PH2	H7	C9	C10	108.09	3.000	
PH2	C8	C9	H7	106.84	3.000	
PH2	C8	C9	C10	114.76	3.000	
PH2	N1	C9	H7	110.07	3.000	
PH2	N1	C9	C10	109.77	3.000	
PH2	N1	C9	C8	107.23	3.000	
PH2	N4	C10	C9	114.86	3.000	
PH2	N4	C10	N5	123.69	3.000	
PH2	N5	C10	C9	121.44	3.000	
PH2	H8	C11	H9	108.60	3.000	
PH2	H8	C11	O4	108.56	3.000	
PH2	H9	C11	O4	109.27	3.000	
PH2	C2	C11	H8	108.55	3.000	
PH2	C2	C11	H9	109.32	3.000	
PH2	C2	C11	O4	112.47	3.000	
PH2	C11	O4	H10	107.48	3.000	
#
#
loop_
_chem_comp_tor.comp_id
_chem_comp_tor.id
_chem_comp_tor.atom_id_1
_chem_comp_tor.atom_id_2
_chem_comp_tor.atom_id_3
_chem_comp_tor.atom_id_4
_chem_comp_tor.value_angle
_chem_comp_tor.value_angle_esd
_chem_comp_tor.period
PH2	CONST_1	C2	N1	C9	H7	-76.20	20.0	3	
PH2	Var_1	C3	C2	C11	H8	57.11	0.0	0	
PH2	CONST_2	N1	C2	C3	H1	-157.00	20.0	3	
PH2	CONST_3	H1	C3	N4	H3	-25.75	20.0	3	
PH2	CONST_4	H3	N4	C10	C9	-175.62	20.0	1	
PH2	CONST_5	C6	N5	C10	C9	-4.01	20.0	1	
PH2	CONST_6	N6	C6	N7	H6	3.67	20.0	1	
PH2	Var_2	N5	C6	N6	H4	-0.85	0.0	0	
PH2	CONST_7	H6	N7	C8	C9	-172.98	20.0	1	
PH2	CONST_8	N7	C8	C9	H7	102.82	20.0	3	
PH2	Var_3	H8	C11	O4	H10	-175.17	0.0	0	
#
_chem_comp_chir.comp_id	PH2
_chem_comp_chir.id	chir_1
_chem_comp_chir.atom_id_centre	C9
_chem_comp_chir.atom_id_1	C10
_chem_comp_chir.atom_id_2	C8
_chem_comp_chir.atom_id_3	N1
_chem_comp_chir.volume_sign	negative
