# Supplementary material for: High-throughput quantum-mechanics/molecular-mechanics (ONIOM) macromolecular crystallographic refinement with PHENIX/DivCon: the impact of mixed Hamiltonian methods on ligand and protein structure
Source: Acta Crystallogr D Struct Biol. 2018 Oct 29;74(Pt 11):1063–77. doi: 10.1107/S2059798318012913 (PMC6213575; doi:10.1107/S2059798318012913)
Supplement: Supplementary file 2 [file d-74-01063-sup2.gz › results_ONIOM/1HVY-H_refine_001.pdb]

REMARK Date 2017-01-13 Time 03:48:09 EST -0500 (1484297289.85 s)
REMARK PHENIX refinement
REMARK 
REMARK ****************** INPUT FILES AND LABELS ******************************
REMARK Reflections:
REMARK   file name      : 1HVY.sf
REMARK   labels         : ['r1hvysf,wavelength_id=1,_refln.F_meas_au,_refln.F_meas_sigma_au']
REMARK R-free flags:
REMARK   file name      : 1HVY.sf
REMARK   label          : r1hvysf,wavelength_id=1,_refln.status
REMARK   test_flag_value: 0
REMARK Model file name(s): 
REMARK   /scratch/oleg/2711227.gondor.quantumbioinc.com/1HVY-H.pdb
REMARK 
REMARK ******************** REFINEMENT SUMMARY: QUICK FACTS *******************
REMARK Start: r_work = 0.1994 r_free = 0.2366 bonds = 0.013 angles = 1.517
REMARK Final: r_work = 0.1826 r_free = 0.2208 bonds = 0.013 angles = 1.742
REMARK ************************************************************************
REMARK 
REMARK ****************** REFINEMENT STATISTICS STEP BY STEP ******************
REMARK leading digit, like 1_, means number of macro-cycle                     
REMARK 0    : statistics at the very beginning when nothing is done yet        
REMARK 1_bss: bulk solvent correction and/or (anisotropic) scaling             
REMARK 1_xyz: refinement of coordinates                                        
REMARK 1_adp: refinement of ADPs (Atomic Displacement Parameters)              
REMARK 1_occ: refinement of occupancies                                        
REMARK ------------------------------------------------------------------------
REMARK  stage       r-work r-free bonds angles b_min b_max b_ave n_water shift
REMARK       0    : 0.2779 0.3098 0.013  1.52   3.8  58.3  21.9 1788      0.000
REMARK       1_bss: 0.1994 0.2366 0.013  1.52   5.2  59.7  23.3 1788      0.000
REMARK 1_settarget: 0.1994 0.2366 0.013  1.52   5.2  59.7  23.3 1788      0.000
REMARK       1_nqh: 0.1995 0.2367 0.013  1.52   5.2  59.7  23.3 1788      0.003
REMARK    1_weight: 0.1995 0.2367 0.013  1.52   5.2  59.7  23.3 1788      0.003
REMARK    1_checkH: 0.2000 0.2371 0.013  1.52   5.2  59.7  23.3 1788      0.436
REMARK    1_xyzrec: 0.2002 0.2325 0.022  1.93   5.2  59.7  23.3 1788      0.542
REMARK    1_checkH: 0.2002 0.2326 0.022  1.93   5.2  59.7  23.3 1788      0.542
REMARK       1_adp: 0.1894 0.2315 0.022  1.93   8.6  62.0  23.9 1788      0.542
REMARK   1_regHadp: 0.1889 0.2312 0.022  1.93   8.6  62.0  23.9 1788      0.542
REMARK       2_bss: 0.1881 0.2298 0.022  1.93   8.6  62.0  23.9 1788      0.542
REMARK 2_settarget: 0.1881 0.2298 0.022  1.93   8.6  62.0  23.9 1788      0.542
REMARK 2_updatecdl: 0.1881 0.2298 0.022  1.94   8.6  62.0  23.9 1788      0.542
REMARK       2_nqh: 0.1881 0.2298 0.022  1.94   8.6  62.0  23.9 1788      0.543
REMARK    2_weight: 0.1881 0.2298 0.022  1.94   8.6  62.0  23.9 1788      0.543
REMARK    2_checkH: 0.1881 0.2298 0.022  1.94   8.6  62.0  23.9 1788      0.543
REMARK    2_xyzrec: 0.1839 0.2234 0.020  1.76   8.6  62.0  23.9 1788      0.564
REMARK    2_checkH: 0.1840 0.2235 0.020  1.76   8.6  62.0  23.9 1788      0.564
REMARK       2_adp: 0.1824 0.2212 0.020  1.76   8.1  65.2  24.0 1788      0.564
REMARK   2_regHadp: 0.1827 0.2212 0.020  1.76   8.1  65.2  24.0 1788      0.564
REMARK       3_bss: 0.1826 0.2209 0.020  1.76   8.2  65.2  24.0 1788      0.564
REMARK 3_settarget: 0.1826 0.2209 0.020  1.76   8.2  65.2  24.0 1788      0.564
REMARK 3_updatecdl: 0.1826 0.2209 0.020  1.76   8.2  65.2  24.0 1788      0.564
REMARK       3_nqh: 0.1826 0.2209 0.020  1.76   8.2  65.2  24.0 1788      0.564
REMARK    3_weight: 0.1826 0.2209 0.020  1.76   8.2  65.2  24.0 1788      0.564
REMARK    3_checkH: 0.1826 0.2209 0.020  1.76   8.2  65.2  24.0 1788      0.564
REMARK    3_xyzrec: 0.1826 0.2207 0.019  1.74   8.2  65.2  24.0 1788      0.564
REMARK    3_checkH: 0.1826 0.2207 0.019  1.74   8.2  65.2  24.0 1788      0.564
REMARK       3_adp: 0.1826 0.2207 0.019  1.74   8.2  65.2  24.0 1788      0.564
REMARK   3_regHadp: 0.1826 0.2207 0.019  1.74   8.2  65.2  24.0 1788      0.564
REMARK         end: 0.1826 0.2208 0.019  1.74   8.2  65.2  24.0 1788      0.564
REMARK ------------------------------------------------------------------------
REMARK MODEL CONTENT.
REMARK  ELEMENT        ATOM RECORD COUNT   OCCUPANCY SUM
REMARK        C                     6080         6080.00
REMARK        H                    10561        10561.00
REMARK        O                     2184         2184.00
REMARK        N                     1644         1644.00
REMARK        P                        4            4.00
REMARK        S                       64           64.00
REMARK      O1-                      160          160.00
REMARK    TOTAL                    20697        20697.00
REMARK -----------------------------------------------------------------------
REMARK r_free_flags.md5.hexdigest 5ff1f28dc6a1a221e10a5e0b05b32b3c
REMARK 
REMARK IF THIS FILE IS FOR PDB DEPOSITION: REMOVE ALL FROM THIS LINE UP.
REMARK   3
REMARK   3 REFINEMENT.
REMARK   3   PROGRAM     : PHENIX (1.11.1_2575: ???)
REMARK   3   AUTHORS     : Adams,Afonine,Bunkoczi,Burnley,Chen,Dar,Davis,
REMARK   3               : Draizen,Echols,Gildea,Gros,Grosse-Kunstleve,Headd,
REMARK   3               : Hintze,Hung,Ioerger,Liebschner,McCoy,McKee,Moriarty,
REMARK   3               : Oeffner,Poon,Read,Richardson,Richardson,Sacchettini,
REMARK   3               : Sauter,Sobolev,Storoni,Terwilliger,Williams,Zwart
REMARK   3
REMARK   3  REFINEMENT TARGET : ML
REMARK   3  
REMARK   3  DATA USED IN REFINEMENT.
REMARK   3   RESOLUTION RANGE HIGH (ANGSTROMS) : 1.900   
REMARK   3   RESOLUTION RANGE LOW  (ANGSTROMS) : 20.087  
REMARK   3   MIN(FOBS/SIGMA_FOBS)              : 1.98  
REMARK   3   COMPLETENESS FOR RANGE        (%) : 94.38 
REMARK   3   NUMBER OF REFLECTIONS             : 93864     
REMARK   3   NUMBER OF REFLECTIONS (NON-ANOMALOUS) : 93864     
REMARK   3  
REMARK   3  FIT TO DATA USED IN REFINEMENT.
REMARK   3   R VALUE     (WORKING + TEST SET) : 0.1853
REMARK   3   R VALUE            (WORKING SET) : 0.1826
REMARK   3   FREE R VALUE                     : 0.2208
REMARK   3   FREE R VALUE TEST SET SIZE   (%) : 7.03  
REMARK   3   FREE R VALUE TEST SET COUNT      : 6600      
REMARK   3  
REMARK   3  FIT TO DATA USED IN REFINEMENT (IN BINS).
REMARK   3   BIN  RESOLUTION RANGE  COMPL.    NWORK NFREE   RWORK  RFREE  CCWORK CCFREE
REMARK   3     1 20.0881 -  5.8560    0.96     2938   224  0.1457 0.1538   0.945  0.945
REMARK   3     2  5.8560 -  4.6673    0.98     2997   232  0.1446 0.1662   0.944  0.924
REMARK   3     3  4.6673 -  4.0829    0.98     3041   229  0.1272 0.1516   0.954  0.936
REMARK   3     4  4.0829 -  3.7122    0.98     3007   217  0.1557 0.1906   0.931  0.902
REMARK   3     5  3.7122 -  3.4476    0.97     3000   239  0.1738 0.2027   0.914  0.912
REMARK   3     6  3.4476 -  3.2452    0.97     2971   239  0.1914 0.2287   0.901  0.855
REMARK   3     7  3.2452 -  3.0833    0.97     2957   241  0.1989 0.2396   0.889  0.842
REMARK   3     8  3.0833 -  2.9495    0.96     2985   217  0.2041 0.2523   0.887  0.847
REMARK   3     9  2.9495 -  2.8363    0.96     2975   232  0.2024 0.2359   0.884  0.849
REMARK   3    10  2.8363 -  2.7386    0.96     2939   222  0.1982 0.2420   0.895  0.832
REMARK   3    11  2.7386 -  2.6532    0.96     2940   211  0.1960 0.2414   0.896  0.811
REMARK   3    12  2.6532 -  2.5775    0.95     2944   233  0.1943 0.2489   0.901  0.851
REMARK   3    13  2.5775 -  2.5098    0.95     2912   228  0.1872 0.2276   0.904  0.862
REMARK   3    14  2.5098 -  2.4487    0.95     2932   195  0.1897 0.2611   0.904  0.810
REMARK   3    15  2.4487 -  2.3931    0.95     2925   229  0.1924 0.2517   0.897  0.828
REMARK   3    16  2.3931 -  2.3422    0.94     2923   215  0.1970 0.2497   0.897  0.811
REMARK   3    17  2.3422 -  2.2955    0.94     2898   214  0.1906 0.2403   0.903  0.842
REMARK   3    18  2.2955 -  2.2522    0.94     2842   239  0.1884 0.2459   0.913  0.846
REMARK   3    19  2.2522 -  2.2120    0.94     2895   234  0.2022 0.2624   0.893  0.806
REMARK   3    20  2.2120 -  2.1746    0.93     2902   206  0.1975 0.2457   0.899  0.856
REMARK   3    21  2.1746 -  2.1395    0.93     2826   196  0.2056 0.2568   0.896  0.823
REMARK   3    22  2.1395 -  2.1067    0.93     2911   234  0.2053 0.2385   0.892  0.839
REMARK   3    23  2.1067 -  2.0757    0.92     2809   214  0.2067 0.2438   0.888  0.819
REMARK   3    24  2.0757 -  2.0465    0.92     2886   229  0.2052 0.2409   0.885  0.850
REMARK   3    25  2.0465 -  2.0189    0.92     2764   237  0.2101 0.2581   0.890  0.815
REMARK   3    26  2.0189 -  1.9927    0.92     2896   183  0.2175 0.2573   0.881  0.837
REMARK   3    27  1.9927 -  1.9678    0.92     2801   219  0.2245 0.2657   0.874  0.778
REMARK   3    28  1.9678 -  1.9441    0.92     2871   191  0.2283 0.3114   0.870  0.769
REMARK   3    29  1.9441 -  1.9215    0.91     2859   191  0.2369 0.2684   0.865  0.822
REMARK   3    30  1.9215 -  1.8999    0.90     2718   210  0.2429 0.2972   0.856  0.782
REMARK   3  
REMARK   3  BULK SOLVENT MODELLING.
REMARK   3   METHOD USED        : FLAT BULK SOLVENT MODEL
REMARK   3   SOLVENT RADIUS     : 1.11    
REMARK   3   SHRINKAGE RADIUS   : 0.90    
REMARK   3   GRID STEP FACTOR   : 4.00    
REMARK   3  
REMARK   3  ERROR ESTIMATES.
REMARK   3   COORDINATE ERROR (MAXIMUM-LIKELIHOOD BASED)     : 0.22    
REMARK   3   PHASE ERROR (DEGREES, MAXIMUM-LIKELIHOOD BASED) : 23.16   
REMARK   3  
REMARK   3  STRUCTURE FACTORS CALCULATION ALGORITHM : FFT
REMARK   3  
REMARK   3  RESTRAINTS LIBRARY
REMARK   3    GEOSTD + MON.LIB. + CDL v1.2
REMARK   3  
REMARK   3  DEVIATIONS FROM IDEAL VALUES.
REMARK   3                 RMSD     MAX  COUNT
REMARK   3   BOND      :  0.013   1.401   9788
REMARK   3   ANGLE     :  1.742  14.966  13244
REMARK   3   CHIRALITY :  0.094   0.353   1376
REMARK   3   PLANARITY :  0.015   0.114   1700
REMARK   3   DIHEDRAL  : 17.758 179.706   5740
REMARK   3   MIN NONBONDED DISTANCE : 1.855 
REMARK   3  
REMARK   3  MOLPROBITY STATISTICS.
REMARK   3   ALL-ATOM CLASHSCORE : 0.58
REMARK   3   RAMACHANDRAN PLOT:
REMARK   3     OUTLIERS : 0.18  %
REMARK   3     ALLOWED  : 3.18  %
REMARK   3     FAVORED  : 96.64 %
REMARK   3   ROTAMER OUTLIERS : 1.40 %
REMARK   3   CBETA DEVIATIONS : 4
REMARK   3   PEPTIDE PLANE:
REMARK   3     CIS-PROLINE     : 0
REMARK   3     CIS-GENERAL     : 0
REMARK   3     TWISTED PROLINE : 0
REMARK   3     TWISTED GENERAL : 0
REMARK   3  
REMARK   3  ATOMIC DISPLACEMENT PARAMETERS.
REMARK   3   WILSON B : 19.87
REMARK   3   RMS(B_ISO_OR_EQUIVALENT_BONDED) : 4.40
REMARK   3   ATOMS          NUMBER OF ATOMS
REMARK   3                    ISO.  ANISO. 
REMARK   3    ALL         :  20697       0
REMARK   3    ALL (NO H)  :  10136       0
REMARK   3    SOLVENT     :    596       0
REMARK   3    NON-SOLVENT :   9540       0
REMARK   3    HYDROGENS   :  10561       0
REMARK   3
REMARK   3
REMARK   3   OTHER REFINEMENT REMARKS:
REMARK   3   XRAY REFINEMENT USING QUANTUM MECHANICAL FUNCTIONAL
REMARK   3   PROGRAM      :QuantumBio DivCon 6 build-7.1.1-b4015.17
REMARK   3   AUTHORS      :BORBULEVYCH O.Y., PLUMLEY J., 
REMARK   3                :MARTIN, R.I., WESTERHOFF L.M. 
REMARK   3
REMARK   3   REFERENCE     :BORBULEVYCH O.Y., PLUMLEY J.A.,
REMARK   3                 :MARTIN, R.I., MERZ, K.M.,  WESTERHOFF L.M.
REMARK   3                 :ACTA CRYSTLLOGRAPHICA SECTION D, 2014, 
REMARK   3                 :V. D70, pp. 1233-1247
REMARK   3   QM METHOD(HAMILTONIAN): PM6 AMBERFF14
REMARK   3   REGION QM REFINEMENT: 
REMARK   3      MAIN/BUFFER QM REGION RADII (A): 3.0 / 0.0
REMARK   3      LIGAND / STRAIN ENERGY: D16_A_414 / 9.29 KCAL/MOLE
REMARK   3      LIGAND / STRAIN ENERGY: D16_B_415 / 8.1 KCAL/MOLE
REMARK   3      LIGAND / STRAIN ENERGY: D16_C_416 / 8.73 KCAL/MOLE
REMARK   3      LIGAND / STRAIN ENERGY: D16_D_417 / 9.62 KCAL/MOLE
REMARK   3
HELIX    1   1 GLU A   30  CME A   43  1               Generated by MOE   14
HELIX    2   2 TRP A   81  ILE A   92  1               Generated by MOE   12
HELIX    3   3 ALA A   98  SER A  102  1               Generated by MOE    5
HELIX    4   4 ALA A  111  GLY A  113  5               Generated by MOE    3
HELIX    5   5 ARG A  115  SER A  120  1               Generated by MOE    6
HELIX    6   6 TYR A  135  HIS A  141  1               Generated by MOE    7
HELIX    7   7 GLN A  160  THR A  170  1               Generated by MOE   11
HELIX    8   8 LEU A  187  LEU A  189  5               Generated by MOE    3
HELIX    9   9 GLY A  222  ILE A  240  1               Generated by MOE   19
HELIX   10  10 LEU A  259  HIS A  261  5               Generated by MOE    3
HELIX   11  11 ILE A  262  LEU A  269  1               Generated by MOE    8
HELIX   12  12 ILE A  288  ASP A  290  5               Generated by MOE    3
HELIX   13  13 ALA A  293  ASP A  295  5               Generated by MOE    3
HELIX   14  14 GLU B   30  CME B   43  1               Generated by MOE   14
HELIX   15  15 TRP B   81  LYS B   93  1               Generated by MOE   13
HELIX   16  16 ALA B   98  SER B  102  1               Generated by MOE    5
HELIX   17  17 ALA B  111  GLY B  113  5               Generated by MOE    3
HELIX   18  18 ARG B  115  ASP B  119  1               Generated by MOE    5
HELIX   19  19 TYR B  135  HIS B  141  1               Generated by MOE    7
HELIX   20  20 GLN B  160  THR B  170  1               Generated by MOE   11
HELIX   21  21 LEU B  187  LEU B  189  5               Generated by MOE    3
HELIX   22  22 GLY B  222  THR B  241  1               Generated by MOE   20
HELIX   23  23 LEU B  259  HIS B  261  5               Generated by MOE    3
HELIX   24  24 ILE B  262  LEU B  269  1               Generated by MOE    8
HELIX   25  25 ILE B  288  ASP B  290  5               Generated by MOE    3
HELIX   26  26 ALA B  293  ASP B  295  5               Generated by MOE    3
HELIX   27  27 GLU C   30  CME C   43  1               Generated by MOE   14
HELIX   28  28 TRP C   81  ILE C   92  1               Generated by MOE   12
HELIX   29  29 ALA C   98  SER C  102  1               Generated by MOE    5
HELIX   30  30 ALA C  111  GLY C  113  5               Generated by MOE    3
HELIX   31  31 ARG C  115  ASP C  119  1               Generated by MOE    5
HELIX   32  32 TYR C  135  HIS C  141  1               Generated by MOE    7
HELIX   33  33 GLN C  160  THR C  170  1               Generated by MOE   11
HELIX   34  34 LEU C  187  LEU C  189  5               Generated by MOE    3
HELIX   35  35 GLY C  222  THR C  241  1               Generated by MOE   20
HELIX   36  36 LEU C  259  HIS C  261  5               Generated by MOE    3
HELIX   37  37 ILE C  262  GLN C  268  1               Generated by MOE    7
HELIX   38  38 ILE C  288  ASP C  290  5               Generated by MOE    3
HELIX   39  39 ALA C  293  ASP C  295  5               Generated by MOE    3
HELIX   40  40 GLU D   30  CME D   43  1               Generated by MOE   14
HELIX   41  41 TRP D   81  ILE D   92  1               Generated by MOE   12
HELIX   42  42 ALA D   98  SER D  102  1               Generated by MOE    5
HELIX   43  43 ASP D  110  GLY D  113  1               Generated by MOE    4
HELIX   44  44 ARG D  115  ASP D  119  1               Generated by MOE    5
HELIX   45  45 TYR D  135  HIS D  141  1               Generated by MOE    7
HELIX   46  46 GLN D  160  THR D  170  1               Generated by MOE   11
HELIX   47  47 LEU D  187  LEU D  189  5               Generated by MOE    3
HELIX   48  48 GLY D  222  THR D  241  1               Generated by MOE   20
HELIX   49  49 LEU D  259  HIS D  261  5               Generated by MOE    3
HELIX   50  50 ILE D  262  GLN D  268  1               Generated by MOE    7
HELIX   51  51 ILE D  288  ASP D  290  5               Generated by MOE    3
HELIX   52  52 ALA D  293  ASP D  295  5               Generated by MOE    3
SHEET    1       VAL A  45  LYS A  47                  Generated by MOE
SHEET    2       THR A  55  SER A  66                  Generated by MOE
SHEET    3       ILE A 178  CYS A 180                  Generated by MOE
SHEET    4       HIS A 196  VAL A 204                  Generated by MOE
SHEET    5       GLU A 207  LEU A 208                  Generated by MOE
SHEET    6       SER A 209  SER A 209                  Generated by MOE
SHEET    7       CYS A 210  GLN A 214                  Generated by MOE
SHEET    8       ARG A 215  ARG A 215                  Generated by MOE
SHEET    9       SER A 216  ASP A 218                  Generated by MOE
SHEET   10       LYS A 244  PRO A 245                  Generated by MOE
SHEET   11       GLY A 246  ASP A 247                  Generated by MOE
SHEET   12       PHE A 248  LEU A 252                  Generated by MOE
SHEET   13       GLY A 253  GLY A 253                  Generated by MOE
SHEET   14       ASP A 254  HIS A 256                  Generated by MOE
SHEET   15       ILE A 257  TYR A 258                  Generated by MOE
SHEET   16       LYS A 278  ILE A 281                  Generated by MOE
SHEET   17       PHE A 296  GLU A 299                  Generated by MOE
SHEET   18       VAL B  45  LYS B  47                  Generated by MOE
SHEET   19       THR B  55  SER B  66                  Generated by MOE
SHEET   20       ILE B 178  CYS B 180                  Generated by MOE
SHEET   21       HIS B 196  VAL B 204                  Generated by MOE
SHEET   22       GLU B 207  LEU B 208                  Generated by MOE
SHEET   23       SER B 209  SER B 209                  Generated by MOE
SHEET   24       CYS B 210  GLN B 214                  Generated by MOE
SHEET   25       ARG B 215  ARG B 215                  Generated by MOE
SHEET   26       SER B 216  ASP B 218                  Generated by MOE
SHEET   27       LYS B 244  PRO B 245                  Generated by MOE
SHEET   28       GLY B 246  ASP B 247                  Generated by MOE
SHEET   29       PHE B 248  LEU B 252                  Generated by MOE
SHEET   30       GLY B 253  GLY B 253                  Generated by MOE
SHEET   31       ASP B 254  HIS B 256                  Generated by MOE
SHEET   32       ILE B 257  TYR B 258                  Generated by MOE
SHEET   33       LYS B 278  ILE B 281                  Generated by MOE
SHEET   34       PHE B 296  GLU B 299                  Generated by MOE
SHEET   35       VAL C  45  LYS C  47                  Generated by MOE
SHEET   36       THR C  55  SER C  66                  Generated by MOE
SHEET   37       ILE C 178  CYS C 180                  Generated by MOE
SHEET   38       HIS C 196  VAL C 204                  Generated by MOE
SHEET   39       GLU C 207  LEU C 208                  Generated by MOE
SHEET   40       SER C 209  SER C 209                  Generated by MOE
SHEET   41       CYS C 210  GLN C 214                  Generated by MOE
SHEET   42       ARG C 215  ARG C 215                  Generated by MOE
SHEET   43       SER C 216  ASP C 218                  Generated by MOE
SHEET   44       LYS C 244  PRO C 245                  Generated by MOE
SHEET   45       GLY C 246  ASP C 247                  Generated by MOE
SHEET   46       PHE C 248  LEU C 252                  Generated by MOE
SHEET   47       GLY C 253  GLY C 253                  Generated by MOE
SHEET   48       ASP C 254  HIS C 256                  Generated by MOE
SHEET   49       ILE C 257  TYR C 258                  Generated by MOE
SHEET   50       LYS C 278  ILE C 281                  Generated by MOE
SHEET   51       PHE C 296  GLU C 299                  Generated by MOE
SHEET   52       VAL D  45  LYS D  47                  Generated by MOE
SHEET   53       THR D  55  SER D  66                  Generated by MOE
SHEET   54       ILE D 178  CYS D 180                  Generated by MOE
SHEET   55       HIS D 196  VAL D 204                  Generated by MOE
SHEET   56       GLU D 207  LEU D 208                  Generated by MOE
SHEET   57       SER D 209  SER D 209                  Generated by MOE
SHEET   58       CYS D 210  GLN D 214                  Generated by MOE
SHEET   59       ARG D 215  ARG D 215                  Generated by MOE
SHEET   60       SER D 216  ASP D 218                  Generated by MOE
SHEET   61       LYS D 244  PRO D 245                  Generated by MOE
SHEET   62       GLY D 246  ASP D 247                  Generated by MOE
SHEET   63       PHE D 248  LEU D 252                  Generated by MOE
SHEET   64       GLY D 253  GLY D 253                  Generated by MOE
SHEET   65       ASP D 254  HIS D 256                  Generated by MOE
SHEET   66       ILE D 257  TYR D 258                  Generated by MOE
SHEET   67       LYS D 278  ILE D 281                  Generated by MOE
SHEET   68       PHE D 296  GLU D 299                  Generated by MOE
CRYST1   68.849   70.495   74.533  70.23  83.29  73.28 P 1
SCALE1      0.014525 -0.004363 -0.000329        0.00000
SCALE2      0.000000  0.014812 -0.005007        0.00000
SCALE3      0.000000  0.000000  0.014261        0.00000
ATOM      1  N   PRO A  26     -14.436  21.277  -9.154  1.00 47.53           N
ATOM      2  CA  PRO A  26     -13.094  21.322  -8.515  1.00 51.56           C
ATOM      3  C   PRO A  26     -13.099  20.781  -7.068  1.00 41.02           C
ATOM      4  O   PRO A  26     -12.838  21.550  -6.139  1.00 47.91           O
ATOM      5  CB  PRO A  26     -12.580  22.775  -8.630  1.00 41.53           C
ATOM      6  CG  PRO A  26     -13.398  23.353  -9.779  1.00 49.28           C
ATOM      7  CD  PRO A  26     -14.737  22.666  -9.538  1.00 44.45           C
ATOM      8  H1  PRO A  26     -15.137  20.921  -8.517  1.00 57.04           H
ATOM      9  HA  PRO A  26     -12.442  20.679  -9.107  1.00 61.87           H
ATOM     10  HB2 PRO A  26     -11.503  22.861  -8.779  1.00 49.84           H
ATOM     11  HB3 PRO A  26     -12.873  23.331  -7.739  1.00 49.84           H
ATOM     12  HG2 PRO A  26     -12.956  23.085 -10.739  1.00 59.14           H
ATOM     13  HG3 PRO A  26     -13.516  24.432  -9.682  1.00 59.14           H
ATOM     14  HD2 PRO A  26     -15.243  23.156  -8.705  1.00 53.34           H
ATOM     15  HD3 PRO A  26     -15.365  22.707 -10.429  1.00 53.34           H
ATOM     16  N   PRO A  27     -13.414  19.487  -6.838  1.00 43.47           N
ATOM     17  CA  PRO A  27     -13.562  18.948  -5.484  1.00 36.88           C
ATOM     18  C   PRO A  27     -12.304  19.146  -4.635  1.00 31.87           C
ATOM     19  O   PRO A  27     -11.196  18.800  -5.053  1.00 30.89           O
ATOM     20  CB  PRO A  27     -13.839  17.450  -5.672  1.00 36.38           C
ATOM     21  CG  PRO A  27     -14.497  17.396  -7.045  1.00 42.52           C
ATOM     22  CD  PRO A  27     -13.718  18.457  -7.822  1.00 42.25           C
ATOM     23  HA  PRO A  27     -14.450  19.381  -5.022  1.00 44.25           H
ATOM     24  HB2 PRO A  27     -12.882  16.930  -5.741  1.00 43.66           H
ATOM     25  HB3 PRO A  27     -14.447  17.002  -4.885  1.00 43.66           H
ATOM     26  HG2 PRO A  27     -14.358  16.423  -7.516  1.00 51.02           H
ATOM     27  HG3 PRO A  27     -15.557  17.640  -6.964  1.00 51.02           H
ATOM     28  HD2 PRO A  27     -12.790  18.033  -8.209  1.00 50.70           H
ATOM     29  HD3 PRO A  27     -14.364  18.814  -8.622  1.00 50.70           H
ATOM     30  N   HIS A  28     -12.494  19.710  -3.438  1.00 22.34           N
ATOM     31  CA  HIS A  28     -11.406  20.048  -2.533  1.00 23.52           C
ATOM     32  C   HIS A  28     -10.782  18.743  -2.028  1.00 18.45           C
ATOM     33  O   HIS A  28     -11.505  17.832  -1.629  1.00 16.19           O
ATOM     34  CB  HIS A  28     -11.963  20.921  -1.394  1.00 17.14           C
ATOM     35  CG  HIS A  28     -10.891  21.481  -0.497  1.00 14.31           C
ATOM     36  ND1 HIS A  28      -9.948  20.719   0.188  1.00 16.65           N
ATOM     37  CD2 HIS A  28     -10.697  22.797  -0.198  1.00 18.91           C
ATOM     38  CE1 HIS A  28      -9.199  21.587   0.874  1.00 15.16           C
ATOM     39  NE2 HIS A  28      -9.615  22.841   0.646  1.00 18.36           N
ATOM     40  H   HIS A  28     -13.433  19.949  -3.148  1.00 26.81           H
ATOM     41  HA  HIS A  28     -10.658  20.633  -3.070  1.00 28.23           H
ATOM     42  HB2 HIS A  28     -12.652  20.331  -0.791  1.00 20.57           H
ATOM     43  HB3 HIS A  28     -12.515  21.757  -1.826  1.00 20.57           H
ATOM     44  HD2 HIS A  28     -11.275  23.637  -0.552  1.00 22.70           H
ATOM     45  HE1 HIS A  28      -8.390  21.317   1.538  1.00 18.19           H
ATOM     46  HE2 HIS A  28      -9.221  23.669   1.071  1.00 22.03           H
ATOM     47  N   GLY A  29      -9.446  18.655  -2.045  1.00 16.23           N
ATOM     48  CA  GLY A  29      -8.694  17.452  -1.690  1.00 16.04           C
ATOM     49  C   GLY A  29      -8.993  16.930  -0.283  1.00 15.80           C
ATOM     50  O   GLY A  29      -8.934  15.726  -0.053  1.00 12.07           O
ATOM     51  H   GLY A  29      -8.917  19.458  -2.355  1.00 19.48           H
ATOM     52  HA2 GLY A  29      -8.954  16.669  -2.403  1.00 19.25           H
ATOM     53  HA3 GLY A  29      -7.630  17.661  -1.767  1.00 19.25           H
ATOM     54  N   GLU A  30      -9.322  17.826   0.652  1.00 17.34           N
ATOM     55  CA  GLU A  30      -9.641  17.488   2.032  1.00 12.75           C
ATOM     56  C   GLU A  30     -10.935  16.670   2.190  1.00 15.80           C
ATOM     57  O   GLU A  30     -11.054  15.927   3.165  1.00 16.18           O
ATOM     58  CB  GLU A  30      -9.672  18.782   2.840  1.00 11.60           C
ATOM     59  CG  GLU A  30      -9.950  18.551   4.323  1.00 14.73           C
ATOM     60  CD  GLU A  30      -9.541  19.728   5.199  1.00 16.24           C
ATOM     61  OE1 GLU A  30      -9.645  19.554   6.427  1.00 12.80           O
ATOM     62  OE2 GLU A  30      -9.123  20.778   4.658  1.00 15.65           O1-
ATOM     63  H   GLU A  30      -9.352  18.804   0.397  1.00 20.80           H
ATOM     64  HA  GLU A  30      -8.817  16.883   2.415  1.00 15.30           H
ATOM     65  HB2 GLU A  30      -8.710  19.277   2.722  1.00 13.92           H
ATOM     66  HB3 GLU A  30     -10.458  19.428   2.449  1.00 13.92           H
ATOM     67  HG2 GLU A  30     -11.011  18.363   4.480  1.00 17.67           H
ATOM     68  HG3 GLU A  30      -9.455  17.650   4.685  1.00 17.67           H
ATOM     69  N   LEU A  31     -11.884  16.760   1.242  1.00 16.66           N
ATOM     70  CA  LEU A  31     -13.081  15.913   1.224  1.00 17.82           C
ATOM     71  C   LEU A  31     -12.758  14.412   1.177  1.00 14.94           C
ATOM     72  O   LEU A  31     -13.618  13.602   1.509  1.00 20.73           O
ATOM     73  CB  LEU A  31     -13.992  16.270   0.042  1.00 16.50           C
ATOM     74  CG  LEU A  31     -14.579  17.696   0.073  1.00 17.37           C
ATOM     75  CD1 LEU A  31     -15.452  17.867  -1.179  1.00 22.86           C
ATOM     76  CD2 LEU A  31     -15.409  17.947   1.339  1.00 25.70           C
ATOM     77  H   LEU A  31     -11.743  17.387   0.460  1.00 19.99           H
ATOM     78  HA  LEU A  31     -13.634  16.089   2.145  1.00 21.39           H
ATOM     79  HB2 LEU A  31     -13.433  16.135  -0.882  1.00 19.81           H
ATOM     80  HB3 LEU A  31     -14.820  15.559   0.023  1.00 19.81           H
ATOM     81  HG  LEU A  31     -13.762  18.416   0.035  1.00 20.85           H
ATOM     82 HD11 LEU A  31     -15.932  18.845  -1.163  1.00 27.44           H
ATOM     83 HD12 LEU A  31     -14.833  17.792  -2.074  1.00 27.44           H
ATOM     84 HD13 LEU A  31     -16.224  17.096  -1.210  1.00 27.44           H
ATOM     85 HD21 LEU A  31     -15.916  18.910   1.264  1.00 30.84           H
ATOM     86 HD22 LEU A  31     -16.148  17.157   1.473  1.00 30.84           H
ATOM     87 HD23 LEU A  31     -14.755  17.984   2.204  1.00 30.84           H
ATOM     88  N   GLN A  32     -11.552  14.025   0.756  1.00 15.18           N
ATOM     89  CA  GLN A  32     -11.136  12.631   0.825  1.00 21.93           C
ATOM     90  C   GLN A  32     -10.913  12.192   2.262  1.00 17.84           C
ATOM     91  O   GLN A  32     -11.490  11.184   2.654  1.00 17.75           O
ATOM     92  CB  GLN A  32      -9.902  12.373  -0.013  1.00 19.74           C
ATOM     93  CG  GLN A  32     -10.220  12.625  -1.482  1.00 24.48           C
ATOM     94  CD  GLN A  32      -8.929  12.487  -2.227  1.00 24.28           C
ATOM     95  OE1 GLN A  32      -8.635  11.430  -2.783  1.00 20.31           O
ATOM     96  NE2 GLN A  32      -8.141  13.555  -2.156  1.00 27.56           N
ATOM     97  H   GLN A  32     -10.876  14.719   0.469  1.00 18.21           H
ATOM     98  HA  GLN A  32     -11.934  12.017   0.406  1.00 26.32           H
ATOM     99  HB2 GLN A  32      -9.084  13.013   0.321  1.00 23.68           H
ATOM    100  HB3 GLN A  32      -9.601  11.332   0.106  1.00 23.68           H
ATOM    101  HG2 GLN A  32     -10.928  11.871  -1.825  1.00 29.38           H
ATOM    102  HG3 GLN A  32     -10.617  13.628  -1.627  1.00 29.38           H
ATOM    103 HE21 GLN A  32      -8.435  14.372  -1.640  1.00 33.07           H
ATOM    104 HE22 GLN A  32      -7.232  13.536  -2.591  1.00 33.07           H
ATOM    105  N   TYR A  33     -10.129  12.951   3.041  1.00 15.09           N
ATOM    106  CA  TYR A  33      -9.938  12.691   4.463  1.00 15.33           C
ATOM    107  C   TYR A  33     -11.280  12.690   5.197  1.00 17.05           C
ATOM    108  O   TYR A  33     -11.559  11.764   5.957  1.00 15.37           O
ATOM    109  CB  TYR A  33      -8.962  13.705   5.075  1.00 15.60           C
ATOM    110  CG  TYR A  33      -8.915  13.628   6.585  1.00 18.14           C
ATOM    111  CD1 TYR A  33      -9.701  14.506   7.352  1.00 14.81           C
ATOM    112  CD2 TYR A  33      -8.138  12.637   7.217  1.00 17.48           C
ATOM    113  CE1 TYR A  33      -9.713  14.402   8.750  1.00 14.67           C
ATOM    114  CE2 TYR A  33      -8.154  12.518   8.615  1.00 15.28           C
ATOM    115  CZ  TYR A  33      -8.947  13.402   9.383  1.00 11.47           C
ATOM    116  OH  TYR A  33      -9.001  13.271  10.733  1.00 14.27           O
ATOM    117  H   TYR A  33      -9.750  13.809   2.666  1.00 18.10           H
ATOM    118  HA  TYR A  33      -9.493  11.700   4.575  1.00 18.40           H
ATOM    119  HB2 TYR A  33      -7.961  13.527   4.688  1.00 18.71           H
ATOM    120  HB3 TYR A  33      -9.260  14.714   4.787  1.00 18.71           H
ATOM    121  HD1 TYR A  33     -10.301  15.263   6.866  1.00 17.77           H
ATOM    122  HD2 TYR A  33      -7.541  11.956   6.626  1.00 20.98           H
ATOM    123  HE1 TYR A  33     -10.318  15.077   9.337  1.00 17.60           H
ATOM    124  HE2 TYR A  33      -7.565  11.752   9.096  1.00 18.33           H
ATOM    125  HH  TYR A  33      -8.449  12.547  11.047  1.00 17.12           H
ATOM    126  N   LEU A  34     -12.115  13.706   4.955  1.00 17.82           N
ATOM    127  CA  LEU A  34     -13.418  13.832   5.601  1.00 18.32           C
ATOM    128  C   LEU A  34     -14.348  12.676   5.211  1.00 16.02           C
ATOM    129  O   LEU A  34     -15.041  12.143   6.067  1.00 16.61           O
ATOM    130  CB  LEU A  34     -14.045  15.198   5.278  1.00 17.80           C
ATOM    131  CG  LEU A  34     -13.226  16.399   5.795  1.00 18.64           C
ATOM    132  CD1 LEU A  34     -13.792  17.704   5.221  1.00 19.21           C
ATOM    133  CD2 LEU A  34     -13.197  16.483   7.328  1.00 14.73           C
ATOM    134  H   LEU A  34     -11.830  14.434   4.313  1.00 21.38           H
ATOM    135  HA  LEU A  34     -13.265  13.771   6.678  1.00 21.98           H
ATOM    136  HB2 LEU A  34     -14.143  15.276   4.196  1.00 21.36           H
ATOM    137  HB3 LEU A  34     -15.048  15.242   5.704  1.00 21.36           H
ATOM    138  HG  LEU A  34     -12.195  16.313   5.456  1.00 22.36           H
ATOM    139 HD11 LEU A  34     -13.151  18.536   5.504  1.00 23.06           H
ATOM    140 HD12 LEU A  34     -13.804  17.648   4.136  1.00 23.06           H
ATOM    141 HD13 LEU A  34     -14.804  17.878   5.589  1.00 23.06           H
ATOM    142 HD21 LEU A  34     -12.541  17.298   7.627  1.00 17.68           H
ATOM    143 HD22 LEU A  34     -14.197  16.675   7.714  1.00 17.68           H
ATOM    144 HD23 LEU A  34     -12.804  15.564   7.759  1.00 17.68           H
ATOM    145  N   GLY A  35     -14.352  12.269   3.939  1.00 24.05           N
ATOM    146  CA  GLY A  35     -15.101  11.115   3.456  1.00 21.40           C
ATOM    147  C   GLY A  35     -14.630   9.807   4.100  1.00 18.53           C
ATOM    148  O   GLY A  35     -15.446   8.925   4.352  1.00 16.85           O
ATOM    149  H   GLY A  35     -13.766  12.756   3.276  1.00 28.86           H
ATOM    150  HA2 GLY A  35     -16.154  11.259   3.701  1.00 25.68           H
ATOM    151  HA3 GLY A  35     -14.992  11.039   2.374  1.00 25.68           H
ATOM    152  N   GLN A  36     -13.332   9.660   4.378  1.00 18.17           N
ATOM    153  CA  GLN A  36     -12.822   8.487   5.081  1.00 15.75           C
ATOM    154  C   GLN A  36     -13.326   8.442   6.528  1.00 15.81           C
ATOM    155  O   GLN A  36     -13.696   7.369   6.993  1.00 16.35           O
ATOM    156  CB  GLN A  36     -11.297   8.434   5.023  1.00 14.12           C
ATOM    157  CG  GLN A  36     -10.739   8.124   3.628  1.00 18.01           C
ATOM    158  CD  GLN A  36      -9.217   8.135   3.605  1.00 17.13           C
ATOM    159  OE1 GLN A  36      -8.571   8.765   4.433  1.00 14.48           O
ATOM    160  NE2 GLN A  36      -8.628   7.436   2.641  1.00 17.23           N
ATOM    161  H   GLN A  36     -12.685  10.409   4.171  1.00 21.80           H
ATOM    162  HA  GLN A  36     -13.203   7.603   4.566  1.00 18.90           H
ATOM    163  HB2 GLN A  36     -10.891   9.381   5.373  1.00 16.94           H
ATOM    164  HB3 GLN A  36     -10.957   7.651   5.700  1.00 16.94           H
ATOM    165  HG2 GLN A  36     -11.098   7.155   3.290  1.00 21.62           H
ATOM    166  HG3 GLN A  36     -11.095   8.858   2.919  1.00 21.62           H
ATOM    167 HE21 GLN A  36      -9.186   6.932   1.969  1.00 20.67           H
ATOM    168 HE22 GLN A  36      -7.618   7.387   2.617  1.00 20.67           H
ATOM    169  N   ILE A  37     -13.361   9.589   7.229  1.00 13.80           N
ATOM    170  CA  ILE A  37     -13.931   9.700   8.574  1.00 16.22           C
ATOM    171  C   ILE A  37     -15.411   9.315   8.550  1.00 18.15           C
ATOM    172  O   ILE A  37     -15.823   8.518   9.387  1.00 18.54           O
ATOM    173  CB  ILE A  37     -13.740  11.117   9.176  1.00 17.77           C
ATOM    174  CG1 ILE A  37     -12.267  11.544   9.302  1.00 15.92           C
ATOM    175  CG2 ILE A  37     -14.410  11.246  10.558  1.00 17.50           C
ATOM    176  CD1 ILE A  37     -11.398  10.631  10.168  1.00 18.58           C
ATOM    177  H   ILE A  37     -13.020  10.433   6.790  1.00 16.56           H
ATOM    178  HA  ILE A  37     -13.416   8.982   9.208  1.00 19.46           H
ATOM    179  HB  ILE A  37     -14.226  11.832   8.515  1.00 21.33           H
ATOM    180 HG12 ILE A  37     -11.817  11.589   8.319  1.00 19.10           H
ATOM    181 HG13 ILE A  37     -12.228  12.555   9.710  1.00 19.10           H
ATOM    182 HG21 ILE A  37     -14.291  12.265  10.924  1.00 21.00           H
ATOM    183 HG22 ILE A  37     -15.473  11.033  10.497  1.00 21.00           H
ATOM    184 HG23 ILE A  37     -13.968  10.550  11.266  1.00 21.00           H
ATOM    185 HD11 ILE A  37     -10.380  11.013  10.157  1.00 22.29           H
ATOM    186 HD12 ILE A  37     -11.750  10.618  11.196  1.00 22.29           H
ATOM    187 HD13 ILE A  37     -11.395   9.618   9.767  1.00 22.29           H
ATOM    188  N   GLN A  38     -16.195   9.869   7.611  1.00 23.00           N
ATOM    189  CA  GLN A  38     -17.615   9.549   7.454  1.00 18.32           C
ATOM    190  C   GLN A  38     -17.806   8.049   7.269  1.00 19.72           C
ATOM    191  O   GLN A  38     -18.674   7.455   7.907  1.00 24.91           O
ATOM    192  CB  GLN A  38     -18.234  10.237   6.230  1.00 16.80           C
ATOM    193  CG  GLN A  38     -18.478  11.739   6.367  1.00 33.89           C
ATOM    194  CD  GLN A  38     -18.880  12.356   5.023  1.00 40.03           C
ATOM    195  OE1 GLN A  38     -18.223  13.264   4.524  1.00 43.51           O
ATOM    196  NE2 GLN A  38     -19.941  11.848   4.395  1.00 53.86           N
ATOM    197  H   GLN A  38     -15.782  10.521   6.957  1.00 27.60           H
ATOM    198  HA  GLN A  38     -18.145   9.871   8.351  1.00 21.98           H
ATOM    199  HB2 GLN A  38     -17.599  10.067   5.363  1.00 20.16           H
ATOM    200  HB3 GLN A  38     -19.197   9.763   6.033  1.00 20.16           H
ATOM    201  HG2 GLN A  38     -19.269  11.912   7.098  1.00 40.67           H
ATOM    202  HG3 GLN A  38     -17.569  12.216   6.722  1.00 40.67           H
ATOM    203 HE21 GLN A  38     -20.453  11.081   4.801  1.00 64.63           H
ATOM    204 HE22 GLN A  38     -20.209  12.236   3.504  1.00 64.63           H
ATOM    205  N   HIS A  39     -17.005   7.462   6.373  1.00 22.28           N
ATOM    206  CA  HIS A  39     -17.080   6.051   6.050  1.00 19.94           C
ATOM    207  C   HIS A  39     -16.794   5.179   7.275  1.00 20.05           C
ATOM    208  O   HIS A  39     -17.553   4.248   7.520  1.00 20.59           O
ATOM    209  CB  HIS A  39     -16.175   5.719   4.860  1.00 19.96           C
ATOM    210  CG  HIS A  39     -16.234   4.256   4.522  1.00 23.74           C
ATOM    211  ND1 HIS A  39     -15.305   3.305   4.937  1.00 27.84           N
ATOM    212  CD2 HIS A  39     -17.246   3.637   3.847  1.00 21.35           C
ATOM    213  CE1 HIS A  39     -15.795   2.129   4.525  1.00 22.63           C
ATOM    214  NE2 HIS A  39     -16.948   2.293   3.855  1.00 29.04           N
ATOM    215  H   HIS A  39     -16.313   8.021   5.894  1.00 26.73           H
ATOM    216  HA  HIS A  39     -18.105   5.851   5.736  1.00 23.93           H
ATOM    217  HB2 HIS A  39     -15.143   5.982   5.098  1.00 23.95           H
ATOM    218  HB3 HIS A  39     -16.490   6.294   3.989  1.00 23.95           H
ATOM    219  HD2 HIS A  39     -18.124   4.108   3.433  1.00 25.62           H
ATOM    220  HE1 HIS A  39     -15.413   1.173   4.849  1.00 27.15           H
ATOM    221  HE2 HIS A  39     -17.543   1.544   3.529  1.00 34.85           H
ATOM    222  N   ILE A  40     -15.743   5.469   8.052  1.00 19.50           N
ATOM    223  CA  ILE A  40     -15.402   4.697   9.251  1.00 16.54           C
ATOM    224  C   ILE A  40     -16.463   4.881  10.354  1.00 25.94           C
ATOM    225  O   ILE A  40     -16.775   3.931  11.068  1.00 19.77           O
ATOM    226  CB  ILE A  40     -13.978   5.035   9.738  1.00 17.33           C
ATOM    227  CG1 ILE A  40     -12.909   4.724   8.671  1.00 19.67           C
ATOM    228  CG2 ILE A  40     -13.642   4.281  11.041  1.00 16.24           C
ATOM    229  CD1 ILE A  40     -11.585   5.429   8.960  1.00 18.81           C
ATOM    230  H   ILE A  40     -15.137   6.236   7.794  1.00 23.40           H
ATOM    231  HA  ILE A  40     -15.402   3.644   8.968  1.00 19.84           H
ATOM    232  HB  ILE A  40     -13.963   6.104   9.947  1.00 20.80           H
ATOM    233 HG12 ILE A  40     -12.737   3.651   8.644  1.00 23.60           H
ATOM    234 HG13 ILE A  40     -13.242   5.024   7.680  1.00 23.60           H
ATOM    235 HG21 ILE A  40     -12.600   4.423  11.320  1.00 19.49           H
ATOM    236 HG22 ILE A  40     -14.252   4.660  11.859  1.00 19.49           H
ATOM    237 HG23 ILE A  40     -13.825   3.214  10.913  1.00 19.49           H
ATOM    238 HD11 ILE A  40     -10.940   5.346   8.088  1.00 22.57           H
ATOM    239 HD12 ILE A  40     -11.756   6.484   9.171  1.00 22.57           H
ATOM    240 HD13 ILE A  40     -11.083   4.957   9.804  1.00 22.57           H
ATOM    241  N   LEU A  41     -17.030   6.082  10.507  1.00 18.59           N
ATOM    242  CA  LEU A  41     -18.109   6.331  11.463  1.00 24.46           C
ATOM    243  C   LEU A  41     -19.369   5.510  11.138  1.00 23.57           C
ATOM    244  O   LEU A  41     -20.045   5.038  12.049  1.00 30.29           O
ATOM    245  CB  LEU A  41     -18.415   7.838  11.556  1.00 23.13           C
ATOM    246  CG  LEU A  41     -17.376   8.689  12.317  1.00 20.48           C
ATOM    247  CD1 LEU A  41     -17.828  10.155  12.310  1.00 18.51           C
ATOM    248  CD2 LEU A  41     -17.183   8.242  13.772  1.00 22.37           C
ATOM    249  H   LEU A  41     -16.749   6.840   9.900  1.00 22.31           H
ATOM    250  HA  LEU A  41     -17.768   6.001  12.439  1.00 29.36           H
ATOM    251  HB2 LEU A  41     -18.510   8.232  10.543  1.00 27.76           H
ATOM    252  HB3 LEU A  41     -19.381   7.961  12.048  1.00 27.76           H
ATOM    253  HG  LEU A  41     -16.415   8.620  11.814  1.00 24.58           H
ATOM    254 HD11 LEU A  41     -17.059  10.783  12.763  1.00 22.21           H
ATOM    255 HD12 LEU A  41     -17.988  10.485  11.284  1.00 22.21           H
ATOM    256 HD13 LEU A  41     -18.756  10.267  12.872  1.00 22.21           H
ATOM    257 HD21 LEU A  41     -16.550   8.958  14.299  1.00 26.84           H
ATOM    258 HD22 LEU A  41     -18.148   8.174  14.273  1.00 26.84           H
ATOM    259 HD23 LEU A  41     -16.689   7.271  13.806  1.00 26.84           H
ATOM    260  N   ARG A  42     -19.684   5.361   9.846  1.00 22.75           N
ATOM    261  CA  ARG A  42     -20.895   4.719   9.332  1.00 28.92           C
ATOM    262  C   ARG A  42     -20.759   3.203   9.136  1.00 33.75           C
ATOM    263  O   ARG A  42     -21.745   2.486   9.292  1.00 29.53           O
ATOM    264  CB  ARG A  42     -21.279   5.449   8.038  1.00 23.47           C
ATOM    265  CG  ARG A  42     -22.354   4.783   7.173  1.00 38.41           C
ATOM    266  CD  ARG A  42     -22.713   5.710   6.006  1.00 40.22           C
ATOM    267  NE  ARG A  42     -23.360   4.980   4.905  1.00 54.01           N
ATOM    268  CZ  ARG A  42     -22.726   4.293   3.943  1.00 56.44           C
ATOM    269  NH1 ARG A  42     -21.399   4.323   3.810  1.00 59.42           N
ATOM    270  NH2 ARG A  42     -23.441   3.559   3.094  1.00 48.81           N1+
ATOM    271  H   ARG A  42     -19.073   5.791   9.164  1.00 27.29           H
ATOM    272  HA  ARG A  42     -21.704   4.867  10.050  1.00 34.71           H
ATOM    273  HB2 ARG A  42     -21.580   6.470   8.280  1.00 28.16           H
ATOM    274  HB3 ARG A  42     -20.384   5.504   7.415  1.00 28.16           H
ATOM    275  HG2 ARG A  42     -21.982   3.836   6.791  1.00 46.09           H
ATOM    276  HG3 ARG A  42     -23.245   4.600   7.774  1.00 46.09           H
ATOM    277  HD2 ARG A  42     -23.408   6.465   6.376  1.00 48.26           H
ATOM    278  HD3 ARG A  42     -21.824   6.225   5.647  1.00 48.26           H
ATOM    279  HE  ARG A  42     -24.364   4.898   4.954  1.00 64.81           H
ATOM    280 HH11 ARG A  42     -20.846   4.876   4.449  1.00 71.30           H
ATOM    281 HH12 ARG A  42     -20.948   3.787   3.087  1.00 71.30           H
ATOM    282 HH21 ARG A  42     -24.446   3.527   3.178  1.00 58.57           H
ATOM    283 HH22 ARG A  42     -22.980   3.032   2.369  1.00 58.57           H
ATOM    284  N   CME A  43     -19.571   2.736   8.737  1.00 25.87           N
ATOM    285  CA  CME A  43     -19.313   1.376   8.262  1.00 27.97           C
ATOM    286  C   CME A  43     -18.191   0.664   9.007  1.00 32.26           C
ATOM    287  O   CME A  43     -18.068  -0.555   8.878  1.00 25.00           O
ATOM    288  CB  CME A  43     -18.987   1.371   6.765  1.00 20.97           C
ATOM    289  SG  CME A  43     -20.277   1.897   5.625  1.00 34.12           S
ATOM    290  SD  CME A  43     -21.975   0.927   6.234  1.00 39.36           S
ATOM    291  CE  CME A  43     -21.609  -0.853   6.132  1.00 50.37           C
ATOM    292  CZ  CME A  43     -21.394  -1.572   7.475  1.00 54.50           C
ATOM    293  OH  CME A  43     -22.509  -1.385   8.326  1.00 49.60           O
ATOM    294  H   CME A  43     -18.818   3.399   8.636  1.00 31.04           H
ATOM    295  HA  CME A  43     -20.207   0.782   8.432  1.00 33.56           H
ATOM    296  HB2 CME A  43     -18.724   0.349   6.491  1.00 25.17           H
ATOM    297  HB3 CME A  43     -18.103   1.983   6.592  1.00 25.17           H
ATOM    298  HE2 CME A  43     -20.720  -0.996   5.518  1.00 60.44           H
ATOM    299  HE3 CME A  43     -22.445  -1.339   5.630  1.00 60.44           H
ATOM    300  HZ2 CME A  43     -20.496  -1.203   7.967  1.00 65.40           H
ATOM    301  HZ3 CME A  43     -21.259  -2.640   7.297  1.00 65.40           H
ATOM    302  HH  CME A  43     -22.527  -0.469   8.618  1.00 59.52           H
ATOM    303  N   GLY A  44     -17.364   1.408   9.746  1.00 18.34           N
ATOM    304  CA  GLY A  44     -16.310   0.834  10.555  1.00 22.41           C
ATOM    305  C   GLY A  44     -16.906  -0.105  11.596  1.00 31.22           C
ATOM    306  O   GLY A  44     -18.013   0.103  12.092  1.00 23.90           O
ATOM    307  H   GLY A  44     -17.513   2.405   9.815  1.00 22.01           H
ATOM    308  HA2 GLY A  44     -15.655   0.265   9.900  1.00 26.89           H
ATOM    309  HA3 GLY A  44     -15.742   1.616  11.058  1.00 26.89           H
ATOM    310  N   VAL A  45     -16.160  -1.160  11.894  1.00 20.64           N
ATOM    311  CA  VAL A  45     -16.558  -2.191  12.838  1.00 23.44           C
ATOM    312  C   VAL A  45     -15.802  -1.960  14.137  1.00 24.38           C
ATOM    313  O   VAL A  45     -14.648  -1.528  14.143  1.00 18.94           O
ATOM    314  CB  VAL A  45     -16.313  -3.594  12.249  1.00 22.01           C
ATOM    315  CG1 VAL A  45     -17.148  -3.832  10.983  1.00 24.78           C
ATOM    316  CG2 VAL A  45     -14.848  -3.792  11.891  1.00 30.46           C
ATOM    317  H   VAL A  45     -15.266  -1.275  11.435  1.00 24.77           H
ATOM    318  HA  VAL A  45     -17.627  -2.121  13.040  1.00 28.13           H
ATOM    319  HB  VAL A  45     -16.589  -4.353  12.984  1.00 26.41           H
ATOM    320 HG11 VAL A  45     -16.995  -4.849  10.621  1.00 29.74           H
ATOM    321 HG12 VAL A  45     -18.204  -3.687  11.208  1.00 29.74           H
ATOM    322 HG13 VAL A  45     -16.855  -3.136  10.193  1.00 29.74           H
ATOM    323 HG21 VAL A  45     -14.710  -4.811  11.550  1.00 36.55           H
ATOM    324 HG22 VAL A  45     -14.563  -3.106  11.103  1.00 36.55           H
ATOM    325 HG23 VAL A  45     -14.216  -3.598  12.754  1.00 36.55           H
ATOM    326  N   ARG A  46     -16.464  -2.251  15.253  1.00 18.97           N
ATOM    327  CA  ARG A  46     -15.851  -2.198  16.562  1.00 20.18           C
ATOM    328  C   ARG A  46     -14.688  -3.205  16.605  1.00 26.58           C
ATOM    329  O   ARG A  46     -14.840  -4.363  16.211  1.00 25.75           O
ATOM    330  CB  ARG A  46     -16.940  -2.487  17.606  1.00 33.42           C
ATOM    331  CG  ARG A  46     -16.486  -2.249  19.046  1.00 33.86           C
ATOM    332  CD  ARG A  46     -16.187  -0.770  19.315  1.00 40.19           C
ATOM    333  NE  ARG A  46     -16.059  -0.521  20.751  1.00 45.71           N
ATOM    334  CZ  ARG A  46     -17.067  -0.368  21.616  1.00 51.73           C
ATOM    335  NH1 ARG A  46     -16.804  -0.328  22.918  1.00 54.13           N
ATOM    336  NH2 ARG A  46     -18.330  -0.250  21.207  1.00 44.43           N1+
ATOM    337  H   ARG A  46     -17.405  -2.612  15.182  1.00 22.76           H
ATOM    338  HA  ARG A  46     -15.476  -1.189  16.716  1.00 24.21           H
ATOM    339  HB2 ARG A  46     -17.791  -1.830  17.416  1.00 40.10           H
ATOM    340  HB3 ARG A  46     -17.283  -3.518  17.503  1.00 40.10           H
ATOM    341  HG2 ARG A  46     -17.284  -2.578  19.713  1.00 40.63           H
ATOM    342  HG3 ARG A  46     -15.599  -2.846  19.260  1.00 40.63           H
ATOM    343  HD2 ARG A  46     -15.228  -0.533  18.856  1.00 48.22           H
ATOM    344  HD3 ARG A  46     -16.948  -0.125  18.875  1.00 48.22           H
ATOM    345  HE  ARG A  46     -15.131  -0.635  21.141  1.00 54.85           H
ATOM    346 HH11 ARG A  46     -15.850  -0.407  23.244  1.00 64.95           H
ATOM    347 HH12 ARG A  46     -17.549  -0.214  23.586  1.00 64.95           H
ATOM    348 HH21 ARG A  46     -18.540  -0.273  20.219  1.00 53.32           H
ATOM    349 HH22 ARG A  46     -19.071  -0.142  21.880  1.00 53.32           H
ATOM    350  N   LYS A  47     -13.524  -2.727  17.050  1.00 23.08           N
ATOM    351  CA  LYS A  47     -12.278  -3.480  17.102  1.00 32.88           C
ATOM    352  C   LYS A  47     -11.512  -2.973  18.315  1.00 33.68           C
ATOM    353  O   LYS A  47     -11.092  -1.814  18.342  1.00 26.39           O
ATOM    354  CB  LYS A  47     -11.515  -3.300  15.773  1.00 20.93           C
ATOM    355  CG  LYS A  47     -10.261  -4.183  15.645  1.00 23.91           C
ATOM    356  CD  LYS A  47      -9.787  -4.233  14.185  1.00 21.48           C
ATOM    357  CE  LYS A  47      -8.572  -5.143  13.983  1.00 23.65           C
ATOM    358  NZ  LYS A  47      -7.306  -4.488  14.353  1.00 17.89           N1+
ATOM    359  H   LYS A  47     -13.478  -1.759  17.336  1.00 27.69           H
ATOM    360  HA  LYS A  47     -12.503  -4.539  17.241  1.00 39.46           H
ATOM    361  HB2 LYS A  47     -12.192  -3.549  14.954  1.00 25.12           H
ATOM    362  HB3 LYS A  47     -11.227  -2.256  15.657  1.00 25.12           H
ATOM    363  HG2 LYS A  47      -9.472  -3.798  16.286  1.00 28.69           H
ATOM    364  HG3 LYS A  47     -10.506  -5.199  15.959  1.00 28.69           H
ATOM    365  HD2 LYS A  47     -10.597  -4.598  13.554  1.00 25.77           H
ATOM    366  HD3 LYS A  47      -9.532  -3.224  13.862  1.00 25.77           H
ATOM    367  HE2 LYS A  47      -8.697  -6.060  14.561  1.00 28.37           H
ATOM    368  HE3 LYS A  47      -8.528  -5.412  12.927  1.00 28.37           H
ATOM    369  HZ1 LYS A  47      -6.557  -5.169  14.372  1.00 21.47           H
ATOM    370  HZ2 LYS A  47      -7.081  -3.763  13.684  1.00 21.47           H
ATOM    371  HZ3 LYS A  47      -7.384  -4.073  15.272  1.00 21.47           H
ATOM    372  N   ASP A  48     -11.347  -3.844  19.314  1.00 25.35           N
ATOM    373  CA  ASP A  48     -10.434  -3.615  20.427  1.00 22.14           C
ATOM    374  C   ASP A  48      -9.011  -3.412  19.894  1.00 21.92           C
ATOM    375  O   ASP A  48      -8.689  -3.824  18.776  1.00 24.18           O
ATOM    376  CB  ASP A  48     -10.444  -4.807  21.395  1.00 22.75           C
ATOM    377  CG  ASP A  48     -11.773  -5.135  22.078  1.00 36.10           C
ATOM    378  OD1 ASP A  48     -11.794  -6.169  22.779  1.00 37.41           O
ATOM    379  OD2 ASP A  48     -12.744  -4.363  21.915  1.00 27.15           O1-
ATOM    380  H   ASP A  48     -11.743  -4.769  19.230  1.00 30.41           H
ATOM    381  HA  ASP A  48     -10.747  -2.727  20.981  1.00 26.57           H
ATOM    382  HB2 ASP A  48     -10.107  -5.703  20.880  1.00 27.30           H
ATOM    383  HB3 ASP A  48      -9.697  -4.659  22.176  1.00 27.30           H
ATOM    384  N   ASP A  49      -8.150  -2.774  20.686  1.00 24.71           N
ATOM    385  CA  ASP A  49      -6.790  -2.530  20.249  1.00 25.13           C
ATOM    386  C   ASP A  49      -5.832  -2.595  21.438  1.00 25.10           C
ATOM    387  O   ASP A  49      -6.245  -2.637  22.599  1.00 30.79           O
ATOM    388  CB  ASP A  49      -6.731  -1.168  19.540  1.00 24.32           C
ATOM    389  CG  ASP A  49      -6.627   0.001  20.504  1.00 29.74           C
ATOM    390  OD1 ASP A  49      -7.627   0.331  21.177  1.00 29.23           O
ATOM    391  OD2 ASP A  49      -5.513   0.566  20.527  1.00 28.60           O1-
ATOM    392  H   ASP A  49      -8.418  -2.471  21.612  1.00 29.65           H
ATOM    393  HA  ASP A  49      -6.483  -3.302  19.547  1.00 30.15           H
ATOM    394  HB2 ASP A  49      -5.862  -1.184  18.888  1.00 29.19           H
ATOM    395  HB3 ASP A  49      -7.643  -1.052  18.953  1.00 29.19           H
ATOM    396  N   ARG A  50      -4.537  -2.609  21.101  1.00 28.65           N
ATOM    397  CA  ARG A  50      -3.394  -2.658  22.011  1.00 34.72           C
ATOM    398  C   ARG A  50      -3.500  -1.685  23.194  1.00 40.15           C
ATOM    399  O   ARG A  50      -3.031  -2.013  24.282  1.00 37.99           O
ATOM    400  CB  ARG A  50      -2.131  -2.383  21.175  1.00 39.25           C
ATOM    401  CG  ARG A  50      -0.826  -2.292  21.984  1.00 38.75           C
ATOM    402  CD  ARG A  50       0.367  -1.916  21.097  1.00 39.14           C
ATOM    403  NE  ARG A  50       0.201  -0.599  20.451  1.00 33.65           N
ATOM    404  CZ  ARG A  50       0.296   0.591  21.057  1.00 32.58           C
ATOM    405  NH1 ARG A  50       0.689   0.702  22.321  1.00 40.29           N
ATOM    406  NH2 ARG A  50      -0.007   1.698  20.388  1.00 26.88           N1+
ATOM    407  H   ARG A  50      -4.321  -2.600  20.112  1.00 34.38           H
ATOM    408  HA  ARG A  50      -3.328  -3.665  22.424  1.00 41.67           H
ATOM    409  HB2 ARG A  50      -2.026  -3.168  20.425  1.00 47.10           H
ATOM    410  HB3 ARG A  50      -2.277  -1.438  20.650  1.00 47.10           H
ATOM    411  HG2 ARG A  50      -0.917  -1.540  22.765  1.00 46.50           H
ATOM    412  HG3 ARG A  50      -0.630  -3.254  22.458  1.00 46.50           H
ATOM    413  HD2 ARG A  50       1.290  -1.936  21.677  1.00 46.97           H
ATOM    414  HD3 ARG A  50       0.447  -2.671  20.315  1.00 46.97           H
ATOM    415  HE  ARG A  50      -0.141  -0.608  19.498  1.00 40.38           H
ATOM    416 HH11 ARG A  50       0.917  -0.123  22.854  1.00 48.34           H
ATOM    417 HH12 ARG A  50       0.747   1.614  22.757  1.00 48.34           H
ATOM    418 HH21 ARG A  50      -0.297   1.639  19.422  1.00 32.26           H
ATOM    419 HH22 ARG A  50       0.072   2.595  20.845  1.00 32.26           H
ATOM    420  N   THR A  51      -4.067  -0.491  22.974  1.00 42.45           N
ATOM    421  CA  THR A  51      -4.136   0.583  23.970  1.00 38.13           C
ATOM    422  C   THR A  51      -5.291   0.398  24.968  1.00 34.31           C
ATOM    423  O   THR A  51      -5.357   1.134  25.950  1.00 39.21           O
ATOM    424  CB  THR A  51      -4.255   1.956  23.277  1.00 35.74           C
ATOM    425  OG1 THR A  51      -5.528   2.151  22.708  1.00 35.20           O
ATOM    426  CG2 THR A  51      -3.160   2.210  22.231  1.00 32.96           C
ATOM    427  H   THR A  51      -4.446  -0.296  22.058  1.00 50.94           H
ATOM    428  HA  THR A  51      -3.205   0.587  24.540  1.00 45.76           H
ATOM    429  HB  THR A  51      -4.158   2.717  24.035  1.00 42.89           H
ATOM    430  HG1 THR A  51      -5.653   1.500  22.007  1.00 42.24           H
ATOM    431 HG21 THR A  51      -3.274   3.216  21.828  1.00 39.55           H
ATOM    432 HG22 THR A  51      -2.178   2.120  22.696  1.00 39.55           H
ATOM    433 HG23 THR A  51      -3.241   1.507  21.404  1.00 39.55           H
ATOM    434  N   GLY A  52      -6.231  -0.515  24.685  1.00 30.87           N
ATOM    435  CA  GLY A  52      -7.439  -0.739  25.472  1.00 30.13           C
ATOM    436  C   GLY A  52      -8.538   0.316  25.276  1.00 35.79           C
ATOM    437  O   GLY A  52      -9.593   0.194  25.897  1.00 35.97           O
ATOM    438  H   GLY A  52      -6.109  -1.091  23.862  1.00 37.05           H
ATOM    439  HA2 GLY A  52      -7.850  -1.708  25.188  1.00 36.16           H
ATOM    440  HA3 GLY A  52      -7.167  -0.756  26.527  1.00 36.16           H
ATOM    441  N   THR A  53      -8.326   1.326  24.419  1.00 37.04           N
ATOM    442  CA  THR A  53      -9.281   2.415  24.185  1.00 26.83           C
ATOM    443  C   THR A  53     -10.503   1.970  23.380  1.00 22.04           C
ATOM    444  O   THR A  53     -11.603   2.479  23.601  1.00 22.67           O
ATOM    445  CB  THR A  53      -8.539   3.584  23.511  1.00 26.77           C
ATOM    446  OG1 THR A  53      -7.535   4.061  24.390  1.00 29.69           O
ATOM    447  CG2 THR A  53      -9.430   4.782  23.151  1.00 28.04           C
ATOM    448  H   THR A  53      -7.437   1.377  23.939  1.00 44.44           H
ATOM    449  HA  THR A  53      -9.609   2.767  25.164  1.00 32.20           H
ATOM    450  HB  THR A  53      -8.050   3.224  22.604  1.00 32.13           H
ATOM    451  HG1 THR A  53      -7.061   4.757  23.992  1.00 35.63           H
ATOM    452 HG21 THR A  53      -8.824   5.572  22.705  1.00 33.65           H
ATOM    453 HG22 THR A  53     -10.197   4.485  22.440  1.00 33.65           H
ATOM    454 HG23 THR A  53      -9.896   5.179  24.053  1.00 33.65           H
ATOM    455  N   GLY A  54     -10.298   1.062  22.420  1.00 27.30           N
ATOM    456  CA  GLY A  54     -11.306   0.638  21.458  1.00 26.16           C
ATOM    457  C   GLY A  54     -11.309   1.551  20.234  1.00 23.42           C
ATOM    458  O   GLY A  54     -10.963   2.733  20.317  1.00 19.44           O
ATOM    459  H   GLY A  54      -9.360   0.700  22.292  1.00 32.75           H
ATOM    460  HA2 GLY A  54     -11.083  -0.381  21.142  1.00 31.39           H
ATOM    461  HA3 GLY A  54     -12.294   0.676  21.915  1.00 31.39           H
ATOM    462  N   THR A  55     -11.730   0.996  19.094  1.00 20.55           N
ATOM    463  CA  THR A  55     -11.796   1.729  17.837  1.00 20.23           C
ATOM    464  C   THR A  55     -13.007   1.305  17.010  1.00 25.53           C
ATOM    465  O   THR A  55     -13.528   0.204  17.154  1.00 21.83           O
ATOM    466  CB  THR A  55     -10.529   1.524  16.984  1.00 13.54           C
ATOM    467  OG1 THR A  55     -10.502   0.246  16.372  1.00 21.50           O
ATOM    468  CG2 THR A  55      -9.209   1.739  17.722  1.00 15.25           C
ATOM    469  H   THR A  55     -11.962   0.012  19.073  1.00 24.66           H
ATOM    470  HA  THR A  55     -11.897   2.793  18.045  1.00 24.28           H
ATOM    471  HB  THR A  55     -10.593   2.273  16.206  1.00 16.25           H
ATOM    472  HG1 THR A  55     -10.537  -0.426  17.061  1.00 25.80           H
ATOM    473 HG21 THR A  55      -8.378   1.637  17.026  1.00 18.31           H
ATOM    474 HG22 THR A  55      -9.193   2.733  18.164  1.00 18.31           H
ATOM    475 HG23 THR A  55      -9.082   0.988  18.504  1.00 18.31           H
ATOM    476  N   LEU A  56     -13.408   2.187  16.096  1.00 17.62           N
ATOM    477  CA  LEU A  56     -14.116   1.835  14.872  1.00 16.68           C
ATOM    478  C   LEU A  56     -13.066   1.671  13.779  1.00 20.91           C
ATOM    479  O   LEU A  56     -12.201   2.531  13.655  1.00 17.89           O
ATOM    480  CB  LEU A  56     -15.090   2.966  14.519  1.00 14.32           C
ATOM    481  CG  LEU A  56     -16.582   2.665  14.721  1.00 25.99           C
ATOM    482  CD1 LEU A  56     -16.927   1.990  16.055  1.00 26.79           C
ATOM    483  CD2 LEU A  56     -17.333   3.999  14.613  1.00 27.89           C
ATOM    484  H   LEU A  56     -12.957   3.090  16.096  1.00 21.14           H
ATOM    485  HA  LEU A  56     -14.659   0.900  14.992  1.00 20.01           H
ATOM    486  HB2 LEU A  56     -14.831   3.847  15.112  1.00 17.18           H
ATOM    487  HB3 LEU A  56     -14.952   3.243  13.475  1.00 17.18           H
ATOM    488  HG  LEU A  56     -16.913   2.018  13.908  1.00 31.19           H
ATOM    489 HD11 LEU A  56     -18.009   1.898  16.145  1.00 32.15           H
ATOM    490 HD12 LEU A  56     -16.502   0.988  16.096  1.00 32.15           H
ATOM    491 HD13 LEU A  56     -16.539   2.583  16.884  1.00 32.15           H
ATOM    492 HD21 LEU A  56     -18.407   3.823  14.547  1.00 33.46           H
ATOM    493 HD22 LEU A  56     -17.119   4.625  15.480  1.00 33.46           H
ATOM    494 HD23 LEU A  56     -17.005   4.522  13.718  1.00 33.46           H
ATOM    495  N   SER A  57     -13.140   0.601  12.987  1.00 19.43           N
ATOM    496  CA  SER A  57     -12.058   0.207  12.094  1.00 17.99           C
ATOM    497  C   SER A  57     -12.556  -0.208  10.713  1.00 17.28           C
ATOM    498  O   SER A  57     -13.577  -0.871  10.577  1.00 20.17           O
ATOM    499  CB  SER A  57     -11.292  -0.941  12.753  1.00 21.67           C
ATOM    500  OG  SER A  57     -10.230  -1.343  11.919  1.00 19.73           O
ATOM    501  H   SER A  57     -13.875  -0.074  13.146  1.00 23.32           H
ATOM    502  HA  SER A  57     -11.366   1.040  11.973  1.00 21.59           H
ATOM    503  HB2 SER A  57     -10.901  -0.629  13.722  1.00 26.01           H
ATOM    504  HB3 SER A  57     -11.967  -1.786  12.894  1.00 26.01           H
ATOM    505  HG  SER A  57      -9.507  -0.709  11.992  1.00 23.67           H
ATOM    506  N   VAL A  58     -11.775   0.149   9.692  1.00 19.79           N
ATOM    507  CA  VAL A  58     -11.905  -0.274   8.299  1.00 17.12           C
ATOM    508  C   VAL A  58     -10.502  -0.672   7.826  1.00 21.71           C
ATOM    509  O   VAL A  58      -9.534   0.022   8.118  1.00 16.34           O
ATOM    510  CB  VAL A  58     -12.470   0.882   7.445  1.00 20.39           C
ATOM    511  CG1 VAL A  58     -12.446   0.566   5.941  1.00 22.58           C
ATOM    512  CG2 VAL A  58     -13.920   1.201   7.847  1.00 19.71           C
ATOM    513  H   VAL A  58     -10.942   0.681   9.909  1.00 23.75           H
ATOM    514  HA  VAL A  58     -12.569  -1.135   8.222  1.00 20.54           H
ATOM    515  HB  VAL A  58     -11.853   1.767   7.611  1.00 24.47           H
ATOM    516 HG11 VAL A  58     -12.866   1.403   5.384  1.00 27.09           H
ATOM    517 HG12 VAL A  58     -11.423   0.419   5.596  1.00 27.09           H
ATOM    518 HG13 VAL A  58     -13.028  -0.333   5.738  1.00 27.09           H
ATOM    519 HG21 VAL A  58     -14.296   2.032   7.252  1.00 23.66           H
ATOM    520 HG22 VAL A  58     -14.550   0.325   7.692  1.00 23.66           H
ATOM    521 HG23 VAL A  58     -13.960   1.493   8.896  1.00 23.66           H
ATOM    522  N   PHE A  59     -10.385  -1.764   7.067  1.00 19.87           N
ATOM    523  CA  PHE A  59      -9.106  -2.216   6.530  1.00 19.09           C
ATOM    524  C   PHE A  59      -9.044  -1.943   5.031  1.00 19.20           C
ATOM    525  O   PHE A  59      -9.905  -2.408   4.289  1.00 19.25           O
ATOM    526  CB  PHE A  59      -8.914  -3.698   6.855  1.00 17.00           C
ATOM    527  CG  PHE A  59      -7.533  -4.222   6.526  1.00 13.59           C
ATOM    528  CD1 PHE A  59      -7.354  -5.183   5.523  1.00 16.36           C
ATOM    529  CD2 PHE A  59      -6.417  -3.740   7.233  1.00 16.24           C
ATOM    530  CE1 PHE A  59      -6.063  -5.631   5.196  1.00 14.19           C
ATOM    531  CE2 PHE A  59      -5.123  -4.174   6.901  1.00 17.08           C
ATOM    532  CZ  PHE A  59      -4.945  -5.118   5.876  1.00 12.90           C
ATOM    533  H   PHE A  59     -11.213  -2.290   6.826  1.00 23.84           H
ATOM    534  HA  PHE A  59      -8.301  -1.681   7.023  1.00 22.91           H
ATOM    535  HB2 PHE A  59      -9.061  -3.811   7.922  1.00 20.40           H
ATOM    536  HB3 PHE A  59      -9.670  -4.289   6.337  1.00 20.40           H
ATOM    537  HD1 PHE A  59      -8.209  -5.577   4.997  1.00 19.63           H
ATOM    538  HD2 PHE A  59      -6.555  -3.027   8.032  1.00 19.49           H
ATOM    539  HE1 PHE A  59      -5.933  -6.374   4.427  1.00 17.03           H
ATOM    540  HE2 PHE A  59      -4.273  -3.794   7.446  1.00 20.49           H
ATOM    541  HZ  PHE A  59      -3.956  -5.466   5.627  1.00 15.48           H
ATOM    542  N   GLY A  60      -8.024  -1.196   4.591  1.00 14.50           N
ATOM    543  CA  GLY A  60      -7.815  -0.840   3.197  1.00 13.78           C
ATOM    544  C   GLY A  60      -8.555   0.448   2.853  1.00 14.14           C
ATOM    545  O   GLY A  60      -9.769   0.434   2.670  1.00 13.48           O
ATOM    546  H   GLY A  60      -7.361  -0.837   5.265  1.00 17.40           H
ATOM    547  HA2 GLY A  60      -6.755  -0.716   2.997  1.00 16.53           H
ATOM    548  HA3 GLY A  60      -8.180  -1.633   2.546  1.00 16.53           H
ATOM    549  N   MET A  61      -7.829   1.564   2.739  1.00 12.26           N
ATOM    550  CA  MET A  61      -8.353   2.788   2.133  1.00 11.25           C
ATOM    551  C   MET A  61      -7.261   3.418   1.268  1.00 13.63           C
ATOM    552  O   MET A  61      -6.080   3.075   1.386  1.00  9.45           O
ATOM    553  CB  MET A  61      -8.841   3.788   3.197  1.00 14.36           C
ATOM    554  CG  MET A  61      -9.810   3.186   4.213  1.00 22.72           C
ATOM    555  SD  MET A  61     -10.406   4.405   5.406  1.00 24.43           S
ATOM    556  CE  MET A  61     -12.005   4.792   4.650  1.00 27.59           C
ATOM    557  H   MET A  61      -6.842   1.537   2.959  1.00 14.71           H
ATOM    558  HA  MET A  61      -9.194   2.554   1.479  1.00 13.50           H
ATOM    559  HB2 MET A  61      -7.986   4.201   3.728  1.00 17.23           H
ATOM    560  HB3 MET A  61      -9.351   4.611   2.693  1.00 17.23           H
ATOM    561  HG2 MET A  61     -10.662   2.772   3.671  1.00 27.27           H
ATOM    562  HG3 MET A  61      -9.324   2.378   4.757  1.00 27.27           H
ATOM    563  HE1 MET A  61     -12.508   5.548   5.250  1.00 33.11           H
ATOM    564  HE2 MET A  61     -11.856   5.162   3.638  1.00 33.11           H
ATOM    565  HE3 MET A  61     -12.622   3.897   4.614  1.00 33.11           H
ATOM    566  N   GLN A  62      -7.669   4.328   0.377  1.00 13.66           N
ATOM    567  CA  GLN A  62      -6.732   5.094  -0.423  1.00 12.91           C
ATOM    568  C   GLN A  62      -7.319   6.462  -0.771  1.00 14.27           C
ATOM    569  O   GLN A  62      -8.490   6.576  -1.137  1.00 15.10           O
ATOM    570  CB  GLN A  62      -6.315   4.313  -1.680  1.00 11.06           C
ATOM    571  CG  GLN A  62      -5.146   4.974  -2.425  1.00 11.67           C
ATOM    572  CD  GLN A  62      -4.722   4.136  -3.624  1.00 11.16           C
ATOM    573  OE1 GLN A  62      -5.273   4.267  -4.713  1.00 13.80           O
ATOM    574  NE2 GLN A  62      -3.768   3.236  -3.425  1.00 12.76           N
ATOM    575  H   GLN A  62      -8.649   4.557   0.299  1.00 16.39           H
ATOM    576  HA  GLN A  62      -5.846   5.243   0.178  1.00 15.49           H
ATOM    577  HB2 GLN A  62      -6.014   3.306  -1.398  1.00 13.27           H
ATOM    578  HB3 GLN A  62      -7.170   4.240  -2.354  1.00 13.27           H
ATOM    579  HG2 GLN A  62      -5.494   5.938  -2.795  1.00 14.00           H
ATOM    580  HG3 GLN A  62      -4.308   5.109  -1.740  1.00 14.00           H
ATOM    581 HE21 GLN A  62      -3.336   3.141  -2.516  1.00 15.31           H
ATOM    582 HE22 GLN A  62      -3.487   2.632  -4.182  1.00 15.31           H
ATOM    583  N   ALA A  63      -6.466   7.485  -0.692  1.00 15.77           N
ATOM    584  CA  ALA A  63      -6.773   8.863  -1.058  1.00 14.37           C
ATOM    585  C   ALA A  63      -5.593   9.446  -1.835  1.00 12.91           C
ATOM    586  O   ALA A  63      -4.446   9.106  -1.564  1.00 13.34           O
ATOM    587  CB  ALA A  63      -7.038   9.684   0.211  1.00 14.03           C
ATOM    588  H   ALA A  63      -5.514   7.296  -0.404  1.00 18.93           H
ATOM    589  HA  ALA A  63      -7.662   8.901  -1.688  1.00 17.24           H
ATOM    590  HB1 ALA A  63      -7.180  10.731  -0.056  1.00 16.84           H
ATOM    591  HB2 ALA A  63      -7.932   9.319   0.714  1.00 16.84           H
ATOM    592  HB3 ALA A  63      -6.185   9.608   0.888  1.00 16.84           H
ATOM    593  N   ARG A  64      -5.880  10.321  -2.799  1.00 14.00           N
ATOM    594  CA  ARG A  64      -4.883  11.006  -3.614  1.00 12.60           C
ATOM    595  C   ARG A  64      -4.986  12.498  -3.354  1.00 12.83           C
ATOM    596  O   ARG A  64      -5.964  13.110  -3.758  1.00 15.98           O
ATOM    597  CB  ARG A  64      -5.132  10.682  -5.091  1.00 18.70           C
ATOM    598  CG  ARG A  64      -4.084  11.347  -5.996  1.00 18.14           C
ATOM    599  CD  ARG A  64      -4.467  11.225  -7.472  1.00 16.97           C
ATOM    600  NE  ARG A  64      -4.565   9.828  -7.875  1.00 12.12           N
ATOM    601  CZ  ARG A  64      -3.528   9.025  -8.138  1.00 17.21           C
ATOM    602  NH1 ARG A  64      -3.737   7.718  -8.183  1.00 17.53           N
ATOM    603  NH2 ARG A  64      -2.300   9.484  -8.359  1.00 14.10           N1+
ATOM    604  H   ARG A  64      -6.849  10.570  -2.951  1.00 16.80           H
ATOM    605  HA  ARG A  64      -3.881  10.666  -3.352  1.00 15.12           H
ATOM    606  HB2 ARG A  64      -5.074   9.599  -5.218  1.00 22.45           H
ATOM    607  HB3 ARG A  64      -6.132  11.007  -5.383  1.00 22.45           H
ATOM    608  HG2 ARG A  64      -4.013  12.411  -5.772  1.00 21.77           H
ATOM    609  HG3 ARG A  64      -3.109  10.898  -5.822  1.00 21.77           H
ATOM    610  HD2 ARG A  64      -5.442  11.694  -7.606  1.00 20.36           H
ATOM    611  HD3 ARG A  64      -3.752  11.752  -8.102  1.00 20.36           H
ATOM    612  HE  ARG A  64      -5.457   9.381  -7.724  1.00 14.54           H
ATOM    613 HH11 ARG A  64      -4.659   7.340  -8.017  1.00 21.03           H
ATOM    614 HH12 ARG A  64      -2.969   7.093  -8.388  1.00 21.03           H
ATOM    615 HH21 ARG A  64      -2.112  10.477  -8.341  1.00 16.93           H
ATOM    616 HH22 ARG A  64      -1.551   8.835  -8.561  1.00 16.93           H
ATOM    617  N   TYR A  65      -3.956  13.090  -2.758  1.00 15.22           N
ATOM    618  CA  TYR A  65      -3.849  14.521  -2.521  1.00 10.97           C
ATOM    619  C   TYR A  65      -2.941  15.131  -3.583  1.00 13.97           C
ATOM    620  O   TYR A  65      -1.762  14.794  -3.632  1.00 12.01           O
ATOM    621  CB  TYR A  65      -3.266  14.747  -1.123  1.00 11.34           C
ATOM    622  CG  TYR A  65      -4.135  14.184  -0.028  1.00 12.01           C
ATOM    623  CD1 TYR A  65      -5.283  14.895   0.363  1.00 13.80           C
ATOM    624  CD2 TYR A  65      -3.857  12.918   0.523  1.00 14.89           C
ATOM    625  CE1 TYR A  65      -6.177  14.328   1.277  1.00 10.67           C
ATOM    626  CE2 TYR A  65      -4.725  12.356   1.470  1.00 12.73           C
ATOM    627  CZ  TYR A  65      -5.902  13.055   1.816  1.00 13.21           C
ATOM    628  OH  TYR A  65      -6.803  12.502   2.652  1.00 15.84           O
ATOM    629  H   TYR A  65      -3.173  12.521  -2.476  1.00 18.26           H
ATOM    630  HA  TYR A  65      -4.835  14.985  -2.569  1.00 13.16           H
ATOM    631  HB2 TYR A  65      -2.279  14.292  -1.062  1.00 13.61           H
ATOM    632  HB3 TYR A  65      -3.157  15.821  -0.973  1.00 13.61           H
ATOM    633  HD1 TYR A  65      -5.504  15.863  -0.063  1.00 16.56           H
ATOM    634  HD2 TYR A  65      -2.976  12.380   0.213  1.00 17.87           H
ATOM    635  HE1 TYR A  65      -7.076  14.851   1.566  1.00 12.81           H
ATOM    636  HE2 TYR A  65      -4.511  11.389   1.902  1.00 15.28           H
ATOM    637  HH  TYR A  65      -7.664  12.918   2.595  1.00 19.00           H
ATOM    638  N   SER A  66      -3.475  16.024  -4.421  1.00 13.94           N
ATOM    639  CA  SER A  66      -2.656  16.801  -5.345  1.00 11.35           C
ATOM    640  C   SER A  66      -1.676  17.684  -4.567  1.00 12.43           C
ATOM    641  O   SER A  66      -2.032  18.331  -3.584  1.00 14.62           O
ATOM    642  CB  SER A  66      -3.544  17.655  -6.260  1.00 15.05           C
ATOM    643  OG  SER A  66      -2.726  18.358  -7.178  1.00 17.10           O
ATOM    644  H   SER A  66      -4.461  16.235  -4.366  1.00 16.72           H
ATOM    645  HA  SER A  66      -2.102  16.107  -5.979  1.00 13.62           H
ATOM    646  HB2 SER A  66      -4.247  17.027  -6.806  1.00 18.06           H
ATOM    647  HB3 SER A  66      -4.100  18.373  -5.656  1.00 18.06           H
ATOM    648  HG  SER A  66      -3.227  19.102  -7.525  1.00 20.52           H
ATOM    649  N   LEU A  67      -0.438  17.726  -5.049  1.00 12.53           N
ATOM    650  CA  LEU A  67       0.628  18.591  -4.568  1.00 16.51           C
ATOM    651  C   LEU A  67       0.897  19.756  -5.542  1.00 12.88           C
ATOM    652  O   LEU A  67       1.867  20.479  -5.356  1.00 14.47           O
ATOM    653  CB  LEU A  67       1.890  17.743  -4.371  1.00 15.17           C
ATOM    654  CG  LEU A  67       1.736  16.513  -3.459  1.00 14.57           C
ATOM    655  CD1 LEU A  67       3.108  15.835  -3.331  1.00 13.55           C
ATOM    656  CD2 LEU A  67       1.192  16.886  -2.072  1.00 11.51           C
ATOM    657  H   LEU A  67      -0.219  17.144  -5.845  1.00 15.04           H
ATOM    658  HA  LEU A  67       0.356  19.023  -3.605  1.00 19.81           H
ATOM    659  HB2 LEU A  67       2.242  17.414  -5.349  1.00 18.20           H
ATOM    660  HB3 LEU A  67       2.662  18.381  -3.950  1.00 18.20           H
ATOM    661  HG  LEU A  67       1.050  15.804  -3.924  1.00 17.48           H
ATOM    662 HD11 LEU A  67       3.020  14.922  -2.744  1.00 16.26           H
ATOM    663 HD12 LEU A  67       3.480  15.575  -4.323  1.00 16.26           H
ATOM    664 HD13 LEU A  67       3.815  16.505  -2.842  1.00 16.26           H
ATOM    665 HD21 LEU A  67       1.166  16.004  -1.432  1.00 13.81           H
ATOM    666 HD22 LEU A  67       1.833  17.642  -1.617  1.00 13.81           H
ATOM    667 HD23 LEU A  67       0.179  17.275  -2.156  1.00 13.81           H
ATOM    668  N   ARG A  68       0.085  19.906  -6.597  1.00 18.28           N
ATOM    669  CA  ARG A  68       0.311  20.841  -7.696  1.00 15.82           C
ATOM    670  C   ARG A  68      -0.259  22.213  -7.351  1.00 18.95           C
ATOM    671  O   ARG A  68      -1.473  22.393  -7.326  1.00 18.07           O
ATOM    672  CB  ARG A  68      -0.290  20.299  -8.999  1.00 16.46           C
ATOM    673  CG  ARG A  68       0.284  18.939  -9.413  1.00 13.03           C
ATOM    674  CD  ARG A  68      -0.424  18.453 -10.679  1.00 25.36           C
ATOM    675  NE  ARG A  68      -0.132  17.042 -10.960  1.00 26.12           N
ATOM    676  CZ  ARG A  68      -0.653  16.001 -10.308  1.00 22.18           C
ATOM    677  NH1 ARG A  68      -1.623  16.168  -9.413  1.00 18.12           N
ATOM    678  NH2 ARG A  68      -0.194  14.777 -10.555  1.00 20.91           N1+
ATOM    679  H   ARG A  68      -0.710  19.285  -6.677  1.00 21.94           H
ATOM    680  HA  ARG A  68       1.384  20.941  -7.841  1.00 18.98           H
ATOM    681  HB2 ARG A  68      -1.371  20.206  -8.884  1.00 19.75           H
ATOM    682  HB3 ARG A  68      -0.094  21.018  -9.796  1.00 19.75           H
ATOM    683  HG2 ARG A  68       1.351  19.036  -9.609  1.00 15.64           H
ATOM    684  HG3 ARG A  68       0.135  18.215  -8.615  1.00 15.64           H
ATOM    685  HD2 ARG A  68      -1.501  18.611 -10.614  1.00 30.43           H
ATOM    686  HD3 ARG A  68      -0.042  19.044 -11.512  1.00 30.43           H
ATOM    687  HE  ARG A  68       0.628  16.855 -11.604  1.00 31.34           H
ATOM    688 HH11 ARG A  68      -1.969  17.093  -9.213  1.00 21.74           H
ATOM    689 HH12 ARG A  68      -1.993  15.370  -8.915  1.00 21.74           H
ATOM    690 HH21 ARG A  68       0.543  14.646 -11.236  1.00 25.10           H
ATOM    691 HH22 ARG A  68      -0.578  13.982 -10.064  1.00 25.10           H
ATOM    692  N   ASP A  69       0.634  23.164  -7.070  1.00 19.96           N
ATOM    693  CA  ASP A  69       0.300  24.530  -6.664  1.00 21.93           C
ATOM    694  C   ASP A  69      -0.597  24.596  -5.409  1.00 25.08           C
ATOM    695  O   ASP A  69      -1.318  25.568  -5.206  1.00 20.57           O
ATOM    696  CB  ASP A  69      -0.251  25.355  -7.840  1.00 20.30           C
ATOM    697  CG  ASP A  69       0.749  25.453  -8.987  1.00 33.08           C
ATOM    698  OD1 ASP A  69       1.854  25.983  -8.733  1.00 41.09           O
ATOM    699  OD2 ASP A  69       0.385  25.025 -10.105  1.00 48.21           O1-
ATOM    700  H   ASP A  69       1.615  22.928  -7.101  1.00 23.95           H
ATOM    701  HA  ASP A  69       1.242  24.993  -6.377  1.00 26.31           H
ATOM    702  HB2 ASP A  69      -1.197  24.936  -8.185  1.00 24.36           H
ATOM    703  HB3 ASP A  69      -0.409  26.367  -7.464  1.00 24.36           H
ATOM    704  N   GLU A  70      -0.529  23.580  -4.542  1.00 22.20           N
ATOM    705  CA  GLU A  70      -1.217  23.524  -3.257  1.00 16.76           C
ATOM    706  C   GLU A  70      -0.542  22.463  -2.378  1.00 16.57           C
ATOM    707  O   GLU A  70       0.137  21.558  -2.869  1.00 16.35           O
ATOM    708  CB  GLU A  70      -2.717  23.220  -3.439  1.00 21.99           C
ATOM    709  CG  GLU A  70      -3.018  21.797  -3.944  1.00 21.05           C
ATOM    710  CD  GLU A  70      -4.500  21.627  -4.268  1.00 28.92           C
ATOM    711  OE1 GLU A  70      -5.004  22.363  -5.142  1.00 36.79           O
ATOM    712  OE2 GLU A  70      -5.129  20.768  -3.615  1.00 21.89           O1-
ATOM    713  H   GLU A  70       0.067  22.795  -4.766  1.00 26.64           H
ATOM    714  HA  GLU A  70      -1.123  24.492  -2.765  1.00 20.11           H
ATOM    715  HB2 GLU A  70      -3.213  23.354  -2.477  1.00 26.39           H
ATOM    716  HB3 GLU A  70      -3.150  23.948  -4.126  1.00 26.39           H
ATOM    717  HG2 GLU A  70      -2.450  21.654  -4.862  1.00 25.26           H
ATOM    718  HG3 GLU A  70      -2.715  21.065  -3.194  1.00 25.26           H
ATOM    719  N   PHE A  71      -0.735  22.587  -1.064  1.00 11.09           N
ATOM    720  CA  PHE A  71      -0.143  21.722  -0.071  1.00 11.71           C
ATOM    721  C   PHE A  71      -1.263  21.219   0.848  1.00 14.82           C
ATOM    722  O   PHE A  71      -2.001  22.043   1.392  1.00 15.39           O
ATOM    723  CB  PHE A  71       0.906  22.518   0.708  1.00 11.01           C
ATOM    724  CG  PHE A  71       1.675  21.618   1.636  1.00 12.88           C
ATOM    725  CD1 PHE A  71       1.196  21.371   2.932  1.00 15.31           C
ATOM    726  CD2 PHE A  71       2.821  20.953   1.174  1.00 11.99           C
ATOM    727  CE1 PHE A  71       1.857  20.460   3.770  1.00 15.80           C
ATOM    728  CE2 PHE A  71       3.491  20.058   2.014  1.00 11.49           C
ATOM    729  CZ  PHE A  71       3.009  19.807   3.308  1.00 12.25           C
ATOM    730  H   PHE A  71      -1.314  23.345  -0.725  1.00 13.31           H
ATOM    731  HA  PHE A  71       0.365  20.897  -0.566  1.00 14.05           H
ATOM    732  HB2 PHE A  71       1.603  22.976   0.004  1.00 13.21           H
ATOM    733  HB3 PHE A  71       0.421  23.312   1.278  1.00 13.21           H
ATOM    734  HD1 PHE A  71       0.301  21.869   3.263  1.00 18.37           H
ATOM    735  HD2 PHE A  71       3.184  21.127   0.174  1.00 14.39           H
ATOM    736  HE1 PHE A  71       1.480  20.257   4.762  1.00 18.97           H
ATOM    737  HE2 PHE A  71       4.375  19.558   1.654  1.00 13.79           H
ATOM    738  HZ  PHE A  71       3.525  19.112   3.945  1.00 14.70           H
ATOM    739  N   PRO A  72      -1.392  19.898   1.062  1.00 15.35           N
ATOM    740  CA  PRO A  72      -2.541  19.308   1.745  1.00  9.92           C
ATOM    741  C   PRO A  72      -2.388  19.343   3.272  1.00 12.99           C
ATOM    742  O   PRO A  72      -2.369  18.307   3.935  1.00 14.44           O
ATOM    743  CB  PRO A  72      -2.611  17.885   1.178  1.00 16.36           C
ATOM    744  CG  PRO A  72      -1.144  17.545   0.945  1.00 14.70           C
ATOM    745  CD  PRO A  72      -0.601  18.863   0.413  1.00 13.93           C
ATOM    746  HA  PRO A  72      -3.457  19.798   1.425  1.00 11.90           H
ATOM    747  HB2 PRO A  72      -3.130  17.154   1.800  1.00 19.63           H
ATOM    748  HB3 PRO A  72      -3.108  17.955   0.211  1.00 19.63           H
ATOM    749  HG2 PRO A  72      -0.670  17.244   1.880  1.00 17.64           H
ATOM    750  HG3 PRO A  72      -1.025  16.773   0.185  1.00 17.64           H
ATOM    751  HD2 PRO A  72       0.457  18.946   0.665  1.00 16.72           H
ATOM    752  HD3 PRO A  72      -0.773  18.902  -0.665  1.00 16.72           H
ATOM    753  N   LEU A  73      -2.314  20.557   3.835  1.00 14.44           N
ATOM    754  CA  LEU A  73      -2.377  20.799   5.269  1.00 14.28           C
ATOM    755  C   LEU A  73      -3.849  21.038   5.598  1.00 14.98           C
ATOM    756  O   LEU A  73      -4.409  22.060   5.189  1.00 13.23           O
ATOM    757  CB  LEU A  73      -1.476  21.989   5.635  1.00 17.24           C
ATOM    758  CG  LEU A  73      -1.288  22.203   7.146  1.00 16.70           C
ATOM    759  CD1 LEU A  73      -0.525  21.025   7.768  1.00 11.25           C
ATOM    760  CD2 LEU A  73      -0.505  23.511   7.366  1.00 15.08           C
ATOM    761  H   LEU A  73      -2.358  21.366   3.231  1.00 17.32           H
ATOM    762  HA  LEU A  73      -2.010  19.922   5.792  1.00 17.13           H
ATOM    763  HB2 LEU A  73      -0.491  21.840   5.202  1.00 20.69           H
ATOM    764  HB3 LEU A  73      -1.905  22.889   5.199  1.00 20.69           H
ATOM    765  HG  LEU A  73      -2.268  22.276   7.617  1.00 20.05           H
ATOM    766 HD11 LEU A  73      -0.205  21.278   8.778  1.00 13.50           H
ATOM    767 HD12 LEU A  73      -1.169  20.148   7.820  1.00 13.50           H
ATOM    768 HD13 LEU A  73       0.357  20.789   7.173  1.00 13.50           H
ATOM    769 HD21 LEU A  73      -0.429  23.719   8.433  1.00 18.09           H
ATOM    770 HD22 LEU A  73       0.495  23.434   6.939  1.00 18.09           H
ATOM    771 HD23 LEU A  73      -1.029  24.338   6.886  1.00 18.09           H
ATOM    772  N   LEU A  74      -4.478  20.078   6.291  1.00 13.14           N
ATOM    773  CA  LEU A  74      -5.918  20.083   6.552  1.00 14.24           C
ATOM    774  C   LEU A  74      -6.361  21.398   7.198  1.00 17.12           C
ATOM    775  O   LEU A  74      -5.655  21.933   8.049  1.00 15.34           O
ATOM    776  CB  LEU A  74      -6.329  18.914   7.456  1.00 16.83           C
ATOM    777  CG  LEU A  74      -6.031  17.483   6.960  1.00 18.44           C
ATOM    778  CD1 LEU A  74      -6.984  16.521   7.680  1.00 23.27           C
ATOM    779  CD2 LEU A  74      -6.191  17.262   5.446  1.00 16.40           C
ATOM    780  H   LEU A  74      -3.954  19.260   6.566  1.00 15.77           H
ATOM    781  HA  LEU A  74      -6.458  19.972   5.615  1.00 17.09           H
ATOM    782  HB2 LEU A  74      -5.881  19.044   8.440  1.00 20.20           H
ATOM    783  HB3 LEU A  74      -7.407  19.004   7.588  1.00 20.20           H
ATOM    784  HG  LEU A  74      -5.021  17.207   7.253  1.00 22.13           H
ATOM    785 HD11 LEU A  74      -6.675  15.492   7.492  1.00 27.92           H
ATOM    786 HD12 LEU A  74      -6.966  16.707   8.754  1.00 27.92           H
ATOM    787 HD13 LEU A  74      -8.000  16.669   7.316  1.00 27.92           H
ATOM    788 HD21 LEU A  74      -5.982  16.218   5.204  1.00 19.68           H
ATOM    789 HD22 LEU A  74      -7.207  17.501   5.139  1.00 19.68           H
ATOM    790 HD23 LEU A  74      -5.491  17.887   4.892  1.00 19.68           H
ATOM    791  N   THR A  75      -7.524  21.902   6.779  1.00 13.19           N
ATOM    792  CA  THR A  75      -8.066  23.200   7.183  1.00 15.65           C
ATOM    793  C   THR A  75      -9.293  23.058   8.087  1.00 15.59           C
ATOM    794  O   THR A  75      -9.663  24.052   8.700  1.00 14.53           O
ATOM    795  CB  THR A  75      -8.430  24.069   5.963  1.00 16.09           C
ATOM    796  OG1 THR A  75      -9.484  23.485   5.226  1.00 16.60           O
ATOM    797  CG2 THR A  75      -7.236  24.328   5.041  1.00 16.92           C
ATOM    798  H   THR A  75      -8.033  21.397   6.065  1.00 15.83           H
ATOM    799  HA  THR A  75      -7.305  23.741   7.748  1.00 18.78           H
ATOM    800  HB  THR A  75      -8.782  25.034   6.331  1.00 19.31           H
ATOM    801  HG1 THR A  75      -9.211  22.604   4.941  1.00 19.92           H
ATOM    802 HG21 THR A  75      -7.533  24.993   4.234  1.00 20.31           H
ATOM    803 HG22 THR A  75      -6.432  24.803   5.603  1.00 20.31           H
ATOM    804 HG23 THR A  75      -6.885  23.394   4.602  1.00 20.31           H
ATOM    805  N   THR A  76      -9.960  21.898   8.178  1.00 14.86           N
ATOM    806  CA  THR A  76     -11.135  21.748   9.065  1.00 15.35           C
ATOM    807  C   THR A  76     -10.738  21.642  10.542  1.00 13.00           C
ATOM    808  O   THR A  76     -11.589  21.669  11.431  1.00 14.48           O
ATOM    809  CB  THR A  76     -12.044  20.595   8.641  1.00 16.73           C
ATOM    810  OG1 THR A  76     -11.332  19.382   8.595  1.00 14.58           O
ATOM    811  CG2 THR A  76     -12.714  20.889   7.299  1.00 16.16           C
ATOM    812  H   THR A  76      -9.680  21.112   7.603  1.00 17.83           H
ATOM    813  HA  THR A  76     -11.735  22.651   8.967  1.00 18.42           H
ATOM    814  HB  THR A  76     -12.836  20.492   9.384  1.00 20.08           H
ATOM    815  HG1 THR A  76     -10.738  19.412   7.834  1.00 17.49           H
ATOM    816 HG21 THR A  76     -13.407  20.083   7.068  1.00 19.40           H
ATOM    817 HG22 THR A  76     -13.279  21.820   7.357  1.00 19.40           H
ATOM    818 HG23 THR A  76     -11.976  20.957   6.502  1.00 19.40           H
ATOM    819  N   LYS A  77      -9.439  21.571  10.804  1.00 13.65           N
ATOM    820  CA  LYS A  77      -8.809  21.912  12.072  1.00 12.70           C
ATOM    821  C   LYS A  77      -7.407  22.424  11.735  1.00 14.23           C
ATOM    822  O   LYS A  77      -6.869  22.139  10.651  1.00 18.62           O
ATOM    823  CB  LYS A  77      -8.693  20.687  13.023  1.00 14.25           C
ATOM    824  CG  LYS A  77      -7.589  19.722  12.598  1.00 13.61           C
ATOM    825  CD  LYS A  77      -7.582  18.493  13.503  1.00 12.18           C
ATOM    826  CE  LYS A  77      -6.348  17.639  13.171  1.00 12.01           C
ATOM    827  NZ  LYS A  77      -6.338  16.337  13.971  1.00 13.68           N1+
ATOM    828  H   LYS A  77      -8.830  21.377  10.033  1.00 16.38           H
ATOM    829  HA  LYS A  77      -9.393  22.706  12.605  1.00 15.24           H
ATOM    830  HB2 LYS A  77      -8.518  21.040  14.053  1.00 17.10           H
ATOM    831  HB3 LYS A  77      -9.663  20.153  13.037  1.00 17.10           H
ATOM    832  HG2 LYS A  77      -7.733  19.424  11.538  1.00 16.33           H
ATOM    833  HG3 LYS A  77      -6.595  20.219  12.621  1.00 16.33           H
ATOM    834  HD2 LYS A  77      -7.562  18.795  14.570  1.00 14.61           H
ATOM    835  HD3 LYS A  77      -8.521  17.922  13.367  1.00 14.61           H
ATOM    836  HE2 LYS A  77      -6.306  17.364  12.083  1.00 14.41           H
ATOM    837  HE3 LYS A  77      -5.379  18.174  13.387  1.00 14.41           H
ATOM    838  HZ1 LYS A  77      -5.253  15.795  13.856  1.00 16.41           H
ATOM    839  HZ2 LYS A  77      -6.525  16.528  15.015  1.00 16.41           H
ATOM    840  HZ3 LYS A  77      -7.135  15.708  13.636  1.00 16.41           H
ATOM    841  N   ARG A  78      -6.827  23.168  12.673  1.00 14.03           N
ATOM    842  CA  ARG A  78      -5.457  23.673  12.609  1.00 19.59           C
ATOM    843  C   ARG A  78      -4.474  22.551  12.949  1.00 21.83           C
ATOM    844  O   ARG A  78      -4.404  22.111  14.094  1.00 18.50           O
ATOM    845  CB  ARG A  78      -5.300  24.902  13.517  1.00 15.22           C
ATOM    846  CG  ARG A  78      -3.831  25.351  13.644  1.00 18.50           C
ATOM    847  CD  ARG A  78      -3.635  26.642  14.456  1.00 28.09           C
ATOM    848  NE  ARG A  78      -4.206  27.828  13.799  1.00 25.47           N
ATOM    849  CZ  ARG A  78      -3.645  28.527  12.801  1.00 20.46           C
ATOM    850  NH1 ARG A  78      -2.455  28.205  12.292  1.00 27.10           N
ATOM    851  NH2 ARG A  78      -4.297  29.569  12.294  1.00 27.06           N1+
ATOM    852  H   ARG A  78      -7.356  23.357  13.517  1.00 16.84           H
ATOM    853  HA  ARG A  78      -5.264  24.003  11.590  1.00 23.51           H
ATOM    854  HB2 ARG A  78      -5.919  25.718  13.149  1.00 18.27           H
ATOM    855  HB3 ARG A  78      -5.671  24.638  14.498  1.00 18.27           H
ATOM    856  HG2 ARG A  78      -3.242  24.570  14.121  1.00 22.20           H
ATOM    857  HG3 ARG A  78      -3.429  25.508  12.644  1.00 22.20           H
ATOM    858  HD2 ARG A  78      -4.111  26.520  15.428  1.00 33.71           H
ATOM    859  HD3 ARG A  78      -2.569  26.799  14.630  1.00 33.71           H
ATOM    860  HE  ARG A  78      -5.123  28.113  14.108  1.00 30.56           H
ATOM    861 HH11 ARG A  78      -1.944  27.414  12.657  1.00 32.52           H
ATOM    862 HH12 ARG A  78      -2.071  28.752  11.537  1.00 32.52           H
ATOM    863 HH21 ARG A  78      -5.203  29.831  12.655  1.00 32.47           H
ATOM    864 HH22 ARG A  78      -3.894  30.103  11.539  1.00 32.47           H
ATOM    865  N   VAL A  79      -3.693  22.120  11.959  1.00 16.76           N
ATOM    866  CA  VAL A  79      -2.675  21.081  12.084  1.00 16.81           C
ATOM    867  C   VAL A  79      -1.389  21.717  12.628  1.00 21.68           C
ATOM    868  O   VAL A  79      -1.029  22.828  12.235  1.00 16.01           O
ATOM    869  CB  VAL A  79      -2.467  20.361  10.735  1.00 16.43           C
ATOM    870  CG1 VAL A  79      -1.370  19.286  10.836  1.00 18.76           C
ATOM    871  CG2 VAL A  79      -3.760  19.688  10.256  1.00 20.04           C
ATOM    872  H   VAL A  79      -3.794  22.548  11.052  1.00 20.12           H
ATOM    873  HA  VAL A  79      -3.034  20.327  12.781  1.00 20.18           H
ATOM    874  HB  VAL A  79      -2.172  21.105   9.996  1.00 19.71           H
ATOM    875 HG11 VAL A  79      -1.261  18.769   9.882  1.00 22.51           H
ATOM    876 HG12 VAL A  79      -0.409  19.740  11.077  1.00 22.51           H
ATOM    877 HG13 VAL A  79      -1.627  18.555  11.603  1.00 22.51           H
ATOM    878 HG21 VAL A  79      -3.579  19.188   9.302  1.00 24.05           H
ATOM    879 HG22 VAL A  79      -4.099  18.955  10.988  1.00 24.05           H
ATOM    880 HG23 VAL A  79      -4.541  20.432  10.102  1.00 24.05           H
ATOM    881  N   PHE A  80      -0.718  20.998  13.539  1.00 18.73           N
ATOM    882  CA  PHE A  80       0.538  21.390  14.189  1.00 17.75           C
ATOM    883  C   PHE A  80       1.738  21.209  13.219  1.00 12.06           C
ATOM    884  O   PHE A  80       2.537  20.321  13.332  1.00 18.65           O
ATOM    885  CB  PHE A  80       0.784  20.518  15.443  1.00 21.38           C
ATOM    886  CG  PHE A  80       1.987  20.918  16.257  1.00 19.86           C
ATOM    887  CD1 PHE A  80       2.387  22.255  16.368  1.00 20.21           C
ATOM    888  CD2 PHE A  80       2.708  19.927  16.946  1.00 27.07           C
ATOM    889  CE1 PHE A  80       3.507  22.596  17.133  1.00 23.09           C
ATOM    890  CE2 PHE A  80       3.825  20.272  17.713  1.00 25.87           C
ATOM    891  CZ  PHE A  80       4.233  21.606  17.798  1.00 25.64           C
ATOM    892  H   PHE A  80      -1.097  20.096  13.751  1.00 22.47           H
ATOM    893  HA  PHE A  80       0.484  22.472  14.485  1.00 21.30           H
ATOM    894  HB2 PHE A  80      -0.113  20.539  16.095  1.00 25.66           H
ATOM    895  HB3 PHE A  80       0.902  19.459  15.106  1.00 25.66           H
ATOM    896  HD1 PHE A  80       1.835  23.035  15.850  1.00 24.25           H
ATOM    897  HD2 PHE A  80       2.422  18.878  16.861  1.00 32.48           H
ATOM    898  HE1 PHE A  80       3.814  23.637  17.208  1.00 27.71           H
ATOM    899  HE2 PHE A  80       4.387  19.497  18.243  1.00 31.04           H
ATOM    900  HZ  PHE A  80       5.118  21.869  18.375  1.00 30.77           H
ATOM    901  N   TRP A  81       1.801  22.172  12.271  1.00 17.56           N
ATOM    902  CA  TRP A  81       2.761  22.244  11.176  1.00 15.75           C
ATOM    903  C   TRP A  81       4.207  22.313  11.654  1.00 15.29           C
ATOM    904  O   TRP A  81       5.073  21.695  11.036  1.00 14.20           O
ATOM    905  CB  TRP A  81       2.467  23.455  10.276  1.00 16.37           C
ATOM    906  CG  TRP A  81       3.565  23.721   9.302  1.00 13.70           C
ATOM    907  CD1 TRP A  81       4.449  24.745   9.335  1.00 16.67           C
ATOM    908  CD2 TRP A  81       3.965  22.895   8.173  1.00 14.56           C
ATOM    909  NE1 TRP A  81       5.368  24.593   8.323  1.00 16.76           N
ATOM    910  CE2 TRP A  81       5.118  23.470   7.566  1.00 17.24           C
ATOM    911  CE3 TRP A  81       3.451  21.711   7.614  1.00 13.57           C
ATOM    912  CZ2 TRP A  81       5.729  22.906   6.436  1.00 18.00           C
ATOM    913  CZ3 TRP A  81       4.039  21.145   6.474  1.00 15.28           C
ATOM    914  CH2 TRP A  81       5.149  21.754   5.873  1.00 16.15           C
ATOM    915  H   TRP A  81       1.071  22.863  12.269  1.00 21.07           H
ATOM    916  HA  TRP A  81       2.653  21.343  10.571  1.00 18.90           H
ATOM    917  HB2 TRP A  81       1.547  23.258   9.726  1.00 19.64           H
ATOM    918  HB3 TRP A  81       2.330  24.341  10.896  1.00 19.64           H
ATOM    919  HD1 TRP A  81       4.459  25.540  10.066  1.00 20.01           H
ATOM    920  HE1 TRP A  81       6.132  25.241   8.175  1.00 20.12           H
ATOM    921  HE3 TRP A  81       2.589  21.240   8.059  1.00 16.29           H
ATOM    922  HZ2 TRP A  81       6.601  23.363   5.992  1.00 21.60           H
ATOM    923  HZ3 TRP A  81       3.629  20.242   6.051  1.00 18.33           H
ATOM    924  HH2 TRP A  81       5.549  21.326   4.974  1.00 19.38           H
ATOM    925  N   LYS A  82       4.472  23.064  12.736  1.00 16.48           N
ATOM    926  CA  LYS A  82       5.806  23.110  13.336  1.00 17.75           C
ATOM    927  C   LYS A  82       6.245  21.698  13.700  1.00 16.67           C
ATOM    928  O   LYS A  82       7.383  21.338  13.425  1.00 13.87           O
ATOM    929  CB  LYS A  82       5.875  24.058  14.546  1.00 12.74           C
ATOM    930  CG  LYS A  82       7.209  23.911  15.296  1.00 26.38           C
ATOM    931  CD  LYS A  82       7.360  24.881  16.470  1.00 32.47           C
ATOM    932  CE  LYS A  82       8.798  24.767  16.977  1.00 28.69           C
ATOM    933  NZ  LYS A  82       9.072  25.693  18.087  1.00 36.61           N1+
ATOM    934  H   LYS A  82       3.718  23.560  13.191  1.00 19.78           H
ATOM    935  HA  LYS A  82       6.509  23.473  12.584  1.00 21.31           H
ATOM    936  HB2 LYS A  82       5.743  25.086  14.207  1.00 15.29           H
ATOM    937  HB3 LYS A  82       5.071  23.811  15.235  1.00 15.29           H
ATOM    938  HG2 LYS A  82       7.306  22.901  15.692  1.00 31.65           H
ATOM    939  HG3 LYS A  82       8.021  24.080  14.588  1.00 31.65           H
ATOM    940  HD2 LYS A  82       7.153  25.901  16.145  1.00 38.97           H
ATOM    941  HD3 LYS A  82       6.668  24.597  17.264  1.00 38.97           H
ATOM    942  HE2 LYS A  82       8.981  23.742  17.304  1.00 34.43           H
ATOM    943  HE3 LYS A  82       9.478  24.991  16.154  1.00 34.43           H
ATOM    944  HZ1 LYS A  82      10.025  25.548  18.397  1.00 43.94           H
ATOM    945  HZ2 LYS A  82       8.964  26.646  17.772  1.00 43.94           H
ATOM    946  HZ3 LYS A  82       8.443  25.504  18.853  1.00 43.94           H
ATOM    947  N   GLY A  83       5.334  20.910  14.277  1.00 14.26           N
ATOM    948  CA  GLY A  83       5.592  19.518  14.608  1.00 20.15           C
ATOM    949  C   GLY A  83       5.943  18.701  13.368  1.00 16.51           C
ATOM    950  O   GLY A  83       6.895  17.931  13.419  1.00 15.92           O
ATOM    951  H   GLY A  83       4.403  21.267  14.430  1.00 17.11           H
ATOM    952  HA2 GLY A  83       6.439  19.483  15.286  1.00 24.18           H
ATOM    953  HA3 GLY A  83       4.724  19.079  15.099  1.00 24.18           H
ATOM    954  N   VAL A  84       5.170  18.849  12.283  1.00 14.73           N
ATOM    955  CA  VAL A  84       5.376  18.142  11.015  1.00 13.26           C
ATOM    956  C   VAL A  84       6.788  18.391  10.484  1.00 18.89           C
ATOM    957  O   VAL A  84       7.525  17.450  10.205  1.00 12.47           O
ATOM    958  CB  VAL A  84       4.312  18.566   9.977  1.00 13.75           C
ATOM    959  CG1 VAL A  84       4.551  17.893   8.614  1.00 14.92           C
ATOM    960  CG2 VAL A  84       2.891  18.209  10.440  1.00 13.89           C
ATOM    961  H   VAL A  84       4.409  19.511  12.324  1.00 17.67           H
ATOM    962  HA  VAL A  84       5.265  17.073  11.199  1.00 15.92           H
ATOM    963  HB  VAL A  84       4.355  19.640   9.818  1.00 16.50           H
ATOM    964 HG11 VAL A  84       3.803  18.227   7.899  1.00 17.91           H
ATOM    965 HG12 VAL A  84       5.528  18.156   8.213  1.00 17.91           H
ATOM    966 HG13 VAL A  84       4.488  16.811   8.728  1.00 17.91           H
ATOM    967 HG21 VAL A  84       2.164  18.596   9.726  1.00 16.67           H
ATOM    968 HG22 VAL A  84       2.782  17.127  10.515  1.00 16.67           H
ATOM    969 HG23 VAL A  84       2.678  18.649  11.409  1.00 16.67           H
ATOM    970  N   LEU A  85       7.150  19.667  10.337  1.00 12.69           N
ATOM    971  CA  LEU A  85       8.404  20.101   9.755  1.00 11.15           C
ATOM    972  C   LEU A  85       9.581  19.596  10.577  1.00 15.58           C
ATOM    973  O   LEU A  85      10.465  18.938  10.049  1.00 14.74           O
ATOM    974  CB  LEU A  85       8.348  21.633   9.638  1.00 11.79           C
ATOM    975  CG  LEU A  85       9.638  22.328   9.160  1.00 16.12           C
ATOM    976  CD1 LEU A  85      10.180  21.765   7.840  1.00 18.25           C
ATOM    977  CD2 LEU A  85       9.329  23.817   8.980  1.00 18.52           C
ATOM    978  H   LEU A  85       6.504  20.389  10.623  1.00 15.22           H
ATOM    979  HA  LEU A  85       8.479  19.677   8.757  1.00 13.38           H
ATOM    980  HB2 LEU A  85       7.548  21.874   8.936  1.00 14.15           H
ATOM    981  HB3 LEU A  85       8.073  22.051  10.607  1.00 14.15           H
ATOM    982  HG  LEU A  85      10.405  22.232   9.930  1.00 19.34           H
ATOM    983 HD11 LEU A  85      11.100  22.285   7.579  1.00 21.90           H
ATOM    984 HD12 LEU A  85      10.416  20.707   7.940  1.00 21.90           H
ATOM    985 HD13 LEU A  85       9.446  21.903   7.044  1.00 21.90           H
ATOM    986 HD21 LEU A  85      10.216  24.337   8.628  1.00 22.22           H
ATOM    987 HD22 LEU A  85       8.534  23.948   8.245  1.00 22.22           H
ATOM    988 HD23 LEU A  85       9.022  24.253   9.931  1.00 22.22           H
ATOM    989  N   GLU A  86       9.564  19.880  11.877  1.00 15.12           N
ATOM    990  CA  GLU A  86      10.627  19.548  12.802  1.00 17.28           C
ATOM    991  C   GLU A  86      10.815  18.018  12.935  1.00 16.81           C
ATOM    992  O   GLU A  86      11.941  17.528  12.957  1.00 15.63           O
ATOM    993  CB  GLU A  86      10.240  20.267  14.103  1.00 26.36           C
ATOM    994  CG  GLU A  86      11.379  20.724  14.985  1.00 42.14           C
ATOM    995  CD  GLU A  86      12.210  21.792  14.261  1.00 24.07           C
ATOM    996  OE1 GLU A  86      11.879  22.998  14.334  1.00 27.84           O
ATOM    997  OE2 GLU A  86      13.185  21.359  13.622  1.00 25.17           O1-
ATOM    998  H   GLU A  86       8.783  20.399  12.252  1.00 18.14           H
ATOM    999  HA  GLU A  86      11.548  19.972  12.407  1.00 20.74           H
ATOM   1000  HB2 GLU A  86       9.702  21.183  13.869  1.00 31.64           H
ATOM   1001  HB3 GLU A  86       9.588  19.610  14.674  1.00 31.64           H
ATOM   1002  HG2 GLU A  86      10.900  21.167  15.857  1.00 50.57           H
ATOM   1003  HG3 GLU A  86      11.975  19.847  15.237  1.00 50.57           H
ATOM   1004  N   GLU A  87       9.730  17.240  12.968  1.00 14.92           N
ATOM   1005  CA  GLU A  87       9.816  15.779  13.032  1.00 15.51           C
ATOM   1006  C   GLU A  87      10.520  15.193  11.783  1.00 11.84           C
ATOM   1007  O   GLU A  87      11.325  14.295  11.898  1.00 16.27           O
ATOM   1008  CB  GLU A  87       8.428  15.115  13.139  1.00 16.05           C
ATOM   1009  CG  GLU A  87       8.543  13.593  13.211  1.00 14.38           C
ATOM   1010  CD  GLU A  87       7.195  12.902  12.902  1.00 24.15           C
ATOM   1011  OE1 GLU A  87       6.441  13.417  12.064  1.00 19.52           O
ATOM   1012  OE2 GLU A  87       6.948  11.826  13.524  1.00 16.28           O1-
ATOM   1013  H   GLU A  87       8.838  17.668  12.871  1.00 17.91           H
ATOM   1014  HA  GLU A  87      10.420  15.468  13.928  1.00 18.61           H
ATOM   1015  HB2 GLU A  87       7.903  15.486  14.040  1.00 19.26           H
ATOM   1016  HB3 GLU A  87       7.774  15.393  12.284  1.00 19.26           H
ATOM   1017  HG2 GLU A  87       9.276  13.196  12.484  1.00 17.26           H
ATOM   1018  HG3 GLU A  87       8.910  13.262  14.195  1.00 17.26           H
ATOM   1019  N   LEU A  88      10.185  15.722  10.592  1.00 15.64           N
ATOM   1020  CA  LEU A  88      10.765  15.276   9.329  1.00 13.60           C
ATOM   1021  C   LEU A  88      12.239  15.671   9.208  1.00 13.84           C
ATOM   1022  O   LEU A  88      13.034  14.874   8.722  1.00 14.56           O
ATOM   1023  CB  LEU A  88       9.951  15.795   8.125  1.00 13.44           C
ATOM   1024  CG  LEU A  88      10.494  15.279   6.779  1.00 12.56           C
ATOM   1025  CD1 LEU A  88      10.420  13.748   6.710  1.00 17.55           C
ATOM   1026  CD2 LEU A  88       9.706  15.889   5.627  1.00 14.02           C
ATOM   1027  H   LEU A  88       9.500  16.466  10.555  1.00 18.77           H
ATOM   1028  HA  LEU A  88      10.708  14.188   9.337  1.00 16.31           H
ATOM   1029  HB2 LEU A  88       8.916  15.476   8.224  1.00 16.13           H
ATOM   1030  HB3 LEU A  88       9.972  16.886   8.126  1.00 16.13           H
ATOM   1031  HG  LEU A  88      11.532  15.589   6.664  1.00 15.07           H
ATOM   1032 HD11 LEU A  88      10.690  13.410   5.714  1.00 21.06           H
ATOM   1033 HD12 LEU A  88      11.131  13.311   7.407  1.00 21.06           H
ATOM   1034 HD13 LEU A  88       9.410  13.405   6.943  1.00 21.06           H
ATOM   1035 HD21 LEU A  88      10.130  15.557   4.681  1.00 16.82           H
ATOM   1036 HD22 LEU A  88       8.656  15.603   5.684  1.00 16.82           H
ATOM   1037 HD23 LEU A  88       9.804  16.968   5.690  1.00 16.82           H
ATOM   1038  N   LEU A  89      12.617  16.883   9.639  1.00 15.05           N
ATOM   1039  CA  LEU A  89      14.029  17.265   9.700  1.00 23.54           C
ATOM   1040  C   LEU A  89      14.781  16.306  10.632  1.00 17.55           C
ATOM   1041  O   LEU A  89      15.900  15.902  10.339  1.00 18.84           O
ATOM   1042  CB  LEU A  89      14.184  18.718  10.170  1.00 18.28           C
ATOM   1043  CG  LEU A  89      13.627  19.802   9.220  1.00 16.45           C
ATOM   1044  CD1 LEU A  89      13.776  21.165   9.901  1.00 18.74           C
ATOM   1045  CD2 LEU A  89      14.346  19.843   7.863  1.00 19.34           C
ATOM   1046  H   LEU A  89      11.929  17.512  10.028  1.00 18.06           H
ATOM   1047  HA  LEU A  89      14.461  17.176   8.703  1.00 28.25           H
ATOM   1048  HB2 LEU A  89      13.681  18.816  11.133  1.00 21.94           H
ATOM   1049  HB3 LEU A  89      15.245  18.914  10.331  1.00 21.94           H
ATOM   1050  HG  LEU A  89      12.573  19.627   9.026  1.00 19.74           H
ATOM   1051 HD11 LEU A  89      13.303  21.930   9.288  1.00 22.49           H
ATOM   1052 HD12 LEU A  89      13.292  21.150  10.878  1.00 22.49           H
ATOM   1053 HD13 LEU A  89      14.833  21.402  10.030  1.00 22.49           H
ATOM   1054 HD21 LEU A  89      13.946  20.658   7.258  1.00 23.20           H
ATOM   1055 HD22 LEU A  89      15.412  20.000   8.016  1.00 23.20           H
ATOM   1056 HD23 LEU A  89      14.194  18.908   7.323  1.00 23.20           H
ATOM   1057  N   TRP A  90      14.153  15.928  11.745  1.00 16.74           N
ATOM   1058  CA  TRP A  90      14.681  14.989  12.717  1.00 19.09           C
ATOM   1059  C   TRP A  90      14.848  13.569  12.147  1.00 21.06           C
ATOM   1060  O   TRP A  90      15.864  12.933  12.427  1.00 20.92           O
ATOM   1061  CB  TRP A  90      13.841  15.130  13.991  1.00 16.16           C
ATOM   1062  CG  TRP A  90      14.025  14.135  15.079  1.00 19.36           C
ATOM   1063  CD1 TRP A  90      14.949  14.206  16.061  1.00 21.16           C
ATOM   1064  CD2 TRP A  90      13.179  12.995  15.402  1.00 21.87           C
ATOM   1065  NE1 TRP A  90      14.747  13.179  16.953  1.00 19.42           N
ATOM   1066  CE2 TRP A  90      13.666  12.400  16.603  1.00 22.83           C
ATOM   1067  CE3 TRP A  90      12.019  12.435  14.829  1.00 15.90           C
ATOM   1068  CZ2 TRP A  90      13.046  11.292  17.196  1.00 21.02           C
ATOM   1069  CZ3 TRP A  90      11.352  11.369  15.454  1.00 21.10           C
ATOM   1070  CH2 TRP A  90      11.861  10.799  16.629  1.00 20.32           C
ATOM   1071  H   TRP A  90      13.222  16.285  11.912  1.00 20.09           H
ATOM   1072  HA  TRP A  90      15.676  15.315  12.984  1.00 22.90           H
ATOM   1073  HB2 TRP A  90      14.032  16.119  14.404  1.00 19.39           H
ATOM   1074  HB3 TRP A  90      12.793  15.088  13.713  1.00 19.39           H
ATOM   1075  HD1 TRP A  90      15.706  14.971  16.152  1.00 25.39           H
ATOM   1076  HE1 TRP A  90      15.320  13.050  17.776  1.00 23.30           H
ATOM   1077  HE3 TRP A  90      11.611  12.860  13.927  1.00 19.08           H
ATOM   1078  HZ2 TRP A  90      13.463  10.838  18.082  1.00 25.23           H
ATOM   1079  HZ3 TRP A  90      10.432  10.992  15.041  1.00 25.32           H
ATOM   1080  HH2 TRP A  90      11.331   9.980  17.083  1.00 24.38           H
ATOM   1081  N   PHE A  91      13.918  13.099  11.299  1.00 17.21           N
ATOM   1082  CA  PHE A  91      14.074  11.850  10.549  1.00 17.12           C
ATOM   1083  C   PHE A  91      15.273  11.914   9.599  1.00 18.57           C
ATOM   1084  O   PHE A  91      16.032  10.951   9.518  1.00 16.77           O
ATOM   1085  CB  PHE A  91      12.819  11.511   9.719  1.00 17.70           C
ATOM   1086  CG  PHE A  91      11.537  11.164  10.453  1.00 20.59           C
ATOM   1087  CD1 PHE A  91      11.562  10.608  11.746  1.00 20.71           C
ATOM   1088  CD2 PHE A  91      10.302  11.304   9.783  1.00 24.89           C
ATOM   1089  CE1 PHE A  91      10.370  10.180  12.348  1.00 22.91           C
ATOM   1090  CE2 PHE A  91       9.106  10.908  10.401  1.00 20.43           C
ATOM   1091  CZ  PHE A  91       9.147  10.326  11.678  1.00 26.96           C
ATOM   1092  H   PHE A  91      13.104  13.667  11.106  1.00 20.65           H
ATOM   1093  HA  PHE A  91      14.260  11.045  11.260  1.00 20.55           H
ATOM   1094  HB2 PHE A  91      12.616  12.327   9.028  1.00 21.24           H
ATOM   1095  HB3 PHE A  91      13.063  10.641   9.110  1.00 21.24           H
ATOM   1096  HD1 PHE A  91      12.492  10.464  12.275  1.00 24.85           H
ATOM   1097  HD2 PHE A  91      10.269  11.697   8.780  1.00 29.87           H
ATOM   1098  HE1 PHE A  91      10.395   9.716  13.320  1.00 27.50           H
ATOM   1099  HE2 PHE A  91       8.162  11.028   9.889  1.00 24.52           H
ATOM   1100  HZ  PHE A  91       8.243   9.982  12.150  1.00 32.36           H
ATOM   1101  N   ILE A  92      15.420  13.020   8.860  1.00 17.53           N
ATOM   1102  CA  ILE A  92      16.487  13.207   7.876  1.00 23.94           C
ATOM   1103  C   ILE A  92      17.861  13.220   8.564  1.00 18.70           C
ATOM   1104  O   ILE A  92      18.789  12.622   8.027  1.00 24.12           O
ATOM   1105  CB  ILE A  92      16.221  14.471   7.024  1.00 22.23           C
ATOM   1106  CG1 ILE A  92      14.957  14.268   6.150  1.00 18.40           C
ATOM   1107  CG2 ILE A  92      17.427  14.818   6.127  1.00 16.88           C
ATOM   1108  CD1 ILE A  92      14.357  15.574   5.618  1.00 22.21           C
ATOM   1109  H   ILE A  92      14.751  13.770   8.970  1.00 21.04           H
ATOM   1110  HA  ILE A  92      16.465  12.350   7.201  1.00 28.73           H
ATOM   1111  HB  ILE A  92      16.047  15.307   7.702  1.00 26.67           H
ATOM   1112 HG12 ILE A  92      15.204  13.624   5.307  1.00 22.08           H
ATOM   1113 HG13 ILE A  92      14.179  13.759   6.715  1.00 22.08           H
ATOM   1114 HG21 ILE A  92      17.225  15.726   5.564  1.00 20.25           H
ATOM   1115 HG22 ILE A  92      18.316  15.003   6.729  1.00 20.25           H
ATOM   1116 HG23 ILE A  92      17.628  14.001   5.434  1.00 20.25           H
ATOM   1117 HD11 ILE A  92      13.450  15.345   5.060  1.00 26.65           H
ATOM   1118 HD12 ILE A  92      14.106  16.235   6.448  1.00 26.65           H
ATOM   1119 HD13 ILE A  92      15.058  16.080   4.955  1.00 26.65           H
ATOM   1120  N   LYS A  93      17.986  13.848   9.746  1.00 19.26           N
ATOM   1121  CA  LYS A  93      19.211  13.823  10.572  1.00 29.31           C
ATOM   1122  C   LYS A  93      19.646  12.398  10.947  1.00 25.34           C
ATOM   1123  O   LYS A  93      20.748  12.212  11.453  1.00 27.15           O
ATOM   1124  CB  LYS A  93      19.021  14.601  11.892  1.00 27.93           C
ATOM   1125  CG  LYS A  93      18.909  16.119  11.736  1.00 39.86           C
ATOM   1126  CD  LYS A  93      18.287  16.803  12.963  1.00 39.27           C
ATOM   1127  CE  LYS A  93      19.223  16.783  14.166  1.00 48.28           C
ATOM   1128  NZ  LYS A  93      18.676  17.590  15.269  1.00 33.88           N1+
ATOM   1129  H   LYS A  93      17.171  14.301  10.134  1.00 23.12           H
ATOM   1130  HA  LYS A  93      20.028  14.275  10.009  1.00 35.17           H
ATOM   1131  HB2 LYS A  93      18.162  14.206  12.433  1.00 33.51           H
ATOM   1132  HB3 LYS A  93      19.901  14.428  12.511  1.00 33.51           H
ATOM   1133  HG2 LYS A  93      19.889  16.543  11.519  1.00 47.83           H
ATOM   1134  HG3 LYS A  93      18.265  16.328  10.895  1.00 47.83           H
ATOM   1135  HD2 LYS A  93      18.010  17.827  12.710  1.00 47.12           H
ATOM   1136  HD3 LYS A  93      17.388  16.275  13.252  1.00 47.12           H
ATOM   1137  HE2 LYS A  93      19.400  15.760  14.502  1.00 57.93           H
ATOM   1138  HE3 LYS A  93      20.171  17.219  13.847  1.00 57.93           H
ATOM   1139  HZ1 LYS A  93      19.131  17.313  16.130  1.00 40.66           H
ATOM   1140  HZ2 LYS A  93      18.830  18.568  15.082  1.00 40.66           H
ATOM   1141  HZ3 LYS A  93      17.683  17.411  15.353  1.00 40.66           H
ATOM   1142  N   GLY A  94      18.746  11.422  10.788  1.00 24.32           N
ATOM   1143  CA  GLY A  94      18.939  10.036  11.165  1.00 28.29           C
ATOM   1144  C   GLY A  94      18.638   9.795  12.642  1.00 29.72           C
ATOM   1145  O   GLY A  94      18.905   8.708  13.140  1.00 27.25           O
ATOM   1146  H   GLY A  94      17.848  11.663  10.394  1.00 29.19           H
ATOM   1147  HA2 GLY A  94      18.264   9.433  10.568  1.00 33.95           H
ATOM   1148  HA3 GLY A  94      19.971   9.747  10.965  1.00 33.95           H
ATOM   1149  N   SER A  95      18.073  10.777  13.352  1.00 22.07           N
ATOM   1150  CA  SER A  95      17.924  10.701  14.791  1.00 24.68           C
ATOM   1151  C   SER A  95      16.833   9.701  15.195  1.00 18.86           C
ATOM   1152  O   SER A  95      15.774   9.601  14.571  1.00 24.73           O
ATOM   1153  CB  SER A  95      17.675  12.107  15.337  1.00 24.23           C
ATOM   1154  OG  SER A  95      17.460  12.072  16.731  1.00 27.64           O
ATOM   1155  H   SER A  95      17.810  11.636  12.891  1.00 26.49           H
ATOM   1156  HA  SER A  95      18.879  10.370  15.201  1.00 29.62           H
ATOM   1157  HB2 SER A  95      18.555  12.720  15.138  1.00 29.08           H
ATOM   1158  HB3 SER A  95      16.813  12.553  14.844  1.00 29.08           H
ATOM   1159  HG  SER A  95      16.556  11.788  16.882  1.00 33.17           H
ATOM   1160  N   THR A  96      17.105   8.991  16.292  1.00 19.27           N
ATOM   1161  CA  THR A  96      16.162   8.120  16.996  1.00 21.87           C
ATOM   1162  C   THR A  96      15.999   8.572  18.457  1.00 23.43           C
ATOM   1163  O   THR A  96      15.428   7.844  19.270  1.00 23.00           O
ATOM   1164  CB  THR A  96      16.637   6.662  16.916  1.00 22.99           C
ATOM   1165  OG1 THR A  96      17.885   6.529  17.551  1.00 24.98           O
ATOM   1166  CG2 THR A  96      16.777   6.140  15.483  1.00 19.97           C
ATOM   1167  H   THR A  96      18.019   9.102  16.715  1.00 23.12           H
ATOM   1168  HA  THR A  96      15.180   8.180  16.527  1.00 26.24           H
ATOM   1169  HB  THR A  96      15.914   6.041  17.442  1.00 27.59           H
ATOM   1170  HG1 THR A  96      17.997   5.609  17.815  1.00 29.98           H
ATOM   1171 HG21 THR A  96      17.062   5.090  15.522  1.00 23.97           H
ATOM   1172 HG22 THR A  96      15.841   6.247  14.941  1.00 23.97           H
ATOM   1173 HG23 THR A  96      17.563   6.685  14.958  1.00 23.97           H
ATOM   1174  N   ASN A  97      16.492   9.771  18.788  1.00 20.26           N
ATOM   1175  CA  ASN A  97      16.460  10.348  20.120  1.00 25.86           C
ATOM   1176  C   ASN A  97      15.311  11.352  20.200  1.00 22.65           C
ATOM   1177  O   ASN A  97      15.404  12.452  19.654  1.00 24.23           O
ATOM   1178  CB  ASN A  97      17.817  11.007  20.404  1.00 22.84           C
ATOM   1179  CG  ASN A  97      17.962  11.485  21.844  1.00 32.05           C
ATOM   1180  OD1 ASN A  97      16.999  11.555  22.602  1.00 30.21           O
ATOM   1181  ND2 ASN A  97      19.183  11.845  22.229  1.00 30.88           N
ATOM   1182  H   ASN A  97      16.987  10.295  18.081  1.00 24.31           H
ATOM   1183  HA  ASN A  97      16.311   9.555  20.854  1.00 31.03           H
ATOM   1184  HB2 ASN A  97      18.624  10.310  20.183  1.00 27.41           H
ATOM   1185  HB3 ASN A  97      17.941  11.863  19.744  1.00 27.41           H
ATOM   1186 HD21 ASN A  97      19.341  12.116  23.186  1.00 37.05           H
ATOM   1187 HD22 ASN A  97      19.957  11.740  21.588  1.00 37.05           H
ATOM   1188  N   ALA A  98      14.243  10.987  20.914  1.00 22.14           N
ATOM   1189  CA  ALA A  98      13.086  11.843  21.152  1.00 22.69           C
ATOM   1190  C   ALA A  98      13.466  13.180  21.788  1.00 21.31           C
ATOM   1191  O   ALA A  98      12.765  14.161  21.561  1.00 21.53           O
ATOM   1192  CB  ALA A  98      12.072  11.109  22.030  1.00 21.91           C
ATOM   1193  H   ALA A  98      14.241  10.069  21.339  1.00 26.57           H
ATOM   1194  HA  ALA A  98      12.612  12.047  20.191  1.00 27.23           H
ATOM   1195  HB1 ALA A  98      11.182  11.726  22.151  1.00 26.30           H
ATOM   1196  HB2 ALA A  98      11.789  10.162  21.574  1.00 26.30           H
ATOM   1197  HB3 ALA A  98      12.503  10.918  23.011  1.00 26.30           H
ATOM   1198  N   LYS A  99      14.556  13.238  22.568  1.00 23.91           N
ATOM   1199  CA  LYS A  99      15.021  14.467  23.209  1.00 24.37           C
ATOM   1200  C   LYS A  99      15.501  15.495  22.188  1.00 25.76           C
ATOM   1201  O   LYS A  99      15.314  16.682  22.431  1.00 26.56           O
ATOM   1202  CB  LYS A  99      16.122  14.197  24.248  1.00 26.80           C
ATOM   1203  CG  LYS A  99      15.689  13.166  25.301  1.00 33.51           C
ATOM   1204  CD  LYS A  99      16.723  12.983  26.416  1.00 42.03           C
ATOM   1205  CE  LYS A  99      16.810  14.204  27.333  1.00 51.91           C
ATOM   1206  NZ  LYS A  99      17.794  13.985  28.409  1.00 49.87           N1+
ATOM   1207  H   LYS A  99      15.112  12.401  22.696  1.00 28.69           H
ATOM   1208  HA  LYS A  99      14.172  14.896  23.742  1.00 29.24           H
ATOM   1209  HB2 LYS A  99      17.020  13.843  23.743  1.00 32.16           H
ATOM   1210  HB3 LYS A  99      16.368  15.139  24.739  1.00 32.16           H
ATOM   1211  HG2 LYS A  99      14.749  13.490  25.747  1.00 40.22           H
ATOM   1212  HG3 LYS A  99      15.524  12.201  24.825  1.00 40.22           H
ATOM   1213  HD2 LYS A  99      16.443  12.110  27.005  1.00 50.44           H
ATOM   1214  HD3 LYS A  99      17.701  12.800  25.968  1.00 50.44           H
ATOM   1215  HE2 LYS A  99      17.102  15.076  26.745  1.00 62.30           H
ATOM   1216  HE3 LYS A  99      15.827  14.391  27.769  1.00 62.30           H
ATOM   1217  HZ1 LYS A  99      17.825  14.788  29.020  1.00 59.84           H
ATOM   1218  HZ2 LYS A  99      17.530  13.166  28.944  1.00 59.84           H
ATOM   1219  HZ3 LYS A  99      18.706  13.820  28.006  1.00 59.84           H
ATOM   1220  N   GLU A 100      16.099  15.061  21.069  1.00 24.67           N
ATOM   1221  CA  GLU A 100      16.525  15.958  19.993  1.00 26.59           C
ATOM   1222  C   GLU A 100      15.336  16.646  19.306  1.00 25.50           C
ATOM   1223  O   GLU A 100      15.491  17.767  18.828  1.00 26.52           O
ATOM   1224  CB  GLU A 100      17.355  15.241  18.918  1.00 28.12           C
ATOM   1225  CG  GLU A 100      18.749  14.792  19.371  1.00 41.88           C
ATOM   1226  CD  GLU A 100      19.542  14.224  18.188  1.00 46.58           C
ATOM   1227  OE1 GLU A 100      19.640  14.947  17.166  1.00 58.33           O
ATOM   1228  OE2 GLU A 100      20.030  13.080  18.324  1.00 47.21           O1-
ATOM   1229  H   GLU A 100      16.217  14.066  20.929  1.00 29.61           H
ATOM   1230  HA  GLU A 100      17.154  16.729  20.438  1.00 31.91           H
ATOM   1231  HB2 GLU A 100      16.807  14.373  18.556  1.00 33.74           H
ATOM   1232  HB3 GLU A 100      17.472  15.926  18.077  1.00 33.74           H
ATOM   1233  HG2 GLU A 100      19.263  15.689  19.720  1.00 50.25           H
ATOM   1234  HG3 GLU A 100      18.680  14.071  20.185  1.00 50.25           H
ATOM   1235  N   LEU A 101      14.170  15.987  19.230  1.00 22.22           N
ATOM   1236  CA  LEU A 101      12.942  16.596  18.715  1.00 19.80           C
ATOM   1237  C   LEU A 101      12.270  17.460  19.791  1.00 23.30           C
ATOM   1238  O   LEU A 101      11.763  18.543  19.492  1.00 22.96           O
ATOM   1239  CB  LEU A 101      12.007  15.495  18.189  1.00 19.76           C
ATOM   1240  CG  LEU A 101      10.722  16.021  17.521  1.00 19.93           C
ATOM   1241  CD1 LEU A 101      11.031  16.952  16.341  1.00 17.42           C
ATOM   1242  CD2 LEU A 101       9.885  14.835  17.042  1.00 18.48           C
ATOM   1243  H   LEU A 101      14.106  15.055  19.618  1.00 26.66           H
ATOM   1244  HA  LEU A 101      13.218  17.238  17.879  1.00 23.75           H
ATOM   1245  HB2 LEU A 101      12.551  14.904  17.457  1.00 23.72           H
ATOM   1246  HB3 LEU A 101      11.734  14.837  19.015  1.00 23.72           H
ATOM   1247  HG  LEU A 101      10.140  16.569  18.253  1.00 23.92           H
ATOM   1248 HD11 LEU A 101      10.108  17.207  15.823  1.00 20.91           H
ATOM   1249 HD12 LEU A 101      11.485  17.876  16.696  1.00 20.91           H
ATOM   1250 HD13 LEU A 101      11.710  16.457  15.647  1.00 20.91           H
ATOM   1251 HD21 LEU A 101       8.950  15.192  16.613  1.00 22.18           H
ATOM   1252 HD22 LEU A 101      10.431  14.271  16.287  1.00 22.18           H
ATOM   1253 HD23 LEU A 101       9.665  14.187  17.890  1.00 22.18           H
ATOM   1254  N   SER A 102      12.265  16.975  21.042  1.00 21.03           N
ATOM   1255  CA  SER A 102      11.722  17.670  22.206  1.00 24.49           C
ATOM   1256  C   SER A 102      12.382  19.039  22.396  1.00 25.94           C
ATOM   1257  O   SER A 102      11.704  20.000  22.765  1.00 25.51           O
ATOM   1258  CB  SER A 102      11.927  16.806  23.455  1.00 30.16           C
ATOM   1259  OG  SER A 102      11.086  17.258  24.491  1.00 30.69           O
ATOM   1260  H   SER A 102      12.666  16.060  21.199  1.00 25.24           H
ATOM   1261  HA  SER A 102      10.654  17.798  22.050  1.00 29.39           H
ATOM   1262  HB2 SER A 102      11.714  15.762  23.244  1.00 36.19           H
ATOM   1263  HB3 SER A 102      12.962  16.893  23.783  1.00 36.19           H
ATOM   1264  HG  SER A 102      10.307  16.686  24.508  1.00 36.82           H
ATOM   1265  N   SER A 103      13.696  19.124  22.139  1.00 27.42           N
ATOM   1266  CA  SER A 103      14.484  20.349  22.276  1.00 31.20           C
ATOM   1267  C   SER A 103      14.077  21.438  21.275  1.00 27.97           C
ATOM   1268  O   SER A 103      14.396  22.606  21.484  1.00 30.53           O
ATOM   1269  CB  SER A 103      15.981  20.028  22.190  1.00 26.11           C
ATOM   1270  OG  SER A 103      16.363  19.616  20.894  1.00 34.53           O
ATOM   1271  H   SER A 103      14.185  18.287  21.852  1.00 32.91           H
ATOM   1272  HA  SER A 103      14.299  20.737  23.277  1.00 37.44           H
ATOM   1273  HB2 SER A 103      16.542  20.926  22.445  1.00 31.33           H
ATOM   1274  HB3 SER A 103      16.233  19.248  22.909  1.00 31.33           H
ATOM   1275  HG  SER A 103      16.019  18.734  20.730  1.00 41.44           H
ATOM   1276  N   LYS A 104      13.363  21.067  20.203  1.00 24.61           N
ATOM   1277  CA  LYS A 104      12.821  21.990  19.205  1.00 33.03           C
ATOM   1278  C   LYS A 104      11.429  22.510  19.583  1.00 22.99           C
ATOM   1279  O   LYS A 104      10.859  23.321  18.854  1.00 28.61           O
ATOM   1280  CB  LYS A 104      12.774  21.301  17.837  1.00 29.99           C
ATOM   1281  CG  LYS A 104      14.076  20.625  17.386  1.00 25.42           C
ATOM   1282  CD  LYS A 104      15.149  21.638  16.999  1.00 28.74           C
ATOM   1283  CE  LYS A 104      16.403  20.900  16.530  1.00 33.95           C
ATOM   1284  NZ  LYS A 104      17.402  21.844  16.002  1.00 38.97           N1+
ATOM   1285  H   LYS A 104      13.155  20.085  20.080  1.00 29.53           H
ATOM   1286  HA  LYS A 104      13.487  22.849  19.119  1.00 39.64           H
ATOM   1287  HB2 LYS A 104      11.987  20.546  17.850  1.00 35.99           H
ATOM   1288  HB3 LYS A 104      12.508  22.061  17.104  1.00 35.99           H
ATOM   1289  HG2 LYS A 104      14.449  19.962  18.162  1.00 30.50           H
ATOM   1290  HG3 LYS A 104      13.859  20.011  16.513  1.00 30.50           H
ATOM   1291  HD2 LYS A 104      14.768  22.274  16.199  1.00 34.49           H
ATOM   1292  HD3 LYS A 104      15.397  22.255  17.862  1.00 34.49           H
ATOM   1293  HE2 LYS A 104      16.825  20.337  17.365  1.00 40.74           H
ATOM   1294  HE3 LYS A 104      16.121  20.200  15.742  1.00 40.74           H
ATOM   1295  HZ1 LYS A 104      18.241  21.351  15.735  1.00 46.77           H
ATOM   1296  HZ2 LYS A 104      17.015  22.303  15.185  1.00 46.77           H
ATOM   1297  HZ3 LYS A 104      17.622  22.538  16.701  1.00 46.77           H
ATOM   1298  N   GLY A 105      10.864  22.025  20.696  1.00 23.91           N
ATOM   1299  CA  GLY A 105       9.523  22.369  21.164  1.00 26.87           C
ATOM   1300  C   GLY A 105       8.447  21.449  20.590  1.00 30.37           C
ATOM   1301  O   GLY A 105       7.282  21.842  20.544  1.00 23.46           O
ATOM   1302  H   GLY A 105      11.390  21.358  21.243  1.00 28.69           H
ATOM   1303  HA2 GLY A 105       9.496  22.297  22.251  1.00 32.25           H
ATOM   1304  HA3 GLY A 105       9.293  23.391  20.865  1.00 32.25           H
ATOM   1305  N   VAL A 106       8.826  20.231  20.176  1.00 27.64           N
ATOM   1306  CA  VAL A 106       7.940  19.259  19.542  1.00 16.03           C
ATOM   1307  C   VAL A 106       8.026  17.973  20.359  1.00 19.17           C
ATOM   1308  O   VAL A 106       9.041  17.285  20.340  1.00 24.06           O
ATOM   1309  CB  VAL A 106       8.308  19.088  18.050  1.00 17.00           C
ATOM   1310  CG1 VAL A 106       7.450  17.994  17.390  1.00 18.19           C
ATOM   1311  CG2 VAL A 106       8.106  20.423  17.316  1.00 17.73           C
ATOM   1312  H   VAL A 106       9.803  19.975  20.245  1.00 33.16           H
ATOM   1313  HA  VAL A 106       6.913  19.620  19.585  1.00 19.24           H
ATOM   1314  HB  VAL A 106       9.359  18.807  17.970  1.00 20.39           H
ATOM   1315 HG11 VAL A 106       7.724  17.893  16.340  1.00 21.83           H
ATOM   1316 HG12 VAL A 106       7.628  17.038  17.875  1.00 21.83           H
ATOM   1317 HG13 VAL A 106       6.392  18.244  17.466  1.00 21.83           H
ATOM   1318 HG21 VAL A 106       8.320  20.308  16.258  1.00 21.28           H
ATOM   1319 HG22 VAL A 106       7.076  20.759  17.429  1.00 21.28           H
ATOM   1320 HG23 VAL A 106       8.782  21.181  17.711  1.00 21.28           H
ATOM   1321  N   LYS A 107       6.962  17.683  21.111  1.00 23.00           N
ATOM   1322  CA  LYS A 107       6.946  16.693  22.194  1.00 23.25           C
ATOM   1323  C   LYS A 107       6.295  15.361  21.795  1.00 26.35           C
ATOM   1324  O   LYS A 107       5.993  14.536  22.657  1.00 22.07           O
ATOM   1325  CB  LYS A 107       6.243  17.313  23.423  1.00 29.85           C
ATOM   1326  CG  LYS A 107       6.748  18.711  23.852  1.00 32.02           C
ATOM   1327  CD  LYS A 107       8.225  18.738  24.255  1.00 35.65           C
ATOM   1328  CE  LYS A 107       8.645  20.110  24.767  1.00 37.32           C
ATOM   1329  NZ  LYS A 107      10.001  20.076  25.333  1.00 36.10           N1+
ATOM   1330  H   LYS A 107       6.169  18.309  21.063  1.00 27.61           H
ATOM   1331  HA  LYS A 107       7.974  16.462  22.480  1.00 27.90           H
ATOM   1332  HB2 LYS A 107       5.171  17.383  23.191  1.00 35.82           H
ATOM   1333  HB3 LYS A 107       6.350  16.620  24.263  1.00 35.82           H
ATOM   1334  HG2 LYS A 107       6.567  19.415  23.043  1.00 38.42           H
ATOM   1335  HG3 LYS A 107       6.137  19.020  24.697  1.00 38.42           H
ATOM   1336  HD2 LYS A 107       8.376  17.992  25.027  1.00 42.78           H
ATOM   1337  HD3 LYS A 107       8.821  18.471  23.389  1.00 42.78           H
ATOM   1338  HE2 LYS A 107       8.630  20.783  23.915  1.00 44.79           H
ATOM   1339  HE3 LYS A 107       7.925  20.466  25.498  1.00 44.79           H
ATOM   1340  HZ1 LYS A 107      10.166  20.917  25.863  1.00 43.31           H
ATOM   1341  HZ2 LYS A 107      10.091  19.264  25.932  1.00 43.31           H
ATOM   1342  HZ3 LYS A 107      10.674  19.999  24.581  1.00 43.31           H
ATOM   1343  N   ILE A 108       6.030  15.172  20.498  1.00 19.63           N
ATOM   1344  CA  ILE A 108       5.152  14.123  19.987  1.00 19.58           C
ATOM   1345  C   ILE A 108       5.688  12.687  20.222  1.00 24.17           C
ATOM   1346  O   ILE A 108       4.881  11.763  20.292  1.00 23.37           O
ATOM   1347  CB  ILE A 108       4.853  14.282  18.467  1.00 18.31           C
ATOM   1348  CG1 ILE A 108       6.140  14.173  17.631  1.00 21.87           C
ATOM   1349  CG2 ILE A 108       4.083  15.586  18.229  1.00 20.73           C
ATOM   1350  CD1 ILE A 108       5.881  14.305  16.135  1.00 20.44           C
ATOM   1351  H   ILE A 108       6.377  15.850  19.862  1.00 23.55           H
ATOM   1352  HA  ILE A 108       4.166  14.156  20.541  1.00 23.49           H
ATOM   1353  HB  ILE A 108       4.182  13.428  18.174  1.00 21.98           H
ATOM   1354 HG12 ILE A 108       6.868  14.934  17.955  1.00 26.25           H
ATOM   1355 HG13 ILE A 108       6.619  13.187  17.816  1.00 26.25           H
ATOM   1356 HG21 ILE A 108       3.842  15.693  17.161  1.00 24.87           H
ATOM   1357 HG22 ILE A 108       3.132  15.583  18.774  1.00 24.87           H
ATOM   1358 HG23 ILE A 108       4.656  16.465  18.532  1.00 24.87           H
ATOM   1359 HD11 ILE A 108       6.814  14.235  15.560  1.00 24.53           H
ATOM   1360 HD12 ILE A 108       5.228  13.505  15.755  1.00 24.53           H
ATOM   1361 HD13 ILE A 108       5.406  15.258  15.878  1.00 24.53           H
ATOM   1362  N   TRP A 109       7.049  12.489  20.383  1.00 17.75           N
ATOM   1363  CA  TRP A 109       7.642  11.140  20.532  1.00 21.13           C
ATOM   1364  C   TRP A 109       8.182  10.851  21.944  1.00 26.56           C
ATOM   1365  O   TRP A 109       8.739   9.804  22.195  1.00 27.75           O
ATOM   1366  CB  TRP A 109       8.803  10.943  19.536  1.00 18.45           C
ATOM   1367  CG  TRP A 109       8.294  10.651  18.178  1.00 19.93           C
ATOM   1368  CD1 TRP A 109       8.353  11.469  17.052  1.00 23.77           C
ATOM   1369  CD2 TRP A 109       7.653   9.430  17.782  1.00 23.32           C
ATOM   1370  NE1 TRP A 109       7.794  10.809  15.953  1.00 20.65           N
ATOM   1371  CE2 TRP A 109       7.348   9.557  16.382  1.00 20.89           C
ATOM   1372  CE3 TRP A 109       7.282   8.256  18.465  1.00 24.65           C
ATOM   1373  CZ2 TRP A 109       6.679   8.534  15.673  1.00 18.13           C
ATOM   1374  CZ3 TRP A 109       6.609   7.272  17.770  1.00 16.87           C
ATOM   1375  CH2 TRP A 109       6.303   7.414  16.388  1.00 26.49           C
ATOM   1376  H   TRP A 109       7.699  13.256  20.211  1.00 21.30           H
ATOM   1377  HA  TRP A 109       6.833  10.371  20.327  1.00 25.35           H
ATOM   1378  HB2 TRP A 109       9.486  11.811  19.538  1.00 22.14           H
ATOM   1379  HB3 TRP A 109       9.405  10.075  19.891  1.00 22.14           H
ATOM   1380  HD1 TRP A 109       8.761  12.452  16.957  1.00 28.52           H
ATOM   1381  HE1 TRP A 109       7.646  11.227  15.004  1.00 24.78           H
ATOM   1382  HE3 TRP A 109       7.537   8.150  19.512  1.00 29.59           H
ATOM   1383  HZ2 TRP A 109       6.470   8.648  14.607  1.00 21.75           H
ATOM   1384  HZ3 TRP A 109       6.305   6.364  18.288  1.00 20.24           H
ATOM   1385  HH2 TRP A 109       5.746   6.622  15.892  1.00 31.79           H
ATOM   1386  N   ASP A 110       8.018  11.834  22.843  1.00 22.09           N
ATOM   1387  CA  ASP A 110       8.518  11.809  24.211  1.00 30.60           C
ATOM   1388  C   ASP A 110       7.887  10.710  25.062  1.00 26.30           C
ATOM   1389  O   ASP A 110       8.605  10.083  25.835  1.00 31.91           O
ATOM   1390  CB  ASP A 110       8.311  13.170  24.888  1.00 29.04           C
ATOM   1391  CG  ASP A 110       9.087  14.333  24.283  1.00 21.27           C
ATOM   1392  OD1 ASP A 110       9.926  14.100  23.387  1.00 21.38           O
ATOM   1393  OD2 ASP A 110       8.836  15.467  24.743  1.00 27.66           O1-
ATOM   1394  H   ASP A 110       7.572  12.688  22.542  1.00 26.51           H
ATOM   1395  HA  ASP A 110       9.591  11.619  24.167  1.00 36.72           H
ATOM   1396  HB2 ASP A 110       7.254  13.432  24.920  1.00 34.85           H
ATOM   1397  HB3 ASP A 110       8.595  13.101  25.937  1.00 34.85           H
ATOM   1398  N   ALA A 111       6.567  10.486  24.952  1.00 27.60           N
ATOM   1399  CA  ALA A 111       5.893   9.443  25.718  1.00 27.29           C
ATOM   1400  C   ALA A 111       6.398   8.050  25.315  1.00 37.04           C
ATOM   1401  O   ALA A 111       6.596   7.205  26.186  1.00 29.60           O
ATOM   1402  CB  ALA A 111       4.371   9.571  25.591  1.00 24.61           C
ATOM   1403  H   ALA A 111       6.015  11.040  24.312  1.00 33.11           H
ATOM   1404  HA  ALA A 111       6.139   9.596  26.770  1.00 32.75           H
ATOM   1405  HB1 ALA A 111       3.892   8.816  26.215  1.00 29.54           H
ATOM   1406  HB2 ALA A 111       4.050  10.557  25.925  1.00 29.54           H
ATOM   1407  HB3 ALA A 111       4.056   9.417  24.561  1.00 29.54           H
ATOM   1408  N   ASN A 112       6.648   7.827  24.014  1.00 29.74           N
ATOM   1409  CA  ASN A 112       7.253   6.597  23.500  1.00 28.60           C
ATOM   1410  C   ASN A 112       8.727   6.415  23.904  1.00 27.71           C
ATOM   1411  O   ASN A 112       9.265   5.324  23.722  1.00 32.22           O
ATOM   1412  CB  ASN A 112       7.084   6.518  21.974  1.00 30.98           C
ATOM   1413  CG  ASN A 112       5.653   6.169  21.563  1.00 42.57           C
ATOM   1414  OD1 ASN A 112       4.758   7.009  21.563  1.00 38.70           O
ATOM   1415  ND2 ASN A 112       5.421   4.909  21.207  1.00 40.22           N
ATOM   1416  H   ASN A 112       6.478   8.574  23.355  1.00 35.69           H
ATOM   1417  HA  ASN A 112       6.697   5.763  23.925  1.00 34.32           H
ATOM   1418  HB2 ASN A 112       7.322   7.509  21.592  1.00 37.18           H
ATOM   1419  HB3 ASN A 112       7.777   5.785  21.558  1.00 37.18           H
ATOM   1420 HD21 ASN A 112       4.484   4.635  20.956  1.00 48.26           H
ATOM   1421 HD22 ASN A 112       6.171   4.235  21.223  1.00 48.26           H
ATOM   1422  N   GLY A 113       9.379   7.472  24.407  1.00 26.51           N
ATOM   1423  CA  GLY A 113      10.758   7.455  24.885  1.00 26.63           C
ATOM   1424  C   GLY A 113      10.879   7.579  26.410  1.00 33.41           C
ATOM   1425  O   GLY A 113      11.996   7.541  26.916  1.00 32.65           O
ATOM   1426  H   GLY A 113       8.880   8.346  24.496  1.00 31.82           H
ATOM   1427  HA2 GLY A 113      11.247   6.532  24.577  1.00 31.96           H
ATOM   1428  HA3 GLY A 113      11.282   8.300  24.439  1.00 31.96           H
ATOM   1429  N   SER A 114       9.774   7.738  27.152  1.00 30.75           N
ATOM   1430  CA  SER A 114       9.802   7.901  28.608  1.00 28.02           C
ATOM   1431  C   SER A 114      10.281   6.616  29.301  1.00 28.07           C
ATOM   1432  O   SER A 114      10.016   5.527  28.795  1.00 26.07           O
ATOM   1433  CB  SER A 114       8.409   8.306  29.109  1.00 37.20           C
ATOM   1434  OG  SER A 114       7.473   7.247  29.028  1.00 36.09           O
ATOM   1435  H   SER A 114       8.876   7.769  26.692  1.00 36.90           H
ATOM   1436  HA  SER A 114      10.486   8.715  28.852  1.00 33.63           H
ATOM   1437  HB2 SER A 114       8.493   8.624  30.147  1.00 44.64           H
ATOM   1438  HB3 SER A 114       8.041   9.149  28.524  1.00 44.64           H
ATOM   1439  HG  SER A 114       7.244   7.112  28.104  1.00 43.31           H
ATOM   1440  N   ARG A 115      10.955   6.747  30.455  1.00 31.30           N
ATOM   1441  CA  ARG A 115      11.459   5.627  31.268  1.00 31.64           C
ATOM   1442  C   ARG A 115      10.408   4.528  31.456  1.00 33.01           C
ATOM   1443  O   ARG A 115      10.673   3.380  31.114  1.00 30.38           O
ATOM   1444  CB  ARG A 115      11.978   6.165  32.618  1.00 33.64           C
ATOM   1445  CG  ARG A 115      12.464   5.130  33.656  1.00 33.01           C
ATOM   1446  CD  ARG A 115      13.843   4.529  33.364  1.00 36.55           C
ATOM   1447  NE  ARG A 115      13.792   3.550  32.274  1.00 33.68           N
ATOM   1448  CZ  ARG A 115      14.540   3.538  31.168  1.00 25.60           C
ATOM   1449  NH1 ARG A 115      15.431   4.491  30.904  1.00 29.99           N
ATOM   1450  NH2 ARG A 115      14.388   2.541  30.310  1.00 31.50           N1+
ATOM   1451  H   ARG A 115      11.124   7.679  30.808  1.00 37.56           H
ATOM   1452  HA  ARG A 115      12.296   5.180  30.734  1.00 37.97           H
ATOM   1453  HB2 ARG A 115      12.792   6.862  32.416  1.00 40.36           H
ATOM   1454  HB3 ARG A 115      11.177   6.733  33.093  1.00 40.36           H
ATOM   1455  HG2 ARG A 115      12.544   5.642  34.615  1.00 39.61           H
ATOM   1456  HG3 ARG A 115      11.729   4.335  33.779  1.00 39.61           H
ATOM   1457  HD2 ARG A 115      14.550   5.328  33.143  1.00 43.86           H
ATOM   1458  HD3 ARG A 115      14.190   4.015  34.261  1.00 43.86           H
ATOM   1459  HE  ARG A 115      13.145   2.779  32.397  1.00 40.42           H
ATOM   1460 HH11 ARG A 115      15.565   5.250  31.553  1.00 35.99           H
ATOM   1461 HH12 ARG A 115      15.987   4.425  30.063  1.00 35.99           H
ATOM   1462 HH21 ARG A 115      13.716   1.812  30.511  1.00 37.79           H
ATOM   1463 HH22 ARG A 115      14.956   2.500  29.474  1.00 37.79           H
ATOM   1464  N   ASP A 116       9.213   4.895  31.936  1.00 32.08           N
ATOM   1465  CA  ASP A 116       8.134   3.956  32.228  1.00 24.15           C
ATOM   1466  C   ASP A 116       7.618   3.218  30.988  1.00 30.83           C
ATOM   1467  O   ASP A 116       7.307   2.030  31.077  1.00 29.15           O
ATOM   1468  CB  ASP A 116       6.983   4.673  32.956  1.00 35.96           C
ATOM   1469  CG  ASP A 116       7.312   5.216  34.350  1.00 40.22           C
ATOM   1470  OD1 ASP A 116       6.490   6.022  34.839  1.00 44.37           O
ATOM   1471  OD2 ASP A 116       8.363   4.838  34.912  1.00 39.29           O1-
ATOM   1472  H   ASP A 116       9.077   5.859  32.201  1.00 38.49           H
ATOM   1473  HA  ASP A 116       8.536   3.205  32.909  1.00 28.98           H
ATOM   1474  HB2 ASP A 116       6.576   5.479  32.344  1.00 43.15           H
ATOM   1475  HB3 ASP A 116       6.150   3.978  33.070  1.00 43.15           H
ATOM   1476  N   PHE A 117       7.506   3.903  29.838  1.00 28.73           N
ATOM   1477  CA  PHE A 117       7.060   3.252  28.614  1.00 26.94           C
ATOM   1478  C   PHE A 117       8.122   2.277  28.084  1.00 19.80           C
ATOM   1479  O   PHE A 117       7.774   1.183  27.649  1.00 25.37           O
ATOM   1480  CB  PHE A 117       6.643   4.291  27.567  1.00 26.42           C
ATOM   1481  CG  PHE A 117       6.086   3.642  26.317  1.00 28.28           C
ATOM   1482  CD1 PHE A 117       4.771   3.142  26.300  1.00 31.71           C
ATOM   1483  CD2 PHE A 117       6.913   3.464  25.196  1.00 32.36           C
ATOM   1484  CE1 PHE A 117       4.283   2.483  25.159  1.00 32.62           C
ATOM   1485  CE2 PHE A 117       6.421   2.824  24.048  1.00 36.69           C
ATOM   1486  CZ  PHE A 117       5.105   2.329  24.031  1.00 34.58           C
ATOM   1487  H   PHE A 117       7.798   4.870  29.797  1.00 34.48           H
ATOM   1488  HA  PHE A 117       6.168   2.672  28.857  1.00 32.33           H
ATOM   1489  HB2 PHE A 117       5.878   4.939  27.996  1.00 31.71           H
ATOM   1490  HB3 PHE A 117       7.509   4.901  27.309  1.00 31.71           H
ATOM   1491  HD1 PHE A 117       4.141   3.242  27.173  1.00 38.06           H
ATOM   1492  HD2 PHE A 117       7.935   3.807  25.225  1.00 38.83           H
ATOM   1493  HE1 PHE A 117       3.279   2.083  25.155  1.00 39.14           H
ATOM   1494  HE2 PHE A 117       7.061   2.701  23.189  1.00 44.03           H
ATOM   1495  HZ  PHE A 117       4.731   1.820  23.156  1.00 41.50           H
ATOM   1496  N   LEU A 118       9.408   2.655  28.126  1.00 28.07           N
ATOM   1497  CA  LEU A 118      10.503   1.781  27.720  1.00 28.79           C
ATOM   1498  C   LEU A 118      10.523   0.521  28.592  1.00 29.85           C
ATOM   1499  O   LEU A 118      10.548  -0.583  28.056  1.00 24.69           O
ATOM   1500  CB  LEU A 118      11.846   2.533  27.773  1.00 25.23           C
ATOM   1501  CG  LEU A 118      11.998   3.700  26.772  1.00 25.20           C
ATOM   1502  CD1 LEU A 118      13.358   4.376  27.008  1.00 28.23           C
ATOM   1503  CD2 LEU A 118      11.887   3.242  25.311  1.00 34.45           C
ATOM   1504  H   LEU A 118       9.645   3.561  28.510  1.00 33.68           H
ATOM   1505  HA  LEU A 118      10.322   1.464  26.694  1.00 34.54           H
ATOM   1506  HB2 LEU A 118      11.977   2.925  28.782  1.00 30.27           H
ATOM   1507  HB3 LEU A 118      12.650   1.819  27.595  1.00 30.27           H
ATOM   1508  HG  LEU A 118      11.214   4.432  26.946  1.00 30.24           H
ATOM   1509 HD11 LEU A 118      13.463   5.236  26.345  1.00 33.88           H
ATOM   1510 HD12 LEU A 118      13.428   4.719  28.041  1.00 33.88           H
ATOM   1511 HD13 LEU A 118      14.167   3.672  26.809  1.00 33.88           H
ATOM   1512 HD21 LEU A 118      12.060   4.092  24.652  1.00 41.34           H
ATOM   1513 HD22 LEU A 118      12.624   2.466  25.104  1.00 41.34           H
ATOM   1514 HD23 LEU A 118      10.887   2.860  25.109  1.00 41.34           H
ATOM   1515  N   ASP A 119      10.451   0.682  29.918  1.00 32.70           N
ATOM   1516  CA  ASP A 119      10.378  -0.417  30.875  1.00 30.95           C
ATOM   1517  C   ASP A 119       9.185  -1.342  30.624  1.00 26.02           C
ATOM   1518  O   ASP A 119       9.330  -2.551  30.786  1.00 27.39           O
ATOM   1519  CB  ASP A 119      10.324   0.119  32.312  1.00 26.40           C
ATOM   1520  CG  ASP A 119      11.534   0.940  32.741  1.00 27.59           C
ATOM   1521  OD1 ASP A 119      12.550   0.917  32.016  1.00 27.36           O
ATOM   1522  OD2 ASP A 119      11.437   1.580  33.807  1.00 33.21           O1-
ATOM   1523  H   ASP A 119      10.455   1.620  30.297  1.00 39.24           H
ATOM   1524  HA  ASP A 119      11.290  -1.008  30.770  1.00 37.15           H
ATOM   1525  HB2 ASP A 119       9.417   0.699  32.485  1.00 31.67           H
ATOM   1526  HB3 ASP A 119      10.245  -0.723  32.999  1.00 31.67           H
ATOM   1527  N   SER A 120       8.017  -0.802  30.234  1.00 27.99           N
ATOM   1528  CA  SER A 120       6.813  -1.605  30.000  1.00 29.26           C
ATOM   1529  C   SER A 120       6.968  -2.576  28.820  1.00 31.33           C
ATOM   1530  O   SER A 120       6.274  -3.591  28.763  1.00 32.60           O
ATOM   1531  CB  SER A 120       5.585  -0.700  29.834  1.00 33.86           C
ATOM   1532  OG  SER A 120       5.521  -0.118  28.550  1.00 32.84           O
ATOM   1533  H   SER A 120       7.948   0.202  30.136  1.00 33.58           H
ATOM   1534  HA  SER A 120       6.650  -2.196  30.902  1.00 35.11           H
ATOM   1535  HB2 SER A 120       4.684  -1.292  29.993  1.00 40.64           H
ATOM   1536  HB3 SER A 120       5.612   0.092  30.582  1.00 40.64           H
ATOM   1537  HG  SER A 120       6.318   0.403  28.403  1.00 39.41           H
ATOM   1538  N   LEU A 121       7.859  -2.240  27.876  1.00 28.21           N
ATOM   1539  CA  LEU A 121       8.203  -3.046  26.710  1.00 33.05           C
ATOM   1540  C   LEU A 121       9.473  -3.887  26.934  1.00 33.05           C
ATOM   1541  O   LEU A 121       9.910  -4.580  26.016  1.00 30.91           O
ATOM   1542  CB  LEU A 121       8.361  -2.125  25.489  1.00 33.83           C
ATOM   1543  CG  LEU A 121       7.105  -1.324  25.084  1.00 35.35           C
ATOM   1544  CD1 LEU A 121       7.426  -0.577  23.783  1.00 37.22           C
ATOM   1545  CD2 LEU A 121       5.864  -2.203  24.865  1.00 40.61           C
ATOM   1546  H   LEU A 121       8.382  -1.384  28.004  1.00 33.85           H
ATOM   1547  HA  LEU A 121       7.394  -3.746  26.504  1.00 39.66           H
ATOM   1548  HB2 LEU A 121       9.168  -1.422  25.693  1.00 40.59           H
ATOM   1549  HB3 LEU A 121       8.658  -2.741  24.640  1.00 40.59           H
ATOM   1550  HG  LEU A 121       6.882  -0.589  25.859  1.00 42.42           H
ATOM   1551 HD11 LEU A 121       6.565   0.016  23.483  1.00 44.66           H
ATOM   1552 HD12 LEU A 121       8.278   0.088  23.936  1.00 44.66           H
ATOM   1553 HD13 LEU A 121       7.661  -1.285  22.987  1.00 44.66           H
ATOM   1554 HD21 LEU A 121       5.041  -1.591  24.497  1.00 48.73           H
ATOM   1555 HD22 LEU A 121       6.084  -2.987  24.140  1.00 48.73           H
ATOM   1556 HD23 LEU A 121       5.554  -2.656  25.807  1.00 48.73           H
ATOM   1557  N   GLY A 122      10.074  -3.821  28.130  1.00 34.98           N
ATOM   1558  CA  GLY A 122      11.254  -4.594  28.499  1.00 39.72           C
ATOM   1559  C   GLY A 122      12.560  -3.990  27.981  1.00 31.19           C
ATOM   1560  O   GLY A 122      13.503  -4.743  27.739  1.00 27.48           O
ATOM   1561  H   GLY A 122       9.668  -3.228  28.842  1.00 41.98           H
ATOM   1562  HA2 GLY A 122      11.310  -4.663  29.585  1.00 47.67           H
ATOM   1563  HA3 GLY A 122      11.156  -5.597  28.082  1.00 47.67           H
ATOM   1564  N   PHE A 123      12.621  -2.652  27.857  1.00 31.93           N
ATOM   1565  CA  PHE A 123      13.799  -1.876  27.463  1.00 31.03           C
ATOM   1566  C   PHE A 123      14.344  -1.065  28.654  1.00 29.98           C
ATOM   1567  O   PHE A 123      14.719   0.096  28.499  1.00 27.11           O
ATOM   1568  CB  PHE A 123      13.463  -0.971  26.256  1.00 33.06           C
ATOM   1569  CG  PHE A 123      12.983  -1.679  25.004  1.00 28.31           C
ATOM   1570  CD1 PHE A 123      13.771  -2.679  24.404  1.00 37.04           C
ATOM   1571  CD2 PHE A 123      11.754  -1.320  24.420  1.00 34.76           C
ATOM   1572  CE1 PHE A 123      13.313  -3.343  23.253  1.00 35.49           C
ATOM   1573  CE2 PHE A 123      11.302  -1.975  23.262  1.00 36.10           C
ATOM   1574  CZ  PHE A 123      12.077  -2.993  22.683  1.00 37.49           C
ATOM   1575  H   PHE A 123      11.787  -2.120  28.068  1.00 38.31           H
ATOM   1576  HA  PHE A 123      14.589  -2.559  27.150  1.00 37.23           H
ATOM   1577  HB2 PHE A 123      12.713  -0.243  26.560  1.00 39.67           H
ATOM   1578  HB3 PHE A 123      14.359  -0.418  25.979  1.00 39.67           H
ATOM   1579  HD1 PHE A 123      14.727  -2.947  24.830  1.00 44.45           H
ATOM   1580  HD2 PHE A 123      11.151  -0.543  24.865  1.00 41.71           H
ATOM   1581  HE1 PHE A 123      13.912  -4.121  22.804  1.00 42.58           H
ATOM   1582  HE2 PHE A 123      10.352  -1.706  22.824  1.00 43.31           H
ATOM   1583  HZ  PHE A 123      11.723  -3.503  21.799  1.00 44.99           H
ATOM   1584  N   SER A 124      14.446  -1.680  29.842  1.00 30.58           N
ATOM   1585  CA  SER A 124      14.987  -1.023  31.040  1.00 29.72           C
ATOM   1586  C   SER A 124      16.478  -0.681  30.947  1.00 29.61           C
ATOM   1587  O   SER A 124      16.941   0.218  31.645  1.00 32.68           O
ATOM   1588  CB  SER A 124      14.688  -1.858  32.289  1.00 30.29           C
ATOM   1589  OG  SER A 124      15.306  -3.130  32.207  1.00 32.24           O
ATOM   1590  H   SER A 124      14.157  -2.643  29.926  1.00 36.70           H
ATOM   1591  HA  SER A 124      14.471  -0.077  31.152  1.00 35.66           H
ATOM   1592  HB2 SER A 124      15.065  -1.331  33.166  1.00 36.35           H
ATOM   1593  HB3 SER A 124      13.610  -1.982  32.396  1.00 36.35           H
ATOM   1594  HG  SER A 124      15.157  -3.595  33.033  1.00 38.69           H
ATOM   1595  N   THR A 125      17.224  -1.409  30.108  1.00 30.43           N
ATOM   1596  CA  THR A 125      18.653  -1.190  29.859  1.00 28.36           C
ATOM   1597  C   THR A 125      18.896  -0.036  28.873  1.00 30.04           C
ATOM   1598  O   THR A 125      20.045   0.339  28.650  1.00 32.89           O
ATOM   1599  CB  THR A 125      19.283  -2.492  29.327  1.00 21.41           C
ATOM   1600  OG1 THR A 125      18.623  -2.944  28.161  1.00 32.70           O
ATOM   1601  CG2 THR A 125      19.250  -3.612  30.372  1.00 28.56           C
ATOM   1602  H   THR A 125      16.777  -2.147  29.584  1.00 36.52           H
ATOM   1603  HA  THR A 125      19.140  -0.939  30.801  1.00 34.03           H
ATOM   1604  HB  THR A 125      20.325  -2.294  29.074  1.00 25.69           H
ATOM   1605  HG1 THR A 125      19.170  -3.613  27.742  1.00 39.24           H
ATOM   1606 HG21 THR A 125      19.724  -4.504  29.964  1.00 34.28           H
ATOM   1607 HG22 THR A 125      19.787  -3.298  31.267  1.00 34.28           H
ATOM   1608 HG23 THR A 125      18.221  -3.865  30.632  1.00 34.28           H
ATOM   1609  N   ARG A 126      17.835   0.502  28.258  1.00 31.69           N
ATOM   1610  CA  ARG A 126      17.903   1.558  27.261  1.00 38.16           C
ATOM   1611  C   ARG A 126      17.689   2.926  27.912  1.00 35.13           C
ATOM   1612  O   ARG A 126      16.856   3.072  28.803  1.00 30.27           O
ATOM   1613  CB  ARG A 126      16.847   1.234  26.199  1.00 38.29           C
ATOM   1614  CG  ARG A 126      16.873   2.243  25.060  1.00 34.82           C
ATOM   1615  CD  ARG A 126      15.811   1.956  24.003  1.00 29.50           C
ATOM   1616  NE  ARG A 126      16.036   0.684  23.330  1.00 34.67           N
ATOM   1617  CZ  ARG A 126      15.204   0.138  22.449  1.00 33.34           C
ATOM   1618  NH1 ARG A 126      14.074   0.740  22.069  1.00 28.62           N
ATOM   1619  NH2 ARG A 126      15.529  -1.042  21.944  1.00 31.54           N1+
ATOM   1620  H   ARG A 126      16.916   0.157  28.497  1.00 38.03           H
ATOM   1621  HA  ARG A 126      18.882   1.548  26.777  1.00 45.80           H
ATOM   1622  HB2 ARG A 126      17.030   0.234  25.804  1.00 45.95           H
ATOM   1623  HB3 ARG A 126      15.857   1.267  26.648  1.00 45.95           H
ATOM   1624  HG2 ARG A 126      16.649   3.212  25.492  1.00 41.79           H
ATOM   1625  HG3 ARG A 126      17.861   2.267  24.598  1.00 41.79           H
ATOM   1626  HD2 ARG A 126      14.821   1.977  24.458  1.00 35.40           H
ATOM   1627  HD3 ARG A 126      15.875   2.732  23.246  1.00 35.40           H
ATOM   1628  HE  ARG A 126      16.875   0.181  23.576  1.00 41.61           H
ATOM   1629 HH11 ARG A 126      13.837   1.647  22.444  1.00 34.34           H
ATOM   1630 HH12 ARG A 126      13.472   0.290  21.395  1.00 34.34           H
ATOM   1631 HH21 ARG A 126      16.381  -1.498  22.227  1.00 37.84           H
ATOM   1632 HH22 ARG A 126      14.912  -1.476  21.275  1.00 37.84           H
ATOM   1633  N   GLU A 127      18.423   3.931  27.439  1.00 31.39           N
ATOM   1634  CA  GLU A 127      18.328   5.304  27.927  1.00 37.37           C
ATOM   1635  C   GLU A 127      16.976   5.950  27.580  1.00 36.51           C
ATOM   1636  O   GLU A 127      16.388   5.644  26.541  1.00 27.73           O
ATOM   1637  CB  GLU A 127      19.466   6.130  27.304  1.00 33.11           C
ATOM   1638  CG  GLU A 127      20.251   6.857  28.395  1.00 44.05           C
ATOM   1639  CD  GLU A 127      21.046   5.928  29.318  1.00 45.49           C
ATOM   1640  OE1 GLU A 127      21.295   6.373  30.459  1.00 50.91           O
ATOM   1641  OE2 GLU A 127      21.369   4.795  28.893  1.00 53.14           O1-
ATOM   1642  H   GLU A 127      19.108   3.744  26.722  1.00 37.67           H
ATOM   1643  HA  GLU A 127      18.441   5.298  29.012  1.00 44.84           H
ATOM   1644  HB2 GLU A 127      20.140   5.505  26.716  1.00 39.73           H
ATOM   1645  HB3 GLU A 127      19.047   6.878  26.632  1.00 39.73           H
ATOM   1646  HG2 GLU A 127      20.971   7.496  27.888  1.00 52.86           H
ATOM   1647  HG3 GLU A 127      19.610   7.520  28.979  1.00 52.86           H
ATOM   1648  N   GLU A 128      16.501   6.877  28.427  1.00 32.42           N
ATOM   1649  CA  GLU A 128      15.292   7.632  28.114  1.00 32.97           C
ATOM   1650  C   GLU A 128      15.524   8.477  26.847  1.00 34.33           C
ATOM   1651  O   GLU A 128      16.597   9.047  26.641  1.00 27.99           O
ATOM   1652  CB  GLU A 128      14.824   8.488  29.307  1.00 42.40           C
ATOM   1653  CG  GLU A 128      15.593   9.810  29.490  1.00 49.68           C
ATOM   1654  CD  GLU A 128      15.145  10.674  30.672  1.00 56.75           C
ATOM   1655  OE1 GLU A 128      14.032  10.434  31.193  1.00 55.77           O
ATOM   1656  OE2 GLU A 128      15.916  11.604  31.003  1.00 52.05           O1-
ATOM   1657  H   GLU A 128      17.030   7.133  29.247  1.00 38.90           H
ATOM   1658  HA  GLU A 128      14.493   6.916  27.918  1.00 39.57           H
ATOM   1659  HB2 GLU A 128      13.769   8.719  29.154  1.00 50.88           H
ATOM   1660  HB3 GLU A 128      14.904   7.899  30.223  1.00 50.88           H
ATOM   1661  HG2 GLU A 128      16.669   9.646  29.539  1.00 59.61           H
ATOM   1662  HG3 GLU A 128      15.438  10.428  28.606  1.00 59.61           H
ATOM   1663  N   GLY A 129      14.504   8.538  25.990  1.00 34.61           N
ATOM   1664  CA  GLY A 129      14.553   9.194  24.693  1.00 27.04           C
ATOM   1665  C   GLY A 129      14.896   8.232  23.554  1.00 29.81           C
ATOM   1666  O   GLY A 129      14.593   8.550  22.409  1.00 26.07           O
ATOM   1667  H   GLY A 129      13.661   8.029  26.216  1.00 41.53           H
ATOM   1668  HA2 GLY A 129      13.566   9.606  24.498  1.00 32.45           H
ATOM   1669  HA3 GLY A 129      15.291   9.994  24.702  1.00 32.45           H
ATOM   1670  N   ASP A 130      15.511   7.076  23.828  1.00 28.70           N
ATOM   1671  CA  ASP A 130      15.922   6.152  22.777  1.00 25.90           C
ATOM   1672  C   ASP A 130      14.711   5.322  22.308  1.00 30.02           C
ATOM   1673  O   ASP A 130      14.229   4.417  22.994  1.00 24.29           O
ATOM   1674  CB  ASP A 130      17.116   5.328  23.273  1.00 23.81           C
ATOM   1675  CG  ASP A 130      17.739   4.400  22.240  1.00 32.24           C
ATOM   1676  OD1 ASP A 130      18.856   3.910  22.505  1.00 27.11           O
ATOM   1677  OD2 ASP A 130      17.097   4.174  21.195  1.00 24.61           O1-
ATOM   1678  H   ASP A 130      15.756   6.844  24.782  1.00 34.44           H
ATOM   1679  HA  ASP A 130      16.283   6.744  21.935  1.00 31.08           H
ATOM   1680  HB2 ASP A 130      17.889   5.943  23.727  1.00 28.57           H
ATOM   1681  HB3 ASP A 130      16.771   4.720  24.090  1.00 28.57           H
ATOM   1682  N   LEU A 131      14.226   5.636  21.102  1.00 22.86           N
ATOM   1683  CA  LEU A 131      13.065   4.996  20.485  1.00 26.46           C
ATOM   1684  C   LEU A 131      13.403   3.665  19.809  1.00 26.06           C
ATOM   1685  O   LEU A 131      12.505   3.002  19.286  1.00 25.62           O
ATOM   1686  CB  LEU A 131      12.434   5.971  19.478  1.00 23.52           C
ATOM   1687  CG  LEU A 131      11.972   7.296  20.109  1.00 26.04           C
ATOM   1688  CD1 LEU A 131      11.622   8.283  18.996  1.00 25.53           C
ATOM   1689  CD2 LEU A 131      10.767   7.082  21.038  1.00 31.67           C
ATOM   1690  H   LEU A 131      14.677   6.379  20.583  1.00 27.43           H
ATOM   1691  HA  LEU A 131      12.331   4.781  21.261  1.00 31.76           H
ATOM   1692  HB2 LEU A 131      13.172   6.174  18.700  1.00 28.22           H
ATOM   1693  HB3 LEU A 131      11.573   5.495  19.012  1.00 28.22           H
ATOM   1694  HG  LEU A 131      12.776   7.736  20.696  1.00 31.25           H
ATOM   1695 HD11 LEU A 131      11.424   9.263  19.426  1.00 30.64           H
ATOM   1696 HD12 LEU A 131      12.468   8.375  18.314  1.00 30.64           H
ATOM   1697 HD13 LEU A 131      10.746   7.937  18.446  1.00 30.64           H
ATOM   1698 HD21 LEU A 131      10.447   8.040  21.442  1.00 38.00           H
ATOM   1699 HD22 LEU A 131       9.943   6.626  20.489  1.00 38.00           H
ATOM   1700 HD23 LEU A 131      11.045   6.440  21.872  1.00 38.00           H
ATOM   1701  N   GLY A 132      14.686   3.286  19.794  1.00 26.18           N
ATOM   1702  CA  GLY A 132      15.190   2.134  19.066  1.00 29.29           C
ATOM   1703  C   GLY A 132      15.395   2.474  17.584  1.00 26.28           C
ATOM   1704  O   GLY A 132      15.451   3.651  17.225  1.00 22.84           O
ATOM   1705  H   GLY A 132      15.372   3.876  20.249  1.00 31.41           H
ATOM   1706  HA2 GLY A 132      16.143   1.837  19.498  1.00 35.15           H
ATOM   1707  HA3 GLY A 132      14.469   1.323  19.160  1.00 35.15           H
ATOM   1708  N   PRO A 133      15.499   1.458  16.713  1.00 27.35           N
ATOM   1709  CA  PRO A 133      15.816   1.625  15.294  1.00 21.20           C
ATOM   1710  C   PRO A 133      14.572   2.045  14.486  1.00 23.15           C
ATOM   1711  O   PRO A 133      14.068   1.292  13.655  1.00 25.54           O
ATOM   1712  CB  PRO A 133      16.363   0.249  14.888  1.00 21.93           C
ATOM   1713  CG  PRO A 133      15.579  -0.711  15.774  1.00 24.37           C
ATOM   1714  CD  PRO A 133      15.509   0.051  17.087  1.00 23.25           C
ATOM   1715  HA  PRO A 133      16.638   2.332  15.168  1.00 25.44           H
ATOM   1716  HB2 PRO A 133      16.291   0.002  13.833  1.00 26.31           H
ATOM   1717  HB3 PRO A 133      17.406   0.221  15.189  1.00 26.31           H
ATOM   1718  HG2 PRO A 133      14.594  -0.896  15.349  1.00 29.25           H
ATOM   1719  HG3 PRO A 133      16.121  -1.644  15.930  1.00 29.25           H
ATOM   1720  HD2 PRO A 133      14.596  -0.240  17.604  1.00 27.90           H
ATOM   1721  HD3 PRO A 133      16.406  -0.165  17.670  1.00 27.90           H
ATOM   1722  N   VAL A 134      14.083   3.264  14.749  1.00 21.31           N
ATOM   1723  CA  VAL A 134      12.936   3.910  14.099  1.00 29.83           C
ATOM   1724  C   VAL A 134      13.360   4.602  12.792  1.00 20.37           C
ATOM   1725  O   VAL A 134      14.417   4.306  12.251  1.00 22.17           O
ATOM   1726  CB  VAL A 134      12.199   4.861  15.076  1.00 29.94           C
ATOM   1727  CG1 VAL A 134      11.675   4.099  16.294  1.00 37.92           C
ATOM   1728  CG2 VAL A 134      13.059   6.041  15.562  1.00 31.36           C
ATOM   1729  H   VAL A 134      14.557   3.807  15.458  1.00 25.57           H
ATOM   1730  HA  VAL A 134      12.228   3.126  13.826  1.00 35.79           H
ATOM   1731  HB  VAL A 134      11.324   5.279  14.577  1.00 35.93           H
ATOM   1732 HG11 VAL A 134      11.066   4.765  16.904  1.00 45.50           H
ATOM   1733 HG12 VAL A 134      11.065   3.254  15.975  1.00 45.50           H
ATOM   1734 HG13 VAL A 134      12.513   3.735  16.885  1.00 45.50           H
ATOM   1735 HG21 VAL A 134      12.456   6.713  16.172  1.00 37.64           H
ATOM   1736 HG22 VAL A 134      13.891   5.677  16.164  1.00 37.64           H
ATOM   1737 HG23 VAL A 134      13.450   6.606  14.715  1.00 37.64           H
ATOM   1738  N   TYR A 135      12.505   5.483  12.256  1.00 29.69           N
ATOM   1739  CA  TYR A 135      12.609   6.056  10.914  1.00 24.66           C
ATOM   1740  C   TYR A 135      13.967   6.636  10.561  1.00 19.31           C
ATOM   1741  O   TYR A 135      14.459   6.335   9.481  1.00 24.71           O
ATOM   1742  CB  TYR A 135      11.574   7.164  10.752  1.00 19.78           C
ATOM   1743  CG  TYR A 135      10.160   6.657  10.829  1.00 20.75           C
ATOM   1744  CD1 TYR A 135       9.641   5.909   9.760  1.00 21.44           C
ATOM   1745  CD2 TYR A 135       9.378   6.920  11.969  1.00 22.87           C
ATOM   1746  CE1 TYR A 135       8.336   5.411   9.837  1.00 16.62           C
ATOM   1747  CE2 TYR A 135       8.058   6.454  12.037  1.00 21.18           C
ATOM   1748  CZ  TYR A 135       7.540   5.684  10.973  1.00 23.20           C
ATOM   1749  OH  TYR A 135       6.279   5.192  11.057  1.00 20.64           O
ATOM   1750  H   TYR A 135      11.662   5.697  12.770  1.00 35.63           H
ATOM   1751  HA  TYR A 135      12.392   5.265  10.196  1.00 29.60           H
ATOM   1752  HB2 TYR A 135      11.740   7.905  11.531  1.00 23.73           H
ATOM   1753  HB3 TYR A 135      11.718   7.644   9.783  1.00 23.73           H
ATOM   1754  HD1 TYR A 135      10.247   5.710   8.888  1.00 25.72           H
ATOM   1755  HD2 TYR A 135       9.783   7.494  12.788  1.00 27.44           H
ATOM   1756  HE1 TYR A 135       7.952   4.812   9.031  1.00 19.94           H
ATOM   1757  HE2 TYR A 135       7.451   6.679  12.901  1.00 25.41           H
ATOM   1758  HH  TYR A 135       5.738   5.689  11.677  1.00 24.77           H
ATOM   1759  N   GLY A 136      14.554   7.459  11.438  1.00 21.22           N
ATOM   1760  CA  GLY A 136      15.837   8.095  11.185  1.00 20.78           C
ATOM   1761  C   GLY A 136      16.915   7.057  10.886  1.00 24.12           C
ATOM   1762  O   GLY A 136      17.645   7.186   9.903  1.00 19.84           O
ATOM   1763  H   GLY A 136      14.089   7.674  12.309  1.00 25.46           H
ATOM   1764  HA2 GLY A 136      15.732   8.726  10.308  1.00 24.93           H
ATOM   1765  HA3 GLY A 136      16.133   8.702  12.039  1.00 24.93           H
ATOM   1766  N   PHE A 137      16.960   6.007  11.709  1.00 19.46           N
ATOM   1767  CA  PHE A 137      17.872   4.898  11.536  1.00 19.16           C
ATOM   1768  C   PHE A 137      17.575   4.095  10.271  1.00 21.88           C
ATOM   1769  O   PHE A 137      18.485   3.851   9.489  1.00 19.92           O
ATOM   1770  CB  PHE A 137      17.849   4.037  12.794  1.00 22.30           C
ATOM   1771  CG  PHE A 137      18.784   2.865  12.712  1.00 22.17           C
ATOM   1772  CD1 PHE A 137      20.160   3.073  12.895  1.00 21.97           C
ATOM   1773  CD2 PHE A 137      18.288   1.578  12.444  1.00 22.58           C
ATOM   1774  CE1 PHE A 137      21.038   1.985  12.851  1.00 22.10           C
ATOM   1775  CE2 PHE A 137      19.167   0.484  12.428  1.00 24.14           C
ATOM   1776  CZ  PHE A 137      20.539   0.693  12.649  1.00 20.62           C
ATOM   1777  H   PHE A 137      16.309   5.959  12.478  1.00 23.35           H
ATOM   1778  HA  PHE A 137      18.878   5.305  11.440  1.00 22.99           H
ATOM   1779  HB2 PHE A 137      18.164   4.655  13.631  1.00 26.76           H
ATOM   1780  HB3 PHE A 137      16.837   3.681  12.984  1.00 26.76           H
ATOM   1781  HD1 PHE A 137      20.545   4.062  13.085  1.00 26.37           H
ATOM   1782  HD2 PHE A 137      17.234   1.428  12.271  1.00 27.10           H
ATOM   1783  HE1 PHE A 137      22.094   2.140  12.997  1.00 26.52           H
ATOM   1784  HE2 PHE A 137      18.793  -0.515  12.254  1.00 28.97           H
ATOM   1785  HZ  PHE A 137      21.220  -0.139  12.668  1.00 24.74           H
ATOM   1786  N   GLN A 138      16.326   3.672  10.047  1.00 19.04           N
ATOM   1787  CA  GLN A 138      15.993   2.833   8.898  1.00 18.63           C
ATOM   1788  C   GLN A 138      16.214   3.551   7.569  1.00 23.07           C
ATOM   1789  O   GLN A 138      16.703   2.941   6.628  1.00 21.97           O
ATOM   1790  CB  GLN A 138      14.556   2.312   8.990  1.00 24.98           C
ATOM   1791  CG  GLN A 138      14.331   1.429  10.222  1.00 20.38           C
ATOM   1792  CD  GLN A 138      15.148   0.141  10.239  1.00 25.02           C
ATOM   1793  OE1 GLN A 138      15.659  -0.333   9.227  1.00 26.29           O
ATOM   1794  NE2 GLN A 138      15.247  -0.459  11.416  1.00 28.85           N
ATOM   1795  H   GLN A 138      15.602   3.890  10.717  1.00 22.85           H
ATOM   1796  HA  GLN A 138      16.668   1.977   8.913  1.00 22.36           H
ATOM   1797  HB2 GLN A 138      13.868   3.157   9.027  1.00 29.97           H
ATOM   1798  HB3 GLN A 138      14.334   1.731   8.094  1.00 29.97           H
ATOM   1799  HG2 GLN A 138      14.533   1.995  11.128  1.00 24.46           H
ATOM   1800  HG3 GLN A 138      13.281   1.159  10.248  1.00 24.46           H
ATOM   1801 HE21 GLN A 138      14.823  -0.038  12.231  1.00 34.62           H
ATOM   1802 HE22 GLN A 138      15.805  -1.298  11.507  1.00 34.62           H
ATOM   1803  N   TRP A 139      15.844   4.826   7.470  1.00 21.94           N
ATOM   1804  CA  TRP A 139      15.990   5.602   6.247  1.00 20.63           C
ATOM   1805  C   TRP A 139      17.448   5.809   5.848  1.00 17.92           C
ATOM   1806  O   TRP A 139      17.725   5.812   4.652  1.00 20.38           O
ATOM   1807  CB  TRP A 139      15.268   6.942   6.386  1.00 17.93           C
ATOM   1808  CG  TRP A 139      13.767   6.904   6.379  1.00 18.08           C
ATOM   1809  CD1 TRP A 139      12.976   5.811   6.308  1.00 17.56           C
ATOM   1810  CD2 TRP A 139      12.862   8.045   6.372  1.00 14.42           C
ATOM   1811  NE1 TRP A 139      11.652   6.186   6.272  1.00 17.26           N
ATOM   1812  CE2 TRP A 139      11.526   7.555   6.301  1.00 22.31           C
ATOM   1813  CE3 TRP A 139      13.037   9.444   6.398  1.00 24.05           C
ATOM   1814  CZ2 TRP A 139      10.424   8.411   6.245  1.00 22.76           C
ATOM   1815  CZ3 TRP A 139      11.932  10.312   6.331  1.00 23.96           C
ATOM   1816  CH2 TRP A 139      10.626   9.797   6.257  1.00 22.85           C
ATOM   1817  H   TRP A 139      15.471   5.297   8.283  1.00 26.33           H
ATOM   1818  HA  TRP A 139      15.512   5.054   5.434  1.00 24.76           H
ATOM   1819  HB2 TRP A 139      15.607   7.448   7.291  1.00 21.51           H
ATOM   1820  HB3 TRP A 139      15.569   7.585   5.558  1.00 21.51           H
ATOM   1821  HD1 TRP A 139      13.324   4.788   6.261  1.00 21.07           H
ATOM   1822  HE1 TRP A 139      10.895   5.524   6.191  1.00 20.71           H
ATOM   1823  HE3 TRP A 139      14.035   9.854   6.452  1.00 28.86           H
ATOM   1824  HZ2 TRP A 139       9.442   7.997   6.153  1.00 27.31           H
ATOM   1825  HZ3 TRP A 139      12.092  11.379   6.334  1.00 28.76           H
ATOM   1826  HH2 TRP A 139       9.780  10.467   6.197  1.00 27.42           H
ATOM   1827  N   ARG A 140      18.351   6.013   6.817  1.00 19.96           N
ATOM   1828  CA  ARG A 140      19.746   6.378   6.544  1.00 22.51           C
ATOM   1829  C   ARG A 140      20.738   5.212   6.721  1.00 23.57           C
ATOM   1830  O   ARG A 140      21.867   5.319   6.249  1.00 24.39           O
ATOM   1831  CB  ARG A 140      20.165   7.602   7.384  1.00 21.19           C
ATOM   1832  CG  ARG A 140      19.244   8.842   7.351  1.00 19.27           C
ATOM   1833  CD  ARG A 140      18.806   9.332   5.968  1.00 23.78           C
ATOM   1834  NE  ARG A 140      19.926   9.724   5.102  1.00 25.56           N
ATOM   1835  CZ  ARG A 140      20.373  10.959   4.857  1.00 22.71           C
ATOM   1836  NH1 ARG A 140      19.872  12.026   5.465  1.00 24.08           N
ATOM   1837  NH2 ARG A 140      21.350  11.135   3.977  1.00 21.90           N1+
ATOM   1838  H   ARG A 140      18.046   6.002   7.782  1.00 23.96           H
ATOM   1839  HA  ARG A 140      19.822   6.686   5.502  1.00 27.01           H
ATOM   1840  HB2 ARG A 140      20.229   7.285   8.425  1.00 25.43           H
ATOM   1841  HB3 ARG A 140      21.166   7.909   7.080  1.00 25.43           H
ATOM   1842  HG2 ARG A 140      18.335   8.616   7.905  1.00 23.12           H
ATOM   1843  HG3 ARG A 140      19.742   9.660   7.875  1.00 23.12           H
ATOM   1844  HD2 ARG A 140      18.255   8.534   5.472  1.00 28.54           H
ATOM   1845  HD3 ARG A 140      18.122  10.169   6.102  1.00 28.54           H
ATOM   1846  HE  ARG A 140      20.386   8.972   4.607  1.00 30.67           H
ATOM   1847 HH11 ARG A 140      19.154  11.923   6.166  1.00 28.90           H
ATOM   1848 HH12 ARG A 140      20.266  12.941   5.281  1.00 28.90           H
ATOM   1849 HH21 ARG A 140      21.757  10.335   3.507  1.00 26.27           H
ATOM   1850 HH22 ARG A 140      21.698  12.069   3.801  1.00 26.27           H
ATOM   1851  N   HIS A 141      20.344   4.128   7.406  1.00 21.55           N
ATOM   1852  CA  HIS A 141      21.219   3.039   7.861  1.00 23.13           C
ATOM   1853  C   HIS A 141      20.506   1.668   7.881  1.00 27.89           C
ATOM   1854  O   HIS A 141      20.802   0.851   8.753  1.00 22.62           O
ATOM   1855  CB  HIS A 141      21.781   3.376   9.263  1.00 27.45           C
ATOM   1856  CG  HIS A 141      22.455   4.718   9.386  1.00 22.94           C
ATOM   1857  ND1 HIS A 141      23.631   5.092   8.782  1.00 23.58           N
ATOM   1858  CD2 HIS A 141      21.983   5.819  10.050  1.00 26.43           C
ATOM   1859  CE1 HIS A 141      23.856   6.385   9.071  1.00 24.97           C
ATOM   1860  NE2 HIS A 141      22.888   6.871   9.864  1.00 21.55           N
ATOM   1861  H   HIS A 141      19.405   4.126   7.777  1.00 25.85           H
ATOM   1862  HA  HIS A 141      22.059   2.956   7.171  1.00 27.76           H
ATOM   1863  HB2 HIS A 141      22.516   2.617   9.535  1.00 32.94           H
ATOM   1864  HB3 HIS A 141      20.978   3.327   9.997  1.00 32.94           H
ATOM   1865  HD1 HIS A 141      24.211   4.499   8.204  1.00 28.30           H
ATOM   1866  HD2 HIS A 141      21.047   5.877  10.584  1.00 31.72           H
ATOM   1867  HE1 HIS A 141      24.698   6.958   8.710  1.00 29.97           H
ATOM   1868  N   PHE A 142      19.600   1.371   6.928  1.00 26.82           N
ATOM   1869  CA  PHE A 142      18.825   0.120   6.923  1.00 25.11           C
ATOM   1870  C   PHE A 142      19.766  -1.085   6.903  1.00 30.72           C
ATOM   1871  O   PHE A 142      20.638  -1.180   6.041  1.00 22.11           O
ATOM   1872  CB  PHE A 142      17.906   0.007   5.694  1.00 22.95           C
ATOM   1873  CG  PHE A 142      16.915  -1.144   5.759  1.00 25.73           C
ATOM   1874  CD1 PHE A 142      15.578  -0.906   6.131  1.00 27.44           C
ATOM   1875  CD2 PHE A 142      17.323  -2.458   5.454  1.00 23.94           C
ATOM   1876  CE1 PHE A 142      14.666  -1.973   6.220  1.00 24.12           C
ATOM   1877  CE2 PHE A 142      16.423  -3.530   5.581  1.00 33.49           C
ATOM   1878  CZ  PHE A 142      15.091  -3.287   5.960  1.00 29.00           C
ATOM   1879  H   PHE A 142      19.418   2.047   6.198  1.00 32.18           H
ATOM   1880  HA  PHE A 142      18.206   0.098   7.822  1.00 30.13           H
ATOM   1881  HB2 PHE A 142      17.353   0.926   5.570  1.00 27.54           H
ATOM   1882  HB3 PHE A 142      18.517  -0.113   4.804  1.00 27.54           H
ATOM   1883  HD1 PHE A 142      15.250   0.097   6.362  1.00 32.93           H
ATOM   1884  HD2 PHE A 142      18.338  -2.653   5.138  1.00 28.72           H
ATOM   1885  HE1 PHE A 142      13.641  -1.783   6.506  1.00 28.95           H
ATOM   1886  HE2 PHE A 142      16.745  -4.536   5.357  1.00 40.19           H
ATOM   1887  HZ  PHE A 142      14.393  -4.107   6.044  1.00 34.80           H
ATOM   1888  N   GLY A 143      19.551  -2.026   7.825  1.00 28.91           N
ATOM   1889  CA  GLY A 143      20.323  -3.265   7.894  1.00 35.23           C
ATOM   1890  C   GLY A 143      21.591  -3.163   8.750  1.00 32.31           C
ATOM   1891  O   GLY A 143      22.188  -4.202   9.021  1.00 27.86           O
ATOM   1892  H   GLY A 143      18.841  -1.868   8.525  1.00 34.69           H
ATOM   1893  HA2 GLY A 143      19.685  -4.030   8.333  1.00 42.27           H
ATOM   1894  HA3 GLY A 143      20.615  -3.571   6.889  1.00 42.27           H
ATOM   1895  N   ALA A 144      21.983  -1.963   9.203  1.00 21.81           N
ATOM   1896  CA  ALA A 144      23.020  -1.792  10.220  1.00 26.71           C
ATOM   1897  C   ALA A 144      22.549  -2.367  11.562  1.00 30.78           C
ATOM   1898  O   ALA A 144      21.349  -2.439  11.827  1.00 26.71           O
ATOM   1899  CB  ALA A 144      23.356  -0.307  10.373  1.00 28.58           C
ATOM   1900  H   ALA A 144      21.447  -1.141   8.955  1.00 26.17           H
ATOM   1901  HA  ALA A 144      23.928  -2.308   9.902  1.00 32.05           H
ATOM   1902  HB1 ALA A 144      24.139  -0.180  11.120  1.00 34.30           H
ATOM   1903  HB2 ALA A 144      23.703   0.095   9.425  1.00 34.30           H
ATOM   1904  HB3 ALA A 144      22.476   0.248  10.692  1.00 34.30           H
ATOM   1905  N   GLU A 145      23.492  -2.790  12.406  1.00 25.14           N
ATOM   1906  CA  GLU A 145      23.189  -3.286  13.744  1.00 27.22           C
ATOM   1907  C   GLU A 145      22.959  -2.107  14.701  1.00 22.99           C
ATOM   1908  O   GLU A 145      23.861  -1.304  14.942  1.00 25.98           O
ATOM   1909  CB  GLU A 145      24.287  -4.265  14.205  1.00 31.10           C
ATOM   1910  CG  GLU A 145      25.715  -3.690  14.261  1.00 45.99           C
ATOM   1911  CD  GLU A 145      26.758  -4.794  14.448  1.00 53.40           C
ATOM   1912  OE1 GLU A 145      26.585  -5.602  15.389  1.00 46.70           O
ATOM   1913  OE2 GLU A 145      27.716  -4.807  13.642  1.00 55.43           O1-
ATOM   1914  H   GLU A 145      24.465  -2.704  12.153  1.00 30.17           H
ATOM   1915  HA  GLU A 145      22.269  -3.871  13.686  1.00 32.67           H
ATOM   1916  HB2 GLU A 145      24.020  -4.621  15.201  1.00 37.32           H
ATOM   1917  HB3 GLU A 145      24.284  -5.129  13.538  1.00 37.32           H
ATOM   1918  HG2 GLU A 145      25.946  -3.106  13.370  1.00 55.19           H
ATOM   1919  HG3 GLU A 145      25.763  -3.044  15.138  1.00 55.19           H
ATOM   1920  N   TYR A 146      21.736  -1.984  15.235  1.00 19.72           N
ATOM   1921  CA  TYR A 146      21.406  -0.920  16.177  1.00 22.16           C
ATOM   1922  C   TYR A 146      22.019  -1.213  17.554  1.00 29.87           C
ATOM   1923  O   TYR A 146      21.823  -2.292  18.116  1.00 31.21           O
ATOM   1924  CB  TYR A 146      19.888  -0.748  16.271  1.00 23.65           C
ATOM   1925  CG  TYR A 146      19.489   0.528  16.985  1.00 27.43           C
ATOM   1926  CD1 TYR A 146      19.525   1.748  16.283  1.00 22.38           C
ATOM   1927  CD2 TYR A 146      19.114   0.508  18.342  1.00 28.12           C
ATOM   1928  CE1 TYR A 146      19.179   2.945  16.922  1.00 22.38           C
ATOM   1929  CE2 TYR A 146      18.760   1.703  18.992  1.00 25.63           C
ATOM   1930  CZ  TYR A 146      18.783   2.920  18.274  1.00 23.23           C
ATOM   1931  OH  TYR A 146      18.410   4.078  18.868  1.00 26.34           O
ATOM   1932  H   TYR A 146      21.015  -2.651  14.999  1.00 23.67           H
ATOM   1933  HA  TYR A 146      21.815   0.016  15.791  1.00 26.59           H
ATOM   1934  HB2 TYR A 146      19.487  -0.712  15.258  1.00 28.38           H
ATOM   1935  HB3 TYR A 146      19.450  -1.608  16.778  1.00 28.38           H
ATOM   1936  HD1 TYR A 146      19.835   1.767  15.253  1.00 26.85           H
ATOM   1937  HD2 TYR A 146      19.109  -0.422  18.891  1.00 33.75           H
ATOM   1938  HE1 TYR A 146      19.218   3.883  16.387  1.00 26.85           H
ATOM   1939  HE2 TYR A 146      18.477   1.693  20.035  1.00 30.76           H
ATOM   1940  HH  TYR A 146      18.115   3.965  19.780  1.00 31.61           H
ATOM   1941  N   ARG A 147      22.742  -0.218  18.081  1.00 23.01           N
ATOM   1942  CA  ARG A 147      23.313  -0.164  19.428  1.00 29.84           C
ATOM   1943  C   ARG A 147      22.409   0.718  20.304  1.00 26.69           C
ATOM   1944  O   ARG A 147      21.469   0.199  20.903  1.00 25.55           O
ATOM   1945  CB  ARG A 147      24.770   0.325  19.342  1.00 31.90           C
ATOM   1946  CG  ARG A 147      25.769  -0.723  18.809  1.00 30.81           C
ATOM   1947  CD  ARG A 147      26.495  -0.267  17.536  1.00 36.33           C
ATOM   1948  NE  ARG A 147      27.344   0.923  17.754  1.00 43.69           N
ATOM   1949  CZ  ARG A 147      27.880   1.673  16.779  1.00 50.52           C
ATOM   1950  NH1 ARG A 147      27.699   1.359  15.499  1.00 44.23           N
ATOM   1951  NH2 ARG A 147      28.599   2.755  17.076  1.00 47.03           N1+
ATOM   1952  H   ARG A 147      22.844   0.621  17.527  1.00 27.61           H
ATOM   1953  HA  ARG A 147      23.316  -1.155  19.883  1.00 35.81           H
ATOM   1954  HB2 ARG A 147      24.792   1.208  18.708  1.00 38.27           H
ATOM   1955  HB3 ARG A 147      25.101   0.610  20.343  1.00 38.27           H
ATOM   1956  HG2 ARG A 147      26.512  -0.934  19.579  1.00 36.97           H
ATOM   1957  HG3 ARG A 147      25.247  -1.654  18.590  1.00 36.97           H
ATOM   1958  HD2 ARG A 147      27.121  -1.087  17.186  1.00 43.59           H
ATOM   1959  HD3 ARG A 147      25.751  -0.053  16.768  1.00 43.59           H
ATOM   1960  HE  ARG A 147      27.504   1.203  18.711  1.00 52.43           H
ATOM   1961 HH11 ARG A 147      27.149   0.550  15.256  1.00 53.08           H
ATOM   1962 HH12 ARG A 147      28.087   1.942  14.768  1.00 53.08           H
ATOM   1963 HH21 ARG A 147      28.746   3.021  18.040  1.00 56.44           H
ATOM   1964 HH22 ARG A 147      28.978   3.320  16.329  1.00 56.44           H
ATOM   1965  N   ASP A 148      22.644   2.034  20.329  1.00 27.39           N
ATOM   1966  CA  ASP A 148      21.782   3.006  20.996  1.00 29.48           C
ATOM   1967  C   ASP A 148      21.632   4.282  20.145  1.00 26.66           C
ATOM   1968  O   ASP A 148      22.207   4.412  19.062  1.00 26.80           O
ATOM   1969  CB  ASP A 148      22.286   3.319  22.422  1.00 28.00           C
ATOM   1970  CG  ASP A 148      23.732   3.800  22.405  1.00 31.38           C
ATOM   1971  OD1 ASP A 148      23.926   4.988  22.067  1.00 26.46           O
ATOM   1972  OD2 ASP A 148      24.624   2.979  22.713  1.00 43.09           O1-
ATOM   1973  H   ASP A 148      23.431   2.406  19.817  1.00 32.87           H
ATOM   1974  HA  ASP A 148      20.783   2.581  21.091  1.00 35.38           H
ATOM   1975  HB2 ASP A 148      21.655   4.102  22.843  1.00 33.60           H
ATOM   1976  HB3 ASP A 148      22.202   2.410  23.018  1.00 33.60           H
ATOM   1977  N   MET A 149      20.816   5.220  20.631  1.00 26.24           N
ATOM   1978  CA  MET A 149      20.506   6.469  19.948  1.00 22.49           C
ATOM   1979  C   MET A 149      21.717   7.406  19.798  1.00 29.33           C
ATOM   1980  O   MET A 149      21.672   8.291  18.952  1.00 25.92           O
ATOM   1981  CB  MET A 149      19.357   7.173  20.675  1.00 20.72           C
ATOM   1982  CG  MET A 149      19.726   7.535  22.117  1.00 28.08           C
ATOM   1983  SD  MET A 149      18.506   8.546  22.968  1.00 39.81           S
ATOM   1984  CE  MET A 149      19.478   8.917  24.451  1.00 34.95           C
ATOM   1985  H   MET A 149      20.351   5.040  21.511  1.00 31.49           H
ATOM   1986  HA  MET A 149      20.156   6.217  18.947  1.00 26.98           H
ATOM   1987  HB2 MET A 149      19.110   8.083  20.133  1.00 24.86           H
ATOM   1988  HB3 MET A 149      18.474   6.538  20.670  1.00 24.86           H
ATOM   1989  HG2 MET A 149      19.876   6.620  22.692  1.00 33.70           H
ATOM   1990  HG3 MET A 149      20.662   8.085  22.117  1.00 33.70           H
ATOM   1991  HE1 MET A 149      18.870   9.473  25.162  1.00 41.94           H
ATOM   1992  HE2 MET A 149      19.817   7.987  24.905  1.00 41.94           H
ATOM   1993  HE3 MET A 149      20.352   9.509  24.180  1.00 41.94           H
ATOM   1994  N   GLU A 150      22.772   7.273  20.612  1.00 30.95           N
ATOM   1995  CA  GLU A 150      23.959   8.134  20.549  1.00 28.43           C
ATOM   1996  C   GLU A 150      25.044   7.590  19.592  1.00 32.15           C
ATOM   1997  O   GLU A 150      25.995   8.306  19.275  1.00 35.64           O
ATOM   1998  CB  GLU A 150      24.508   8.381  21.968  1.00 40.51           C
ATOM   1999  CG  GLU A 150      23.554   9.213  22.850  1.00 36.52           C
ATOM   2000  CD  GLU A 150      23.815   9.029  24.348  1.00 55.64           C
ATOM   2001  OE1 GLU A 150      24.988   9.191  24.755  1.00 63.26           O
ATOM   2002  OE2 GLU A 150      22.828   8.772  25.076  1.00 56.89           O1-
ATOM   2003  H   GLU A 150      22.795   6.510  21.277  1.00 37.14           H
ATOM   2004  HA  GLU A 150      23.654   9.109  20.166  1.00 34.12           H
ATOM   2005  HB2 GLU A 150      24.714   7.427  22.452  1.00 48.61           H
ATOM   2006  HB3 GLU A 150      25.452   8.921  21.887  1.00 48.61           H
ATOM   2007  HG2 GLU A 150      23.744  10.258  22.604  1.00 43.83           H
ATOM   2008  HG3 GLU A 150      22.514   8.990  22.630  1.00 43.83           H
ATOM   2009  N   SER A 151      24.935   6.325  19.160  1.00 29.36           N
ATOM   2010  CA  SER A 151      25.943   5.626  18.366  1.00 36.04           C
ATOM   2011  C   SER A 151      26.182   6.277  16.996  1.00 39.90           C
ATOM   2012  O   SER A 151      25.244   6.736  16.348  1.00 31.38           O
ATOM   2013  CB  SER A 151      25.484   4.180  18.163  1.00 34.31           C
ATOM   2014  OG  SER A 151      25.412   3.496  19.394  1.00 34.18           O
ATOM   2015  H   SER A 151      24.147   5.776  19.482  1.00 35.24           H
ATOM   2016  HA  SER A 151      26.887   5.606  18.911  1.00 43.25           H
ATOM   2017  HB2 SER A 151      24.494   4.187  17.714  1.00 41.17           H
ATOM   2018  HB3 SER A 151      26.163   3.663  17.490  1.00 41.17           H
ATOM   2019  HG  SER A 151      26.279   3.500  19.806  1.00 41.02           H
ATOM   2020  N   ASP A 152      27.440   6.272  16.536  1.00 38.37           N
ATOM   2021  CA  ASP A 152      27.789   6.690  15.180  1.00 38.90           C
ATOM   2022  C   ASP A 152      27.561   5.519  14.214  1.00 34.71           C
ATOM   2023  O   ASP A 152      28.186   4.461  14.348  1.00 39.07           O
ATOM   2024  CB  ASP A 152      29.243   7.180  15.124  1.00 40.25           C
ATOM   2025  CG  ASP A 152      29.549   7.679  13.711  1.00 43.75           C
ATOM   2026  OD1 ASP A 152      29.893   6.833  12.858  1.00 53.58           O
ATOM   2027  OD2 ASP A 152      29.417   8.900  13.489  1.00 48.32           O1-
ATOM   2028  H   ASP A 152      28.178   5.901  17.111  1.00 46.04           H
ATOM   2029  HA  ASP A 152      27.150   7.528  14.892  1.00 46.68           H
ATOM   2030  HB2 ASP A 152      29.360   7.992  15.843  1.00 48.31           H
ATOM   2031  HB3 ASP A 152      29.890   6.334  15.359  1.00 48.31           H
ATOM   2032  N   TYR A 153      26.676   5.740  13.237  1.00 29.07           N
ATOM   2033  CA  TYR A 153      26.315   4.783  12.197  1.00 34.47           C
ATOM   2034  C   TYR A 153      26.831   5.190  10.810  1.00 34.02           C
ATOM   2035  O   TYR A 153      26.411   4.598   9.818  1.00 33.36           O
ATOM   2036  CB  TYR A 153      24.794   4.589  12.196  1.00 21.32           C
ATOM   2037  CG  TYR A 153      24.243   4.047  13.497  1.00 29.10           C
ATOM   2038  CD1 TYR A 153      23.391   4.841  14.291  1.00 30.41           C
ATOM   2039  CD2 TYR A 153      24.552   2.730  13.892  1.00 28.90           C
ATOM   2040  CE1 TYR A 153      22.822   4.308  15.457  1.00 27.83           C
ATOM   2041  CE2 TYR A 153      24.005   2.199  15.073  1.00 24.56           C
ATOM   2042  CZ  TYR A 153      23.118   2.985  15.838  1.00 27.83           C
ATOM   2043  OH  TYR A 153      22.525   2.488  16.950  1.00 26.03           O
ATOM   2044  H   TYR A 153      26.203   6.635  13.212  1.00 34.88           H
ATOM   2045  HA  TYR A 153      26.759   3.822  12.431  1.00 41.36           H
ATOM   2046  HB2 TYR A 153      24.313   5.539  11.965  1.00 25.58           H
ATOM   2047  HB3 TYR A 153      24.531   3.881  11.409  1.00 25.58           H
ATOM   2048  HD1 TYR A 153      23.172   5.860  14.012  1.00 36.49           H
ATOM   2049  HD2 TYR A 153      25.209   2.126  13.285  1.00 34.68           H
ATOM   2050  HE1 TYR A 153      22.170   4.907  16.075  1.00 33.39           H
ATOM   2051  HE2 TYR A 153      24.246   1.192  15.379  1.00 29.48           H
ATOM   2052  HH  TYR A 153      21.856   3.096  17.284  1.00 31.24           H
ATOM   2053  N   SER A 154      27.723   6.188  10.723  1.00 37.10           N
ATOM   2054  CA  SER A 154      28.259   6.696   9.462  1.00 39.99           C
ATOM   2055  C   SER A 154      28.873   5.555   8.642  1.00 34.44           C
ATOM   2056  O   SER A 154      29.748   4.832   9.118  1.00 40.29           O
ATOM   2057  CB  SER A 154      29.305   7.787   9.729  1.00 36.21           C
ATOM   2058  OG  SER A 154      28.742   8.861  10.453  1.00 41.68           O
ATOM   2059  H   SER A 154      28.060   6.616  11.575  1.00 44.52           H
ATOM   2060  HA  SER A 154      27.447   7.146   8.889  1.00 47.99           H
ATOM   2061  HB2 SER A 154      30.152   7.378  10.279  1.00 43.46           H
ATOM   2062  HB3 SER A 154      29.659   8.169   8.772  1.00 43.46           H
ATOM   2063  HG  SER A 154      28.812   8.666  11.395  1.00 50.01           H
ATOM   2064  N   GLY A 155      28.373   5.382   7.410  1.00 27.44           N
ATOM   2065  CA  GLY A 155      28.818   4.353   6.475  1.00 33.49           C
ATOM   2066  C   GLY A 155      28.333   2.929   6.790  1.00 40.26           C
ATOM   2067  O   GLY A 155      28.714   2.003   6.075  1.00 40.71           O
ATOM   2068  H   GLY A 155      27.637   6.001   7.102  1.00 32.93           H
ATOM   2069  HA2 GLY A 155      28.461   4.621   5.482  1.00 40.19           H
ATOM   2070  HA3 GLY A 155      29.909   4.342   6.472  1.00 40.19           H
ATOM   2071  N   GLN A 156      27.486   2.747   7.814  1.00 36.40           N
ATOM   2072  CA  GLN A 156      26.834   1.482   8.141  1.00 30.37           C
ATOM   2073  C   GLN A 156      25.418   1.463   7.566  1.00 28.94           C
ATOM   2074  O   GLN A 156      24.695   2.458   7.633  1.00 25.78           O
ATOM   2075  CB  GLN A 156      26.789   1.266   9.664  1.00 38.48           C
ATOM   2076  CG  GLN A 156      28.185   1.173  10.292  1.00 41.02           C
ATOM   2077  CD  GLN A 156      28.087   0.832  11.776  1.00 43.65           C
ATOM   2078  OE1 GLN A 156      27.852   1.695  12.609  1.00 47.81           O
ATOM   2079  NE2 GLN A 156      28.250  -0.440  12.130  1.00 53.47           N
ATOM   2080  H   GLN A 156      27.227   3.548   8.374  1.00 43.68           H
ATOM   2081  HA  GLN A 156      27.402   0.656   7.715  1.00 36.45           H
ATOM   2082  HB2 GLN A 156      26.232   2.075  10.137  1.00 46.18           H
ATOM   2083  HB3 GLN A 156      26.258   0.338   9.869  1.00 46.18           H
ATOM   2084  HG2 GLN A 156      28.775   0.422   9.767  1.00 49.23           H
ATOM   2085  HG3 GLN A 156      28.646   2.158  10.198  1.00 49.23           H
ATOM   2086 HE21 GLN A 156      28.449  -1.140  11.433  1.00 64.17           H
ATOM   2087 HE22 GLN A 156      28.194  -0.688  13.105  1.00 64.17           H
ATOM   2088  N   GLY A 157      25.024   0.311   7.018  1.00 24.50           N
ATOM   2089  CA  GLY A 157      23.703   0.097   6.444  1.00 34.41           C
ATOM   2090  C   GLY A 157      23.502   0.863   5.132  1.00 36.81           C
ATOM   2091  O   GLY A 157      24.418   1.495   4.599  1.00 26.91           O
ATOM   2092  H   GLY A 157      25.673  -0.464   6.995  1.00 29.40           H
ATOM   2093  HA2 GLY A 157      23.570  -0.968   6.258  1.00 41.29           H
ATOM   2094  HA3 GLY A 157      22.956   0.437   7.160  1.00 41.29           H
ATOM   2095  N   VAL A 158      22.273   0.776   4.616  1.00 26.60           N
ATOM   2096  CA  VAL A 158      21.847   1.370   3.352  1.00 24.21           C
ATOM   2097  C   VAL A 158      21.204   2.728   3.648  1.00 23.21           C
ATOM   2098  O   VAL A 158      20.189   2.794   4.343  1.00 23.66           O
ATOM   2099  CB  VAL A 158      20.874   0.413   2.622  1.00 25.20           C
ATOM   2100  CG1 VAL A 158      20.282   1.059   1.359  1.00 26.37           C
ATOM   2101  CG2 VAL A 158      21.571  -0.901   2.224  1.00 30.62           C
ATOM   2102  H   VAL A 158      21.575   0.262   5.135  1.00 31.92           H
ATOM   2103  HA  VAL A 158      22.717   1.515   2.711  1.00 29.05           H
ATOM   2104  HB  VAL A 158      20.052   0.170   3.291  1.00 30.24           H
ATOM   2105 HG11 VAL A 158      19.609   0.360   0.862  1.00 31.65           H
ATOM   2106 HG12 VAL A 158      19.712   1.951   1.613  1.00 31.65           H
ATOM   2107 HG13 VAL A 158      21.087   1.325   0.681  1.00 31.65           H
ATOM   2108 HG21 VAL A 158      20.866  -1.558   1.713  1.00 36.74           H
ATOM   2109 HG22 VAL A 158      22.412  -0.693   1.562  1.00 36.74           H
ATOM   2110 HG23 VAL A 158      21.938  -1.418   3.110  1.00 36.74           H
ATOM   2111  N   ASP A 159      21.764   3.791   3.063  1.00 21.34           N
ATOM   2112  CA  ASP A 159      21.150   5.112   3.048  1.00 21.51           C
ATOM   2113  C   ASP A 159      20.115   5.127   1.920  1.00 20.86           C
ATOM   2114  O   ASP A 159      20.386   5.553   0.793  1.00 21.40           O
ATOM   2115  CB  ASP A 159      22.222   6.200   2.906  1.00 25.96           C
ATOM   2116  CG  ASP A 159      21.655   7.618   3.000  1.00 25.93           C
ATOM   2117  OD1 ASP A 159      20.414   7.776   3.056  1.00 21.52           O
ATOM   2118  OD2 ASP A 159      22.480   8.552   3.008  1.00 22.42           O1-
ATOM   2119  H   ASP A 159      22.606   3.668   2.521  1.00 25.60           H
ATOM   2120  HA  ASP A 159      20.638   5.261   3.996  1.00 25.81           H
ATOM   2121  HB2 ASP A 159      23.005   6.083   3.656  1.00 31.15           H
ATOM   2122  HB3 ASP A 159      22.741   6.105   1.953  1.00 31.15           H
ATOM   2123  N   GLN A 160      18.915   4.643   2.248  1.00 16.57           N
ATOM   2124  CA  GLN A 160      17.812   4.553   1.313  1.00 16.30           C
ATOM   2125  C   GLN A 160      17.404   5.931   0.814  1.00 15.54           C
ATOM   2126  O   GLN A 160      17.021   6.039  -0.342  1.00 17.63           O
ATOM   2127  CB  GLN A 160      16.595   3.877   1.941  1.00 16.25           C
ATOM   2128  CG  GLN A 160      16.859   2.458   2.438  1.00 18.18           C
ATOM   2129  CD  GLN A 160      15.558   1.908   2.982  1.00 15.37           C
ATOM   2130  OE1 GLN A 160      14.746   1.355   2.251  1.00 16.98           O
ATOM   2131  NE2 GLN A 160      15.317   2.137   4.260  1.00 17.14           N
ATOM   2132  H   GLN A 160      18.752   4.349   3.202  1.00 19.89           H
ATOM   2133  HA  GLN A 160      18.136   3.951   0.463  1.00 19.56           H
ATOM   2134  HB2 GLN A 160      16.234   4.485   2.771  1.00 19.50           H
ATOM   2135  HB3 GLN A 160      15.802   3.835   1.192  1.00 19.50           H
ATOM   2136  HG2 GLN A 160      17.167   1.858   1.582  1.00 21.82           H
ATOM   2137  HG3 GLN A 160      17.622   2.459   3.218  1.00 21.82           H
ATOM   2138 HE21 GLN A 160      16.007   2.599   4.836  1.00 20.57           H
ATOM   2139 HE22 GLN A 160      14.447   1.829   4.666  1.00 20.57           H
ATOM   2140  N   LEU A 161      17.431   6.955   1.681  1.00 21.29           N
ATOM   2141  CA  LEU A 161      16.977   8.298   1.351  1.00 15.87           C
ATOM   2142  C   LEU A 161      17.839   8.883   0.237  1.00 18.35           C
ATOM   2143  O   LEU A 161      17.293   9.355  -0.758  1.00 14.33           O
ATOM   2144  CB  LEU A 161      16.981   9.174   2.614  1.00 16.39           C
ATOM   2145  CG  LEU A 161      16.612  10.656   2.387  1.00 16.88           C
ATOM   2146  CD1 LEU A 161      15.268  10.858   1.667  1.00 15.70           C
ATOM   2147  CD2 LEU A 161      16.546  11.337   3.760  1.00 12.50           C
ATOM   2148  H   LEU A 161      17.801   6.800   2.610  1.00 25.55           H
ATOM   2149  HA  LEU A 161      15.952   8.224   0.989  1.00 19.04           H
ATOM   2150  HB2 LEU A 161      16.272   8.739   3.320  1.00 19.66           H
ATOM   2151  HB3 LEU A 161      17.971   9.131   3.067  1.00 19.66           H
ATOM   2152  HG  LEU A 161      17.403  11.132   1.807  1.00 20.26           H
ATOM   2153 HD11 LEU A 161      15.061  11.924   1.582  1.00 18.84           H
ATOM   2154 HD12 LEU A 161      15.306  10.441   0.662  1.00 18.84           H
ATOM   2155 HD13 LEU A 161      14.465  10.382   2.228  1.00 18.84           H
ATOM   2156 HD21 LEU A 161      16.264  12.380   3.652  1.00 15.00           H
ATOM   2157 HD22 LEU A 161      15.812  10.841   4.399  1.00 15.00           H
ATOM   2158 HD23 LEU A 161      17.522  11.296   4.236  1.00 15.00           H
ATOM   2159  N   GLN A 162      19.169   8.819   0.389  1.00 18.82           N
ATOM   2160  CA  GLN A 162      20.080   9.337  -0.621  1.00 17.37           C
ATOM   2161  C   GLN A 162      19.993   8.516  -1.910  1.00 17.34           C
ATOM   2162  O   GLN A 162      20.038   9.108  -2.980  1.00 17.59           O
ATOM   2163  CB  GLN A 162      21.513   9.454  -0.076  1.00 23.05           C
ATOM   2164  CG  GLN A 162      22.439  10.244  -1.019  1.00 22.43           C
ATOM   2165  CD  GLN A 162      21.902  11.649  -1.305  1.00 26.00           C
ATOM   2166  OE1 GLN A 162      21.552  12.405  -0.401  1.00 23.72           O
ATOM   2167  NE2 GLN A 162      21.826  12.027  -2.577  1.00 21.72           N
ATOM   2168  H   GLN A 162      19.560   8.391   1.221  1.00 22.58           H
ATOM   2169  HA  GLN A 162      19.737  10.344  -0.853  1.00 20.84           H
ATOM   2170  HB2 GLN A 162      21.491   9.950   0.894  1.00 27.66           H
ATOM   2171  HB3 GLN A 162      21.925   8.453   0.059  1.00 27.66           H
ATOM   2172  HG2 GLN A 162      23.380  10.357  -0.482  1.00 26.92           H
ATOM   2173  HG3 GLN A 162      22.611   9.692  -1.944  1.00 26.92           H
ATOM   2174 HE21 GLN A 162      22.096  11.385  -3.314  1.00 26.07           H
ATOM   2175 HE22 GLN A 162      21.476  12.941  -2.807  1.00 26.07           H
ATOM   2176  N   ARG A 163      19.838   7.184  -1.828  1.00 22.60           N
ATOM   2177  CA  ARG A 163      19.655   6.332  -3.008  1.00 20.22           C
ATOM   2178  C   ARG A 163      18.376   6.651  -3.777  1.00 21.19           C
ATOM   2179  O   ARG A 163      18.386   6.605  -5.005  1.00 14.83           O
ATOM   2180  CB  ARG A 163      19.678   4.852  -2.633  1.00 23.10           C
ATOM   2181  CG  ARG A 163      21.099   4.399  -2.285  1.00 32.65           C
ATOM   2182  CD  ARG A 163      21.034   2.990  -1.708  1.00 31.97           C
ATOM   2183  NE  ARG A 163      22.362   2.499  -1.316  1.00 40.35           N
ATOM   2184  CZ  ARG A 163      23.256   1.915  -2.121  1.00 52.36           C
ATOM   2185  NH1 ARG A 163      23.050   1.815  -3.436  1.00 53.72           N
ATOM   2186  NH2 ARG A 163      24.374   1.426  -1.593  1.00 46.10           N1+
ATOM   2187  H   ARG A 163      19.836   6.745  -0.916  1.00 27.12           H
ATOM   2188  HA  ARG A 163      20.485   6.516  -3.692  1.00 24.26           H
ATOM   2189  HB2 ARG A 163      18.987   4.656  -1.811  1.00 27.72           H
ATOM   2190  HB3 ARG A 163      19.352   4.268  -3.495  1.00 27.72           H
ATOM   2191  HG2 ARG A 163      21.720   4.414  -3.180  1.00 39.18           H
ATOM   2192  HG3 ARG A 163      21.536   5.063  -1.540  1.00 39.18           H
ATOM   2193  HD2 ARG A 163      20.388   3.003  -0.829  1.00 38.36           H
ATOM   2194  HD3 ARG A 163      20.590   2.317  -2.444  1.00 38.36           H
ATOM   2195  HE  ARG A 163      22.604   2.590  -0.339  1.00 48.42           H
ATOM   2196 HH11 ARG A 163      22.206   2.199  -3.835  1.00 64.47           H
ATOM   2197 HH12 ARG A 163      23.739   1.381  -4.028  1.00 64.47           H
ATOM   2198 HH21 ARG A 163      24.532   1.502  -0.598  1.00 55.33           H
ATOM   2199 HH22 ARG A 163      25.062   0.984  -2.182  1.00 55.33           H
ATOM   2200  N   VAL A 164      17.283   6.950  -3.064  1.00 17.04           N
ATOM   2201  CA  VAL A 164      16.025   7.391  -3.653  1.00 16.40           C
ATOM   2202  C   VAL A 164      16.264   8.668  -4.456  1.00 15.11           C
ATOM   2203  O   VAL A 164      15.871   8.735  -5.614  1.00 14.58           O
ATOM   2204  CB  VAL A 164      14.939   7.548  -2.563  1.00 19.11           C
ATOM   2205  CG1 VAL A 164      13.807   8.509  -2.957  1.00 19.11           C
ATOM   2206  CG2 VAL A 164      14.330   6.178  -2.237  1.00 21.26           C
ATOM   2207  H   VAL A 164      17.350   6.942  -2.055  1.00 20.45           H
ATOM   2208  HA  VAL A 164      15.691   6.625  -4.349  1.00 19.68           H
ATOM   2209  HB  VAL A 164      15.393   7.935  -1.652  1.00 22.93           H
ATOM   2210 HG11 VAL A 164      13.078   8.559  -2.151  1.00 22.93           H
ATOM   2211 HG12 VAL A 164      14.193   9.516  -3.110  1.00 22.93           H
ATOM   2212 HG13 VAL A 164      13.320   8.166  -3.869  1.00 22.93           H
ATOM   2213 HG21 VAL A 164      13.599   6.284  -1.437  1.00 25.51           H
ATOM   2214 HG22 VAL A 164      13.834   5.762  -3.112  1.00 25.51           H
ATOM   2215 HG23 VAL A 164      15.105   5.486  -1.913  1.00 25.51           H
ATOM   2216  N   ILE A 165      16.910   9.662  -3.842  1.00 15.82           N
ATOM   2217  CA  ILE A 165      17.229  10.942  -4.473  1.00 15.07           C
ATOM   2218  C   ILE A 165      18.098  10.721  -5.719  1.00 14.60           C
ATOM   2219  O   ILE A 165      17.791  11.271  -6.775  1.00 16.66           O
ATOM   2220  CB  ILE A 165      17.880  11.870  -3.424  1.00 14.67           C
ATOM   2221  CG1 ILE A 165      16.831  12.237  -2.348  1.00 13.55           C
ATOM   2222  CG2 ILE A 165      18.477  13.135  -4.066  1.00 18.60           C
ATOM   2223  CD1 ILE A 165      17.438  12.703  -1.022  1.00 19.11           C
ATOM   2224  H   ILE A 165      17.204   9.530  -2.883  1.00 18.99           H
ATOM   2225  HA  ILE A 165      16.293  11.402  -4.792  1.00 18.08           H
ATOM   2226  HB  ILE A 165      18.696  11.331  -2.941  1.00 17.61           H
ATOM   2227 HG12 ILE A 165      16.174  13.009  -2.746  1.00 16.26           H
ATOM   2228 HG13 ILE A 165      16.203  11.378  -2.116  1.00 16.26           H
ATOM   2229 HG21 ILE A 165      18.914  13.778  -3.304  1.00 22.33           H
ATOM   2230 HG22 ILE A 165      19.273  12.864  -4.759  1.00 22.33           H
ATOM   2231 HG23 ILE A 165      17.699  13.683  -4.596  1.00 22.33           H
ATOM   2232 HD11 ILE A 165      16.635  12.979  -0.337  1.00 22.93           H
ATOM   2233 HD12 ILE A 165      18.026  11.903  -0.575  1.00 22.93           H
ATOM   2234 HD13 ILE A 165      18.085  13.561  -1.182  1.00 22.93           H
ATOM   2235  N   ASP A 166      19.169   9.932  -5.594  1.00 18.53           N
ATOM   2236  CA  ASP A 166      20.074   9.618  -6.695  1.00 18.27           C
ATOM   2237  C   ASP A 166      19.347   8.950  -7.868  1.00 17.43           C
ATOM   2238  O   ASP A 166      19.577   9.342  -9.011  1.00 19.56           O
ATOM   2239  CB  ASP A 166      21.270   8.782  -6.217  1.00 20.77           C
ATOM   2240  CG  ASP A 166      22.272   9.509  -5.320  1.00 26.35           C
ATOM   2241  OD1 ASP A 166      23.203   8.817  -4.854  1.00 26.03           O
ATOM   2242  OD2 ASP A 166      22.132  10.737  -5.140  1.00 25.21           O1-
ATOM   2243  H   ASP A 166      19.389   9.544  -4.688  1.00 22.23           H
ATOM   2244  HA  ASP A 166      20.470  10.566  -7.061  1.00 21.92           H
ATOM   2245  HB2 ASP A 166      20.932   7.883  -5.703  1.00 24.92           H
ATOM   2246  HB3 ASP A 166      21.822   8.403  -7.077  1.00 24.92           H
ATOM   2247  N   THR A 167      18.460   7.977  -7.602  1.00 13.94           N
ATOM   2248  CA  THR A 167      17.665   7.324  -8.646  1.00 13.14           C
ATOM   2249  C   THR A 167      16.688   8.297  -9.305  1.00 17.08           C
ATOM   2250  O   THR A 167      16.566   8.278 -10.521  1.00 14.69           O
ATOM   2251  CB  THR A 167      16.954   6.053  -8.146  1.00 13.67           C
ATOM   2252  OG1 THR A 167      17.921   5.160  -7.649  1.00 16.86           O
ATOM   2253  CG2 THR A 167      16.196   5.372  -9.298  1.00 14.50           C
ATOM   2254  H   THR A 167      18.312   7.695  -6.642  1.00 16.73           H
ATOM   2255  HA  THR A 167      18.380   7.002  -9.404  1.00 15.77           H
ATOM   2256  HB  THR A 167      16.252   6.306  -7.349  1.00 16.40           H
ATOM   2257  HG1 THR A 167      18.358   5.576  -6.900  1.00 20.24           H
ATOM   2258 HG21 THR A 167      15.779   4.422  -8.979  1.00 17.40           H
ATOM   2259 HG22 THR A 167      15.382   6.002  -9.654  1.00 17.40           H
ATOM   2260 HG23 THR A 167      16.879   5.165 -10.122  1.00 17.40           H
ATOM   2261  N   ILE A 168      15.994   9.150  -8.543  1.00 15.13           N
ATOM   2262  CA  ILE A 168      15.078  10.135  -9.124  1.00 13.84           C
ATOM   2263  C   ILE A 168      15.807  11.038 -10.131  1.00 14.36           C
ATOM   2264  O   ILE A 168      15.255  11.326 -11.191  1.00 15.66           O
ATOM   2265  CB  ILE A 168      14.344  10.909  -8.009  1.00 12.65           C
ATOM   2266  CG1 ILE A 168      13.330   9.958  -7.332  1.00 14.69           C
ATOM   2267  CG2 ILE A 168      13.620  12.149  -8.555  1.00 14.14           C
ATOM   2268  CD1 ILE A 168      12.884  10.445  -5.955  1.00 16.21           C
ATOM   2269  H   ILE A 168      16.120   9.141  -7.540  1.00 18.15           H
ATOM   2270  HA  ILE A 168      14.321   9.581  -9.682  1.00 16.61           H
ATOM   2271  HB  ILE A 168      15.079  11.235  -7.271  1.00 15.18           H
ATOM   2272 HG12 ILE A 168      12.458   9.834  -7.975  1.00 17.63           H
ATOM   2273 HG13 ILE A 168      13.777   8.975  -7.194  1.00 17.63           H
ATOM   2274 HG21 ILE A 168      13.065  12.657  -7.767  1.00 16.97           H
ATOM   2275 HG22 ILE A 168      14.336  12.857  -8.968  1.00 16.97           H
ATOM   2276 HG23 ILE A 168      12.929  11.849  -9.338  1.00 16.97           H
ATOM   2277 HD11 ILE A 168      12.217   9.707  -5.510  1.00 19.45           H
ATOM   2278 HD12 ILE A 168      13.752  10.579  -5.310  1.00 19.45           H
ATOM   2279 HD13 ILE A 168      12.355  11.390  -6.045  1.00 19.45           H
ATOM   2280  N   LYS A 169      17.041  11.449  -9.814  1.00 14.20           N
ATOM   2281  CA  LYS A 169      17.867  12.320 -10.658  1.00 16.63           C
ATOM   2282  C   LYS A 169      18.403  11.647 -11.925  1.00 21.07           C
ATOM   2283  O   LYS A 169      18.784  12.359 -12.850  1.00 18.84           O
ATOM   2284  CB  LYS A 169      19.030  12.894  -9.834  1.00 15.07           C
ATOM   2285  CG  LYS A 169      18.505  13.836  -8.744  1.00 19.25           C
ATOM   2286  CD  LYS A 169      19.547  14.226  -7.688  1.00 30.40           C
ATOM   2287  CE  LYS A 169      20.228  15.543  -8.050  1.00 33.06           C
ATOM   2288  NZ  LYS A 169      21.080  16.013  -6.944  1.00 35.51           N1+
ATOM   2289  H   LYS A 169      17.429  11.150  -8.928  1.00 17.04           H
ATOM   2290  HA  LYS A 169      17.249  13.156 -10.991  1.00 19.95           H
ATOM   2291  HB2 LYS A 169      19.610  12.082  -9.396  1.00 18.09           H
ATOM   2292  HB3 LYS A 169      19.681  13.470 -10.492  1.00 18.09           H
ATOM   2293  HG2 LYS A 169      18.088  14.725  -9.219  1.00 23.10           H
ATOM   2294  HG3 LYS A 169      17.695  13.332  -8.230  1.00 23.10           H
ATOM   2295  HD2 LYS A 169      19.051  14.332  -6.724  1.00 36.48           H
ATOM   2296  HD3 LYS A 169      20.301  13.442  -7.604  1.00 36.48           H
ATOM   2297  HE2 LYS A 169      20.830  15.399  -8.949  1.00 39.67           H
ATOM   2298  HE3 LYS A 169      19.461  16.291  -8.255  1.00 39.67           H
ATOM   2299  HZ1 LYS A 169      21.546  16.867  -7.214  1.00 42.61           H
ATOM   2300  HZ2 LYS A 169      20.506  16.195  -6.132  1.00 42.61           H
ATOM   2301  HZ3 LYS A 169      21.767  15.306  -6.721  1.00 42.61           H
ATOM   2302  N   THR A 170      18.497  10.312 -11.962  1.00 12.13           N
ATOM   2303  CA  THR A 170      19.251   9.608 -13.010  1.00 13.80           C
ATOM   2304  C   THR A 170      18.387   8.632 -13.801  1.00 18.35           C
ATOM   2305  O   THR A 170      18.547   8.548 -15.016  1.00 16.60           O
ATOM   2306  CB  THR A 170      20.468   8.887 -12.422  1.00 13.72           C
ATOM   2307  OG1 THR A 170      20.095   7.957 -11.433  1.00 14.44           O
ATOM   2308  CG2 THR A 170      21.496   9.834 -11.800  1.00 15.19           C
ATOM   2309  H   THR A 170      18.164   9.780 -11.172  1.00 14.56           H
ATOM   2310  HA  THR A 170      19.625  10.332 -13.732  1.00 16.55           H
ATOM   2311  HB  THR A 170      20.961   8.346 -13.230  1.00 16.46           H
ATOM   2312  HG1 THR A 170      19.858   8.452 -10.642  1.00 17.32           H
ATOM   2313 HG21 THR A 170      22.340   9.251 -11.429  1.00 18.23           H
ATOM   2314 HG22 THR A 170      21.849  10.547 -12.545  1.00 18.23           H
ATOM   2315 HG23 THR A 170      21.061  10.371 -10.958  1.00 18.23           H
ATOM   2316  N   ASN A 171      17.505   7.877 -13.142  1.00 12.73           N
ATOM   2317  CA  ASN A 171      16.625   6.924 -13.798  1.00 10.17           C
ATOM   2318  C   ASN A 171      15.200   7.093 -13.261  1.00 12.00           C
ATOM   2319  O   ASN A 171      14.710   6.201 -12.570  1.00 14.52           O
ATOM   2320  CB  ASN A 171      17.204   5.507 -13.643  1.00 13.08           C
ATOM   2321  CG  ASN A 171      16.534   4.538 -14.609  1.00 19.92           C
ATOM   2322  OD1 ASN A 171      16.225   4.897 -15.734  1.00 20.58           O
ATOM   2323  ND2 ASN A 171      16.381   3.275 -14.227  1.00 18.77           N
ATOM   2324  H   ASN A 171      17.442   7.955 -12.138  1.00 15.28           H
ATOM   2325  HA  ASN A 171      16.592   7.158 -14.860  1.00 12.20           H
ATOM   2326  HB2 ASN A 171      18.258   5.563 -13.916  1.00 15.70           H
ATOM   2327  HB3 ASN A 171      17.119   5.154 -12.616  1.00 15.70           H
ATOM   2328 HD21 ASN A 171      15.936   2.620 -14.852  1.00 22.52           H
ATOM   2329 HD22 ASN A 171      16.706   2.984 -13.316  1.00 22.52           H
ATOM   2330  N   PRO A 172      14.535   8.236 -13.537  1.00 15.43           N
ATOM   2331  CA  PRO A 172      13.205   8.549 -13.017  1.00 14.96           C
ATOM   2332  C   PRO A 172      12.108   7.524 -13.350  1.00 15.31           C
ATOM   2333  O   PRO A 172      11.130   7.471 -12.611  1.00 15.92           O
ATOM   2334  CB  PRO A 172      12.842   9.899 -13.652  1.00 19.26           C
ATOM   2335  CG  PRO A 172      13.746  10.016 -14.873  1.00 16.15           C
ATOM   2336  CD  PRO A 172      15.007   9.332 -14.375  1.00 15.78           C
ATOM   2337  HA  PRO A 172      13.266   8.710 -11.940  1.00 17.95           H
ATOM   2338  HB2 PRO A 172      11.798  10.011 -13.926  1.00 23.11           H
ATOM   2339  HB3 PRO A 172      13.122  10.673 -12.937  1.00 23.11           H
ATOM   2340  HG2 PRO A 172      13.302   9.494 -15.722  1.00 19.37           H
ATOM   2341  HG3 PRO A 172      13.956  11.056 -15.119  1.00 19.37           H
ATOM   2342  HD2 PRO A 172      15.555   8.980 -15.249  1.00 18.93           H
ATOM   2343  HD3 PRO A 172      15.602  10.024 -13.778  1.00 18.93           H
ATOM   2344  N   ASP A 173      12.256   6.710 -14.406  1.00 15.09           N
ATOM   2345  CA  ASP A 173      11.334   5.622 -14.772  1.00 17.28           C
ATOM   2346  C   ASP A 173      11.362   4.410 -13.839  1.00 14.90           C
ATOM   2347  O   ASP A 173      10.465   3.571 -13.910  1.00 16.36           O
ATOM   2348  CB  ASP A 173      11.641   5.130 -16.192  1.00 16.46           C
ATOM   2349  CG  ASP A 173      11.393   6.165 -17.282  1.00 18.40           C
ATOM   2350  OD1 ASP A 173      10.479   6.996 -17.098  1.00 24.71           O
ATOM   2351  OD2 ASP A 173      12.099   6.087 -18.307  1.00 22.96           O1-
ATOM   2352  H   ASP A 173      13.075   6.825 -14.988  1.00 18.11           H
ATOM   2353  HA  ASP A 173      10.319   6.020 -14.761  1.00 20.73           H
ATOM   2354  HB2 ASP A 173      12.656   4.739 -16.263  1.00 19.76           H
ATOM   2355  HB3 ASP A 173      10.983   4.288 -16.403  1.00 19.76           H
ATOM   2356  N   ASP A 174      12.410   4.269 -13.023  1.00 16.00           N
ATOM   2357  CA  ASP A 174      12.626   3.125 -12.147  1.00 16.89           C
ATOM   2358  C   ASP A 174      11.368   2.898 -11.279  1.00 15.21           C
ATOM   2359  O   ASP A 174      10.829   3.835 -10.679  1.00 14.67           O
ATOM   2360  CB  ASP A 174      13.864   3.428 -11.299  1.00 14.74           C
ATOM   2361  CG  ASP A 174      14.303   2.229 -10.477  1.00 19.60           C
ATOM   2362  OD1 ASP A 174      15.223   1.524 -10.934  1.00 29.70           O
ATOM   2363  OD2 ASP A 174      13.721   2.033  -9.393  1.00 29.20           O1-
ATOM   2364  H   ASP A 174      13.115   4.995 -13.013  1.00 19.21           H
ATOM   2365  HA  ASP A 174      12.829   2.242 -12.756  1.00 20.27           H
ATOM   2366  HB2 ASP A 174      14.675   3.706 -11.971  1.00 17.69           H
ATOM   2367  HB3 ASP A 174      13.605   4.248 -10.631  1.00 17.69           H
ATOM   2368  N   ARG A 175      10.888   1.647 -11.242  1.00 11.56           N
ATOM   2369  CA  ARG A 175       9.671   1.217 -10.522  1.00 14.09           C
ATOM   2370  C   ARG A 175       9.983   0.626  -9.143  1.00 13.61           C
ATOM   2371  O   ARG A 175       9.109   0.048  -8.501  1.00 13.95           O
ATOM   2372  CB  ARG A 175       8.846   0.242 -11.378  1.00 15.72           C
ATOM   2373  CG  ARG A 175       8.337   0.928 -12.650  1.00 14.82           C
ATOM   2374  CD  ARG A 175       7.476   0.011 -13.519  1.00 14.78           C
ATOM   2375  NE  ARG A 175       8.279  -1.066 -14.113  1.00 14.28           N
ATOM   2376  CZ  ARG A 175       8.132  -1.577 -15.340  1.00 14.67           C
ATOM   2377  NH1 ARG A 175       7.153  -1.194 -16.154  1.00 15.98           N
ATOM   2378  NH2 ARG A 175       8.989  -2.494 -15.762  1.00 17.45           N1+
ATOM   2379  H   ARG A 175      11.391   0.935 -11.755  1.00 13.87           H
ATOM   2380  HA  ARG A 175       9.036   2.086 -10.354  1.00 16.91           H
ATOM   2381  HB2 ARG A 175       9.448  -0.631 -11.626  1.00 18.87           H
ATOM   2382  HB3 ARG A 175       7.975  -0.086 -10.810  1.00 18.87           H
ATOM   2383  HG2 ARG A 175       7.750   1.792 -12.353  1.00 17.78           H
ATOM   2384  HG3 ARG A 175       9.179   1.276 -13.246  1.00 17.78           H
ATOM   2385  HD2 ARG A 175       6.671  -0.418 -12.922  1.00 17.73           H
ATOM   2386  HD3 ARG A 175       7.033   0.618 -14.303  1.00 17.73           H
ATOM   2387  HE  ARG A 175       9.031  -1.432 -13.547  1.00 17.14           H
ATOM   2388 HH11 ARG A 175       6.490  -0.496 -15.848  1.00 19.18           H
ATOM   2389 HH12 ARG A 175       7.073  -1.611 -17.069  1.00 19.18           H
ATOM   2390 HH21 ARG A 175       9.742  -2.794 -15.155  1.00 20.94           H
ATOM   2391 HH22 ARG A 175       8.893  -2.882 -16.690  1.00 20.94           H
ATOM   2392  N   ARG A 176      11.233   0.763  -8.692  1.00 13.78           N
ATOM   2393  CA  ARG A 176      11.781   0.196  -7.464  1.00 15.33           C
ATOM   2394  C   ARG A 176      12.232   1.285  -6.477  1.00 13.75           C
ATOM   2395  O   ARG A 176      13.006   0.988  -5.565  1.00 13.19           O
ATOM   2396  CB  ARG A 176      12.966  -0.723  -7.816  1.00 17.66           C
ATOM   2397  CG  ARG A 176      12.637  -1.833  -8.824  1.00 19.12           C
ATOM   2398  CD  ARG A 176      13.905  -2.303  -9.530  1.00 26.64           C
ATOM   2399  NE  ARG A 176      13.596  -3.387 -10.472  1.00 26.99           N
ATOM   2400  CZ  ARG A 176      14.491  -4.067 -11.189  1.00 33.24           C
ATOM   2401  NH1 ARG A 176      15.793  -3.809 -11.104  1.00 32.46           N
ATOM   2402  NH2 ARG A 176      14.066  -5.029 -12.000  1.00 19.69           N1+
ATOM   2403  H   ARG A 176      11.886   1.279  -9.269  1.00 16.53           H
ATOM   2404  HA  ARG A 176      11.019  -0.407  -6.971  1.00 18.40           H
ATOM   2405  HB2 ARG A 176      13.801  -0.130  -8.184  1.00 21.19           H
ATOM   2406  HB3 ARG A 176      13.316  -1.189  -6.901  1.00 21.19           H
ATOM   2407  HG2 ARG A 176      12.152  -2.662  -8.311  1.00 22.95           H
ATOM   2408  HG3 ARG A 176      11.973  -1.461  -9.602  1.00 22.95           H
ATOM   2409  HD2 ARG A 176      14.355  -1.468 -10.070  1.00 31.97           H
ATOM   2410  HD3 ARG A 176      14.610  -2.662  -8.781  1.00 31.97           H
ATOM   2411  HE  ARG A 176      12.620  -3.631 -10.599  1.00 32.39           H
ATOM   2412 HH11 ARG A 176      16.114  -3.073 -10.493  1.00 38.95           H
ATOM   2413 HH12 ARG A 176      16.453  -4.334 -11.656  1.00 38.95           H
ATOM   2414 HH21 ARG A 176      13.073  -5.220 -12.059  1.00 23.63           H
ATOM   2415 HH22 ARG A 176      14.721  -5.560 -12.549  1.00 23.63           H
ATOM   2416  N   ILE A 177      11.781   2.538  -6.649  1.00 13.63           N
ATOM   2417  CA  ILE A 177      12.199   3.670  -5.822  1.00 16.16           C
ATOM   2418  C   ILE A 177      11.410   3.589  -4.518  1.00 17.69           C
ATOM   2419  O   ILE A 177      10.398   4.264  -4.368  1.00 14.67           O
ATOM   2420  CB  ILE A 177      12.015   5.027  -6.548  1.00 14.91           C
ATOM   2421  CG1 ILE A 177      12.637   5.062  -7.961  1.00 17.32           C
ATOM   2422  CG2 ILE A 177      12.672   6.115  -5.679  1.00 20.46           C
ATOM   2423  CD1 ILE A 177      12.260   6.306  -8.776  1.00 15.84           C
ATOM   2424  H   ILE A 177      11.123   2.721  -7.392  1.00 16.36           H
ATOM   2425  HA  ILE A 177      13.258   3.555  -5.596  1.00 19.39           H
ATOM   2426  HB  ILE A 177      10.952   5.244  -6.638  1.00 17.89           H
ATOM   2427 HG12 ILE A 177      13.721   5.002  -7.874  1.00 20.78           H
ATOM   2428 HG13 ILE A 177      12.298   4.199  -8.527  1.00 20.78           H
ATOM   2429 HG21 ILE A 177      12.564   7.098  -6.131  1.00 24.56           H
ATOM   2430 HG22 ILE A 177      12.199   6.153  -4.701  1.00 24.56           H
ATOM   2431 HG23 ILE A 177      13.734   5.901  -5.558  1.00 24.56           H
ATOM   2432 HD11 ILE A 177      12.709   6.242  -9.767  1.00 19.01           H
ATOM   2433 HD12 ILE A 177      11.176   6.365  -8.883  1.00 19.01           H
ATOM   2434 HD13 ILE A 177      12.628   7.211  -8.301  1.00 19.01           H
ATOM   2435  N   ILE A 178      11.872   2.749  -3.588  1.00 15.75           N
ATOM   2436  CA  ILE A 178      11.198   2.449  -2.331  1.00 15.76           C
ATOM   2437  C   ILE A 178      12.135   2.808  -1.184  1.00 14.66           C
ATOM   2438  O   ILE A 178      13.330   2.521  -1.227  1.00 17.65           O
ATOM   2439  CB  ILE A 178      10.756   0.964  -2.291  1.00 14.49           C
ATOM   2440  CG1 ILE A 178       9.643   0.731  -3.336  1.00 16.49           C
ATOM   2441  CG2 ILE A 178      10.266   0.553  -0.889  1.00 17.59           C
ATOM   2442  CD1 ILE A 178       9.264  -0.734  -3.506  1.00 21.12           C
ATOM   2443  H   ILE A 178      12.707   2.217  -3.792  1.00 18.90           H
ATOM   2444  HA  ILE A 178      10.303   3.062  -2.248  1.00 18.92           H
ATOM   2445  HB  ILE A 178      11.614   0.342  -2.550  1.00 17.38           H
ATOM   2446 HG12 ILE A 178       8.753   1.291  -3.048  1.00 19.79           H
ATOM   2447 HG13 ILE A 178       9.967   1.095  -4.311  1.00 19.79           H
ATOM   2448 HG21 ILE A 178       9.977  -0.497  -0.876  1.00 21.11           H
ATOM   2449 HG22 ILE A 178      11.063   0.667  -0.154  1.00 21.11           H
ATOM   2450 HG23 ILE A 178       9.413   1.165  -0.596  1.00 21.11           H
ATOM   2451 HD11 ILE A 178       8.593  -0.802  -4.353  1.00 25.34           H
ATOM   2452 HD12 ILE A 178      10.153  -1.328  -3.706  1.00 25.34           H
ATOM   2453 HD13 ILE A 178       8.748  -1.112  -2.624  1.00 25.34           H
ATOM   2454  N   MET A 179      11.554   3.400  -0.143  1.00 11.30           N
ATOM   2455  CA  MET A 179      12.175   3.599   1.149  1.00 14.01           C
ATOM   2456  C   MET A 179      11.344   2.852   2.193  1.00 12.70           C
ATOM   2457  O   MET A 179      10.186   3.190   2.435  1.00 14.54           O
ATOM   2458  CB  MET A 179      12.270   5.106   1.394  1.00 14.86           C
ATOM   2459  CG  MET A 179      12.969   5.446   2.700  1.00 17.04           C
ATOM   2460  SD  MET A 179      13.696   7.100   2.634  1.00 16.19           S
ATOM   2461  CE  MET A 179      12.218   8.130   2.742  1.00 18.80           C
ATOM   2462  H   MET A 179      10.569   3.621  -0.205  1.00 13.55           H
ATOM   2463  HA  MET A 179      13.186   3.189   1.141  1.00 16.81           H
ATOM   2464  HB2 MET A 179      12.843   5.540   0.576  1.00 17.84           H
ATOM   2465  HB3 MET A 179      11.278   5.553   1.390  1.00 17.84           H
ATOM   2466  HG2 MET A 179      12.252   5.391   3.518  1.00 20.45           H
ATOM   2467  HG3 MET A 179      13.768   4.728   2.887  1.00 20.45           H
ATOM   2468  HE1 MET A 179      12.509   9.176   2.825  1.00 22.56           H
ATOM   2469  HE2 MET A 179      11.611   7.994   1.849  1.00 22.56           H
ATOM   2470  HE3 MET A 179      11.640   7.851   3.620  1.00 22.56           H
ATOM   2471  N   CYS A 180      11.940   1.815   2.782  1.00 14.70           N
ATOM   2472  CA  CYS A 180      11.286   0.889   3.699  1.00 18.44           C
ATOM   2473  C   CYS A 180      11.728   1.227   5.134  1.00 22.70           C
ATOM   2474  O   CYS A 180      12.918   1.254   5.426  1.00 26.64           O
ATOM   2475  CB  CYS A 180      11.651  -0.542   3.259  1.00 30.29           C
ATOM   2476  SG  CYS A 180      10.352  -1.714   3.747  1.00 30.45           S
ATOM   2477  H   CYS A 180      12.900   1.612   2.536  1.00 17.64           H
ATOM   2478  HA  CYS A 180      10.205   0.998   3.627  1.00 22.13           H
ATOM   2479  HB2 CYS A 180      11.741  -0.572   2.173  1.00 36.34           H
ATOM   2480  HB3 CYS A 180      12.604  -0.846   3.694  1.00 36.34           H
ATOM   2481  HG  CYS A 180      10.818  -1.974   4.974  1.00 36.54           H
ATOM   2482  N   ALA A 181      10.785   1.488   6.044  1.00 17.62           N
ATOM   2483  CA  ALA A 181      11.076   1.587   7.481  1.00 15.95           C
ATOM   2484  C   ALA A 181      10.811   0.249   8.202  1.00 23.58           C
ATOM   2485  O   ALA A 181      11.325   0.023   9.298  1.00 22.21           O
ATOM   2486  CB  ALA A 181      10.269   2.739   8.080  1.00 20.09           C
ATOM   2487  H   ALA A 181       9.816   1.510   5.757  1.00 21.15           H
ATOM   2488  HA  ALA A 181      12.125   1.836   7.623  1.00 19.14           H
ATOM   2489  HB1 ALA A 181      10.563   2.891   9.119  1.00 24.11           H
ATOM   2490  HB2 ALA A 181      10.459   3.653   7.519  1.00 24.11           H
ATOM   2491  HB3 ALA A 181       9.207   2.504   8.039  1.00 24.11           H
ATOM   2492  N   TRP A 182       9.985  -0.624   7.612  1.00 20.92           N
ATOM   2493  CA  TRP A 182       9.648  -1.922   8.171  1.00 21.12           C
ATOM   2494  C   TRP A 182      10.819  -2.883   7.981  1.00 22.12           C
ATOM   2495  O   TRP A 182      11.140  -3.260   6.853  1.00 30.13           O
ATOM   2496  CB  TRP A 182       8.398  -2.486   7.493  1.00 20.96           C
ATOM   2497  CG  TRP A 182       7.818  -3.635   8.254  1.00 24.73           C
ATOM   2498  CD1 TRP A 182       8.002  -4.954   8.015  1.00 21.89           C
ATOM   2499  CD2 TRP A 182       6.973  -3.558   9.434  1.00 22.42           C
ATOM   2500  NE1 TRP A 182       7.329  -5.695   8.969  1.00 24.31           N
ATOM   2501  CE2 TRP A 182       6.688  -4.883   9.882  1.00 24.37           C
ATOM   2502  CE3 TRP A 182       6.430  -2.482  10.170  1.00 20.92           C
ATOM   2503  CZ2 TRP A 182       5.903  -5.128  11.017  1.00 20.99           C
ATOM   2504  CZ3 TRP A 182       5.665  -2.720  11.319  1.00 25.91           C
ATOM   2505  CH2 TRP A 182       5.414  -4.032  11.744  1.00 25.47           C
ATOM   2506  H   TRP A 182       9.574  -0.381   6.721  1.00 25.11           H
ATOM   2507  HA  TRP A 182       9.436  -1.792   9.235  1.00 25.35           H
ATOM   2508  HB2 TRP A 182       7.648  -1.697   7.467  1.00 25.16           H
ATOM   2509  HB3 TRP A 182       8.625  -2.789   6.471  1.00 25.16           H
ATOM   2510  HD1 TRP A 182       8.599  -5.363   7.213  1.00 26.26           H
ATOM   2511  HE1 TRP A 182       7.344  -6.706   8.994  1.00 29.18           H
ATOM   2512  HE3 TRP A 182       6.626  -1.467   9.859  1.00 25.10           H
ATOM   2513  HZ2 TRP A 182       5.704  -6.139  11.344  1.00 25.19           H
ATOM   2514  HZ3 TRP A 182       5.290  -1.888  11.894  1.00 31.10           H
ATOM   2515  HH2 TRP A 182       4.864  -4.188  12.649  1.00 30.57           H
ATOM   2516  N   ASN A 183      11.428  -3.293   9.095  1.00 18.33           N
ATOM   2517  CA  ASN A 183      12.550  -4.217   9.098  1.00 21.32           C
ATOM   2518  C   ASN A 183      12.222  -5.338  10.089  1.00 20.40           C
ATOM   2519  O   ASN A 183      12.352  -5.112  11.292  1.00 20.66           O
ATOM   2520  CB  ASN A 183      13.825  -3.449   9.469  1.00 20.56           C
ATOM   2521  CG  ASN A 183      15.092  -4.268   9.251  1.00 24.76           C
ATOM   2522  OD1 ASN A 183      15.073  -5.498   9.224  1.00 23.51           O
ATOM   2523  ND2 ASN A 183      16.220  -3.575   9.133  1.00 34.53           N
ATOM   2524  H   ASN A 183      11.122  -2.930   9.987  1.00 22.00           H
ATOM   2525  HA  ASN A 183      12.699  -4.625   8.100  1.00 25.58           H
ATOM   2526  HB2 ASN A 183      13.884  -2.531   8.883  1.00 24.67           H
ATOM   2527  HB3 ASN A 183      13.776  -3.159  10.517  1.00 24.67           H
ATOM   2528 HD21 ASN A 183      17.094  -4.052   9.002  1.00 41.44           H
ATOM   2529 HD22 ASN A 183      16.184  -2.564   9.171  1.00 41.44           H
ATOM   2530  N   PRO A 184      11.788  -6.523   9.606  1.00 24.21           N
ATOM   2531  CA  PRO A 184      11.431  -7.674  10.434  1.00 25.38           C
ATOM   2532  C   PRO A 184      12.474  -8.062  11.497  1.00 22.59           C
ATOM   2533  O   PRO A 184      12.093  -8.477  12.591  1.00 27.83           O
ATOM   2534  CB  PRO A 184      11.233  -8.826   9.440  1.00 24.03           C
ATOM   2535  CG  PRO A 184      10.735  -8.117   8.182  1.00 27.51           C
ATOM   2536  CD  PRO A 184      11.509  -6.802   8.203  1.00 25.81           C
ATOM   2537  HA  PRO A 184      10.462  -7.483  10.892  1.00 30.45           H
ATOM   2538  HB2 PRO A 184      12.210  -9.259   9.225  1.00 28.84           H
ATOM   2539  HB3 PRO A 184      10.549  -9.602   9.786  1.00 28.84           H
ATOM   2540  HG2 PRO A 184      10.984  -8.677   7.281  1.00 33.01           H
ATOM   2541  HG3 PRO A 184       9.662  -7.947   8.242  1.00 33.01           H
ATOM   2542  HD2 PRO A 184      12.445  -6.915   7.665  1.00 30.97           H
ATOM   2543  HD3 PRO A 184      10.876  -6.034   7.757  1.00 30.97           H
ATOM   2544  N   ARG A 185      13.769  -7.884  11.193  1.00 26.05           N
ATOM   2545  CA  ARG A 185      14.883  -8.199  12.092  1.00 32.38           C
ATOM   2546  C   ARG A 185      14.937  -7.259  13.301  1.00 30.89           C
ATOM   2547  O   ARG A 185      15.312  -7.687  14.388  1.00 26.37           O
ATOM   2548  CB  ARG A 185      16.189  -8.173  11.281  1.00 26.15           C
ATOM   2549  CG  ARG A 185      17.427  -8.647  12.071  1.00 43.14           C
ATOM   2550  CD  ARG A 185      18.735  -8.132  11.461  1.00 51.83           C
ATOM   2551  NE  ARG A 185      18.813  -6.667  11.557  1.00 54.51           N
ATOM   2552  CZ  ARG A 185      19.789  -5.880  11.103  1.00 50.28           C
ATOM   2553  NH1 ARG A 185      20.928  -6.373  10.617  1.00 56.46           N
ATOM   2554  NH2 ARG A 185      19.601  -4.567  11.147  1.00 51.45           N1+
ATOM   2555  H   ARG A 185      14.000  -7.479  10.297  1.00 31.26           H
ATOM   2556  HA  ARG A 185      14.738  -9.213  12.470  1.00 38.86           H
ATOM   2557  HB2 ARG A 185      16.073  -8.839  10.425  1.00 31.38           H
ATOM   2558  HB3 ARG A 185      16.345  -7.166  10.899  1.00 31.38           H
ATOM   2559  HG2 ARG A 185      17.393  -8.260  13.088  1.00 51.77           H
ATOM   2560  HG3 ARG A 185      17.437  -9.735  12.128  1.00 51.77           H
ATOM   2561  HD2 ARG A 185      19.557  -8.560  12.036  1.00 62.20           H
ATOM   2562  HD3 ARG A 185      18.826  -8.452  10.423  1.00 62.20           H
ATOM   2563  HE  ARG A 185      17.995  -6.197  11.927  1.00 65.42           H
ATOM   2564 HH11 ARG A 185      21.081  -7.369  10.600  1.00 67.75           H
ATOM   2565 HH12 ARG A 185      21.649  -5.743  10.291  1.00 67.75           H
ATOM   2566 HH21 ARG A 185      18.748  -4.191  11.546  1.00 61.73           H
ATOM   2567 HH22 ARG A 185      20.329  -3.933  10.849  1.00 61.73           H
ATOM   2568  N   ASP A 186      14.574  -5.991  13.098  1.00 24.99           N
ATOM   2569  CA  ASP A 186      14.686  -4.931  14.095  1.00 24.45           C
ATOM   2570  C   ASP A 186      13.404  -4.668  14.898  1.00 28.54           C
ATOM   2571  O   ASP A 186      13.486  -4.002  15.926  1.00 24.60           O
ATOM   2572  CB  ASP A 186      15.157  -3.643  13.422  1.00 19.32           C
ATOM   2573  CG  ASP A 186      16.570  -3.663  12.849  1.00 26.16           C
ATOM   2574  OD1 ASP A 186      16.903  -2.688  12.147  1.00 34.84           O
ATOM   2575  OD2 ASP A 186      17.306  -4.642  13.091  1.00 31.28           O1-
ATOM   2576  H   ASP A 186      14.250  -5.726  12.181  1.00 29.99           H
ATOM   2577  HA  ASP A 186      15.457  -5.216  14.813  1.00 29.34           H
ATOM   2578  HB2 ASP A 186      14.464  -3.352  12.637  1.00 23.19           H
ATOM   2579  HB3 ASP A 186      15.105  -2.823  14.131  1.00 23.19           H
ATOM   2580  N   LEU A 187      12.228  -5.148  14.450  1.00 31.97           N
ATOM   2581  CA  LEU A 187      10.960  -4.990  15.173  1.00 34.44           C
ATOM   2582  C   LEU A 187      11.041  -5.304  16.685  1.00 40.61           C
ATOM   2583  O   LEU A 187      10.423  -4.552  17.440  1.00 40.82           O
ATOM   2584  CB  LEU A 187       9.848  -5.862  14.564  1.00 29.16           C
ATOM   2585  CG  LEU A 187       9.569  -5.689  13.063  1.00 32.90           C
ATOM   2586  CD1 LEU A 187       8.395  -6.595  12.676  1.00 37.10           C
ATOM   2587  CD2 LEU A 187       9.270  -4.239  12.656  1.00 34.53           C
ATOM   2588  H   LEU A 187      12.212  -5.652  13.573  1.00 38.36           H
ATOM   2589  HA  LEU A 187      10.659  -3.946  15.077  1.00 41.33           H
ATOM   2590  HB2 LEU A 187      10.091  -6.909  14.746  1.00 34.99           H
ATOM   2591  HB3 LEU A 187       8.926  -5.639  15.104  1.00 34.99           H
ATOM   2592  HG  LEU A 187      10.445  -6.030  12.524  1.00 39.48           H
ATOM   2593 HD11 LEU A 187       8.260  -6.572  11.595  1.00 44.52           H
ATOM   2594 HD12 LEU A 187       8.604  -7.624  12.971  1.00 44.52           H
ATOM   2595 HD13 LEU A 187       7.483  -6.256  13.168  1.00 44.52           H
ATOM   2596 HD21 LEU A 187       9.005  -4.197  11.600  1.00 41.44           H
ATOM   2597 HD22 LEU A 187       8.445  -3.848  13.250  1.00 41.44           H
ATOM   2598 HD23 LEU A 187      10.154  -3.623  12.807  1.00 41.44           H
ATOM   2599  N   PRO A 188      11.775  -6.342  17.166  1.00 33.94           N
ATOM   2600  CA  PRO A 188      11.862  -6.638  18.603  1.00 34.73           C
ATOM   2601  C   PRO A 188      12.705  -5.640  19.418  1.00 43.64           C
ATOM   2602  O   PRO A 188      12.801  -5.792  20.635  1.00 47.00           O
ATOM   2603  CB  PRO A 188      12.501  -8.032  18.677  1.00 36.28           C
ATOM   2604  CG  PRO A 188      13.329  -8.125  17.403  1.00 38.32           C
ATOM   2605  CD  PRO A 188      12.423  -7.416  16.408  1.00 37.87           C
ATOM   2606  HA  PRO A 188      10.863  -6.743  19.027  1.00 41.68           H
ATOM   2607  HB2 PRO A 188      13.088  -8.229  19.574  1.00 43.54           H
ATOM   2608  HB3 PRO A 188      11.689  -8.759  18.605  1.00 43.54           H
ATOM   2609  HG2 PRO A 188      14.288  -7.622  17.529  1.00 45.98           H
ATOM   2610  HG3 PRO A 188      13.472  -9.159  17.088  1.00 45.98           H
ATOM   2611  HD2 PRO A 188      13.074  -7.072  15.613  1.00 45.44           H
ATOM   2612  HD3 PRO A 188      11.672  -8.114  16.037  1.00 45.44           H
ATOM   2613  N   LEU A 189      13.308  -4.635  18.765  1.00 34.77           N
ATOM   2614  CA  LEU A 189      13.989  -3.506  19.396  1.00 34.09           C
ATOM   2615  C   LEU A 189      13.200  -2.194  19.289  1.00 25.03           C
ATOM   2616  O   LEU A 189      13.600  -1.218  19.913  1.00 27.68           O
ATOM   2617  CB  LEU A 189      15.395  -3.328  18.789  1.00 28.25           C
ATOM   2618  CG  LEU A 189      16.411  -4.428  19.149  1.00 34.84           C
ATOM   2619  CD1 LEU A 189      17.685  -4.201  18.318  1.00 28.67           C
ATOM   2620  CD2 LEU A 189      16.750  -4.399  20.649  1.00 35.69           C
ATOM   2621  H   LEU A 189      13.220  -4.603  17.759  1.00 41.72           H
ATOM   2622  HA  LEU A 189      14.099  -3.708  20.459  1.00 40.91           H
ATOM   2623  HB2 LEU A 189      15.293  -3.289  17.705  1.00 33.90           H
ATOM   2624  HB3 LEU A 189      15.806  -2.370  19.108  1.00 33.90           H
ATOM   2625  HG  LEU A 189      15.990  -5.404  18.901  1.00 41.81           H
ATOM   2626 HD11 LEU A 189      18.426  -4.963  18.559  1.00 34.41           H
ATOM   2627 HD12 LEU A 189      17.450  -4.265  17.255  1.00 34.41           H
ATOM   2628 HD13 LEU A 189      18.104  -3.217  18.535  1.00 34.41           H
ATOM   2629 HD21 LEU A 189      17.544  -5.114  20.863  1.00 42.82           H
ATOM   2630 HD22 LEU A 189      17.084  -3.402  20.939  1.00 42.82           H
ATOM   2631 HD23 LEU A 189      15.877  -4.674  21.241  1.00 42.82           H
ATOM   2632  N   MET A 190      12.136  -2.101  18.480  1.00 34.30           N
ATOM   2633  CA  MET A 190      11.451  -0.822  18.265  1.00 38.27           C
ATOM   2634  C   MET A 190      10.484  -0.518  19.420  1.00 34.56           C
ATOM   2635  O   MET A 190       9.697  -1.381  19.813  1.00 36.99           O
ATOM   2636  CB  MET A 190      10.746  -0.817  16.903  1.00 36.11           C
ATOM   2637  CG  MET A 190      11.715  -0.876  15.712  1.00 30.24           C
ATOM   2638  SD  MET A 190      10.841  -1.201  14.163  1.00 38.00           S
ATOM   2639  CE  MET A 190      12.122  -1.204  12.887  1.00 36.83           C
ATOM   2640  H   MET A 190      11.803  -2.918  17.985  1.00 41.17           H
ATOM   2641  HA  MET A 190      12.195  -0.024  18.225  1.00 45.92           H
ATOM   2642  HB2 MET A 190      10.073  -1.674  16.856  1.00 43.33           H
ATOM   2643  HB3 MET A 190      10.148   0.090  16.814  1.00 43.33           H
ATOM   2644  HG2 MET A 190      12.261   0.065  15.635  1.00 36.28           H
ATOM   2645  HG3 MET A 190      12.429  -1.682  15.870  1.00 36.28           H
ATOM   2646  HE1 MET A 190      11.690  -1.535  11.943  1.00 44.20           H
ATOM   2647  HE2 MET A 190      12.501  -0.198  12.748  1.00 44.20           H
ATOM   2648  HE3 MET A 190      12.928  -1.874  13.173  1.00 44.20           H
ATOM   2649  N   ALA A 191      10.527   0.722  19.938  1.00 39.76           N
ATOM   2650  CA  ALA A 191       9.566   1.224  20.930  1.00 36.83           C
ATOM   2651  C   ALA A 191       8.142   1.298  20.350  1.00 39.84           C
ATOM   2652  O   ALA A 191       7.157   1.172  21.075  1.00 37.92           O
ATOM   2653  CB  ALA A 191      10.018   2.600  21.441  1.00 36.71           C
ATOM   2654  H   ALA A 191      11.217   1.376  19.592  1.00 47.71           H
ATOM   2655  HA  ALA A 191       9.556   0.535  21.775  1.00 44.19           H
ATOM   2656  HB1 ALA A 191       9.342   2.941  22.225  1.00 44.05           H
ATOM   2657  HB2 ALA A 191      11.024   2.529  21.856  1.00 44.05           H
ATOM   2658  HB3 ALA A 191      10.013   3.326  20.627  1.00 44.05           H
ATOM   2659  N   LEU A 192       8.040   1.507  19.033  1.00 33.52           N
ATOM   2660  CA  LEU A 192       6.813   1.397  18.268  1.00 28.34           C
ATOM   2661  C   LEU A 192       7.217   0.977  16.849  1.00 28.39           C
ATOM   2662  O   LEU A 192       7.864   1.768  16.158  1.00 25.98           O
ATOM   2663  CB  LEU A 192       6.072   2.751  18.314  1.00 28.51           C
ATOM   2664  CG  LEU A 192       4.794   2.840  17.455  1.00 26.79           C
ATOM   2665  CD1 LEU A 192       3.754   1.790  17.854  1.00 24.03           C
ATOM   2666  CD2 LEU A 192       4.168   4.236  17.601  1.00 29.03           C
ATOM   2667  H   LEU A 192       8.892   1.644  18.507  1.00 40.22           H
ATOM   2668  HA  LEU A 192       6.183   0.637  18.729  1.00 34.00           H
ATOM   2669  HB2 LEU A 192       5.798   2.944  19.351  1.00 34.21           H
ATOM   2670  HB3 LEU A 192       6.758   3.539  18.000  1.00 34.21           H
ATOM   2671  HG  LEU A 192       5.059   2.698  16.408  1.00 32.15           H
ATOM   2672 HD11 LEU A 192       2.869   1.901  17.232  1.00 28.84           H
ATOM   2673 HD12 LEU A 192       4.153   0.792  17.694  1.00 28.84           H
ATOM   2674 HD13 LEU A 192       3.480   1.914  18.903  1.00 28.84           H
ATOM   2675 HD21 LEU A 192       3.263   4.306  16.998  1.00 34.84           H
ATOM   2676 HD22 LEU A 192       3.924   4.435  18.645  1.00 34.84           H
ATOM   2677 HD23 LEU A 192       4.873   4.983  17.248  1.00 34.84           H
ATOM   2678  N   PRO A 193       6.852  -0.237  16.389  1.00 26.26           N
ATOM   2679  CA  PRO A 193       7.014  -0.631  14.991  1.00 23.86           C
ATOM   2680  C   PRO A 193       6.388   0.431  14.071  1.00 24.81           C
ATOM   2681  O   PRO A 193       5.356   0.996  14.441  1.00 22.44           O
ATOM   2682  CB  PRO A 193       6.269  -1.969  14.887  1.00 21.29           C
ATOM   2683  CG  PRO A 193       6.496  -2.557  16.276  1.00 29.24           C
ATOM   2684  CD  PRO A 193       6.261  -1.328  17.148  1.00 32.19           C
ATOM   2685  HA  PRO A 193       8.065  -0.826  14.795  1.00 28.63           H
ATOM   2686  HB2 PRO A 193       5.203  -1.773  14.758  1.00 25.54           H
ATOM   2687  HB3 PRO A 193       6.631  -2.617  14.090  1.00 25.54           H
ATOM   2688  HG2 PRO A 193       5.766  -3.326  16.517  1.00 35.09           H
ATOM   2689  HG3 PRO A 193       7.513  -2.944  16.367  1.00 35.09           H
ATOM   2690  HD2 PRO A 193       5.192  -1.158  17.260  1.00 38.63           H
ATOM   2691  HD3 PRO A 193       6.764  -1.484  18.104  1.00 38.63           H
ATOM   2692  N   PRO A 194       6.987   0.761  12.913  1.00 27.55           N
ATOM   2693  CA  PRO A 194       6.592   1.941  12.165  1.00 22.84           C
ATOM   2694  C   PRO A 194       5.153   1.849  11.682  1.00 21.82           C
ATOM   2695  O   PRO A 194       4.778   0.867  11.039  1.00 19.65           O
ATOM   2696  CB  PRO A 194       7.541   1.975  10.959  1.00 23.09           C
ATOM   2697  CG  PRO A 194       8.805   1.346  11.517  1.00 33.85           C
ATOM   2698  CD  PRO A 194       8.224   0.231  12.377  1.00 29.18           C
ATOM   2699  HA  PRO A 194       6.787   2.834  12.761  1.00 27.41           H
ATOM   2700  HB2 PRO A 194       7.150   1.309  10.185  1.00 27.70           H
ATOM   2701  HB3 PRO A 194       7.710   2.958  10.538  1.00 27.70           H
ATOM   2702  HG2 PRO A 194       9.417   0.913  10.730  1.00 40.62           H
ATOM   2703  HG3 PRO A 194       9.369   2.076  12.099  1.00 40.62           H
ATOM   2704  HD2 PRO A 194       8.032  -0.660  11.779  1.00 35.01           H
ATOM   2705  HD3 PRO A 194       8.935   0.064  13.168  1.00 35.01           H
ATOM   2706  N   CYS A 195       4.375   2.904  11.950  1.00 14.24           N
ATOM   2707  CA  CYS A 195       3.054   3.066  11.361  1.00 16.78           C
ATOM   2708  C   CYS A 195       3.184   3.222   9.842  1.00 18.83           C
ATOM   2709  O   CYS A 195       2.285   2.805   9.126  1.00 19.96           O
ATOM   2710  CB  CYS A 195       2.325   4.271  11.977  1.00 18.83           C
ATOM   2711  SG  CYS A 195       1.861   3.973  13.713  1.00 22.58           S
ATOM   2712  H   CYS A 195       4.753   3.675  12.483  1.00 17.09           H
ATOM   2713  HA  CYS A 195       2.468   2.169  11.569  1.00 20.13           H
ATOM   2714  HB2 CYS A 195       2.966   5.150  11.916  1.00 22.59           H
ATOM   2715  HB3 CYS A 195       1.410   4.463  11.418  1.00 22.59           H
ATOM   2716  N   HIS A 196       4.288   3.801   9.349  1.00 17.11           N
ATOM   2717  CA  HIS A 196       4.580   4.024   7.937  1.00 17.28           C
ATOM   2718  C   HIS A 196       5.581   2.968   7.479  1.00 19.49           C
ATOM   2719  O   HIS A 196       6.793   3.191   7.519  1.00 22.88           O
ATOM   2720  CB  HIS A 196       5.124   5.443   7.769  1.00 22.04           C
ATOM   2721  CG  HIS A 196       4.285   6.473   8.460  1.00 21.88           C
ATOM   2722  ND1 HIS A 196       4.770   7.334   9.434  1.00 23.05           N
ATOM   2723  CD2 HIS A 196       2.932   6.609   8.365  1.00 17.23           C
ATOM   2724  CE1 HIS A 196       3.713   8.035   9.844  1.00 21.00           C
ATOM   2725  NE2 HIS A 196       2.590   7.607   9.243  1.00 21.41           N
ATOM   2726  H   HIS A 196       4.989   4.121  10.003  1.00 20.53           H
ATOM   2727  HA  HIS A 196       3.662   3.932   7.357  1.00 20.73           H
ATOM   2728  HB2 HIS A 196       5.237   5.685   6.718  1.00 26.44           H
ATOM   2729  HB3 HIS A 196       6.117   5.513   8.200  1.00 26.44           H
ATOM   2730  HD2 HIS A 196       2.267   6.034   7.743  1.00 20.67           H
ATOM   2731  HE1 HIS A 196       3.788   8.916  10.460  1.00 25.20           H
ATOM   2732  HE2 HIS A 196       1.678   8.034   9.333  1.00 25.69           H
ATOM   2733  N   ALA A 197       5.065   1.814   7.045  1.00 17.80           N
ATOM   2734  CA  ALA A 197       5.888   0.661   6.688  1.00 15.53           C
ATOM   2735  C   ALA A 197       6.872   0.966   5.558  1.00 14.78           C
ATOM   2736  O   ALA A 197       8.025   0.553   5.631  1.00 18.40           O
ATOM   2737  CB  ALA A 197       5.006  -0.514   6.267  1.00 18.89           C
ATOM   2738  H   ALA A 197       4.062   1.717   6.983  1.00 21.36           H
ATOM   2739  HA  ALA A 197       6.456   0.372   7.573  1.00 18.63           H
ATOM   2740  HB1 ALA A 197       5.636  -1.378   6.055  1.00 22.67           H
ATOM   2741  HB2 ALA A 197       4.308  -0.764   7.066  1.00 22.67           H
ATOM   2742  HB3 ALA A 197       4.454  -0.255   5.364  1.00 22.67           H
ATOM   2743  N   LEU A 198       6.406   1.655   4.514  1.00 13.43           N
ATOM   2744  CA  LEU A 198       7.233   2.056   3.382  1.00 14.71           C
ATOM   2745  C   LEU A 198       6.583   3.212   2.638  1.00 12.12           C
ATOM   2746  O   LEU A 198       5.398   3.496   2.813  1.00 11.96           O
ATOM   2747  CB  LEU A 198       7.545   0.861   2.447  1.00 12.52           C
ATOM   2748  CG  LEU A 198       6.367   0.155   1.729  1.00 12.65           C
ATOM   2749  CD1 LEU A 198       5.796   0.961   0.548  1.00 16.05           C
ATOM   2750  CD2 LEU A 198       6.852  -1.197   1.180  1.00 19.35           C
ATOM   2751  H   LEU A 198       5.446   1.972   4.520  1.00 16.11           H
ATOM   2752  HA  LEU A 198       8.180   2.424   3.776  1.00 17.65           H
ATOM   2753  HB2 LEU A 198       8.270   1.177   1.696  1.00 15.03           H
ATOM   2754  HB3 LEU A 198       8.052   0.115   3.057  1.00 15.03           H
ATOM   2755  HG  LEU A 198       5.565  -0.020   2.447  1.00 15.19           H
ATOM   2756 HD11 LEU A 198       5.087   0.346  -0.006  1.00 19.26           H
ATOM   2757 HD12 LEU A 198       5.254   1.833   0.898  1.00 19.26           H
ATOM   2758 HD13 LEU A 198       6.601   1.274  -0.119  1.00 19.26           H
ATOM   2759 HD21 LEU A 198       6.009  -1.755   0.770  1.00 23.22           H
ATOM   2760 HD22 LEU A 198       7.597  -1.040   0.399  1.00 23.22           H
ATOM   2761 HD23 LEU A 198       7.301  -1.787   1.979  1.00 23.22           H
ATOM   2762  N   CYS A 199       7.364   3.849   1.769  1.00 12.99           N
ATOM   2763  CA  CYS A 199       6.846   4.708   0.725  1.00 11.51           C
ATOM   2764  C   CYS A 199       7.581   4.424  -0.583  1.00 11.60           C
ATOM   2765  O   CYS A 199       8.686   3.882  -0.582  1.00 12.35           O
ATOM   2766  CB  CYS A 199       6.943   6.187   1.133  1.00 13.50           C
ATOM   2767  SG  CYS A 199       8.653   6.710   1.433  1.00 15.83           S
ATOM   2768  H   CYS A 199       8.346   3.608   1.723  1.00 15.59           H
ATOM   2769  HA  CYS A 199       5.802   4.455   0.579  1.00 13.82           H
ATOM   2770  HB2 CYS A 199       6.514   6.814   0.352  1.00 16.20           H
ATOM   2771  HB3 CYS A 199       6.365   6.332   2.047  1.00 16.20           H
ATOM   2772  HG  CYS A 199       9.089   6.612   0.175  1.00 19.00           H
ATOM   2773  N   GLN A 200       6.936   4.772  -1.697  1.00 11.93           N
ATOM   2774  CA  GLN A 200       7.450   4.585  -3.044  1.00 18.00           C
ATOM   2775  C   GLN A 200       7.321   5.901  -3.797  1.00 11.35           C
ATOM   2776  O   GLN A 200       6.282   6.546  -3.717  1.00 15.55           O
ATOM   2777  CB  GLN A 200       6.655   3.487  -3.756  1.00 13.33           C
ATOM   2778  CG  GLN A 200       7.208   3.215  -5.162  1.00 13.72           C
ATOM   2779  CD  GLN A 200       6.461   2.123  -5.909  1.00 14.13           C
ATOM   2780  OE1 GLN A 200       5.451   1.614  -5.440  1.00 11.35           O
ATOM   2781  NE2 GLN A 200       6.936   1.775  -7.099  1.00 12.37           N
ATOM   2782  H   GLN A 200       6.033   5.218  -1.614  1.00 14.32           H
ATOM   2783  HA  GLN A 200       8.493   4.286  -2.997  1.00 21.60           H
ATOM   2784  HB2 GLN A 200       6.689   2.571  -3.163  1.00 16.00           H
ATOM   2785  HB3 GLN A 200       5.616   3.803  -3.840  1.00 16.00           H
ATOM   2786  HG2 GLN A 200       7.132   4.118  -5.762  1.00 16.46           H
ATOM   2787  HG3 GLN A 200       8.257   2.934  -5.091  1.00 16.46           H
ATOM   2788 HE21 GLN A 200       7.762   2.227  -7.470  1.00 14.84           H
ATOM   2789 HE22 GLN A 200       6.475   1.046  -7.624  1.00 14.84           H
ATOM   2790  N   PHE A 201       8.354   6.276  -4.551  1.00 10.71           N
ATOM   2791  CA  PHE A 201       8.328   7.447  -5.407  1.00 12.25           C
ATOM   2792  C   PHE A 201       8.175   7.038  -6.864  1.00 12.00           C
ATOM   2793  O   PHE A 201       8.507   5.919  -7.252  1.00 16.56           O
ATOM   2794  CB  PHE A 201       9.590   8.281  -5.191  1.00 14.60           C
ATOM   2795  CG  PHE A 201       9.682   8.816  -3.777  1.00 15.67           C
ATOM   2796  CD1 PHE A 201       9.079  10.044  -3.447  1.00 18.92           C
ATOM   2797  CD2 PHE A 201      10.337   8.069  -2.785  1.00 10.56           C
ATOM   2798  CE1 PHE A 201       9.168  10.542  -2.135  1.00 14.65           C
ATOM   2799  CE2 PHE A 201      10.413   8.556  -1.470  1.00 14.13           C
ATOM   2800  CZ  PHE A 201       9.849   9.802  -1.154  1.00 13.86           C
ATOM   2801  H   PHE A 201       9.180   5.695  -4.581  1.00 12.85           H
ATOM   2802  HA  PHE A 201       7.487   8.076  -5.133  1.00 14.70           H
ATOM   2803  HB2 PHE A 201      10.465   7.679  -5.419  1.00 17.52           H
ATOM   2804  HB3 PHE A 201       9.573   9.116  -5.886  1.00 17.52           H
ATOM   2805  HD1 PHE A 201       8.554  10.610  -4.201  1.00 22.70           H
ATOM   2806  HD2 PHE A 201      10.789   7.118  -3.027  1.00 12.67           H
ATOM   2807  HE1 PHE A 201       8.721  11.492  -1.885  1.00 17.58           H
ATOM   2808  HE2 PHE A 201      10.931   7.986  -0.713  1.00 16.95           H
ATOM   2809  HZ  PHE A 201       9.941  10.193  -0.153  1.00 16.64           H
ATOM   2810  N   TYR A 202       7.665   7.971  -7.659  1.00 12.91           N
ATOM   2811  CA  TYR A 202       7.325   7.774  -9.057  1.00 15.02           C
ATOM   2812  C   TYR A 202       7.479   9.091  -9.802  1.00 14.53           C
ATOM   2813  O   TYR A 202       7.086  10.129  -9.278  1.00 12.24           O
ATOM   2814  CB  TYR A 202       5.880   7.278  -9.093  1.00 11.50           C
ATOM   2815  CG  TYR A 202       5.256   7.175 -10.464  1.00 13.08           C
ATOM   2816  CD1 TYR A 202       5.222   5.944 -11.149  1.00 14.98           C
ATOM   2817  CD2 TYR A 202       4.613   8.300 -11.006  1.00 12.76           C
ATOM   2818  CE1 TYR A 202       4.536   5.845 -12.375  1.00 13.86           C
ATOM   2819  CE2 TYR A 202       3.937   8.211 -12.231  1.00 15.81           C
ATOM   2820  CZ  TYR A 202       3.891   6.979 -12.919  1.00 19.60           C
ATOM   2821  OH  TYR A 202       3.166   6.891 -14.066  1.00 17.03           O
ATOM   2822  H   TYR A 202       7.394   8.856  -7.249  1.00 15.49           H
ATOM   2823  HA  TYR A 202       7.977   7.029  -9.514  1.00 18.02           H
ATOM   2824  HB2 TYR A 202       5.852   6.299  -8.616  1.00 13.80           H
ATOM   2825  HB3 TYR A 202       5.267   7.955  -8.496  1.00 13.80           H
ATOM   2826  HD1 TYR A 202       5.691   5.071 -10.719  1.00 17.97           H
ATOM   2827  HD2 TYR A 202       4.609   9.231 -10.463  1.00 15.32           H
ATOM   2828  HE1 TYR A 202       4.488   4.899 -12.888  1.00 16.63           H
ATOM   2829  HE2 TYR A 202       3.418   9.069 -12.626  1.00 18.97           H
ATOM   2830  HH  TYR A 202       3.089   5.985 -14.381  1.00 20.43           H
ATOM   2831  N   VAL A 203       8.018   9.042 -11.023  1.00 13.10           N
ATOM   2832  CA  VAL A 203       8.209  10.220 -11.855  1.00 12.81           C
ATOM   2833  C   VAL A 203       7.574   9.987 -13.221  1.00 12.42           C
ATOM   2834  O   VAL A 203       7.823   8.969 -13.867  1.00 15.19           O
ATOM   2835  CB  VAL A 203       9.696  10.590 -11.967  1.00 11.76           C
ATOM   2836  CG1 VAL A 203       9.891  11.880 -12.787  1.00 19.23           C
ATOM   2837  CG2 VAL A 203      10.361  10.781 -10.597  1.00 16.82           C
ATOM   2838  H   VAL A 203       8.313   8.151 -11.401  1.00 15.72           H
ATOM   2839  HA  VAL A 203       7.712  11.061 -11.393  1.00 15.37           H
ATOM   2840  HB  VAL A 203      10.195   9.775 -12.477  1.00 14.12           H
ATOM   2841 HG11 VAL A 203      10.951  12.129 -12.841  1.00 23.07           H
ATOM   2842 HG12 VAL A 203       9.526  11.743 -13.804  1.00 23.07           H
ATOM   2843 HG13 VAL A 203       9.356  12.710 -12.324  1.00 23.07           H
ATOM   2844 HG21 VAL A 203      11.412  11.021 -10.743  1.00 20.18           H
ATOM   2845 HG22 VAL A 203       9.871  11.590 -10.057  1.00 20.18           H
ATOM   2846 HG23 VAL A 203      10.305   9.864 -10.011  1.00 20.18           H
ATOM   2847  N   VAL A 204       6.792  10.975 -13.661  1.00 14.78           N
ATOM   2848  CA  VAL A 204       6.320  11.094 -15.038  1.00 25.26           C
ATOM   2849  C   VAL A 204       6.066  12.587 -15.320  1.00 22.09           C
ATOM   2850  O   VAL A 204       5.657  13.314 -14.416  1.00 18.93           O
ATOM   2851  CB  VAL A 204       5.074  10.191 -15.213  1.00 19.82           C
ATOM   2852  CG1 VAL A 204       3.751  10.861 -14.799  1.00 17.03           C
ATOM   2853  CG2 VAL A 204       4.980   9.698 -16.657  1.00 23.67           C
ATOM   2854  H   VAL A 204       6.595  11.752 -13.045  1.00 17.73           H
ATOM   2855  HA  VAL A 204       7.105  10.748 -15.713  1.00 30.31           H
ATOM   2856  HB  VAL A 204       5.190   9.299 -14.596  1.00 23.79           H
ATOM   2857 HG11 VAL A 204       2.941  10.135 -14.848  1.00 20.43           H
ATOM   2858 HG12 VAL A 204       3.828  11.227 -13.774  1.00 20.43           H
ATOM   2859 HG13 VAL A 204       3.512  11.694 -15.461  1.00 20.43           H
ATOM   2860 HG21 VAL A 204       4.119   9.038 -16.762  1.00 28.41           H
ATOM   2861 HG22 VAL A 204       4.886  10.547 -17.333  1.00 28.41           H
ATOM   2862 HG23 VAL A 204       5.879   9.137 -16.912  1.00 28.41           H
ATOM   2863  N   ASN A 205       6.316  13.059 -16.553  1.00 21.09           N
ATOM   2864  CA  ASN A 205       6.106  14.456 -16.970  1.00 20.87           C
ATOM   2865  C   ASN A 205       6.755  15.490 -16.027  1.00 18.34           C
ATOM   2866  O   ASN A 205       6.186  16.551 -15.757  1.00 21.96           O
ATOM   2867  CB  ASN A 205       4.609  14.750 -17.167  1.00 23.67           C
ATOM   2868  CG  ASN A 205       3.957  13.933 -18.270  1.00 39.94           C
ATOM   2869  OD1 ASN A 205       4.554  13.662 -19.309  1.00 32.79           O
ATOM   2870  ND2 ASN A 205       2.673  13.642 -18.093  1.00 30.32           N
ATOM   2871  H   ASN A 205       6.679  12.421 -17.249  1.00 25.30           H
ATOM   2872  HA  ASN A 205       6.596  14.577 -17.937  1.00 25.04           H
ATOM   2873  HB2 ASN A 205       4.071  14.624 -16.227  1.00 28.41           H
ATOM   2874  HB3 ASN A 205       4.528  15.790 -17.481  1.00 28.41           H
ATOM   2875 HD21 ASN A 205       2.165  13.162 -18.821  1.00 36.39           H
ATOM   2876 HD22 ASN A 205       2.209  13.903 -17.233  1.00 36.39           H
ATOM   2877  N   SER A 206       7.960  15.179 -15.540  1.00 16.31           N
ATOM   2878  CA  SER A 206       8.740  16.000 -14.618  1.00 21.58           C
ATOM   2879  C   SER A 206       8.020  16.252 -13.282  1.00 20.00           C
ATOM   2880  O   SER A 206       8.292  17.252 -12.617  1.00 18.86           O
ATOM   2881  CB  SER A 206       9.166  17.318 -15.288  1.00 27.67           C
ATOM   2882  OG  SER A 206       9.817  17.057 -16.511  1.00 29.15           O
ATOM   2883  H   SER A 206       8.390  14.316 -15.844  1.00 19.57           H
ATOM   2884  HA  SER A 206       9.647  15.446 -14.392  1.00 25.89           H
ATOM   2885  HB2 SER A 206       8.293  17.945 -15.468  1.00 33.21           H
ATOM   2886  HB3 SER A 206       9.853  17.848 -14.631  1.00 33.21           H
ATOM   2887  HG  SER A 206      10.067  17.893 -16.911  1.00 34.98           H
ATOM   2888  N   GLU A 207       7.111  15.350 -12.884  1.00 15.22           N
ATOM   2889  CA  GLU A 207       6.364  15.439 -11.640  1.00 13.87           C
ATOM   2890  C   GLU A 207       6.750  14.253 -10.758  1.00 13.90           C
ATOM   2891  O   GLU A 207       6.708  13.114 -11.217  1.00 13.82           O
ATOM   2892  CB  GLU A 207       4.842  15.458 -11.867  1.00 20.78           C
ATOM   2893  CG  GLU A 207       4.386  16.595 -12.792  1.00 28.89           C
ATOM   2894  CD  GLU A 207       2.891  16.900 -12.709  1.00 22.37           C
ATOM   2895  OE1 GLU A 207       2.112  15.952 -12.471  1.00 33.78           O
ATOM   2896  OE2 GLU A 207       2.540  18.085 -12.896  1.00 40.72           O1-
ATOM   2897  H   GLU A 207       6.926  14.546 -13.468  1.00 18.26           H
ATOM   2898  HA  GLU A 207       6.625  16.365 -11.149  1.00 16.65           H
ATOM   2899  HB2 GLU A 207       4.528  14.507 -12.296  1.00 24.94           H
ATOM   2900  HB3 GLU A 207       4.350  15.571 -10.900  1.00 24.94           H
ATOM   2901  HG2 GLU A 207       4.965  17.503 -12.627  1.00 34.67           H
ATOM   2902  HG3 GLU A 207       4.577  16.269 -13.812  1.00 34.67           H
ATOM   2903  N   LEU A 208       7.114  14.519  -9.503  1.00 13.61           N
ATOM   2904  CA  LEU A 208       7.437  13.520  -8.495  1.00 12.77           C
ATOM   2905  C   LEU A 208       6.191  13.235  -7.661  1.00 16.63           C
ATOM   2906  O   LEU A 208       5.688  14.131  -6.993  1.00 12.19           O
ATOM   2907  CB  LEU A 208       8.571  14.046  -7.602  1.00 12.78           C
ATOM   2908  CG  LEU A 208       8.943  13.056  -6.484  1.00 10.60           C
ATOM   2909  CD1 LEU A 208       9.652  11.821  -7.059  1.00 14.60           C
ATOM   2910  CD2 LEU A 208       9.837  13.763  -5.472  1.00 11.75           C
ATOM   2911  H   LEU A 208       7.119  15.484  -9.201  1.00 16.33           H
ATOM   2912  HA  LEU A 208       7.778  12.610  -8.986  1.00 15.33           H
ATOM   2913  HB2 LEU A 208       9.453  14.261  -8.208  1.00 15.33           H
ATOM   2914  HB3 LEU A 208       8.244  14.983  -7.148  1.00 15.33           H
ATOM   2915  HG  LEU A 208       8.045  12.726  -5.962  1.00 12.72           H
ATOM   2916 HD11 LEU A 208      10.021  11.209  -6.241  1.00 17.52           H
ATOM   2917 HD12 LEU A 208       8.961  11.227  -7.654  1.00 17.52           H
ATOM   2918 HD13 LEU A 208      10.499  12.126  -7.676  1.00 17.52           H
ATOM   2919 HD21 LEU A 208      10.148  13.056  -4.702  1.00 14.10           H
ATOM   2920 HD22 LEU A 208      10.707  14.176  -5.983  1.00 14.10           H
ATOM   2921 HD23 LEU A 208       9.284  14.573  -4.998  1.00 14.10           H
ATOM   2922  N   SER A 209       5.747  11.979  -7.638  1.00 11.22           N
ATOM   2923  CA  SER A 209       4.702  11.497  -6.747  1.00 12.48           C
ATOM   2924  C   SER A 209       5.279  10.555  -5.699  1.00 12.37           C
ATOM   2925  O   SER A 209       6.382  10.034  -5.850  1.00 12.32           O
ATOM   2926  CB  SER A 209       3.580  10.817  -7.538  1.00 10.51           C
ATOM   2927  OG  SER A 209       2.930  11.773  -8.341  1.00 16.77           O
ATOM   2928  H   SER A 209       6.245  11.286  -8.175  1.00 13.46           H
ATOM   2929  HA  SER A 209       4.261  12.338  -6.215  1.00 14.98           H
ATOM   2930  HB2 SER A 209       4.003  10.039  -8.174  1.00 12.61           H
ATOM   2931  HB3 SER A 209       2.854  10.368  -6.861  1.00 12.61           H
ATOM   2932  HG  SER A 209       2.861  11.426  -9.236  1.00 20.13           H
ATOM   2933  N   CYS A 210       4.522  10.377  -4.614  1.00 12.56           N
ATOM   2934  CA  CYS A 210       4.891   9.564  -3.472  1.00 12.90           C
ATOM   2935  C   CYS A 210       3.647   8.817  -3.005  1.00 16.39           C
ATOM   2936  O   CYS A 210       2.591   9.422  -2.854  1.00 11.64           O
ATOM   2937  CB  CYS A 210       5.448  10.459  -2.359  1.00 13.57           C
ATOM   2938  SG  CYS A 210       5.791   9.483  -0.849  1.00 14.38           S
ATOM   2939  H   CYS A 210       3.631  10.853  -4.562  1.00 15.07           H
ATOM   2940  HA  CYS A 210       5.655   8.845  -3.757  1.00 15.48           H
ATOM   2941  HB2 CYS A 210       6.366  10.942  -2.708  1.00 16.29           H
ATOM   2942  HB3 CYS A 210       4.706  11.231  -2.127  1.00 16.29           H
ATOM   2943  HG  CYS A 210       6.269  10.416  -0.003  1.00 17.25           H
ATOM   2944  N   GLN A 211       3.769   7.511  -2.769  1.00 11.64           N
ATOM   2945  CA  GLN A 211       2.736   6.719  -2.137  1.00  9.70           C
ATOM   2946  C   GLN A 211       3.260   6.211  -0.801  1.00 11.04           C
ATOM   2947  O   GLN A 211       4.333   5.634  -0.744  1.00 11.70           O
ATOM   2948  CB  GLN A 211       2.272   5.592  -3.056  1.00 15.84           C
ATOM   2949  CG  GLN A 211       1.216   4.721  -2.355  1.00 10.78           C
ATOM   2950  CD  GLN A 211       0.407   3.812  -3.278  1.00 13.60           C
ATOM   2951  OE1 GLN A 211      -0.610   3.275  -2.865  1.00 16.56           O
ATOM   2952  NE2 GLN A 211       0.831   3.606  -4.517  1.00 12.36           N
ATOM   2953  H   GLN A 211       4.669   7.075  -2.907  1.00 13.97           H
ATOM   2954  HA  GLN A 211       1.875   7.348  -1.959  1.00 11.64           H
ATOM   2955  HB2 GLN A 211       1.850   6.026  -3.962  1.00 19.01           H
ATOM   2956  HB3 GLN A 211       3.128   4.970  -3.324  1.00 19.01           H
ATOM   2957  HG2 GLN A 211       1.689   4.095  -1.599  1.00 12.93           H
ATOM   2958  HG3 GLN A 211       0.514   5.327  -1.787  1.00 12.93           H
ATOM   2959 HE21 GLN A 211       1.683   4.036  -4.845  1.00 14.83           H
ATOM   2960 HE22 GLN A 211       0.307   2.987  -5.118  1.00 14.83           H
ATOM   2961  N   LEU A 212       2.483   6.403   0.257  1.00 11.68           N
ATOM   2962  CA  LEU A 212       2.761   5.914   1.599  1.00 10.46           C
ATOM   2963  C   LEU A 212       1.906   4.673   1.816  1.00 10.06           C
ATOM   2964  O   LEU A 212       0.692   4.750   1.631  1.00 12.21           O
ATOM   2965  CB  LEU A 212       2.422   7.032   2.606  1.00 12.58           C
ATOM   2966  CG  LEU A 212       2.310   6.586   4.073  1.00 14.79           C
ATOM   2967  CD1 LEU A 212       3.624   6.036   4.617  1.00 13.76           C
ATOM   2968  CD2 LEU A 212       1.889   7.757   4.960  1.00 12.43           C
ATOM   2969  H   LEU A 212       1.588   6.851   0.113  1.00 14.01           H
ATOM   2970  HA  LEU A 212       3.818   5.667   1.704  1.00 12.56           H
ATOM   2971  HB2 LEU A 212       3.194   7.800   2.544  1.00 15.10           H
ATOM   2972  HB3 LEU A 212       1.468   7.477   2.321  1.00 15.10           H
ATOM   2973  HG  LEU A 212       1.547   5.814   4.164  1.00 17.75           H
ATOM   2974 HD11 LEU A 212       3.430   5.651   5.612  1.00 16.51           H
ATOM   2975 HD12 LEU A 212       3.985   5.217   4.005  1.00 16.51           H
ATOM   2976 HD13 LEU A 212       4.379   6.821   4.650  1.00 16.51           H
ATOM   2977 HD21 LEU A 212       1.790   7.433   5.992  1.00 14.92           H
ATOM   2978 HD22 LEU A 212       2.629   8.554   4.902  1.00 14.92           H
ATOM   2979 HD23 LEU A 212       0.933   8.150   4.633  1.00 14.92           H
ATOM   2980  N   TYR A 213       2.520   3.574   2.277  1.00 11.65           N
ATOM   2981  CA  TYR A 213       1.794   2.476   2.906  1.00 13.72           C
ATOM   2982  C   TYR A 213       1.855   2.637   4.432  1.00 12.85           C
ATOM   2983  O   TYR A 213       2.870   2.352   5.066  1.00 12.38           O
ATOM   2984  CB  TYR A 213       2.342   1.116   2.470  1.00 10.77           C
ATOM   2985  CG  TYR A 213       1.379   0.033   2.917  1.00 10.44           C
ATOM   2986  CD1 TYR A 213       1.474  -0.536   4.204  1.00 13.54           C
ATOM   2987  CD2 TYR A 213       0.315  -0.324   2.072  1.00 10.23           C
ATOM   2988  CE1 TYR A 213       0.507  -1.466   4.638  1.00 12.18           C
ATOM   2989  CE2 TYR A 213      -0.628  -1.282   2.483  1.00 14.85           C
ATOM   2990  CZ  TYR A 213      -0.548  -1.839   3.777  1.00 13.73           C
ATOM   2991  OH  TYR A 213      -1.525  -2.687   4.207  1.00 17.44           O
ATOM   2992  H   TYR A 213       3.527   3.581   2.375  1.00 13.99           H
ATOM   2993  HA  TYR A 213       0.750   2.521   2.590  1.00 16.47           H
ATOM   2994  HB2 TYR A 213       2.430   1.092   1.383  1.00 12.92           H
ATOM   2995  HB3 TYR A 213       3.328   0.947   2.902  1.00 12.92           H
ATOM   2996  HD1 TYR A 213       2.268  -0.242   4.870  1.00 16.25           H
ATOM   2997  HD2 TYR A 213       0.210   0.147   1.108  1.00 12.28           H
ATOM   2998  HE1 TYR A 213       0.576  -1.889   5.629  1.00 14.62           H
ATOM   2999  HE2 TYR A 213      -1.434  -1.555   1.824  1.00 17.82           H
ATOM   3000  HH  TYR A 213      -1.460  -2.867   5.151  1.00 20.93           H
ATOM   3001  N   GLN A 214       0.748   3.097   5.014  1.00 12.48           N
ATOM   3002  CA  GLN A 214       0.585   3.269   6.445  1.00 11.26           C
ATOM   3003  C   GLN A 214      -0.204   2.072   6.977  1.00 13.99           C
ATOM   3004  O   GLN A 214      -1.402   1.981   6.736  1.00 13.46           O
ATOM   3005  CB  GLN A 214      -0.097   4.615   6.737  1.00 14.90           C
ATOM   3006  CG  GLN A 214      -0.328   4.801   8.249  1.00 18.11           C
ATOM   3007  CD  GLN A 214      -0.641   6.233   8.670  1.00 12.81           C
ATOM   3008  OE1 GLN A 214      -0.760   7.135   7.855  1.00 16.51           O
ATOM   3009  NE2 GLN A 214      -0.749   6.478   9.967  1.00 13.77           N
ATOM   3010  H   GLN A 214      -0.056   3.289   4.433  1.00 14.98           H
ATOM   3011  HA  GLN A 214       1.569   3.292   6.903  1.00 13.51           H
ATOM   3012  HB2 GLN A 214       0.533   5.418   6.360  1.00 17.88           H
ATOM   3013  HB3 GLN A 214      -1.052   4.661   6.216  1.00 17.88           H
ATOM   3014  HG2 GLN A 214      -1.144   4.156   8.570  1.00 21.74           H
ATOM   3015  HG3 GLN A 214       0.566   4.504   8.790  1.00 21.74           H
ATOM   3016 HE21 GLN A 214      -0.637   5.732  10.640  1.00 16.52           H
ATOM   3017 HE22 GLN A 214      -0.933   7.421  10.278  1.00 16.52           H
ATOM   3018  N   ARG A 215       0.450   1.164   7.710  1.00 12.24           N
ATOM   3019  CA  ARG A 215      -0.176  -0.070   8.197  1.00 13.46           C
ATOM   3020  C   ARG A 215      -1.314   0.176   9.192  1.00 15.87           C
ATOM   3021  O   ARG A 215      -2.130  -0.707   9.430  1.00 13.98           O
ATOM   3022  CB  ARG A 215       0.899  -0.988   8.799  1.00 11.09           C
ATOM   3023  CG  ARG A 215       1.592  -0.398  10.036  1.00 13.03           C
ATOM   3024  CD  ARG A 215       2.291  -1.460  10.881  1.00 14.37           C
ATOM   3025  NE  ARG A 215       2.816  -0.879  12.122  1.00 16.79           N
ATOM   3026  CZ  ARG A 215       2.095  -0.539  13.192  1.00 14.23           C
ATOM   3027  NH1 ARG A 215       0.844  -0.950  13.343  1.00 14.15           N
ATOM   3028  NH2 ARG A 215       2.636   0.223  14.128  1.00 14.68           N1+
ATOM   3029  H   ARG A 215       1.423   1.324   7.933  1.00 14.68           H
ATOM   3030  HA  ARG A 215      -0.604  -0.581   7.335  1.00 16.15           H
ATOM   3031  HB2 ARG A 215       0.440  -1.938   9.067  1.00 13.31           H
ATOM   3032  HB3 ARG A 215       1.656  -1.179   8.037  1.00 13.31           H
ATOM   3033  HG2 ARG A 215       2.318   0.349   9.725  1.00 15.63           H
ATOM   3034  HG3 ARG A 215       0.856   0.084  10.674  1.00 15.63           H
ATOM   3035  HD2 ARG A 215       1.639  -2.304  11.089  1.00 17.25           H
ATOM   3036  HD3 ARG A 215       3.141  -1.817  10.302  1.00 17.25           H
ATOM   3037  HE  ARG A 215       3.753  -0.504  12.068  1.00 20.15           H
ATOM   3038 HH11 ARG A 215       0.417  -1.535  12.638  1.00 16.98           H
ATOM   3039 HH12 ARG A 215       0.315  -0.661  14.156  1.00 16.98           H
ATOM   3040 HH21 ARG A 215       3.588   0.548  14.040  1.00 17.61           H
ATOM   3041 HH22 ARG A 215       2.099   0.461  14.953  1.00 17.61           H
ATOM   3042  N   SER A 216      -1.325   1.351   9.826  1.00 15.43           N
ATOM   3043  CA  SER A 216      -2.164   1.646  10.969  1.00 19.12           C
ATOM   3044  C   SER A 216      -2.272   3.160  11.077  1.00 16.69           C
ATOM   3045  O   SER A 216      -1.259   3.850  11.218  1.00 13.66           O
ATOM   3046  CB  SER A 216      -1.530   1.039  12.217  1.00 11.68           C
ATOM   3047  OG  SER A 216      -2.367   1.227  13.322  1.00 15.26           O
ATOM   3048  H   SER A 216      -0.646   2.048   9.559  1.00 18.51           H
ATOM   3049  HA  SER A 216      -3.146   1.201  10.808  1.00 22.95           H
ATOM   3050  HB2 SER A 216      -1.370  -0.027  12.067  1.00 14.02           H
ATOM   3051  HB3 SER A 216      -0.575   1.525  12.415  1.00 14.02           H
ATOM   3052  HG  SER A 216      -1.917   0.879  14.104  1.00 18.31           H
ATOM   3053  N   GLY A 217      -3.503   3.656  10.973  1.00 13.88           N
ATOM   3054  CA  GLY A 217      -3.805   5.073  10.892  1.00 13.31           C
ATOM   3055  C   GLY A 217      -4.793   5.456  11.971  1.00 13.30           C
ATOM   3056  O   GLY A 217      -5.965   5.096  11.904  1.00 12.78           O
ATOM   3057  H   GLY A 217      -4.283   3.017  10.900  1.00 16.65           H
ATOM   3058  HA2 GLY A 217      -2.902   5.669  11.006  1.00 15.97           H
ATOM   3059  HA3 GLY A 217      -4.245   5.308   9.927  1.00 15.97           H
ATOM   3060  N   ASP A 218      -4.291   6.196  12.957  1.00 12.36           N
ATOM   3061  CA  ASP A 218      -5.100   6.845  13.984  1.00 13.01           C
ATOM   3062  C   ASP A 218      -5.609   8.120  13.279  1.00 13.08           C
ATOM   3063  O   ASP A 218      -4.913   9.104  13.108  1.00 14.11           O
ATOM   3064  CB  ASP A 218      -4.288   7.238  15.215  1.00 13.39           C
ATOM   3065  CG  ASP A 218      -5.061   8.087  16.218  1.00 13.40           C
ATOM   3066  OD1 ASP A 218      -4.531   8.177  17.368  1.00 15.78           O
ATOM   3067  OD2 ASP A 218      -6.131   8.663  15.930  1.00 17.24           O1-
ATOM   3068  H   ASP A 218      -3.290   6.400  12.935  1.00 14.84           H
ATOM   3069  HA  ASP A 218      -5.957   6.196  14.301  1.00 15.61           H
ATOM   3070  HB2 ASP A 218      -3.887   6.321  15.706  1.00 16.07           H
ATOM   3071  HB3 ASP A 218      -3.363   7.788  14.896  1.00 16.07           H
ATOM   3072  N   MET A 219      -6.853   7.988  12.784  1.00 13.28           N
ATOM   3073  CA  MET A 219      -7.457   8.900  11.823  1.00 15.30           C
ATOM   3074  C   MET A 219      -7.622  10.301  12.394  1.00 15.22           C
ATOM   3075  O   MET A 219      -7.435  11.264  11.663  1.00 12.61           O
ATOM   3076  CB  MET A 219      -8.794   8.365  11.289  1.00 16.21           C
ATOM   3077  CG  MET A 219      -8.657   7.095  10.446  1.00 17.63           C
ATOM   3078  SD  MET A 219      -7.725   7.262   8.899  1.00 15.58           S
ATOM   3079  CE  MET A 219      -8.908   8.141   7.860  1.00 19.22           C
ATOM   3080  H   MET A 219      -7.349   7.125  12.964  1.00 15.94           H
ATOM   3081  HA  MET A 219      -6.783   8.967  10.974  1.00 18.36           H
ATOM   3082  HB2 MET A 219      -9.463   8.166  12.124  1.00 19.45           H
ATOM   3083  HB3 MET A 219      -9.243   9.132  10.670  1.00 19.45           H
ATOM   3084  HG2 MET A 219      -8.186   6.319  11.042  1.00 21.16           H
ATOM   3085  HG3 MET A 219      -9.658   6.759  10.196  1.00 21.16           H
ATOM   3086  HE1 MET A 219      -8.459   8.309   6.882  1.00 23.07           H
ATOM   3087  HE2 MET A 219      -9.805   7.534   7.739  1.00 23.07           H
ATOM   3088  HE3 MET A 219      -9.163   9.099   8.309  1.00 23.07           H
ATOM   3089  N   GLY A 220      -7.973  10.419  13.679  1.00 13.73           N
ATOM   3090  CA  GLY A 220      -8.154  11.700  14.354  1.00 17.72           C
ATOM   3091  C   GLY A 220      -6.823  12.400  14.617  1.00 17.62           C
ATOM   3092  O   GLY A 220      -6.711  13.590  14.359  1.00 15.47           O
ATOM   3093  H   GLY A 220      -8.080   9.580  14.229  1.00 16.48           H
ATOM   3094  HA2 GLY A 220      -8.762  12.348  13.724  1.00 21.27           H
ATOM   3095  HA3 GLY A 220      -8.661  11.548  15.306  1.00 21.27           H
ATOM   3096  N   LEU A 221      -5.847  11.666  15.166  1.00 15.31           N
ATOM   3097  CA  LEU A 221      -4.563  12.159  15.618  1.00 11.48           C
ATOM   3098  C   LEU A 221      -3.433  11.957  14.566  1.00 18.55           C
ATOM   3099  O   LEU A 221      -2.921  12.987  13.956  1.00 16.43           O
ATOM   3100  CB  LEU A 221      -4.083  11.448  16.902  1.00 18.15           C
ATOM   3101  CG  LEU A 221      -3.981  12.313  18.165  1.00 28.97           C
ATOM   3102  CD1 LEU A 221      -3.305  11.461  19.249  1.00 32.35           C
ATOM   3103  CD2 LEU A 221      -3.173  13.598  17.933  1.00 31.07           C
ATOM   3104  H   LEU A 221      -6.031  10.668  15.272  1.00 18.37           H
ATOM   3105  HA  LEU A 221      -4.606  13.269  15.793  1.00 13.78           H
ATOM   3106  HB2 LEU A 221      -4.732  10.558  17.118  1.00 21.77           H
ATOM   3107  HB3 LEU A 221      -3.086  10.967  16.754  1.00 21.77           H
ATOM   3108  HG  LEU A 221      -5.008  12.568  18.499  1.00 34.76           H
ATOM   3109 HD11 LEU A 221      -3.219  11.983  20.204  1.00 38.82           H
ATOM   3110 HD12 LEU A 221      -3.859  10.520  19.414  1.00 38.82           H
ATOM   3111 HD13 LEU A 221      -2.289  11.166  18.938  1.00 38.82           H
ATOM   3112 HD21 LEU A 221      -3.058  14.165  18.861  1.00 37.28           H
ATOM   3113 HD22 LEU A 221      -2.156  13.346  17.592  1.00 37.28           H
ATOM   3114 HD23 LEU A 221      -3.627  14.243  17.178  1.00 37.28           H
ATOM   3115  N   GLY A 222      -2.866  10.768  14.312  1.00 17.03           N
ATOM   3116  CA  GLY A 222      -1.649  10.684  13.477  1.00 13.51           C
ATOM   3117  C   GLY A 222      -1.857  11.189  12.064  1.00 14.61           C
ATOM   3118  O   GLY A 222      -1.022  11.895  11.528  1.00 14.89           O
ATOM   3119  H   GLY A 222      -3.225   9.869  14.690  1.00 20.43           H
ATOM   3120  HA2 GLY A 222      -0.803  11.218  13.974  1.00 16.21           H
ATOM   3121  HA3 GLY A 222      -1.321   9.589  13.422  1.00 16.21           H
ATOM   3122  N   VAL A 223      -2.978  10.753  11.449  1.00 14.71           N
ATOM   3123  CA  VAL A 223      -3.184  10.780   9.999  1.00 13.19           C
ATOM   3124  C   VAL A 223      -3.090  12.177   9.376  1.00 13.52           C
ATOM   3125  O   VAL A 223      -2.340  12.290   8.412  1.00 11.75           O
ATOM   3126  CB  VAL A 223      -4.452   9.996   9.590  1.00 15.21           C
ATOM   3127  CG1 VAL A 223      -4.918  10.355   8.168  1.00 11.18           C
ATOM   3128  CG2 VAL A 223      -4.148   8.488   9.697  1.00 12.79           C
ATOM   3129  H   VAL A 223      -3.625  10.188  11.983  1.00 17.66           H
ATOM   3130  HA  VAL A 223      -2.347  10.218   9.582  1.00 15.83           H
ATOM   3131  HB  VAL A 223      -5.252  10.247  10.281  1.00 18.25           H
ATOM   3132 HG11 VAL A 223      -5.749   9.715   7.870  1.00 13.42           H
ATOM   3133 HG12 VAL A 223      -5.262  11.388   8.130  1.00 13.42           H
ATOM   3134 HG13 VAL A 223      -4.097  10.236   7.462  1.00 13.42           H
ATOM   3135 HG21 VAL A 223      -5.024   7.901   9.427  1.00 15.35           H
ATOM   3136 HG22 VAL A 223      -3.332   8.223   9.024  1.00 15.35           H
ATOM   3137 HG23 VAL A 223      -3.862   8.231  10.716  1.00 15.35           H
ATOM   3138  N   PRO A 224      -3.791  13.234   9.840  1.00 14.44           N
ATOM   3139  CA  PRO A 224      -3.650  14.572   9.254  1.00 10.41           C
ATOM   3140  C   PRO A 224      -2.203  15.083   9.265  1.00 10.29           C
ATOM   3141  O   PRO A 224      -1.715  15.684   8.311  1.00 16.99           O
ATOM   3142  CB  PRO A 224      -4.493  15.470  10.165  1.00 17.03           C
ATOM   3143  CG  PRO A 224      -5.587  14.527  10.648  1.00 14.78           C
ATOM   3144  CD  PRO A 224      -4.820  13.223  10.864  1.00 12.60           C
ATOM   3145  HA  PRO A 224      -4.091  14.586   8.256  1.00 12.49           H
ATOM   3146  HB2 PRO A 224      -3.891  15.747  11.031  1.00 20.44           H
ATOM   3147  HB3 PRO A 224      -4.869  16.373   9.686  1.00 20.44           H
ATOM   3148  HG2 PRO A 224      -5.999  14.859  11.599  1.00 17.74           H
ATOM   3149  HG3 PRO A 224      -6.362  14.439   9.888  1.00 17.74           H
ATOM   3150  HD2 PRO A 224      -4.366  13.210  11.854  1.00 15.12           H
ATOM   3151  HD3 PRO A 224      -5.515  12.403  10.713  1.00 15.12           H
ATOM   3152  N   PHE A 225      -1.516  14.788  10.364  1.00 12.00           N
ATOM   3153  CA  PHE A 225      -0.110  15.111  10.598  1.00 11.89           C
ATOM   3154  C   PHE A 225       0.775  14.322   9.593  1.00 16.20           C
ATOM   3155  O   PHE A 225       1.628  14.873   8.910  1.00 15.64           O
ATOM   3156  CB  PHE A 225       0.221  14.746  12.056  1.00 18.52           C
ATOM   3157  CG  PHE A 225       1.505  15.320  12.564  1.00 17.45           C
ATOM   3158  CD1 PHE A 225       1.490  16.423  13.427  1.00 20.36           C
ATOM   3159  CD2 PHE A 225       2.722  14.707  12.232  1.00 19.08           C
ATOM   3160  CE1 PHE A 225       2.687  16.879  13.990  1.00 20.71           C
ATOM   3161  CE2 PHE A 225       3.911  15.148  12.812  1.00 24.06           C
ATOM   3162  CZ  PHE A 225       3.886  16.220  13.711  1.00 21.82           C
ATOM   3163  H   PHE A 225      -1.987  14.230  11.047  1.00 14.40           H
ATOM   3164  HA  PHE A 225       0.097  16.200  10.414  1.00 14.27           H
ATOM   3165  HB2 PHE A 225      -0.624  15.063  12.708  1.00 22.23           H
ATOM   3166  HB3 PHE A 225       0.234  13.628  12.167  1.00 22.23           H
ATOM   3167  HD1 PHE A 225       0.553  16.922  13.652  1.00 24.43           H
ATOM   3168  HD2 PHE A 225       2.730  13.879  11.526  1.00 22.90           H
ATOM   3169  HE1 PHE A 225       2.684  17.748  14.641  1.00 24.85           H
ATOM   3170  HE2 PHE A 225       4.862  14.639  12.574  1.00 28.88           H
ATOM   3171  HZ  PHE A 225       4.805  16.519  14.206  1.00 26.18           H
ATOM   3172  N   ASN A 226       0.487  12.978   9.429  1.00 11.40           N
ATOM   3173  CA  ASN A 226       1.315  12.113   8.568  1.00 14.67           C
ATOM   3174  C   ASN A 226       1.165  12.485   7.067  1.00 16.95           C
ATOM   3175  O   ASN A 226       2.118  12.414   6.326  1.00 12.09           O
ATOM   3176  CB  ASN A 226       0.914  10.652   8.756  1.00 12.75           C
ATOM   3177  CG  ASN A 226       0.962  10.099  10.180  1.00 14.74           C
ATOM   3178  OD1 ASN A 226       0.151   9.223  10.476  1.00 15.60           O
ATOM   3179  ND2 ASN A 226       1.924  10.502  11.073  1.00 18.16           N
ATOM   3180  H   ASN A 226      -0.275  12.534   9.967  1.00 13.68           H
ATOM   3181  HA  ASN A 226       2.401  12.258   8.832  1.00 17.61           H
ATOM   3182  HB2 ASN A 226      -0.121  10.468   8.390  1.00 15.30           H
ATOM   3183  HB3 ASN A 226       1.566  10.003   8.132  1.00 15.30           H
ATOM   3184 HD21 ASN A 226       2.181   9.860  11.860  1.00 21.79           H
ATOM   3185 HD22 ASN A 226       2.645  11.164  10.818  1.00 21.79           H
ATOM   3186  N   ILE A 227      -0.064  12.872   6.654  1.00  9.77           N
ATOM   3187  CA  ILE A 227      -0.370  13.391   5.313  1.00 13.36           C
ATOM   3188  C   ILE A 227       0.504  14.617   5.027  1.00 11.11           C
ATOM   3189  O   ILE A 227       1.139  14.678   3.974  1.00 12.10           O
ATOM   3190  CB  ILE A 227      -1.878  13.722   5.127  1.00 13.10           C
ATOM   3191  CG1 ILE A 227      -2.721  12.430   5.100  1.00 12.60           C
ATOM   3192  CG2 ILE A 227      -2.152  14.553   3.851  1.00 11.57           C
ATOM   3193  CD1 ILE A 227      -4.224  12.686   5.242  1.00 11.83           C
ATOM   3194  H   ILE A 227      -0.814  12.874   7.331  1.00 11.72           H
ATOM   3195  HA  ILE A 227      -0.104  12.613   4.599  1.00 16.04           H
ATOM   3196  HB  ILE A 227      -2.197  14.320   5.982  1.00 15.72           H
ATOM   3197 HG12 ILE A 227      -2.550  11.902   4.164  1.00 15.12           H
ATOM   3198 HG13 ILE A 227      -2.415  11.767   5.908  1.00 15.12           H
ATOM   3199 HG21 ILE A 227      -3.213  14.773   3.747  1.00 13.89           H
ATOM   3200 HG22 ILE A 227      -1.637  15.512   3.895  1.00 13.89           H
ATOM   3201 HG23 ILE A 227      -1.814  14.006   2.971  1.00 13.89           H
ATOM   3202 HD11 ILE A 227      -4.741  11.735   5.364  1.00 14.20           H
ATOM   3203 HD12 ILE A 227      -4.417  13.309   6.116  1.00 14.20           H
ATOM   3204 HD13 ILE A 227      -4.611  13.179   4.352  1.00 14.20           H
ATOM   3205  N   ALA A 228       0.547  15.581   5.956  1.00 10.47           N
ATOM   3206  CA  ALA A 228       1.410  16.745   5.806  1.00 16.00           C
ATOM   3207  C   ALA A 228       2.893  16.332   5.760  1.00 11.99           C
ATOM   3208  O   ALA A 228       3.647  16.904   4.982  1.00 12.31           O
ATOM   3209  CB  ALA A 228       1.121  17.761   6.915  1.00 10.75           C
ATOM   3210  H   ALA A 228       0.015  15.482   6.809  1.00 12.56           H
ATOM   3211  HA  ALA A 228       1.157  17.217   4.855  1.00 19.20           H
ATOM   3212  HB1 ALA A 228       1.742  18.644   6.767  1.00 12.90           H
ATOM   3213  HB2 ALA A 228       0.074  18.059   6.883  1.00 12.90           H
ATOM   3214  HB3 ALA A 228       1.339  17.323   7.888  1.00 12.90           H
ATOM   3215  N   SER A 229       3.317  15.337   6.558  1.00  9.97           N
ATOM   3216  CA  SER A 229       4.702  14.857   6.601  1.00 12.21           C
ATOM   3217  C   SER A 229       5.166  14.375   5.229  1.00 10.96           C
ATOM   3218  O   SER A 229       6.206  14.817   4.747  1.00 13.20           O
ATOM   3219  CB  SER A 229       4.850  13.743   7.646  1.00 14.90           C
ATOM   3220  OG  SER A 229       6.158  13.218   7.616  1.00 23.50           O
ATOM   3221  H   SER A 229       2.651  14.899   7.179  1.00 11.96           H
ATOM   3222  HA  SER A 229       5.338  15.688   6.904  1.00 14.65           H
ATOM   3223  HB2 SER A 229       4.628  14.130   8.640  1.00 17.87           H
ATOM   3224  HB3 SER A 229       4.168  12.931   7.422  1.00 17.87           H
ATOM   3225  HG  SER A 229       6.705  13.746   8.208  1.00 28.20           H
ATOM   3226  N   TYR A 230       4.410  13.464   4.605  1.00 14.82           N
ATOM   3227  CA  TYR A 230       4.793  12.885   3.324  1.00 13.98           C
ATOM   3228  C   TYR A 230       4.620  13.861   2.163  1.00 10.01           C
ATOM   3229  O   TYR A 230       5.425  13.825   1.240  1.00 11.10           O
ATOM   3230  CB  TYR A 230       4.106  11.534   3.129  1.00 12.92           C
ATOM   3231  CG  TYR A 230       4.843  10.454   3.899  1.00 14.49           C
ATOM   3232  CD1 TYR A 230       5.839   9.698   3.252  1.00 14.20           C
ATOM   3233  CD2 TYR A 230       4.641  10.300   5.283  1.00 12.70           C
ATOM   3234  CE1 TYR A 230       6.607   8.779   3.984  1.00 14.09           C
ATOM   3235  CE2 TYR A 230       5.418   9.398   6.024  1.00 13.06           C
ATOM   3236  CZ  TYR A 230       6.399   8.625   5.369  1.00 16.34           C
ATOM   3237  OH  TYR A 230       7.104   7.699   6.066  1.00 15.49           O
ATOM   3238  H   TYR A 230       3.573  13.119   5.054  1.00 17.79           H
ATOM   3239  HA  TYR A 230       5.862  12.673   3.374  1.00 16.78           H
ATOM   3240  HB2 TYR A 230       3.066  11.591   3.454  1.00 15.50           H
ATOM   3241  HB3 TYR A 230       4.130  11.283   2.068  1.00 15.50           H
ATOM   3242  HD1 TYR A 230       6.026   9.831   2.196  1.00 17.05           H
ATOM   3243  HD2 TYR A 230       3.901  10.889   5.793  1.00 15.24           H
ATOM   3244  HE1 TYR A 230       7.365   8.190   3.492  1.00 16.91           H
ATOM   3245  HE2 TYR A 230       5.258   9.286   7.087  1.00 15.67           H
ATOM   3246  HH  TYR A 230       7.047   7.843   7.017  1.00 18.58           H
ATOM   3247  N   ALA A 231       3.634  14.759   2.206  1.00  9.56           N
ATOM   3248  CA  ALA A 231       3.559  15.867   1.250  1.00 14.65           C
ATOM   3249  C   ALA A 231       4.812  16.749   1.336  1.00 12.68           C
ATOM   3250  O   ALA A 231       5.391  17.070   0.305  1.00 12.31           O
ATOM   3251  CB  ALA A 231       2.278  16.663   1.473  1.00 11.43           C
ATOM   3252  H   ALA A 231       2.983  14.747   2.978  1.00 11.47           H
ATOM   3253  HA  ALA A 231       3.510  15.448   0.244  1.00 17.58           H
ATOM   3254  HB1 ALA A 231       2.224  17.474   0.750  1.00 13.72           H
ATOM   3255  HB2 ALA A 231       1.418  16.006   1.340  1.00 13.72           H
ATOM   3256  HB3 ALA A 231       2.260  17.076   2.481  1.00 13.72           H
ATOM   3257  N   LEU A 232       5.267  17.091   2.547  1.00 12.79           N
ATOM   3258  CA  LEU A 232       6.489  17.864   2.765  1.00 10.93           C
ATOM   3259  C   LEU A 232       7.724  17.126   2.252  1.00 13.45           C
ATOM   3260  O   LEU A 232       8.531  17.737   1.562  1.00 13.27           O
ATOM   3261  CB  LEU A 232       6.619  18.233   4.249  1.00 10.79           C
ATOM   3262  CG  LEU A 232       7.948  18.912   4.620  1.00 13.09           C
ATOM   3263  CD1 LEU A 232       8.167  20.246   3.887  1.00 12.29           C
ATOM   3264  CD2 LEU A 232       7.966  19.119   6.143  1.00 12.55           C
ATOM   3265  H   LEU A 232       4.771  16.766   3.366  1.00 15.34           H
ATOM   3266  HA  LEU A 232       6.400  18.793   2.202  1.00 13.11           H
ATOM   3267  HB2 LEU A 232       5.799  18.899   4.518  1.00 12.95           H
ATOM   3268  HB3 LEU A 232       6.518  17.326   4.844  1.00 12.95           H
ATOM   3269  HG  LEU A 232       8.773  18.261   4.344  1.00 15.71           H
ATOM   3270 HD11 LEU A 232       9.084  20.716   4.242  1.00 14.74           H
ATOM   3271 HD12 LEU A 232       8.257  20.080   2.815  1.00 14.74           H
ATOM   3272 HD13 LEU A 232       7.339  20.919   4.067  1.00 14.74           H
ATOM   3273 HD21 LEU A 232       8.939  19.506   6.440  1.00 15.06           H
ATOM   3274 HD22 LEU A 232       7.191  19.825   6.437  1.00 15.06           H
ATOM   3275 HD23 LEU A 232       7.801  18.172   6.657  1.00 15.06           H
ATOM   3276  N   LEU A 233       7.884  15.835   2.575  1.00 10.47           N
ATOM   3277  CA  LEU A 233       8.977  15.023   2.054  1.00 13.33           C
ATOM   3278  C   LEU A 233       9.021  15.100   0.520  1.00 14.47           C
ATOM   3279  O   LEU A 233      10.089  15.282  -0.058  1.00 13.06           O
ATOM   3280  CB  LEU A 233       8.827  13.580   2.569  1.00 13.94           C
ATOM   3281  CG  LEU A 233       9.926  12.613   2.094  1.00 19.21           C
ATOM   3282  CD1 LEU A 233      11.308  12.978   2.658  1.00 15.35           C
ATOM   3283  CD2 LEU A 233       9.580  11.183   2.524  1.00 14.71           C
ATOM   3284  H   LEU A 233       7.213  15.393   3.187  1.00 12.56           H
ATOM   3285  HA  LEU A 233       9.907  15.438   2.442  1.00 15.99           H
ATOM   3286  HB2 LEU A 233       8.814  13.590   3.660  1.00 16.73           H
ATOM   3287  HB3 LEU A 233       7.865  13.199   2.229  1.00 16.73           H
ATOM   3288  HG  LEU A 233       9.964  12.618   1.005  1.00 23.06           H
ATOM   3289 HD11 LEU A 233      12.060  12.312   2.232  1.00 18.42           H
ATOM   3290 HD12 LEU A 233      11.570  14.006   2.416  1.00 18.42           H
ATOM   3291 HD13 LEU A 233      11.317  12.854   3.737  1.00 18.42           H
ATOM   3292 HD21 LEU A 233      10.363  10.501   2.195  1.00 17.65           H
ATOM   3293 HD22 LEU A 233       9.496  11.129   3.611  1.00 17.65           H
ATOM   3294 HD23 LEU A 233       8.634  10.879   2.076  1.00 17.65           H
ATOM   3295  N   THR A 234       7.864  14.988  -0.137  1.00 11.24           N
ATOM   3296  CA  THR A 234       7.765  15.015  -1.594  1.00 10.71           C
ATOM   3297  C   THR A 234       8.148  16.380  -2.155  1.00 13.28           C
ATOM   3298  O   THR A 234       8.855  16.447  -3.154  1.00 10.54           O
ATOM   3299  CB  THR A 234       6.362  14.589  -2.048  1.00 14.31           C
ATOM   3300  OG1 THR A 234       6.017  13.374  -1.435  1.00 10.98           O
ATOM   3301  CG2 THR A 234       6.302  14.356  -3.560  1.00 10.59           C
ATOM   3302  H   THR A 234       7.010  14.894   0.395  1.00 13.48           H
ATOM   3303  HA  THR A 234       8.472  14.269  -1.962  1.00 12.85           H
ATOM   3304  HB  THR A 234       5.640  15.356  -1.767  1.00 17.17           H
ATOM   3305  HG1 THR A 234       5.991  13.512  -0.483  1.00 13.17           H
ATOM   3306 HG21 THR A 234       5.314  13.984  -3.829  1.00 12.71           H
ATOM   3307 HG22 THR A 234       6.500  15.279  -4.105  1.00 12.71           H
ATOM   3308 HG23 THR A 234       7.033  13.598  -3.843  1.00 12.71           H
ATOM   3309  N   TYR A 235       7.707  17.469  -1.512  1.00 13.82           N
ATOM   3310  CA  TYR A 235       8.191  18.803  -1.828  1.00 13.52           C
ATOM   3311  C   TYR A 235       9.708  18.927  -1.697  1.00 11.10           C
ATOM   3312  O   TYR A 235      10.335  19.514  -2.575  1.00 13.81           O
ATOM   3313  CB  TYR A 235       7.469  19.861  -0.985  1.00 13.48           C
ATOM   3314  CG  TYR A 235       6.270  20.461  -1.675  1.00 15.01           C
ATOM   3315  CD1 TYR A 235       6.366  21.742  -2.254  1.00 14.89           C
ATOM   3316  CD2 TYR A 235       5.049  19.765  -1.714  1.00 12.93           C
ATOM   3317  CE1 TYR A 235       5.237  22.349  -2.823  1.00 12.48           C
ATOM   3318  CE2 TYR A 235       3.924  20.347  -2.312  1.00 12.41           C
ATOM   3319  CZ  TYR A 235       4.017  21.638  -2.867  1.00 18.64           C
ATOM   3320  OH  TYR A 235       2.935  22.184  -3.470  1.00 15.72           O
ATOM   3321  H   TYR A 235       7.120  17.357  -0.698  1.00 16.59           H
ATOM   3322  HA  TYR A 235       7.948  18.999  -2.872  1.00 16.22           H
ATOM   3323  HB2 TYR A 235       7.155  19.429  -0.034  1.00 16.17           H
ATOM   3324  HB3 TYR A 235       8.166  20.668  -0.755  1.00 16.17           H
ATOM   3325  HD1 TYR A 235       7.309  22.263  -2.266  1.00 17.87           H
ATOM   3326  HD2 TYR A 235       4.971  18.779  -1.294  1.00 15.51           H
ATOM   3327  HE1 TYR A 235       5.309  23.337  -3.253  1.00 14.97           H
ATOM   3328  HE2 TYR A 235       2.983  19.818  -2.324  1.00 14.89           H
ATOM   3329  HH  TYR A 235       2.289  21.528  -3.751  1.00 18.87           H
ATOM   3330  N   MET A 236      10.303  18.391  -0.622  1.00 13.71           N
ATOM   3331  CA  MET A 236      11.746  18.451  -0.405  1.00 13.27           C
ATOM   3332  C   MET A 236      12.518  17.723  -1.502  1.00 15.95           C
ATOM   3333  O   MET A 236      13.464  18.287  -2.050  1.00 13.27           O
ATOM   3334  CB  MET A 236      12.131  17.860   0.949  1.00 11.20           C
ATOM   3335  CG  MET A 236      11.746  18.706   2.160  1.00 11.77           C
ATOM   3336  SD  MET A 236      12.198  17.820   3.670  1.00 17.09           S
ATOM   3337  CE  MET A 236      11.940  19.051   4.959  1.00 18.53           C
ATOM   3338  H   MET A 236       9.739  17.918   0.070  1.00 16.46           H
ATOM   3339  HA  MET A 236      12.046  19.501  -0.412  1.00 15.93           H
ATOM   3340  HB2 MET A 236      11.674  16.879   1.059  1.00 13.43           H
ATOM   3341  HB3 MET A 236      13.211  17.719   0.967  1.00 13.43           H
ATOM   3342  HG2 MET A 236      12.277  19.656   2.114  1.00 14.13           H
ATOM   3343  HG3 MET A 236      10.674  18.895   2.157  1.00 14.13           H
ATOM   3344  HE1 MET A 236      12.062  18.572   5.931  1.00 22.24           H
ATOM   3345  HE2 MET A 236      12.678  19.846   4.863  1.00 22.24           H
ATOM   3346  HE3 MET A 236      10.936  19.463   4.884  1.00 22.24           H
ATOM   3347  N   ILE A 237      12.136  16.474  -1.803  1.00 11.86           N
ATOM   3348  CA  ILE A 237      12.810  15.653  -2.804  1.00 10.07           C
ATOM   3349  C   ILE A 237      12.616  16.285  -4.186  1.00 13.50           C
ATOM   3350  O   ILE A 237      13.587  16.381  -4.927  1.00 14.99           O
ATOM   3351  CB  ILE A 237      12.444  14.150  -2.706  1.00  9.52           C
ATOM   3352  CG1 ILE A 237      13.159  13.423  -1.543  1.00 22.14           C
ATOM   3353  CG2 ILE A 237      12.939  13.378  -3.940  1.00 13.35           C
ATOM   3354  CD1 ILE A 237      12.782  13.811  -0.128  1.00 36.71           C
ATOM   3355  H   ILE A 237      11.362  16.067  -1.295  1.00 14.23           H
ATOM   3356  HA  ILE A 237      13.873  15.704  -2.577  1.00 12.09           H
ATOM   3357  HB  ILE A 237      11.363  14.031  -2.611  1.00 11.42           H
ATOM   3358 HG12 ILE A 237      12.952  12.353  -1.621  1.00 26.56           H
ATOM   3359 HG13 ILE A 237      14.234  13.564  -1.641  1.00 26.56           H
ATOM   3360 HG21 ILE A 237      12.623  12.338  -3.870  1.00 16.01           H
ATOM   3361 HG22 ILE A 237      12.535  13.794  -4.857  1.00 16.01           H
ATOM   3362 HG23 ILE A 237      14.027  13.423  -4.001  1.00 16.01           H
ATOM   3363 HD11 ILE A 237      13.407  13.251   0.565  1.00 44.05           H
ATOM   3364 HD12 ILE A 237      12.936  14.873   0.049  1.00 44.05           H
ATOM   3365 HD13 ILE A 237      11.747  13.534   0.028  1.00 44.05           H
ATOM   3366  N   ALA A 238      11.413  16.774  -4.520  1.00 15.36           N
ATOM   3367  CA  ALA A 238      11.146  17.429  -5.795  1.00 13.40           C
ATOM   3368  C   ALA A 238      12.056  18.650  -5.983  1.00 16.55           C
ATOM   3369  O   ALA A 238      12.617  18.837  -7.058  1.00 13.45           O
ATOM   3370  CB  ALA A 238       9.666  17.810  -5.874  1.00 14.77           C
ATOM   3371  H   ALA A 238      10.655  16.720  -3.854  1.00 18.44           H
ATOM   3372  HA  ALA A 238      11.353  16.718  -6.594  1.00 16.08           H
ATOM   3373  HB1 ALA A 238       9.459  18.287  -6.828  1.00 17.72           H
ATOM   3374  HB2 ALA A 238       9.048  16.917  -5.794  1.00 17.72           H
ATOM   3375  HB3 ALA A 238       9.414  18.497  -5.067  1.00 17.72           H
ATOM   3376  N   HIS A 239      12.238  19.437  -4.921  1.00 16.06           N
ATOM   3377  CA  HIS A 239      13.078  20.626  -4.917  1.00 16.45           C
ATOM   3378  C   HIS A 239      14.546  20.305  -5.244  1.00 20.94           C
ATOM   3379  O   HIS A 239      15.102  20.912  -6.158  1.00 19.87           O
ATOM   3380  CB  HIS A 239      12.908  21.348  -3.574  1.00 13.86           C
ATOM   3381  CG  HIS A 239      13.694  22.624  -3.525  1.00 22.07           C
ATOM   3382  ND1 HIS A 239      13.301  23.808  -4.088  1.00 19.41           N
ATOM   3383  CD2 HIS A 239      14.962  22.796  -3.043  1.00 20.91           C
ATOM   3384  CE1 HIS A 239      14.297  24.689  -3.920  1.00 22.27           C
ATOM   3385  NE2 HIS A 239      15.326  24.124  -3.273  1.00 18.67           N
ATOM   3386  H   HIS A 239      11.773  19.195  -4.057  1.00 19.27           H
ATOM   3387  HA  HIS A 239      12.707  21.294  -5.694  1.00 19.73           H
ATOM   3388  HB2 HIS A 239      13.222  20.702  -2.759  1.00 16.63           H
ATOM   3389  HB3 HIS A 239      11.855  21.595  -3.435  1.00 16.63           H
ATOM   3390  HD1 HIS A 239      12.427  23.977  -4.563  1.00 23.29           H
ATOM   3391  HD2 HIS A 239      15.590  22.033  -2.606  1.00 25.09           H
ATOM   3392  HE1 HIS A 239      14.292  25.696  -4.307  1.00 26.72           H
ATOM   3393  N   ILE A 240      15.162  19.340  -4.545  1.00 15.22           N
ATOM   3394  CA  ILE A 240      16.572  18.973  -4.751  1.00 23.04           C
ATOM   3395  C   ILE A 240      16.816  18.171  -6.037  1.00 18.29           C
ATOM   3396  O   ILE A 240      17.968  18.028  -6.439  1.00 20.64           O
ATOM   3397  CB  ILE A 240      17.164  18.237  -3.530  1.00 18.27           C
ATOM   3398  CG1 ILE A 240      16.465  16.889  -3.304  1.00 20.36           C
ATOM   3399  CG2 ILE A 240      17.138  19.138  -2.283  1.00 17.77           C
ATOM   3400  CD1 ILE A 240      17.037  16.080  -2.143  1.00 26.00           C
ATOM   3401  H   ILE A 240      14.652  18.862  -3.814  1.00 18.27           H
ATOM   3402  HA  ILE A 240      17.136  19.902  -4.853  1.00 27.65           H
ATOM   3403  HB  ILE A 240      18.211  18.022  -3.747  1.00 21.93           H
ATOM   3404 HG12 ILE A 240      15.415  17.068  -3.107  1.00 24.44           H
ATOM   3405 HG13 ILE A 240      16.548  16.277  -4.201  1.00 24.44           H
ATOM   3406 HG21 ILE A 240      17.661  18.666  -1.452  1.00 21.32           H
ATOM   3407 HG22 ILE A 240      17.654  20.068  -2.500  1.00 21.32           H
ATOM   3408 HG23 ILE A 240      16.112  19.358  -1.996  1.00 21.32           H
ATOM   3409 HD11 ILE A 240      16.489  15.145  -2.066  1.00 31.20           H
ATOM   3410 HD12 ILE A 240      18.093  15.879  -2.321  1.00 31.20           H
ATOM   3411 HD13 ILE A 240      16.911  16.619  -1.205  1.00 31.20           H
ATOM   3412  N   THR A 241      15.764  17.611  -6.650  1.00 15.23           N
ATOM   3413  CA  THR A 241      15.859  16.841  -7.892  1.00 16.34           C
ATOM   3414  C   THR A 241      15.422  17.664  -9.110  1.00 14.53           C
ATOM   3415  O   THR A 241      15.459  17.141 -10.220  1.00 19.34           O
ATOM   3416  CB  THR A 241      15.077  15.520  -7.804  1.00 13.39           C
ATOM   3417  OG1 THR A 241      13.694  15.747  -7.656  1.00 16.38           O
ATOM   3418  CG2 THR A 241      15.578  14.596  -6.682  1.00 17.99           C
ATOM   3419  H   THR A 241      14.845  17.735  -6.247  1.00 18.27           H
ATOM   3420  HA  THR A 241      16.900  16.567  -8.058  1.00 19.61           H
ATOM   3421  HB  THR A 241      15.221  14.991  -8.747  1.00 16.06           H
ATOM   3422  HG1 THR A 241      13.552  16.134  -6.786  1.00 19.66           H
ATOM   3423 HG21 THR A 241      15.049  13.646  -6.710  1.00 21.58           H
ATOM   3424 HG22 THR A 241      16.642  14.424  -6.781  1.00 21.58           H
ATOM   3425 HG23 THR A 241      15.411  15.033  -5.706  1.00 21.58           H
ATOM   3426  N   GLY A 242      15.001  18.925  -8.946  1.00 16.76           N
ATOM   3427  CA  GLY A 242      14.570  19.771 -10.060  1.00 21.31           C
ATOM   3428  C   GLY A 242      13.272  19.297 -10.724  1.00 18.20           C
ATOM   3429  O   GLY A 242      13.028  19.615 -11.885  1.00 22.02           O
ATOM   3430  H   GLY A 242      14.981  19.324  -8.017  1.00 20.12           H
ATOM   3431  HA2 GLY A 242      14.428  20.790  -9.700  1.00 25.57           H
ATOM   3432  HA3 GLY A 242      15.354  19.765 -10.818  1.00 25.57           H
ATOM   3433  N   LEU A 243      12.422  18.575  -9.985  1.00 18.93           N
ATOM   3434  CA  LEU A 243      11.094  18.153 -10.411  1.00 16.31           C
ATOM   3435  C   LEU A 243      10.026  18.992  -9.714  1.00 16.64           C
ATOM   3436  O   LEU A 243      10.319  19.717  -8.773  1.00 18.95           O
ATOM   3437  CB  LEU A 243      10.907  16.668 -10.068  1.00 13.78           C
ATOM   3438  CG  LEU A 243      11.902  15.739 -10.791  1.00 14.29           C
ATOM   3439  CD1 LEU A 243      11.644  14.301 -10.322  1.00 15.18           C
ATOM   3440  CD2 LEU A 243      11.756  15.800 -12.316  1.00 19.89           C
ATOM   3441  H   LEU A 243      12.681  18.365  -9.030  1.00 22.71           H
ATOM   3442  HA  LEU A 243      10.971  18.288 -11.485  1.00 19.57           H
ATOM   3443  HB2 LEU A 243      11.024  16.545  -8.990  1.00 16.53           H
ATOM   3444  HB3 LEU A 243       9.892  16.366 -10.331  1.00 16.53           H
ATOM   3445  HG  LEU A 243      12.924  16.007 -10.525  1.00 17.15           H
ATOM   3446 HD11 LEU A 243      12.351  13.627 -10.804  1.00 18.22           H
ATOM   3447 HD12 LEU A 243      11.769  14.238  -9.242  1.00 18.22           H
ATOM   3448 HD13 LEU A 243      10.628  14.000 -10.580  1.00 18.22           H
ATOM   3449 HD21 LEU A 243      12.460  15.111 -12.783  1.00 23.87           H
ATOM   3450 HD22 LEU A 243      10.744  15.504 -12.581  1.00 23.87           H
ATOM   3451 HD23 LEU A 243      11.963  16.801 -12.690  1.00 23.87           H
ATOM   3452  N   LYS A 244       8.780  18.889 -10.170  1.00 13.26           N
ATOM   3453  CA  LYS A 244       7.638  19.546  -9.533  1.00 20.20           C
ATOM   3454  C   LYS A 244       6.895  18.494  -8.701  1.00 17.10           C
ATOM   3455  O   LYS A 244       6.841  17.343  -9.130  1.00 14.13           O
ATOM   3456  CB  LYS A 244       6.710  20.108 -10.610  1.00 23.29           C
ATOM   3457  CG  LYS A 244       7.408  21.029 -11.631  1.00 27.87           C
ATOM   3458  CD  LYS A 244       6.491  21.410 -12.800  1.00 33.92           C
ATOM   3459  CE  LYS A 244       6.002  20.185 -13.585  1.00 44.83           C
ATOM   3460  NZ  LYS A 244       4.908  20.534 -14.505  1.00 44.60           N1+
ATOM   3461  H   LYS A 244       8.596  18.281 -10.957  1.00 15.91           H
ATOM   3462  HA  LYS A 244       7.973  20.376  -8.911  1.00 24.24           H
ATOM   3463  HB2 LYS A 244       6.265  19.258 -11.125  1.00 27.95           H
ATOM   3464  HB3 LYS A 244       5.910  20.668 -10.129  1.00 27.95           H
ATOM   3465  HG2 LYS A 244       7.750  21.933 -11.124  1.00 33.45           H
ATOM   3466  HG3 LYS A 244       8.278  20.529 -12.052  1.00 33.45           H
ATOM   3467  HD2 LYS A 244       5.637  21.965 -12.411  1.00 40.71           H
ATOM   3468  HD3 LYS A 244       7.047  22.062 -13.475  1.00 40.71           H
ATOM   3469  HE2 LYS A 244       6.838  19.762 -14.144  1.00 53.79           H
ATOM   3470  HE3 LYS A 244       5.634  19.426 -12.898  1.00 53.79           H
ATOM   3471  HZ1 LYS A 244       4.577  19.693 -14.960  1.00 53.51           H
ATOM   3472  HZ2 LYS A 244       4.146  20.937 -13.974  1.00 53.51           H
ATOM   3473  HZ3 LYS A 244       5.237  21.194 -15.193  1.00 53.51           H
ATOM   3474  N   PRO A 245       6.261  18.837  -7.572  1.00 16.93           N
ATOM   3475  CA  PRO A 245       5.472  17.853  -6.832  1.00 14.82           C
ATOM   3476  C   PRO A 245       4.212  17.456  -7.616  1.00 12.41           C
ATOM   3477  O   PRO A 245       3.568  18.293  -8.244  1.00 16.04           O
ATOM   3478  CB  PRO A 245       5.092  18.570  -5.534  1.00 18.37           C
ATOM   3479  CG  PRO A 245       6.176  19.627  -5.368  1.00 17.58           C
ATOM   3480  CD  PRO A 245       6.436  20.057  -6.804  1.00 19.25           C
ATOM   3481  HA  PRO A 245       6.097  17.003  -6.548  1.00 17.78           H
ATOM   3482  HB2 PRO A 245       4.153  19.096  -5.711  1.00 22.04           H
ATOM   3483  HB3 PRO A 245       5.000  17.916  -4.666  1.00 22.04           H
ATOM   3484  HG2 PRO A 245       5.816  20.480  -4.798  1.00 21.10           H
ATOM   3485  HG3 PRO A 245       7.056  19.186  -4.903  1.00 21.10           H
ATOM   3486  HD2 PRO A 245       5.713  20.809  -7.116  1.00 23.10           H
ATOM   3487  HD3 PRO A 245       7.461  20.426  -6.851  1.00 23.10           H
ATOM   3488  N   GLY A 246       3.860  16.173  -7.576  1.00 14.34           N
ATOM   3489  CA  GLY A 246       2.777  15.594  -8.358  1.00 16.73           C
ATOM   3490  C   GLY A 246       1.604  15.252  -7.448  1.00 13.82           C
ATOM   3491  O   GLY A 246       0.821  16.127  -7.104  1.00 16.17           O
ATOM   3492  H   GLY A 246       4.435  15.534  -7.044  1.00 17.21           H
ATOM   3493  HA2 GLY A 246       2.437  16.284  -9.131  1.00 20.08           H
ATOM   3494  HA3 GLY A 246       3.133  14.685  -8.844  1.00 20.08           H
ATOM   3495  N   ASP A 247       1.504  13.987  -7.043  1.00 13.36           N
ATOM   3496  CA  ASP A 247       0.519  13.486  -6.097  1.00 13.23           C
ATOM   3497  C   ASP A 247       1.165  12.836  -4.882  1.00 13.90           C
ATOM   3498  O   ASP A 247       2.208  12.194  -4.979  1.00 12.10           O
ATOM   3499  CB  ASP A 247      -0.386  12.433  -6.749  1.00 11.45           C
ATOM   3500  CG  ASP A 247      -1.280  13.003  -7.833  1.00 19.55           C
ATOM   3501  OD1 ASP A 247      -1.306  12.411  -8.933  1.00 16.12           O
ATOM   3502  OD2 ASP A 247      -2.003  13.971  -7.529  1.00 15.16           O1-
ATOM   3503  H   ASP A 247       2.210  13.329  -7.343  1.00 16.04           H
ATOM   3504  HA  ASP A 247      -0.112  14.304  -5.750  1.00 15.88           H
ATOM   3505  HB2 ASP A 247       0.205  11.604  -7.135  1.00 13.74           H
ATOM   3506  HB3 ASP A 247      -1.042  12.061  -5.963  1.00 13.74           H
ATOM   3507  N   PHE A 248       0.454  12.927  -3.758  1.00 12.91           N
ATOM   3508  CA  PHE A 248       0.668  12.101  -2.592  1.00 12.77           C
ATOM   3509  C   PHE A 248      -0.503  11.127  -2.477  1.00 13.52           C
ATOM   3510  O   PHE A 248      -1.630  11.552  -2.248  1.00 14.02           O
ATOM   3511  CB  PHE A 248       0.841  12.960  -1.336  1.00 15.02           C
ATOM   3512  CG  PHE A 248       0.870  12.113  -0.083  1.00  8.16           C
ATOM   3513  CD1 PHE A 248       1.787  11.054   0.018  1.00 11.66           C
ATOM   3514  CD2 PHE A 248      -0.094  12.304   0.921  1.00 14.14           C
ATOM   3515  CE1 PHE A 248       1.751  10.197   1.124  1.00 14.05           C
ATOM   3516  CE2 PHE A 248      -0.137  11.434   2.022  1.00 11.68           C
ATOM   3517  CZ  PHE A 248       0.792  10.393   2.132  1.00 11.48           C
ATOM   3518  H   PHE A 248      -0.389  13.482  -3.769  1.00 15.50           H
ATOM   3519  HA  PHE A 248       1.587  11.541  -2.722  1.00 15.32           H
ATOM   3520  HB2 PHE A 248       1.780  13.506  -1.405  1.00 18.02           H
ATOM   3521  HB3 PHE A 248       0.025  13.680  -1.275  1.00 18.02           H
ATOM   3522  HD1 PHE A 248       2.530  10.895  -0.748  1.00 13.99           H
ATOM   3523  HD2 PHE A 248      -0.816  13.101   0.839  1.00 16.96           H
ATOM   3524  HE1 PHE A 248       2.468   9.397   1.192  1.00 16.86           H
ATOM   3525  HE2 PHE A 248      -0.890  11.565   2.780  1.00 14.02           H
ATOM   3526  HZ  PHE A 248       0.757   9.733   2.984  1.00 13.77           H
ATOM   3527  N   ILE A 249      -0.236   9.826  -2.620  1.00 11.21           N
ATOM   3528  CA  ILE A 249      -1.232   8.774  -2.470  1.00 12.85           C
ATOM   3529  C   ILE A 249      -1.059   8.205  -1.060  1.00 13.09           C
ATOM   3530  O   ILE A 249      -0.029   7.623  -0.745  1.00 12.95           O
ATOM   3531  CB  ILE A 249      -1.085   7.714  -3.584  1.00 14.28           C
ATOM   3532  CG1 ILE A 249      -1.265   8.318  -5.001  1.00 15.80           C
ATOM   3533  CG2 ILE A 249      -2.140   6.610  -3.364  1.00 13.99           C
ATOM   3534  CD1 ILE A 249       0.049   8.782  -5.635  1.00 17.88           C
ATOM   3535  H   ILE A 249       0.717   9.539  -2.789  1.00 13.45           H
ATOM   3536  HA  ILE A 249      -2.227   9.204  -2.563  1.00 15.42           H
ATOM   3537  HB  ILE A 249      -0.101   7.257  -3.512  1.00 17.13           H
ATOM   3538 HG12 ILE A 249      -1.694   7.575  -5.672  1.00 18.96           H
ATOM   3539 HG13 ILE A 249      -1.964   9.151  -4.958  1.00 18.96           H
ATOM   3540 HG21 ILE A 249      -2.048   5.850  -4.141  1.00 16.79           H
ATOM   3541 HG22 ILE A 249      -1.988   6.121  -2.402  1.00 16.79           H
ATOM   3542 HG23 ILE A 249      -3.144   7.035  -3.394  1.00 16.79           H
ATOM   3543 HD11 ILE A 249      -0.109   9.002  -6.690  1.00 21.46           H
ATOM   3544 HD12 ILE A 249       0.420   9.682  -5.146  1.00 21.46           H
ATOM   3545 HD13 ILE A 249       0.792   7.992  -5.546  1.00 21.46           H
ATOM   3546  N   HIS A 250      -2.066   8.367  -0.204  1.00 12.21           N
ATOM   3547  CA  HIS A 250      -2.085   7.802   1.133  1.00 12.28           C
ATOM   3548  C   HIS A 250      -2.822   6.475   1.060  1.00 12.34           C
ATOM   3549  O   HIS A 250      -4.003   6.460   0.722  1.00 14.67           O
ATOM   3550  CB  HIS A 250      -2.811   8.781   2.068  1.00 15.77           C
ATOM   3551  CG  HIS A 250      -2.757   8.414   3.525  1.00 10.62           C
ATOM   3552  ND1 HIS A 250      -3.759   8.688   4.456  1.00 10.98           N
ATOM   3553  CD2 HIS A 250      -1.731   7.773   4.153  1.00 11.75           C
ATOM   3554  CE1 HIS A 250      -3.293   8.237   5.626  1.00 13.69           C
ATOM   3555  NE2 HIS A 250      -2.077   7.695   5.472  1.00 16.11           N
ATOM   3556  H   HIS A 250      -2.904   8.834  -0.519  1.00 14.66           H
ATOM   3557  HA  HIS A 250      -1.064   7.650   1.488  1.00 14.74           H
ATOM   3558  HB2 HIS A 250      -3.856   8.872   1.767  1.00 18.92           H
ATOM   3559  HB3 HIS A 250      -2.353   9.762   1.965  1.00 18.92           H
ATOM   3560  HD2 HIS A 250      -0.822   7.406   3.702  1.00 14.10           H
ATOM   3561  HE1 HIS A 250      -3.833   8.269   6.559  1.00 16.43           H
ATOM   3562  HE2 HIS A 250      -1.521   7.283   6.209  1.00 19.33           H
ATOM   3563  N   THR A 251      -2.146   5.379   1.389  1.00 10.65           N
ATOM   3564  CA  THR A 251      -2.749   4.062   1.525  1.00  8.88           C
ATOM   3565  C   THR A 251      -2.745   3.662   2.990  1.00 11.67           C
ATOM   3566  O   THR A 251      -1.717   3.758   3.657  1.00 13.89           O
ATOM   3567  CB  THR A 251      -2.039   3.034   0.631  1.00 10.25           C
ATOM   3568  OG1 THR A 251      -2.329   3.366  -0.702  1.00 12.18           O
ATOM   3569  CG2 THR A 251      -2.541   1.617   0.904  1.00 10.57           C
ATOM   3570  H   THR A 251      -1.168   5.455   1.631  1.00 12.78           H
ATOM   3571  HA  THR A 251      -3.779   4.111   1.173  1.00 10.66           H
ATOM   3572  HB  THR A 251      -0.963   3.071   0.792  1.00 12.30           H
ATOM   3573  HG1 THR A 251      -1.556   3.791  -1.085  1.00 14.61           H
ATOM   3574 HG21 THR A 251      -2.066   0.915   0.229  1.00 12.69           H
ATOM   3575 HG22 THR A 251      -2.295   1.308   1.919  1.00 12.69           H
ATOM   3576 HG23 THR A 251      -3.617   1.567   0.746  1.00 12.69           H
ATOM   3577  N   LEU A 252      -3.899   3.180   3.460  1.00 12.19           N
ATOM   3578  CA  LEU A 252      -4.083   2.709   4.820  1.00 13.74           C
ATOM   3579  C   LEU A 252      -4.342   1.216   4.862  1.00  9.49           C
ATOM   3580  O   LEU A 252      -5.086   0.689   4.035  1.00 12.71           O
ATOM   3581  CB  LEU A 252      -5.245   3.454   5.479  1.00 14.37           C
ATOM   3582  CG  LEU A 252      -4.844   4.880   5.897  1.00 17.09           C
ATOM   3583  CD1 LEU A 252      -6.082   5.758   6.056  1.00 14.44           C
ATOM   3584  CD2 LEU A 252      -4.082   4.849   7.229  1.00 16.54           C
ATOM   3585  H   LEU A 252      -4.692   3.120   2.835  1.00 14.63           H
ATOM   3586  HA  LEU A 252      -3.185   2.918   5.395  1.00 16.48           H
ATOM   3587  HB2 LEU A 252      -6.062   3.500   4.759  1.00 17.24           H
ATOM   3588  HB3 LEU A 252      -5.598   2.901   6.351  1.00 17.24           H
ATOM   3589  HG  LEU A 252      -4.191   5.324   5.143  1.00 20.51           H
ATOM   3590 HD11 LEU A 252      -5.783   6.787   6.250  1.00 17.33           H
ATOM   3591 HD12 LEU A 252      -6.693   5.724   5.156  1.00 17.33           H
ATOM   3592 HD13 LEU A 252      -6.679   5.399   6.890  1.00 17.33           H
ATOM   3593 HD21 LEU A 252      -3.805   5.862   7.524  1.00 19.84           H
ATOM   3594 HD22 LEU A 252      -4.713   4.404   7.998  1.00 19.84           H
ATOM   3595 HD23 LEU A 252      -3.177   4.252   7.136  1.00 19.84           H
ATOM   3596  N   GLY A 253      -3.754   0.585   5.883  1.00 11.76           N
ATOM   3597  CA  GLY A 253      -4.095  -0.737   6.377  1.00 17.72           C
ATOM   3598  C   GLY A 253      -5.259  -0.574   7.343  1.00 13.44           C
ATOM   3599  O   GLY A 253      -6.370  -0.295   6.900  1.00 13.36           O
ATOM   3600  H   GLY A 253      -3.126   1.124   6.461  1.00 14.11           H
ATOM   3601  HA2 GLY A 253      -4.394  -1.399   5.568  1.00 21.27           H
ATOM   3602  HA3 GLY A 253      -3.241  -1.163   6.901  1.00 21.27           H
ATOM   3603  N   ASP A 254      -5.011  -0.691   8.649  1.00 12.62           N
ATOM   3604  CA  ASP A 254      -6.062  -0.504   9.634  1.00 11.43           C
ATOM   3605  C   ASP A 254      -6.271   1.001   9.832  1.00 12.80           C
ATOM   3606  O   ASP A 254      -5.568   1.637  10.614  1.00 17.50           O
ATOM   3607  CB  ASP A 254      -5.762  -1.281  10.925  1.00 16.56           C
ATOM   3608  CG  ASP A 254      -6.880  -1.166  11.965  1.00 21.55           C
ATOM   3609  OD1 ASP A 254      -7.703  -0.235  11.861  1.00 20.89           O
ATOM   3610  OD2 ASP A 254      -6.910  -2.017  12.876  1.00 19.05           O1-
ATOM   3611  H   ASP A 254      -4.067  -0.840   8.976  1.00 15.15           H
ATOM   3612  HA  ASP A 254      -6.979  -0.935   9.229  1.00 13.71           H
ATOM   3613  HB2 ASP A 254      -5.565  -2.333  10.721  1.00 19.87           H
ATOM   3614  HB3 ASP A 254      -4.847  -0.900  11.379  1.00 19.87           H
ATOM   3615  N   ALA A 255      -7.264   1.552   9.130  1.00 13.23           N
ATOM   3616  CA  ALA A 255      -7.748   2.908   9.318  1.00 18.69           C
ATOM   3617  C   ALA A 255      -8.788   2.895  10.431  1.00 20.69           C
ATOM   3618  O   ALA A 255      -9.835   2.265  10.287  1.00 14.01           O
ATOM   3619  CB  ALA A 255      -8.386   3.397   8.022  1.00 11.20           C
ATOM   3620  H   ALA A 255      -7.792   0.962   8.499  1.00 15.88           H
ATOM   3621  HA  ALA A 255      -6.918   3.568   9.576  1.00 22.43           H
ATOM   3622  HB1 ALA A 255      -8.732   4.420   8.157  1.00 13.44           H
ATOM   3623  HB2 ALA A 255      -7.665   3.365   7.210  1.00 13.44           H
ATOM   3624  HB3 ALA A 255      -9.236   2.767   7.760  1.00 13.44           H
ATOM   3625  N   HIS A 256      -8.519   3.596  11.534  1.00 18.99           N
ATOM   3626  CA  HIS A 256      -9.397   3.543  12.691  1.00 17.37           C
ATOM   3627  C   HIS A 256      -9.592   4.886  13.375  1.00 21.14           C
ATOM   3628  O   HIS A 256      -8.683   5.704  13.500  1.00 17.88           O
ATOM   3629  CB  HIS A 256      -8.907   2.485  13.684  1.00 18.12           C
ATOM   3630  CG  HIS A 256      -7.464   2.633  14.056  1.00 16.40           C
ATOM   3631  ND1 HIS A 256      -6.415   2.125  13.325  1.00 16.41           N1+
ATOM   3632  CD2 HIS A 256      -6.949   3.381  15.079  1.00 15.98           C
ATOM   3633  CE1 HIS A 256      -5.279   2.573  13.871  1.00 12.33           C
ATOM   3634  NE2 HIS A 256      -5.581   3.319  14.945  1.00 15.64           N
ATOM   3635  H   HIS A 256      -7.644   4.098  11.612  1.00 22.78           H
ATOM   3636  HA  HIS A 256     -10.382   3.232  12.352  1.00 20.85           H
ATOM   3637  HB2 HIS A 256      -9.053   1.498  13.246  1.00 21.75           H
ATOM   3638  HB3 HIS A 256      -9.508   2.539  14.578  1.00 21.75           H
ATOM   3639  HD1 HIS A 256      -6.501   1.554  12.490  1.00 19.70           H
ATOM   3640  HD2 HIS A 256      -7.502   3.950  15.812  1.00 19.18           H
ATOM   3641  HE1 HIS A 256      -4.296   2.396  13.488  1.00 14.79           H
ATOM   3642  HE2 HIS A 256      -4.908   3.779  15.539  1.00 18.76           H
ATOM   3643  N   ILE A 257     -10.812   5.056  13.871  1.00 15.08           N
ATOM   3644  CA  ILE A 257     -11.204   6.144  14.737  1.00 12.10           C
ATOM   3645  C   ILE A 257     -11.241   5.595  16.157  1.00 18.74           C
ATOM   3646  O   ILE A 257     -12.035   4.712  16.460  1.00 13.96           O
ATOM   3647  CB  ILE A 257     -12.535   6.759  14.270  1.00 17.68           C
ATOM   3648  CG1 ILE A 257     -12.399   7.328  12.842  1.00 15.69           C
ATOM   3649  CG2 ILE A 257     -12.959   7.846  15.276  1.00 21.21           C
ATOM   3650  CD1 ILE A 257     -13.728   7.815  12.264  1.00 18.46           C
ATOM   3651  H   ILE A 257     -11.487   4.316  13.738  1.00 18.09           H
ATOM   3652  HA  ILE A 257     -10.462   6.930  14.670  1.00 14.52           H
ATOM   3653  HB  ILE A 257     -13.293   5.972  14.271  1.00 21.22           H
ATOM   3654 HG12 ILE A 257     -11.693   8.159  12.851  1.00 18.83           H
ATOM   3655 HG13 ILE A 257     -12.009   6.568  12.166  1.00 18.83           H
ATOM   3656 HG21 ILE A 257     -13.823   8.404  14.919  1.00 25.45           H
ATOM   3657 HG22 ILE A 257     -13.249   7.386  16.216  1.00 25.45           H
ATOM   3658 HG23 ILE A 257     -12.128   8.529  15.449  1.00 25.45           H
ATOM   3659 HD11 ILE A 257     -13.586   8.063  11.215  1.00 22.16           H
ATOM   3660 HD12 ILE A 257     -14.480   7.031  12.348  1.00 22.16           H
ATOM   3661 HD13 ILE A 257     -14.073   8.707  12.783  1.00 22.16           H
ATOM   3662  N   TYR A 258     -10.400   6.138  17.034  1.00 17.34           N
ATOM   3663  CA  TYR A 258     -10.471   5.850  18.456  1.00 21.19           C
ATOM   3664  C   TYR A 258     -11.802   6.448  18.990  1.00 22.30           C
ATOM   3665  O   TYR A 258     -12.297   7.455  18.531  1.00 18.87           O
ATOM   3666  CB  TYR A 258      -9.297   6.463  19.253  1.00 19.57           C
ATOM   3667  CG  TYR A 258      -8.038   5.654  19.088  1.00 20.13           C
ATOM   3668  CD1 TYR A 258      -7.032   6.067  18.199  1.00 17.92           C
ATOM   3669  CD2 TYR A 258      -7.860   4.470  19.820  1.00 17.39           C
ATOM   3670  CE1 TYR A 258      -5.892   5.293  18.009  1.00 15.53           C
ATOM   3671  CE2 TYR A 258      -6.732   3.677  19.645  1.00 15.58           C
ATOM   3672  CZ  TYR A 258      -5.756   4.065  18.696  1.00 18.54           C
ATOM   3673  OH  TYR A 258      -4.742   3.216  18.521  1.00 16.59           O
ATOM   3674  H   TYR A 258      -9.750   6.820  16.712  1.00 20.81           H
ATOM   3675  HA  TYR A 258     -10.471   4.741  18.637  1.00 25.43           H
ATOM   3676  HB2 TYR A 258      -9.123   7.509  18.928  1.00 23.49           H
ATOM   3677  HB3 TYR A 258      -9.561   6.520  20.323  1.00 23.49           H
ATOM   3678  HD1 TYR A 258      -7.128   7.010  17.652  1.00 21.51           H
ATOM   3679  HD2 TYR A 258      -8.617   4.151  20.528  1.00 20.86           H
ATOM   3680  HE1 TYR A 258      -5.115   5.627  17.319  1.00 18.63           H
ATOM   3681  HE2 TYR A 258      -6.587   2.771  20.212  1.00 18.70           H
ATOM   3682  HH  TYR A 258      -4.032   3.492  17.732  1.00 19.90           H
ATOM   3683  N   LEU A 259     -12.406   5.727  19.955  1.00 21.83           N
ATOM   3684  CA  LEU A 259     -13.773   5.997  20.430  1.00 23.03           C
ATOM   3685  C   LEU A 259     -13.925   7.402  21.018  1.00 16.79           C
ATOM   3686  O   LEU A 259     -14.936   8.049  20.770  1.00 24.59           O
ATOM   3687  CB  LEU A 259     -14.249   4.965  21.475  1.00 22.38           C
ATOM   3688  CG  LEU A 259     -14.300   3.495  21.014  1.00 20.28           C
ATOM   3689  CD1 LEU A 259     -15.003   2.642  22.078  1.00 27.98           C
ATOM   3690  CD2 LEU A 259     -14.974   3.262  19.653  1.00 22.17           C
ATOM   3691  H   LEU A 259     -11.946   4.893  20.299  1.00 26.19           H
ATOM   3692  HA  LEU A 259     -14.437   5.932  19.569  1.00 27.64           H
ATOM   3693  HB2 LEU A 259     -13.606   5.031  22.355  1.00 26.86           H
ATOM   3694  HB3 LEU A 259     -15.255   5.256  21.782  1.00 26.86           H
ATOM   3695  HG  LEU A 259     -13.283   3.138  20.948  1.00 24.34           H
ATOM   3696 HD11 LEU A 259     -14.844   1.590  21.854  1.00 33.57           H
ATOM   3697 HD12 LEU A 259     -14.577   2.845  23.062  1.00 33.57           H
ATOM   3698 HD13 LEU A 259     -16.072   2.858  22.096  1.00 33.57           H
ATOM   3699 HD21 LEU A 259     -14.984   2.196  19.425  1.00 26.61           H
ATOM   3700 HD22 LEU A 259     -15.997   3.639  19.669  1.00 26.61           H
ATOM   3701 HD23 LEU A 259     -14.414   3.768  18.867  1.00 26.61           H
ATOM   3702  N   ASN A 260     -12.939   7.869  21.794  1.00 19.34           N
ATOM   3703  CA  ASN A 260     -12.903   9.209  22.380  1.00 23.63           C
ATOM   3704  C   ASN A 260     -12.641  10.329  21.351  1.00 21.02           C
ATOM   3705  O   ASN A 260     -12.634  11.499  21.728  1.00 26.91           O
ATOM   3706  CB  ASN A 260     -11.887   9.259  23.536  1.00 22.32           C
ATOM   3707  CG  ASN A 260     -10.442   9.035  23.098  1.00 33.08           C
ATOM   3708  OD1 ASN A 260     -10.164   8.252  22.197  1.00 22.85           O
ATOM   3709  ND2 ASN A 260      -9.496   9.666  23.787  1.00 38.32           N
ATOM   3710  H   ASN A 260     -12.138   7.275  21.962  1.00 23.21           H
ATOM   3711  HA  ASN A 260     -13.882   9.401  22.819  1.00 28.36           H
ATOM   3712  HB2 ASN A 260     -11.979  10.203  24.074  1.00 26.79           H
ATOM   3713  HB3 ASN A 260     -12.144   8.446  24.216  1.00 26.79           H
ATOM   3714 HD21 ASN A 260      -8.525   9.516  23.563  1.00 45.98           H
ATOM   3715 HD22 ASN A 260      -9.738  10.240  24.582  1.00 45.98           H
ATOM   3716  N   HIS A 261     -12.414   9.992  20.069  1.00 22.32           N
ATOM   3717  CA  HIS A 261     -12.310  10.952  18.965  1.00 19.09           C
ATOM   3718  C   HIS A 261     -13.613  11.117  18.185  1.00 20.35           C
ATOM   3719  O   HIS A 261     -13.660  11.976  17.310  1.00 19.47           O
ATOM   3720  CB  HIS A 261     -11.185  10.584  17.985  1.00 16.34           C
ATOM   3721  CG  HIS A 261      -9.797  10.532  18.552  1.00 18.15           C
ATOM   3722  ND1 HIS A 261      -8.691  10.115  17.843  1.00 16.41           N1+
ATOM   3723  CD2 HIS A 261      -9.378  10.880  19.804  1.00 21.21           C
ATOM   3724  CE1 HIS A 261      -7.623  10.183  18.644  1.00 17.66           C
ATOM   3725  NE2 HIS A 261      -8.021  10.647  19.838  1.00 25.78           N
ATOM   3726  H   HIS A 261     -12.393   9.010  19.828  1.00 26.79           H
ATOM   3727  HA  HIS A 261     -12.056  11.923  19.383  1.00 22.91           H
ATOM   3728  HB2 HIS A 261     -11.168  11.319  17.180  1.00 19.61           H
ATOM   3729  HB3 HIS A 261     -11.407   9.621  17.527  1.00 19.61           H
ATOM   3730  HD1 HIS A 261      -8.695   9.788  16.887  1.00 19.69           H
ATOM   3731  HD2 HIS A 261      -9.985  11.242  20.620  1.00 25.45           H
ATOM   3732  HE1 HIS A 261      -6.616   9.895  18.378  1.00 21.19           H
ATOM   3733  HE2 HIS A 261      -7.427  10.736  20.652  1.00 30.94           H
ATOM   3734  N   ILE A 262     -14.638  10.290  18.436  1.00 20.73           N
ATOM   3735  CA  ILE A 262     -15.872  10.312  17.657  1.00 17.65           C
ATOM   3736  C   ILE A 262     -16.573  11.664  17.793  1.00 16.45           C
ATOM   3737  O   ILE A 262     -16.961  12.225  16.772  1.00 16.26           O
ATOM   3738  CB  ILE A 262     -16.795   9.115  17.992  1.00 18.38           C
ATOM   3739  CG1 ILE A 262     -16.112   7.797  17.565  1.00 20.51           C
ATOM   3740  CG2 ILE A 262     -18.167   9.292  17.315  1.00 16.86           C
ATOM   3741  CD1 ILE A 262     -16.823   6.534  18.064  1.00 23.39           C
ATOM   3742  H   ILE A 262     -14.548   9.596  19.165  1.00 24.88           H
ATOM   3743  HA  ILE A 262     -15.588  10.204  16.609  1.00 21.17           H
ATOM   3744  HB  ILE A 262     -16.955   9.099  19.072  1.00 22.06           H
ATOM   3745 HG12 ILE A 262     -16.052   7.759  16.477  1.00 24.61           H
ATOM   3746 HG13 ILE A 262     -15.094   7.768  17.953  1.00 24.61           H
ATOM   3747 HG21 ILE A 262     -18.779   8.399  17.431  1.00 20.24           H
ATOM   3748 HG22 ILE A 262     -18.707  10.117  17.780  1.00 20.24           H
ATOM   3749 HG23 ILE A 262     -18.040   9.501  16.253  1.00 20.24           H
ATOM   3750 HD11 ILE A 262     -16.209   5.662  17.835  1.00 28.07           H
ATOM   3751 HD12 ILE A 262     -16.969   6.592  19.143  1.00 28.07           H
ATOM   3752 HD13 ILE A 262     -17.785   6.414  17.568  1.00 28.07           H
ATOM   3753  N   GLU A 263     -16.727  12.182  19.018  1.00 19.97           N
ATOM   3754  CA  GLU A 263     -17.390  13.463  19.240  1.00 22.82           C
ATOM   3755  C   GLU A 263     -16.624  14.647  18.629  1.00 19.41           C
ATOM   3756  O   GLU A 263     -17.248  15.429  17.906  1.00 18.45           O
ATOM   3757  CB  GLU A 263     -17.689  13.703  20.731  1.00 22.05           C
ATOM   3758  CG  GLU A 263     -18.802  12.784  21.258  1.00 29.48           C
ATOM   3759  CD  GLU A 263     -20.125  13.035  20.531  1.00 32.91           C
ATOM   3760  OE1 GLU A 263     -20.606  12.091  19.860  1.00 47.26           O
ATOM   3761  OE2 GLU A 263     -20.614  14.181  20.618  1.00 40.47           O1-
ATOM   3762  H   GLU A 263     -16.365  11.690  19.824  1.00 23.96           H
ATOM   3763  HA  GLU A 263     -18.347  13.405  18.721  1.00 27.38           H
ATOM   3764  HB2 GLU A 263     -16.785  13.527  21.315  1.00 26.46           H
ATOM   3765  HB3 GLU A 263     -17.978  14.745  20.880  1.00 26.46           H
ATOM   3766  HG2 GLU A 263     -18.505  11.740  21.175  1.00 35.38           H
ATOM   3767  HG3 GLU A 263     -18.932  13.057  22.307  1.00 35.38           H
ATOM   3768  N   PRO A 264     -15.297  14.799  18.826  1.00 23.29           N
ATOM   3769  CA  PRO A 264     -14.594  15.890  18.160  1.00 20.98           C
ATOM   3770  C   PRO A 264     -14.539  15.740  16.630  1.00 13.60           C
ATOM   3771  O   PRO A 264     -14.580  16.757  15.945  1.00 16.38           O
ATOM   3772  CB  PRO A 264     -13.189  15.904  18.765  1.00 18.90           C
ATOM   3773  CG  PRO A 264     -13.030  14.566  19.463  1.00 27.12           C
ATOM   3774  CD  PRO A 264     -14.453  14.174  19.838  1.00 24.12           C
ATOM   3775  HA  PRO A 264     -15.058  16.837  18.441  1.00 25.17           H
ATOM   3776  HB2 PRO A 264     -12.391  16.069  18.046  1.00 22.68           H
ATOM   3777  HB3 PRO A 264     -13.181  16.687  19.524  1.00 22.68           H
ATOM   3778  HG2 PRO A 264     -12.593  13.867  18.755  1.00 32.55           H
ATOM   3779  HG3 PRO A 264     -12.408  14.647  20.356  1.00 32.55           H
ATOM   3780  HD2 PRO A 264     -14.515  13.087  19.843  1.00 28.94           H
ATOM   3781  HD3 PRO A 264     -14.685  14.593  20.818  1.00 28.94           H
ATOM   3782  N   LEU A 265     -14.507  14.513  16.077  1.00 17.41           N
ATOM   3783  CA  LEU A 265     -14.544  14.301  14.629  1.00 17.68           C
ATOM   3784  C   LEU A 265     -15.895  14.661  14.026  1.00 17.91           C
ATOM   3785  O   LEU A 265     -15.925  15.213  12.928  1.00 12.94           O
ATOM   3786  CB  LEU A 265     -14.150  12.867  14.233  1.00 14.44           C
ATOM   3787  CG  LEU A 265     -12.635  12.605  14.274  1.00 12.33           C
ATOM   3788  CD1 LEU A 265     -12.380  11.100  14.219  1.00 14.62           C
ATOM   3789  CD2 LEU A 265     -11.909  13.296  13.108  1.00 19.78           C
ATOM   3790  H   LEU A 265     -14.474  13.698  16.676  1.00 20.89           H
ATOM   3791  HA  LEU A 265     -13.816  14.983  14.193  1.00 21.22           H
ATOM   3792  HB2 LEU A 265     -14.658  12.177  14.907  1.00 17.32           H
ATOM   3793  HB3 LEU A 265     -14.517  12.656  13.229  1.00 17.32           H
ATOM   3794  HG  LEU A 265     -12.230  12.992  15.209  1.00 14.80           H
ATOM   3795 HD11 LEU A 265     -11.309  10.900  14.271  1.00 17.55           H
ATOM   3796 HD12 LEU A 265     -12.870  10.631  15.069  1.00 17.55           H
ATOM   3797 HD13 LEU A 265     -12.784  10.681  13.300  1.00 17.55           H
ATOM   3798 HD21 LEU A 265     -10.845  13.072  13.148  1.00 23.74           H
ATOM   3799 HD22 LEU A 265     -12.311  12.952  12.156  1.00 23.74           H
ATOM   3800 HD23 LEU A 265     -12.031  14.375  13.172  1.00 23.74           H
ATOM   3801  N   LYS A 266     -17.005  14.358  14.718  1.00 20.24           N
ATOM   3802  CA  LYS A 266     -18.332  14.793  14.291  1.00 17.08           C
ATOM   3803  C   LYS A 266     -18.412  16.319  14.187  1.00 15.28           C
ATOM   3804  O   LYS A 266     -19.049  16.815  13.262  1.00 17.30           O
ATOM   3805  CB  LYS A 266     -19.427  14.263  15.230  1.00 17.35           C
ATOM   3806  CG  LYS A 266     -19.769  12.783  15.016  1.00 22.32           C
ATOM   3807  CD  LYS A 266     -20.797  12.357  16.077  1.00 28.68           C
ATOM   3808  CE  LYS A 266     -21.122  10.865  16.002  1.00 46.41           C
ATOM   3809  NZ  LYS A 266     -22.216  10.522  16.930  1.00 52.57           N1+
ATOM   3810  H   LYS A 266     -16.921  13.883  15.607  1.00 24.29           H
ATOM   3811  HA  LYS A 266     -18.522  14.399  13.292  1.00 20.49           H
ATOM   3812  HB2 LYS A 266     -19.147  14.446  16.268  1.00 20.82           H
ATOM   3813  HB3 LYS A 266     -20.339  14.827  15.027  1.00 20.82           H
ATOM   3814  HG2 LYS A 266     -20.187  12.648  14.018  1.00 26.78           H
ATOM   3815  HG3 LYS A 266     -18.872  12.172  15.108  1.00 26.78           H
ATOM   3816  HD2 LYS A 266     -20.409  12.583  17.071  1.00 34.42           H
ATOM   3817  HD3 LYS A 266     -21.715  12.927  15.924  1.00 34.42           H
ATOM   3818  HE2 LYS A 266     -21.411  10.611  14.981  1.00 55.69           H
ATOM   3819  HE3 LYS A 266     -20.234  10.292  16.264  1.00 55.69           H
ATOM   3820  HZ1 LYS A 266     -22.395   9.528  16.905  1.00 63.08           H
ATOM   3821  HZ2 LYS A 266     -21.955  10.797  17.871  1.00 63.08           H
ATOM   3822  HZ3 LYS A 266     -23.053  11.023  16.667  1.00 63.08           H
ATOM   3823  N   ILE A 267     -17.770  17.063  15.100  1.00 14.93           N
ATOM   3824  CA  ILE A 267     -17.712  18.522  15.029  1.00 16.94           C
ATOM   3825  C   ILE A 267     -16.867  18.956  13.825  1.00 17.23           C
ATOM   3826  O   ILE A 267     -17.262  19.873  13.110  1.00 17.00           O
ATOM   3827  CB  ILE A 267     -17.229  19.141  16.364  1.00 18.67           C
ATOM   3828  CG1 ILE A 267     -18.237  18.840  17.490  1.00 15.04           C
ATOM   3829  CG2 ILE A 267     -17.008  20.663  16.231  1.00 21.78           C
ATOM   3830  CD1 ILE A 267     -17.680  19.076  18.898  1.00 18.16           C
ATOM   3831  H   ILE A 267     -17.296  16.600  15.864  1.00 17.92           H
ATOM   3832  HA  ILE A 267     -18.729  18.881  14.860  1.00 20.33           H
ATOM   3833  HB  ILE A 267     -16.273  18.685  16.625  1.00 22.41           H
ATOM   3834 HG12 ILE A 267     -19.132  19.448  17.350  1.00 18.05           H
ATOM   3835 HG13 ILE A 267     -18.535  17.797  17.441  1.00 18.05           H
ATOM   3836 HG21 ILE A 267     -16.690  21.087  17.183  1.00 26.13           H
ATOM   3837 HG22 ILE A 267     -16.225  20.873  15.503  1.00 26.13           H
ATOM   3838 HG23 ILE A 267     -17.934  21.145  15.915  1.00 26.13           H
ATOM   3839 HD11 ILE A 267     -18.414  18.747  19.634  1.00 21.79           H
ATOM   3840 HD12 ILE A 267     -16.762  18.506  19.036  1.00 21.79           H
ATOM   3841 HD13 ILE A 267     -17.481  20.135  19.055  1.00 21.79           H
ATOM   3842  N   GLN A 268     -15.720  18.301  13.592  1.00 16.21           N
ATOM   3843  CA  GLN A 268     -14.864  18.565  12.443  1.00 15.26           C
ATOM   3844  C   GLN A 268     -15.614  18.409  11.111  1.00 15.46           C
ATOM   3845  O   GLN A 268     -15.423  19.224  10.210  1.00 15.18           O
ATOM   3846  CB  GLN A 268     -13.644  17.635  12.485  1.00 12.61           C
ATOM   3847  CG  GLN A 268     -12.590  18.069  11.467  1.00 14.84           C
ATOM   3848  CD  GLN A 268     -11.240  17.389  11.687  1.00 15.79           C
ATOM   3849  OE1 GLN A 268     -10.987  16.759  12.712  1.00 15.31           O
ATOM   3850  NE2 GLN A 268     -10.337  17.542  10.729  1.00 13.13           N
ATOM   3851  H   GLN A 268     -15.443  17.564  14.227  1.00 19.45           H
ATOM   3852  HA  GLN A 268     -14.517  19.594  12.528  1.00 18.31           H
ATOM   3853  HB2 GLN A 268     -13.227  17.619  13.490  1.00 15.13           H
ATOM   3854  HB3 GLN A 268     -13.948  16.620  12.237  1.00 15.13           H
ATOM   3855  HG2 GLN A 268     -12.942  17.858  10.455  1.00 17.81           H
ATOM   3856  HG3 GLN A 268     -12.442  19.144  11.559  1.00 17.81           H
ATOM   3857 HE21 GLN A 268     -10.569  18.068   9.898  1.00 15.76           H
ATOM   3858 HE22 GLN A 268      -9.423  17.127  10.835  1.00 15.76           H
ATOM   3859  N   LEU A 269     -16.454  17.370  10.990  1.00 14.34           N
ATOM   3860  CA  LEU A 269     -17.210  17.073   9.775  1.00 17.87           C
ATOM   3861  C   LEU A 269     -18.244  18.154   9.414  1.00 22.53           C
ATOM   3862  O   LEU A 269     -18.670  18.217   8.261  1.00 27.49           O
ATOM   3863  CB  LEU A 269     -17.906  15.706   9.916  1.00 21.56           C
ATOM   3864  CG  LEU A 269     -16.988  14.477   9.769  1.00 20.38           C
ATOM   3865  CD1 LEU A 269     -17.768  13.224  10.194  1.00 26.93           C
ATOM   3866  CD2 LEU A 269     -16.519  14.337   8.316  1.00 24.28           C
ATOM   3867  H   LEU A 269     -16.558  16.736  11.772  1.00 17.21           H
ATOM   3868  HA  LEU A 269     -16.499  17.027   8.952  1.00 21.44           H
ATOM   3869  HB2 LEU A 269     -18.378  15.670  10.898  1.00 25.87           H
ATOM   3870  HB3 LEU A 269     -18.704  15.632   9.176  1.00 25.87           H
ATOM   3871  HG  LEU A 269     -16.115  14.598  10.410  1.00 24.46           H
ATOM   3872 HD11 LEU A 269     -17.175  12.335   9.992  1.00 32.31           H
ATOM   3873 HD12 LEU A 269     -17.988  13.267  11.261  1.00 32.31           H
ATOM   3874 HD13 LEU A 269     -18.702  13.151   9.635  1.00 32.31           H
ATOM   3875 HD21 LEU A 269     -15.952  13.414   8.205  1.00 29.13           H
ATOM   3876 HD22 LEU A 269     -17.375  14.324   7.643  1.00 29.13           H
ATOM   3877 HD23 LEU A 269     -15.871  15.167   8.048  1.00 29.13           H
ATOM   3878  N   GLN A 270     -18.669  18.979  10.381  1.00 20.71           N
ATOM   3879  CA  GLN A 270     -19.612  20.080  10.153  1.00 19.18           C
ATOM   3880  C   GLN A 270     -18.963  21.298   9.487  1.00 28.18           C
ATOM   3881  O   GLN A 270     -19.671  22.217   9.074  1.00 22.48           O
ATOM   3882  CB  GLN A 270     -20.296  20.480  11.471  1.00 26.48           C
ATOM   3883  CG  GLN A 270     -21.155  19.336  12.023  1.00 28.44           C
ATOM   3884  CD  GLN A 270     -21.842  19.711  13.333  1.00 32.81           C
ATOM   3885  OE1 GLN A 270     -21.202  20.130  14.293  1.00 34.94           O
ATOM   3886  NE2 GLN A 270     -23.157  19.525  13.396  1.00 42.98           N
ATOM   3887  H   GLN A 270     -18.277  18.885  11.307  1.00 24.85           H
ATOM   3888  HA  GLN A 270     -20.392  19.725   9.479  1.00 23.01           H
ATOM   3889  HB2 GLN A 270     -19.543  20.772  12.202  1.00 31.77           H
ATOM   3890  HB3 GLN A 270     -20.945  21.337  11.291  1.00 31.77           H
ATOM   3891  HG2 GLN A 270     -21.881  19.014  11.276  1.00 34.13           H
ATOM   3892  HG3 GLN A 270     -20.474  18.522  12.243  1.00 34.13           H
ATOM   3893 HE21 GLN A 270     -23.657  19.172  12.595  1.00 51.58           H
ATOM   3894 HE22 GLN A 270     -23.644  19.743  14.252  1.00 51.58           H
ATOM   3895  N   ARG A 271     -17.623  21.328   9.437  1.00 19.00           N
ATOM   3896  CA  ARG A 271     -16.826  22.442   8.947  1.00 17.27           C
ATOM   3897  C   ARG A 271     -16.510  22.232   7.475  1.00 22.84           C
ATOM   3898  O   ARG A 271     -16.099  21.152   7.056  1.00 22.00           O
ATOM   3899  CB  ARG A 271     -15.542  22.553   9.770  1.00 19.09           C
ATOM   3900  CG  ARG A 271     -15.820  22.771  11.264  1.00 15.37           C
ATOM   3901  CD  ARG A 271     -14.511  22.668  12.030  1.00 14.96           C
ATOM   3902  NE  ARG A 271     -14.688  22.980  13.451  1.00 16.28           N
ATOM   3903  CZ  ARG A 271     -13.692  23.243  14.298  1.00 20.97           C
ATOM   3904  NH1 ARG A 271     -12.421  23.098  13.931  1.00 18.04           N
ATOM   3905  NH2 ARG A 271     -13.971  23.659  15.530  1.00 22.39           N1+
ATOM   3906  H   ARG A 271     -17.117  20.516   9.762  1.00 22.80           H
ATOM   3907  HA  ARG A 271     -17.382  23.374   9.067  1.00 20.73           H
ATOM   3908  HB2 ARG A 271     -14.943  21.654   9.634  1.00 22.91           H
ATOM   3909  HB3 ARG A 271     -14.965  23.396   9.396  1.00 22.91           H
ATOM   3910  HG2 ARG A 271     -16.276  23.750  11.415  1.00 18.44           H
ATOM   3911  HG3 ARG A 271     -16.490  22.001  11.645  1.00 18.44           H
ATOM   3912  HD2 ARG A 271     -14.144  21.646  11.938  1.00 17.95           H
ATOM   3913  HD3 ARG A 271     -13.784  23.341  11.584  1.00 17.95           H
ATOM   3914  HE  ARG A 271     -15.637  23.086  13.777  1.00 19.53           H
ATOM   3915 HH11 ARG A 271     -12.200  22.767  13.002  1.00 21.65           H
ATOM   3916 HH12 ARG A 271     -11.671  23.298  14.578  1.00 21.65           H
ATOM   3917 HH21 ARG A 271     -14.931  23.767  15.818  1.00 26.86           H
ATOM   3918 HH22 ARG A 271     -13.223  23.854  16.178  1.00 26.86           H
ATOM   3919  N   GLU A 272     -16.705  23.294   6.704  1.00 21.36           N
ATOM   3920  CA  GLU A 272     -16.448  23.303   5.279  1.00 22.02           C
ATOM   3921  C   GLU A 272     -14.952  23.597   5.080  1.00 18.87           C
ATOM   3922  O   GLU A 272     -14.460  24.584   5.636  1.00 22.65           O
ATOM   3923  CB  GLU A 272     -17.350  24.388   4.646  1.00 32.21           C
ATOM   3924  CG  GLU A 272     -18.212  23.801   3.518  1.00 50.40           C
ATOM   3925  CD  GLU A 272     -17.478  23.587   2.190  1.00 47.76           C
ATOM   3926  OE1 GLU A 272     -18.004  22.798   1.377  1.00 56.66           O
ATOM   3927  OE2 GLU A 272     -16.417  24.219   1.997  1.00 59.57           O1-
ATOM   3928  H   GLU A 272     -17.026  24.154   7.122  1.00 25.63           H
ATOM   3929  HA  GLU A 272     -16.720  22.331   4.866  1.00 26.43           H
ATOM   3930  HB2 GLU A 272     -18.032  24.804   5.389  1.00 38.65           H
ATOM   3931  HB3 GLU A 272     -16.748  25.217   4.279  1.00 38.65           H
ATOM   3932  HG2 GLU A 272     -18.707  22.880   3.828  1.00 60.48           H
ATOM   3933  HG3 GLU A 272     -19.028  24.498   3.324  1.00 60.48           H
ATOM   3934  N   PRO A 273     -14.200  22.784   4.315  1.00 20.31           N
ATOM   3935  CA  PRO A 273     -12.787  23.061   4.111  1.00 19.34           C
ATOM   3936  C   PRO A 273     -12.591  24.413   3.414  1.00 29.40           C
ATOM   3937  O   PRO A 273     -13.398  24.856   2.597  1.00 22.94           O
ATOM   3938  CB  PRO A 273     -12.274  21.886   3.265  1.00 25.08           C
ATOM   3939  CG  PRO A 273     -13.517  21.259   2.638  1.00 27.56           C
ATOM   3940  CD  PRO A 273     -14.592  21.526   3.690  1.00 18.19           C
ATOM   3941  HA  PRO A 273     -12.248  23.019   5.058  1.00 23.21           H
ATOM   3942  HB2 PRO A 273     -11.502  22.140   2.543  1.00 30.10           H
ATOM   3943  HB3 PRO A 273     -11.877  21.159   3.974  1.00 30.10           H
ATOM   3944  HG2 PRO A 273     -13.745  21.741   1.686  1.00 33.07           H
ATOM   3945  HG3 PRO A 273     -13.394  20.184   2.505  1.00 33.07           H
ATOM   3946  HD2 PRO A 273     -15.553  21.599   3.181  1.00 21.82           H
ATOM   3947  HD3 PRO A 273     -14.578  20.734   4.440  1.00 21.82           H
ATOM   3948  N   ARG A 274     -11.497  25.086   3.767  1.00 23.41           N
ATOM   3949  CA  ARG A 274     -11.063  26.306   3.098  1.00 20.70           C
ATOM   3950  C   ARG A 274      -9.931  25.938   2.152  1.00 22.60           C
ATOM   3951  O   ARG A 274      -9.252  24.947   2.425  1.00 16.29           O
ATOM   3952  CB  ARG A 274     -10.655  27.350   4.137  1.00 21.84           C
ATOM   3953  CG  ARG A 274     -11.896  27.769   4.946  1.00 28.94           C
ATOM   3954  CD  ARG A 274     -11.457  28.072   6.357  1.00 29.59           C
ATOM   3955  NE  ARG A 274     -12.554  28.562   7.185  1.00 20.32           N
ATOM   3956  CZ  ARG A 274     -12.360  29.114   8.380  1.00 18.90           C
ATOM   3957  NH1 ARG A 274     -11.132  29.261   8.877  1.00 19.91           N
ATOM   3958  NH2 ARG A 274     -13.403  29.528   9.086  1.00 23.90           N1+
ATOM   3959  H   ARG A 274     -10.854  24.658   4.419  1.00 28.09           H
ATOM   3960  HA  ARG A 274     -11.883  26.729   2.518  1.00 24.84           H
ATOM   3961  HB2 ARG A 274      -9.865  26.952   4.778  1.00 26.20           H
ATOM   3962  HB3 ARG A 274     -10.265  28.233   3.630  1.00 26.20           H
ATOM   3963  HG2 ARG A 274     -12.375  28.632   4.484  1.00 34.73           H
ATOM   3964  HG3 ARG A 274     -12.623  26.961   5.015  1.00 34.73           H
ATOM   3965  HD2 ARG A 274     -11.021  27.181   6.814  1.00 35.51           H
ATOM   3966  HD3 ARG A 274     -10.710  28.861   6.284  1.00 35.51           H
ATOM   3967  HE  ARG A 274     -13.498  28.436   6.844  1.00 24.39           H
ATOM   3968 HH11 ARG A 274     -10.340  28.950   8.332  1.00 23.90           H
ATOM   3969 HH12 ARG A 274     -10.988  29.678   9.782  1.00 23.90           H
ATOM   3970 HH21 ARG A 274     -14.338  29.421   8.714  1.00 28.68           H
ATOM   3971 HH22 ARG A 274     -13.270  29.950   9.990  1.00 28.68           H
ATOM   3972  N   PRO A 275      -9.699  26.707   1.070  1.00 20.97           N
ATOM   3973  CA  PRO A 275      -8.659  26.399   0.098  1.00 23.58           C
ATOM   3974  C   PRO A 275      -7.346  26.063   0.779  1.00 18.89           C
ATOM   3975  O   PRO A 275      -6.929  26.778   1.690  1.00 15.96           O
ATOM   3976  CB  PRO A 275      -8.508  27.677  -0.730  1.00 20.26           C
ATOM   3977  CG  PRO A 275      -9.941  28.199  -0.745  1.00 21.81           C
ATOM   3978  CD  PRO A 275     -10.415  27.910   0.679  1.00 24.57           C
ATOM   3979  HA  PRO A 275      -8.995  25.597  -0.562  1.00 28.29           H
ATOM   3980  HB2 PRO A 275      -7.885  28.383  -0.177  1.00 24.32           H
ATOM   3981  HB3 PRO A 275      -8.103  27.512  -1.727  1.00 24.32           H
ATOM   3982  HG2 PRO A 275      -9.973  29.272  -0.932  1.00 26.18           H
ATOM   3983  HG3 PRO A 275     -10.527  27.655  -1.487  1.00 26.18           H
ATOM   3984  HD2 PRO A 275     -10.130  28.738   1.329  1.00 29.49           H
ATOM   3985  HD3 PRO A 275     -11.493  27.750   0.652  1.00 29.49           H
ATOM   3986  N   PHE A 276      -6.719  24.962   0.356  1.00 16.77           N
ATOM   3987  CA  PHE A 276      -5.464  24.527   0.928  1.00 20.84           C
ATOM   3988  C   PHE A 276      -4.415  25.635   0.799  1.00 16.86           C
ATOM   3989  O   PHE A 276      -4.446  26.408  -0.164  1.00 15.17           O
ATOM   3990  CB  PHE A 276      -4.963  23.257   0.215  1.00 22.66           C
ATOM   3991  CG  PHE A 276      -5.470  21.927   0.742  1.00 18.59           C
ATOM   3992  CD1 PHE A 276      -5.526  21.667   2.126  1.00 18.79           C
ATOM   3993  CD2 PHE A 276      -5.784  20.894  -0.159  1.00 20.36           C
ATOM   3994  CE1 PHE A 276      -5.896  20.394   2.590  1.00 15.31           C
ATOM   3995  CE2 PHE A 276      -6.147  19.619   0.310  1.00 17.55           C
ATOM   3996  CZ  PHE A 276      -6.190  19.364   1.686  1.00 14.75           C
ATOM   3997  H   PHE A 276      -7.112  24.422  -0.402  1.00 20.12           H
ATOM   3998  HA  PHE A 276      -5.630  24.315   1.983  1.00 25.01           H
ATOM   3999  HB2 PHE A 276      -5.174  23.338  -0.852  1.00 27.19           H
ATOM   4000  HB3 PHE A 276      -3.880  23.229   0.299  1.00 27.19           H
ATOM   4001  HD1 PHE A 276      -5.263  22.428   2.840  1.00 22.54           H
ATOM   4002  HD2 PHE A 276      -5.723  21.072  -1.220  1.00 24.43           H
ATOM   4003  HE1 PHE A 276      -5.925  20.199   3.646  1.00 18.37           H
ATOM   4004  HE2 PHE A 276      -6.378  18.830  -0.387  1.00 21.06           H
ATOM   4005  HZ  PHE A 276      -6.451  18.381   2.050  1.00 17.69           H
ATOM   4006  N   PRO A 277      -3.449  25.688   1.725  1.00 14.15           N
ATOM   4007  CA  PRO A 277      -2.370  26.644   1.617  1.00 16.55           C
ATOM   4008  C   PRO A 277      -1.374  26.213   0.542  1.00 16.97           C
ATOM   4009  O   PRO A 277      -1.540  25.177  -0.112  1.00 15.53           O
ATOM   4010  CB  PRO A 277      -1.720  26.610   2.996  1.00 14.12           C
ATOM   4011  CG  PRO A 277      -1.905  25.165   3.449  1.00 13.06           C
ATOM   4012  CD  PRO A 277      -3.294  24.838   2.908  1.00 17.37           C
ATOM   4013  HA  PRO A 277      -2.739  27.661   1.475  1.00 19.87           H
ATOM   4014  HB2 PRO A 277      -0.685  26.942   3.022  1.00 16.95           H
ATOM   4015  HB3 PRO A 277      -2.331  27.249   3.630  1.00 16.95           H
ATOM   4016  HG2 PRO A 277      -1.126  24.532   3.024  1.00 15.67           H
ATOM   4017  HG3 PRO A 277      -1.907  25.096   4.536  1.00 15.67           H
ATOM   4018  HD2 PRO A 277      -3.322  23.778   2.662  1.00 20.84           H
ATOM   4019  HD3 PRO A 277      -4.045  25.100   3.654  1.00 20.84           H
ATOM   4020  N   LYS A 278      -0.352  27.047   0.349  1.00 17.40           N
ATOM   4021  CA  LYS A 278       0.821  26.741  -0.461  1.00 17.54           C
ATOM   4022  C   LYS A 278       2.043  26.599   0.438  1.00 17.43           C
ATOM   4023  O   LYS A 278       2.098  27.194   1.513  1.00 19.39           O
ATOM   4024  CB  LYS A 278       1.017  27.840  -1.520  1.00 19.29           C
ATOM   4025  CG  LYS A 278      -0.116  27.794  -2.558  1.00 19.70           C
ATOM   4026  CD  LYS A 278       0.015  28.879  -3.637  1.00 34.88           C
ATOM   4027  CE  LYS A 278      -0.883  28.619  -4.858  1.00 38.87           C
ATOM   4028  NZ  LYS A 278      -2.267  28.252  -4.489  1.00 44.35           N1+
ATOM   4029  H   LYS A 278      -0.317  27.895   0.901  1.00 20.88           H
ATOM   4030  HA  LYS A 278       0.680  25.789  -0.973  1.00 21.05           H
ATOM   4031  HB2 LYS A 278       1.049  28.818  -1.040  1.00 23.15           H
ATOM   4032  HB3 LYS A 278       1.965  27.671  -2.033  1.00 23.15           H
ATOM   4033  HG2 LYS A 278      -0.127  26.812  -3.032  1.00 23.64           H
ATOM   4034  HG3 LYS A 278      -1.067  27.941  -2.045  1.00 23.64           H
ATOM   4035  HD2 LYS A 278      -0.245  29.847  -3.207  1.00 41.86           H
ATOM   4036  HD3 LYS A 278       1.049  28.920  -3.977  1.00 41.86           H
ATOM   4037  HE2 LYS A 278      -0.887  29.482  -5.524  1.00 46.64           H
ATOM   4038  HE3 LYS A 278      -0.443  27.779  -5.398  1.00 46.64           H
ATOM   4039  HZ1 LYS A 278      -2.899  28.470  -5.245  1.00 53.22           H
ATOM   4040  HZ2 LYS A 278      -2.303  27.252  -4.323  1.00 53.22           H
ATOM   4041  HZ3 LYS A 278      -2.547  28.740  -3.650  1.00 53.22           H
ATOM   4042  N   LEU A 279       3.009  25.796  -0.006  1.00 16.08           N
ATOM   4043  CA  LEU A 279       4.323  25.649   0.610  1.00 12.64           C
ATOM   4044  C   LEU A 279       5.354  26.311  -0.302  1.00 19.59           C
ATOM   4045  O   LEU A 279       5.473  25.972  -1.481  1.00 15.45           O
ATOM   4046  CB  LEU A 279       4.639  24.163   0.847  1.00 12.31           C
ATOM   4047  CG  LEU A 279       6.015  23.916   1.503  1.00 17.60           C
ATOM   4048  CD1 LEU A 279       6.115  24.544   2.901  1.00 20.95           C
ATOM   4049  CD2 LEU A 279       6.288  22.413   1.622  1.00 15.88           C
ATOM   4050  H   LEU A 279       2.872  25.339  -0.897  1.00 19.29           H
ATOM   4051  HA  LEU A 279       4.323  26.151   1.577  1.00 15.17           H
ATOM   4052  HB2 LEU A 279       3.864  23.735   1.483  1.00 14.78           H
ATOM   4053  HB3 LEU A 279       4.610  23.649  -0.115  1.00 14.78           H
ATOM   4054  HG  LEU A 279       6.798  24.353   0.883  1.00 21.11           H
ATOM   4055 HD11 LEU A 279       7.064  24.268   3.354  1.00 25.14           H
ATOM   4056 HD12 LEU A 279       6.067  25.629   2.839  1.00 25.14           H
ATOM   4057 HD13 LEU A 279       5.308  24.176   3.535  1.00 25.14           H
ATOM   4058 HD21 LEU A 279       7.328  22.256   1.908  1.00 19.05           H
ATOM   4059 HD22 LEU A 279       5.631  21.965   2.369  1.00 19.05           H
ATOM   4060 HD23 LEU A 279       6.116  21.929   0.663  1.00 19.05           H
ATOM   4061  N   ARG A 280       6.098  27.252   0.284  1.00 18.42           N
ATOM   4062  CA  ARG A 280       7.179  28.006  -0.335  1.00 23.12           C
ATOM   4063  C   ARG A 280       8.501  27.522   0.248  1.00 19.97           C
ATOM   4064  O   ARG A 280       8.632  27.421   1.466  1.00 19.96           O
ATOM   4065  CB  ARG A 280       6.991  29.507  -0.045  1.00 20.03           C
ATOM   4066  CG  ARG A 280       5.622  30.066  -0.452  1.00 23.28           C
ATOM   4067  CD  ARG A 280       5.346  29.898  -1.952  1.00 36.51           C
ATOM   4068  NE  ARG A 280       4.074  30.529  -2.317  1.00 36.35           N
ATOM   4069  CZ  ARG A 280       3.581  30.658  -3.551  1.00 35.28           C
ATOM   4070  NH1 ARG A 280       4.189  30.110  -4.602  1.00 39.55           N
ATOM   4071  NH2 ARG A 280       2.461  31.355  -3.729  1.00 40.66           N1+
ATOM   4072  H   ARG A 280       5.920  27.452   1.259  1.00 22.10           H
ATOM   4073  HA  ARG A 280       7.180  27.847  -1.412  1.00 27.74           H
ATOM   4074  HB2 ARG A 280       7.103  29.669   1.025  1.00 24.04           H
ATOM   4075  HB3 ARG A 280       7.776  30.074  -0.548  1.00 24.04           H
ATOM   4076  HG2 ARG A 280       4.834  29.574   0.120  1.00 27.93           H
ATOM   4077  HG3 ARG A 280       5.603  31.128  -0.204  1.00 27.93           H
ATOM   4078  HD2 ARG A 280       6.161  30.326  -2.537  1.00 43.82           H
ATOM   4079  HD3 ARG A 280       5.275  28.831  -2.167  1.00 43.82           H
ATOM   4080  HE  ARG A 280       3.581  30.996  -1.568  1.00 43.62           H
ATOM   4081 HH11 ARG A 280       5.043  29.592  -4.462  1.00 47.46           H
ATOM   4082 HH12 ARG A 280       3.810  30.225  -5.529  1.00 47.46           H
ATOM   4083 HH21 ARG A 280       2.008  31.781  -2.927  1.00 48.79           H
ATOM   4084 HH22 ARG A 280       2.074  31.475  -4.649  1.00 48.79           H
ATOM   4085  N   ILE A 281       9.475  27.252  -0.624  1.00 14.46           N
ATOM   4086  CA  ILE A 281      10.842  26.943  -0.241  1.00 18.25           C
ATOM   4087  C   ILE A 281      11.642  28.206  -0.565  1.00 23.69           C
ATOM   4088  O   ILE A 281      11.684  28.642  -1.716  1.00 18.43           O
ATOM   4089  CB  ILE A 281      11.381  25.669  -0.929  1.00 17.12           C
ATOM   4090  CG1 ILE A 281      10.597  24.382  -0.580  1.00 24.67           C
ATOM   4091  CG2 ILE A 281      12.825  25.414  -0.470  1.00 13.66           C
ATOM   4092  CD1 ILE A 281       9.235  24.243  -1.260  1.00 40.46           C
ATOM   4093  H   ILE A 281       9.290  27.382  -1.609  1.00 17.35           H
ATOM   4094  HA  ILE A 281      10.874  26.764   0.831  1.00 21.90           H
ATOM   4095  HB  ILE A 281      11.381  25.808  -2.012  1.00 20.55           H
ATOM   4096 HG12 ILE A 281      11.184  23.513  -0.884  1.00 29.61           H
ATOM   4097 HG13 ILE A 281      10.460  24.331   0.499  1.00 29.61           H
ATOM   4098 HG21 ILE A 281      13.242  24.565  -1.010  1.00 16.39           H
ATOM   4099 HG22 ILE A 281      13.449  26.280  -0.677  1.00 16.39           H
ATOM   4100 HG23 ILE A 281      12.854  25.209   0.602  1.00 16.39           H
ATOM   4101 HD11 ILE A 281       8.894  23.220  -1.127  1.00 48.55           H
ATOM   4102 HD12 ILE A 281       8.502  24.902  -0.800  1.00 48.55           H
ATOM   4103 HD13 ILE A 281       9.321  24.466  -2.324  1.00 48.55           H
ATOM   4104  N   LEU A 282      12.213  28.810   0.478  1.00 23.78           N
ATOM   4105  CA  LEU A 282      12.665  30.199   0.503  1.00 28.12           C
ATOM   4106  C   LEU A 282      14.082  30.417  -0.052  1.00 26.00           C
ATOM   4107  O   LEU A 282      14.518  31.561  -0.141  1.00 22.05           O
ATOM   4108  CB  LEU A 282      12.531  30.744   1.938  1.00 22.46           C
ATOM   4109  CG  LEU A 282      11.094  30.762   2.512  1.00 20.89           C
ATOM   4110  CD1 LEU A 282      11.139  31.321   3.940  1.00 23.98           C
ATOM   4111  CD2 LEU A 282      10.136  31.628   1.680  1.00 28.18           C
ATOM   4112  H   LEU A 282      12.158  28.343   1.372  1.00 28.54           H
ATOM   4113  HA  LEU A 282      11.999  30.781  -0.133  1.00 33.74           H
ATOM   4114  HB2 LEU A 282      13.165  30.143   2.592  1.00 26.96           H
ATOM   4115  HB3 LEU A 282      12.918  31.764   1.956  1.00 26.96           H
ATOM   4116  HG  LEU A 282      10.707  29.742   2.554  1.00 25.07           H
ATOM   4117 HD11 LEU A 282      10.142  31.370   4.368  1.00 28.78           H
ATOM   4118 HD12 LEU A 282      11.742  30.669   4.559  1.00 28.78           H
ATOM   4119 HD13 LEU A 282      11.574  32.322   3.942  1.00 28.78           H
ATOM   4120 HD21 LEU A 282       9.156  31.653   2.156  1.00 33.82           H
ATOM   4121 HD22 LEU A 282      10.522  32.646   1.614  1.00 33.82           H
ATOM   4122 HD23 LEU A 282      10.017  31.215   0.680  1.00 33.82           H
ATOM   4123  N   ARG A 283      14.789  29.348  -0.444  1.00 18.82           N
ATOM   4124  CA  ARG A 283      16.087  29.396  -1.124  1.00 21.51           C
ATOM   4125  C   ARG A 283      16.315  28.099  -1.898  1.00 27.14           C
ATOM   4126  O   ARG A 283      15.628  27.106  -1.664  1.00 21.31           O
ATOM   4127  CB  ARG A 283      17.208  29.638  -0.094  1.00 29.66           C
ATOM   4128  CG  ARG A 283      17.437  28.439   0.834  1.00 26.52           C
ATOM   4129  CD  ARG A 283      18.502  28.746   1.887  1.00 30.77           C
ATOM   4130  NE  ARG A 283      18.730  27.580   2.748  1.00 25.29           N
ATOM   4131  CZ  ARG A 283      19.598  26.583   2.561  1.00 24.64           C
ATOM   4132  NH1 ARG A 283      20.499  26.607   1.579  1.00 21.30           N
ATOM   4133  NH2 ARG A 283      19.543  25.533   3.374  1.00 23.51           N1+
ATOM   4134  H   ARG A 283      14.377  28.434  -0.317  1.00 22.58           H
ATOM   4135  HA  ARG A 283      16.082  30.226  -1.832  1.00 25.82           H
ATOM   4136  HB2 ARG A 283      18.136  29.827  -0.635  1.00 35.59           H
ATOM   4137  HB3 ARG A 283      16.985  30.528   0.498  1.00 35.59           H
ATOM   4138  HG2 ARG A 283      16.504  28.186   1.341  1.00 31.82           H
ATOM   4139  HG3 ARG A 283      17.764  27.580   0.249  1.00 31.82           H
ATOM   4140  HD2 ARG A 283      19.429  29.046   1.399  1.00 36.92           H
ATOM   4141  HD3 ARG A 283      18.154  29.571   2.510  1.00 36.92           H
ATOM   4142  HE  ARG A 283      18.066  27.462   3.504  1.00 30.35           H
ATOM   4143 HH11 ARG A 283      20.526  27.398   0.955  1.00 25.55           H
ATOM   4144 HH12 ARG A 283      21.129  25.829   1.448  1.00 25.55           H
ATOM   4145 HH21 ARG A 283      18.834  25.500   4.096  1.00 28.22           H
ATOM   4146 HH22 ARG A 283      20.170  24.753   3.257  1.00 28.22           H
ATOM   4147  N   LYS A 284      17.275  28.114  -2.833  1.00 18.68           N
ATOM   4148  CA  LYS A 284      17.698  26.910  -3.543  1.00 27.67           C
ATOM   4149  C   LYS A 284      18.563  26.052  -2.613  1.00 27.48           C
ATOM   4150  O   LYS A 284      19.627  26.474  -2.162  1.00 17.92           O
ATOM   4151  CB  LYS A 284      18.391  27.283  -4.860  1.00 30.48           C
ATOM   4152  CG  LYS A 284      18.717  26.023  -5.678  1.00 30.91           C
ATOM   4153  CD  LYS A 284      19.278  26.322  -7.075  1.00 45.71           C
ATOM   4154  CE  LYS A 284      20.620  27.055  -7.008  1.00 44.82           C
ATOM   4155  NZ  LYS A 284      21.150  27.333  -8.357  1.00 50.46           N1+
ATOM   4156  H   LYS A 284      17.812  28.959  -2.965  1.00 22.42           H
ATOM   4157  HA  LYS A 284      16.804  26.340  -3.802  1.00 33.20           H
ATOM   4158  HB2 LYS A 284      17.724  27.919  -5.445  1.00 36.57           H
ATOM   4159  HB3 LYS A 284      19.306  27.834  -4.642  1.00 36.57           H
ATOM   4160  HG2 LYS A 284      19.435  25.412  -5.132  1.00 37.09           H
ATOM   4161  HG3 LYS A 284      17.802  25.441  -5.802  1.00 37.09           H
ATOM   4162  HD2 LYS A 284      19.412  25.378  -7.606  1.00 54.85           H
ATOM   4163  HD3 LYS A 284      18.559  26.930  -7.624  1.00 54.85           H
ATOM   4164  HE2 LYS A 284      20.494  27.994  -6.469  1.00 53.79           H
ATOM   4165  HE3 LYS A 284      21.332  26.433  -6.463  1.00 53.79           H
ATOM   4166  HZ1 LYS A 284      22.021  27.839  -8.280  1.00 60.55           H
ATOM   4167  HZ2 LYS A 284      21.316  26.457  -8.835  1.00 60.55           H
ATOM   4168  HZ3 LYS A 284      20.482  27.882  -8.880  1.00 60.55           H
ATOM   4169  N   VAL A 285      18.084  24.843  -2.327  1.00 23.35           N
ATOM   4170  CA  VAL A 285      18.733  23.882  -1.444  1.00 19.77           C
ATOM   4171  C   VAL A 285      19.262  22.746  -2.316  1.00 20.94           C
ATOM   4172  O   VAL A 285      18.567  22.281  -3.219  1.00 18.63           O
ATOM   4173  CB  VAL A 285      17.751  23.403  -0.351  1.00 16.04           C
ATOM   4174  CG1 VAL A 285      18.469  22.467   0.623  1.00 21.99           C
ATOM   4175  CG2 VAL A 285      17.197  24.586   0.461  1.00 18.65           C
ATOM   4176  H   VAL A 285      17.213  24.557  -2.750  1.00 28.02           H
ATOM   4177  HA  VAL A 285      19.575  24.354  -0.937  1.00 23.72           H
ATOM   4178  HB  VAL A 285      16.921  22.872  -0.817  1.00 19.25           H
ATOM   4179 HG11 VAL A 285      17.779  22.117   1.390  1.00 26.39           H
ATOM   4180 HG12 VAL A 285      18.856  21.597   0.094  1.00 26.39           H
ATOM   4181 HG13 VAL A 285      19.287  23.005   1.100  1.00 26.39           H
ATOM   4182 HG21 VAL A 285      16.588  24.228   1.290  1.00 22.38           H
ATOM   4183 HG22 VAL A 285      18.019  25.174   0.860  1.00 22.38           H
ATOM   4184 HG23 VAL A 285      16.575  25.216  -0.171  1.00 22.38           H
ATOM   4185  N   GLU A 286      20.509  22.331  -2.064  1.00 24.72           N
ATOM   4186  CA  GLU A 286      21.226  21.400  -2.932  1.00 28.16           C
ATOM   4187  C   GLU A 286      21.082  19.941  -2.470  1.00 21.20           C
ATOM   4188  O   GLU A 286      20.930  19.056  -3.315  1.00 24.04           O
ATOM   4189  CB  GLU A 286      22.712  21.791  -3.045  1.00 25.14           C
ATOM   4190  CG  GLU A 286      22.955  23.226  -3.555  1.00 35.35           C
ATOM   4191  CD  GLU A 286      22.721  23.352  -5.065  1.00 44.57           C
ATOM   4192  OE1 GLU A 286      21.695  23.962  -5.445  1.00 46.23           O
ATOM   4193  OE2 GLU A 286      23.583  22.854  -5.822  1.00 50.02           O1-
ATOM   4194  H   GLU A 286      21.026  22.764  -1.311  1.00 29.67           H
ATOM   4195  HA  GLU A 286      20.802  21.474  -3.934  1.00 33.79           H
ATOM   4196  HB2 GLU A 286      23.183  21.683  -2.067  1.00 30.17           H
ATOM   4197  HB3 GLU A 286      23.202  21.091  -3.723  1.00 30.17           H
ATOM   4198  HG2 GLU A 286      22.332  23.931  -3.005  1.00 42.42           H
ATOM   4199  HG3 GLU A 286      24.010  23.427  -3.358  1.00 42.42           H
ATOM   4200  N   LYS A 287      21.190  19.687  -1.152  1.00 18.84           N
ATOM   4201  CA  LYS A 287      21.158  18.353  -0.539  1.00 22.06           C
ATOM   4202  C   LYS A 287      20.038  18.287   0.487  1.00 18.50           C
ATOM   4203  O   LYS A 287      19.676  19.291   1.094  1.00 19.84           O
ATOM   4204  CB  LYS A 287      22.491  18.020   0.164  1.00 24.61           C
ATOM   4205  CG  LYS A 287      23.577  17.408  -0.731  1.00 36.57           C
ATOM   4206  CD  LYS A 287      24.102  18.384  -1.794  1.00 40.95           C
ATOM   4207  CE  LYS A 287      25.346  17.890  -2.532  1.00 46.23           C
ATOM   4208  NZ  LYS A 287      26.445  17.551  -1.608  1.00 49.11           N1+
ATOM   4209  H   LYS A 287      21.301  20.468  -0.518  1.00 22.61           H
ATOM   4210  HA  LYS A 287      20.956  17.587  -1.289  1.00 26.47           H
ATOM   4211  HB2 LYS A 287      22.880  18.894   0.676  1.00 29.53           H
ATOM   4212  HB3 LYS A 287      22.296  17.272   0.935  1.00 29.53           H
ATOM   4213  HG2 LYS A 287      24.398  17.108  -0.079  1.00 43.89           H
ATOM   4214  HG3 LYS A 287      23.189  16.512  -1.216  1.00 43.89           H
ATOM   4215  HD2 LYS A 287      23.332  18.519  -2.547  1.00 49.14           H
ATOM   4216  HD3 LYS A 287      24.311  19.351  -1.333  1.00 49.14           H
ATOM   4217  HE2 LYS A 287      25.058  16.991  -3.080  1.00 55.47           H
ATOM   4218  HE3 LYS A 287      25.676  18.640  -3.253  1.00 55.47           H
ATOM   4219  HZ1 LYS A 287      27.321  17.517  -2.110  1.00 58.93           H
ATOM   4220  HZ2 LYS A 287      26.495  18.247  -0.877  1.00 58.93           H
ATOM   4221  HZ3 LYS A 287      26.260  16.651  -1.185  1.00 58.93           H
ATOM   4222  N   ILE A 288      19.500  17.082   0.677  1.00 17.20           N
ATOM   4223  CA  ILE A 288      18.409  16.821   1.605  1.00 20.62           C
ATOM   4224  C   ILE A 288      18.794  17.202   3.041  1.00 16.98           C
ATOM   4225  O   ILE A 288      17.977  17.801   3.730  1.00 21.75           O
ATOM   4226  CB  ILE A 288      17.936  15.355   1.470  1.00 22.11           C
ATOM   4227  CG1 ILE A 288      16.625  15.101   2.238  1.00 27.03           C
ATOM   4228  CG2 ILE A 288      18.978  14.325   1.947  1.00 21.23           C
ATOM   4229  CD1 ILE A 288      15.403  15.762   1.596  1.00 15.28           C
ATOM   4230  H   ILE A 288      19.871  16.301   0.156  1.00 20.65           H
ATOM   4231  HA  ILE A 288      17.587  17.471   1.304  1.00 24.75           H
ATOM   4232  HB  ILE A 288      17.744  15.158   0.419  1.00 26.53           H
ATOM   4233 HG12 ILE A 288      16.433  14.031   2.242  1.00 32.43           H
ATOM   4234 HG13 ILE A 288      16.720  15.432   3.271  1.00 32.43           H
ATOM   4235 HG21 ILE A 288      18.642  13.320   1.696  1.00 25.47           H
ATOM   4236 HG22 ILE A 288      19.937  14.498   1.463  1.00 25.47           H
ATOM   4237 HG23 ILE A 288      19.107  14.384   3.028  1.00 25.47           H
ATOM   4238 HD11 ILE A 288      14.515  15.514   2.178  1.00 18.33           H
ATOM   4239 HD12 ILE A 288      15.517  16.843   1.580  1.00 18.33           H
ATOM   4240 HD13 ILE A 288      15.279  15.395   0.578  1.00 18.33           H
ATOM   4241  N   ASP A 289      20.025  16.891   3.466  1.00 16.39           N
ATOM   4242  CA  ASP A 289      20.555  17.234   4.778  1.00 24.48           C
ATOM   4243  C   ASP A 289      20.694  18.750   5.017  1.00 24.05           C
ATOM   4244  O   ASP A 289      20.823  19.170   6.169  1.00 20.67           O
ATOM   4245  CB  ASP A 289      21.886  16.500   5.011  1.00 23.16           C
ATOM   4246  CG  ASP A 289      21.673  14.986   5.053  1.00 27.66           C
ATOM   4247  OD1 ASP A 289      21.889  14.324   4.014  1.00 40.68           O
ATOM   4248  OD2 ASP A 289      21.272  14.515   6.137  1.00 39.25           O1-
ATOM   4249  H   ASP A 289      20.630  16.362   2.855  1.00 19.67           H
ATOM   4250  HA  ASP A 289      19.843  16.859   5.514  1.00 29.38           H
ATOM   4251  HB2 ASP A 289      22.571  16.759   4.202  1.00 27.79           H
ATOM   4252  HB3 ASP A 289      22.271  16.829   5.977  1.00 27.79           H
ATOM   4253  N   ASP A 290      20.692  19.566   3.952  1.00 23.67           N
ATOM   4254  CA  ASP A 290      20.857  21.015   4.034  1.00 20.26           C
ATOM   4255  C   ASP A 290      19.593  21.760   4.463  1.00 21.95           C
ATOM   4256  O   ASP A 290      19.720  22.910   4.887  1.00 20.61           O
ATOM   4257  CB  ASP A 290      21.334  21.596   2.699  1.00 23.60           C
ATOM   4258  CG  ASP A 290      22.685  21.122   2.193  1.00 25.14           C
ATOM   4259  OD1 ASP A 290      22.962  21.414   1.008  1.00 41.21           O
ATOM   4260  OD2 ASP A 290      23.425  20.497   2.980  1.00 33.02           O1-
ATOM   4261  H   ASP A 290      20.560  19.169   3.033  1.00 28.40           H
ATOM   4262  HA  ASP A 290      21.630  21.223   4.773  1.00 24.31           H
ATOM   4263  HB2 ASP A 290      20.599  21.428   1.922  1.00 28.32           H
ATOM   4264  HB3 ASP A 290      21.386  22.682   2.781  1.00 28.32           H
ATOM   4265  N   PHE A 291      18.394  21.170   4.309  1.00 18.38           N
ATOM   4266  CA  PHE A 291      17.152  21.831   4.688  1.00 19.14           C
ATOM   4267  C   PHE A 291      17.148  22.160   6.179  1.00 20.62           C
ATOM   4268  O   PHE A 291      17.511  21.339   7.025  1.00 21.83           O
ATOM   4269  CB  PHE A 291      15.915  20.986   4.338  1.00 18.25           C
ATOM   4270  CG  PHE A 291      15.540  20.967   2.873  1.00 20.32           C
ATOM   4271  CD1 PHE A 291      15.048  22.129   2.252  1.00 18.57           C
ATOM   4272  CD2 PHE A 291      15.645  19.779   2.134  1.00 15.90           C
ATOM   4273  CE1 PHE A 291      14.639  22.089   0.909  1.00 16.25           C
ATOM   4274  CE2 PHE A 291      15.264  19.744   0.785  1.00 11.74           C
ATOM   4275  CZ  PHE A 291      14.743  20.894   0.176  1.00 14.34           C
ATOM   4276  H   PHE A 291      18.342  20.219   3.966  1.00 22.05           H
ATOM   4277  HA  PHE A 291      17.076  22.763   4.125  1.00 22.96           H
ATOM   4278  HB2 PHE A 291      16.055  19.966   4.686  1.00 21.90           H
ATOM   4279  HB3 PHE A 291      15.066  21.393   4.883  1.00 21.90           H
ATOM   4280  HD1 PHE A 291      14.957  23.048   2.813  1.00 22.29           H
ATOM   4281  HD2 PHE A 291      16.007  18.882   2.610  1.00 19.08           H
ATOM   4282  HE1 PHE A 291      14.244  22.978   0.441  1.00 19.50           H
ATOM   4283  HE2 PHE A 291      15.347  18.825   0.225  1.00 14.09           H
ATOM   4284  HZ  PHE A 291      14.426  20.860  -0.852  1.00 17.21           H
ATOM   4285  N   LYS A 292      16.702  23.381   6.465  1.00 19.50           N
ATOM   4286  CA  LYS A 292      16.489  23.934   7.794  1.00 22.25           C
ATOM   4287  C   LYS A 292      15.031  24.383   7.886  1.00 16.81           C
ATOM   4288  O   LYS A 292      14.395  24.661   6.869  1.00 18.76           O
ATOM   4289  CB  LYS A 292      17.426  25.141   7.990  1.00 23.19           C
ATOM   4290  CG  LYS A 292      18.924  24.876   7.766  1.00 32.48           C
ATOM   4291  CD  LYS A 292      19.481  23.742   8.645  1.00 39.56           C
ATOM   4292  CE  LYS A 292      21.010  23.638   8.627  1.00 44.29           C
ATOM   4293  NZ  LYS A 292      21.556  23.501   7.262  1.00 44.18           N1+
ATOM   4294  H   LYS A 292      16.442  23.980   5.689  1.00 23.40           H
ATOM   4295  HA  LYS A 292      16.690  23.186   8.561  1.00 26.70           H
ATOM   4296  HB2 LYS A 292      17.124  25.930   7.298  1.00 27.83           H
ATOM   4297  HB3 LYS A 292      17.295  25.519   9.002  1.00 27.83           H
ATOM   4298  HG2 LYS A 292      19.082  24.637   6.716  1.00 38.98           H
ATOM   4299  HG3 LYS A 292      19.472  25.794   7.983  1.00 38.98           H
ATOM   4300  HD2 LYS A 292      19.152  23.893   9.673  1.00 47.47           H
ATOM   4301  HD3 LYS A 292      19.083  22.789   8.307  1.00 47.47           H
ATOM   4302  HE2 LYS A 292      21.397  24.560   9.063  1.00 53.15           H
ATOM   4303  HE3 LYS A 292      21.338  22.800   9.245  1.00 53.15           H
ATOM   4304  HZ1 LYS A 292      22.383  22.920   7.279  1.00 53.02           H
ATOM   4305  HZ2 LYS A 292      20.862  23.074   6.661  1.00 53.02           H
ATOM   4306  HZ3 LYS A 292      21.789  24.414   6.897  1.00 53.02           H
ATOM   4307  N   ALA A 293      14.490  24.455   9.102  1.00 17.60           N
ATOM   4308  CA  ALA A 293      13.104  24.850   9.331  1.00 19.25           C
ATOM   4309  C   ALA A 293      12.782  26.225   8.716  1.00 17.34           C
ATOM   4310  O   ALA A 293      11.692  26.415   8.179  1.00 16.50           O
ATOM   4311  CB  ALA A 293      12.809  24.790  10.831  1.00 20.29           C
ATOM   4312  H   ALA A 293      15.050  24.206   9.904  1.00 21.12           H
ATOM   4313  HA  ALA A 293      12.471  24.111   8.841  1.00 23.09           H
ATOM   4314  HB1 ALA A 293      11.759  25.025  11.003  1.00 24.35           H
ATOM   4315  HB2 ALA A 293      13.016  23.791  11.216  1.00 24.35           H
ATOM   4316  HB3 ALA A 293      13.430  25.511  11.363  1.00 24.35           H
ATOM   4317  N   GLU A 294      13.730  27.172   8.751  1.00 19.42           N
ATOM   4318  CA  GLU A 294      13.553  28.538   8.239  1.00 20.41           C
ATOM   4319  C   GLU A 294      13.501  28.580   6.700  1.00 16.47           C
ATOM   4320  O   GLU A 294      13.175  29.619   6.137  1.00 17.54           O
ATOM   4321  CB  GLU A 294      14.650  29.502   8.748  1.00 24.51           C
ATOM   4322  CG  GLU A 294      15.207  29.184  10.149  1.00 33.31           C
ATOM   4323  CD  GLU A 294      16.250  28.060  10.093  1.00 41.10           C
ATOM   4324  OE1 GLU A 294      17.252  28.238   9.365  1.00 44.28           O
ATOM   4325  OE2 GLU A 294      15.999  27.013  10.737  1.00 31.16           O1-
ATOM   4326  H   GLU A 294      14.610  26.957   9.202  1.00 23.30           H
ATOM   4327  HA  GLU A 294      12.601  28.911   8.621  1.00 24.49           H
ATOM   4328  HB2 GLU A 294      15.469  29.541   8.028  1.00 29.41           H
ATOM   4329  HB3 GLU A 294      14.216  30.502   8.785  1.00 29.41           H
ATOM   4330  HG2 GLU A 294      15.715  30.091  10.481  1.00 39.97           H
ATOM   4331  HG3 GLU A 294      14.394  28.942  10.835  1.00 39.97           H
ATOM   4332  N   ASP A 295      13.841  27.487   6.002  1.00 18.13           N
ATOM   4333  CA  ASP A 295      13.723  27.388   4.551  1.00 16.96           C
ATOM   4334  C   ASP A 295      12.283  27.223   4.060  1.00 19.89           C
ATOM   4335  O   ASP A 295      12.084  27.229   2.851  1.00 20.28           O
ATOM   4336  CB  ASP A 295      14.588  26.243   4.013  1.00 15.20           C
ATOM   4337  CG  ASP A 295      16.071  26.361   4.336  1.00 22.99           C
ATOM   4338  OD1 ASP A 295      16.738  25.311   4.272  1.00 20.41           O
ATOM   4339  OD2 ASP A 295      16.542  27.487   4.604  1.00 20.33           O1-
ATOM   4340  H   ASP A 295      14.165  26.668   6.498  1.00 21.76           H
ATOM   4341  HA  ASP A 295      14.107  28.312   4.116  1.00 20.35           H
ATOM   4342  HB2 ASP A 295      14.212  25.272   4.336  1.00 18.24           H
ATOM   4343  HB3 ASP A 295      14.507  26.230   2.926  1.00 18.24           H
ATOM   4344  N   PHE A 296      11.297  27.018   4.949  1.00 15.92           N
ATOM   4345  CA  PHE A 296       9.910  26.739   4.575  1.00 15.58           C
ATOM   4346  C   PHE A 296       8.950  27.801   5.110  1.00 17.48           C
ATOM   4347  O   PHE A 296       9.069  28.229   6.256  1.00 17.23           O
ATOM   4348  CB  PHE A 296       9.510  25.371   5.132  1.00 18.95           C
ATOM   4349  CG  PHE A 296      10.381  24.256   4.605  1.00 19.37           C
ATOM   4350  CD1 PHE A 296      11.516  23.863   5.333  1.00 16.91           C
ATOM   4351  CD2 PHE A 296      10.112  23.680   3.352  1.00 16.81           C
ATOM   4352  CE1 PHE A 296      12.361  22.864   4.830  1.00 14.06           C
ATOM   4353  CE2 PHE A 296      10.946  22.666   2.856  1.00 12.01           C
ATOM   4354  CZ  PHE A 296      12.063  22.254   3.601  1.00 16.56           C
ATOM   4355  H   PHE A 296      11.534  26.970   5.931  1.00 19.10           H
ATOM   4356  HA  PHE A 296       9.820  26.692   3.491  1.00 18.70           H
ATOM   4357  HB2 PHE A 296       9.570  25.397   6.221  1.00 22.74           H
ATOM   4358  HB3 PHE A 296       8.475  25.173   4.861  1.00 22.74           H
ATOM   4359  HD1 PHE A 296      11.750  24.336   6.275  1.00 20.29           H
ATOM   4360  HD2 PHE A 296       9.275  24.022   2.765  1.00 20.18           H
ATOM   4361  HE1 PHE A 296      13.226  22.560   5.400  1.00 16.87           H
ATOM   4362  HE2 PHE A 296      10.734  22.211   1.900  1.00 14.41           H
ATOM   4363  HZ  PHE A 296      12.702  21.474   3.224  1.00 19.87           H
ATOM   4364  N   GLN A 297       7.948  28.153   4.296  1.00 13.88           N
ATOM   4365  CA  GLN A 297       6.839  29.010   4.689  1.00 20.66           C
ATOM   4366  C   GLN A 297       5.543  28.438   4.125  1.00 14.81           C
ATOM   4367  O   GLN A 297       5.393  28.272   2.916  1.00 22.22           O
ATOM   4368  CB  GLN A 297       7.139  30.434   4.210  1.00 20.81           C
ATOM   4369  CG  GLN A 297       6.121  31.506   4.610  1.00 27.49           C
ATOM   4370  CD  GLN A 297       6.627  32.864   4.110  1.00 45.28           C
ATOM   4371  OE1 GLN A 297       7.662  33.356   4.553  1.00 35.91           O
ATOM   4372  NE2 GLN A 297       5.917  33.476   3.164  1.00 44.73           N
ATOM   4373  H   GLN A 297       7.934  27.786   3.354  1.00 16.65           H
ATOM   4374  HA  GLN A 297       6.761  29.026   5.777  1.00 24.79           H
ATOM   4375  HB2 GLN A 297       8.101  30.716   4.630  1.00 24.98           H
ATOM   4376  HB3 GLN A 297       7.232  30.435   3.126  1.00 24.98           H
ATOM   4377  HG2 GLN A 297       5.132  31.278   4.212  1.00 32.99           H
ATOM   4378  HG3 GLN A 297       6.109  31.525   5.701  1.00 32.99           H
ATOM   4379 HE21 GLN A 297       5.081  33.050   2.795  1.00 53.68           H
ATOM   4380 HE22 GLN A 297       6.249  34.358   2.803  1.00 53.68           H
ATOM   4381  N   ILE A 298       4.602  28.139   5.019  1.00 15.28           N
ATOM   4382  CA  ILE A 298       3.214  27.867   4.676  1.00 13.42           C
ATOM   4383  C   ILE A 298       2.534  29.221   4.523  1.00 23.59           C
ATOM   4384  O   ILE A 298       2.564  30.029   5.452  1.00 20.69           O
ATOM   4385  CB  ILE A 298       2.560  26.982   5.762  1.00 18.64           C
ATOM   4386  CG1 ILE A 298       3.102  25.536   5.739  1.00 17.33           C
ATOM   4387  CG2 ILE A 298       1.033  26.996   5.648  1.00 15.50           C
ATOM   4388  CD1 ILE A 298       2.625  24.670   4.562  1.00 14.91           C
ATOM   4389  H   ILE A 298       4.802  28.305   5.996  1.00 18.34           H
ATOM   4390  HA  ILE A 298       3.176  27.332   3.729  1.00 16.11           H
ATOM   4391  HB  ILE A 298       2.809  27.414   6.733  1.00 22.37           H
ATOM   4392 HG12 ILE A 298       4.192  25.559   5.739  1.00 20.79           H
ATOM   4393 HG13 ILE A 298       2.784  25.045   6.659  1.00 20.79           H
ATOM   4394 HG21 ILE A 298       0.597  26.287   6.353  1.00 18.60           H
ATOM   4395 HG22 ILE A 298       0.659  27.990   5.882  1.00 18.60           H
ATOM   4396 HG23 ILE A 298       0.738  26.730   4.637  1.00 18.60           H
ATOM   4397 HD11 ILE A 298       3.086  23.685   4.634  1.00 17.90           H
ATOM   4398 HD12 ILE A 298       1.543  24.545   4.586  1.00 17.90           H
ATOM   4399 HD13 ILE A 298       2.917  25.125   3.616  1.00 17.90           H
ATOM   4400  N   GLU A 299       1.922  29.470   3.365  1.00 17.91           N
ATOM   4401  CA  GLU A 299       1.247  30.739   3.108  1.00 20.44           C
ATOM   4402  C   GLU A 299      -0.226  30.495   2.759  1.00 19.48           C
ATOM   4403  O   GLU A 299      -0.582  29.470   2.173  1.00 16.02           O
ATOM   4404  CB  GLU A 299       2.005  31.561   2.055  1.00 33.45           C
ATOM   4405  CG  GLU A 299       1.786  31.144   0.598  1.00 29.83           C
ATOM   4406  CD  GLU A 299       2.232  32.255  -0.353  1.00 47.74           C
ATOM   4407  OE1 GLU A 299       3.413  32.651  -0.254  1.00 36.32           O
ATOM   4408  OE2 GLU A 299       1.402  32.654  -1.202  1.00 35.23           O1-
ATOM   4409  H   GLU A 299       1.921  28.772   2.634  1.00 21.49           H
ATOM   4410  HA  GLU A 299       1.258  31.346   4.012  1.00 24.52           H
ATOM   4411  HB2 GLU A 299       1.713  32.607   2.167  1.00 40.14           H
ATOM   4412  HB3 GLU A 299       3.074  31.498   2.273  1.00 40.14           H
ATOM   4413  HG2 GLU A 299       2.414  30.268   0.431  1.00 35.79           H
ATOM   4414  HG3 GLU A 299       0.745  30.900   0.399  1.00 35.79           H
ATOM   4415  N   GLY A 300      -1.095  31.436   3.157  1.00 19.01           N
ATOM   4416  CA  GLY A 300      -2.532  31.347   2.926  1.00 15.86           C
ATOM   4417  C   GLY A 300      -3.205  30.219   3.715  1.00 14.10           C
ATOM   4418  O   GLY A 300      -4.243  29.728   3.275  1.00 18.70           O
ATOM   4419  H   GLY A 300      -0.748  32.252   3.643  1.00 22.82           H
ATOM   4420  HA2 GLY A 300      -3.001  32.293   3.197  1.00 19.03           H
ATOM   4421  HA3 GLY A 300      -2.696  31.158   1.866  1.00 19.03           H
ATOM   4422  N   TYR A 301      -2.652  29.832   4.876  1.00 17.60           N
ATOM   4423  CA  TYR A 301      -3.260  28.844   5.762  1.00 18.66           C
ATOM   4424  C   TYR A 301      -4.252  29.540   6.691  1.00 18.56           C
ATOM   4425  O   TYR A 301      -3.872  30.324   7.562  1.00 16.29           O
ATOM   4426  CB  TYR A 301      -2.197  28.051   6.523  1.00 14.89           C
ATOM   4427  CG  TYR A 301      -2.709  26.862   7.323  1.00 16.45           C
ATOM   4428  CD1 TYR A 301      -3.573  25.921   6.731  1.00 14.51           C
ATOM   4429  CD2 TYR A 301      -2.269  26.672   8.647  1.00 19.03           C
ATOM   4430  CE1 TYR A 301      -4.021  24.809   7.463  1.00 14.83           C
ATOM   4431  CE2 TYR A 301      -2.695  25.555   9.383  1.00 17.55           C
ATOM   4432  CZ  TYR A 301      -3.576  24.625   8.789  1.00 16.45           C
ATOM   4433  OH  TYR A 301      -3.987  23.548   9.499  1.00 15.22           O
ATOM   4434  H   TYR A 301      -1.815  30.298   5.202  1.00 21.12           H
ATOM   4435  HA  TYR A 301      -3.788  28.130   5.142  1.00 22.39           H
ATOM   4436  HB2 TYR A 301      -1.512  27.651   5.784  1.00 17.87           H
ATOM   4437  HB3 TYR A 301      -1.643  28.720   7.180  1.00 17.87           H
ATOM   4438  HD1 TYR A 301      -3.900  26.042   5.710  1.00 17.41           H
ATOM   4439  HD2 TYR A 301      -1.587  27.378   9.098  1.00 22.83           H
ATOM   4440  HE1 TYR A 301      -4.685  24.093   7.003  1.00 17.80           H
ATOM   4441  HE2 TYR A 301      -2.341  25.398  10.390  1.00 21.06           H
ATOM   4442  HH  TYR A 301      -4.560  22.966   8.983  1.00 18.27           H
ATOM   4443  N   ASN A 302      -5.530  29.216   6.500  1.00 20.80           N
ATOM   4444  CA  ASN A 302      -6.628  29.749   7.285  1.00 21.76           C
ATOM   4445  C   ASN A 302      -7.508  28.592   7.772  1.00 17.57           C
ATOM   4446  O   ASN A 302      -8.623  28.409   7.286  1.00 20.39           O
ATOM   4447  CB  ASN A 302      -7.388  30.788   6.455  1.00 23.23           C
ATOM   4448  CG  ASN A 302      -8.461  31.455   7.314  1.00 25.93           C
ATOM   4449  OD1 ASN A 302      -8.193  31.904   8.425  1.00 25.35           O
ATOM   4450  ND2 ASN A 302      -9.678  31.555   6.791  1.00 26.40           N
ATOM   4451  H   ASN A 302      -5.761  28.572   5.756  1.00 24.96           H
ATOM   4452  HA  ASN A 302      -6.225  30.252   8.165  1.00 26.12           H
ATOM   4453  HB2 ASN A 302      -6.659  31.552   6.179  1.00 27.87           H
ATOM   4454  HB3 ASN A 302      -7.817  30.337   5.560  1.00 27.87           H
ATOM   4455 HD21 ASN A 302     -10.409  32.006   7.321  1.00 31.68           H
ATOM   4456 HD22 ASN A 302      -9.855  31.194   5.867  1.00 31.68           H
ATOM   4457  N   PRO A 303      -7.035  27.793   8.734  1.00 15.65           N
ATOM   4458  CA  PRO A 303      -7.812  26.677   9.228  1.00 13.79           C
ATOM   4459  C   PRO A 303      -8.917  27.161  10.162  1.00 13.35           C
ATOM   4460  O   PRO A 303      -8.820  28.221  10.781  1.00 17.55           O
ATOM   4461  CB  PRO A 303      -6.805  25.860  10.038  1.00 15.07           C
ATOM   4462  CG  PRO A 303      -5.865  26.930  10.586  1.00 15.24           C
ATOM   4463  CD  PRO A 303      -5.743  27.868   9.390  1.00 16.07           C
ATOM   4464  HA  PRO A 303      -8.158  26.034   8.420  1.00 16.55           H
ATOM   4465  HB2 PRO A 303      -7.244  25.235  10.811  1.00 18.09           H
ATOM   4466  HB3 PRO A 303      -6.255  25.235   9.335  1.00 18.09           H
ATOM   4467  HG2 PRO A 303      -6.307  27.412  11.457  1.00 18.28           H
ATOM   4468  HG3 PRO A 303      -4.885  26.523  10.828  1.00 18.28           H
ATOM   4469  HD2 PRO A 303      -5.521  28.872   9.751  1.00 19.28           H
ATOM   4470  HD3 PRO A 303      -4.979  27.495   8.712  1.00 19.28           H
ATOM   4471  N   HIS A 304      -9.934  26.319  10.311  1.00 16.51           N
ATOM   4472  CA  HIS A 304     -10.842  26.315  11.439  1.00 13.29           C
ATOM   4473  C   HIS A 304     -10.086  26.097  12.764  1.00 18.10           C
ATOM   4474  O   HIS A 304      -8.897  25.760  12.758  1.00 15.68           O
ATOM   4475  CB  HIS A 304     -11.866  25.203  11.194  1.00 16.15           C
ATOM   4476  CG  HIS A 304     -12.880  25.524  10.132  1.00 20.00           C
ATOM   4477  ND1 HIS A 304     -14.076  26.192  10.383  1.00 20.80           N
ATOM   4478  CD2 HIS A 304     -12.810  25.214   8.803  1.00 16.26           C
ATOM   4479  CE1 HIS A 304     -14.704  26.261   9.201  1.00 20.76           C
ATOM   4480  NE2 HIS A 304     -13.967  25.688   8.238  1.00 20.74           N
ATOM   4481  H   HIS A 304      -9.964  25.508   9.712  1.00 19.81           H
ATOM   4482  HA  HIS A 304     -11.367  27.269  11.471  1.00 15.95           H
ATOM   4483  HB2 HIS A 304     -12.423  25.034  12.108  1.00 19.39           H
ATOM   4484  HB3 HIS A 304     -11.349  24.279  10.945  1.00 19.39           H
ATOM   4485  HD2 HIS A 304     -12.013  24.702   8.289  1.00 19.51           H
ATOM   4486  HE1 HIS A 304     -15.667  26.725   9.047  1.00 24.91           H
ATOM   4487  HE2 HIS A 304     -14.231  25.601   7.263  1.00 24.89           H
ATOM   4488  N   PRO A 305     -10.740  26.290  13.921  1.00 16.11           N
ATOM   4489  CA  PRO A 305     -10.062  26.183  15.208  1.00 19.53           C
ATOM   4490  C   PRO A 305      -9.447  24.807  15.477  1.00 21.65           C
ATOM   4491  O   PRO A 305      -9.839  23.802  14.879  1.00 19.31           O
ATOM   4492  CB  PRO A 305     -11.160  26.485  16.236  1.00 20.16           C
ATOM   4493  CG  PRO A 305     -12.086  27.435  15.476  1.00 25.42           C
ATOM   4494  CD  PRO A 305     -12.088  26.829  14.078  1.00 16.89           C
ATOM   4495  HA  PRO A 305      -9.321  26.979  15.291  1.00 23.43           H
ATOM   4496  HB2 PRO A 305     -11.704  25.561  16.441  1.00 24.19           H
ATOM   4497  HB3 PRO A 305     -10.788  26.915  17.166  1.00 24.19           H
ATOM   4498  HG2 PRO A 305     -13.099  27.424  15.880  1.00 30.50           H
ATOM   4499  HG3 PRO A 305     -11.675  28.445  15.478  1.00 30.50           H
ATOM   4500  HD2 PRO A 305     -12.828  26.030  14.026  1.00 20.26           H
ATOM   4501  HD3 PRO A 305     -12.303  27.627  13.368  1.00 20.26           H
ATOM   4502  N   THR A 306      -8.482  24.764  16.399  1.00 21.97           N
ATOM   4503  CA  THR A 306      -7.853  23.518  16.814  1.00 19.87           C
ATOM   4504  C   THR A 306      -8.940  22.599  17.383  1.00 10.98           C
ATOM   4505  O   THR A 306      -9.897  23.045  18.018  1.00 13.47           O
ATOM   4506  CB  THR A 306      -6.725  23.763  17.845  1.00 27.37           C
ATOM   4507  OG1 THR A 306      -7.225  24.262  19.062  1.00 39.46           O
ATOM   4508  CG2 THR A 306      -5.661  24.758  17.373  1.00 19.64           C
ATOM   4509  H   THR A 306      -8.238  25.602  16.905  1.00 26.37           H
ATOM   4510  HA  THR A 306      -7.406  23.043  15.941  1.00 23.85           H
ATOM   4511  HB  THR A 306      -6.228  22.811  18.041  1.00 32.84           H
ATOM   4512  HG1 THR A 306      -6.537  24.172  19.726  1.00 47.35           H
ATOM   4513 HG21 THR A 306      -4.899  24.882  18.143  1.00 23.57           H
ATOM   4514 HG22 THR A 306      -5.172  24.374  16.485  1.00 23.57           H
ATOM   4515 HG23 THR A 306      -6.107  25.735  17.182  1.00 23.57           H
ATOM   4516  N   ILE A 307      -8.788  21.303  17.123  1.00 14.27           N
ATOM   4517  CA  ILE A 307      -9.591  20.246  17.723  1.00 17.62           C
ATOM   4518  C   ILE A 307      -8.593  19.324  18.421  1.00 24.01           C
ATOM   4519  O   ILE A 307      -7.774  18.696  17.754  1.00 21.38           O
ATOM   4520  CB  ILE A 307     -10.446  19.511  16.665  1.00 14.40           C
ATOM   4521  CG1 ILE A 307     -11.409  20.464  15.917  1.00 16.98           C
ATOM   4522  CG2 ILE A 307     -11.244  18.404  17.375  1.00 14.35           C
ATOM   4523  CD1 ILE A 307     -12.235  19.768  14.827  1.00 14.96           C
ATOM   4524  H   ILE A 307      -8.001  21.011  16.559  1.00 17.13           H
ATOM   4525  HA  ILE A 307     -10.264  20.665  18.474  1.00 21.14           H
ATOM   4526  HB  ILE A 307      -9.783  19.048  15.933  1.00 17.27           H
ATOM   4527 HG12 ILE A 307     -12.091  20.928  16.632  1.00 20.37           H
ATOM   4528 HG13 ILE A 307     -10.835  21.256  15.438  1.00 20.37           H
ATOM   4529 HG21 ILE A 307     -11.816  17.824  16.653  1.00 17.22           H
ATOM   4530 HG22 ILE A 307     -10.575  17.710  17.883  1.00 17.22           H
ATOM   4531 HG23 ILE A 307     -11.926  18.845  18.103  1.00 17.22           H
ATOM   4532 HD11 ILE A 307     -12.805  20.497  14.256  1.00 17.95           H
ATOM   4533 HD12 ILE A 307     -11.572  19.231  14.151  1.00 17.95           H
ATOM   4534 HD13 ILE A 307     -12.948  19.079  15.276  1.00 17.95           H
ATOM   4535  N   LYS A 308      -8.658  19.234  19.755  1.00 14.97           N
ATOM   4536  CA  LYS A 308      -7.823  18.302  20.510  1.00 19.53           C
ATOM   4537  C   LYS A 308      -8.379  16.894  20.341  1.00 22.18           C
ATOM   4538  O   LYS A 308      -9.585  16.682  20.441  1.00 22.36           O
ATOM   4539  CB  LYS A 308      -7.766  18.662  22.000  1.00 30.52           C
ATOM   4540  CG  LYS A 308      -6.984  19.952  22.291  1.00 34.81           C
ATOM   4541  CD  LYS A 308      -7.024  20.325  23.786  1.00 43.52           C
ATOM   4542  CE  LYS A 308      -6.393  19.254  24.691  1.00 38.06           C
ATOM   4543  NZ  LYS A 308      -6.488  19.613  26.120  1.00 38.80           N1+
ATOM   4544  H   LYS A 308      -9.363  19.755  20.256  1.00 17.96           H
ATOM   4545  HA  LYS A 308      -6.803  18.327  20.124  1.00 23.44           H
ATOM   4546  HB2 LYS A 308      -8.777  18.734  22.404  1.00 36.63           H
ATOM   4547  HB3 LYS A 308      -7.256  17.843  22.508  1.00 36.63           H
ATOM   4548  HG2 LYS A 308      -5.948  19.828  21.973  1.00 41.77           H
ATOM   4549  HG3 LYS A 308      -7.419  20.773  21.719  1.00 41.77           H
ATOM   4550  HD2 LYS A 308      -6.491  21.267  23.924  1.00 52.22           H
ATOM   4551  HD3 LYS A 308      -8.063  20.476  24.083  1.00 52.22           H
ATOM   4552  HE2 LYS A 308      -6.908  18.306  24.532  1.00 45.67           H
ATOM   4553  HE3 LYS A 308      -5.345  19.129  24.416  1.00 45.67           H
ATOM   4554  HZ1 LYS A 308      -6.037  18.900  26.678  1.00 46.56           H
ATOM   4555  HZ2 LYS A 308      -6.032  20.500  26.284  1.00 46.56           H
ATOM   4556  HZ3 LYS A 308      -7.459  19.676  26.395  1.00 46.56           H
ATOM   4557  N   MET A 309      -7.461  15.960  20.089  1.00 19.45           N
ATOM   4558  CA  MET A 309      -7.696  14.530  19.933  1.00 24.04           C
ATOM   4559  C   MET A 309      -6.792  13.854  20.969  1.00 27.49           C
ATOM   4560  O   MET A 309      -5.579  13.786  20.773  1.00 39.78           O
ATOM   4561  CB  MET A 309      -7.301  14.123  18.501  1.00 20.58           C
ATOM   4562  CG  MET A 309      -8.080  14.823  17.389  1.00 22.28           C
ATOM   4563  SD  MET A 309      -9.730  14.172  17.048  1.00 21.12           S
ATOM   4564  CE  MET A 309     -10.089  15.264  15.656  1.00 14.37           C
ATOM   4565  H   MET A 309      -6.497  16.257  20.032  1.00 23.34           H
ATOM   4566  HA  MET A 309      -8.741  14.281  20.120  1.00 28.85           H
ATOM   4567  HB2 MET A 309      -6.255  14.387  18.349  1.00 24.70           H
ATOM   4568  HB3 MET A 309      -7.401  13.046  18.381  1.00 24.70           H
ATOM   4569  HG2 MET A 309      -8.163  15.886  17.611  1.00 26.74           H
ATOM   4570  HG3 MET A 309      -7.497  14.735  16.474  1.00 26.74           H
ATOM   4571  HE1 MET A 309     -11.131  15.149  15.358  1.00 17.24           H
ATOM   4572  HE2 MET A 309      -9.909  16.298  15.943  1.00 17.24           H
ATOM   4573  HE3 MET A 309      -9.444  15.007  14.817  1.00 17.24           H
ATOM   4574  N   GLU A 310      -7.361  13.415  22.095  1.00 27.78           N
ATOM   4575  CA  GLU A 310      -6.590  12.843  23.199  1.00 34.48           C
ATOM   4576  C   GLU A 310      -5.819  11.588  22.756  1.00 34.47           C
ATOM   4577  O   GLU A 310      -6.371  10.724  22.084  1.00 28.30           O
ATOM   4578  CB  GLU A 310      -7.549  12.567  24.364  1.00 40.81           C
ATOM   4579  CG  GLU A 310      -6.953  11.729  25.507  1.00 51.03           C
ATOM   4580  CD  GLU A 310      -8.004  11.484  26.591  1.00 55.58           C
ATOM   4581  OE1 GLU A 310      -8.493  12.490  27.151  1.00 56.27           O
ATOM   4582  OE2 GLU A 310      -8.322  10.297  26.820  1.00 60.25           O1-
ATOM   4583  H   GLU A 310      -8.357  13.517  22.226  1.00 33.33           H
ATOM   4584  HA  GLU A 310      -5.874  13.592  23.539  1.00 41.37           H
ATOM   4585  HB2 GLU A 310      -7.859  13.531  24.770  1.00 48.98           H
ATOM   4586  HB3 GLU A 310      -8.439  12.068  23.985  1.00 48.98           H
ATOM   4587  HG2 GLU A 310      -6.572  10.776  25.140  1.00 61.23           H
ATOM   4588  HG3 GLU A 310      -6.144  12.324  25.931  1.00 61.23           H
ATOM   4589  N   MET A 311      -4.551  11.479  23.155  1.00 35.37           N
ATOM   4590  CA  MET A 311      -3.703  10.339  22.800  1.00 35.70           C
ATOM   4591  C   MET A 311      -4.213   9.034  23.472  1.00 34.48           C
ATOM   4592  O   MET A 311      -4.463   8.926  24.670  1.00 41.07           O
ATOM   4593  CB  MET A 311      -2.245  10.549  23.262  1.00 41.67           C
ATOM   4594  CG  MET A 311      -1.326  10.916  22.109  1.00 48.26           C
ATOM   4595  SD  MET A 311      -0.758   9.392  21.282  1.00 47.84           S
ATOM   4596  CE  MET A 311       0.876   9.160  22.025  1.00 32.15           C
ATOM   4597  H   MET A 311      -4.242  12.091  23.868  1.00 42.45           H
ATOM   4598  HA  MET A 311      -3.739  10.198  21.678  1.00 42.83           H
ATOM   4599  HB2 MET A 311      -2.202  11.321  24.054  1.00 50.00           H
ATOM   4600  HB3 MET A 311      -1.874   9.626  23.764  1.00 50.00           H
ATOM   4601  HG2 MET A 311      -1.845  11.524  21.339  1.00 57.92           H
ATOM   4602  HG3 MET A 311      -0.464  11.519  22.445  1.00 57.92           H
ATOM   4603  HE1 MET A 311       1.306   8.248  21.576  1.00 38.58           H
ATOM   4604  HE2 MET A 311       1.551   9.992  21.802  1.00 38.58           H
ATOM   4605  HE3 MET A 311       0.817   9.015  23.107  1.00 38.58           H
ATOM   4606  N   ALA A 312      -4.369   7.976  22.593  1.00 30.56           N
ATOM   4607  CA  ALA A 312      -4.728   6.642  23.107  1.00 41.10           C
ATOM   4608  C   ALA A 312      -3.512   5.965  23.782  1.00 41.40           C
ATOM   4609  O   ALA A 312      -2.396   5.998  23.318  1.00 34.66           O
ATOM   4610  CB  ALA A 312      -5.222   5.699  22.011  1.00 33.77           C
ATOM   4611  H   ALA A 312      -4.187   8.071  21.575  1.00 36.68           H
ATOM   4612  HA  ALA A 312      -5.550   6.794  23.867  1.00 49.32           H
ATOM   4613  HB1 ALA A 312      -5.620   4.771  22.423  1.00 40.52           H
ATOM   4614  HB2 ALA A 312      -6.011   6.130  21.383  1.00 40.52           H
ATOM   4615  HB3 ALA A 312      -4.420   5.432  21.303  1.00 40.52           H
ATOM   4616  N   VAL A 313      -3.914   5.318  24.900  1.00 53.65           N
ATOM   4617  CA  VAL A 313      -3.259   4.477  25.927  1.00 56.43           C
ATOM   4618  C   VAL A 313      -4.106   4.537  27.230  1.00 53.82           C
ATOM   4619  O   VAL A 313      -3.546   4.482  28.346  1.00 60.02           O
ATOM   4620  CB  VAL A 313      -1.762   4.727  26.112  1.00 55.64           C
ATOM   4621  CG1 VAL A 313      -1.375   6.064  26.652  1.00 48.52           C
ATOM   4622  CG2 VAL A 313      -1.046   3.563  26.841  1.00 53.40           C
ATOM   4623  OXT VAL A 313      -5.349   4.620  27.087  1.00 58.43           O1-
ATOM   4624  H   VAL A 313      -4.899   5.424  25.110  1.00 64.37           H
ATOM   4625  HA  VAL A 313      -3.363   3.447  25.610  1.00 67.72           H
ATOM   4626  HB  VAL A 313      -1.287   4.715  25.132  1.00 66.77           H
ATOM   4627 HG11 VAL A 313      -0.298   6.219  26.599  1.00 58.22           H
ATOM   4628 HG12 VAL A 313      -1.877   6.855  26.095  1.00 58.22           H
ATOM   4629 HG13 VAL A 313      -1.689   6.112  27.694  1.00 58.22           H
ATOM   4630 HG21 VAL A 313       0.036   3.691  26.808  1.00 64.08           H
ATOM   4631 HG22 VAL A 313      -1.349   3.570  27.886  1.00 64.08           H
ATOM   4632 HG23 VAL A 313      -1.306   2.597  26.407  1.00 64.08           H
TER
ATOM   4633  N   PRO B  26     -25.010  -6.699  -4.951  1.00 49.05           N
ATOM   4634  CA  PRO B  26     -23.777  -5.907  -5.173  1.00 45.59           C
ATOM   4635  C   PRO B  26     -23.160  -6.133  -6.563  1.00 42.06           C
ATOM   4636  O   PRO B  26     -23.396  -7.185  -7.162  1.00 47.28           O
ATOM   4637  CB  PRO B  26     -22.807  -6.244  -4.036  1.00 47.03           C
ATOM   4638  CG  PRO B  26     -23.778  -6.442  -2.878  1.00 44.13           C
ATOM   4639  CD  PRO B  26     -24.893  -7.217  -3.573  1.00 46.71           C
ATOM   4640  H1  PRO B  26     -25.029  -7.478  -5.600  1.00 58.87           H
ATOM   4641  HA  PRO B  26     -24.030  -4.851  -5.074  1.00 54.71           H
ATOM   4642  HB2 PRO B  26     -22.062  -5.476  -3.827  1.00 56.43           H
ATOM   4643  HB3 PRO B  26     -22.322  -7.195  -4.267  1.00 56.43           H
ATOM   4644  HG2 PRO B  26     -24.116  -5.478  -2.492  1.00 52.95           H
ATOM   4645  HG3 PRO B  26     -23.344  -7.054  -2.088  1.00 52.95           H
ATOM   4646  HD2 PRO B  26     -24.609  -8.269  -3.622  1.00 56.05           H
ATOM   4647  HD3 PRO B  26     -25.832  -7.115  -3.029  1.00 56.05           H
ATOM   4648  N   PRO B  27     -22.381  -5.166  -7.090  1.00 42.70           N
ATOM   4649  CA  PRO B  27     -21.763  -5.291  -8.409  1.00 40.52           C
ATOM   4650  C   PRO B  27     -20.611  -6.305  -8.407  1.00 35.27           C
ATOM   4651  O   PRO B  27     -20.040  -6.613  -7.360  1.00 37.29           O
ATOM   4652  CB  PRO B  27     -21.213  -3.889  -8.699  1.00 44.00           C
ATOM   4653  CG  PRO B  27     -20.894  -3.341  -7.309  1.00 42.08           C
ATOM   4654  CD  PRO B  27     -22.050  -3.888  -6.475  1.00 37.68           C
ATOM   4655  HA  PRO B  27     -22.503  -5.495  -9.185  1.00 48.63           H
ATOM   4656  HB2 PRO B  27     -20.354  -3.864  -9.371  1.00 52.80           H
ATOM   4657  HB3 PRO B  27     -22.029  -3.302  -9.123  1.00 52.80           H
ATOM   4658  HG2 PRO B  27     -19.926  -3.713  -6.969  1.00 50.49           H
ATOM   4659  HG3 PRO B  27     -20.916  -2.251  -7.295  1.00 50.49           H
ATOM   4660  HD2 PRO B  27     -21.700  -4.000  -5.450  1.00 45.21           H
ATOM   4661  HD3 PRO B  27     -22.904  -3.213  -6.549  1.00 45.21           H
ATOM   4662  N   HIS B  28     -20.277  -6.815  -9.597  1.00 25.26           N
ATOM   4663  CA  HIS B  28     -19.254  -7.837  -9.760  1.00 31.70           C
ATOM   4664  C   HIS B  28     -17.872  -7.234  -9.447  1.00 24.25           C
ATOM   4665  O   HIS B  28     -17.508  -6.215 -10.027  1.00 24.47           O
ATOM   4666  CB  HIS B  28     -19.332  -8.389 -11.191  1.00 26.32           C
ATOM   4667  CG  HIS B  28     -18.574  -9.676 -11.338  1.00 28.36           C
ATOM   4668  ND1 HIS B  28     -17.267  -9.886 -10.901  1.00 24.37           N
ATOM   4669  CD2 HIS B  28     -19.038 -10.816 -11.923  1.00 33.43           C
ATOM   4670  CE1 HIS B  28     -16.974 -11.149 -11.221  1.00 33.45           C
ATOM   4671  NE2 HIS B  28     -18.019 -11.729 -11.820  1.00 29.28           N
ATOM   4672  H   HIS B  28     -20.760  -6.498 -10.425  1.00 30.31           H
ATOM   4673  HA  HIS B  28     -19.466  -8.656  -9.071  1.00 38.04           H
ATOM   4674  HB2 HIS B  28     -18.936  -7.662 -11.896  1.00 31.58           H
ATOM   4675  HB3 HIS B  28     -20.375  -8.577 -11.450  1.00 31.58           H
ATOM   4676  HD2 HIS B  28     -20.004 -10.967 -12.384  1.00 40.11           H
ATOM   4677  HE1 HIS B  28     -16.011 -11.616 -11.080  1.00 40.14           H
ATOM   4678  HE2 HIS B  28     -18.016 -12.662 -12.201  1.00 35.13           H
ATOM   4679  N   GLY B  29     -17.099  -7.862  -8.551  1.00 34.14           N
ATOM   4680  CA  GLY B  29     -15.784  -7.382  -8.127  1.00 27.96           C
ATOM   4681  C   GLY B  29     -14.774  -7.244  -9.269  1.00 28.33           C
ATOM   4682  O   GLY B  29     -13.903  -6.378  -9.203  1.00 25.33           O
ATOM   4683  H   GLY B  29     -17.450  -8.704  -8.114  1.00 40.97           H
ATOM   4684  HA2 GLY B  29     -15.912  -6.404  -7.664  1.00 33.55           H
ATOM   4685  HA3 GLY B  29     -15.370  -8.071  -7.395  1.00 33.55           H
ATOM   4686  N   GLU B  30     -14.890  -8.074 -10.312  1.00 20.23           N
ATOM   4687  CA  GLU B  30     -14.055  -8.021 -11.505  1.00 27.29           C
ATOM   4688  C   GLU B  30     -14.165  -6.689 -12.267  1.00 19.81           C
ATOM   4689  O   GLU B  30     -13.218  -6.318 -12.960  1.00 19.47           O
ATOM   4690  CB  GLU B  30     -14.408  -9.201 -12.415  1.00 18.04           C
ATOM   4691  CG  GLU B  30     -13.514  -9.258 -13.655  1.00 18.89           C
ATOM   4692  CD  GLU B  30     -13.461 -10.615 -14.341  1.00 24.19           C
ATOM   4693  OE1 GLU B  30     -12.648 -10.728 -15.282  1.00 20.78           O
ATOM   4694  OE2 GLU B  30     -14.216 -11.528 -13.941  1.00 23.91           O1-
ATOM   4695  H   GLU B  30     -15.625  -8.768 -10.296  1.00 24.27           H
ATOM   4696  HA  GLU B  30     -13.022  -8.151 -11.182  1.00 32.75           H
ATOM   4697  HB2 GLU B  30     -14.305 -10.122 -11.847  1.00 21.65           H
ATOM   4698  HB3 GLU B  30     -15.441  -9.102 -12.745  1.00 21.65           H
ATOM   4699  HG2 GLU B  30     -13.848  -8.526 -14.390  1.00 22.67           H
ATOM   4700  HG3 GLU B  30     -12.494  -8.959 -13.414  1.00 22.67           H
ATOM   4701  N   LEU B  31     -15.293  -5.965 -12.152  1.00 23.16           N
ATOM   4702  CA  LEU B  31     -15.454  -4.642 -12.752  1.00 23.52           C
ATOM   4703  C   LEU B  31     -14.424  -3.643 -12.208  1.00 22.86           C
ATOM   4704  O   LEU B  31     -14.147  -2.656 -12.880  1.00 25.58           O
ATOM   4705  CB  LEU B  31     -16.881  -4.096 -12.539  1.00 28.28           C
ATOM   4706  CG  LEU B  31     -18.016  -4.901 -13.213  1.00 26.04           C
ATOM   4707  CD1 LEU B  31     -19.377  -4.313 -12.815  1.00 28.56           C
ATOM   4708  CD2 LEU B  31     -17.910  -4.898 -14.740  1.00 25.16           C
ATOM   4709  H   LEU B  31     -16.037  -6.303 -11.555  1.00 27.79           H
ATOM   4710  HA  LEU B  31     -15.278  -4.738 -13.822  1.00 28.22           H
ATOM   4711  HB2 LEU B  31     -17.069  -4.049 -11.466  1.00 33.93           H
ATOM   4712  HB3 LEU B  31     -16.919  -3.074 -12.916  1.00 33.93           H
ATOM   4713  HG  LEU B  31     -17.966  -5.933 -12.871  1.00 31.25           H
ATOM   4714 HD11 LEU B  31     -20.179  -4.909 -13.253  1.00 34.27           H
ATOM   4715 HD12 LEU B  31     -19.485  -4.324 -11.730  1.00 34.27           H
ATOM   4716 HD13 LEU B  31     -19.461  -3.287 -13.176  1.00 34.27           H
ATOM   4717 HD21 LEU B  31     -18.760  -5.429 -15.170  1.00 30.19           H
ATOM   4718 HD22 LEU B  31     -17.895  -3.875 -15.118  1.00 30.19           H
ATOM   4719 HD23 LEU B  31     -17.004  -5.410 -15.048  1.00 30.19           H
ATOM   4720  N   GLN B  32     -13.875  -3.864 -11.005  1.00 21.42           N
ATOM   4721  CA  GLN B  32     -12.812  -3.023 -10.463  1.00 29.98           C
ATOM   4722  C   GLN B  32     -11.540  -3.184 -11.288  1.00 22.60           C
ATOM   4723  O   GLN B  32     -11.012  -2.176 -11.746  1.00 20.58           O
ATOM   4724  CB  GLN B  32     -12.540  -3.337  -8.997  1.00 20.89           C
ATOM   4725  CG  GLN B  32     -13.769  -3.101  -8.120  1.00 20.07           C
ATOM   4726  CD  GLN B  32     -13.427  -3.579  -6.728  1.00 30.77           C
ATOM   4727  OE1 GLN B  32     -13.012  -2.799  -5.875  1.00 21.88           O
ATOM   4728  NE2 GLN B  32     -13.535  -4.887  -6.536  1.00 27.22           N
ATOM   4729  H   GLN B  32     -14.140  -4.688 -10.482  1.00 25.70           H
ATOM   4730  HA  GLN B  32     -13.133  -1.982 -10.521  1.00 35.98           H
ATOM   4731  HB2 GLN B  32     -12.204  -4.370  -8.899  1.00 25.06           H
ATOM   4732  HB3 GLN B  32     -11.736  -2.691  -8.642  1.00 25.06           H
ATOM   4733  HG2 GLN B  32     -13.979  -2.033  -8.104  1.00 24.09           H
ATOM   4734  HG3 GLN B  32     -14.628  -3.659  -8.495  1.00 24.09           H
ATOM   4735 HE21 GLN B  32     -13.836  -5.488  -7.289  1.00 32.66           H
ATOM   4736 HE22 GLN B  32     -13.315  -5.277  -5.632  1.00 32.66           H
ATOM   4737  N   TYR B  33     -11.090  -4.426 -11.518  1.00 16.12           N
ATOM   4738  CA  TYR B  33      -9.964  -4.713 -12.396  1.00 14.75           C
ATOM   4739  C   TYR B  33     -10.182  -4.129 -13.789  1.00 20.97           C
ATOM   4740  O   TYR B  33      -9.304  -3.431 -14.290  1.00 20.99           O
ATOM   4741  CB  TYR B  33      -9.661  -6.217 -12.464  1.00 14.43           C
ATOM   4742  CG  TYR B  33      -8.638  -6.569 -13.525  1.00 16.13           C
ATOM   4743  CD1 TYR B  33      -9.073  -7.007 -14.791  1.00 11.45           C
ATOM   4744  CD2 TYR B  33      -7.264  -6.380 -13.279  1.00 19.37           C
ATOM   4745  CE1 TYR B  33      -8.147  -7.260 -15.812  1.00 19.00           C
ATOM   4746  CE2 TYR B  33      -6.328  -6.647 -14.294  1.00 16.17           C
ATOM   4747  CZ  TYR B  33      -6.771  -7.088 -15.564  1.00 17.38           C
ATOM   4748  OH  TYR B  33      -5.879  -7.333 -16.557  1.00 18.32           O
ATOM   4749  H   TYR B  33     -11.604  -5.209 -11.140  1.00 19.35           H
ATOM   4750  HA  TYR B  33      -9.082  -4.229 -11.970  1.00 17.71           H
ATOM   4751  HB2 TYR B  33      -9.286  -6.557 -11.505  1.00 17.31           H
ATOM   4752  HB3 TYR B  33     -10.584  -6.760 -12.673  1.00 17.31           H
ATOM   4753  HD1 TYR B  33     -10.129  -7.130 -14.987  1.00 13.74           H
ATOM   4754  HD2 TYR B  33      -6.929  -6.016 -12.317  1.00 23.24           H
ATOM   4755  HE1 TYR B  33      -8.486  -7.581 -16.785  1.00 22.80           H
ATOM   4756  HE2 TYR B  33      -5.275  -6.499 -14.107  1.00 19.41           H
ATOM   4757  HH  TYR B  33      -4.970  -7.182 -16.276  1.00 21.98           H
ATOM   4758  N   LEU B  34     -11.343  -4.384 -14.407  1.00 21.86           N
ATOM   4759  CA  LEU B  34     -11.645  -3.875 -15.748  1.00 19.26           C
ATOM   4760  C   LEU B  34     -11.673  -2.349 -15.787  1.00 17.00           C
ATOM   4761  O   LEU B  34     -11.238  -1.761 -16.773  1.00 19.12           O
ATOM   4762  CB  LEU B  34     -12.992  -4.420 -16.253  1.00 18.88           C
ATOM   4763  CG  LEU B  34     -13.033  -5.946 -16.432  1.00 24.05           C
ATOM   4764  CD1 LEU B  34     -14.458  -6.366 -16.792  1.00 27.31           C
ATOM   4765  CD2 LEU B  34     -12.073  -6.455 -17.514  1.00 19.09           C
ATOM   4766  H   LEU B  34     -12.036  -4.953 -13.939  1.00 26.24           H
ATOM   4767  HA  LEU B  34     -10.852  -4.204 -16.418  1.00 23.11           H
ATOM   4768  HB2 LEU B  34     -13.769  -4.122 -15.548  1.00 22.66           H
ATOM   4769  HB3 LEU B  34     -13.219  -3.951 -17.212  1.00 22.66           H
ATOM   4770  HG  LEU B  34     -12.772  -6.436 -15.496  1.00 28.86           H
ATOM   4771 HD11 LEU B  34     -14.511  -7.448 -16.803  1.00 32.78           H
ATOM   4772 HD12 LEU B  34     -15.150  -5.999 -16.039  1.00 32.78           H
ATOM   4773 HD13 LEU B  34     -14.744  -5.971 -17.769  1.00 32.78           H
ATOM   4774 HD21 LEU B  34     -12.070  -7.544 -17.505  1.00 22.91           H
ATOM   4775 HD22 LEU B  34     -12.401  -6.120 -18.496  1.00 22.91           H
ATOM   4776 HD23 LEU B  34     -11.058  -6.113 -17.328  1.00 22.91           H
ATOM   4777  N   GLY B  35     -12.199  -1.716 -14.733  1.00 16.21           N
ATOM   4778  CA  GLY B  35     -12.215  -0.272 -14.561  1.00 20.42           C
ATOM   4779  C   GLY B  35     -10.801   0.300 -14.436  1.00 17.91           C
ATOM   4780  O   GLY B  35     -10.546   1.406 -14.904  1.00 17.79           O
ATOM   4781  H   GLY B  35     -12.566  -2.273 -13.974  1.00 19.46           H
ATOM   4782  HA2 GLY B  35     -12.694   0.176 -15.433  1.00 24.50           H
ATOM   4783  HA3 GLY B  35     -12.785  -0.022 -13.667  1.00 24.50           H
ATOM   4784  N   GLN B  36      -9.873  -0.436 -13.817  1.00 16.66           N
ATOM   4785  CA  GLN B  36      -8.473  -0.025 -13.751  1.00 15.63           C
ATOM   4786  C   GLN B  36      -7.815  -0.091 -15.128  1.00 13.32           C
ATOM   4787  O   GLN B  36      -7.065   0.815 -15.479  1.00 13.83           O
ATOM   4788  CB  GLN B  36      -7.700  -0.857 -12.727  1.00 13.53           C
ATOM   4789  CG  GLN B  36      -8.098  -0.543 -11.280  1.00 18.41           C
ATOM   4790  CD  GLN B  36      -7.404  -1.452 -10.277  1.00 21.22           C
ATOM   4791  OE1 GLN B  36      -6.916  -2.528 -10.613  1.00 18.78           O
ATOM   4792  NE2 GLN B  36      -7.378  -1.028  -9.018  1.00 18.69           N
ATOM   4793  H   GLN B  36     -10.118  -1.347 -13.454  1.00 19.99           H
ATOM   4794  HA  GLN B  36      -8.443   1.012 -13.417  1.00 18.76           H
ATOM   4795  HB2 GLN B  36      -7.848  -1.916 -12.928  1.00 16.23           H
[truncated: 1,256,769 more chars]
