# Supplementary material for: High-throughput quantum-mechanics/molecular-mechanics (ONIOM) macromolecular crystallographic refinement with PHENIX/DivCon: the impact of mixed Hamiltonian methods on ligand and protein structure
Source: Acta Crystallogr D Struct Biol. 2018 Oct 29;74(Pt 11):1063–77. doi: 10.1107/S2059798318012913 (PMC6213575; doi:10.1107/S2059798318012913)
Supplement: Supplementary file 2 [file d-74-01063-sup2.gz › results_ONIOM/1HVY-H.cif]

#
# Files merged : Wed Jan 11 04:38:29 2017
#
#	/scratch/oleg/2711227.gondor.quantumbioinc.com/ligandsCIF/D16.cif
#	/scratch/oleg/2711227.gondor.quantumbioinc.com/ligandsCIF/UMP.cif
#
data_comp_list


#
data_comp_D16
#
loop_
_chem_comp_atom.comp_id
_chem_comp_atom.atom_id
_chem_comp_atom.type_symbol
_chem_comp_atom.type_energy
_chem_comp_atom.partial_charge
_chem_comp_atom.x
_chem_comp_atom.y
_chem_comp_atom.z
D16        N3      N   NRD6  -0.629018785337   -0.3080    6.6200   19.3640
D16        C2      C   CR6   0.448981214663   -1.6030    6.6600   18.9260
D16        CM2     C   CH3   -0.179018785337   -2.6410    5.8470   19.5660
D16        HM21    H   HCH3  0.0799812146635   -3.5964    6.0226   19.0715
D16        HM22    H   HCH3  0.0799812146635   -2.7204    6.1215   20.6179
D16        HM23    H   HCH3  0.0799812146635   -2.3782    4.7923   19.4846
D16        N       N   NR16  -0.490018785337   -1.9470    7.4590   17.8800
D16        HN      H   HNH1  0.369981214663   -2.9053    7.4729   17.5614
D16        C       C   CR6   0.543781214663   -1.0230    8.2410   17.2540
D16        O       O   O     -0.570018785337   -1.4230    9.0040   16.1900
D16        C4A     C   CR66  0.0861812146635    0.3250    8.2490   17.6810
D16        C5      C   CR16  -0.150018785337    1.3180    9.0650   17.0900
D16        H5      H   HCR6  0.149981214663    1.0582    9.7139   16.2667
D16        C6      C   CR6   -0.143518785337    2.6760    9.0370   17.5790
D16        C7      C   CR16  -0.150018785337    3.0090    8.1690   18.6550
D16        H7      H   HCR6  0.149981214663    4.0249    8.1311   19.0195
D16        C8      C   CR16  -0.150018785337    2.0100    7.3490   19.2550
D16        H8      H   HCR6  0.149981214663    2.2744    6.6965   20.0740
D16        C8A     C   CR66  0.178981214663    0.6580    7.3820   18.7820
D16        C9      C   CH2   0.352581214663    3.7660    9.9050   17.0090
D16        H91     H   HCH2  0.0799812146635    4.5449    9.2448   16.6274
D16        H92     H   HCH2  0.0799812146635    4.1669   10.5060   17.8252
D16        N10     N   NT    -0.82220030708    3.3900   10.8370   15.9090
D16        C11     C   CR5   -0.0450003070797    1.0690   13.7040   17.0850
D16        S13     S   S2    -0.0800003070797    1.8900   12.3420   17.6620
D16        C14     C   CR5   0.12399969292    2.5740   11.9240   16.1210
D16        C15     C   CR15  -0.15000030708    2.1710   12.8340   15.1590
D16        H15     H   HCR5  0.14999969292    2.4644   12.7897   14.1206
D16        C16     C   CR15  -0.15000030708    1.2730   13.8930   15.7400
D16        H16     H   HCR5  0.14999969292    0.8419   14.7022   15.1693
D16        C4      C   C     0.71499969292    0.2530   14.5550   17.9120
D16        O4      O   O     -0.57000030708    0.1360   14.2850   19.1140
D16        N1      N   NH1   -0.73010030708   -0.3490   15.6000   17.3470
D16        HN1     H   HNH1  0.36999969292   -0.1984   15.7466   16.3591
D16        CA      C   CH1   0.28109969292   -1.2180   16.5590   18.0520
D16        HA      H   HCH1  0.0799996929203   -1.4919   16.1003   19.0021
D16        CB      C   CH2   -0.16000030708   -0.5640   17.8810   18.3990
D16        HB1     H   HCH2  0.0799996929203   -0.9820   18.6164   17.7116
D16        HB2     H   HCH2  0.0799996929203    0.4995   17.7566   18.1953
D16        CG      C   CH2   -0.0990003070797   -0.6590   18.4840   19.7620
D16        HG1     H   HCH2  0.0799996929203   -0.5396   17.7098   20.5199
D16        HG2     H   HCH2  0.0799996929203   -1.6273   18.9687   19.8872
D16        CD      C   C     0.65899969292    0.4540   19.5100   19.8900
D16        OE1     O   O     -0.57000030708    1.4720   19.2220   20.5240
D16        OE2     O   OH1   -0.65000030708    0.3280   20.6200   19.3580
D16        HOE2    H   HOH1  0.49999969292    1.0710   21.2154   19.4807
D16        CT      C   C     0.65899969292   -2.3990   16.8470   17.1360
D16        O1      O   O     -0.57000030708   -2.2490   16.7750   15.8980
D16        O2      O   OH1   -0.65000030708   -3.4760   17.1360   17.6490
D16        HO2     H   HOH1  0.49999969292   -4.1896   17.3013   17.0285
D16        CP1     C   CH3   0.12909969292    3.9310   10.5450   14.5740
D16        HP11    H   HCH3  0.0799996929203    4.5486    9.6480   14.6205
D16        HP12    H   HCH3  0.0799996929203    4.5364   11.3858   14.2354
D16        HP13    H   HCH3  0.0799996929203    3.1093   10.3846   13.8761
#
loop_
_chem_comp_bond.comp_id
_chem_comp_bond.atom_id_1
_chem_comp_bond.atom_id_2
_chem_comp_bond.type
_chem_comp_bond.value_dist
_chem_comp_bond.value_dist_esd
D16  C8A     N3     single        1.407 0.020
D16  C8      C8A    aromatic      1.397 0.020
D16  H8      C8     single        1.087 0.020
D16  C7      C8     aromatic      1.397 0.020
D16  H7      C7     single        1.087 0.020
D16  C6      C7     aromatic      1.402 0.020
D16  C5      C6     aromatic      1.401 0.020
D16  H5      C5     single        1.087 0.020
D16  C4A     C5     aromatic      1.399 0.020
D16  C       C4A    single        1.479 0.020
D16  N       C      single        1.385 0.020
D16  HN      N      single        1.016 0.020
D16  C2      N      single        1.379 0.020
D16  CM2     C2     single        1.501 0.020
D16  HM21    CM2    single        1.093 0.020
D16  HM22    CM2    single        1.094 0.020
D16  HM23    CM2    single        1.094 0.020
D16  O       C      double        1.225 0.020
D16  C9      C6     single        1.512 0.020
D16  H91     C9     single        1.098 0.020
D16  H92     C9     single        1.097 0.020
D16  N10     C9     single        1.467 0.020
D16  CP1     N10    single        1.461 0.020
D16  HP11    CP1    single        1.095 0.020
D16  HP12    CP1    single        1.096 0.020
D16  HP13    CP1    single        1.096 0.020
D16  C14     N10    single        1.379 0.020
D16  C15     C14    aromatic      1.388 0.020
D16  H15     C15    single        1.083 0.020
D16  C16     C15    aromatic      1.426 0.020
D16  H16     C16    single        1.082 0.020
D16  C11     C16    aromatic      1.377 0.020
D16  C4      C11    single        1.459 0.020
D16  N1      C4     single        1.394 0.020
D16  HN1     N1     single        1.015 0.020
D16  CA      N1     single        1.460 0.020
D16  HA      CA     single        1.096 0.020
D16  CB      CA     single        1.531 0.020
D16  HB1     CB     single        1.098 0.020
D16  HB2     CB     single        1.098 0.020
D16  CG      CB     single        1.526 0.020
D16  HG1     CG     single        1.096 0.020
D16  HG2     CG     single        1.096 0.020
D16  CD      CG     single        1.504 0.020
D16  OE2     CD     single        1.356 0.020
D16  HOE2    OE2    single        0.981 0.020
D16  OE1     CD     double        1.223 0.020
D16  CT      CA     single        1.514 0.020
D16  O2      CT     single        1.357 0.020
D16  HO2     O2     single        0.981 0.020
D16  O1      CT     double        1.223 0.020
D16  O4      C4     double        1.232 0.020
D16  S13     C11    aromatic      1.711 0.020
D16  N3      C2     double        1.295 0.020
D16  C4A     C8A    aromatic      1.401 0.020
D16  S13     C14    aromatic      1.728 0.020
#
loop_
_chem_comp_angle.comp_id
_chem_comp_angle.atom_id_1
_chem_comp_angle.atom_id_2
_chem_comp_angle.atom_id_3
_chem_comp_angle.value_angle
_chem_comp_angle.value_angle_esd
D16  C2      N3      C8A          117.47 3.000
D16  CM2     C2      N            115.65 3.000
D16  N3      C2      CM2          120.27 3.000
D16  N3      C2      N            124.08 3.000
D16  HM21    CM2     HM22         109.07 3.000
D16  HM21    CM2     HM23         109.07 3.000
D16  HM22    CM2     HM23         108.43 3.000
D16  C2      CM2     HM21         112.02 3.000
D16  C2      CM2     HM22         109.09 3.000
D16  C2      CM2     HM23         109.09 3.000
D16  HN      N       C            117.46 3.000
D16  C2      N       HN           119.38 3.000
D16  C2      N       C            123.16 3.000
D16  N       C       C4A          114.35 3.000
D16  N       C       O            124.14 3.000
D16  O       C       C4A          121.51 3.000
D16  C5      C4A     C8A          121.10 3.000
D16  C       C4A     C5           120.38 3.000
D16  C       C4A     C8A          118.51 3.000
D16  H5      C5      C6           119.66 3.000
D16  C4A     C5      H5           120.22 3.000
D16  C4A     C5      C6           120.13 3.000
D16  C7      C6      C9           120.18 3.000
D16  C5      C6      C7           118.78 3.000
D16  C5      C6      C9           121.03 3.000
D16  H7      C7      C8           118.80 3.000
D16  C6      C7      H7           120.41 3.000
D16  C6      C7      C8           120.80 3.000
D16  H8      C8      C8A          120.24 3.000
D16  C7      C8      H8           119.14 3.000
D16  C7      C8      C8A          120.62 3.000
D16  C4A     C8A     C8           118.57 3.000
D16  N3      C8A     C8           119.00 3.000
D16  N3      C8A     C4A          122.43 3.000
D16  H91     C9      H92          104.23 3.000
D16  H91     C9      N10          110.67 3.000
D16  H92     C9      N10          110.29 3.000
D16  C6      C9      H91          107.70 3.000
D16  C6      C9      H92          110.97 3.000
D16  C6      C9      N10          112.63 3.000
D16  C9      N10     CP1          117.30 3.000
D16  C9      N10     C14          123.02 3.000
D16  C14     N10     CP1          119.68 3.000
D16  C16     C11     C4           130.62 3.000
D16  S13     C11     C16          110.60 3.000
D16  S13     C11     C4           118.77 3.000
D16  C11     S13     C14           94.14 3.000
D16  N10     C14     C15          127.06 3.000
D16  N10     C14     S13          124.20 3.000
D16  S13     C14     C15          108.74 3.000
D16  H15     C15     C16          122.46 3.000
D16  C14     C15     H15          123.49 3.000
D16  C14     C15     C16          114.04 3.000
D16  C15     C16     H16          122.89 3.000
D16  C11     C16     H16          124.65 3.000
D16  C11     C16     C15          112.47 3.000
D16  C11     C4      N1           114.93 3.000
D16  C11     C4      O4           123.01 3.000
D16  O4      C4      N1           122.05 3.000
D16  HN1     N1      CA           117.32 3.000
D16  C4      N1      HN1          120.05 3.000
D16  C4      N1      CA           122.63 3.000
D16  HA      CA      CB           111.09 3.000
D16  HA      CA      CT           109.95 3.000
D16  CB      CA      CT           111.23 3.000
D16  N1      CA      HA           107.63 3.000
D16  N1      CA      CB           110.87 3.000
D16  N1      CA      CT           105.88 3.000
D16  HB1     CB      HB2          105.75 3.000
D16  HB1     CB      CG           109.57 3.000
D16  HB2     CB      CG           108.92 3.000
D16  CA      CB      HB1          110.14 3.000
D16  CA      CB      HB2          109.64 3.000
D16  CA      CB      CG           112.59 3.000
D16  HG1     CG      HG2          106.70 3.000
D16  HG1     CG      CD           107.86 3.000
D16  HG2     CG      CD           108.69 3.000
D16  CB      CG      HG1          110.80 3.000
D16  CB      CG      HG2          111.96 3.000
D16  CB      CG      CD           110.65 3.000
D16  CG      CD      OE2          111.09 3.000
D16  CG      CD      OE1          124.79 3.000
D16  OE1     CD      OE2          124.11 3.000
D16  CD      OE2     HOE2         111.93 3.000
D16  CA      CT      O2           110.68 3.000
D16  CA      CT      O1           125.66 3.000
D16  O1      CT      O2           123.64 3.000
D16  CT      O2      HO2          111.90 3.000
D16  HP11    CP1     HP12         107.09 3.000
D16  HP11    CP1     HP13         107.05 3.000
D16  HP12    CP1     HP13         109.11 3.000
D16  N10     CP1     HP11         112.04 3.000
D16  N10     CP1     HP12         110.66 3.000
D16  N10     CP1     HP13         110.73 3.000
#
loop_
_chem_comp_tor.comp_id
_chem_comp_tor.id
_chem_comp_tor.atom_id_1
_chem_comp_tor.atom_id_2
_chem_comp_tor.atom_id_3
_chem_comp_tor.atom_id_4
_chem_comp_tor.value_angle
_chem_comp_tor.value_angle_esd
_chem_comp_tor.period
D16 CONST_1       C2      N3      C8A     C8          -179.75  20.0 1
D16 CONST_2       CM2     C2      N       HN            -0.01  20.0 1
D16 Var_1         N3      C2      CM2     HM21         179.94   0.0 0
D16 CONST_3       HN      N       C       C4A          179.98  20.0 1
D16 CONST_4       N       C       C4A     C5           180.00  20.0 1
D16 CONST_5       C5      C4A     C8A     C8            -0.22  20.0 1
D16 CONST_6       C       C4A     C5      H5            -0.52  20.0 1
D16 CONST_7       H5      C5      C6      C7          -178.76  20.0 1
D16 Var_2         C7      C6      C9      H91          115.18   0.0 0
D16 CONST_8       C5      C6      C7      H7           179.02  20.0 1
D16 CONST_9       H7      C7      C8      H8             0.21  20.0 1
D16 Var_3         H91     C9      N10     CP1           19.83   0.0 0
D16 Var_4         C9      N10     CP1     HP11          -0.35   0.0 0
D16 Var_5         C9      N10     C14     C15         -177.74   0.0 0
D16 Var_6         C16     C11     C4      N1            -0.46   0.0 0
D16 CONST_10      S13     C11     C16     H16         -179.93  20.0 1
D16 CONST_11      C11     S13     C14     C15            0.32  20.0 3
D16 CONST_12      N10     C14     C15     H15            0.10  20.0 1
D16 CONST_13      H15     C15     C16     H16           -0.00  20.0 1
D16 Var_7         C11     C4      N1      HN1           -0.42   0.0 0
D16 Var_8         HN1     N1      CA      HA           143.16   0.0 0
D16 Var_9         HA      CA      CB      HB1         -174.63   0.0 0
D16 Var_10        HA      CA      CT      O2            24.05   0.0 0
D16 Var_11        HB1     CB      CG      HG1          178.13   0.0 0
D16 Var_12        HG1     CG      CD      OE2         -158.22   0.0 0
D16 Var_13        CG      CD      OE2     HOE2        -179.42   0.0 0
D16 Var_14        CA      CT      O2      HO2          178.94   0.0 0
#
loop_
_chem_comp_tree.comp_id
_chem_comp_tree.atom_id
_chem_comp_tree.atom_back
_chem_comp_tree.atom_forward
_chem_comp_tree.connect_type
D16      N3     ?      C8A    START
D16      C8A    N3     C8     ?
D16      C8     C8A    H8     ?
D16      H8     C8     ?      ?
D16      C7     C8     H7     ?
D16      H7     C7     ?      ?
D16      C6     C7     C5     ?
D16      C5     C6     H5     ?
D16      H5     C5     ?      ?
D16      C4A    C5     C      ?
D16      C      C4A    N      ?
D16      N      C      HN     ?
D16      HN     N      ?      ?
D16      C2     N      CM2    ?
D16      CM2    C2     HM21   ?
D16      HM21   CM2    ?      ?
D16      HM22   CM2    ?      ?
D16      HM23   CM2    ?      ?
D16      O      C      ?      ?
D16      C9     C6     H91    ?
D16      H91    C9     ?      ?
D16      H92    C9     ?      ?
D16      N10    C9     CP1    ?
D16      CP1    N10    HP11   ?
D16      HP11   CP1    ?      ?
D16      HP12   CP1    ?      ?
D16      HP13   CP1    ?      ?
D16      C14    N10    C15    ?
D16      C15    C14    H15    ?
D16      H15    C15    ?      ?
D16      C16    C15    H16    ?
D16      H16    C16    ?      ?
D16      C11    C16    C4     ?
D16      C4     C11    N1     ?
D16      N1     C4     HN1    ?
D16      HN1    N1     ?      ?
D16      CA     N1     HA     ?
D16      HA     CA     ?      ?
D16      CB     CA     HB1    ?
D16      HB1    CB     ?      ?
D16      HB2    CB     ?      ?
D16      CG     CB     HG1    ?
D16      HG1    CG     ?      ?
D16      HG2    CG     ?      ?
D16      CD     CG     OE2    ?
D16      OE2    CD     HOE2   ?
D16      HOE2   OE2    ?      ?
D16      OE1    CD     ?      ?
D16      CT     CA     O2     ?
D16      O2     CT     HO2    ?
D16      HO2    O2     ?      ?
D16      O1     CT     ?      ?
D16      O4     C4     ?      ?
D16      S13    C11    ?      END
D16      N3     C2     ?      ADD
D16      C4A    C8A    ?      ADD
D16      S13    C14    ?      ADD
#
loop_
_chem_comp_chir.comp_id
_chem_comp_chir.id
_chem_comp_chir.atom_id_centre
_chem_comp_chir.atom_id_1
_chem_comp_chir.atom_id_2
_chem_comp_chir.atom_id_3
_chem_comp_chir.volume_sign
D16 chir_1  CA      CB      CT      N1     negative
#
loop_
_chem_comp_plane_atom.comp_id
_chem_comp_plane_atom.plane_id
_chem_comp_plane_atom.atom_id
_chem_comp_plane_atom.dist_esd
D16 plan-1  N3     0.020
D16 plan-1  C6     0.020
D16 plan-1  C7     0.020
D16 plan-1  C8     0.020
D16 plan-1  C8A    0.020
D16 plan-1  C9     0.020
D16 plan-2  N10    0.020
D16 plan-2  C11    0.020
D16 plan-2  S13    0.020
D16 plan-2  C14    0.020
D16 plan-2  C15    0.020
D16 plan-2  C16    0.020
D16 plan-2  C4     0.020
D16 plan-2  O4     0.020
D16 plan-2  N1     0.020
D16 plan-2  CA     0.020
D16 plan-3  N3     0.020
D16 plan-3  C2     0.020
D16 plan-3  CM2    0.020
D16 plan-3  N      0.020
D16 plan-3  C      0.020
D16 plan-3  O      0.020
D16 plan-3  C4A    0.020
D16 plan-3  C5     0.020
D16 plan-3  C6     0.020
D16 plan-3  C8A    0.020
D16 plan-3  C9     0.020
D16 plan-4  N3     0.020
D16 plan-4  C2     0.020
D16 plan-4  CM2    0.020
D16 plan-4  N      0.020
D16 plan-4  C      0.020
D16 plan-4  O      0.020
D16 plan-4  C4A    0.020
D16 plan-4  C5     0.020
D16 plan-4  C6     0.020
D16 plan-4  C7     0.020
D16 plan-4  C8     0.020
D16 plan-4  C8A    0.020
#
data_comp_UMP
#
loop_
_chem_comp_atom.comp_id
_chem_comp_atom.atom_id
_chem_comp_atom.type_symbol
_chem_comp_atom.type_energy
_chem_comp_atom.partial_charge
_chem_comp_atom.x
_chem_comp_atom.y
_chem_comp_atom.z
UMP        N1      N   NR6   -0.660215217625    0.0230    5.9780   14.2700
UMP        C2      C   CR6   0.689986635312   -0.3210    6.8900   13.2760
UMP        N3      N   NR16  -0.490025800505    0.7390    7.5520   12.6890
UMP        H1      H   HNH1  0.369966738005    0.5408    8.1344   11.8880
UMP        C4      C   CR6   0.568979111643    2.0620    7.4760   13.1200
UMP        C5      C   CH2   -0.0990501125276    2.4030    6.5040   14.1060
UMP        H2      H   HCH2  0.0799487060698    2.7033    7.0562   14.9965
UMP        H3      H   HCH2  0.0799487060698    3.2577    5.9515   13.7157
UMP        C6      C   CH2   0.450071718549    1.4450    5.5270   14.5340
UMP        H4      H   HCH2  0.0799487060698    1.4170    5.3835   15.6142
UMP        O2      O   O     -0.570020826178   -1.4790    7.1030   12.9200
UMP        O4      O   O     -0.570020826178    2.9130    8.2270   12.6570
UMP        C1'     C   CH1   0.500074827504   -1.0220    5.4120   15.1200
UMP        H5      H   HCH1  0.0799487060698   -1.6955    6.2687   15.0937
UMP        C2'     C   CH2   -0.160046319603   -1.6930    4.1590   14.6300
UMP        H6      H   HCH2  0.0799487060698   -0.9962    3.5513   14.0527
UMP        H7      H   HCH2  0.0799487060698   -2.5587    4.4031   14.0143
UMP        C3'     C   CH1   0.19995616756   -2.1260    3.4220   15.9010
UMP        H8      H   HCH1  0.0799487060698   -2.2888    2.3530   15.7639
UMP        C4'     C   CH1   0.19995616756   -1.0770    3.7320   16.7940
UMP        H9      H   HCH1  0.0799487060698   -1.4601    3.6342   17.8098
UMP        O3'     O   OH1   -0.680013986479   -3.3750    3.9770   16.3890
UMP        H10     H   HOH1  0.399968603377   -3.2445    4.9198   16.5140
UMP        O4'     O   O2    -0.560021447969   -0.6410    5.0710   16.4030
UMP        C5'     C   CH2   0.119951193233    0.1280    2.8100   16.7540
UMP        H11     H   HCH2  0.0799487060698    0.9448    3.2260   17.3437
UMP        H12     H   HCH2  0.0799487060698    0.4601    2.6627   15.7263
UMP        O5'     O   O2    -0.551221995145   -0.3200    1.5560   17.3250
UMP        P       P   P     1.37122899171   -0.1230    0.1350   16.6910
UMP        OP1     O   OP    -1.03332534987   -0.7620   -0.8230   17.6100
UMP        OP2     O   OP    -1.03332534987   -0.8020    0.0970   15.4000
UMP        OP3     O   OP    -1.03332534987    1.2970   -0.1670   16.6000
#
loop_
_chem_comp_bond.comp_id
_chem_comp_bond.atom_id_1
_chem_comp_bond.atom_id_2
_chem_comp_bond.type
_chem_comp_bond.value_dist
_chem_comp_bond.value_dist_esd
UMP  C6      N1     single        1.456 0.020
UMP  H4      C6     single        1.093 0.020
UMP  C5      C6     single        1.510 0.020
UMP  H2      C5     single        1.095 0.020
UMP  H3      C5     single        1.094 0.020
UMP  C4      C5     single        1.504 0.020
UMP  N3      C4     single        1.390 0.020
UMP  H1      N3     single        1.016 0.020
UMP  C2      N3     single        1.400 0.020
UMP  O2      C2     double        1.233 0.020
UMP  O4      C4     double        1.229 0.020
UMP  C1'     N1     single        1.463 0.020
UMP  H5      C1'    single        1.096 0.020
UMP  C2'     C1'    single        1.523 0.020
UMP  H6      C2'    single        1.096 0.020
UMP  H7      C2'    single        1.094 0.020
UMP  C3'     C2'    single        1.512 0.020
UMP  H8      C3'    single        1.093 0.020
UMP  C4'     C3'    single        1.528 0.020
UMP  H9      C4'    single        1.096 0.020
UMP  C5'     C4'    single        1.526 0.020
UMP  H11     C5'    single        1.095 0.020
UMP  H12     C5'    single        1.095 0.020
UMP  O5'     C5'    single        1.422 0.020
UMP  P       O5'    single        1.652 0.020
UMP  OP1     P      single        1.526 0.020
UMP  OP2     P      single        1.526 0.020
UMP  OP3     P      single        1.526 0.020
UMP  O4'     C4'    single        1.442 0.020
UMP  O3'     C3'    single        1.426 0.020
UMP  H10     O3'    single        0.972 0.020
UMP  N1      C2     single        1.401 0.020
UMP  C1'     O4'    single        1.437 0.020
#
loop_
_chem_comp_angle.comp_id
_chem_comp_angle.atom_id_1
_chem_comp_angle.atom_id_2
_chem_comp_angle.atom_id_3
_chem_comp_angle.value_angle
_chem_comp_angle.value_angle_esd
UMP  C6      N1      C1'          119.50 3.000
UMP  C2      N1      C6           120.07 3.000
UMP  C2      N1      C1'          120.32 3.000
UMP  N3      C2      O2           120.89 3.000
UMP  N1      C2      N3           114.84 3.000
UMP  N1      C2      O2           124.27 3.000
UMP  H1      N3      C4           116.18 3.000
UMP  C2      N3      H1           116.10 3.000
UMP  C2      N3      C4           127.71 3.000
UMP  C5      C4      O4           122.17 3.000
UMP  N3      C4      C5           114.11 3.000
UMP  N3      C4      O4           123.60 3.000
UMP  H2      C5      H3           109.20 3.000
UMP  H2      C5      C6           111.22 3.000
UMP  H3      C5      C6           109.78 3.000
UMP  C4      C5      H2           108.19 3.000
UMP  C4      C5      H3           108.53 3.000
UMP  C4      C5      C6           109.86 3.000
UMP  C5      C6      H4           109.95 3.000
UMP  N1      C6      H4           110.85 3.000
UMP  N1      C6      C5           112.21 3.000
UMP  H5      C1'     C2'          109.57 3.000
UMP  H5      C1'     O4'          106.60 3.000
UMP  C2'     C1'     O4'          106.79 3.000
UMP  N1      C1'     H5           109.01 3.000
UMP  N1      C1'     C2'          113.29 3.000
UMP  N1      C1'     O4'          111.35 3.000
UMP  H6      C2'     H7           108.35 3.000
UMP  H6      C2'     C3'          109.65 3.000
UMP  H7      C2'     C3'          114.12 3.000
UMP  C1'     C2'     H6           110.90 3.000
UMP  C1'     C2'     H7           111.63 3.000
UMP  C1'     C2'     C3'          102.11 3.000
UMP  H8      C3'     C4'          113.94 3.000
UMP  H8      C3'     O3'          107.08 3.000
UMP  C2'     C3'     H8           112.83 3.000
UMP  C2'     C3'     C4'          103.21 3.000
UMP  C2'     C3'     O3'          109.72 3.000
UMP  C4'     C3'     O3'          110.05 3.000
UMP  H9      C4'     C5'          109.66 3.000
UMP  H9      C4'     O4'          108.13 3.000
UMP  C3'     C4'     H9           110.96 3.000
UMP  C3'     C4'     C5'          113.04 3.000
UMP  C3'     C4'     O4'          106.84 3.000
UMP  O4'     C4'     C5'          108.02 3.000
UMP  C3'     O3'     H10          108.65 3.000
UMP  C1'     O4'     C4'          109.06 3.000
UMP  H11     C5'     H12          107.26 3.000
UMP  H11     C5'     O5'          109.10 3.000
UMP  H12     C5'     O5'          109.92 3.000
UMP  C4'     C5'     H11          110.04 3.000
UMP  C4'     C5'     H12          111.11 3.000
UMP  C4'     C5'     O5'          109.38 3.000
UMP  C5'     O5'     P            118.83 3.000
UMP  OP1     P       OP2          113.94 3.000
UMP  OP1     P       OP3          114.00 3.000
UMP  OP2     P       OP3          114.37 3.000
UMP  O5'     P       OP1          103.56 3.000
UMP  O5'     P       OP2          104.64 3.000
UMP  O5'     P       OP3          104.72 3.000
#
loop_
_chem_comp_tor.comp_id
_chem_comp_tor.id
_chem_comp_tor.atom_id_1
_chem_comp_tor.atom_id_2
_chem_comp_tor.atom_id_3
_chem_comp_tor.atom_id_4
_chem_comp_tor.value_angle
_chem_comp_tor.value_angle_esd
_chem_comp_tor.period
UMP Var_1         C6      N1      C1'     H5           166.82   0.0 0
UMP CONST_1       C2      N1      C6      H4           163.22  20.0 3
UMP CONST_2       N1      C2      N3      H1           170.30  20.0 1
UMP CONST_3       H1      N3      C4      C5           173.46  20.0 1
UMP CONST_4       N3      C4      C5      H2           -84.98  20.0 3
UMP CONST_5       H2      C5      C6      H4           -57.14  20.0 3
UMP CONST_6       H5      C1'     C2'     H6           159.48  20.0 3
UMP CONST_7       H5      C1'     O4'     C4'          101.04  20.0 3
UMP CONST_8       H6      C2'     C3'     H8           -39.45  20.0 3
UMP CONST_9       H8      C3'     C4'     H9           -94.25  20.0 3
UMP Var_2         H8      C3'     O3'     H10          174.31   0.0 0
UMP Var_3         H9      C4'     C5'     H11          -63.00   0.0 0
UMP CONST_10      C1'     O4'     C4'     C5'          115.96  20.0 3
UMP Var_4         H11     C5'     O5'     P            -68.46   0.0 0
UMP Var_5         C5'     O5'     P       OP1          177.55   0.0 0
#
loop_
_chem_comp_tree.comp_id
_chem_comp_tree.atom_id
_chem_comp_tree.atom_back
_chem_comp_tree.atom_forward
_chem_comp_tree.connect_type
UMP      N1     ?      C6     START
UMP      C6     N1     H4     ?
UMP      H4     C6     ?      ?
UMP      C5     C6     H2     ?
UMP      H2     C5     ?      ?
UMP      H3     C5     ?      ?
UMP      C4     C5     N3     ?
UMP      N3     C4     H1     ?
UMP      H1     N3     ?      ?
UMP      C2     N3     O2     ?
UMP      O2     C2     ?      ?
UMP      O4     C4     ?      ?
UMP      C1'    N1     H5     ?
UMP      H5     C1'    ?      ?
UMP      C2'    C1'    H6     ?
UMP      H6     C2'    ?      ?
UMP      H7     C2'    ?      ?
UMP      C3'    C2'    H8     ?
UMP      H8     C3'    ?      ?
UMP      C4'    C3'    H9     ?
UMP      H9     C4'    ?      ?
UMP      C5'    C4'    H11    ?
UMP      H11    C5'    ?      ?
UMP      H12    C5'    ?      ?
UMP      O5'    C5'    P      ?
UMP      P      O5'    OP1    ?
UMP      OP1    P      ?      ?
UMP      OP2    P      ?      ?
UMP      OP3    P      ?      ?
UMP      O4'    C4'    ?      ?
UMP      O3'    C3'    H10    ?
UMP      H10    O3'    ?      END
UMP      N1     C2     ?      ADD
UMP      C1'    O4'    ?      ADD
#
loop_
_chem_comp_chir.comp_id
_chem_comp_chir.id
_chem_comp_chir.atom_id_centre
_chem_comp_chir.atom_id_1
_chem_comp_chir.atom_id_2
_chem_comp_chir.atom_id_3
_chem_comp_chir.volume_sign
UMP chir_1  C1'     C2'     N1      O4'    positive
UMP chir_2  C3'     C2'     C4'     O3'    negative
UMP chir_3  C4'     C5'     C3'     O4'    positive
#
loop_
_chem_comp_plane_atom.comp_id
_chem_comp_plane_atom.plane_id
_chem_comp_plane_atom.atom_id
_chem_comp_plane_atom.dist_esd
UMP plan-1  N1     0.020
UMP plan-1  C2     0.020
UMP plan-1  N3     0.020
UMP plan-1  O2     0.020
