# Supplementary material for: High-throughput quantum-mechanics/molecular-mechanics (ONIOM) macromolecular crystallographic refinement with PHENIX/DivCon: the impact of mixed Hamiltonian methods on ligand and protein structure
Source: Acta Crystallogr D Struct Biol. 2018 Oct 29;74(Pt 11):1063–77. doi: 10.1107/S2059798318012913 (PMC6213575; doi:10.1107/S2059798318012913)
Supplement: Supplementary file 2 [file d-74-01063-sup2.gz › results_ONIOM/1HWI-H_refine_001.pdb]

REMARK Date 2017-01-26 Time 17:40:39 EST -0500 (1485470439.50 s)
REMARK PHENIX refinement
REMARK 
REMARK ****************** INPUT FILES AND LABELS ******************************
REMARK Reflections:
REMARK   file name      : 1HWI.mtz
REMARK   labels         : ['I-obs,SIGI-obs']
REMARK R-free flags:
REMARK   file name      : 1HWI.mtz
REMARK   label          : R-free-flags
REMARK   test_flag_value: 1
REMARK Model file name(s): 
REMARK   /scratch/oleg/2712032.gondor.quantumbioinc.com/1HWI-H.pdb
REMARK 
REMARK ******************** REFINEMENT SUMMARY: QUICK FACTS *******************
REMARK Start: r_work = 0.1873 r_free = 0.1935 bonds = 0.012 angles = 1.481
REMARK Final: r_work = 0.1782 r_free = 0.2108 bonds = 0.013 angles = 1.780
REMARK ************************************************************************
REMARK 
REMARK ****************** REFINEMENT STATISTICS STEP BY STEP ******************
REMARK leading digit, like 1_, means number of macro-cycle                     
REMARK 0    : statistics at the very beginning when nothing is done yet        
REMARK 1_bss: bulk solvent correction and/or (anisotropic) scaling             
REMARK 1_xyz: refinement of coordinates                                        
REMARK 1_adp: refinement of ADPs (Atomic Displacement Parameters)              
REMARK 1_occ: refinement of occupancies                                        
REMARK ------------------------------------------------------------------------
REMARK  stage       r-work r-free bonds angles b_min b_max b_ave n_water shift
REMARK       0    : 0.3029 0.3945 0.012  1.48   3.8 100.2  28.3 597      0.000
REMARK       1_bss: 0.1873 0.1935 0.012  1.48   3.8 100.2  28.3 597      0.000
REMARK 1_settarget: 0.1873 0.1935 0.012  1.48   3.8 100.2  28.3 597      0.000
REMARK       1_nqh: 0.1874 0.1934 0.012  1.48   3.8 100.2  28.3 597      0.002
REMARK    1_weight: 0.1874 0.1934 0.012  1.48   3.8 100.2  28.3 597      0.002
REMARK    1_checkH: 0.1878 0.1936 0.012  1.48   3.8 100.2  28.3 597      0.493
REMARK    1_xyzrec: 0.1900 0.2052 0.013  1.88   3.8 100.2  28.3 597      0.580
REMARK    1_checkH: 0.1901 0.2054 0.013  1.88   3.8 100.2  28.3 597      0.580
REMARK       1_adp: 0.1824 0.2073 0.013  1.88   8.2 101.2  28.8 597      0.580
REMARK   1_regHadp: 0.1818 0.2070 0.013  1.88   8.2 101.2  28.8 597      0.580
REMARK       2_bss: 0.1823 0.2074 0.013  1.88   8.2 101.2  28.8 597      0.580
REMARK 2_settarget: 0.1823 0.2074 0.013  1.88   8.2 101.2  28.8 597      0.580
REMARK 2_updatecdl: 0.1823 0.2074 0.013  1.88   8.2 101.2  28.8 597      0.580
REMARK       2_nqh: 0.1823 0.2074 0.013  1.88   8.2 101.2  28.8 597      0.580
REMARK    2_weight: 0.1823 0.2074 0.013  1.88   8.2 101.2  28.8 597      0.580
REMARK    2_checkH: 0.1823 0.2074 0.013  1.88   8.2 101.2  28.8 597      0.580
REMARK    2_xyzrec: 0.1808 0.2062 0.013  1.73   8.2 101.2  28.8 597      0.591
REMARK    2_checkH: 0.1808 0.2061 0.013  1.73   8.2 101.2  28.8 597      0.590
REMARK       2_adp: 0.1784 0.2097 0.013  1.73   7.1 102.4  29.3 597      0.590
REMARK   2_regHadp: 0.1787 0.2098 0.013  1.73   7.1 102.4  29.3 597      0.590
REMARK       3_bss: 0.1787 0.2091 0.013  1.73   7.1 102.4  29.3 597      0.590
REMARK 3_settarget: 0.1787 0.2091 0.013  1.73   7.1 102.4  29.3 597      0.590
REMARK 3_updatecdl: 0.1787 0.2091 0.013  1.73   7.1 102.4  29.3 597      0.590
REMARK       3_nqh: 0.1787 0.2091 0.013  1.73   7.1 102.4  29.3 597      0.590
REMARK    3_weight: 0.1787 0.2091 0.013  1.73   7.1 102.4  29.3 597      0.590
REMARK    3_checkH: 0.1787 0.2091 0.013  1.73   7.1 102.4  29.3 597      0.590
REMARK    3_xyzrec: 0.1784 0.2105 0.013  1.78   7.1 102.4  29.3 597      0.595
REMARK    3_checkH: 0.1784 0.2104 0.013  1.78   7.1 102.4  29.3 597      0.595
REMARK       3_adp: 0.1780 0.2102 0.013  1.78   7.3 103.0  29.3 597      0.595
REMARK   3_regHadp: 0.1780 0.2102 0.013  1.78   7.3 103.0  29.3 597      0.595
REMARK         end: 0.1782 0.2108 0.013  1.78   7.3 103.0  29.3 597      0.595
REMARK ------------------------------------------------------------------------
REMARK MODEL CONTENT.
REMARK  ELEMENT        ATOM RECORD COUNT   OCCUPANCY SUM
REMARK        C                     7214         7214.00
REMARK        F                        4            4.00
REMARK        H                    12079        12079.00
REMARK        O                     2279         2279.00
REMARK        N                     2025         2025.00
REMARK        P                        6            6.00
REMARK        S                      116          116.00
REMARK      O1-                      154          154.00
REMARK    TOTAL                    23877        23877.00
REMARK -----------------------------------------------------------------------
REMARK r_free_flags.md5.hexdigest 3eb298ceaa9be7cb090a96fa32820512
REMARK 
REMARK IF THIS FILE IS FOR PDB DEPOSITION: REMOVE ALL FROM THIS LINE UP.
REMARK   3
REMARK   3 REFINEMENT.
REMARK   3   PROGRAM     : PHENIX (1.11.1_2575: ???)
REMARK   3   AUTHORS     : Adams,Afonine,Bunkoczi,Burnley,Chen,Dar,Davis,
REMARK   3               : Draizen,Echols,Gildea,Gros,Grosse-Kunstleve,Headd,
REMARK   3               : Hintze,Hung,Ioerger,Liebschner,McCoy,McKee,Moriarty,
REMARK   3               : Oeffner,Poon,Read,Richardson,Richardson,Sacchettini,
REMARK   3               : Sauter,Sobolev,Storoni,Terwilliger,Williams,Zwart
REMARK   3
REMARK   3  REFINEMENT TARGET : ML
REMARK   3  
REMARK   3  DATA USED IN REFINEMENT.
REMARK   3   RESOLUTION RANGE HIGH (ANGSTROMS) : 2.162   
REMARK   3   RESOLUTION RANGE LOW  (ANGSTROMS) : 52.659  
REMARK   3   MIN(FOBS/SIGMA_FOBS)              : 1.37  
REMARK   3   COMPLETENESS FOR RANGE        (%) : 94.15 
REMARK   3   NUMBER OF REFLECTIONS             : 84943     
REMARK   3   NUMBER OF REFLECTIONS (NON-ANOMALOUS) : 84943     
REMARK   3  
REMARK   3  FIT TO DATA USED IN REFINEMENT.
REMARK   3   R VALUE     (WORKING + TEST SET) : 0.1790
REMARK   3   R VALUE            (WORKING SET) : 0.1782
REMARK   3   FREE R VALUE                     : 0.2108
REMARK   3   FREE R VALUE TEST SET SIZE   (%) : 2.32  
REMARK   3   FREE R VALUE TEST SET COUNT      : 1969      
REMARK   3  
REMARK   3  FIT TO DATA USED IN REFINEMENT (IN BINS).
REMARK   3   BIN  RESOLUTION RANGE  COMPL.    NWORK NFREE   RWORK  RFREE  CCWORK CCFREE
REMARK   3     1 52.6748 -  5.2097    0.97     6168   155  0.1835 0.1880   0.920  0.916
REMARK   3     2  5.2097 -  4.1356    0.98     6187   146  0.1504 0.1780   0.935  0.907
REMARK   3     3  4.1356 -  3.6130    0.99     6262   147  0.1602 0.2002   0.930  0.890
REMARK   3     4  3.6130 -  3.2827    0.99     6198   149  0.1665 0.1859   0.920  0.890
REMARK   3     5  3.2827 -  3.0475    0.97     6126   153  0.1799 0.2006   0.901  0.866
REMARK   3     6  3.0475 -  2.8678    0.99     6206   144  0.1669 0.1941   0.921  0.886
REMARK   3     7  2.8678 -  2.7242    0.98     6219   141  0.1703 0.2080   0.910  0.865
REMARK   3     8  2.7242 -  2.6056    0.99     6201   148  0.1694 0.2046   0.920  0.867
REMARK   3     9  2.6056 -  2.5053    0.93     5805   138  0.1987 0.2410   0.860  0.841
REMARK   3    10  2.5053 -  2.4188    0.96     6049   137  0.1842 0.2463   0.902  0.806
REMARK   3    11  2.4188 -  2.3432    0.97     6098   153  0.1802 0.2190   0.907  0.868
REMARK   3    12  2.3432 -  2.2762    0.90     5638   140  0.2815 0.3649   0.723  0.498
REMARK   3    13  2.2762 -  2.2163    0.91     5720   129  0.2220 0.2748   0.847  0.746
REMARK   3    14  2.2163 -  2.1622    0.65     4097    89  0.2229 0.2804   0.863  0.744
REMARK   3  
REMARK   3  BULK SOLVENT MODELLING.
REMARK   3   METHOD USED        : FLAT BULK SOLVENT MODEL
REMARK   3   SOLVENT RADIUS     : 1.11    
REMARK   3   SHRINKAGE RADIUS   : 0.90    
REMARK   3   GRID STEP FACTOR   : 4.00    
REMARK   3  
REMARK   3  ERROR ESTIMATES.
REMARK   3   COORDINATE ERROR (MAXIMUM-LIKELIHOOD BASED)     : 0.21    
REMARK   3   PHASE ERROR (DEGREES, MAXIMUM-LIKELIHOOD BASED) : 20.17   
REMARK   3  
REMARK   3  STRUCTURE FACTORS CALCULATION ALGORITHM : FFT
REMARK   3  
REMARK   3  RESTRAINTS LIBRARY
REMARK   3    GEOSTD + MON.LIB. + CDL v1.2
REMARK   3  
REMARK   3  DEVIATIONS FROM IDEAL VALUES.
REMARK   3                 RMSD     MAX  COUNT
REMARK   3   BOND      :  0.013   0.127  11772
REMARK   3   ANGLE     :  1.780  15.449  15939
REMARK   3   CHIRALITY :  0.095   0.437   1832
REMARK   3   PLANARITY :  0.011   0.095   2063
REMARK   3   DIHEDRAL  : 11.293 149.041   7120
REMARK   3   MIN NONBONDED DISTANCE : 2.349 
REMARK   3  
REMARK   3  MOLPROBITY STATISTICS.
REMARK   3   ALL-ATOM CLASHSCORE : 0.30
REMARK   3   RAMACHANDRAN PLOT:
REMARK   3     OUTLIERS : 0.20  %
REMARK   3     ALLOWED  : 3.20  %
REMARK   3     FAVORED  : 96.60 %
REMARK   3   ROTAMER OUTLIERS : 2.62 %
REMARK   3   CBETA DEVIATIONS : 0
REMARK   3   PEPTIDE PLANE:
REMARK   3     CIS-PROLINE     : 4
REMARK   3     CIS-GENERAL     : 4
REMARK   3     TWISTED PROLINE : 0
REMARK   3     TWISTED GENERAL : 0
REMARK   3  
REMARK   3  ATOMIC DISPLACEMENT PARAMETERS.
REMARK   3   WILSON B : 22.32
REMARK   3   RMS(B_ISO_OR_EQUIVALENT_BONDED) : 5.90
REMARK   3   ATOMS          NUMBER OF ATOMS
REMARK   3                    ISO.  ANISO. 
REMARK   3    ALL         :  23877       0
REMARK   3    ALL (NO H)  :  11798       0
REMARK   3    SOLVENT     :    199       0
REMARK   3    NON-SOLVENT :  11599       0
REMARK   3    HYDROGENS   :  12079       0
REMARK   3
REMARK   3
REMARK   3   OTHER REFINEMENT REMARKS:
REMARK   3   XRAY REFINEMENT USING QUANTUM MECHANICAL FUNCTIONAL
REMARK   3   PROGRAM      :QuantumBio DivCon 6 build-7.1.1-b4015.17
REMARK   3   AUTHORS      :BORBULEVYCH O.Y., PLUMLEY J., 
REMARK   3                :MARTIN, R.I., WESTERHOFF L.M. 
REMARK   3
REMARK   3   REFERENCE     :BORBULEVYCH O.Y., PLUMLEY J.A.,
REMARK   3                 :MARTIN, R.I., MERZ, K.M.,  WESTERHOFF L.M.
REMARK   3                 :ACTA CRYSTLLOGRAPHICA SECTION D, 2014, 
REMARK   3                 :V. D70, pp. 1233-1247
REMARK   3   QM METHOD(HAMILTONIAN): PM6 AMBERFF14
REMARK   3   REGION QM REFINEMENT: 
REMARK   3      MAIN/BUFFER QM REGION RADII (A): 3.0 / 0.0
REMARK   3      LIGAND / STRAIN ENERGY: 115_A_2 / 6.14 KCAL/MOLE
REMARK   3      LIGAND / STRAIN ENERGY: 115_B_1 / 29.81 KCAL/MOLE
REMARK   3      LIGAND / STRAIN ENERGY: 115_C_4 / 10.86 KCAL/MOLE
REMARK   3      LIGAND / STRAIN ENERGY: 115_D_3 / 16.54 KCAL/MOLE
REMARK   3
HELIX    1   1 ASP A  464  VAL A  471  1               Generated by MOE    8
HELIX    2   2 HIS A  488  LYS A  501  1               Generated by MOE   14
HELIX    3   3 SER A  508  TYR A  511  5               Generated by MOE    4
HELIX    4   4 LEU A  562  LEU A  575  1               Generated by MOE   14
HELIX    5   5 ALA A  599  LEU A  609  1               Generated by MOE   11
HELIX    6   6 SER A  612  ASP A  623  1               Generated by MOE   12
HELIX    7   7 MET A  657  TYR A  674  1               Generated by MOE   18
HELIX    8   8 ALA A  695  GLU A  700  1               Generated by MOE    6
HELIX    9   9 ALA A  714  GLU A  719  1               Generated by MOE    6
HELIX   10  10 THR A  725  ASN A  736  1               Generated by MOE   12
HELIX   11  11 VAL A  738  MET A  742  1               Generated by MOE    5
HELIX   12  12 ALA A  753  ALA A  763  1               Generated by MOE   11
HELIX   13  13 ALA A  768  GLN A  770  5               Generated by MOE    3
HELIX   14  14 ASN A  771  SER A  774  1               Generated by MOE    4
HELIX   15  15 GLY A  807  ASN A  810  5               Generated by MOE    4
HELIX   16  16 LEU A  812  LEU A  821  1               Generated by MOE   10
HELIX   17  17 GLU A  833  ALA A  859  1               Generated by MOE   27
HELIX   18  18 ASP B  464  ASN B  472  1               Generated by MOE    9
HELIX   19  19 ALA B  478  LYS B  480  5               Generated by MOE    3
HELIX   20  20 HIS B  488  SER B  500  1               Generated by MOE   13
HELIX   21  21 SER B  508  TYR B  511  5               Generated by MOE    4
HELIX   22  22 LEU B  562  LEU B  575  1               Generated by MOE   14
HELIX   23  23 ALA B  599  LEU B  609  1               Generated by MOE   11
HELIX   24  24 SER B  612  ASP B  623  1               Generated by MOE   12
HELIX   25  25 MET B  657  TYR B  674  1               Generated by MOE   18
HELIX   26  26 ALA B  695  GLU B  700  1               Generated by MOE    6
HELIX   27  27 ALA B  714  GLU B  719  1               Generated by MOE    6
HELIX   28  28 THR B  725  ASN B  736  1               Generated by MOE   12
HELIX   29  29 VAL B  738  MET B  742  1               Generated by MOE    5
HELIX   30  30 ALA B  753  ALA B  763  1               Generated by MOE   11
HELIX   31  31 ALA B  768  GLN B  770  5               Generated by MOE    3
HELIX   32  32 ASN B  771  SER B  774  1               Generated by MOE    4
HELIX   33  33 GLY B  807  ASN B  810  5               Generated by MOE    4
HELIX   34  34 LEU B  812  LEU B  821  1               Generated by MOE   10
HELIX   35  35 GLU B  833  ALA B  859  1               Generated by MOE   27
HELIX   36  36 ARG C  490  SER C  500  1               Generated by MOE   11
HELIX   37  37 SER C  508  TYR C  511  5               Generated by MOE    4
HELIX   38  38 LEU C  562  LEU C  575  1               Generated by MOE   14
HELIX   39  39 ALA C  599  LEU C  609  1               Generated by MOE   11
HELIX   40  40 SER C  612  ASP C  623  1               Generated by MOE   12
HELIX   41  41 MET C  657  HIS C  672  1               Generated by MOE   16
HELIX   42  42 ALA C  695  GLU C  700  1               Generated by MOE    6
HELIX   43  43 ALA C  714  GLU C  719  1               Generated by MOE    6
HELIX   44  44 THR C  725  ASN C  736  1               Generated by MOE   12
HELIX   45  45 VAL C  738  MET C  742  1               Generated by MOE    5
HELIX   46  46 ALA C  753  ALA C  763  1               Generated by MOE   11
HELIX   47  47 ALA C  768  GLN C  770  5               Generated by MOE    3
HELIX   48  48 ASN C  771  SER C  774  1               Generated by MOE    4
HELIX   49  49 GLY C  807  ASN C  810  5               Generated by MOE    4
HELIX   50  50 LEU C  812  LEU C  821  1               Generated by MOE   10
HELIX   51  51 GLU C  833  ALA C  859  1               Generated by MOE   27
HELIX   52  52 HIS D  488  SER D  500  1               Generated by MOE   13
HELIX   53  53 PRO D  506  TYR D  511  5               Generated by MOE    6
HELIX   54  54 TYR D  519  VAL D  522  1               Generated by MOE    4
HELIX   55  55 LEU D  562  LEU D  575  1               Generated by MOE   14
HELIX   56  56 ALA D  599  LEU D  609  1               Generated by MOE   11
HELIX   57  57 SER D  612  ASP D  623  1               Generated by MOE   12
HELIX   58  58 MET D  657  TYR D  674  1               Generated by MOE   18
HELIX   59  59 ALA D  695  GLU D  700  1               Generated by MOE    6
HELIX   60  60 ALA D  714  GLU D  719  1               Generated by MOE    6
HELIX   61  61 THR D  725  ASN D  736  1               Generated by MOE   12
HELIX   62  62 VAL D  738  MET D  742  1               Generated by MOE    5
HELIX   63  63 ALA D  753  ALA D  763  1               Generated by MOE   11
HELIX   64  64 ALA D  768  GLN D  770  5               Generated by MOE    3
HELIX   65  65 ASN D  771  SER D  774  1               Generated by MOE    4
HELIX   66  66 GLY D  807  ASN D  810  5               Generated by MOE    4
HELIX   67  67 LEU D  812  LEU D  821  1               Generated by MOE   10
HELIX   68  68 GLU D  833  ALA D  859  1               Generated by MOE   27
SHEET    1       VAL A 530  CYS A 545                  Generated by MOE
SHEET    2       LEU A 546  LEU A 546                  Generated by MOE
SHEET    3       LYS A 549  ALA A 556                  Generated by MOE
SHEET    4       SER A 580  ARG A 590                  Generated by MOE
SHEET    5       VAL A 593  ARG A 595                  Generated by MOE
SHEET    6       ARG A 630  ALA A 639                  Generated by MOE
SHEET    7       ASN A 642  ARG A 650                  Generated by MOE
SHEET    8       GLN A 679  ALA A 682                  Generated by MOE
SHEET    9       GLY A 703  ILE A 712                  Generated by MOE
SHEET   10       GLY A 748  TYR A 749                  Generated by MOE
SHEET   11       CYS A 777  ILE A 778                  Generated by MOE
SHEET   12       THR A 779  SER A 784                  Generated by MOE
SHEET   13       ASP A 790  ILE A 800                  Generated by MOE
SHEET   14       VAL B 530  CYS B 545                  Generated by MOE
SHEET   15       LEU B 546  LEU B 546                  Generated by MOE
SHEET   16       LYS B 549  ALA B 556                  Generated by MOE
SHEET   17       SER B 580  ARG B 590                  Generated by MOE
SHEET   18       VAL B 593  ARG B 595                  Generated by MOE
SHEET   19       ALA B 629  ALA B 639                  Generated by MOE
SHEET   20       ASN B 642  SER B 651                  Generated by MOE
SHEET   21       GLN B 679  ALA B 682                  Generated by MOE
SHEET   22       GLY B 703  ILE B 712                  Generated by MOE
SHEET   23       GLY B 748  TYR B 749                  Generated by MOE
SHEET   24       CYS B 777  ILE B 778                  Generated by MOE
SHEET   25       THR B 779  SER B 784                  Generated by MOE
SHEET   26       ASP B 790  ILE B 800                  Generated by MOE
SHEET   27       VAL C 530  CYS C 545                  Generated by MOE
SHEET   28       LEU C 546  LEU C 546                  Generated by MOE
SHEET   29       LYS C 549  ALA C 556                  Generated by MOE
SHEET   30       SER C 580  ARG C 590                  Generated by MOE
SHEET   31       VAL C 593  ARG C 595                  Generated by MOE
SHEET   32       ARG C 630  ALA C 639                  Generated by MOE
SHEET   33       ASN C 642  ARG C 650                  Generated by MOE
SHEET   34       GLN C 679  ALA C 682                  Generated by MOE
SHEET   35       GLY C 703  ILE C 712                  Generated by MOE
SHEET   36       GLY C 748  TYR C 749                  Generated by MOE
SHEET   37       CYS C 777  ILE C 778                  Generated by MOE
SHEET   38       THR C 779  SER C 784                  Generated by MOE
SHEET   39       ASP C 790  ILE C 800                  Generated by MOE
SHEET   40       VAL D 530  CYS D 545                  Generated by MOE
SHEET   41       LEU D 546  LEU D 546                  Generated by MOE
SHEET   42       LYS D 549  ALA D 556                  Generated by MOE
SHEET   43       SER D 580  ARG D 590                  Generated by MOE
SHEET   44       VAL D 593  ARG D 595                  Generated by MOE
SHEET   45       ALA D 629  ALA D 639                  Generated by MOE
SHEET   46       ASN D 642  SER D 651                  Generated by MOE
SHEET   47       GLN D 679  ALA D 682                  Generated by MOE
SHEET   48       GLY D 703  ILE D 712                  Generated by MOE
SHEET   49       GLY D 748  TYR D 749                  Generated by MOE
SHEET   50       CYS D 777  ILE D 778                  Generated by MOE
SHEET   51       THR D 779  SER D 784                  Generated by MOE
SHEET   52       ASP D 790  ILE D 800                  Generated by MOE
CRYST1   74.765  175.059   74.838  90.00 118.25  90.00 P 1 21 1
SCALE1      0.013375  0.000000  0.007187        0.00000
SCALE2      0.000000  0.005712  0.000000        0.00000
SCALE3      0.000000  0.000000  0.015169        0.00000
ATOM      1  N   LEU A 462       1.212 -50.986  -4.565  1.00 58.91           N
ATOM      2  CA  LEU A 462       0.508 -49.697  -4.777  1.00 53.42           C
ATOM      3  C   LEU A 462       1.177 -48.874  -5.885  1.00 56.01           C
ATOM      4  O   LEU A 462       2.406 -48.793  -5.925  1.00 56.34           O
ATOM      5  CB  LEU A 462       0.485 -48.861  -3.486  1.00 58.35           C
ATOM      6  CG  LEU A 462      -0.254 -49.508  -2.300  1.00 62.86           C
ATOM      7  CD1 LEU A 462      -0.075 -48.624  -1.059  1.00 57.01           C
ATOM      8  CD2 LEU A 462      -1.751 -49.703  -2.585  1.00 65.32           C
ATOM      9  H1  LEU A 462       0.769 -51.506  -3.821  1.00 70.70           H
ATOM     10  H2  LEU A 462       2.180 -50.809  -4.332  1.00 70.70           H
ATOM     11  HA  LEU A 462      -0.523 -49.895  -5.073  1.00 64.10           H
ATOM     12  HB2 LEU A 462       0.010 -47.903  -3.707  1.00 70.02           H
ATOM     13  HB3 LEU A 462       1.516 -48.660  -3.191  1.00 70.02           H
ATOM     14  HG  LEU A 462       0.189 -50.482  -2.088  1.00 75.43           H
ATOM     15 HD11 LEU A 462       0.986 -48.509  -0.835  1.00 68.41           H
ATOM     16 HD12 LEU A 462      -0.514 -47.640  -1.229  1.00 68.41           H
ATOM     17 HD13 LEU A 462      -0.561 -49.091  -0.201  1.00 68.41           H
ATOM     18 HD21 LEU A 462      -2.224 -48.742  -2.786  1.00 78.39           H
ATOM     19 HD22 LEU A 462      -1.891 -50.357  -3.445  1.00 78.39           H
ATOM     20 HD23 LEU A 462      -2.232 -50.162  -1.720  1.00 78.39           H
ATOM     21  N   SER A 463       0.373 -48.241  -6.748  1.00 53.46           N
ATOM     22  CA  SER A 463       0.849 -47.278  -7.746  1.00 58.99           C
ATOM     23  C   SER A 463       0.948 -45.873  -7.143  1.00 58.21           C
ATOM     24  O   SER A 463       0.422 -45.633  -6.059  1.00 50.67           O
ATOM     25  CB  SER A 463      -0.087 -47.286  -8.960  1.00 55.50           C
ATOM     26  OG  SER A 463      -1.292 -46.604  -8.680  1.00 57.98           O
ATOM     27  H   SER A 463      -0.629 -48.349  -6.648  1.00 64.16           H
ATOM     28  HA  SER A 463       1.834 -47.587  -8.096  1.00 70.79           H
ATOM     29  HB2 SER A 463       0.408 -46.820  -9.813  1.00 66.59           H
ATOM     30  HB3 SER A 463      -0.322 -48.321  -9.215  1.00 66.59           H
ATOM     31  HG  SER A 463      -1.938 -46.830  -9.354  1.00 69.58           H
ATOM     32  N   ASP A 464       1.602 -44.935  -7.843  1.00 60.00           N
ATOM     33  CA  ASP A 464       1.685 -43.549  -7.386  1.00 54.60           C
ATOM     34  C   ASP A 464       0.308 -42.943  -7.086  1.00 61.01           C
ATOM     35  O   ASP A 464       0.104 -42.466  -5.973  1.00 53.41           O
ATOM     36  CB  ASP A 464       2.509 -42.675  -8.345  1.00 50.34           C
ATOM     37  CG  ASP A 464       4.008 -42.993  -8.401  1.00 55.27           C
ATOM     38  OD1 ASP A 464       4.451 -43.935  -7.706  1.00 55.96           O
ATOM     39  OD2 ASP A 464       4.708 -42.258  -9.129  1.00 60.41           O1-
ATOM     40  H   ASP A 464       2.053 -45.174  -8.713  1.00 72.00           H
ATOM     41  HA  ASP A 464       2.223 -43.573  -6.439  1.00 65.52           H
ATOM     42  HB2 ASP A 464       2.108 -42.745  -9.357  1.00 60.41           H
ATOM     43  HB3 ASP A 464       2.394 -41.621  -8.093  1.00 60.41           H
ATOM     44  N   ALA A 465      -0.647 -43.018  -8.027  1.00 53.79           N
ATOM     45  CA  ALA A 465      -1.998 -42.485  -7.845  1.00 52.73           C
ATOM     46  C   ALA A 465      -2.737 -43.070  -6.626  1.00 58.54           C
ATOM     47  O   ALA A 465      -3.575 -42.380  -6.048  1.00 59.20           O
ATOM     48  CB  ALA A 465      -2.801 -42.701  -9.130  1.00 60.33           C
ATOM     49  H   ALA A 465      -0.432 -43.457  -8.910  1.00 64.55           H
ATOM     50  HA  ALA A 465      -1.908 -41.409  -7.690  1.00 63.28           H
ATOM     51  HB1 ALA A 465      -3.793 -42.263  -9.019  1.00 72.40           H
ATOM     52  HB2 ALA A 465      -2.296 -42.223  -9.970  1.00 72.40           H
ATOM     53  HB3 ALA A 465      -2.903 -43.769  -9.329  1.00 72.40           H
ATOM     54  N   GLU A 466      -2.443 -44.320  -6.237  1.00 63.68           N
ATOM     55  CA  GLU A 466      -3.030 -44.958  -5.056  1.00 63.68           C
ATOM     56  C   GLU A 466      -2.408 -44.457  -3.742  1.00 52.24           C
ATOM     57  O   GLU A 466      -3.135 -44.245  -2.771  1.00 53.53           O
ATOM     58  CB  GLU A 466      -2.924 -46.487  -5.151  1.00 62.12           C
ATOM     59  CG  GLU A 466      -3.792 -47.075  -6.275  1.00 71.98           C
ATOM     60  CD  GLU A 466      -3.684 -48.600  -6.343  1.00 69.66           C
ATOM     61  OE1 GLU A 466      -2.538 -49.104  -6.294  1.00 62.51           O
ATOM     62  OE2 GLU A 466      -4.752 -49.238  -6.454  1.00 72.31           O1-
ATOM     63  H   GLU A 466      -1.754 -44.847  -6.754  1.00 76.41           H
ATOM     64  HA  GLU A 466      -4.092 -44.710  -5.039  1.00 76.42           H
ATOM     65  HB2 GLU A 466      -1.881 -46.763  -5.311  1.00 74.55           H
ATOM     66  HB3 GLU A 466      -3.249 -46.923  -4.206  1.00 74.55           H
ATOM     67  HG2 GLU A 466      -4.834 -46.768  -6.163  1.00 86.38           H
ATOM     68  HG3 GLU A 466      -3.419 -46.677  -7.216  1.00 86.38           H
ATOM     69  N   ILE A 467      -1.076 -44.277  -3.696  1.00 57.54           N
ATOM     70  CA  ILE A 467      -0.381 -43.739  -2.520  1.00 56.67           C
ATOM     71  C   ILE A 467      -0.870 -42.308  -2.247  1.00 61.78           C
ATOM     72  O   ILE A 467      -1.072 -41.953  -1.089  1.00 53.82           O
ATOM     73  CB  ILE A 467       1.162 -43.794  -2.672  1.00 55.66           C
ATOM     74  CG1 ILE A 467       1.681 -45.221  -2.962  1.00 57.53           C
ATOM     75  CG2 ILE A 467       1.853 -43.277  -1.392  1.00 53.65           C
ATOM     76  CD1 ILE A 467       3.140 -45.257  -3.438  1.00 60.77           C
ATOM     77  H   ILE A 467      -0.528 -44.456  -4.528  1.00 69.05           H
ATOM     78  HA  ILE A 467      -0.653 -44.357  -1.664  1.00 68.00           H
ATOM     79  HB  ILE A 467       1.446 -43.144  -3.502  1.00 66.80           H
ATOM     80 HG12 ILE A 467       1.579 -45.837  -2.068  1.00 69.04           H
ATOM     81 HG13 ILE A 467       1.080 -45.687  -3.734  1.00 69.04           H
ATOM     82 HG21 ILE A 467       2.932 -43.272  -1.517  1.00 64.38           H
ATOM     83 HG22 ILE A 467       1.548 -42.256  -1.170  1.00 64.38           H
ATOM     84 HG23 ILE A 467       1.597 -43.920  -0.549  1.00 64.38           H
ATOM     85 HD11 ILE A 467       3.383 -46.271  -3.752  1.00 72.93           H
ATOM     86 HD12 ILE A 467       3.278 -44.578  -4.281  1.00 72.93           H
ATOM     87 HD13 ILE A 467       3.817 -44.978  -2.632  1.00 72.93           H
ATOM     88  N   ILE A 468      -1.061 -41.497  -3.301  1.00 55.61           N
ATOM     89  CA  ILE A 468      -1.539 -40.116  -3.211  1.00 63.75           C
ATOM     90  C   ILE A 468      -2.902 -40.034  -2.508  1.00 68.72           C
ATOM     91  O   ILE A 468      -3.071 -39.173  -1.648  1.00 67.31           O
ATOM     92  CB  ILE A 468      -1.557 -39.460  -4.613  1.00 60.02           C
ATOM     93  CG1 ILE A 468      -0.115 -39.298  -5.153  1.00 56.54           C
ATOM     94  CG2 ILE A 468      -2.305 -38.116  -4.582  1.00 52.42           C
ATOM     95  CD1 ILE A 468       0.007 -38.604  -6.513  1.00 55.75           C
ATOM     96  H   ILE A 468      -0.868 -41.859  -4.225  1.00 66.73           H
ATOM     97  HA  ILE A 468      -0.826 -39.567  -2.594  1.00 76.50           H
ATOM     98  HB  ILE A 468      -2.102 -40.119  -5.290  1.00 72.02           H
ATOM     99 HG12 ILE A 468       0.486 -38.754  -4.439  1.00 67.84           H
ATOM    100 HG13 ILE A 468       0.365 -40.263  -5.228  1.00 67.84           H
ATOM    101 HG21 ILE A 468      -2.309 -37.667  -5.572  1.00 62.91           H
ATOM    102 HG22 ILE A 468      -3.348 -38.260  -4.299  1.00 62.91           H
ATOM    103 HG23 ILE A 468      -1.837 -37.439  -3.868  1.00 62.91           H
ATOM    104 HD11 ILE A 468       1.042 -38.665  -6.842  1.00 66.90           H
ATOM    105 HD12 ILE A 468      -0.633 -39.098  -7.245  1.00 66.90           H
ATOM    106 HD13 ILE A 468      -0.263 -37.552  -6.434  1.00 66.90           H
ATOM    107  N   GLN A 469      -3.869 -40.891  -2.872  1.00 70.28           N
ATOM    108  CA  GLN A 469      -5.190 -40.900  -2.237  1.00 67.46           C
ATOM    109  C   GLN A 469      -5.128 -41.256  -0.748  1.00 65.37           C
ATOM    110  O   GLN A 469      -5.963 -40.786   0.019  1.00 67.20           O
ATOM    111  CB  GLN A 469      -6.146 -41.846  -2.974  1.00 66.06           C
ATOM    112  CG  GLN A 469      -6.555 -41.305  -4.353  1.00 75.51           C
ATOM    113  CD  GLN A 469      -7.611 -42.169  -5.045  1.00 78.22           C
ATOM    114  OE1 GLN A 469      -8.229 -43.045  -4.448  1.00 73.63           O
ATOM    115  NE2 GLN A 469      -7.856 -41.907  -6.326  1.00 76.42           N
ATOM    116  H   GLN A 469      -3.679 -41.584  -3.583  1.00 84.34           H
ATOM    117  HA  GLN A 469      -5.599 -39.891  -2.309  1.00 80.95           H
ATOM    118  HB2 GLN A 469      -5.671 -42.821  -3.092  1.00 79.27           H
ATOM    119  HB3 GLN A 469      -7.044 -41.970  -2.365  1.00 79.27           H
ATOM    120  HG2 GLN A 469      -6.975 -40.308  -4.220  1.00 90.61           H
ATOM    121  HG3 GLN A 469      -5.680 -41.220  -4.996  1.00 90.61           H
ATOM    122 HE21 GLN A 469      -7.345 -41.181  -6.802  1.00 91.71           H
ATOM    123 HE22 GLN A 469      -8.553 -42.455  -6.807  1.00 91.71           H
ATOM    124  N   LEU A 470      -4.157 -42.089  -0.351  1.00 65.42           N
ATOM    125  CA  LEU A 470      -3.909 -42.455   1.040  1.00 69.90           C
ATOM    126  C   LEU A 470      -3.362 -41.253   1.835  1.00 72.07           C
ATOM    127  O   LEU A 470      -3.623 -41.146   3.033  1.00 74.53           O
ATOM    128  CB  LEU A 470      -2.938 -43.657   1.063  1.00 69.60           C
ATOM    129  CG  LEU A 470      -3.191 -44.709   2.161  1.00 72.69           C
ATOM    130  CD1 LEU A 470      -3.101 -44.153   3.588  1.00 69.20           C
ATOM    131  CD2 LEU A 470      -4.530 -45.441   1.971  1.00 77.91           C
ATOM    132  H   LEU A 470      -3.532 -42.468  -1.048  1.00 78.51           H
ATOM    133  HA  LEU A 470      -4.860 -42.747   1.484  1.00 83.89           H
ATOM    134  HB2 LEU A 470      -2.971 -44.172   0.101  1.00 83.52           H
ATOM    135  HB3 LEU A 470      -1.920 -43.283   1.181  1.00 83.52           H
ATOM    136  HG  LEU A 470      -2.410 -45.467   2.072  1.00 87.22           H
ATOM    137 HD11 LEU A 470      -3.050 -44.978   4.299  1.00 83.04           H
ATOM    138 HD12 LEU A 470      -2.203 -43.544   3.694  1.00 83.04           H
ATOM    139 HD13 LEU A 470      -3.980 -43.553   3.820  1.00 83.04           H
ATOM    140 HD21 LEU A 470      -4.589 -46.278   2.667  1.00 93.49           H
ATOM    141 HD22 LEU A 470      -5.370 -44.772   2.160  1.00 93.49           H
ATOM    142 HD23 LEU A 470      -4.601 -45.825   0.954  1.00 93.49           H
ATOM    143  N   VAL A 471      -2.589 -40.363   1.189  1.00 75.54           N
ATOM    144  CA  VAL A 471      -2.087 -39.135   1.808  1.00 70.72           C
ATOM    145  C   VAL A 471      -3.230 -38.131   2.016  1.00 68.81           C
ATOM    146  O   VAL A 471      -3.335 -37.566   3.103  1.00 69.01           O
ATOM    147  CB  VAL A 471      -0.920 -38.520   0.999  1.00 71.17           C
ATOM    148  CG1 VAL A 471      -0.464 -37.198   1.642  1.00 66.59           C
ATOM    149  CG2 VAL A 471       0.300 -39.454   0.929  1.00 64.35           C
ATOM    150  H   VAL A 471      -2.395 -40.512   0.209  1.00 90.65           H
ATOM    151  HA  VAL A 471      -1.696 -39.398   2.792  1.00 84.86           H
ATOM    152  HB  VAL A 471      -1.256 -38.306  -0.015  1.00 85.40           H
ATOM    153 HG11 VAL A 471       0.398 -36.798   1.119  1.00 79.91           H
ATOM    154 HG12 VAL A 471      -1.261 -36.456   1.592  1.00 79.91           H
ATOM    155 HG13 VAL A 471      -0.194 -37.367   2.685  1.00 79.91           H
ATOM    156 HG21 VAL A 471       1.068 -39.012   0.294  1.00 77.22           H
ATOM    157 HG22 VAL A 471       0.705 -39.621   1.927  1.00 77.22           H
ATOM    158 HG23 VAL A 471       0.021 -40.412   0.503  1.00 77.22           H
ATOM    159  N   ASN A 472      -4.030 -37.873   0.969  1.00 66.04           N
ATOM    160  CA  ASN A 472      -5.118 -36.898   0.990  1.00 69.27           C
ATOM    161  C   ASN A 472      -6.273 -37.331   1.913  1.00 73.22           C
ATOM    162  O   ASN A 472      -6.385 -36.718   3.001  1.00 74.44           O
ATOM    163  CB  ASN A 472      -5.608 -36.623  -0.445  1.00 67.88           C
ATOM    164  CG  ASN A 472      -4.624 -35.783  -1.261  1.00 65.80           C
ATOM    165  OD1 ASN A 472      -3.873 -36.281  -2.095  1.00 66.90           O
ATOM    166  ND2 ASN A 472      -4.606 -34.475  -1.022  1.00 64.14           N
ATOM    167  H   ASN A 472      -3.888 -38.386   0.111  1.00 79.25           H
ATOM    168  HA  ASN A 472      -4.710 -35.966   1.383  1.00 83.12           H
ATOM    169  HB2 ASN A 472      -6.563 -36.099  -0.394  1.00 81.45           H
ATOM    170  HB3 ASN A 472      -5.750 -37.585  -0.940  1.00 81.45           H
ATOM    171 HD21 ASN A 472      -3.964 -33.887  -1.525  1.00 76.97           H
ATOM    172 HD22 ASN A 472      -5.230 -34.088  -0.329  1.00 76.97           H
ATOM    173  HC  ASN A 472      -7.048 -38.223   1.509  1.00 87.86           H
ATOM    174  N   LEU A 481       7.071 -39.594   4.353  1.00 84.70           N
ATOM    175  CA  LEU A 481       6.977 -40.433   3.134  1.00 85.68           C
ATOM    176  C   LEU A 481       8.130 -41.436   3.008  1.00 85.76           C
ATOM    177  O   LEU A 481       7.898 -42.536   2.524  1.00 89.05           O
ATOM    178  CB  LEU A 481       6.905 -39.573   1.862  1.00 82.23           C
ATOM    179  CG  LEU A 481       5.588 -38.791   1.697  1.00 78.93           C
ATOM    180  CD1 LEU A 481       5.684 -37.899   0.452  1.00 75.01           C
ATOM    181  CD2 LEU A 481       4.373 -39.721   1.566  1.00 83.53           C
ATOM    182  H1  LEU A 481       7.147 -40.184   5.171  1.00101.65           H
ATOM    183  H2  LEU A 481       6.245 -39.017   4.437  1.00101.65           H
ATOM    184  HA  LEU A 481       6.060 -41.019   3.185  1.00102.81           H
ATOM    185  HB2 LEU A 481       7.034 -40.220   0.992  1.00 98.68           H
ATOM    186  HB3 LEU A 481       7.741 -38.874   1.874  1.00 98.68           H
ATOM    187  HG  LEU A 481       5.443 -38.150   2.568  1.00 94.71           H
ATOM    188 HD11 LEU A 481       6.528 -37.219   0.555  1.00 90.01           H
ATOM    189 HD12 LEU A 481       5.822 -38.509  -0.441  1.00 90.01           H
ATOM    190 HD13 LEU A 481       4.772 -37.309   0.347  1.00 90.01           H
ATOM    191 HD21 LEU A 481       4.496 -40.387   0.711  1.00100.23           H
ATOM    192 HD22 LEU A 481       4.250 -40.316   2.471  1.00100.23           H
ATOM    193 HD23 LEU A 481       3.470 -39.126   1.426  1.00100.23           H
ATOM    194  N   GLU A 482       9.343 -41.069   3.438  1.00 87.30           N
ATOM    195  CA  GLU A 482      10.541 -41.918   3.381  1.00 94.36           C
ATOM    196  C   GLU A 482      10.428 -43.183   4.248  1.00 91.57           C
ATOM    197  O   GLU A 482      11.093 -44.179   3.975  1.00 85.13           O
ATOM    198  CB  GLU A 482      11.772 -41.103   3.816  1.00 90.63           C
ATOM    199  CG  GLU A 482      12.243 -40.131   2.725  1.00 91.20           C
ATOM    200  CD  GLU A 482      11.275 -38.971   2.495  1.00 91.86           C
ATOM    201  OE1 GLU A 482      10.858 -38.348   3.496  1.00 89.03           O
ATOM    202  OE2 GLU A 482      10.939 -38.722   1.315  1.00 83.58           O1-
ATOM    203  H   GLU A 482       9.472 -40.125   3.778  1.00104.77           H
ATOM    204  HA  GLU A 482      10.685 -42.226   2.345  1.00113.23           H
ATOM    205  HB2 GLU A 482      11.551 -40.557   4.735  1.00108.76           H
ATOM    206  HB3 GLU A 482      12.594 -41.786   4.033  1.00108.76           H
ATOM    207  HG2 GLU A 482      13.170 -39.703   3.107  1.00109.44           H
ATOM    208  HG3 GLU A 482      12.451 -40.659   1.794  1.00109.44           H
ATOM    209  N   THR A 483       9.624 -43.115   5.316  1.00 93.92           N
ATOM    210  CA  THR A 483       9.336 -44.222   6.228  1.00 97.70           C
ATOM    211  C   THR A 483       8.210 -45.117   5.679  1.00 95.70           C
ATOM    212  O   THR A 483       8.163 -46.300   6.012  1.00 93.19           O
ATOM    213  CB  THR A 483       8.952 -43.647   7.605  1.00 94.78           C
ATOM    214  OG1 THR A 483       7.904 -42.698   7.489  1.00 92.28           O
ATOM    215  CG2 THR A 483      10.137 -42.969   8.303  1.00 89.60           C
ATOM    216  H   THR A 483       9.157 -42.242   5.509  1.00112.70           H
ATOM    217  HA  THR A 483      10.236 -44.829   6.343  1.00117.24           H
ATOM    218  HB  THR A 483       8.607 -44.466   8.237  1.00113.74           H
ATOM    219  HG1 THR A 483       7.533 -42.554   8.362  1.00110.73           H
ATOM    220 HG21 THR A 483       9.823 -42.608   9.282  1.00107.52           H
ATOM    221 HG22 THR A 483      10.950 -43.685   8.428  1.00107.52           H
ATOM    222 HG23 THR A 483      10.486 -42.116   7.720  1.00107.52           H
ATOM    223  N   LEU A 484       7.283 -44.547   4.895  1.00 95.30           N
ATOM    224  CA  LEU A 484       6.136 -45.235   4.305  1.00 91.14           C
ATOM    225  C   LEU A 484       6.605 -46.056   3.093  1.00 92.02           C
ATOM    226  O   LEU A 484       6.458 -47.277   3.076  1.00 91.23           O
ATOM    227  CB  LEU A 484       5.071 -44.166   3.968  1.00 90.60           C
ATOM    228  CG  LEU A 484       3.669 -44.686   3.583  1.00 97.00           C
ATOM    229  CD1 LEU A 484       2.678 -43.511   3.624  1.00 91.89           C
ATOM    230  CD2 LEU A 484       3.593 -45.320   2.184  1.00 94.80           C
ATOM    231  H   LEU A 484       7.391 -43.570   4.673  1.00114.36           H
ATOM    232  HA  LEU A 484       5.714 -45.916   5.045  1.00109.37           H
ATOM    233  HB2 LEU A 484       4.956 -43.550   4.862  1.00108.72           H
ATOM    234  HB3 LEU A 484       5.437 -43.511   3.176  1.00108.72           H
ATOM    235  HG  LEU A 484       3.363 -45.435   4.316  1.00116.40           H
ATOM    236 HD11 LEU A 484       1.674 -43.865   3.386  1.00110.27           H
ATOM    237 HD12 LEU A 484       2.659 -43.072   4.622  1.00110.27           H
ATOM    238 HD13 LEU A 484       2.968 -42.749   2.900  1.00110.27           H
ATOM    239 HD21 LEU A 484       2.563 -45.600   1.963  1.00113.76           H
ATOM    240 HD22 LEU A 484       3.933 -44.612   1.431  1.00113.76           H
ATOM    241 HD23 LEU A 484       4.194 -46.226   2.137  1.00113.76           H
ATOM    242  N   ILE A 485       7.153 -45.363   2.088  1.00 89.10           N
ATOM    243  CA  ILE A 485       7.621 -45.899   0.810  1.00 87.58           C
ATOM    244  C   ILE A 485       8.990 -46.584   0.998  1.00 85.62           C
ATOM    245  O   ILE A 485       9.695 -46.335   1.974  1.00 89.04           O
ATOM    246  CB  ILE A 485       7.632 -44.745  -0.237  1.00 83.17           C
ATOM    247  CG1 ILE A 485       6.207 -44.145  -0.372  1.00 88.66           C
ATOM    248  CG2 ILE A 485       8.147 -45.197  -1.616  1.00 82.06           C
ATOM    249  CD1 ILE A 485       6.060 -43.007  -1.385  1.00 86.29           C
ATOM    250  H   ILE A 485       7.273 -44.369   2.219  1.00106.92           H
ATOM    251  HA  ILE A 485       6.909 -46.650   0.463  1.00105.09           H
ATOM    252  HB  ILE A 485       8.303 -43.963   0.123  1.00 99.80           H
ATOM    253 HG12 ILE A 485       5.512 -44.939  -0.650  1.00106.40           H
ATOM    254 HG13 ILE A 485       5.892 -43.739   0.588  1.00106.40           H
ATOM    255 HG21 ILE A 485       8.121 -44.372  -2.323  1.00 98.47           H
ATOM    256 HG22 ILE A 485       9.186 -45.513  -1.559  1.00 98.47           H
ATOM    257 HG23 ILE A 485       7.529 -46.013  -1.991  1.00 98.47           H
ATOM    258 HD11 ILE A 485       5.078 -42.553  -1.275  1.00103.55           H
ATOM    259 HD12 ILE A 485       6.812 -42.251  -1.187  1.00103.55           H
ATOM    260 HD13 ILE A 485       6.161 -43.379  -2.405  1.00103.55           H
ATOM    261  N   GLU A 486       9.337 -47.471   0.059  1.00 78.46           N
ATOM    262  CA  GLU A 486      10.603 -48.197   0.001  1.00 80.46           C
ATOM    263  C   GLU A 486      11.777 -47.230  -0.284  1.00 75.43           C
ATOM    264  O   GLU A 486      12.389 -46.721   0.656  1.00 80.66           O
ATOM    265  CB  GLU A 486      10.520 -49.403  -0.980  1.00 80.01           C
ATOM    266  CG  GLU A 486       9.172 -49.650  -1.694  1.00 82.13           C
ATOM    267  CD  GLU A 486       8.874 -48.695  -2.858  1.00 83.38           C
ATOM    268  OE1 GLU A 486       7.674 -48.424  -3.079  1.00 74.53           O
ATOM    269  OE2 GLU A 486       9.834 -48.240  -3.515  1.00 84.33           O1-
ATOM    270  H   GLU A 486       8.699 -47.617  -0.709  1.00 94.15           H
ATOM    271  HA  GLU A 486      10.769 -48.625   0.991  1.00 96.55           H
ATOM    272  HB2 GLU A 486      11.309 -49.355  -1.730  1.00 96.01           H
ATOM    273  HB3 GLU A 486      10.738 -50.299  -0.397  1.00 96.01           H
ATOM    274  HG2 GLU A 486       9.237 -50.649  -2.128  1.00 98.55           H
ATOM    275  HG3 GLU A 486       8.336 -49.688  -0.993  1.00 98.55           H
ATOM    276  N   THR A 487      12.089 -46.953  -1.560  1.00 68.84           N
ATOM    277  CA  THR A 487      13.201 -46.086  -1.957  1.00 70.92           C
ATOM    278  C   THR A 487      12.921 -44.597  -1.692  1.00 65.84           C
ATOM    279  O   THR A 487      11.779 -44.139  -1.774  1.00 62.69           O
ATOM    280  CB  THR A 487      13.573 -46.349  -3.430  1.00 66.43           C
ATOM    281  OG1 THR A 487      14.716 -45.598  -3.787  1.00 77.55           O
ATOM    282  CG2 THR A 487      12.465 -45.987  -4.420  1.00 60.16           C
ATOM    283  H   THR A 487      11.544 -47.377  -2.299  1.00 82.61           H
ATOM    284  HA  THR A 487      14.081 -46.353  -1.368  1.00 85.11           H
ATOM    285  HB  THR A 487      13.807 -47.409  -3.543  1.00 79.72           H
ATOM    286  HG1 THR A 487      14.984 -45.859  -4.671  1.00 93.06           H
ATOM    287 HG21 THR A 487      12.790 -46.214  -5.434  1.00 72.19           H
ATOM    288 HG22 THR A 487      11.561 -46.552  -4.203  1.00 72.19           H
ATOM    289 HG23 THR A 487      12.251 -44.924  -4.359  1.00 72.19           H
ATOM    290  N   HIS A 488      13.991 -43.838  -1.412  1.00 64.39           N
ATOM    291  CA  HIS A 488      13.934 -42.394  -1.211  1.00 56.08           C
ATOM    292  C   HIS A 488      13.525 -41.622  -2.466  1.00 41.82           C
ATOM    293  O   HIS A 488      12.818 -40.627  -2.341  1.00 43.41           O
ATOM    294  CB  HIS A 488      15.284 -41.866  -0.718  1.00 59.62           C
ATOM    295  CG  HIS A 488      15.681 -42.343   0.650  1.00 62.70           C
ATOM    296  ND1 HIS A 488      15.001 -42.042   1.830  1.00 65.64           N
ATOM    297  CD2 HIS A 488      16.811 -43.047   0.947  1.00 58.18           C
ATOM    298  CE1 HIS A 488      15.708 -42.623   2.808  1.00 60.06           C
ATOM    299  NE2 HIS A 488      16.806 -43.219   2.311  1.00 66.43           N
ATOM    300  H   HIS A 488      14.898 -44.278  -1.377  1.00 77.27           H
ATOM    301  HA  HIS A 488      13.190 -42.190  -0.437  1.00 67.29           H
ATOM    302  HB2 HIS A 488      15.224 -40.780  -0.678  1.00 71.55           H
ATOM    303  HB3 HIS A 488      16.058 -42.137  -1.437  1.00 71.55           H
ATOM    304  HD2 HIS A 488      17.561 -43.387   0.249  1.00 69.81           H
ATOM    305  HE1 HIS A 488      15.380 -42.698   3.835  1.00 72.07           H
ATOM    306  HE2 HIS A 488      17.454 -43.785   2.841  1.00 79.72           H
ATOM    307  N   GLU A 489      13.983 -42.039  -3.657  1.00 45.43           N
ATOM    308  CA  GLU A 489      13.689 -41.337  -4.907  1.00 46.06           C
ATOM    309  C   GLU A 489      12.181 -41.312  -5.197  1.00 40.75           C
ATOM    310  O   GLU A 489      11.678 -40.338  -5.762  1.00 46.59           O
ATOM    311  CB  GLU A 489      14.483 -41.961  -6.069  1.00 45.63           C
ATOM    312  CG  GLU A 489      14.225 -41.219  -7.396  1.00 52.11           C
ATOM    313  CD  GLU A 489      15.136 -41.674  -8.536  1.00 56.89           C
ATOM    314  OE1 GLU A 489      16.367 -41.693  -8.319  1.00 59.29           O
ATOM    315  OE2 GLU A 489      14.582 -41.957  -9.621  1.00 50.06           O1-
ATOM    316  H   GLU A 489      14.569 -42.860  -3.703  1.00 54.52           H
ATOM    317  HA  GLU A 489      14.031 -40.308  -4.789  1.00 55.28           H
ATOM    318  HB2 GLU A 489      15.546 -41.924  -5.828  1.00 54.75           H
ATOM    319  HB3 GLU A 489      14.190 -43.006  -6.187  1.00 54.75           H
ATOM    320  HG2 GLU A 489      13.183 -41.317  -7.703  1.00 62.53           H
ATOM    321  HG3 GLU A 489      14.450 -40.168  -7.208  1.00 62.53           H
ATOM    322  N   ARG A 490      11.459 -42.377  -4.813  1.00 44.39           N
ATOM    323  CA  ARG A 490      10.014 -42.471  -4.982  1.00 45.10           C
ATOM    324  C   ARG A 490       9.283 -41.626  -3.933  1.00 32.13           C
ATOM    325  O   ARG A 490       8.242 -41.055  -4.243  1.00 37.76           O
ATOM    326  CB  ARG A 490       9.577 -43.945  -5.011  1.00 45.65           C
ATOM    327  CG  ARG A 490       8.146 -44.091  -5.546  1.00 51.59           C
ATOM    328  CD  ARG A 490       7.625 -45.522  -5.419  1.00 54.23           C
ATOM    329  NE  ARG A 490       6.252 -45.597  -5.933  1.00 57.44           N
ATOM    330  CZ  ARG A 490       5.438 -46.652  -5.864  1.00 54.27           C
ATOM    331  NH1 ARG A 490       5.782 -47.782  -5.251  1.00 58.25           N
ATOM    332  NH2 ARG A 490       4.239 -46.559  -6.426  1.00 58.41           N1+
ATOM    333  H   ARG A 490      11.928 -43.137  -4.340  1.00 53.26           H
ATOM    334  HA  ARG A 490       9.781 -42.054  -5.963  1.00 54.12           H
ATOM    335  HB2 ARG A 490      10.232 -44.489  -5.692  1.00 54.78           H
ATOM    336  HB3 ARG A 490       9.671 -44.389  -4.020  1.00 54.78           H
ATOM    337  HG2 ARG A 490       7.475 -43.444  -4.981  1.00 61.90           H
ATOM    338  HG3 ARG A 490       8.123 -43.787  -6.594  1.00 61.90           H
ATOM    339  HD2 ARG A 490       8.267 -46.207  -5.975  1.00 65.08           H
ATOM    340  HD3 ARG A 490       7.631 -45.806  -4.367  1.00 65.08           H
ATOM    341  HE  ARG A 490       5.906 -44.786  -6.430  1.00 68.93           H
ATOM    342 HH11 ARG A 490       6.687 -47.862  -4.800  1.00 69.90           H
ATOM    343 HH12 ARG A 490       5.139 -48.556  -5.219  1.00 69.90           H
ATOM    344 HH21 ARG A 490       3.978 -45.697  -6.888  1.00 70.10           H
ATOM    345 HH22 ARG A 490       3.598 -47.337  -6.381  1.00 70.10           H
ATOM    346  N   GLY A 491       9.833 -41.492  -2.721  1.00 42.63           N
ATOM    347  CA  GLY A 491       9.318 -40.567  -1.713  1.00 45.22           C
ATOM    348  C   GLY A 491       9.343 -39.124  -2.220  1.00 32.64           C
ATOM    349  O   GLY A 491       8.353 -38.407  -2.077  1.00 32.69           O
ATOM    350  H   GLY A 491      10.679 -42.001  -2.507  1.00 51.16           H
ATOM    351  HA2 GLY A 491       8.283 -40.818  -1.501  1.00 54.26           H
ATOM    352  HA3 GLY A 491       9.902 -40.644  -0.796  1.00 54.26           H
ATOM    353  N   VAL A 492      10.462 -38.726  -2.837  1.00 26.04           N
ATOM    354  CA  VAL A 492      10.648 -37.432  -3.489  1.00 27.52           C
ATOM    355  C   VAL A 492       9.689 -37.269  -4.678  1.00 27.48           C
ATOM    356  O   VAL A 492       9.129 -36.189  -4.849  1.00 23.35           O
ATOM    357  CB  VAL A 492      12.131 -37.262  -3.889  1.00 24.77           C
ATOM    358  CG1 VAL A 492      12.377 -35.968  -4.677  1.00 23.42           C
ATOM    359  CG2 VAL A 492      13.038 -37.235  -2.650  1.00 29.18           C
ATOM    360  H   VAL A 492      11.236 -39.375  -2.882  1.00 31.25           H
ATOM    361  HA  VAL A 492      10.410 -36.656  -2.760  1.00 33.03           H
ATOM    362  HB  VAL A 492      12.431 -38.101  -4.516  1.00 29.72           H
ATOM    363 HG11 VAL A 492      13.439 -35.868  -4.900  1.00 28.11           H
ATOM    364 HG12 VAL A 492      11.830 -35.986  -5.619  1.00 28.11           H
ATOM    365 HG13 VAL A 492      12.057 -35.114  -4.088  1.00 28.11           H
ATOM    366 HG21 VAL A 492      14.081 -37.166  -2.960  1.00 35.02           H
ATOM    367 HG22 VAL A 492      12.793 -36.383  -2.020  1.00 35.02           H
ATOM    368 HG23 VAL A 492      12.921 -38.142  -2.063  1.00 35.02           H
ATOM    369  N   SER A 493       9.494 -38.311  -5.501  1.00 30.18           N
ATOM    370  CA  SER A 493       8.585 -38.273  -6.649  1.00 24.66           C
ATOM    371  C   SER A 493       7.131 -38.030  -6.222  1.00 25.94           C
ATOM    372  O   SER A 493       6.459 -37.192  -6.820  1.00 28.00           O
ATOM    373  CB  SER A 493       8.708 -39.563  -7.463  1.00 32.22           C
ATOM    374  OG  SER A 493       7.831 -39.511  -8.569  1.00 35.25           O
ATOM    375  H   SER A 493      10.016 -39.163  -5.343  1.00 36.21           H
ATOM    376  HA  SER A 493       8.901 -37.453  -7.293  1.00 29.59           H
ATOM    377  HB2 SER A 493       9.730 -39.687  -7.818  1.00 38.67           H
ATOM    378  HB3 SER A 493       8.441 -40.414  -6.838  1.00 38.67           H
ATOM    379  HG  SER A 493       7.800 -40.381  -8.976  1.00 42.30           H
ATOM    380  N   ILE A 494       6.643 -38.739  -5.194  1.00 26.96           N
ATOM    381  CA  ILE A 494       5.299 -38.541  -4.648  1.00 37.52           C
ATOM    382  C   ILE A 494       5.159 -37.130  -4.070  1.00 31.48           C
ATOM    383  O   ILE A 494       4.172 -36.463  -4.366  1.00 31.25           O
ATOM    384  CB  ILE A 494       4.939 -39.647  -3.624  1.00 33.48           C
ATOM    385  CG1 ILE A 494       4.859 -41.053  -4.263  1.00 49.09           C
ATOM    386  CG2 ILE A 494       3.626 -39.327  -2.883  1.00 38.69           C
ATOM    387  CD1 ILE A 494       3.788 -41.235  -5.340  1.00 41.45           C
ATOM    388  H   ILE A 494       7.237 -39.427  -4.751  1.00 32.36           H
ATOM    389  HA  ILE A 494       4.595 -38.611  -5.478  1.00 45.03           H
ATOM    390  HB  ILE A 494       5.734 -39.670  -2.877  1.00 40.17           H
ATOM    391 HG12 ILE A 494       5.817 -41.312  -4.707  1.00 58.91           H
ATOM    392 HG13 ILE A 494       4.661 -41.782  -3.479  1.00 58.91           H
ATOM    393 HG21 ILE A 494       3.341 -40.168  -2.250  1.00 46.43           H
ATOM    394 HG22 ILE A 494       3.753 -38.455  -2.243  1.00 46.43           H
ATOM    395 HG23 ILE A 494       2.827 -39.128  -3.597  1.00 46.43           H
ATOM    396 HD11 ILE A 494       3.821 -42.271  -5.667  1.00 49.74           H
ATOM    397 HD12 ILE A 494       2.794 -41.027  -4.945  1.00 49.74           H
ATOM    398 HD13 ILE A 494       3.990 -40.593  -6.197  1.00 49.74           H
ATOM    399  N   ARG A 495       6.135 -36.662  -3.277  1.00 38.03           N
ATOM    400  CA  ARG A 495       6.138 -35.309  -2.713  1.00 25.37           C
ATOM    401  C   ARG A 495       6.016 -34.238  -3.800  1.00 25.63           C
ATOM    402  O   ARG A 495       5.262 -33.283  -3.625  1.00 33.83           O
ATOM    403  CB  ARG A 495       7.391 -35.106  -1.848  1.00 36.92           C
ATOM    404  CG  ARG A 495       7.324 -33.790  -1.056  1.00 44.41           C
ATOM    405  CD  ARG A 495       8.510 -33.603  -0.104  1.00 31.34           C
ATOM    406  NE  ARG A 495       8.519 -34.608   0.969  1.00 34.76           N
ATOM    407  CZ  ARG A 495       9.332 -35.665   1.082  1.00 43.18           C
ATOM    408  NH1 ARG A 495      10.369 -35.884   0.275  1.00 28.48           N
ATOM    409  NH2 ARG A 495       9.091 -36.537   2.049  1.00 48.35           N1+
ATOM    410  H   ARG A 495       6.922 -37.264  -3.069  1.00 45.64           H
ATOM    411  HA  ARG A 495       5.262 -35.227  -2.067  1.00 30.45           H
ATOM    412  HB2 ARG A 495       7.464 -35.937  -1.147  1.00 44.31           H
ATOM    413  HB3 ARG A 495       8.282 -35.111  -2.477  1.00 44.31           H
ATOM    414  HG2 ARG A 495       7.308 -32.950  -1.750  1.00 53.30           H
ATOM    415  HG3 ARG A 495       6.401 -33.769  -0.474  1.00 53.30           H
ATOM    416  HD2 ARG A 495       9.420 -33.669  -0.692  1.00 37.61           H
ATOM    417  HD3 ARG A 495       8.472 -32.608   0.343  1.00 37.61           H
ATOM    418  HE  ARG A 495       7.761 -34.548   1.631  1.00 41.71           H
ATOM    419 HH11 ARG A 495      10.585 -35.236  -0.468  1.00 34.18           H
ATOM    420 HH12 ARG A 495      10.937 -36.712   0.410  1.00 34.18           H
ATOM    421 HH21 ARG A 495       8.318 -36.412   2.681  1.00 58.02           H
ATOM    422 HH22 ARG A 495       9.705 -37.339   2.154  1.00 58.02           H
ATOM    423  N   ARG A 496       6.717 -34.423  -4.927  1.00 25.81           N
ATOM    424  CA  ARG A 496       6.661 -33.540  -6.087  1.00 29.68           C
ATOM    425  C   ARG A 496       5.269 -33.516  -6.718  1.00 30.44           C
ATOM    426  O   ARG A 496       4.783 -32.437  -7.046  1.00 25.87           O
ATOM    427  CB  ARG A 496       7.724 -33.946  -7.116  1.00 30.87           C
ATOM    428  CG  ARG A 496       9.153 -33.550  -6.704  1.00 28.79           C
ATOM    429  CD  ARG A 496      10.169 -34.371  -7.502  1.00 21.67           C
ATOM    430  NE  ARG A 496      10.093 -34.063  -8.934  1.00 19.76           N
ATOM    431  CZ  ARG A 496      10.780 -33.116  -9.578  1.00 29.32           C
ATOM    432  NH1 ARG A 496      11.657 -32.329  -8.965  1.00 30.17           N
ATOM    433  NH2 ARG A 496      10.586 -32.952 -10.878  1.00 23.31           N1+
ATOM    434  H   ARG A 496       7.316 -35.236  -4.987  1.00 30.97           H
ATOM    435  HA  ARG A 496       6.881 -32.521  -5.763  1.00 35.62           H
ATOM    436  HB2 ARG A 496       7.667 -35.016  -7.309  1.00 37.05           H
ATOM    437  HB3 ARG A 496       7.499 -33.444  -8.056  1.00 37.05           H
ATOM    438  HG2 ARG A 496       9.312 -32.483  -6.861  1.00 34.55           H
ATOM    439  HG3 ARG A 496       9.311 -33.761  -5.647  1.00 34.55           H
ATOM    440  HD2 ARG A 496      11.175 -34.195  -7.131  1.00 26.01           H
ATOM    441  HD3 ARG A 496       9.964 -35.433  -7.362  1.00 26.01           H
ATOM    442  HE  ARG A 496       9.425 -34.596  -9.469  1.00 23.71           H
ATOM    443 HH11 ARG A 496      11.830 -32.430  -7.974  1.00 36.21           H
ATOM    444 HH12 ARG A 496      12.169 -31.641  -9.499  1.00 36.21           H
ATOM    445 HH21 ARG A 496       9.926 -33.528 -11.374  1.00 27.97           H
ATOM    446 HH22 ARG A 496      11.099 -32.230 -11.370  1.00 27.97           H
ATOM    447  N   GLN A 497       4.624 -34.682  -6.869  1.00 33.36           N
ATOM    448  CA  GLN A 497       3.276 -34.795  -7.440  1.00 32.45           C
ATOM    449  C   GLN A 497       2.222 -34.118  -6.556  1.00 31.53           C
ATOM    450  O   GLN A 497       1.326 -33.460  -7.081  1.00 31.90           O
ATOM    451  CB  GLN A 497       2.915 -36.266  -7.699  1.00 31.55           C
ATOM    452  CG  GLN A 497       3.764 -36.909  -8.809  1.00 29.62           C
ATOM    453  CD  GLN A 497       3.509 -38.415  -8.893  1.00 40.23           C
ATOM    454  OE1 GLN A 497       2.375 -38.849  -9.078  1.00 41.16           O
ATOM    455  NE2 GLN A 497       4.559 -39.224  -8.781  1.00 40.54           N
ATOM    456  H   GLN A 497       5.090 -35.535  -6.587  1.00 40.03           H
ATOM    457  HA  GLN A 497       3.278 -34.285  -8.405  1.00 38.94           H
ATOM    458  HB2 GLN A 497       3.030 -36.840  -6.778  1.00 37.86           H
ATOM    459  HB3 GLN A 497       1.866 -36.315  -7.997  1.00 37.86           H
ATOM    460  HG2 GLN A 497       3.423 -36.463  -9.743  1.00 35.55           H
ATOM    461  HG3 GLN A 497       4.824 -36.702  -8.673  1.00 35.55           H
ATOM    462 HE21 GLN A 497       5.483 -38.848  -8.630  1.00 48.64           H
ATOM    463 HE22 GLN A 497       4.429 -40.226  -8.864  1.00 48.64           H
ATOM    464  N   LEU A 498       2.327 -34.275  -5.228  1.00 33.41           N
ATOM    465  CA  LEU A 498       1.477 -33.603  -4.239  1.00 35.20           C
ATOM    466  C   LEU A 498       1.648 -32.087  -4.277  1.00 36.27           C
ATOM    467  O   LEU A 498       0.657 -31.361  -4.206  1.00 35.56           O
ATOM    468  CB  LEU A 498       1.808 -34.105  -2.825  1.00 30.76           C
ATOM    469  CG  LEU A 498       1.028 -35.346  -2.358  1.00 44.91           C
ATOM    470  CD1 LEU A 498       0.829 -36.433  -3.408  1.00 48.37           C
ATOM    471  CD2 LEU A 498       1.790 -35.976  -1.185  1.00 36.95           C
ATOM    472  H   LEU A 498       3.077 -34.855  -4.875  1.00 40.09           H
ATOM    473  HA  LEU A 498       0.435 -33.829  -4.466  1.00 42.24           H
ATOM    474  HB2 LEU A 498       2.875 -34.330  -2.802  1.00 36.91           H
ATOM    475  HB3 LEU A 498       1.634 -33.310  -2.098  1.00 36.91           H
ATOM    476  HG  LEU A 498       0.049 -35.024  -2.000  1.00 53.89           H
ATOM    477 HD11 LEU A 498       0.258 -37.235  -2.945  1.00 58.04           H
ATOM    478 HD12 LEU A 498       0.271 -36.059  -4.266  1.00 58.04           H
ATOM    479 HD13 LEU A 498       1.787 -36.825  -3.740  1.00 58.04           H
ATOM    480 HD21 LEU A 498       1.294 -36.896  -0.882  1.00 44.34           H
ATOM    481 HD22 LEU A 498       2.811 -36.222  -1.480  1.00 44.34           H
ATOM    482 HD23 LEU A 498       1.812 -35.281  -0.345  1.00 44.34           H
ATOM    483  N   LEU A 499       2.903 -31.625  -4.338  1.00 34.73           N
ATOM    484  CA  LEU A 499       3.233 -30.211  -4.371  1.00 30.68           C
ATOM    485  C   LEU A 499       2.662 -29.539  -5.620  1.00 29.36           C
ATOM    486  O   LEU A 499       2.133 -28.438  -5.505  1.00 33.45           O
ATOM    487  CB  LEU A 499       4.754 -30.026  -4.240  1.00 31.96           C
ATOM    488  CG  LEU A 499       5.197 -28.550  -4.299  1.00 36.11           C
ATOM    489  CD1 LEU A 499       4.573 -27.732  -3.161  1.00 33.70           C
ATOM    490  CD2 LEU A 499       6.724 -28.448  -4.198  1.00 34.67           C
ATOM    491  H   LEU A 499       3.669 -32.284  -4.344  1.00 41.68           H
ATOM    492  HA  LEU A 499       2.761 -29.757  -3.500  1.00 36.82           H
ATOM    493  HB2 LEU A 499       5.077 -30.454  -3.289  1.00 38.35           H
ATOM    494  HB3 LEU A 499       5.248 -30.573  -5.043  1.00 38.35           H
ATOM    495  HG  LEU A 499       4.895 -28.111  -5.251  1.00 43.33           H
ATOM    496 HD11 LEU A 499       4.948 -26.717  -3.233  1.00 40.44           H
ATOM    497 HD12 LEU A 499       3.489 -27.696  -3.249  1.00 40.44           H
ATOM    498 HD13 LEU A 499       4.849 -28.149  -2.191  1.00 40.44           H
ATOM    499 HD21 LEU A 499       7.032 -27.405  -4.285  1.00 41.60           H
ATOM    500 HD22 LEU A 499       7.058 -28.837  -3.238  1.00 41.60           H
ATOM    501 HD23 LEU A 499       7.189 -29.018  -4.999  1.00 41.60           H
ATOM    502  N   SER A 500       2.755 -30.201  -6.784  1.00 34.26           N
ATOM    503  CA  SER A 500       2.298 -29.697  -8.082  1.00 33.90           C
ATOM    504  C   SER A 500       0.837 -29.237  -8.073  1.00 42.11           C
ATOM    505  O   SER A 500       0.494 -28.312  -8.807  1.00 44.43           O
ATOM    506  CB  SER A 500       2.465 -30.780  -9.156  1.00 36.06           C
ATOM    507  OG  SER A 500       3.824 -31.109  -9.334  1.00 47.93           O
ATOM    508  H   SER A 500       3.216 -31.100  -6.780  1.00 41.12           H
ATOM    509  HA  SER A 500       2.911 -28.841  -8.363  1.00 40.67           H
ATOM    510  HB2 SER A 500       1.908 -31.673  -8.873  1.00 43.27           H
ATOM    511  HB3 SER A 500       2.071 -30.406 -10.102  1.00 43.27           H
ATOM    512  HG  SER A 500       4.134 -31.570  -8.548  1.00 57.52           H
ATOM    513  N   LYS A 501      -0.019 -29.887  -7.267  1.00 45.66           N
ATOM    514  CA  LYS A 501      -1.436 -29.540  -7.123  1.00 44.93           C
ATOM    515  C   LYS A 501      -1.645 -28.166  -6.476  1.00 44.48           C
ATOM    516  O   LYS A 501      -2.639 -27.507  -6.771  1.00 50.13           O
ATOM    517  CB  LYS A 501      -2.178 -30.595  -6.292  1.00 45.58           C
ATOM    518  CG  LYS A 501      -2.126 -32.029  -6.841  1.00 48.41           C
ATOM    519  CD  LYS A 501      -2.702 -32.962  -5.767  1.00 65.44           C
ATOM    520  CE  LYS A 501      -2.740 -34.419  -6.219  1.00 65.18           C
ATOM    521  NZ  LYS A 501      -3.385 -35.251  -5.188  1.00 71.34           N1+
ATOM    522  H   LYS A 501       0.336 -30.651  -6.708  1.00 54.79           H
ATOM    523  HA  LYS A 501      -1.882 -29.510  -8.119  1.00 53.92           H
ATOM    524  HB2 LYS A 501      -1.771 -30.587  -5.279  1.00 54.69           H
ATOM    525  HB3 LYS A 501      -3.226 -30.296  -6.230  1.00 54.69           H
ATOM    526  HG2 LYS A 501      -2.702 -32.097  -7.765  1.00 58.09           H
ATOM    527  HG3 LYS A 501      -1.094 -32.320  -7.038  1.00 58.09           H
ATOM    528  HD2 LYS A 501      -2.090 -32.893  -4.866  1.00 78.53           H
ATOM    529  HD3 LYS A 501      -3.717 -32.641  -5.527  1.00 78.53           H
ATOM    530  HE2 LYS A 501      -3.262 -34.518  -7.172  1.00 78.21           H
ATOM    531  HE3 LYS A 501      -1.708 -34.751  -6.345  1.00 78.21           H
ATOM    532  HZ1 LYS A 501      -3.663 -36.139  -5.583  1.00 85.60           H
ATOM    533  HZ2 LYS A 501      -2.743 -35.428  -4.426  1.00 85.60           H
ATOM    534  HZ3 LYS A 501      -4.203 -34.785  -4.821  1.00 85.60           H
ATOM    535  N   LYS A 502      -0.739 -27.766  -5.571  1.00 47.18           N
ATOM    536  CA  LYS A 502      -0.760 -26.487  -4.851  1.00 37.85           C
ATOM    537  C   LYS A 502      -0.109 -25.343  -5.641  1.00 45.74           C
ATOM    538  O   LYS A 502      -0.077 -24.219  -5.144  1.00 41.56           O
ATOM    539  CB  LYS A 502      -0.127 -26.638  -3.451  1.00 39.61           C
ATOM    540  CG  LYS A 502      -1.083 -27.281  -2.432  1.00 53.75           C
ATOM    541  CD  LYS A 502      -0.996 -28.813  -2.355  1.00 50.77           C
ATOM    542  CE  LYS A 502       0.242 -29.329  -1.613  1.00 52.62           C
ATOM    543  NZ  LYS A 502       0.229 -28.956  -0.185  1.00 57.33           N1+
ATOM    544  H   LYS A 502       0.052 -28.371  -5.404  1.00 56.62           H
ATOM    545  HA  LYS A 502      -1.796 -26.175  -4.711  1.00 45.41           H
ATOM    546  HB2 LYS A 502       0.806 -27.197  -3.523  1.00 47.54           H
ATOM    547  HB3 LYS A 502       0.120 -25.650  -3.059  1.00 47.54           H
ATOM    548  HG2 LYS A 502      -0.824 -26.880  -1.452  1.00 64.50           H
ATOM    549  HG3 LYS A 502      -2.112 -26.973  -2.628  1.00 64.50           H
ATOM    550  HD2 LYS A 502      -1.894 -29.190  -1.861  1.00 60.92           H
ATOM    551  HD3 LYS A 502      -0.984 -29.225  -3.362  1.00 60.92           H
ATOM    552  HE2 LYS A 502       0.320 -30.412  -1.717  1.00 63.14           H
ATOM    553  HE3 LYS A 502       1.116 -28.873  -2.081  1.00 63.14           H
ATOM    554  HZ1 LYS A 502       0.901 -29.513   0.323  1.00 68.80           H
ATOM    555  HZ2 LYS A 502       0.466 -27.978  -0.090  1.00 68.80           H
ATOM    556  HZ3 LYS A 502      -0.694 -29.109   0.197  1.00 68.80           H
ATOM    557  N   LEU A 503       0.422 -25.620  -6.840  1.00 42.66           N
ATOM    558  CA  LEU A 503       1.055 -24.620  -7.689  1.00 42.29           C
ATOM    559  C   LEU A 503       0.049 -24.063  -8.695  1.00 42.54           C
ATOM    560  O   LEU A 503      -0.661 -24.813  -9.367  1.00 39.69           O
ATOM    561  CB  LEU A 503       2.291 -25.210  -8.389  1.00 35.77           C
ATOM    562  CG  LEU A 503       3.369 -25.750  -7.425  1.00 29.89           C
ATOM    563  CD1 LEU A 503       4.583 -26.234  -8.221  1.00 30.58           C
ATOM    564  CD2 LEU A 503       3.827 -24.726  -6.375  1.00 41.73           C
ATOM    565  H   LEU A 503       0.343 -26.557  -7.207  1.00 51.19           H
ATOM    566  HA  LEU A 503       1.398 -23.788  -7.074  1.00 50.74           H
ATOM    567  HB2 LEU A 503       1.973 -26.016  -9.050  1.00 42.92           H
ATOM    568  HB3 LEU A 503       2.735 -24.428  -9.008  1.00 42.92           H
ATOM    569  HG  LEU A 503       2.962 -26.609  -6.902  1.00 35.87           H
ATOM    570 HD11 LEU A 503       5.292 -26.722  -7.552  1.00 36.70           H
ATOM    571 HD12 LEU A 503       4.270 -26.951  -8.981  1.00 36.70           H
ATOM    572 HD13 LEU A 503       5.062 -25.382  -8.698  1.00 36.70           H
ATOM    573 HD21 LEU A 503       4.595 -25.167  -5.741  1.00 50.08           H
ATOM    574 HD22 LEU A 503       4.225 -23.844  -6.874  1.00 50.08           H
ATOM    575 HD23 LEU A 503       2.998 -24.434  -5.732  1.00 50.08           H
ATOM    576  N   SER A 504       0.036 -22.731  -8.810  1.00 37.96           N
ATOM    577  CA  SER A 504      -0.707 -21.999  -9.833  1.00 42.11           C
ATOM    578  C   SER A 504      -0.216 -22.316 -11.252  1.00 41.46           C
ATOM    579  O   SER A 504      -0.975 -22.168 -12.207  1.00 39.88           O
ATOM    580  CB  SER A 504      -0.642 -20.498  -9.522  1.00 49.35           C
ATOM    581  OG  SER A 504       0.694 -20.040  -9.446  1.00 47.03           O
ATOM    582  H   SER A 504       0.646 -22.187  -8.215  1.00 45.55           H
ATOM    583  HA  SER A 504      -1.754 -22.300  -9.773  1.00 50.53           H
ATOM    584  HB2 SER A 504      -1.180 -19.935 -10.285  1.00 59.21           H
ATOM    585  HB3 SER A 504      -1.121 -20.325  -8.557  1.00 59.21           H
ATOM    586  HG  SER A 504       1.038 -19.890 -10.335  1.00 56.43           H
ATOM    587  N   GLU A 505       1.041 -22.763 -11.377  1.00 39.42           N
ATOM    588  CA  GLU A 505       1.645 -23.281 -12.598  1.00 37.15           C
ATOM    589  C   GLU A 505       2.099 -24.735 -12.317  1.00 38.91           C
ATOM    590  O   GLU A 505       3.236 -24.945 -11.892  1.00 46.00           O
ATOM    591  CB  GLU A 505       2.796 -22.355 -13.050  1.00 40.64           C
ATOM    592  CG  GLU A 505       2.360 -20.900 -13.348  1.00 54.79           C
ATOM    593  CD  GLU A 505       3.099 -19.868 -12.483  1.00 62.69           C
ATOM    594  OE1 GLU A 505       4.335 -19.754 -12.656  1.00 39.79           O
ATOM    595  OE2 GLU A 505       2.408 -19.192 -11.688  1.00 55.72           O1-
ATOM    596  H   GLU A 505       1.603 -22.817 -10.541  1.00 47.31           H
ATOM    597  HA  GLU A 505       0.902 -23.293 -13.396  1.00 44.58           H
ATOM    598  HB2 GLU A 505       3.554 -22.339 -12.265  1.00 48.77           H
ATOM    599  HB3 GLU A 505       3.256 -22.775 -13.945  1.00 48.77           H
ATOM    600  HG2 GLU A 505       2.611 -20.711 -14.392  1.00 65.75           H
ATOM    601  HG3 GLU A 505       1.284 -20.786 -13.209  1.00 65.75           H
ATOM    602  N   PRO A 506       1.232 -25.759 -12.494  1.00 47.40           N
ATOM    603  CA  PRO A 506       1.503 -27.140 -12.064  1.00 43.48           C
ATOM    604  C   PRO A 506       2.731 -27.839 -12.666  1.00 30.13           C
ATOM    605  O   PRO A 506       3.195 -28.825 -12.098  1.00 39.58           O
ATOM    606  CB  PRO A 506       0.251 -27.923 -12.478  1.00 50.79           C
ATOM    607  CG  PRO A 506      -0.853 -26.884 -12.349  1.00 43.06           C
ATOM    608  CD  PRO A 506      -0.165 -25.633 -12.894  1.00 43.42           C
ATOM    609  HA  PRO A 506       1.542 -27.161 -10.975  1.00 52.17           H
ATOM    610  HB2 PRO A 506       0.352 -28.180 -13.536  1.00 60.95           H
ATOM    611  HB3 PRO A 506       0.064 -28.822 -11.889  1.00 60.95           H
ATOM    612  HG2 PRO A 506      -1.709 -27.129 -12.978  1.00 51.67           H
ATOM    613  HG3 PRO A 506      -1.151 -26.782 -11.305  1.00 51.67           H
ATOM    614  HD2 PRO A 506      -0.239 -25.603 -13.982  1.00 52.10           H
ATOM    615  HD3 PRO A 506      -0.649 -24.774 -12.430  1.00 52.10           H
ATOM    616  N   SER A 507       3.250 -27.356 -13.801  1.00 31.31           N
ATOM    617  CA  SER A 507       4.425 -27.908 -14.477  1.00 31.79           C
ATOM    618  C   SER A 507       5.751 -27.227 -14.082  1.00 37.49           C
ATOM    619  O   SER A 507       6.768 -27.463 -14.737  1.00 36.06           O
ATOM    620  CB  SER A 507       4.192 -27.909 -15.993  1.00 40.39           C
ATOM    621  OG  SER A 507       3.984 -26.594 -16.466  1.00 45.32           O
ATOM    622  H   SER A 507       2.821 -26.545 -14.223  1.00 37.57           H
ATOM    623  HA  SER A 507       4.524 -28.956 -14.192  1.00 38.15           H
ATOM    624  HB2 SER A 507       5.067 -28.335 -16.487  1.00 48.47           H
ATOM    625  HB3 SER A 507       3.325 -28.525 -16.236  1.00 48.47           H
ATOM    626  HG  SER A 507       4.084 -26.593 -17.422  1.00 54.39           H
ATOM    627  N   SER A 508       5.757 -26.416 -13.007  1.00 37.34           N
ATOM    628  CA  SER A 508       6.943 -25.713 -12.508  1.00 36.31           C
ATOM    629  C   SER A 508       8.112 -26.648 -12.204  1.00 32.08           C
ATOM    630  O   SER A 508       9.244 -26.231 -12.382  1.00 32.02           O
ATOM    631  CB  SER A 508       6.635 -24.950 -11.216  1.00 30.68           C
ATOM    632  OG  SER A 508       5.778 -23.861 -11.454  1.00 40.31           O
ATOM    633  H   SER A 508       4.886 -26.249 -12.524  1.00 44.80           H
ATOM    634  HA  SER A 508       7.276 -24.996 -13.261  1.00 43.58           H
ATOM    635  HB2 SER A 508       6.179 -25.629 -10.499  1.00 36.82           H
ATOM    636  HB3 SER A 508       7.566 -24.570 -10.793  1.00 36.82           H
ATOM    637  HG  SER A 508       4.891 -24.189 -11.635  1.00 48.37           H
ATOM    638  N   LEU A 509       7.859 -27.864 -11.702  1.00 29.43           N
ATOM    639  CA  LEU A 509       8.886 -28.810 -11.255  1.00 27.94           C
ATOM    640  C   LEU A 509       9.580 -29.581 -12.385  1.00 30.24           C
ATOM    641  O   LEU A 509      10.504 -30.338 -12.097  1.00 40.88           O
ATOM    642  CB  LEU A 509       8.259 -29.765 -10.218  1.00 24.87           C
ATOM    643  CG  LEU A 509       8.516 -29.404  -8.740  1.00 40.08           C
ATOM    644  CD1 LEU A 509       8.305 -27.927  -8.390  1.00 37.71           C
ATOM    645  CD2 LEU A 509       7.570 -30.241  -7.869  1.00 40.53           C
ATOM    646  H   LEU A 509       6.895 -28.132 -11.569  1.00 35.31           H
ATOM    647  HA  LEU A 509       9.676 -28.247 -10.757  1.00 33.53           H
ATOM    648  HB2 LEU A 509       7.180 -29.787 -10.382  1.00 29.85           H
ATOM    649  HB3 LEU A 509       8.620 -30.781 -10.381  1.00 29.85           H
ATOM    650  HG  LEU A 509       9.543 -29.673  -8.488  1.00 48.10           H
ATOM    651 HD11 LEU A 509       8.402 -27.795  -7.311  1.00 45.25           H
ATOM    652 HD12 LEU A 509       9.057 -27.311  -8.882  1.00 45.25           H
ATOM    653 HD13 LEU A 509       7.312 -27.605  -8.701  1.00 45.25           H
ATOM    654 HD21 LEU A 509       7.874 -30.177  -6.825  1.00 48.64           H
ATOM    655 HD22 LEU A 509       6.541 -29.893  -7.974  1.00 48.64           H
ATOM    656 HD23 LEU A 509       7.620 -31.279  -8.182  1.00 48.64           H
ATOM    657  N   GLN A 510       9.135 -29.432 -13.639  1.00 33.40           N
ATOM    658  CA  GLN A 510       9.597 -30.214 -14.786  1.00 32.84           C
ATOM    659  C   GLN A 510      11.129 -30.217 -14.922  1.00 36.94           C
ATOM    660  O   GLN A 510      11.728 -31.282 -15.057  1.00 30.79           O
ATOM    661  CB  GLN A 510       8.906 -29.675 -16.048  1.00 37.00           C
ATOM    662  CG  GLN A 510       9.356 -30.388 -17.330  1.00 49.06           C
ATOM    663  CD  GLN A 510       8.479 -29.997 -18.520  1.00 57.98           C
ATOM    664  OE1 GLN A 510       8.146 -28.833 -18.715  1.00 59.90           O
ATOM    665  NE2 GLN A 510       8.112 -30.969 -19.350  1.00 70.61           N
ATOM    666  H   GLN A 510       8.407 -28.752 -13.814  1.00 40.08           H
ATOM    667  HA  GLN A 510       9.267 -31.244 -14.642  1.00 39.41           H
ATOM    668  HB2 GLN A 510       7.826 -29.795 -15.940  1.00 44.40           H
ATOM    669  HB3 GLN A 510       9.121 -28.609 -16.146  1.00 44.40           H
ATOM    670  HG2 GLN A 510      10.370 -30.047 -17.542  1.00 58.87           H
ATOM    671  HG3 GLN A 510       9.351 -31.469 -17.187  1.00 58.87           H
ATOM    672 HE21 GLN A 510       8.401 -31.919 -19.180  1.00 84.73           H
ATOM    673 HE22 GLN A 510       7.554 -30.730 -20.156  1.00 84.73           H
ATOM    674  N   TYR A 511      11.749 -29.031 -14.872  1.00 30.51           N
ATOM    675  CA  TYR A 511      13.188 -28.852 -15.021  1.00 23.33           C
ATOM    676  C   TYR A 511      13.951 -28.801 -13.687  1.00 26.69           C
ATOM    677  O   TYR A 511      15.154 -28.544 -13.700  1.00 25.79           O
ATOM    678  CB  TYR A 511      13.448 -27.632 -15.913  1.00 37.07           C
ATOM    679  CG  TYR A 511      13.006 -27.856 -17.349  1.00 33.75           C
ATOM    680  CD1 TYR A 511      11.800 -27.307 -17.828  1.00 38.79           C
ATOM    681  CD2 TYR A 511      13.787 -28.666 -18.196  1.00 46.60           C
ATOM    682  CE1 TYR A 511      11.367 -27.578 -19.138  1.00 52.86           C
ATOM    683  CE2 TYR A 511      13.367 -28.933 -19.512  1.00 46.27           C
ATOM    684  CZ  TYR A 511      12.149 -28.394 -19.986  1.00 46.51           C
ATOM    685  OH  TYR A 511      11.735 -28.650 -21.259  1.00 62.56           O
ATOM    686  H   TYR A 511      11.188 -28.195 -14.774  1.00 36.61           H
ATOM    687  HA  TYR A 511      13.590 -29.711 -15.558  1.00 28.00           H
ATOM    688  HB2 TYR A 511      12.941 -26.765 -15.491  1.00 44.49           H
ATOM    689  HB3 TYR A 511      14.518 -27.424 -15.923  1.00 44.49           H
ATOM    690  HD1 TYR A 511      11.199 -26.677 -17.193  1.00 46.54           H
ATOM    691  HD2 TYR A 511      14.712 -29.090 -17.832  1.00 55.92           H
ATOM    692  HE1 TYR A 511      10.438 -27.158 -19.497  1.00 63.44           H
ATOM    693  HE2 TYR A 511      13.974 -29.552 -20.155  1.00 55.53           H
ATOM    694  HH  TYR A 511      12.387 -29.136 -21.767  1.00 75.07           H
ATOM    695  N   LEU A 512      13.291 -29.082 -12.551  1.00 29.62           N
ATOM    696  CA  LEU A 512      13.960 -29.264 -11.261  1.00 24.87           C
ATOM    697  C   LEU A 512      14.357 -30.750 -11.186  1.00 26.69           C
ATOM    698  O   LEU A 512      13.467 -31.591 -11.074  1.00 30.37           O
ATOM    699  CB  LEU A 512      12.993 -28.852 -10.123  1.00 20.01           C
ATOM    700  CG  LEU A 512      13.585 -28.465  -8.743  1.00 31.81           C
ATOM    701  CD1 LEU A 512      13.068 -29.374  -7.622  1.00 35.99           C
ATOM    702  CD2 LEU A 512      15.112 -28.404  -8.658  1.00 30.41           C
ATOM    703  H   LEU A 512      12.308 -29.308 -12.604  1.00 35.55           H
ATOM    704  HA  LEU A 512      14.835 -28.619 -11.237  1.00 29.84           H
ATOM    705  HB2 LEU A 512      12.436 -27.982 -10.468  1.00 24.02           H
ATOM    706  HB3 LEU A 512      12.239 -29.628  -9.987  1.00 24.02           H
ATOM    707  HG  LEU A 512      13.228 -27.459  -8.512  1.00 38.17           H
ATOM    708 HD11 LEU A 512      13.407 -28.994  -6.658  1.00 43.19           H
ATOM    709 HD12 LEU A 512      11.978 -29.387  -7.625  1.00 43.19           H
ATOM    710 HD13 LEU A 512      13.450 -30.385  -7.761  1.00 43.19           H
ATOM    711 HD21 LEU A 512      15.412 -28.049  -7.672  1.00 36.50           H
ATOM    712 HD22 LEU A 512      15.526 -29.399  -8.815  1.00 36.50           H
ATOM    713 HD23 LEU A 512      15.507 -27.708  -9.398  1.00 36.50           H
ATOM    714  N   PRO A 513      15.648 -31.120 -11.250  1.00 26.73           N
ATOM    715  CA  PRO A 513      16.023 -32.526 -11.279  1.00 26.11           C
ATOM    716  C   PRO A 513      15.924 -33.158  -9.887  1.00 26.39           C
ATOM    717  O   PRO A 513      15.915 -32.460  -8.871  1.00 25.49           O
ATOM    718  CB  PRO A 513      17.473 -32.509 -11.772  1.00 31.69           C
ATOM    719  CG  PRO A 513      18.018 -31.181 -11.258  1.00 25.80           C
ATOM    720  CD  PRO A 513      16.811 -30.263 -11.436  1.00 26.01           C
ATOM    721  HA  PRO A 513      15.460 -33.078 -12.032  1.00 31.33           H
ATOM    722  HB2 PRO A 513      18.064 -33.366 -11.459  1.00 38.03           H
ATOM    723  HB3 PRO A 513      17.440 -32.464 -12.862  1.00 38.03           H
ATOM    724  HG2 PRO A 513      18.320 -31.281 -10.217  1.00 30.96           H
ATOM    725  HG3 PRO A 513      18.843 -30.820 -11.871  1.00 30.96           H
ATOM    726  HD2 PRO A 513      16.862 -29.473 -10.688  1.00 31.21           H
ATOM    727  HD3 PRO A 513      16.818 -29.877 -12.454  1.00 31.21           H
ATOM    728  N   TYR A 514      15.823 -34.492  -9.859  1.00 22.19           N
ATOM    729  CA  TYR A 514      15.689 -35.277  -8.632  1.00 28.24           C
ATOM    730  C   TYR A 514      16.185 -36.723  -8.787  1.00 22.64           C
ATOM    731  O   TYR A 514      16.467 -37.356  -7.776  1.00 33.12           O
ATOM    732  CB  TYR A 514      14.230 -35.251  -8.147  1.00 31.66           C
ATOM    733  CG  TYR A 514      13.293 -36.216  -8.853  1.00 37.56           C
ATOM    734  CD1 TYR A 514      12.958 -37.441  -8.242  1.00 39.71           C
ATOM    735  CD2 TYR A 514      12.744 -35.885 -10.107  1.00 34.58           C
ATOM    736  CE1 TYR A 514      12.077 -38.333  -8.877  1.00 33.47           C
ATOM    737  CE2 TYR A 514      11.852 -36.767 -10.745  1.00 39.29           C
ATOM    738  CZ  TYR A 514      11.517 -37.997 -10.129  1.00 42.50           C
ATOM    739  OH  TYR A 514      10.668 -38.864 -10.749  1.00 57.03           O
ATOM    740  H   TYR A 514      15.836 -34.993 -10.734  1.00 26.63           H
ATOM    741  HA  TYR A 514      16.310 -34.802  -7.872  1.00 33.88           H
ATOM    742  HB2 TYR A 514      14.232 -35.503  -7.087  1.00 38.00           H
ATOM    743  HB3 TYR A 514      13.835 -34.238  -8.232  1.00 38.00           H
ATOM    744  HD1 TYR A 514      13.382 -37.706  -7.283  1.00 47.66           H
ATOM    745  HD2 TYR A 514      13.000 -34.945 -10.577  1.00 41.49           H
ATOM    746  HE1 TYR A 514      11.843 -39.280  -8.413  1.00 40.16           H
ATOM    747  HE2 TYR A 514      11.435 -36.508 -11.706  1.00 47.15           H
ATOM    748  HH  TYR A 514      10.212 -38.473 -11.495  1.00 68.43           H
ATOM    749  N   ARG A 515      16.259 -37.268 -10.010  1.00 32.61           N
ATOM    750  CA  ARG A 515      16.659 -38.660 -10.252  1.00 37.93           C
ATOM    751  C   ARG A 515      18.174 -38.840 -10.169  1.00 39.92           C
ATOM    752  O   ARG A 515      18.933 -37.895 -10.386  1.00 36.84           O
ATOM    753  CB  ARG A 515      16.176 -39.124 -11.633  1.00 41.51           C
ATOM    754  CG  ARG A 515      14.648 -39.094 -11.782  1.00 43.66           C
ATOM    755  CD  ARG A 515      14.282 -39.630 -13.170  1.00 52.79           C
ATOM    756  NE  ARG A 515      12.868 -39.385 -13.487  1.00 65.62           N
ATOM    757  CZ  ARG A 515      12.345 -39.355 -14.720  1.00 67.05           C
ATOM    758  NH1 ARG A 515      13.087 -39.594 -15.803  1.00 64.37           N
ATOM    759  NH2 ARG A 515      11.054 -39.076 -14.878  1.00 71.62           N1+
ATOM    760  H   ARG A 515      16.024 -36.707 -10.813  1.00 39.14           H
ATOM    761  HA  ARG A 515      16.194 -39.308  -9.507  1.00 45.52           H
ATOM    762  HB2 ARG A 515      16.631 -38.495 -12.400  1.00 49.81           H
ATOM    763  HB3 ARG A 515      16.514 -40.150 -11.794  1.00 49.81           H
ATOM    764  HG2 ARG A 515      14.189 -39.721 -11.017  1.00 52.39           H
ATOM    765  HG3 ARG A 515      14.283 -38.073 -11.674  1.00 52.39           H
ATOM    766  HD2 ARG A 515      14.912 -39.136 -13.912  1.00 63.34           H
ATOM    767  HD3 ARG A 515      14.477 -40.703 -13.202  1.00 63.34           H
ATOM    768  HE  ARG A 515      12.258 -39.219 -12.701  1.00 78.75           H
ATOM    769 HH11 ARG A 515      14.068 -39.807 -15.695  1.00 77.25           H
ATOM    770 HH12 ARG A 515      12.677 -39.564 -16.723  1.00 77.25           H
ATOM    771 HH21 ARG A 515      10.475 -38.893 -14.074  1.00 85.94           H
ATOM    772 HH22 ARG A 515      10.657 -39.050 -15.805  1.00 85.94           H
ATOM    773  N   ASP A 516      18.585 -40.071  -9.854  1.00 44.14           N
ATOM    774  CA  ASP A 516      19.975 -40.531  -9.872  1.00 46.09           C
ATOM    775  C   ASP A 516      20.836 -39.852  -8.791  1.00 46.71           C
ATOM    776  O   ASP A 516      22.043 -39.669  -8.959  1.00 45.72           O
ATOM    777  CB  ASP A 516      20.586 -40.432 -11.285  1.00 59.74           C
ATOM    778  CG  ASP A 516      19.837 -41.196 -12.381  1.00 63.13           C
ATOM    779  OD1 ASP A 516      18.944 -42.007 -12.050  1.00 63.75           O
ATOM    780  OD2 ASP A 516      20.191 -40.966 -13.557  1.00 70.18           O1-
ATOM    781  H   ASP A 516      17.882 -40.779  -9.687  1.00 52.97           H
ATOM    782  HA  ASP A 516      19.954 -41.591  -9.615  1.00 55.31           H
ATOM    783  HB2 ASP A 516      20.723 -39.395 -11.593  1.00 71.69           H
ATOM    784  HB3 ASP A 516      21.599 -40.835 -11.261  1.00 71.69           H
ATOM    785  N   TYR A 517      20.213 -39.517  -7.655  1.00 44.17           N
ATOM    786  CA  TYR A 517      20.856 -38.830  -6.549  1.00 48.15           C
ATOM    787  C   TYR A 517      20.690 -39.630  -5.253  1.00 46.31           C
ATOM    788  O   TYR A 517      19.607 -40.132  -4.948  1.00 41.36           O
ATOM    789  CB  TYR A 517      20.275 -37.416  -6.448  1.00 46.26           C
ATOM    790  CG  TYR A 517      20.979 -36.602  -5.388  1.00 44.07           C
ATOM    791  CD1 TYR A 517      22.209 -35.976  -5.667  1.00 31.05           C
ATOM    792  CD2 TYR A 517      20.458 -36.583  -4.084  1.00 40.27           C
ATOM    793  CE1 TYR A 517      22.926 -35.341  -4.637  1.00 37.86           C
ATOM    794  CE2 TYR A 517      21.158 -35.941  -3.055  1.00 40.83           C
ATOM    795  CZ  TYR A 517      22.393 -35.310  -3.326  1.00 42.72           C
ATOM    796  OH  TYR A 517      23.077 -34.694  -2.324  1.00 44.46           O
ATOM    797  H   TYR A 517      19.228 -39.726  -7.564  1.00 53.00           H
ATOM    798  HA  TYR A 517      21.923 -38.727  -6.746  1.00 57.78           H
ATOM    799  HB2 TYR A 517      20.398 -36.917  -7.408  1.00 55.51           H
ATOM    800  HB3 TYR A 517      19.207 -37.475  -6.222  1.00 55.51           H
ATOM    801  HD1 TYR A 517      22.613 -36.022  -6.669  1.00 37.26           H
ATOM    802  HD2 TYR A 517      19.540 -37.099  -3.854  1.00 48.33           H
ATOM    803  HE1 TYR A 517      23.884 -34.894  -4.855  1.00 45.44           H
ATOM    804  HE2 TYR A 517      20.760 -35.959  -2.057  1.00 49.00           H
ATOM    805  HH  TYR A 517      22.574 -34.622  -1.512  1.00 53.35           H
ATOM    806  N   ASN A 518      21.786 -39.735  -4.490  1.00 44.95           N
ATOM    807  CA  ASN A 518      21.851 -40.514  -3.264  1.00 42.80           C
ATOM    808  C   ASN A 518      21.279 -39.714  -2.088  1.00 50.24           C
ATOM    809  O   ASN A 518      21.995 -38.995  -1.387  1.00 51.80           O
ATOM    810  CB  ASN A 518      23.300 -40.969  -3.024  1.00 58.76           C
ATOM    811  CG  ASN A 518      23.417 -41.942  -1.849  1.00 61.82           C
ATOM    812  OD1 ASN A 518      22.423 -42.454  -1.342  1.00 63.29           O
ATOM    813  ND2 ASN A 518      24.644 -42.244  -1.431  1.00 63.06           N
ATOM    814  H   ASN A 518      22.630 -39.274  -4.794  1.00 53.94           H
ATOM    815  HA  ASN A 518      21.240 -41.408  -3.408  1.00 51.36           H
ATOM    816  HB2 ASN A 518      23.654 -41.481  -3.920  1.00 70.52           H
ATOM    817  HB3 ASN A 518      23.943 -40.105  -2.849  1.00 70.52           H
ATOM    818 HD21 ASN A 518      24.757 -42.899  -0.672  1.00 75.67           H
ATOM    819 HD22 ASN A 518      25.447 -41.817  -1.866  1.00 75.67           H
ATOM    820  N   TYR A 519      19.976 -39.884  -1.857  1.00 31.25           N
ATOM    821  CA  TYR A 519      19.272 -39.222  -0.773  1.00 39.79           C
ATOM    822  C   TYR A 519      19.562 -39.816   0.603  1.00 43.40           C
ATOM    823  O   TYR A 519      19.259 -39.144   1.580  1.00 37.60           O
ATOM    824  CB  TYR A 519      17.768 -39.208  -1.056  1.00 30.42           C
ATOM    825  CG  TYR A 519      17.376 -38.323  -2.221  1.00 38.88           C
ATOM    826  CD1 TYR A 519      17.009 -38.894  -3.455  1.00 37.09           C
ATOM    827  CD2 TYR A 519      17.390 -36.923  -2.068  1.00 36.41           C
ATOM    828  CE1 TYR A 519      16.663 -38.071  -4.538  1.00 30.14           C
ATOM    829  CE2 TYR A 519      17.064 -36.094  -3.154  1.00 26.19           C
ATOM    830  CZ  TYR A 519      16.699 -36.666  -4.389  1.00 35.44           C
ATOM    831  OH  TYR A 519      16.419 -35.857  -5.441  1.00 29.81           O
ATOM    832  H   TYR A 519      19.438 -40.457  -2.492  1.00 37.50           H
ATOM    833  HA  TYR A 519      19.601 -38.183  -0.745  1.00 47.74           H
ATOM    834  HB2 TYR A 519      17.441 -40.229  -1.240  1.00 36.51           H
ATOM    835  HB3 TYR A 519      17.245 -38.836  -0.176  1.00 36.51           H
ATOM    836  HD1 TYR A 519      17.001 -39.967  -3.581  1.00 44.51           H
ATOM    837  HD2 TYR A 519      17.670 -36.484  -1.121  1.00 43.70           H
ATOM    838  HE1 TYR A 519      16.396 -38.517  -5.485  1.00 36.17           H
ATOM    839  HE2 TYR A 519      17.118 -35.020  -3.063  1.00 31.43           H
ATOM    840  HH  TYR A 519      16.327 -36.358  -6.257  1.00 35.77           H
ATOM    841  N   SER A 520      20.103 -41.040   0.724  1.00 37.79           N
ATOM    842  CA  SER A 520      20.269 -41.683   2.035  1.00 50.08           C
ATOM    843  C   SER A 520      21.174 -40.885   2.990  1.00 47.89           C
ATOM    844  O   SER A 520      20.971 -40.946   4.200  1.00 40.38           O
ATOM    845  CB  SER A 520      20.735 -43.138   1.889  1.00 49.99           C
ATOM    846  OG  SER A 520      22.035 -43.231   1.346  1.00 51.25           O
ATOM    847  H   SER A 520      20.364 -41.557  -0.103  1.00 45.35           H
ATOM    848  HA  SER A 520      19.281 -41.719   2.495  1.00 60.10           H
ATOM    849  HB2 SER A 520      20.741 -43.601   2.876  1.00 59.99           H
ATOM    850  HB3 SER A 520      20.039 -43.687   1.253  1.00 59.99           H
ATOM    851  HG  SER A 520      22.001 -43.015   0.408  1.00 61.50           H
ATOM    852  N   LEU A 521      22.153 -40.137   2.451  1.00 41.10           N
ATOM    853  CA  LEU A 521      23.039 -39.249   3.212  1.00 50.09           C
ATOM    854  C   LEU A 521      22.374 -37.896   3.551  1.00 53.31           C
ATOM    855  O   LEU A 521      22.834 -37.207   4.461  1.00 47.74           O
ATOM    856  CB  LEU A 521      24.350 -39.020   2.431  1.00 40.40           C
ATOM    857  CG  LEU A 521      25.399 -40.156   2.439  1.00 49.93           C
ATOM    858  CD1 LEU A 521      24.860 -41.547   2.078  1.00 49.35           C
ATOM    859  CD2 LEU A 521      26.503 -39.790   1.435  1.00 42.61           C
ATOM    860  H   LEU A 521      22.273 -40.161   1.449  1.00 49.32           H
ATOM    861  HA  LEU A 521      23.295 -39.738   4.153  1.00 60.10           H
ATOM    862  HB2 LEU A 521      24.087 -38.791   1.396  1.00 48.48           H
ATOM    863  HB3 LEU A 521      24.839 -38.141   2.847  1.00 48.48           H
ATOM    864  HG  LEU A 521      25.840 -40.209   3.436  1.00 59.92           H
ATOM    865 HD11 LEU A 521      25.685 -42.255   1.988  1.00 59.22           H
ATOM    866 HD12 LEU A 521      24.192 -41.903   2.862  1.00 59.22           H
ATOM    867 HD13 LEU A 521      24.320 -41.499   1.134  1.00 59.22           H
ATOM    868 HD21 LEU A 521      27.327 -40.501   1.506  1.00 51.13           H
ATOM    869 HD22 LEU A 521      26.109 -39.794   0.418  1.00 51.13           H
ATOM    870 HD23 LEU A 521      26.881 -38.795   1.659  1.00 51.13           H
ATOM    871  N   VAL A 522      21.346 -37.494   2.787  1.00 36.11           N
ATOM    872  CA  VAL A 522      20.627 -36.224   2.921  1.00 35.26           C
ATOM    873  C   VAL A 522      19.468 -36.321   3.913  1.00 40.65           C
ATOM    874  O   VAL A 522      19.301 -35.418   4.733  1.00 41.07           O
ATOM    875  CB  VAL A 522      20.142 -35.728   1.541  1.00 40.41           C
ATOM    876  CG1 VAL A 522      19.217 -34.504   1.630  1.00 43.03           C
ATOM    877  CG2 VAL A 522      21.348 -35.357   0.668  1.00 40.23           C
ATOM    878  H   VAL A 522      21.025 -38.122   2.065  1.00 43.33           H
ATOM    879  HA  VAL A 522      21.329 -35.485   3.306  1.00 42.31           H
ATOM    880  HB  VAL A 522      19.595 -36.532   1.047  1.00 48.49           H
ATOM    881 HG11 VAL A 522      18.888 -34.226   0.630  1.00 51.64           H
ATOM    882 HG12 VAL A 522      18.324 -34.734   2.211  1.00 51.64           H
ATOM    883 HG13 VAL A 522      19.742 -33.666   2.089  1.00 51.64           H
ATOM    884 HG21 VAL A 522      20.996 -34.906  -0.253  1.00 48.28           H
ATOM    885 HG22 VAL A 522      21.978 -34.633   1.184  1.00 48.28           H
ATOM    886 HG23 VAL A 522      21.933 -36.247   0.430  1.00 48.28           H
ATOM    887  N   MET A 523      18.631 -37.360   3.795  1.00 42.71           N
ATOM    888  CA  MET A 523      17.438 -37.522   4.619  1.00 48.57           C
ATOM    889  C   MET A 523      17.869 -37.755   6.066  1.00 55.21           C
ATOM    890  O   MET A 523      18.649 -38.667   6.344  1.00 59.65           O
ATOM    891  CB  MET A 523      16.570 -38.706   4.149  1.00 59.77           C
ATOM    892  CG  MET A 523      16.141 -38.718   2.675  1.00 66.44           C
ATOM    893  SD  MET A 523      15.478 -37.198   1.955  1.00 66.57           S
ATOM    894  CE  MET A 523      14.345 -37.905   0.764  1.00 55.97           C
ATOM    895  H   MET A 523      18.824 -38.071   3.105  1.00 51.25           H
ATOM    896  HA  MET A 523      16.837 -36.613   4.554  1.00 58.28           H
ATOM    897  HB2 MET A 523      17.102 -39.641   4.340  1.00 71.72           H
ATOM    898  HB3 MET A 523      15.659 -38.715   4.750  1.00 71.72           H
ATOM    899  HG2 MET A 523      16.993 -39.015   2.078  1.00 79.72           H
ATOM    900  HG3 MET A 523      15.395 -39.495   2.543  1.00 79.72           H
ATOM    901  HE1 MET A 523      14.279 -37.285  -0.106  1.00 67.16           H
ATOM    902  HE2 MET A 523      14.693 -38.888   0.476  1.00 67.16           H
ATOM    903  HE3 MET A 523      13.347 -37.877   1.170  1.00 67.16           H
ATOM    904  N   GLY A 524      17.355 -36.926   6.978  1.00 55.11           N
ATOM    905  CA  GLY A 524      17.665 -37.015   8.399  1.00 51.46           C
ATOM    906  C   GLY A 524      19.073 -36.514   8.745  1.00 59.54           C
ATOM    907  O   GLY A 524      19.615 -36.954   9.757  1.00 58.52           O
ATOM    908  H   GLY A 524      16.759 -36.169   6.673  1.00 66.13           H
ATOM    909  HA2 GLY A 524      16.935 -36.437   8.963  1.00 61.75           H
ATOM    910  HA3 GLY A 524      17.593 -38.061   8.700  1.00 61.75           H
ATOM    911  N   ALA A 525      19.648 -35.584   7.958  1.00 45.74           N
ATOM    912  CA  ALA A 525      20.980 -35.028   8.209  1.00 52.23           C
ATOM    913  C   ALA A 525      21.210 -33.633   7.606  1.00 50.22           C
ATOM    914  O   ALA A 525      21.809 -32.796   8.279  1.00 38.78           O
ATOM    915  CB  ALA A 525      22.053 -35.999   7.705  1.00 38.80           C
ATOM    916  H   ALA A 525      19.128 -35.231   7.167  1.00 54.89           H
ATOM    917  HA  ALA A 525      21.097 -34.922   9.289  1.00 62.68           H
ATOM    918  HB1 ALA A 525      23.043 -35.593   7.914  1.00 46.56           H
ATOM    919  HB2 ALA A 525      21.950 -36.961   8.208  1.00 46.56           H
ATOM    920  HB3 ALA A 525      21.939 -36.140   6.631  1.00 46.56           H
ATOM    921  N   CYS A 526      20.810 -33.407   6.344  1.00 28.77           N
ATOM    922  CA  CYS A 526      21.151 -32.213   5.563  1.00 35.24           C
ATOM    923  C   CYS A 526      19.941 -31.381   5.133  1.00 34.44           C
ATOM    924  O   CYS A 526      20.095 -30.174   4.963  1.00 31.65           O
ATOM    925  CB  CYS A 526      21.987 -32.596   4.331  1.00 34.54           C
ATOM    926  SG  CYS A 526      23.626 -33.183   4.836  1.00 45.98           S
ATOM    927  H   CYS A 526      20.336 -34.153   5.857  1.00 34.53           H
ATOM    928  HA  CYS A 526      21.761 -31.556   6.183  1.00 42.29           H
ATOM    929  HB2 CYS A 526      21.473 -33.364   3.755  1.00 41.45           H
ATOM    930  HB3 CYS A 526      22.107 -31.722   3.699  1.00 41.45           H
ATOM    931  HG  CYS A 526      24.189 -33.122   3.627  1.00 55.18           H
ATOM    932  N   CYS A 527      18.777 -32.006   4.885  1.00 25.36           N
ATOM    933  CA  CYS A 527      17.602 -31.341   4.318  1.00 26.39           C
ATOM    934  C   CYS A 527      16.331 -32.169   4.579  1.00 22.89           C
ATOM    935  O   CYS A 527      16.388 -33.396   4.657  1.00 35.21           O
ATOM    936  CB  CYS A 527      17.843 -31.082   2.818  1.00 31.87           C
ATOM    937  SG  CYS A 527      16.628 -29.926   2.104  1.00 30.97           S
ATOM    938  H   CYS A 527      18.704 -33.001   5.048  1.00 30.43           H
ATOM    939  HA  CYS A 527      17.478 -30.376   4.801  1.00 31.66           H
ATOM    940  HB2 CYS A 527      18.836 -30.656   2.682  1.00 38.25           H
ATOM    941  HB3 CYS A 527      17.795 -32.027   2.276  1.00 38.25           H
ATOM    942  HG  CYS A 527      17.188 -29.863   0.892  1.00 37.16           H
ATOM    943  N   GLU A 528      15.190 -31.485   4.721  1.00 23.88           N
ATOM    944  CA  GLU A 528      13.858 -32.066   4.933  1.00 26.58           C
ATOM    945  C   GLU A 528      12.912 -31.613   3.816  1.00 27.36           C
ATOM    946  O   GLU A 528      13.206 -30.642   3.116  1.00 23.31           O
ATOM    947  CB  GLU A 528      13.264 -31.626   6.287  1.00 21.43           C
ATOM    948  CG  GLU A 528      14.155 -31.963   7.491  1.00 31.08           C
ATOM    949  CD  GLU A 528      15.233 -30.899   7.735  1.00 43.95           C
ATOM    950  OE1 GLU A 528      14.878 -29.705   7.858  1.00 28.49           O
ATOM    951  OE2 GLU A 528      16.416 -31.294   7.789  1.00 34.53           O1-
ATOM    952  H   GLU A 528      15.231 -30.482   4.616  1.00 28.66           H
ATOM    953  HA  GLU A 528      13.910 -33.155   4.922  1.00 31.90           H
ATOM    954  HB2 GLU A 528      13.064 -30.553   6.259  1.00 25.72           H
ATOM    955  HB3 GLU A 528      12.306 -32.127   6.427  1.00 25.72           H
ATOM    956  HG2 GLU A 528      13.502 -31.976   8.362  1.00 37.30           H
ATOM    957  HG3 GLU A 528      14.598 -32.952   7.367  1.00 37.30           H
ATOM    958  N   ASN A 529      11.775 -32.316   3.653  1.00 26.78           N
ATOM    959  CA  ASN A 529      10.763 -32.035   2.627  1.00 23.95           C
ATOM    960  C   ASN A 529      11.380 -31.945   1.222  1.00 19.36           C
ATOM    961  O   ASN A 529      11.051 -31.058   0.436  1.00 24.22           O
ATOM    962  CB  ASN A 529       9.917 -30.804   3.030  1.00 28.56           C
ATOM    963  CG  ASN A 529       8.645 -31.212   3.750  1.00 46.63           C
ATOM    964  OD1 ASN A 529       7.858 -32.002   3.231  1.00 57.60           O
ATOM    965  ND2 ASN A 529       8.396 -30.626   4.917  1.00 59.57           N
ATOM    966  H   ASN A 529      11.601 -33.099   4.266  1.00 32.14           H
ATOM    967  HA  ASN A 529      10.104 -32.902   2.599  1.00 28.75           H
ATOM    968  HB2 ASN A 529      10.500 -30.104   3.631  1.00 34.28           H
ATOM    969  HB3 ASN A 529       9.586 -30.295   2.128  1.00 34.28           H
ATOM    970 HD21 ASN A 529       7.535 -30.833   5.398  1.00 71.48           H
ATOM    971 HD22 ASN A 529       9.053 -29.958   5.289  1.00 71.48           H
ATOM    972  N   VAL A 530      12.272 -32.889   0.908  1.00 25.81           N
ATOM    973  CA  VAL A 530      13.114 -32.832  -0.275  1.00 19.43           C
ATOM    974  C   VAL A 530      12.287 -33.079  -1.542  1.00 27.86           C
ATOM    975  O   VAL A 530      11.597 -34.088  -1.650  1.00 30.55           O
ATOM    976  CB  VAL A 530      14.297 -33.807  -0.123  1.00 27.59           C
ATOM    977  CG1 VAL A 530      15.212 -33.727  -1.350  1.00 29.63           C
ATOM    978  CG2 VAL A 530      15.145 -33.474   1.119  1.00 23.82           C
ATOM    979  H   VAL A 530      12.487 -33.601   1.591  1.00 30.97           H
ATOM    980  HA  VAL A 530      13.538 -31.832  -0.321  1.00 23.31           H
ATOM    981  HB  VAL A 530      13.912 -34.824  -0.034  1.00 33.11           H
ATOM    982 HG11 VAL A 530      16.072 -34.373  -1.188  1.00 35.56           H
ATOM    983 HG12 VAL A 530      14.687 -34.067  -2.243  1.00 35.56           H
ATOM    984 HG13 VAL A 530      15.560 -32.704  -1.499  1.00 35.56           H
ATOM    985 HG21 VAL A 530      15.991 -34.159   1.186  1.00 28.59           H
ATOM    986 HG22 VAL A 530      15.521 -32.454   1.048  1.00 28.59           H
ATOM    987 HG23 VAL A 530      14.557 -33.576   2.031  1.00 28.59           H
ATOM    988  N   ILE A 531      12.376 -32.153  -2.505  1.00 30.02           N
ATOM    989  CA  ILE A 531      11.714 -32.212  -3.811  1.00 21.80           C
ATOM    990  C   ILE A 531      12.713 -32.354  -4.968  1.00 21.89           C
ATOM    991  O   ILE A 531      12.292 -32.351  -6.120  1.00 24.38           O
ATOM    992  CB  ILE A 531      10.783 -30.999  -4.018  1.00 28.49           C
ATOM    993  CG1 ILE A 531      11.564 -29.664  -3.965  1.00 32.96           C
ATOM    994  CG2 ILE A 531       9.624 -31.036  -3.013  1.00 29.16           C
ATOM    995  CD1 ILE A 531      10.760 -28.484  -4.512  1.00 28.40           C
ATOM    996  H   ILE A 531      12.948 -31.338  -2.325  1.00 36.03           H
ATOM    997  HA  ILE A 531      11.079 -33.097  -3.845  1.00 26.16           H
ATOM    998  HB  ILE A 531      10.339 -31.082  -5.011  1.00 34.19           H
ATOM    999 HG12 ILE A 531      11.858 -29.446  -2.937  1.00 39.55           H
ATOM   1000 HG13 ILE A 531      12.472 -29.745  -4.562  1.00 39.55           H
ATOM   1001 HG21 ILE A 531       8.906 -30.252  -3.241  1.00 34.99           H
ATOM   1002 HG22 ILE A 531       9.114 -31.997  -3.080  1.00 34.99           H
ATOM   1003 HG23 ILE A 531       9.994 -30.894  -1.999  1.00 34.99           H
ATOM   1004 HD11 ILE A 531      11.406 -27.607  -4.529  1.00 34.08           H
ATOM   1005 HD12 ILE A 531      10.421 -28.699  -5.526  1.00 34.08           H
ATOM   1006 HD13 ILE A 531       9.902 -28.274  -3.876  1.00 34.08           H
ATOM   1007  N   GLY A 532      14.017 -32.455  -4.691  1.00 24.96           N
ATOM   1008  CA  GLY A 532      15.045 -32.561  -5.719  1.00 30.18           C
ATOM   1009  C   GLY A 532      16.369 -31.959  -5.279  1.00 18.01           C
ATOM   1010  O   GLY A 532      16.678 -31.903  -4.088  1.00 23.92           O
ATOM   1011  H   GLY A 532      14.323 -32.434  -3.728  1.00 29.95           H
ATOM   1012  HA2 GLY A 532      15.203 -33.612  -5.953  1.00 36.21           H
ATOM   1013  HA3 GLY A 532      14.709 -32.050  -6.621  1.00 36.21           H
ATOM   1014  N   TYR A 533      17.147 -31.513  -6.269  1.00 21.07           N
ATOM   1015  CA  TYR A 533      18.430 -30.856  -6.079  1.00 24.20           C
ATOM   1016  C   TYR A 533      18.633 -29.738  -7.102  1.00 26.30           C
ATOM   1017  O   TYR A 533      18.031 -29.744  -8.174  1.00 21.06           O
ATOM   1018  CB  TYR A 533      19.568 -31.886  -6.112  1.00 27.31           C
ATOM   1019  CG  TYR A 533      19.722 -32.664  -7.406  1.00 26.14           C
ATOM   1020  CD1 TYR A 533      20.501 -32.142  -8.458  1.00 23.81           C
ATOM   1021  CD2 TYR A 533      19.116 -33.930  -7.544  1.00 27.44           C
ATOM   1022  CE1 TYR A 533      20.677 -32.883  -9.641  1.00 20.71           C
ATOM   1023  CE2 TYR A 533      19.285 -34.673  -8.726  1.00 23.48           C
ATOM   1024  CZ  TYR A 533      20.068 -34.152  -9.781  1.00 32.61           C
ATOM   1025  OH  TYR A 533      20.226 -34.863 -10.933  1.00 36.79           O
ATOM   1026  H   TYR A 533      16.820 -31.605  -7.222  1.00 25.28           H
ATOM   1027  HA  TYR A 533      18.436 -30.398  -5.092  1.00 29.04           H
ATOM   1028  HB2 TYR A 533      20.505 -31.367  -5.906  1.00 32.77           H
ATOM   1029  HB3 TYR A 533      19.406 -32.596  -5.300  1.00 32.77           H
ATOM   1030  HD1 TYR A 533      20.967 -31.171  -8.362  1.00 28.57           H
ATOM   1031  HD2 TYR A 533      18.528 -34.340  -6.735  1.00 32.93           H
ATOM   1032  HE1 TYR A 533      21.274 -32.484 -10.448  1.00 24.85           H
ATOM   1033  HE2 TYR A 533      18.830 -35.646  -8.824  1.00 28.18           H
ATOM   1034  HH  TYR A 533      19.875 -35.757 -10.874  1.00 44.15           H
ATOM   1035  N   MET A 534      19.472 -28.765  -6.734  1.00 18.10           N
ATOM   1036  CA  MET A 534      19.783 -27.575  -7.504  1.00 17.26           C
ATOM   1037  C   MET A 534      21.229 -27.706  -7.983  1.00 22.08           C
ATOM   1038  O   MET A 534      22.144 -27.611  -7.158  1.00 19.18           O
ATOM   1039  CB  MET A 534      19.589 -26.328  -6.617  1.00 20.00           C
ATOM   1040  CG  MET A 534      19.828 -25.032  -7.393  1.00 23.52           C
ATOM   1041  SD  MET A 534      18.816 -24.827  -8.888  1.00 24.14           S
ATOM   1042  CE  MET A 534      17.170 -25.078  -8.187  1.00 23.86           C
ATOM   1043  H   MET A 534      19.905 -28.832  -5.824  1.00 21.72           H
ATOM   1044  HA  MET A 534      19.094 -27.496  -8.341  1.00 20.72           H
ATOM   1045  HB2 MET A 534      18.576 -26.317  -6.222  1.00 24.00           H
ATOM   1046  HB3 MET A 534      20.271 -26.359  -5.767  1.00 24.00           H
ATOM   1047  HG2 MET A 534      19.634 -24.192  -6.729  1.00 28.22           H
ATOM   1048  HG3 MET A 534      20.877 -24.989  -7.685  1.00 28.22           H
ATOM   1049  HE1 MET A 534      16.417 -24.734  -8.888  1.00 28.63           H
ATOM   1050  HE2 MET A 534      17.018 -26.140  -7.986  1.00 28.63           H
ATOM   1051  HE3 MET A 534      17.079 -24.517  -7.259  1.00 28.63           H
ATOM   1052  N   PRO A 535      21.469 -27.918  -9.286  1.00 18.26           N
ATOM   1053  CA  PRO A 535      22.828 -28.011  -9.791  1.00 21.02           C
ATOM   1054  C   PRO A 535      23.435 -26.601  -9.838  1.00 21.33           C
ATOM   1055  O   PRO A 535      22.832 -25.685 -10.397  1.00 17.62           O
ATOM   1056  CB  PRO A 535      22.676 -28.593 -11.212  1.00 22.60           C
ATOM   1057  CG  PRO A 535      21.229 -29.065 -11.316  1.00 22.48           C
ATOM   1058  CD  PRO A 535      20.503 -28.145 -10.346  1.00 21.42           C
ATOM   1059  HA  PRO A 535      23.408 -28.733  -9.214  1.00 25.23           H
ATOM   1060  HB2 PRO A 535      22.809 -27.780 -11.923  1.00 27.12           H
ATOM   1061  HB3 PRO A 535      23.380 -29.386 -11.449  1.00 27.12           H
ATOM   1062  HG2 PRO A 535      20.833 -28.945 -12.324  1.00 26.98           H
ATOM   1063  HG3 PRO A 535      21.160 -30.105 -10.994  1.00 26.98           H
ATOM   1064  HD2 PRO A 535      20.253 -27.197 -10.822  1.00 25.70           H
ATOM   1065  HD3 PRO A 535      19.616 -28.673  -9.999  1.00 25.70           H
ATOM   1066  N   ILE A 536      24.639 -26.432  -9.289  1.00 17.80           N
ATOM   1067  CA  ILE A 536      25.398 -25.186  -9.398  1.00 18.99           C
ATOM   1068  C   ILE A 536      26.638 -25.510 -10.228  1.00 20.78           C
ATOM   1069  O   ILE A 536      27.378 -26.408  -9.829  1.00 17.57           O
ATOM   1070  CB  ILE A 536      25.769 -24.628  -8.005  1.00 17.52           C
ATOM   1071  CG1 ILE A 536      24.570 -24.529  -7.036  1.00 22.51           C
ATOM   1072  CG2 ILE A 536      26.481 -23.272  -8.159  1.00 15.37           C
ATOM   1073  CD1 ILE A 536      23.475 -23.542  -7.454  1.00 22.91           C
ATOM   1074  H   ILE A 536      25.070 -27.203  -8.798  1.00 21.36           H
ATOM   1075  HA  ILE A 536      24.803 -24.427  -9.899  1.00 22.78           H
ATOM   1076  HB  ILE A 536      26.483 -25.319  -7.553  1.00 21.02           H
ATOM   1077 HG12 ILE A 536      24.121 -25.513  -6.903  1.00 27.01           H
ATOM   1078 HG13 ILE A 536      24.944 -24.222  -6.059  1.00 27.01           H
ATOM   1079 HG21 ILE A 536      26.683 -22.847  -7.175  1.00 18.44           H
ATOM   1080 HG22 ILE A 536      27.432 -23.405  -8.675  1.00 18.44           H
ATOM   1081 HG23 ILE A 536      25.866 -22.577  -8.731  1.00 18.44           H
ATOM   1082 HD11 ILE A 536      22.629 -23.634  -6.774  1.00 27.50           H
ATOM   1083 HD12 ILE A 536      23.855 -22.523  -7.409  1.00 27.50           H
ATOM   1084 HD13 ILE A 536      23.131 -23.758  -8.464  1.00 27.50           H
ATOM   1085  N   PRO A 537      26.926 -24.803 -11.335  1.00 19.25           N
ATOM   1086  CA  PRO A 537      28.120 -25.090 -12.124  1.00 17.95           C
ATOM   1087  C   PRO A 537      29.394 -24.958 -11.281  1.00 18.16           C
ATOM   1088  O   PRO A 537      29.495 -24.036 -10.479  1.00 19.70           O
ATOM   1089  CB  PRO A 537      28.108 -24.036 -13.241  1.00 18.83           C
ATOM   1090  CG  PRO A 537      26.634 -23.654 -13.365  1.00 17.73           C
ATOM   1091  CD  PRO A 537      26.155 -23.718 -11.919  1.00 20.79           C
ATOM   1092  HA  PRO A 537      28.023 -26.065 -12.603  1.00 21.54           H
ATOM   1093  HB2 PRO A 537      28.647 -23.158 -12.884  1.00 22.59           H
ATOM   1094  HB3 PRO A 537      28.543 -24.384 -14.177  1.00 22.59           H
ATOM   1095  HG2 PRO A 537      26.512 -22.641 -13.749  1.00 21.28           H
ATOM   1096  HG3 PRO A 537      26.111 -24.379 -13.989  1.00 21.28           H
ATOM   1097  HD2 PRO A 537      26.388 -22.785 -11.405  1.00 24.95           H
ATOM   1098  HD3 PRO A 537      25.086 -23.931 -11.932  1.00 24.95           H
ATOM   1099  N   VAL A 538      30.366 -25.855 -11.486  1.00 21.72           N
ATOM   1100  CA  VAL A 538      31.660 -25.863 -10.798  1.00 17.93           C
ATOM   1101  C   VAL A 538      32.740 -25.661 -11.850  1.00 27.53           C
ATOM   1102  O   VAL A 538      32.842 -26.445 -12.793  1.00 25.87           O
ATOM   1103  CB  VAL A 538      31.912 -27.177 -10.025  1.00 12.69           C
ATOM   1104  CG1 VAL A 538      33.292 -27.175  -9.341  1.00 19.35           C
ATOM   1105  CG2 VAL A 538      30.874 -27.396  -8.926  1.00 16.71           C
ATOM   1106  H   VAL A 538      30.217 -26.579 -12.177  1.00 26.06           H
ATOM   1107  HA  VAL A 538      31.699 -25.044 -10.084  1.00 21.51           H
ATOM   1108  HB  VAL A 538      31.869 -28.021 -10.716  1.00 15.22           H
ATOM   1109 HG11 VAL A 538      33.439 -28.111  -8.800  1.00 23.22           H
ATOM   1110 HG12 VAL A 538      34.087 -27.083 -10.080  1.00 23.22           H
ATOM   1111 HG13 VAL A 538      33.363 -26.344  -8.639  1.00 23.22           H
ATOM   1112 HG21 VAL A 538      31.056 -28.353  -8.438  1.00 20.05           H
ATOM   1113 HG22 VAL A 538      30.940 -26.595  -8.191  1.00 20.05           H
ATOM   1114 HG23 VAL A 538      29.874 -27.407  -9.352  1.00 20.05           H
ATOM   1115  N   GLY A 539      33.555 -24.630 -11.643  1.00 18.07           N
ATOM   1116  CA  GLY A 539      34.764 -24.352 -12.400  1.00 19.89           C
ATOM   1117  C   GLY A 539      35.997 -24.619 -11.546  1.00 21.38           C
ATOM   1118  O   GLY A 539      35.892 -24.859 -10.344  1.00 28.17           O
ATOM   1119  H   GLY A 539      33.381 -24.039 -10.841  1.00 21.69           H
ATOM   1120  HA2 GLY A 539      34.792 -24.983 -13.282  1.00 23.87           H
ATOM   1121  HA3 GLY A 539      34.763 -23.303 -12.689  1.00 23.87           H
ATOM   1122  N   VAL A 540      37.175 -24.561 -12.171  1.00 26.03           N
ATOM   1123  CA  VAL A 540      38.447 -24.714 -11.476  1.00 21.87           C
ATOM   1124  C   VAL A 540      39.338 -23.505 -11.767  1.00 23.80           C
ATOM   1125  O   VAL A 540      39.448 -23.043 -12.902  1.00 24.68           O
ATOM   1126  CB  VAL A 540      39.076 -26.095 -11.785  1.00 26.50           C
ATOM   1127  CG1 VAL A 540      39.509 -26.262 -13.251  1.00 32.72           C
ATOM   1128  CG2 VAL A 540      40.273 -26.366 -10.863  1.00 26.47           C
ATOM   1129  H   VAL A 540      37.199 -24.373 -13.163  1.00 31.24           H
ATOM   1130  HA  VAL A 540      38.255 -24.710 -10.407  1.00 26.24           H
ATOM   1131  HB  VAL A 540      38.327 -26.861 -11.575  1.00 31.80           H
ATOM   1132 HG11 VAL A 540      39.904 -27.265 -13.406  1.00 39.26           H
ATOM   1133 HG12 VAL A 540      38.656 -26.123 -13.913  1.00 39.26           H
ATOM   1134 HG13 VAL A 540      40.285 -25.539 -13.503  1.00 39.26           H
ATOM   1135 HG21 VAL A 540      40.661 -27.366 -11.052  1.00 31.77           H
ATOM   1136 HG22 VAL A 540      41.067 -25.639 -11.036  1.00 31.77           H
ATOM   1137 HG23 VAL A 540      39.954 -26.312  -9.822  1.00 31.77           H
ATOM   1138  N   ALA A 541      39.963 -22.988 -10.708  1.00 22.06           N
ATOM   1139  CA  ALA A 541      40.961 -21.936 -10.765  1.00 30.64           C
ATOM   1140  C   ALA A 541      42.276 -22.504 -10.229  1.00 25.11           C
ATOM   1141  O   ALA A 541      42.308 -23.087  -9.146  1.00 25.39           O
ATOM   1142  CB  ALA A 541      40.472 -20.738  -9.946  1.00 20.85           C
ATOM   1143  H   ALA A 541      39.794 -23.405  -9.802  1.00 26.48           H
ATOM   1144  HA  ALA A 541      41.107 -21.606 -11.794  1.00 36.77           H
ATOM   1145  HB1 ALA A 541      41.206 -19.934 -10.000  1.00 25.02           H
ATOM   1146  HB2 ALA A 541      39.525 -20.379 -10.351  1.00 25.02           H
ATOM   1147  HB3 ALA A 541      40.328 -21.026  -8.903  1.00 25.02           H
ATOM   1148  N   GLY A 542      43.364 -22.340 -10.986  1.00 26.51           N
ATOM   1149  CA  GLY A 542      44.677 -22.798 -10.557  1.00 26.89           C
ATOM   1150  C   GLY A 542      45.658 -23.109 -11.696  1.00 24.97           C
ATOM   1151  O   GLY A 542      45.319 -22.969 -12.871  1.00 32.49           O
ATOM   1152  H   GLY A 542      43.288 -21.878 -11.882  1.00 31.81           H
ATOM   1153  HA2 GLY A 542      45.098 -22.007  -9.936  1.00 32.27           H
ATOM   1154  HA3 GLY A 542      44.554 -23.695  -9.950  1.00 32.27           H
ATOM   1155  N   PRO A 543      46.888 -23.530 -11.341  1.00 27.34           N
ATOM   1156  CA  PRO A 543      47.264 -23.857  -9.968  1.00 24.46           C
ATOM   1157  C   PRO A 543      47.495 -22.616  -9.097  1.00 20.14           C
ATOM   1158  O   PRO A 543      48.028 -21.608  -9.556  1.00 32.45           O
ATOM   1159  CB  PRO A 543      48.588 -24.624 -10.104  1.00 38.41           C
ATOM   1160  CG  PRO A 543      49.181 -24.115 -11.416  1.00 23.64           C
ATOM   1161  CD  PRO A 543      47.941 -23.888 -12.278  1.00 22.29           C
ATOM   1162  HA  PRO A 543      46.563 -24.564  -9.529  1.00 29.36           H
ATOM   1163  HB2 PRO A 543      49.268 -24.515  -9.258  1.00 46.09           H
ATOM   1164  HB3 PRO A 543      48.335 -25.676 -10.231  1.00 46.09           H
ATOM   1165  HG2 PRO A 543      49.738 -23.193 -11.243  1.00 28.37           H
ATOM   1166  HG3 PRO A 543      49.818 -24.869 -11.877  1.00 28.37           H
ATOM   1167  HD2 PRO A 543      48.143 -23.084 -12.985  1.00 26.75           H
ATOM   1168  HD3 PRO A 543      47.675 -24.820 -12.778  1.00 26.75           H
ATOM   1169  N   LEU A 544      47.104 -22.734  -7.826  1.00 29.02           N
ATOM   1170  CA  LEU A 544      47.382 -21.802  -6.749  1.00 21.01           C
ATOM   1171  C   LEU A 544      48.616 -22.318  -6.007  1.00 20.35           C
ATOM   1172  O   LEU A 544      48.557 -23.319  -5.297  1.00 26.45           O
ATOM   1173  CB  LEU A 544      46.145 -21.689  -5.839  1.00 24.60           C
ATOM   1174  CG  LEU A 544      46.335 -20.723  -4.652  1.00 24.11           C
ATOM   1175  CD1 LEU A 544      46.318 -19.261  -5.126  1.00 26.03           C
ATOM   1176  CD2 LEU A 544      45.232 -20.957  -3.610  1.00 31.41           C
ATOM   1177  H   LEU A 544      46.632 -23.585  -7.557  1.00 34.82           H
ATOM   1178  HA  LEU A 544      47.587 -20.822  -7.178  1.00 25.21           H
ATOM   1179  HB2 LEU A 544      45.281 -21.375  -6.429  1.00 29.52           H
ATOM   1180  HB3 LEU A 544      45.926 -22.682  -5.449  1.00 29.52           H
ATOM   1181  HG  LEU A 544      47.295 -20.916  -4.175  1.00 28.93           H
ATOM   1182 HD11 LEU A 544      46.461 -18.599  -4.271  1.00 31.24           H
ATOM   1183 HD12 LEU A 544      47.122 -19.079  -5.839  1.00 31.24           H
ATOM   1184 HD13 LEU A 544      45.361 -19.030  -5.595  1.00 31.24           H
ATOM   1185 HD21 LEU A 544      45.342 -20.255  -2.783  1.00 37.69           H
ATOM   1186 HD22 LEU A 544      44.260 -20.814  -4.077  1.00 37.69           H
ATOM   1187 HD23 LEU A 544      45.295 -21.973  -3.219  1.00 37.69           H
ATOM   1188  N   CYS A 545      49.729 -21.617  -6.203  1.00 20.87           N
ATOM   1189  CA  CYS A 545      51.028 -21.880  -5.622  1.00 21.98           C
ATOM   1190  C   CYS A 545      51.047 -21.252  -4.235  1.00 15.56           C
ATOM   1191  O   CYS A 545      51.119 -20.032  -4.114  1.00 24.82           O
ATOM   1192  CB  CYS A 545      52.113 -21.316  -6.553  1.00 29.35           C
ATOM   1193  SG  CYS A 545      52.059 -22.195  -8.141  1.00 45.18           S
ATOM   1194  H   CYS A 545      49.669 -20.794  -6.782  1.00 25.04           H
ATOM   1195  HA  CYS A 545      51.170 -22.954  -5.554  1.00 26.38           H
ATOM   1196  HB2 CYS A 545      51.951 -20.250  -6.721  1.00 35.22           H
ATOM   1197  HB3 CYS A 545      53.092 -21.454  -6.099  1.00 35.22           H
ATOM   1198  HG  CYS A 545      50.925 -21.632  -8.568  1.00 54.22           H
ATOM   1199  N   LEU A 546      50.892 -22.087  -3.207  1.00 24.73           N
ATOM   1200  CA  LEU A 546      50.685 -21.678  -1.826  1.00 31.18           C
ATOM   1201  C   LEU A 546      51.482 -22.611  -0.914  1.00 23.06           C
ATOM   1202  O   LEU A 546      51.247 -23.818  -0.901  1.00 28.79           O
ATOM   1203  CB  LEU A 546      49.174 -21.713  -1.533  1.00 26.37           C
ATOM   1204  CG  LEU A 546      48.791 -21.332  -0.091  1.00 29.31           C
ATOM   1205  CD1 LEU A 546      49.128 -19.863   0.219  1.00 31.12           C
ATOM   1206  CD2 LEU A 546      47.288 -21.569   0.102  1.00 32.47           C
ATOM   1207  H   LEU A 546      50.830 -23.077  -3.402  1.00 29.68           H
ATOM   1208  HA  LEU A 546      51.046 -20.659  -1.698  1.00 37.42           H
ATOM   1209  HB2 LEU A 546      48.666 -21.039  -2.224  1.00 31.65           H
ATOM   1210  HB3 LEU A 546      48.813 -22.723  -1.731  1.00 31.65           H
ATOM   1211  HG  LEU A 546      49.330 -21.975   0.602  1.00 35.17           H
ATOM   1212 HD11 LEU A 546      48.747 -19.598   1.201  1.00 37.35           H
ATOM   1213 HD12 LEU A 546      50.207 -19.711   0.215  1.00 37.35           H
ATOM   1214 HD13 LEU A 546      48.666 -19.210  -0.522  1.00 37.35           H
ATOM   1215 HD21 LEU A 546      47.026 -21.342   1.134  1.00 38.97           H
ATOM   1216 HD22 LEU A 546      46.713 -20.930  -0.569  1.00 38.97           H
ATOM   1217 HD23 LEU A 546      47.045 -22.614  -0.094  1.00 38.97           H
ATOM   1218  N   ASP A 547      52.426 -22.032  -0.164  1.00 22.93           N
ATOM   1219  CA  ASP A 547      53.311 -22.720   0.774  1.00 35.24           C
ATOM   1220  C   ASP A 547      54.066 -23.917   0.143  1.00 25.59           C
ATOM   1221  O   ASP A 547      54.117 -24.994   0.734  1.00 33.34           O
ATOM   1222  CB  ASP A 547      52.544 -23.097   2.054  1.00 31.85           C
ATOM   1223  CG  ASP A 547      51.896 -21.882   2.716  1.00 39.33           C
ATOM   1224  OD1 ASP A 547      52.651 -20.991   3.165  1.00 30.24           O
ATOM   1225  OD2 ASP A 547      50.652 -21.872   2.808  1.00 35.96           O1-
ATOM   1226  H   ASP A 547      52.554 -21.034  -0.251  1.00 27.51           H
ATOM   1227  HA  ASP A 547      54.075 -21.995   1.058  1.00 42.29           H
ATOM   1228  HB2 ASP A 547      51.791 -23.852   1.823  1.00 38.21           H
ATOM   1229  HB3 ASP A 547      53.285 -23.494   2.749  1.00 38.21           H
ATOM   1230  N   GLU A 548      54.662 -23.721  -1.044  1.00 29.92           N
ATOM   1231  CA  GLU A 548      55.440 -24.715  -1.804  1.00 44.42           C
ATOM   1232  C   GLU A 548      54.584 -25.879  -2.357  1.00 34.97           C
ATOM   1233  O   GLU A 548      55.116 -26.912  -2.763  1.00 35.44           O
ATOM   1234  CB  GLU A 548      56.683 -25.201  -1.020  1.00 44.71           C
ATOM   1235  CG  GLU A 548      57.681 -24.067  -0.727  1.00 36.58           C
ATOM   1236  CD  GLU A 548      58.774 -24.438   0.280  1.00 59.87           C
ATOM   1237  OE1 GLU A 548      59.002 -25.650   0.498  1.00 59.36           O
ATOM   1238  OE2 GLU A 548      59.378 -23.484   0.820  1.00 58.40           O1-
ATOM   1239  H   GLU A 548      54.585 -22.805  -1.468  1.00 35.91           H
ATOM   1240  HA  GLU A 548      55.830 -24.189  -2.676  1.00 53.30           H
ATOM   1241  HB2 GLU A 548      56.382 -25.675  -0.086  1.00 53.66           H
ATOM   1242  HB3 GLU A 548      57.205 -25.951  -1.615  1.00 53.66           H
ATOM   1243  HG2 GLU A 548      58.175 -23.795  -1.660  1.00 43.90           H
ATOM   1244  HG3 GLU A 548      57.184 -23.157  -0.391  1.00 43.90           H
ATOM   1245  N   LYS A 549      53.253 -25.713  -2.392  1.00 38.16           N
ATOM   1246  CA  LYS A 549      52.289 -26.686  -2.918  1.00 26.94           C
ATOM   1247  C   LYS A 549      51.466 -26.045  -4.031  1.00 24.31           C
ATOM   1248  O   LYS A 549      51.357 -24.826  -4.104  1.00 30.91           O
ATOM   1249  CB  LYS A 549      51.372 -27.167  -1.783  1.00 35.94           C
ATOM   1250  CG  LYS A 549      52.148 -27.792  -0.610  1.00 33.99           C
ATOM   1251  CD  LYS A 549      51.224 -28.359   0.474  1.00 44.16           C
ATOM   1252  CE  LYS A 549      50.487 -29.611  -0.012  1.00 59.02           C
ATOM   1253  NZ  LYS A 549      49.589 -30.146   1.028  1.00 62.00           N1+
ATOM   1254  H   LYS A 549      52.876 -24.846  -2.029  1.00 45.79           H
ATOM   1255  HA  LYS A 549      52.814 -27.548  -3.329  1.00 32.33           H
ATOM   1256  HB2 LYS A 549      50.794 -26.323  -1.408  1.00 43.13           H
ATOM   1257  HB3 LYS A 549      50.674 -27.898  -2.191  1.00 43.13           H
ATOM   1258  HG2 LYS A 549      52.780 -28.595  -0.993  1.00 40.79           H
ATOM   1259  HG3 LYS A 549      52.792 -27.045  -0.150  1.00 40.79           H
ATOM   1260  HD2 LYS A 549      51.823 -28.606   1.352  1.00 52.99           H
ATOM   1261  HD3 LYS A 549      50.496 -27.596   0.755  1.00 52.99           H
ATOM   1262  HE2 LYS A 549      49.901 -29.362  -0.899  1.00 70.83           H
ATOM   1263  HE3 LYS A 549      51.222 -30.371  -0.282  1.00 70.83           H
ATOM   1264  HZ1 LYS A 549      49.121 -30.971   0.681  1.00 74.40           H
ATOM   1265  HZ2 LYS A 549      50.127 -30.386   1.848  1.00 74.40           H
ATOM   1266  HZ3 LYS A 549      48.899 -29.448   1.269  1.00 74.40           H
ATOM   1267  N   GLU A 550      50.903 -26.870  -4.911  1.00 30.57           N
ATOM   1268  CA  GLU A 550      50.008 -26.419  -5.972  1.00 32.52           C
ATOM   1269  C   GLU A 550      48.610 -26.993  -5.745  1.00 33.61           C
ATOM   1270  O   GLU A 550      48.450 -28.207  -5.604  1.00 35.93           O
ATOM   1271  CB  GLU A 550      50.545 -26.819  -7.348  1.00 35.56           C
ATOM   1272  CG  GLU A 550      51.867 -26.113  -7.682  1.00 41.38           C
ATOM   1273  CD  GLU A 550      52.300 -26.240  -9.149  1.00 59.69           C
ATOM   1274  OE1 GLU A 550      51.670 -27.027  -9.895  1.00 52.21           O
ATOM   1275  OE2 GLU A 550      53.266 -25.533  -9.508  1.00 54.46           O1-
ATOM   1276  H   GLU A 550      51.048 -27.862  -4.817  1.00 36.69           H
ATOM   1277  HA  GLU A 550      49.936 -25.332  -5.966  1.00 39.02           H
ATOM   1278  HB2 GLU A 550      50.700 -27.899  -7.377  1.00 42.67           H
ATOM   1279  HB3 GLU A 550      49.798 -26.559  -8.098  1.00 42.67           H
ATOM   1280  HG2 GLU A 550      51.826 -25.056  -7.417  1.00 49.66           H
ATOM   1281  HG3 GLU A 550      52.667 -26.518  -7.062  1.00 49.66           H
ATOM   1282  N   PHE A 551      47.605 -26.111  -5.724  1.00 29.29           N
ATOM   1283  CA  PHE A 551      46.209 -26.468  -5.519  1.00 24.00           C
ATOM   1284  C   PHE A 551      45.369 -26.145  -6.752  1.00 16.80           C
ATOM   1285  O   PHE A 551      45.549 -25.112  -7.389  1.00 24.30           O
ATOM   1286  CB  PHE A 551      45.663 -25.746  -4.280  1.00 27.06           C
ATOM   1287  CG  PHE A 551      46.350 -26.147  -2.992  1.00 27.71           C
ATOM   1288  CD1 PHE A 551      47.330 -25.311  -2.422  1.00 29.39           C
ATOM   1289  CD2 PHE A 551      46.017 -27.364  -2.366  1.00 31.07           C
ATOM   1290  CE1 PHE A 551      47.957 -25.679  -1.218  1.00 34.74           C
ATOM   1291  CE2 PHE A 551      46.651 -27.734  -1.166  1.00 29.55           C
ATOM   1292  CZ  PHE A 551      47.611 -26.885  -0.587  1.00 28.70           C
ATOM   1293  H   PHE A 551      47.820 -25.128  -5.826  1.00 35.15           H
ATOM   1294  HA  PHE A 551      46.134 -27.535  -5.323  1.00 28.80           H
ATOM   1295  HB2 PHE A 551      45.752 -24.670  -4.419  1.00 32.47           H
ATOM   1296  HB3 PHE A 551      44.602 -25.983  -4.187  1.00 32.47           H
ATOM   1297  HD1 PHE A 551      47.600 -24.385  -2.907  1.00 35.26           H
ATOM   1298  HD2 PHE A 551      45.268 -28.010  -2.800  1.00 37.29           H
ATOM   1299  HE1 PHE A 551      48.702 -25.032  -0.778  1.00 41.69           H
ATOM   1300  HE2 PHE A 551      46.381 -28.660  -0.680  1.00 35.45           H
ATOM   1301  HZ  PHE A 551      48.084 -27.157   0.344  1.00 34.44           H
ATOM   1302  N   GLN A 552      44.419 -27.029  -7.053  1.00 19.03           N
ATOM   1303  CA  GLN A 552      43.399 -26.862  -8.073  1.00 25.59           C
ATOM   1304  C   GLN A 552      42.083 -26.609  -7.345  1.00 24.60           C
ATOM   1305  O   GLN A 552      41.523 -27.528  -6.743  1.00 22.36           O
ATOM   1306  CB  GLN A 552      43.340 -28.123  -8.946  1.00 24.52           C
ATOM   1307  CG  GLN A 552      44.646 -28.376  -9.723  1.00 33.18           C
ATOM   1308  CD  GLN A 552      44.941 -27.310 -10.784  1.00 31.93           C
ATOM   1309  OE1 GLN A 552      44.049 -26.685 -11.352  1.00 37.33           O
ATOM   1310  NE2 GLN A 552      46.215 -27.123 -11.106  1.00 38.00           N
ATOM   1311  H   GLN A 552      44.345 -27.858  -6.479  1.00 22.84           H
ATOM   1312  HA  GLN A 552      43.633 -26.001  -8.702  1.00 30.71           H
ATOM   1313  HB2 GLN A 552      43.138 -28.992  -8.317  1.00 29.43           H
ATOM   1314  HB3 GLN A 552      42.511 -28.012  -9.643  1.00 29.43           H
ATOM   1315  HG2 GLN A 552      45.489 -28.474  -9.038  1.00 39.82           H
ATOM   1316  HG3 GLN A 552      44.529 -29.331 -10.234  1.00 39.82           H
ATOM   1317 HE21 GLN A 552      46.935 -27.650 -10.633  1.00 45.60           H
ATOM   1318 HE22 GLN A 552      46.450 -26.418 -11.786  1.00 45.60           H
ATOM   1319  N   VAL A 553      41.638 -25.348  -7.343  1.00 23.51           N
ATOM   1320  CA  VAL A 553      40.573 -24.887  -6.456  1.00 22.55           C
ATOM   1321  C   VAL A 553      39.220 -24.987  -7.165  1.00 18.97           C
ATOM   1322  O   VAL A 553      39.023 -24.306  -8.169  1.00 24.77           O
ATOM   1323  CB  VAL A 553      40.848 -23.454  -5.952  1.00 23.91           C
ATOM   1324  CG1 VAL A 553      39.773 -23.037  -4.930  1.00 25.21           C
ATOM   1325  CG2 VAL A 553      42.231 -23.348  -5.279  1.00 24.36           C
ATOM   1326  H   VAL A 553      42.134 -24.647  -7.877  1.00 28.21           H
ATOM   1327  HA  VAL A 553      40.573 -25.519  -5.580  1.00 27.06           H
ATOM   1328  HB  VAL A 553      40.813 -22.764  -6.796  1.00 28.69           H
ATOM   1329 HG11 VAL A 553      39.993 -22.041  -4.549  1.00 30.25           H
ATOM   1330 HG12 VAL A 553      38.790 -23.011  -5.399  1.00 30.25           H
ATOM   1331 HG13 VAL A 553      39.755 -23.736  -4.093  1.00 30.25           H
ATOM   1332 HG21 VAL A 553      42.383 -22.335  -4.912  1.00 29.23           H
ATOM   1333 HG22 VAL A 553      42.298 -24.042  -4.442  1.00 29.23           H
ATOM   1334 HG23 VAL A 553      43.024 -23.565  -5.995  1.00 29.23           H
ATOM   1335  N   PRO A 554      38.249 -25.741  -6.625  1.00 19.11           N
ATOM   1336  CA  PRO A 554      36.907 -25.765  -7.183  1.00 25.66           C
ATOM   1337  C   PRO A 554      36.091 -24.572  -6.671  1.00 17.31           C
ATOM   1338  O   PRO A 554      36.212 -24.161  -5.516  1.00 17.97           O
ATOM   1339  CB  PRO A 554      36.310 -27.073  -6.649  1.00 20.54           C
ATOM   1340  CG  PRO A 554      36.986 -27.253  -5.291  1.00 21.85           C
ATOM   1341  CD  PRO A 554      38.393 -26.709  -5.548  1.00 24.94           C
ATOM   1342  HA  PRO A 554      36.919 -25.858  -8.268  1.00 30.79           H
ATOM   1343  HB2 PRO A 554      35.222 -27.089  -6.593  1.00 24.65           H
ATOM   1344  HB3 PRO A 554      36.658 -27.865  -7.313  1.00 24.65           H
ATOM   1345  HG2 PRO A 554      36.455 -26.691  -4.522  1.00 26.22           H
ATOM   1346  HG3 PRO A 554      37.059 -28.306  -5.020  1.00 26.22           H
ATOM   1347  HD2 PRO A 554      38.761 -26.248  -4.633  1.00 29.93           H
ATOM   1348  HD3 PRO A 554      39.026 -27.529  -5.891  1.00 29.93           H
ATOM   1349  N   MET A 555      35.237 -24.044  -7.550  1.00 20.31           N
ATOM   1350  CA  MET A 555      34.451 -22.834  -7.337  1.00 18.25           C
ATOM   1351  C   MET A 555      33.077 -23.053  -7.958  1.00 22.08           C
ATOM   1352  O   MET A 555      32.965 -23.135  -9.179  1.00 19.21           O
ATOM   1353  CB  MET A 555      35.162 -21.632  -7.982  1.00 21.93           C
ATOM   1354  CG  MET A 555      36.411 -21.196  -7.213  1.00 18.59           C
ATOM   1355  SD  MET A 555      37.264 -19.779  -7.970  1.00 26.35           S
ATOM   1356  CE  MET A 555      36.260 -18.388  -7.391  1.00 20.83           C
ATOM   1357  H   MET A 555      35.208 -24.438  -8.480  1.00 24.37           H
ATOM   1358  HA  MET A 555      34.333 -22.652  -6.268  1.00 21.89           H
ATOM   1359  HB2 MET A 555      35.460 -21.903  -8.995  1.00 26.31           H
ATOM   1360  HB3 MET A 555      34.471 -20.793  -8.047  1.00 26.31           H
ATOM   1361  HG2 MET A 555      36.122 -20.931  -6.194  1.00 22.31           H
ATOM   1362  HG3 MET A 555      37.113 -22.028  -7.162  1.00 22.31           H
ATOM   1363  HE1 MET A 555      36.648 -17.459  -7.805  1.00 25.00           H
ATOM   1364  HE2 MET A 555      35.227 -18.517  -7.712  1.00 25.00           H
ATOM   1365  HE3 MET A 555      36.305 -18.344  -6.302  1.00 25.00           H
ATOM   1366  N   ALA A 556      32.049 -23.180  -7.113  1.00 20.11           N
ATOM   1367  CA  ALA A 556      30.662 -23.316  -7.526  1.00 17.61           C
ATOM   1368  C   ALA A 556      30.027 -21.923  -7.659  1.00 22.79           C
ATOM   1369  O   ALA A 556      29.893 -21.224  -6.658  1.00 23.54           O
ATOM   1370  CB  ALA A 556      29.919 -24.187  -6.510  1.00 15.36           C
ATOM   1371  H   ALA A 556      32.228 -23.128  -6.119  1.00 24.14           H
ATOM   1372  HA  ALA A 556      30.637 -23.833  -8.478  1.00 21.13           H
ATOM   1373  HB1 ALA A 556      28.871 -24.278  -6.790  1.00 18.44           H
ATOM   1374  HB2 ALA A 556      30.359 -25.182  -6.477  1.00 18.44           H
ATOM   1375  HB3 ALA A 556      29.995 -23.738  -5.523  1.00 18.44           H
ATOM   1376  N   THR A 557      29.649 -21.507  -8.875  1.00 24.99           N
ATOM   1377  CA  THR A 557      29.162 -20.153  -9.145  1.00 21.93           C
ATOM   1378  C   THR A 557      28.260 -20.065 -10.379  1.00 22.88           C
ATOM   1379  O   THR A 557      28.391 -20.861 -11.310  1.00 23.00           O
ATOM   1380  CB  THR A 557      30.358 -19.178  -9.251  1.00 40.58           C
ATOM   1381  OG1 THR A 557      29.894 -17.846  -9.298  1.00 35.96           O
ATOM   1382  CG2 THR A 557      31.244 -19.415 -10.479  1.00 30.56           C
ATOM   1383  H   THR A 557      29.770 -22.123  -9.668  1.00 29.98           H
ATOM   1384  HA  THR A 557      28.548 -19.825  -8.306  1.00 26.31           H
ATOM   1385  HB  THR A 557      30.978 -19.287  -8.359  1.00 48.70           H
ATOM   1386  HG1 THR A 557      29.440 -17.654  -8.473  1.00 43.15           H
ATOM   1387 HG21 THR A 557      32.051 -18.682 -10.483  1.00 36.67           H
ATOM   1388 HG22 THR A 557      31.670 -20.418 -10.454  1.00 36.67           H
ATOM   1389 HG23 THR A 557      30.672 -19.278 -11.398  1.00 36.67           H
ATOM   1390  N   THR A 558      27.368 -19.058 -10.376  1.00 23.69           N
ATOM   1391  CA  THR A 558      26.584 -18.618 -11.533  1.00 37.61           C
ATOM   1392  C   THR A 558      26.963 -17.182 -11.966  1.00 26.41           C
ATOM   1393  O   THR A 558      26.266 -16.612 -12.805  1.00 30.60           O
ATOM   1394  CB  THR A 558      25.066 -18.756 -11.260  1.00 23.11           C
ATOM   1395  OG1 THR A 558      24.664 -17.954 -10.163  1.00 27.85           O
ATOM   1396  CG2 THR A 558      24.623 -20.199 -11.002  1.00 24.41           C
ATOM   1397  H   THR A 558      27.316 -18.469  -9.556  1.00 28.43           H
ATOM   1398  HA  THR A 558      26.819 -19.267 -12.374  1.00 45.13           H
ATOM   1399  HB  THR A 558      24.537 -18.417 -12.149  1.00 27.73           H
ATOM   1400  HG1 THR A 558      25.081 -18.290  -9.369  1.00 33.42           H
ATOM   1401 HG21 THR A 558      23.545 -20.228 -10.843  1.00 29.29           H
ATOM   1402 HG22 THR A 558      24.879 -20.823 -11.859  1.00 29.29           H
ATOM   1403 HG23 THR A 558      25.107 -20.587 -10.107  1.00 29.29           H
ATOM   1404  N   GLU A 559      28.051 -16.602 -11.430  1.00 23.22           N
ATOM   1405  CA  GLU A 559      28.523 -15.266 -11.775  1.00 21.57           C
ATOM   1406  C   GLU A 559      29.644 -15.410 -12.849  1.00 20.63           C
ATOM   1407  O   GLU A 559      30.758 -15.878 -12.665  1.00 21.20           O
ATOM   1408  CB  GLU A 559      29.097 -14.463 -10.576  1.00 27.20           C
ATOM   1409  CG  GLU A 559      29.460 -13.023 -10.969  1.00 30.09           C
ATOM   1410  CD  GLU A 559      29.839 -12.106  -9.808  1.00 40.03           C
ATOM   1411  OE1 GLU A 559      29.841 -12.461  -8.621  1.00 32.04           O
ATOM   1412  OE2 GLU A 559      30.165 -10.893 -10.138  1.00 31.66           O1-
ATOM   1413  H   GLU A 559      28.612 -17.154 -10.821  1.00 27.87           H
ATOM   1414  HA  GLU A 559      27.676 -14.661 -12.195  1.00 25.89           H
ATOM   1415  HB2 GLU A 559      28.347 -14.459  -9.760  1.00 32.64           H
ATOM   1416  HB3 GLU A 559      29.979 -14.983 -10.153  1.00 32.64           H
ATOM   1417  HG2 GLU A 559      30.308 -13.023 -11.691  1.00 36.11           H
ATOM   1418  HG3 GLU A 559      28.622 -12.542 -11.511  1.00 36.11           H
ATOM   1419  N   GLY A 560      29.253 -14.980 -14.123  1.00 21.15           N
ATOM   1420  CA  GLY A 560      30.193 -14.978 -15.252  1.00 31.59           C
ATOM   1421  C   GLY A 560      31.436 -14.137 -14.928  1.00 25.86           C
ATOM   1422  O   GLY A 560      31.437 -13.110 -14.270  1.00 22.66           O
ATOM   1423  H   GLY A 560      28.403 -14.442 -14.255  1.00 25.38           H
ATOM   1424  HA2 GLY A 560      30.460 -16.037 -15.491  1.00 37.91           H
ATOM   1425  HA3 GLY A 560      29.705 -14.555 -16.160  1.00 37.91           H
ATOM   1426  N   CYS A 561      32.601 -14.699 -15.449  1.00 19.00           N
ATOM   1427  CA  CYS A 561      33.949 -14.124 -15.351  1.00 22.14           C
ATOM   1428  C   CYS A 561      34.599 -14.339 -13.963  1.00 17.32           C
ATOM   1429  O   CYS A 561      35.799 -14.098 -13.830  1.00 21.23           O
ATOM   1430  CB  CYS A 561      33.991 -12.646 -15.729  1.00 22.23           C
ATOM   1431  SG  CYS A 561      33.475 -12.550 -17.476  1.00 40.38           S
ATOM   1432  H   CYS A 561      32.550 -15.571 -15.984  1.00 22.79           H
ATOM   1433  HA  CYS A 561      34.614 -14.702 -16.067  1.00 26.57           H
ATOM   1434  HB2 CYS A 561      33.297 -12.046 -15.101  1.00 26.68           H
ATOM   1435  HB3 CYS A 561      35.016 -12.245 -15.598  1.00 26.68           H
ATOM   1436  HG  CYS A 561      33.602 -11.216 -17.655  1.00 48.46           H
ATOM   1437  N   LEU A 562      33.864 -14.845 -12.910  1.00 22.50           N
ATOM   1438  CA  LEU A 562      34.465 -14.902 -11.549  1.00 19.34           C
ATOM   1439  C   LEU A 562      35.693 -15.847 -11.526  1.00 14.38           C
ATOM   1440  O   LEU A 562      36.747 -15.458 -11.076  1.00 23.36           O
ATOM   1441  CB  LEU A 562      33.389 -15.329 -10.539  1.00 20.88           C
ATOM   1442  CG  LEU A 562      33.944 -15.671  -9.139  1.00 23.35           C
ATOM   1443  CD1 LEU A 562      34.740 -14.501  -8.541  1.00 20.19           C
ATOM   1444  CD2 LEU A 562      32.792 -16.070  -8.213  1.00 24.40           C
ATOM   1445  H   LEU A 562      32.864 -15.087 -12.981  1.00 27.00           H
ATOM   1446  HA  LEU A 562      34.839 -13.871 -11.284  1.00 23.21           H
ATOM   1447  HB2 LEU A 562      32.633 -14.520 -10.452  1.00 25.05           H
ATOM   1448  HB3 LEU A 562      32.812 -16.200 -10.925  1.00 25.05           H
ATOM   1449  HG  LEU A 562      34.630 -16.551  -9.230  1.00 28.02           H
ATOM   1450 HD11 LEU A 562      35.080 -14.751  -7.533  1.00 24.23           H
ATOM   1451 HD12 LEU A 562      35.631 -14.275  -9.139  1.00 24.23           H
ATOM   1452 HD13 LEU A 562      34.124 -13.598  -8.473  1.00 24.23           H
ATOM   1453 HD21 LEU A 562      33.131 -16.276  -7.190  1.00 29.28           H
ATOM   1454 HD22 LEU A 562      32.016 -15.296  -8.148  1.00 29.28           H
ATOM   1455 HD23 LEU A 562      32.301 -16.985  -8.559  1.00 29.28           H
ATOM   1456  N   VAL A 563      35.491 -17.086 -12.023  1.00 16.53           N
ATOM   1457  CA  VAL A 563      36.496 -18.150 -12.145  1.00 21.89           C
ATOM   1458  C   VAL A 563      37.641 -17.720 -13.059  1.00 22.05           C
ATOM   1459  O   VAL A 563      38.788 -17.924 -12.677  1.00 18.54           O
ATOM   1460  CB  VAL A 563      35.878 -19.498 -12.616  1.00 21.52           C
ATOM   1461  CG1 VAL A 563      36.947 -20.566 -12.917  1.00 24.07           C
ATOM   1462  CG2 VAL A 563      34.948 -20.087 -11.547  1.00 18.75           C
ATOM   1463  H   VAL A 563      34.569 -17.298 -12.380  1.00 19.83           H
ATOM   1464  HA  VAL A 563      36.911 -18.317 -11.150  1.00 26.26           H
ATOM   1465  HB  VAL A 563      35.301 -19.329 -13.528  1.00 25.83           H
ATOM   1466 HG11 VAL A 563      36.469 -21.509 -13.177  1.00 28.89           H
ATOM   1467 HG12 VAL A 563      37.564 -20.262 -13.762  1.00 28.89           H
ATOM   1468 HG13 VAL A 563      37.579 -20.724 -12.042  1.00 28.89           H
ATOM   1469 HG21 VAL A 563      34.492 -21.009 -11.909  1.00 22.50           H
ATOM   1470 HG22 VAL A 563      35.514 -20.293 -10.641  1.00 22.50           H
ATOM   1471 HG23 VAL A 563      34.153 -19.382 -11.315  1.00 22.50           H
ATOM   1472  N   ALA A 564      37.361 -17.162 -14.248  1.00 23.83           N
ATOM   1473  CA  ALA A 564      38.399 -16.722 -15.186  1.00 27.05           C
ATOM   1474  C   ALA A 564      39.323 -15.655 -14.585  1.00 15.16           C
ATOM   1475  O   ALA A 564      40.541 -15.692 -14.754  1.00 22.84           O
ATOM   1476  CB  ALA A 564      37.736 -16.190 -16.463  1.00 18.95           C
ATOM   1477  H   ALA A 564      36.391 -17.049 -14.527  1.00 28.60           H
ATOM   1478  HA  ALA A 564      39.002 -17.591 -15.441  1.00 32.46           H
ATOM   1479  HB1 ALA A 564      38.501 -15.842 -17.157  1.00 22.74           H
ATOM   1480  HB2 ALA A 564      37.165 -16.988 -16.934  1.00 22.74           H
ATOM   1481  HB3 ALA A 564      37.067 -15.361 -16.227  1.00 22.74           H
ATOM   1482  N   SER A 565      38.723 -14.707 -13.874  1.00 18.78           N
ATOM   1483  CA  SER A 565      39.405 -13.612 -13.204  1.00 16.97           C
ATOM   1484  C   SER A 565      40.298 -14.150 -12.052  1.00 14.90           C
ATOM   1485  O   SER A 565      41.456 -13.812 -11.959  1.00 14.67           O
ATOM   1486  CB  SER A 565      38.325 -12.639 -12.683  1.00 21.28           C
ATOM   1487  OG  SER A 565      38.917 -11.614 -11.880  1.00 36.33           O
ATOM   1488  H   SER A 565      37.733 -14.805 -13.745  1.00 22.54           H
ATOM   1489  HA  SER A 565      40.084 -13.070 -13.920  1.00 20.37           H
ATOM   1490  HB2 SER A 565      37.762 -12.194 -13.523  1.00 25.54           H
ATOM   1491  HB3 SER A 565      37.597 -13.129 -11.995  1.00 25.54           H
ATOM   1492  HG  SER A 565      39.686 -11.199 -12.313  1.00 43.59           H
ATOM   1493  N   THR A 566      39.741 -15.060 -11.230  1.00 17.72           N
ATOM   1494  CA  THR A 566      40.463 -15.735 -10.145  1.00 15.76           C
ATOM   1495  C   THR A 566      41.658 -16.519 -10.694  1.00 22.15           C
ATOM   1496  O   THR A 566      42.731 -16.490 -10.096  1.00 18.20           O
ATOM   1497  CB  THR A 566      39.521 -16.632  -9.311  1.00 20.44           C
ATOM   1498  OG1 THR A 566      38.441 -15.872  -8.817  1.00 25.10           O
ATOM   1499  CG2 THR A 566      40.237 -17.238  -8.093  1.00 18.35           C
ATOM   1500  H   THR A 566      38.776 -15.321 -11.379  1.00 21.27           H
ATOM   1501  HA  THR A 566      40.832 -14.952  -9.481  1.00 18.91           H
ATOM   1502  HB  THR A 566      39.131 -17.437  -9.937  1.00 24.53           H
ATOM   1503  HG1 THR A 566      37.865 -15.638  -9.552  1.00 30.12           H
ATOM   1504 HG21 THR A 566      39.528 -17.829  -7.515  1.00 22.03           H
ATOM   1505 HG22 THR A 566      41.057 -17.885  -8.403  1.00 22.03           H
ATOM   1506 HG23 THR A 566      40.615 -16.443  -7.448  1.00 22.03           H
ATOM   1507  N   ASN A 567      41.476 -17.192 -11.840  1.00 25.54           N
ATOM   1508  CA  ASN A 567      42.498 -17.961 -12.547  1.00 17.24           C
ATOM   1509  C   ASN A 567      43.638 -17.054 -13.038  1.00 23.37           C
ATOM   1510  O   ASN A 567      44.796 -17.471 -13.049  1.00 24.87           O
ATOM   1511  CB  ASN A 567      41.828 -18.698 -13.725  1.00 21.70           C
ATOM   1512  CG  ASN A 567      42.648 -19.871 -14.249  1.00 30.92           C
ATOM   1513  OD1 ASN A 567      43.088 -20.718 -13.482  1.00 27.72           O
ATOM   1514  ND2 ASN A 567      42.779 -19.996 -15.567  1.00 38.84           N
ATOM   1515  H   ASN A 567      40.557 -17.164 -12.263  1.00 30.64           H
ATOM   1516  HA  ASN A 567      42.908 -18.699 -11.855  1.00 20.69           H
ATOM   1517  HB2 ASN A 567      40.909 -19.135 -13.337  1.00 26.03           H
ATOM   1518  HB3 ASN A 567      41.593 -18.007 -14.533  1.00 26.03           H
ATOM   1519 HD21 ASN A 567      43.286 -20.782 -15.940  1.00 46.60           H
ATOM   1520 HD22 ASN A 567      42.383 -19.296 -16.180  1.00 46.60           H
ATOM   1521  N   ARG A 568      43.320 -15.818 -13.449  1.00 18.41           N
ATOM   1522  CA  ARG A 568      44.317 -14.818 -13.816  1.00 21.49           C
ATOM   1523  C   ARG A 568      45.131 -14.377 -12.601  1.00 20.43           C
ATOM   1524  O   ARG A 568      46.342 -14.223 -12.707  1.00 15.70           O
ATOM   1525  CB  ARG A 568      43.649 -13.629 -14.519  1.00 22.18           C
ATOM   1526  CG  ARG A 568      44.699 -12.667 -15.093  1.00 23.76           C
ATOM   1527  CD  ARG A 568      44.051 -11.543 -15.897  1.00 22.61           C
ATOM   1528  NE  ARG A 568      43.428 -10.553 -15.003  1.00 27.27           N
ATOM   1529  CZ  ARG A 568      43.347  -9.239 -15.227  1.00 42.16           C
ATOM   1530  NH1 ARG A 568      43.889  -8.685 -16.310  1.00 29.71           N
ATOM   1531  NH2 ARG A 568      42.711  -8.463 -14.352  1.00 20.68           N1+
ATOM   1532  H   ARG A 568      42.344 -15.547 -13.466  1.00 22.09           H
ATOM   1533  HA  ARG A 568      45.004 -15.279 -14.526  1.00 25.79           H
ATOM   1534  HB2 ARG A 568      43.016 -13.996 -15.325  1.00 26.61           H
ATOM   1535  HB3 ARG A 568      43.020 -13.093 -13.813  1.00 26.61           H
ATOM   1536  HG2 ARG A 568      45.281 -12.227 -14.282  1.00 28.51           H
ATOM   1537  HG3 ARG A 568      45.384 -13.212 -15.740  1.00 28.51           H
ATOM   1538  HD2 ARG A 568      44.817 -11.077 -16.514  1.00 27.13           H
ATOM   1539  HD3 ARG A 568      43.287 -11.960 -16.555  1.00 27.13           H
ATOM   1540  HE  ARG A 568      42.989 -10.906 -14.166  1.00 32.72           H
ATOM   1541 HH11 ARG A 568      44.375  -9.260 -16.979  1.00 35.65           H
ATOM   1542 HH12 ARG A 568      43.807  -7.688 -16.452  1.00 35.65           H
ATOM   1543 HH21 ARG A 568      42.287  -8.853 -13.522  1.00 24.82           H
ATOM   1544 HH22 ARG A 568      42.642  -7.470 -14.524  1.00 24.82           H
ATOM   1545  N   GLY A 569      44.474 -14.203 -11.449  1.00 27.31           N
ATOM   1546  CA  GLY A 569      45.142 -13.894 -10.191  1.00 19.09           C
ATOM   1547  C   GLY A 569      46.101 -15.005  -9.760  1.00 18.09           C
ATOM   1548  O   GLY A 569      47.206 -14.708  -9.317  1.00 22.67           O
ATOM   1549  H   GLY A 569      43.472 -14.338 -11.432  1.00 32.77           H
ATOM   1550  HA2 GLY A 569      45.706 -12.965 -10.306  1.00 22.91           H
ATOM   1551  HA3 GLY A 569      44.392 -13.775  -9.422  1.00 22.91           H
ATOM   1552  N   CYS A 570      45.682 -16.274  -9.885  1.00 19.64           N
ATOM   1553  CA  CYS A 570      46.519 -17.439  -9.617  1.00 25.27           C
ATOM   1554  C   CYS A 570      47.766 -17.432 -10.500  1.00 22.94           C
ATOM   1555  O   CYS A 570      48.862 -17.665 -10.001  1.00 26.22           O
ATOM   1556  CB  CYS A 570      45.739 -18.745  -9.820  1.00 24.49           C
ATOM   1557  SG  CYS A 570      44.444 -18.955  -8.571  1.00 32.99           S
ATOM   1558  H   CYS A 570      44.739 -16.439 -10.208  1.00 23.57           H
ATOM   1559  HA  CYS A 570      46.844 -17.388  -8.577  1.00 30.33           H
ATOM   1560  HB2 CYS A 570      45.293 -18.764 -10.815  1.00 29.38           H
ATOM   1561  HB3 CYS A 570      46.442 -19.572  -9.735  1.00 29.38           H
ATOM   1562  HG  CYS A 570      43.613 -18.017  -9.045  1.00 39.59           H
ATOM   1563  N   ARG A 571      47.603 -17.153 -11.801  1.00 23.30           N
ATOM   1564  CA  ARG A 571      48.699 -17.059 -12.759  1.00 23.73           C
ATOM   1565  C   ARG A 571      49.738 -16.030 -12.306  1.00 31.75           C
ATOM   1566  O   ARG A 571      50.926 -16.345 -12.311  1.00 21.98           O
ATOM   1567  CB  ARG A 571      48.135 -16.784 -14.166  1.00 29.46           C
ATOM   1568  CG  ARG A 571      49.191 -16.515 -15.258  1.00 37.25           C
ATOM   1569  CD  ARG A 571      49.203 -17.609 -16.326  1.00 51.15           C
ATOM   1570  NE  ARG A 571      50.185 -17.315 -17.387  1.00 58.80           N
ATOM   1571  CZ  ARG A 571      51.366 -17.922 -17.578  1.00 57.90           C
ATOM   1572  NH1 ARG A 571      51.767 -18.944 -16.820  1.00 55.67           N
ATOM   1573  NH2 ARG A 571      52.170 -17.495 -18.549  1.00 54.48           N1+
ATOM   1574  H   ARG A 571      46.669 -16.980 -12.146  1.00 27.95           H
ATOM   1575  HA  ARG A 571      49.204 -18.025 -12.788  1.00 28.48           H
ATOM   1576  HB2 ARG A 571      47.500 -17.623 -14.453  1.00 35.35           H
ATOM   1577  HB3 ARG A 571      47.496 -15.905 -14.122  1.00 35.35           H
ATOM   1578  HG2 ARG A 571      48.948 -15.569 -15.744  1.00 44.70           H
ATOM   1579  HG3 ARG A 571      50.189 -16.421 -14.833  1.00 44.70           H
ATOM   1580  HD2 ARG A 571      49.438 -18.555 -15.837  1.00 61.38           H
ATOM   1581  HD3 ARG A 571      48.213 -17.693 -16.775  1.00 61.38           H
ATOM   1582  HE  ARG A 571      49.965 -16.532 -17.987  1.00 70.56           H
ATOM   1583 HH11 ARG A 571      51.175 -19.272 -16.071  1.00 66.81           H
ATOM   1584 HH12 ARG A 571      52.663 -19.375 -16.982  1.00 66.81           H
ATOM   1585 HH21 ARG A 571      51.889 -16.719 -19.132  1.00 65.38           H
ATOM   1586 HH22 ARG A 571      53.061 -17.939 -18.701  1.00 65.38           H
ATOM   1587  N   ALA A 572      49.294 -14.836 -11.890  1.00 23.31           N
ATOM   1588  CA  ALA A 572      50.175 -13.761 -11.446  1.00 20.82           C
ATOM   1589  C   ALA A 572      50.986 -14.164 -10.208  1.00 26.45           C
ATOM   1590  O   ALA A 572      52.202 -13.965 -10.184  1.00 23.01           O
ATOM   1591  CB  ALA A 572      49.349 -12.489 -11.205  1.00 21.97           C
ATOM   1592  H   ALA A 572      48.301 -14.649 -11.909  1.00 27.97           H
ATOM   1593  HA  ALA A 572      50.875 -13.554 -12.256  1.00 24.98           H
ATOM   1594  HB1 ALA A 572      50.009 -11.676 -10.901  1.00 26.36           H
ATOM   1595  HB2 ALA A 572      48.836 -12.203 -12.124  1.00 26.36           H
ATOM   1596  HB3 ALA A 572      48.610 -12.660 -10.423  1.00 26.36           H
ATOM   1597  N   ILE A 573      50.324 -14.763  -9.207  1.00 20.92           N
ATOM   1598  CA  ILE A 573      50.977 -15.284  -8.004  1.00 16.12           C
ATOM   1599  C   ILE A 573      52.029 -16.344  -8.360  1.00 18.04           C
ATOM   1600  O   ILE A 573      53.129 -16.303  -7.818  1.00 28.70           O
ATOM   1601  CB  ILE A 573      49.920 -15.792  -6.995  1.00 21.57           C
ATOM   1602  CG1 ILE A 573      49.100 -14.598  -6.454  1.00 32.52           C
ATOM   1603  CG2 ILE A 573      50.560 -16.576  -5.831  1.00 24.27           C
ATOM   1604  CD1 ILE A 573      47.830 -15.007  -5.707  1.00 16.71           C
ATOM   1605  H   ILE A 573      49.324 -14.889  -9.288  1.00 25.10           H
ATOM   1606  HA  ILE A 573      51.506 -14.456  -7.531  1.00 19.34           H
ATOM   1607  HB  ILE A 573      49.243 -16.468  -7.519  1.00 25.88           H
ATOM   1608 HG12 ILE A 573      49.722 -13.997  -5.791  1.00 39.03           H
ATOM   1609 HG13 ILE A 573      48.791 -13.964  -7.281  1.00 39.03           H
ATOM   1610 HG21 ILE A 573      49.797 -16.912  -5.131  1.00 29.13           H
ATOM   1611 HG22 ILE A 573      51.063 -17.467  -6.203  1.00 29.13           H
ATOM   1612 HG23 ILE A 573      51.277 -15.944  -5.304  1.00 29.13           H
ATOM   1613 HD11 ILE A 573      47.259 -14.113  -5.455  1.00 20.06           H
ATOM   1614 HD12 ILE A 573      47.225 -15.652  -6.345  1.00 20.06           H
ATOM   1615 HD13 ILE A 573      48.074 -15.533  -4.785  1.00 20.06           H
ATOM   1616  N   GLY A 574      51.696 -17.293  -9.244  1.00 25.05           N
ATOM   1617  CA  GLY A 574      52.567 -18.412  -9.611  1.00 28.63           C
ATOM   1618  C   GLY A 574      53.826 -17.958 -10.367  1.00 28.92           C
ATOM   1619  O   GLY A 574      54.907 -18.505 -10.156  1.00 30.92           O
ATOM   1620  H   GLY A 574      50.774 -17.265  -9.657  1.00 30.06           H
ATOM   1621  HA2 GLY A 574      52.878 -18.919  -8.696  1.00 34.36           H
ATOM   1622  HA3 GLY A 574      52.010 -19.117 -10.229  1.00 34.36           H
ATOM   1623  N   LEU A 575      53.696 -16.946 -11.230  1.00 23.43           N
ATOM   1624  CA  LEU A 575      54.824 -16.298 -11.901  1.00 26.33           C
ATOM   1625  C   LEU A 575      55.692 -15.454 -10.957  1.00 34.00           C
ATOM   1626  O   LEU A 575      56.820 -15.126 -11.322  1.00 32.31           O
ATOM   1627  CB  LEU A 575      54.303 -15.454 -13.073  1.00 28.02           C
ATOM   1628  CG  LEU A 575      53.665 -16.282 -14.208  1.00 25.64           C
ATOM   1629  CD1 LEU A 575      53.052 -15.305 -15.212  1.00 26.72           C
ATOM   1630  CD2 LEU A 575      54.675 -17.201 -14.906  1.00 26.82           C
ATOM   1631  H   LEU A 575      52.778 -16.545 -11.369  1.00 28.12           H
ATOM   1632  HA  LEU A 575      55.472 -17.077 -12.301  1.00 31.59           H
ATOM   1633  HB2 LEU A 575      53.562 -14.753 -12.683  1.00 33.63           H
ATOM   1634  HB3 LEU A 575      55.125 -14.868 -13.485  1.00 33.63           H
ATOM   1635  HG  LEU A 575      52.870 -16.906 -13.807  1.00 30.76           H
ATOM   1636 HD11 LEU A 575      52.554 -15.844 -16.015  1.00 32.06           H
ATOM   1637 HD12 LEU A 575      52.317 -14.704 -14.684  1.00 32.06           H
ATOM   1638 HD13 LEU A 575      53.824 -14.658 -15.633  1.00 32.06           H
ATOM   1639 HD21 LEU A 575      54.205 -17.669 -15.771  1.00 32.18           H
ATOM   1640 HD22 LEU A 575      55.541 -16.629 -15.235  1.00 32.18           H
ATOM   1641 HD23 LEU A 575      54.993 -17.991 -14.226  1.00 32.18           H
ATOM   1642  N   GLY A 576      55.169 -15.087  -9.778  1.00 29.37           N
ATOM   1643  CA  GLY A 576      55.882 -14.351  -8.735  1.00 22.51           C
ATOM   1644  C   GLY A 576      56.519 -15.244  -7.661  1.00 29.42           C
ATOM   1645  O   GLY A 576      57.004 -14.725  -6.657  1.00 32.33           O
ATOM   1646  H   GLY A 576      54.218 -15.360  -9.570  1.00 35.25           H
ATOM   1647  HA2 GLY A 576      56.674 -13.760  -9.190  1.00 27.01           H
ATOM   1648  HA3 GLY A 576      55.169 -13.690  -8.241  1.00 27.01           H
ATOM   1649  N   GLY A 577      56.543 -16.570  -7.854  1.00 36.99           N
ATOM   1650  CA  GLY A 577      57.182 -17.498  -6.919  1.00 34.75           C
ATOM   1651  C   GLY A 577      56.267 -17.975  -5.785  1.00 27.17           C
ATOM   1652  O   GLY A 577      56.754 -18.605  -4.849  1.00 31.66           O
ATOM   1653  H   GLY A 577      56.115 -16.955  -8.684  1.00 44.38           H
ATOM   1654  HA2 GLY A 577      57.518 -18.373  -7.475  1.00 41.69           H
ATOM   1655  HA3 GLY A 577      58.046 -17.008  -6.467  1.00 41.69           H
ATOM   1656  N   GLY A 578      54.953 -17.734  -5.889  1.00 29.78           N
ATOM   1657  CA  GLY A 578      53.944 -18.306  -5.009  1.00 28.15           C
ATOM   1658  C   GLY A 578      53.641 -17.418  -3.807  1.00 29.39           C
ATOM   1659  O   GLY A 578      54.308 -16.421  -3.536  1.00 25.47           O
ATOM   1660  H   GLY A 578      54.622 -17.169  -6.659  1.00 35.73           H
ATOM   1661  HA2 GLY A 578      53.027 -18.437  -5.583  1.00 33.78           H
ATOM   1662  HA3 GLY A 578      54.284 -19.276  -4.643  1.00 33.78           H
ATOM   1663  N   ALA A 579      52.598 -17.807  -3.084  1.00 27.82           N
ATOM   1664  CA  ALA A 579      52.137 -17.161  -1.872  1.00 21.98           C
ATOM   1665  C   ALA A 579      52.585 -17.942  -0.634  1.00 16.40           C
ATOM   1666  O   ALA A 579      52.814 -19.149  -0.685  1.00 19.99           O
ATOM   1667  CB  ALA A 579      50.612 -17.062  -1.949  1.00 21.13           C
ATOM   1668  H   ALA A 579      52.119 -18.653  -3.357  1.00 33.38           H
ATOM   1669  HA  ALA A 579      52.539 -16.150  -1.817  1.00 26.37           H
ATOM   1670  HB1 ALA A 579      50.228 -16.632  -1.024  1.00 25.36           H
ATOM   1671  HB2 ALA A 579      50.327 -16.425  -2.785  1.00 25.36           H
ATOM   1672  HB3 ALA A 579      50.181 -18.054  -2.088  1.00 25.36           H
ATOM   1673  N   SER A 580      52.691 -17.233   0.489  1.00 20.24           N
ATOM   1674  CA  SER A 580      52.939 -17.804   1.808  1.00 22.84           C
ATOM   1675  C   SER A 580      51.764 -17.454   2.711  1.00 20.20           C
ATOM   1676  O   SER A 580      51.209 -16.366   2.598  1.00 21.83           O
ATOM   1677  CB  SER A 580      54.231 -17.233   2.394  1.00 23.91           C
ATOM   1678  OG  SER A 580      55.319 -17.544   1.547  1.00 37.74           O
ATOM   1679  H   SER A 580      52.505 -16.239   0.447  1.00 24.29           H
ATOM   1680  HA  SER A 580      53.032 -18.889   1.757  1.00 27.41           H
ATOM   1681  HB2 SER A 580      54.139 -16.150   2.485  1.00 28.69           H
ATOM   1682  HB3 SER A 580      54.408 -17.665   3.379  1.00 28.69           H
ATOM   1683  HG  SER A 580      56.088 -17.048   1.837  1.00 45.29           H
ATOM   1684  N   SER A 581      51.382 -18.363   3.608  1.00 27.11           N
ATOM   1685  CA  SER A 581      50.307 -18.112   4.557  1.00 26.78           C
ATOM   1686  C   SER A 581      50.552 -18.757   5.914  1.00 18.75           C
ATOM   1687  O   SER A 581      51.296 -19.730   6.042  1.00 29.43           O
ATOM   1688  CB  SER A 581      48.974 -18.559   3.956  1.00 30.47           C
ATOM   1689  OG  SER A 581      48.928 -19.957   3.851  1.00 26.59           O
ATOM   1690  H   SER A 581      51.841 -19.265   3.627  1.00 32.53           H
ATOM   1691  HA  SER A 581      50.250 -17.039   4.725  1.00 32.13           H
ATOM   1692  HB2 SER A 581      48.149 -18.230   4.587  1.00 36.56           H
ATOM   1693  HB3 SER A 581      48.857 -18.121   2.965  1.00 36.56           H
ATOM   1694  HG  SER A 581      49.642 -20.268   3.280  1.00 31.91           H
ATOM   1695  N   ARG A 582      49.910 -18.183   6.935  1.00 20.06           N
ATOM   1696  CA  ARG A 582      49.969 -18.620   8.322  1.00 18.70           C
ATOM   1697  C   ARG A 582      48.569 -18.599   8.925  1.00 17.60           C
ATOM   1698  O   ARG A 582      47.787 -17.686   8.657  1.00 14.55           O
ATOM   1699  CB  ARG A 582      50.917 -17.693   9.103  1.00 19.48           C
ATOM   1700  CG  ARG A 582      52.386 -17.754   8.647  1.00 22.60           C
ATOM   1701  CD  ARG A 582      53.003 -19.139   8.875  1.00 20.88           C
ATOM   1702  NE  ARG A 582      54.438 -19.153   8.566  1.00 23.73           N
ATOM   1703  CZ  ARG A 582      55.014 -19.475   7.398  1.00 23.76           C
ATOM   1704  NH1 ARG A 582      54.312 -19.829   6.323  1.00 22.39           N
ATOM   1705  NH2 ARG A 582      56.338 -19.439   7.305  1.00 28.03           N1+
ATOM   1706  H   ARG A 582      49.317 -17.389   6.731  1.00 24.08           H
ATOM   1707  HA  ARG A 582      50.338 -19.643   8.377  1.00 22.44           H
ATOM   1708  HB2 ARG A 582      50.569 -16.664   9.010  1.00 23.38           H
ATOM   1709  HB3 ARG A 582      50.877 -17.960  10.160  1.00 23.38           H
ATOM   1710  HG2 ARG A 582      52.461 -17.490   7.591  1.00 27.12           H
ATOM   1711  HG3 ARG A 582      52.955 -17.019   9.217  1.00 27.12           H
ATOM   1712  HD2 ARG A 582      52.872 -19.410   9.923  1.00 25.06           H
ATOM   1713  HD3 ARG A 582      52.493 -19.885   8.268  1.00 25.06           H
ATOM   1714  HE  ARG A 582      55.049 -18.857   9.316  1.00 28.47           H
ATOM   1715 HH11 ARG A 582      53.304 -19.847   6.356  1.00 26.87           H
ATOM   1716 HH12 ARG A 582      54.787 -20.058   5.459  1.00 26.87           H
ATOM   1717 HH21 ARG A 582      56.893 -19.170   8.104  1.00 33.63           H
ATOM   1718 HH22 ARG A 582      56.783 -19.677   6.432  1.00 33.63           H
ATOM   1719  N   VAL A 583      48.284 -19.611   9.753  1.00 16.52           N
ATOM   1720  CA  VAL A 583      47.136 -19.635  10.664  1.00 22.96           C
ATOM   1721  C   VAL A 583      47.598 -19.040  11.994  1.00 19.98           C
ATOM   1722  O   VAL A 583      48.537 -19.539  12.607  1.00 21.29           O
ATOM   1723  CB  VAL A 583      46.577 -21.059  10.866  1.00 18.99           C
ATOM   1724  CG1 VAL A 583      45.343 -21.038  11.786  1.00 11.42           C
ATOM   1725  CG2 VAL A 583      46.183 -21.706   9.538  1.00 19.93           C
ATOM   1726  H   VAL A 583      48.992 -20.313   9.903  1.00 19.82           H
ATOM   1727  HA  VAL A 583      46.336 -19.020  10.249  1.00 27.55           H
ATOM   1728  HB  VAL A 583      47.347 -21.677  11.329  1.00 22.79           H
ATOM   1729 HG11 VAL A 583      44.965 -22.052  11.917  1.00 13.70           H
ATOM   1730 HG12 VAL A 583      45.604 -20.645  12.768  1.00 13.70           H
ATOM   1731 HG13 VAL A 583      44.556 -20.423  11.348  1.00 13.70           H
ATOM   1732 HG21 VAL A 583      45.757 -22.689   9.723  1.00 23.91           H
ATOM   1733 HG22 VAL A 583      45.450 -21.089   9.018  1.00 23.91           H
ATOM   1734 HG23 VAL A 583      47.062 -21.829   8.915  1.00 23.91           H
ATOM   1735  N   LEU A 584      46.922 -17.976  12.422  1.00 19.14           N
ATOM   1736  CA  LEU A 584      47.245 -17.169  13.596  1.00 18.95           C
ATOM   1737  C   LEU A 584      46.450 -17.606  14.832  1.00 21.78           C
ATOM   1738  O   LEU A 584      46.879 -17.361  15.957  1.00 21.22           O
ATOM   1739  CB  LEU A 584      46.903 -15.710  13.277  1.00 25.53           C
ATOM   1740  CG  LEU A 584      47.504 -15.181  11.957  1.00 21.87           C
ATOM   1741  CD1 LEU A 584      46.748 -13.917  11.563  1.00 25.31           C
ATOM   1742  CD2 LEU A 584      49.009 -14.929  12.100  1.00 19.92           C
ATOM   1743  H   LEU A 584      46.173 -17.635  11.838  1.00 22.97           H
ATOM   1744  HA  LEU A 584      48.310 -17.247  13.816  1.00 22.74           H
ATOM   1745  HB2 LEU A 584      45.817 -15.643  13.214  1.00 30.63           H
ATOM   1746  HB3 LEU A 584      47.224 -15.077  14.105  1.00 30.63           H
ATOM   1747  HG  LEU A 584      47.368 -15.895  11.144  1.00 26.24           H
ATOM   1748 HD11 LEU A 584      47.100 -13.574  10.595  1.00 30.38           H
ATOM   1749 HD12 LEU A 584      45.683 -14.131  11.472  1.00 30.38           H
ATOM   1750 HD13 LEU A 584      46.897 -13.154  12.323  1.00 30.38           H
ATOM   1751 HD21 LEU A 584      49.412 -14.565  11.157  1.00 23.91           H
ATOM   1752 HD22 LEU A 584      49.198 -14.191  12.880  1.00 23.91           H
ATOM   1753 HD23 LEU A 584      49.516 -15.859  12.355  1.00 23.91           H
ATOM   1754  N   ALA A 585      45.264 -18.191  14.623  1.00 17.12           N
ATOM   1755  CA  ALA A 585      44.329 -18.598  15.664  1.00 20.28           C
ATOM   1756  C   ALA A 585      43.333 -19.605  15.090  1.00 19.23           C
ATOM   1757  O   ALA A 585      43.100 -19.647  13.882  1.00 19.00           O
ATOM   1758  CB  ALA A 585      43.602 -17.371  16.234  1.00 19.30           C
ATOM   1759  H   ALA A 585      44.965 -18.330  13.667  1.00 20.55           H
ATOM   1760  HA  ALA A 585      44.880 -19.073  16.476  1.00 24.33           H
ATOM   1761  HB1 ALA A 585      42.935 -17.679  17.039  1.00 23.16           H
ATOM   1762  HB2 ALA A 585      44.321 -16.655  16.633  1.00 23.16           H
ATOM   1763  HB3 ALA A 585      43.013 -16.890  15.455  1.00 23.16           H
ATOM   1764  N   ASP A 586      42.765 -20.435  15.966  1.00 16.53           N
ATOM   1765  CA  ASP A 586      41.818 -21.480  15.614  1.00 20.44           C
ATOM   1766  C   ASP A 586      40.913 -21.714  16.828  1.00 31.55           C
ATOM   1767  O   ASP A 586      41.373 -22.204  17.856  1.00 30.22           O
ATOM   1768  CB  ASP A 586      42.595 -22.730  15.159  1.00 23.39           C
ATOM   1769  CG  ASP A 586      41.759 -23.973  14.826  1.00 44.63           C
ATOM   1770  OD1 ASP A 586      40.518 -23.928  14.975  1.00 37.09           O
ATOM   1771  OD2 ASP A 586      42.378 -24.981  14.413  1.00 41.84           O1-
ATOM   1772  H   ASP A 586      42.981 -20.325  16.945  1.00 19.84           H
ATOM   1773  HA  ASP A 586      41.208 -21.139  14.780  1.00 24.53           H
ATOM   1774  HB2 ASP A 586      43.189 -22.491  14.276  1.00 28.07           H
ATOM   1775  HB3 ASP A 586      43.341 -23.006  15.901  1.00 28.07           H
ATOM   1776  N   GLY A 587      39.635 -21.339  16.719  1.00 26.07           N
ATOM   1777  CA  GLY A 587      38.650 -21.550  17.760  1.00 28.02           C
ATOM   1778  C   GLY A 587      37.272 -21.066  17.341  1.00 19.76           C
ATOM   1779  O   GLY A 587      37.027 -19.862  17.264  1.00 19.20           O
ATOM   1780  H   GLY A 587      39.327 -20.886  15.870  1.00 31.29           H
ATOM   1781  HA2 GLY A 587      38.619 -22.610  18.013  1.00 33.63           H
ATOM   1782  HA3 GLY A 587      38.942 -21.006  18.654  1.00 33.63           H
ATOM   1783  N   MET A 588      36.359 -22.012  17.129  1.00 23.26           N
ATOM   1784  CA  MET A 588      34.945 -21.726  16.972  1.00 19.39           C
ATOM   1785  C   MET A 588      34.361 -21.208  18.294  1.00 21.19           C
ATOM   1786  O   MET A 588      34.863 -21.555  19.363  1.00 15.57           O
ATOM   1787  CB  MET A 588      34.258 -22.998  16.463  1.00 20.47           C
ATOM   1788  CG  MET A 588      32.755 -22.819  16.218  1.00 31.08           C
ATOM   1789  SD  MET A 588      32.309 -21.373  15.208  1.00 33.77           S
ATOM   1790  CE  MET A 588      33.245 -21.706  13.704  1.00 18.89           C
ATOM   1791  H   MET A 588      36.631 -22.983  17.222  1.00 27.91           H
ATOM   1792  HA  MET A 588      34.835 -20.952  16.212  1.00 23.27           H
ATOM   1793  HB2 MET A 588      34.731 -23.294  15.526  1.00 24.56           H
ATOM   1794  HB3 MET A 588      34.409 -23.806  17.179  1.00 24.56           H
ATOM   1795  HG2 MET A 588      32.371 -23.716  15.734  1.00 37.30           H
ATOM   1796  HG3 MET A 588      32.249 -22.725  17.179  1.00 37.30           H
ATOM   1797  HE1 MET A 588      32.935 -21.007  12.938  1.00 22.66           H
ATOM   1798  HE2 MET A 588      34.311 -21.591  13.896  1.00 22.66           H
ATOM   1799  HE3 MET A 588      33.038 -22.715  13.355  1.00 22.66           H
ATOM   1800  N   THR A 589      33.323 -20.361  18.229  1.00 21.25           N
ATOM   1801  CA  THR A 589      32.732 -19.751  19.419  1.00 17.35           C
ATOM   1802  C   THR A 589      31.215 -19.932  19.492  1.00 19.52           C
ATOM   1803  O   THR A 589      30.524 -20.165  18.504  1.00 17.27           O
ATOM   1804  CB  THR A 589      33.053 -18.250  19.535  1.00 18.68           C
ATOM   1805  OG1 THR A 589      32.365 -17.550  18.530  1.00 21.47           O
ATOM   1806  CG2 THR A 589      34.542 -17.912  19.453  1.00 20.16           C
ATOM   1807  H   THR A 589      32.925 -20.126  17.331  1.00 25.50           H
ATOM   1808  HA  THR A 589      33.144 -20.244  20.291  1.00 20.82           H
ATOM   1809  HB  THR A 589      32.688 -17.895  20.501  1.00 22.42           H
ATOM   1810  HG1 THR A 589      32.417 -16.607  18.715  1.00 25.76           H
ATOM   1811 HG21 THR A 589      34.681 -16.844  19.593  1.00 24.19           H
ATOM   1812 HG22 THR A 589      35.068 -18.442  20.240  1.00 24.19           H
ATOM   1813 HG23 THR A 589      34.950 -18.186  18.481  1.00 24.19           H
ATOM   1814  N   ARG A 590      30.720 -19.781  20.719  1.00 18.28           N
ATOM   1815  CA  ARG A 590      29.313 -19.782  21.092  1.00 16.71           C
ATOM   1816  C   ARG A 590      29.254 -18.830  22.303  1.00 23.46           C
ATOM   1817  O   ARG A 590      30.093 -18.856  23.174  1.00 21.43           O
ATOM   1818  CB  ARG A 590      28.783 -21.188  21.476  1.00 22.05           C
ATOM   1819  CG  ARG A 590      27.289 -21.279  21.795  1.00 27.97           C
ATOM   1820  CD  ARG A 590      26.357 -20.689  20.728  1.00 24.69           C
ATOM   1821  NE  ARG A 590      26.056 -21.697  19.672  1.00 29.87           N
ATOM   1822  CZ  ARG A 590      25.453 -21.359  18.485  1.00 32.65           C
ATOM   1823  NH1 ARG A 590      25.376 -20.025  18.044  1.00 25.57           N
ATOM   1824  NH2 ARG A 590      24.932 -22.337  17.678  1.00 28.67           N1+
ATOM   1825  H   ARG A 590      31.389 -19.726  21.465  1.00 21.93           H
ATOM   1826  HA  ARG A 590      28.684 -19.399  20.247  1.00 20.06           H
ATOM   1827  HB2 ARG A 590      29.023 -21.880  20.646  1.00 26.46           H
ATOM   1828  HB3 ARG A 590      29.362 -21.544  22.354  1.00 26.46           H
ATOM   1829  HG2 ARG A 590      27.026 -22.339  22.003  1.00 33.57           H
ATOM   1830  HG3 ARG A 590      27.068 -20.762  22.754  1.00 33.57           H
ATOM   1831  HD2 ARG A 590      25.401 -20.359  21.219  1.00 29.62           H
ATOM   1832  HD3 ARG A 590      26.837 -19.798  20.268  1.00 29.62           H
ATOM   1833  HE  ARG A 590      25.980 -22.691  20.004  1.00 35.85           H
ATOM   1834 HH11 ARG A 590      25.954 -19.329  18.510  1.00 30.69           H
ATOM   1835 HH12 ARG A 590      25.290 -19.866  17.033  1.00 30.69           H
ATOM   1836 HH21 ARG A 590      24.819 -23.297  18.018  1.00 34.40           H
ATOM   1837 HH22 ARG A 590      24.473 -22.108  16.786  1.00 34.40           H
ATOM   1838  N   GLY A 591      28.250 -17.944  22.214  1.00 12.96           N
ATOM   1839  CA  GLY A 591      28.069 -16.747  23.024  1.00 14.49           C
ATOM   1840  C   GLY A 591      26.688 -16.671  23.681  1.00 19.44           C
ATOM   1841  O   GLY A 591      25.909 -15.796  23.298  1.00 17.21           O
ATOM   1842  H   GLY A 591      27.604 -18.050  21.447  1.00 15.55           H
ATOM   1843  HA2 GLY A 591      28.843 -16.668  23.778  1.00 17.39           H
ATOM   1844  HA3 GLY A 591      28.178 -15.881  22.374  1.00 17.39           H
ATOM   1845  N   PRO A 592      26.352 -17.550  24.647  1.00 18.01           N
ATOM   1846  CA  PRO A 592      25.101 -17.485  25.407  1.00 16.42           C
ATOM   1847  C   PRO A 592      24.935 -16.210  26.233  1.00 17.31           C
ATOM   1848  O   PRO A 592      25.901 -15.524  26.561  1.00 14.89           O
ATOM   1849  CB  PRO A 592      25.192 -18.653  26.402  1.00 14.50           C
ATOM   1850  CG  PRO A 592      26.691 -18.897  26.538  1.00 19.81           C
ATOM   1851  CD  PRO A 592      27.121 -18.696  25.092  1.00 17.50           C
ATOM   1852  HA  PRO A 592      24.237 -17.672  24.769  1.00 19.70           H
ATOM   1853  HB2 PRO A 592      24.696 -18.488  27.360  1.00 17.40           H
ATOM   1854  HB3 PRO A 592      24.756 -19.525  25.916  1.00 17.40           H
ATOM   1855  HG2 PRO A 592      27.137 -18.178  27.225  1.00 23.77           H
ATOM   1856  HG3 PRO A 592      26.906 -19.916  26.843  1.00 23.77           H
ATOM   1857  HD2 PRO A 592      28.190 -18.539  25.049  1.00 21.00           H
ATOM   1858  HD3 PRO A 592      26.839 -19.560  24.496  1.00 21.00           H
ATOM   1859  N   VAL A 593      23.677 -15.962  26.607  1.00 16.00           N
ATOM   1860  CA  VAL A 593      23.252 -14.946  27.551  1.00 14.45           C
ATOM   1861  C   VAL A 593      22.574 -15.630  28.743  1.00 21.51           C
ATOM   1862  O   VAL A 593      21.671 -16.453  28.576  1.00 18.02           O
ATOM   1863  CB  VAL A 593      22.358 -13.907  26.846  1.00 17.91           C
ATOM   1864  CG1 VAL A 593      21.120 -14.495  26.143  1.00 16.93           C
ATOM   1865  CG2 VAL A 593      21.930 -12.813  27.835  1.00 15.97           C
ATOM   1866  H   VAL A 593      22.956 -16.596  26.290  1.00 19.20           H
ATOM   1867  HA  VAL A 593      24.129 -14.415  27.916  1.00 17.34           H
ATOM   1868  HB  VAL A 593      22.961 -13.435  26.075  1.00 21.49           H
ATOM   1869 HG11 VAL A 593      20.587 -13.702  25.618  1.00 20.32           H
ATOM   1870 HG12 VAL A 593      21.417 -15.251  25.418  1.00 20.32           H
ATOM   1871 HG13 VAL A 593      20.447 -14.949  26.865  1.00 20.32           H
ATOM   1872 HG21 VAL A 593      21.392 -12.028  27.303  1.00 19.16           H
ATOM   1873 HG22 VAL A 593      21.273 -13.224  28.604  1.00 19.16           H
ATOM   1874 HG23 VAL A 593      22.810 -12.382  28.312  1.00 19.16           H
ATOM   1875  N   VAL A 594      23.021 -15.263  29.947  1.00 18.16           N
ATOM   1876  CA  VAL A 594      22.409 -15.640  31.223  1.00 18.48           C
ATOM   1877  C   VAL A 594      22.072 -14.368  32.001  1.00 20.50           C
ATOM   1878  O   VAL A 594      22.636 -13.309  31.733  1.00 19.73           O
ATOM   1879  CB  VAL A 594      23.319 -16.586  32.046  1.00 16.06           C
ATOM   1880  CG1 VAL A 594      23.785 -17.795  31.227  1.00 16.39           C
ATOM   1881  CG2 VAL A 594      24.541 -15.876  32.642  1.00 18.39           C
ATOM   1882  H   VAL A 594      23.780 -14.596  29.993  1.00 21.80           H
ATOM   1883  HA  VAL A 594      21.474 -16.166  31.034  1.00 22.17           H
ATOM   1884  HB  VAL A 594      22.733 -16.968  32.880  1.00 19.27           H
ATOM   1885 HG11 VAL A 594      24.326 -18.476  31.883  1.00 19.67           H
ATOM   1886 HG12 VAL A 594      22.925 -18.314  30.808  1.00 19.67           H
ATOM   1887 HG13 VAL A 594      24.444 -17.483  30.417  1.00 19.67           H
ATOM   1888 HG21 VAL A 594      25.160 -16.591  33.181  1.00 22.06           H
ATOM   1889 HG22 VAL A 594      25.140 -15.431  31.848  1.00 22.06           H
ATOM   1890 HG23 VAL A 594      24.227 -15.104  33.343  1.00 22.06           H
ATOM   1891  N   ARG A 595      21.143 -14.469  32.956  1.00 17.47           N
ATOM   1892  CA  ARG A 595      20.716 -13.372  33.821  1.00 15.22           C
ATOM   1893  C   ARG A 595      20.813 -13.779  35.277  1.00 16.95           C
ATOM   1894  O   ARG A 595      20.429 -14.888  35.636  1.00 23.01           O
ATOM   1895  CB  ARG A 595      19.259 -12.993  33.538  1.00 21.02           C
ATOM   1896  CG  ARG A 595      19.052 -12.492  32.114  1.00 31.93           C
ATOM   1897  CD  ARG A 595      17.822 -11.586  32.046  1.00 37.93           C
ATOM   1898  NE  ARG A 595      16.574 -12.326  32.290  1.00 35.46           N
ATOM   1899  CZ  ARG A 595      15.355 -11.871  31.986  1.00 35.86           C
ATOM   1900  NH1 ARG A 595      15.185 -10.662  31.467  1.00 35.76           N
ATOM   1901  NH2 ARG A 595      14.289 -12.634  32.202  1.00 36.03           N1+
ATOM   1902  H   ARG A 595      20.724 -15.375  33.123  1.00 20.97           H
ATOM   1903  HA  ARG A 595      21.344 -12.496  33.661  1.00 18.27           H
ATOM   1904  HB2 ARG A 595      18.621 -13.863  33.699  1.00 25.22           H
ATOM   1905  HB3 ARG A 595      18.959 -12.211  34.238  1.00 25.22           H
ATOM   1906  HG2 ARG A 595      19.918 -11.901  31.820  1.00 38.32           H
ATOM   1907  HG3 ARG A 595      18.962 -13.338  31.433  1.00 38.32           H
ATOM   1908  HD2 ARG A 595      17.918 -10.786  32.782  1.00 45.52           H
ATOM   1909  HD3 ARG A 595      17.789 -11.140  31.052  1.00 45.52           H
ATOM   1910  HE  ARG A 595      16.647 -13.245  32.702  1.00 42.56           H
ATOM   1911 HH11 ARG A 595      15.977 -10.060  31.298  1.00 42.92           H
ATOM   1912 HH12 ARG A 595      14.254 -10.336  31.230  1.00 42.92           H
ATOM   1913 HH21 ARG A 595      14.400 -13.556  32.599  1.00 43.23           H
ATOM   1914 HH22 ARG A 595      13.371 -12.283  31.965  1.00 43.23           H
ATOM   1915  N   LEU A 596      21.277 -12.845  36.101  1.00 21.55           N
ATOM   1916  CA  LEU A 596      21.224 -12.928  37.557  1.00 18.49           C
ATOM   1917  C   LEU A 596      20.155 -11.955  38.071  1.00 19.81           C
ATOM   1918  O   LEU A 596      19.704 -11.109  37.300  1.00 21.49           O
ATOM   1919  CB  LEU A 596      22.609 -12.582  38.125  1.00 22.86           C
ATOM   1920  CG  LEU A 596      23.707 -13.655  37.995  1.00 19.43           C
ATOM   1921  CD1 LEU A 596      23.341 -14.916  38.784  1.00 27.48           C
ATOM   1922  CD2 LEU A 596      24.072 -14.022  36.548  1.00 21.67           C
ATOM   1923  H   LEU A 596      21.569 -11.962  35.706  1.00 25.86           H
ATOM   1924  HA  LEU A 596      20.952 -13.935  37.865  1.00 22.19           H
ATOM   1925  HB2 LEU A 596      22.960 -11.658  37.664  1.00 27.43           H
ATOM   1926  HB3 LEU A 596      22.483 -12.386  39.182  1.00 27.43           H
ATOM   1927  HG  LEU A 596      24.610 -13.260  38.457  1.00 23.32           H
ATOM   1928 HD11 LEU A 596      24.192 -15.597  38.809  1.00 32.98           H
ATOM   1929 HD12 LEU A 596      23.074 -14.649  39.807  1.00 32.98           H
ATOM   1930 HD13 LEU A 596      22.499 -15.422  38.319  1.00 32.98           H
ATOM   1931 HD21 LEU A 596      24.998 -14.593  36.532  1.00 26.00           H
ATOM   1932 HD22 LEU A 596      23.292 -14.631  36.095  1.00 26.00           H
ATOM   1933 HD23 LEU A 596      24.215 -13.114  35.961  1.00 26.00           H
ATOM   1934  N   PRO A 597      19.716 -12.036  39.340  1.00 25.36           N
ATOM   1935  CA  PRO A 597      18.689 -11.132  39.854  1.00 23.76           C
ATOM   1936  C   PRO A 597      19.118  -9.652  39.847  1.00 21.60           C
ATOM   1937  O   PRO A 597      18.271  -8.774  39.696  1.00 18.51           O
ATOM   1938  CB  PRO A 597      18.431 -11.611  41.296  1.00 20.27           C
ATOM   1939  CG  PRO A 597      18.868 -13.075  41.274  1.00 26.78           C
ATOM   1940  CD  PRO A 597      20.071 -13.038  40.334  1.00 24.97           C
ATOM   1941  HA  PRO A 597      17.766 -11.291  39.296  1.00 28.52           H
ATOM   1942  HB2 PRO A 597      19.115 -11.071  41.954  1.00 24.32           H
ATOM   1943  HB3 PRO A 597      17.405 -11.476  41.639  1.00 24.32           H
ATOM   1944  HG2 PRO A 597      19.186 -13.412  42.260  1.00 32.13           H
ATOM   1945  HG3 PRO A 597      18.064 -13.703  40.887  1.00 32.13           H
ATOM   1946  HD2 PRO A 597      20.963 -12.727  40.879  1.00 29.97           H
ATOM   1947  HD3 PRO A 597      20.188 -14.029  39.898  1.00 29.97           H
ATOM   1948  N   ARG A 598      20.424  -9.380  39.986  1.00 24.73           N
ATOM   1949  CA  ARG A 598      21.001  -8.038  40.000  1.00 18.34           C
ATOM   1950  C   ARG A 598      22.321  -8.006  39.233  1.00 15.42           C
ATOM   1951  O   ARG A 598      22.947  -9.036  38.987  1.00 23.56           O
ATOM   1952  CB  ARG A 598      21.207  -7.594  41.463  1.00 26.38           C
ATOM   1953  CG  ARG A 598      19.907  -7.363  42.256  1.00 41.11           C
ATOM   1954  CD  ARG A 598      19.105  -6.153  41.758  1.00 26.67           C
ATOM   1955  NE  ARG A 598      17.780  -6.090  42.398  1.00 36.72           N
ATOM   1956  CZ  ARG A 598      17.426  -5.325  43.438  1.00 42.33           C
ATOM   1957  NH1 ARG A 598      18.276  -4.474  44.010  1.00 42.95           N
ATOM   1958  NH2 ARG A 598      16.187  -5.410  43.919  1.00 36.00           N1+
ATOM   1959  H   ARG A 598      21.058 -10.152  40.145  1.00 29.68           H
ATOM   1960  HA  ARG A 598      20.331  -7.336  39.503  1.00 22.01           H
ATOM   1961  HB2 ARG A 598      21.819  -8.329  41.985  1.00 31.66           H
ATOM   1962  HB3 ARG A 598      21.761  -6.660  41.470  1.00 31.66           H
ATOM   1963  HG2 ARG A 598      19.288  -8.260  42.234  1.00 49.34           H
ATOM   1964  HG3 ARG A 598      20.179  -7.177  43.296  1.00 49.34           H
ATOM   1965  HD2 ARG A 598      19.671  -5.242  41.958  1.00 32.01           H
ATOM   1966  HD3 ARG A 598      18.959  -6.224  40.681  1.00 32.01           H
ATOM   1967  HE  ARG A 598      17.089  -6.727  42.030  1.00 44.07           H
ATOM   1968 HH11 ARG A 598      19.218  -4.402  43.654  1.00 51.54           H
ATOM   1969 HH12 ARG A 598      17.983  -3.908  44.790  1.00 51.54           H
ATOM   1970 HH21 ARG A 598      15.529  -6.048  43.498  1.00 43.20           H
ATOM   1971 HH22 ARG A 598      15.908  -4.838  44.700  1.00 43.20           H
ATOM   1972  N   ALA A 599      22.731  -6.799  38.832  1.00 24.53           N
ATOM   1973  CA  ALA A 599      24.013  -6.540  38.187  1.00 24.20           C
ATOM   1974  C   ALA A 599      25.193  -6.809  39.124  1.00 23.13           C
ATOM   1975  O   ALA A 599      26.247  -7.228  38.656  1.00 28.22           O
ATOM   1976  CB  ALA A 599      24.056  -5.105  37.664  1.00 21.69           C
ATOM   1977  H   ALA A 599      22.166  -5.997  39.076  1.00 29.43           H
ATOM   1978  HA  ALA A 599      24.098  -7.204  37.330  1.00 29.04           H
ATOM   1979  HB1 ALA A 599      24.980  -4.965  37.107  1.00 26.03           H
ATOM   1980  HB2 ALA A 599      23.208  -4.919  37.005  1.00 26.03           H
ATOM   1981  HB3 ALA A 599      24.034  -4.398  38.493  1.00 26.03           H
ATOM   1982  N   CYS A 600      25.032  -6.568  40.433  1.00 20.71           N
ATOM   1983  CA  CYS A 600      26.040  -6.913  41.436  1.00 27.13           C
ATOM   1984  C   CYS A 600      26.314  -8.420  41.507  1.00 21.63           C
ATOM   1985  O   CYS A 600      27.451  -8.828  41.746  1.00 31.20           O
ATOM   1986  CB  CYS A 600      25.631  -6.330  42.792  1.00 37.09           C
ATOM   1987  SG  CYS A 600      25.652  -4.516  42.673  1.00 48.58           S
ATOM   1988  H   CYS A 600      24.159  -6.172  40.756  1.00 24.85           H
ATOM   1989  HA  CYS A 600      26.972  -6.432  41.142  1.00 32.56           H
ATOM   1990  HB2 CYS A 600      24.631  -6.675  43.064  1.00 44.51           H
ATOM   1991  HB3 CYS A 600      26.340  -6.654  43.554  1.00 44.51           H
ATOM   1992  HG  CYS A 600      24.531  -4.413  41.950  1.00 58.30           H
ATOM   1993  N   ASP A 601      25.282  -9.232  41.265  1.00 23.87           N
ATOM   1994  CA  ASP A 601      25.378 -10.683  41.199  1.00 26.51           C
ATOM   1995  C   ASP A 601      26.026 -11.130  39.879  1.00 20.03           C
ATOM   1996  O   ASP A 601      26.854 -12.032  39.890  1.00 26.28           O
ATOM   1997  CB  ASP A 601      23.975 -11.280  41.340  1.00 26.51           C
ATOM   1998  CG  ASP A 601      23.195 -10.864  42.589  1.00 35.15           C
ATOM   1999  OD1 ASP A 601      23.829 -10.437  43.579  1.00 47.47           O
ATOM   2000  OD2 ASP A 601      21.949 -10.953  42.511  1.00 44.31           O1-
ATOM   2001  H   ASP A 601      24.372  -8.831  41.097  1.00 28.64           H
ATOM   2002  HA  ASP A 601      25.990 -11.035  42.031  1.00 31.81           H
ATOM   2003  HB2 ASP A 601      23.376 -11.029  40.473  1.00 31.81           H
ATOM   2004  HB3 ASP A 601      24.057 -12.368  41.342  1.00 31.81           H
ATOM   2005  N   SER A 602      25.670 -10.535  38.728  1.00 20.80           N
ATOM   2006  CA  SER A 602      26.310 -10.889  37.453  1.00 25.72           C
ATOM   2007  C   SER A 602      27.798 -10.506  37.446  1.00 14.80           C
ATOM   2008  O   SER A 602      28.602 -11.223  36.857  1.00 25.25           O
ATOM   2009  CB  SER A 602      25.543 -10.310  36.256  1.00 20.45           C
ATOM   2010  OG  SER A 602      25.648  -8.906  36.234  1.00 30.81           O
ATOM   2011  H   SER A 602      24.941  -9.835  38.733  1.00 24.96           H
ATOM   2012  HA  SER A 602      26.258 -11.974  37.357  1.00 30.86           H
ATOM   2013  HB2 SER A 602      25.955 -10.710  35.331  1.00 24.54           H
ATOM   2014  HB3 SER A 602      24.493 -10.593  36.322  1.00 24.54           H
ATOM   2015  HG  SER A 602      25.583  -8.575  37.134  1.00 36.97           H
ATOM   2016  N   ALA A 603      28.165  -9.404  38.119  1.00 14.90           N
ATOM   2017  CA  ALA A 603      29.542  -9.007  38.388  1.00 21.06           C
ATOM   2018  C   ALA A 603      30.295 -10.032  39.249  1.00 24.58           C
ATOM   2019  O   ALA A 603      31.477 -10.263  39.000  1.00 22.04           O
ATOM   2020  CB  ALA A 603      29.558  -7.625  39.039  1.00 22.33           C
ATOM   2021  H   ALA A 603      27.442  -8.850  38.554  1.00 17.89           H
ATOM   2022  HA  ALA A 603      30.067  -8.923  37.438  1.00 25.27           H
ATOM   2023  HB1 ALA A 603      30.589  -7.297  39.173  1.00 26.79           H
ATOM   2024  HB2 ALA A 603      29.039  -6.912  38.398  1.00 26.79           H
ATOM   2025  HB3 ALA A 603      29.067  -7.659  40.010  1.00 26.79           H
ATOM   2026  N   GLU A 604      29.638 -10.651  40.237  1.00 21.86           N
ATOM   2027  CA  GLU A 604      30.228 -11.741  41.012  1.00 27.32           C
ATOM   2028  C   GLU A 604      30.521 -12.956  40.119  1.00 23.69           C
ATOM   2029  O   GLU A 604      31.622 -13.500  40.192  1.00 20.60           O
ATOM   2030  CB  GLU A 604      29.336 -12.102  42.211  1.00 26.72           C
ATOM   2031  CG  GLU A 604      29.921 -13.237  43.071  1.00 34.77           C
ATOM   2032  CD  GLU A 604      28.945 -13.742  44.135  1.00 55.61           C
ATOM   2033  OE1 GLU A 604      27.774 -13.994  43.775  1.00 60.48           O
ATOM   2034  OE2 GLU A 604      29.403 -13.897  45.290  1.00 67.10           O1-
ATOM   2035  H   GLU A 604      28.673 -10.414  40.424  1.00 26.23           H
ATOM   2036  HA  GLU A 604      31.176 -11.378  41.413  1.00 32.79           H
ATOM   2037  HB2 GLU A 604      29.214 -11.216  42.837  1.00 32.07           H
ATOM   2038  HB3 GLU A 604      28.355 -12.399  41.849  1.00 32.07           H
ATOM   2039  HG2 GLU A 604      30.113 -14.085  42.415  1.00 41.72           H
ATOM   2040  HG3 GLU A 604      30.861 -12.925  43.529  1.00 41.72           H
ATOM   2041  N   VAL A 605      29.564 -13.372  39.271  1.00 19.16           N
ATOM   2042  CA  VAL A 605      29.749 -14.480  38.327  1.00 18.90           C
ATOM   2043  C   VAL A 605      30.887 -14.194  37.340  1.00 23.35           C
ATOM   2044  O   VAL A 605      31.673 -15.094  37.042  1.00 21.24           O
ATOM   2045  CB  VAL A 605      28.436 -14.817  37.589  1.00 20.15           C
ATOM   2046  CG1 VAL A 605      28.641 -15.987  36.612  1.00 19.37           C
ATOM   2047  CG2 VAL A 605      27.331 -15.238  38.568  1.00 20.55           C
ATOM   2048  H   VAL A 605      28.663 -12.911  39.288  1.00 23.00           H
ATOM   2049  HA  VAL A 605      30.031 -15.359  38.908  1.00 22.68           H
ATOM   2050  HB  VAL A 605      28.102 -13.941  37.034  1.00 24.19           H
ATOM   2051 HG11 VAL A 605      27.697 -16.236  36.128  1.00 23.25           H
ATOM   2052 HG12 VAL A 605      29.358 -15.724  35.837  1.00 23.25           H
ATOM   2053 HG13 VAL A 605      29.008 -16.857  37.156  1.00 23.25           H
ATOM   2054 HG21 VAL A 605      26.423 -15.485  38.023  1.00 24.66           H
ATOM   2055 HG22 VAL A 605      27.654 -16.116  39.120  1.00 24.66           H
ATOM   2056 HG23 VAL A 605      27.109 -14.444  39.275  1.00 24.66           H
ATOM   2057  N   LYS A 606      30.975 -12.956  36.830  1.00 22.14           N
ATOM   2058  CA  LYS A 606      32.054 -12.497  35.958  1.00 23.03           C
ATOM   2059  C   LYS A 606      33.413 -12.704  36.629  1.00 24.95           C
ATOM   2060  O   LYS A 606      34.290 -13.326  36.035  1.00 20.50           O
ATOM   2061  CB  LYS A 606      31.831 -11.022  35.564  1.00 21.39           C
ATOM   2062  CG  LYS A 606      32.800 -10.581  34.458  1.00 18.30           C
ATOM   2063  CD  LYS A 606      32.719  -9.076  34.161  1.00 30.47           C
ATOM   2064  CE  LYS A 606      33.287  -8.706  32.784  1.00 31.24           C
ATOM   2065  NZ  LYS A 606      34.697  -9.094  32.632  1.00 37.77           N1+
ATOM   2066  H   LYS A 606      30.276 -12.278  37.106  1.00 26.57           H
ATOM   2067  HA  LYS A 606      32.026 -13.104  35.052  1.00 27.63           H
ATOM   2068  HB2 LYS A 606      30.818 -10.924  35.173  1.00 25.66           H
ATOM   2069  HB3 LYS A 606      31.931 -10.369  36.430  1.00 25.66           H
ATOM   2070  HG2 LYS A 606      33.823 -10.810  34.759  1.00 21.95           H
ATOM   2071  HG3 LYS A 606      32.550 -11.143  33.565  1.00 21.95           H
ATOM   2072  HD2 LYS A 606      31.677  -8.758  34.195  1.00 36.56           H
ATOM   2073  HD3 LYS A 606      33.271  -8.531  34.927  1.00 36.56           H
ATOM   2074  HE2 LYS A 606      32.703  -9.214  32.014  1.00 37.49           H
ATOM   2075  HE3 LYS A 606      33.195  -7.630  32.634  1.00 37.49           H
ATOM   2076  HZ1 LYS A 606      35.260  -8.688  33.367  1.00 45.32           H
ATOM   2077  HZ2 LYS A 606      34.803 -10.098  32.704  1.00 45.32           H
ATOM   2078  HZ3 LYS A 606      35.053  -8.802  31.733  1.00 45.32           H
ATOM   2079  N   ALA A 607      33.563 -12.208  37.862  1.00 24.08           N
ATOM   2080  CA  ALA A 607      34.796 -12.305  38.629  1.00 27.02           C
ATOM   2081  C   ALA A 607      35.156 -13.766  38.900  1.00 23.81           C
ATOM   2082  O   ALA A 607      36.321 -14.132  38.783  1.00 33.50           O
ATOM   2083  CB  ALA A 607      34.659 -11.496  39.924  1.00 21.90           C
ATOM   2084  H   ALA A 607      32.776 -11.747  38.297  1.00 28.90           H
ATOM   2085  HA  ALA A 607      35.599 -11.858  38.040  1.00 32.43           H
ATOM   2086  HB1 ALA A 607      35.591 -11.546  40.486  1.00 26.28           H
ATOM   2087  HB2 ALA A 607      34.448 -10.453  39.684  1.00 26.28           H
ATOM   2088  HB3 ALA A 607      33.849 -11.896  40.534  1.00 26.28           H
ATOM   2089  N   TRP A 608      34.160 -14.604  39.215  1.00 22.51           N
ATOM   2090  CA  TRP A 608      34.332 -16.026  39.464  1.00 21.81           C
ATOM   2091  C   TRP A 608      34.826 -16.776  38.224  1.00 31.16           C
ATOM   2092  O   TRP A 608      35.710 -17.616  38.353  1.00 32.72           O
ATOM   2093  CB  TRP A 608      33.023 -16.607  40.015  1.00 26.92           C
ATOM   2094  CG  TRP A 608      33.085 -18.048  40.418  1.00 27.29           C
ATOM   2095  CD1 TRP A 608      33.251 -18.498  41.681  1.00 29.95           C
ATOM   2096  CD2 TRP A 608      32.930 -19.244  39.594  1.00 32.70           C
ATOM   2097  NE1 TRP A 608      33.220 -19.873  41.697  1.00 33.77           N
ATOM   2098  CE2 TRP A 608      33.019 -20.392  40.437  1.00 32.21           C
ATOM   2099  CE3 TRP A 608      32.687 -19.476  38.224  1.00 30.19           C
ATOM   2100  CZ2 TRP A 608      32.873 -21.697  39.946  1.00 22.58           C
ATOM   2101  CZ3 TRP A 608      32.515 -20.777  37.725  1.00 27.61           C
ATOM   2102  CH2 TRP A 608      32.577 -21.883  38.587  1.00 38.17           C
ATOM   2103  H   TRP A 608      33.224 -14.231  39.302  1.00 27.02           H
ATOM   2104  HA  TRP A 608      35.087 -16.134  40.244  1.00 26.18           H
ATOM   2105  HB2 TRP A 608      32.726 -16.020  40.885  1.00 32.30           H
ATOM   2106  HB3 TRP A 608      32.252 -16.506  39.251  1.00 32.30           H
ATOM   2107  HD1 TRP A 608      33.372 -17.868  42.551  1.00 35.94           H
ATOM   2108  HE1 TRP A 608      33.307 -20.410  42.546  1.00 40.53           H
ATOM   2109  HE3 TRP A 608      32.596 -18.634  37.558  1.00 36.23           H
ATOM   2110  HZ2 TRP A 608      32.930 -22.542  40.614  1.00 27.10           H
ATOM   2111  HZ3 TRP A 608      32.309 -20.928  36.679  1.00 33.13           H
ATOM   2112  HH2 TRP A 608      32.380 -22.870  38.201  1.00 45.80           H
ATOM   2113  N   LEU A 609      34.300 -16.473  37.028  1.00 31.07           N
ATOM   2114  CA  LEU A 609      34.759 -17.072  35.771  1.00 21.46           C
ATOM   2115  C   LEU A 609      36.189 -16.655  35.397  1.00 30.97           C
ATOM   2116  O   LEU A 609      36.838 -17.357  34.623  1.00 29.36           O
ATOM   2117  CB  LEU A 609      33.796 -16.712  34.632  1.00 23.36           C
ATOM   2118  CG  LEU A 609      32.400 -17.352  34.751  1.00 26.82           C
ATOM   2119  CD1 LEU A 609      31.430 -16.642  33.802  1.00 18.46           C
ATOM   2120  CD2 LEU A 609      32.448 -18.844  34.415  1.00 26.98           C
ATOM   2121  H   LEU A 609      33.575 -15.770  36.978  1.00 37.28           H
ATOM   2122  HA  LEU A 609      34.762 -18.154  35.896  1.00 25.75           H
ATOM   2123  HB2 LEU A 609      33.689 -15.627  34.622  1.00 28.03           H
ATOM   2124  HB3 LEU A 609      34.239 -16.999  33.679  1.00 28.03           H
ATOM   2125  HG  LEU A 609      32.025 -17.255  35.768  1.00 32.19           H
ATOM   2126 HD11 LEU A 609      30.433 -17.067  33.912  1.00 22.15           H
ATOM   2127 HD12 LEU A 609      31.387 -15.579  34.044  1.00 22.15           H
ATOM   2128 HD13 LEU A 609      31.763 -16.763  32.770  1.00 22.15           H
ATOM   2129 HD21 LEU A 609      31.448 -19.268  34.490  1.00 32.37           H
ATOM   2130 HD22 LEU A 609      32.819 -18.992  33.403  1.00 32.37           H
ATOM   2131 HD23 LEU A 609      33.103 -19.362  35.113  1.00 32.37           H
ATOM   2132  N   GLU A 610      36.654 -15.511  35.912  1.00 29.93           N
ATOM   2133  CA  GLU A 610      37.996 -14.979  35.692  1.00 30.19           C
ATOM   2134  C   GLU A 610      39.061 -15.556  36.636  1.00 33.39           C
ATOM   2135  O   GLU A 610      40.246 -15.291  36.435  1.00 38.30           O
ATOM   2136  CB  GLU A 610      37.966 -13.450  35.801  1.00 31.36           C
ATOM   2137  CG  GLU A 610      37.278 -12.796  34.595  1.00 40.07           C
ATOM   2138  CD  GLU A 610      37.161 -11.275  34.708  1.00 52.47           C
ATOM   2139  OE1 GLU A 610      37.528 -10.713  35.764  1.00 46.62           O
ATOM   2140  OE2 GLU A 610      36.691 -10.682  33.713  1.00 38.73           O1-
ATOM   2141  H   GLU A 610      36.047 -14.973  36.515  1.00 35.92           H
ATOM   2142  HA  GLU A 610      38.296 -15.226  34.673  1.00 36.23           H
ATOM   2143  HB2 GLU A 610      37.452 -13.159  36.715  1.00 37.63           H
ATOM   2144  HB3 GLU A 610      38.988 -13.070  35.853  1.00 37.63           H
ATOM   2145  HG2 GLU A 610      37.803 -13.041  33.671  1.00 48.09           H
ATOM   2146  HG3 GLU A 610      36.280 -13.204  34.443  1.00 48.09           H
ATOM   2147  N   THR A 611      38.664 -16.317  37.667  1.00 36.42           N
ATOM   2148  CA  THR A 611      39.611 -17.024  38.528  1.00 46.38           C
ATOM   2149  C   THR A 611      40.107 -18.280  37.800  1.00 41.75           C
ATOM   2150  O   THR A 611      39.412 -18.837  36.946  1.00 35.09           O
ATOM   2151  CB  THR A 611      39.002 -17.374  39.901  1.00 38.70           C
ATOM   2152  OG1 THR A 611      37.986 -18.343  39.802  1.00 37.56           O
ATOM   2153  CG2 THR A 611      38.426 -16.172  40.655  1.00 29.40           C
ATOM   2154  H   THR A 611      37.680 -16.512  37.785  1.00 43.71           H
ATOM   2155  HA  THR A 611      40.469 -16.379  38.722  1.00 55.66           H
ATOM   2156  HB  THR A 611      39.800 -17.785  40.513  1.00 46.44           H
ATOM   2157  HG1 THR A 611      37.267 -17.985  39.271  1.00 45.07           H
ATOM   2158 HG21 THR A 611      38.088 -16.492  41.641  1.00 35.28           H
ATOM   2159 HG22 THR A 611      39.183 -15.396  40.760  1.00 35.28           H
ATOM   2160 HG23 THR A 611      37.564 -15.782  40.123  1.00 35.28           H
ATOM   2161  N   SER A 612      41.321 -18.729  38.142  1.00 36.11           N
ATOM   2162  CA  SER A 612      41.890 -19.954  37.585  1.00 45.51           C
ATOM   2163  C   SER A 612      41.042 -21.173  37.961  1.00 30.20           C
ATOM   2164  O   SER A 612      40.834 -22.044  37.122  1.00 40.80           O
ATOM   2165  CB  SER A 612      43.351 -20.118  38.026  1.00 39.82           C
ATOM   2166  OG  SER A 612      43.444 -20.195  39.436  1.00 50.43           O
ATOM   2167  H   SER A 612      41.827 -18.274  38.889  1.00 43.33           H
ATOM   2168  HA  SER A 612      41.887 -19.865  36.498  1.00 54.61           H
ATOM   2169  HB2 SER A 612      43.753 -21.034  37.591  1.00 47.78           H
ATOM   2170  HB3 SER A 612      43.939 -19.271  37.671  1.00 47.78           H
ATOM   2171  HG  SER A 612      44.351 -20.375  39.693  1.00 60.52           H
ATOM   2172  N   GLU A 613      40.552 -21.224  39.206  1.00 35.12           N
ATOM   2173  CA  GLU A 613      39.691 -22.287  39.714  1.00 36.73           C
ATOM   2174  C   GLU A 613      38.310 -22.295  39.041  1.00 36.47           C
ATOM   2175  O   GLU A 613      37.825 -23.361  38.661  1.00 30.10           O
ATOM   2176  CB  GLU A 613      39.606 -22.269  41.257  1.00 47.88           C
ATOM   2177  CG  GLU A 613      39.621 -20.877  41.924  1.00 56.28           C
ATOM   2178  CD  GLU A 613      41.045 -20.349  42.159  1.00 65.67           C
ATOM   2179  OE1 GLU A 613      41.815 -21.038  42.865  1.00 66.22           O
ATOM   2180  OE2 GLU A 613      41.346 -19.263  41.617  1.00 62.82           O1-
ATOM   2181  H   GLU A 613      40.799 -20.480  39.846  1.00 42.14           H
ATOM   2182  HA  GLU A 613      40.176 -23.229  39.452  1.00 44.07           H
ATOM   2183  HB2 GLU A 613      38.686 -22.773  41.558  1.00 57.46           H
ATOM   2184  HB3 GLU A 613      40.429 -22.865  41.651  1.00 57.46           H
ATOM   2185  HG2 GLU A 613      39.031 -20.172  41.343  1.00 67.54           H
ATOM   2186  HG3 GLU A 613      39.159 -21.011  42.904  1.00 67.54           H
ATOM   2187  N   GLY A 614      37.683 -21.123  38.867  1.00 43.75           N
ATOM   2188  CA  GLY A 614      36.394 -20.999  38.199  1.00 31.19           C
ATOM   2189  C   GLY A 614      36.490 -21.448  36.744  1.00 29.02           C
ATOM   2190  O   GLY A 614      35.671 -22.251  36.306  1.00 24.47           O
ATOM   2191  H   GLY A 614      38.131 -20.273  39.181  1.00 52.50           H
ATOM   2192  HA2 GLY A 614      35.669 -21.633  38.712  1.00 37.43           H
ATOM   2193  HA3 GLY A 614      36.046 -19.972  38.235  1.00 37.43           H
ATOM   2194  N   PHE A 615      37.503 -20.973  36.003  1.00 26.97           N
ATOM   2195  CA  PHE A 615      37.739 -21.416  34.629  1.00 25.65           C
ATOM   2196  C   PHE A 615      38.020 -22.922  34.538  1.00 31.68           C
ATOM   2197  O   PHE A 615      37.609 -23.548  33.562  1.00 37.94           O
ATOM   2198  CB  PHE A 615      38.868 -20.597  33.985  1.00 27.10           C
ATOM   2199  CG  PHE A 615      39.197 -21.032  32.566  1.00 32.29           C
ATOM   2200  CD1 PHE A 615      38.404 -20.594  31.489  1.00 29.14           C
ATOM   2201  CD2 PHE A 615      40.284 -21.895  32.320  1.00 29.60           C
ATOM   2202  CE1 PHE A 615      38.692 -21.014  30.176  1.00 36.92           C
ATOM   2203  CE2 PHE A 615      40.577 -22.310  31.009  1.00 36.24           C
ATOM   2204  CZ  PHE A 615      39.780 -21.874  29.936  1.00 32.02           C
ATOM   2205  H   PHE A 615      38.151 -20.312  36.412  1.00 32.36           H
ATOM   2206  HA  PHE A 615      36.830 -21.220  34.060  1.00 30.78           H
ATOM   2207  HB2 PHE A 615      38.570 -19.547  33.971  1.00 32.52           H
ATOM   2208  HB3 PHE A 615      39.765 -20.683  34.599  1.00 32.52           H
ATOM   2209  HD1 PHE A 615      37.577 -19.926  31.673  1.00 34.97           H
ATOM   2210  HD2 PHE A 615      40.895 -22.241  33.141  1.00 35.52           H
ATOM   2211  HE1 PHE A 615      38.084 -20.669  29.352  1.00 44.31           H
ATOM   2212  HE2 PHE A 615      41.419 -22.962  30.828  1.00 43.48           H
ATOM   2213  HZ  PHE A 615      40.012 -22.192  28.930  1.00 38.43           H
ATOM   2214  N   ALA A 616      38.726 -23.495  35.525  1.00 33.26           N
ATOM   2215  CA  ALA A 616      39.093 -24.906  35.547  1.00 31.07           C
ATOM   2216  C   ALA A 616      37.860 -25.807  35.584  1.00 26.20           C
ATOM   2217  O   ALA A 616      37.792 -26.758  34.807  1.00 30.49           O
ATOM   2218  CB  ALA A 616      40.024 -25.204  36.729  1.00 29.08           C
ATOM   2219  H   ALA A 616      39.036 -22.922  36.298  1.00 39.92           H
ATOM   2220  HA  ALA A 616      39.647 -25.122  34.633  1.00 37.29           H
ATOM   2221  HB1 ALA A 616      40.297 -26.260  36.721  1.00 34.90           H
ATOM   2222  HB2 ALA A 616      40.933 -24.610  36.646  1.00 34.90           H
ATOM   2223  HB3 ALA A 616      39.530 -24.980  37.672  1.00 34.90           H
ATOM   2224  N   VAL A 617      36.889 -25.517  36.461  1.00 26.43           N
ATOM   2225  CA  VAL A 617      35.686 -26.346  36.591  1.00 30.12           C
ATOM   2226  C   VAL A 617      34.807 -26.240  35.339  1.00 25.32           C
ATOM   2227  O   VAL A 617      34.232 -27.239  34.912  1.00 29.67           O
ATOM   2228  CB  VAL A 617      34.906 -26.060  37.893  1.00 36.94           C
ATOM   2229  CG1 VAL A 617      35.756 -26.350  39.137  1.00 39.32           C
ATOM   2230  CG2 VAL A 617      34.402 -24.625  38.013  1.00 43.61           C
ATOM   2231  H   VAL A 617      36.993 -24.718  37.074  1.00 31.71           H
ATOM   2232  HA  VAL A 617      36.019 -27.383  36.657  1.00 36.15           H
ATOM   2233  HB  VAL A 617      34.036 -26.718  37.924  1.00 44.33           H
ATOM   2234 HG11 VAL A 617      35.162 -26.189  40.036  1.00 47.18           H
ATOM   2235 HG12 VAL A 617      36.095 -27.385  39.118  1.00 47.18           H
ATOM   2236 HG13 VAL A 617      36.624 -25.691  39.172  1.00 47.18           H
ATOM   2237 HG21 VAL A 617      33.800 -24.532  38.917  1.00 52.33           H
ATOM   2238 HG22 VAL A 617      35.241 -23.938  38.088  1.00 52.33           H
ATOM   2239 HG23 VAL A 617      33.785 -24.364  37.155  1.00 52.33           H
ATOM   2240  N   ILE A 618      34.718 -25.047  34.731  1.00 30.42           N
ATOM   2241  CA  ILE A 618      33.983 -24.826  33.490  1.00 26.53           C
ATOM   2242  C   ILE A 618      34.613 -25.604  32.336  1.00 24.07           C
ATOM   2243  O   ILE A 618      33.887 -26.236  31.568  1.00 26.29           O
ATOM   2244  CB  ILE A 618      33.880 -23.310  33.183  1.00 31.01           C
ATOM   2245  CG1 ILE A 618      33.060 -22.549  34.244  1.00 25.19           C
ATOM   2246  CG2 ILE A 618      33.303 -23.063  31.782  1.00 36.40           C
ATOM   2247  CD1 ILE A 618      31.587 -22.954  34.389  1.00 33.12           C
ATOM   2248  H   ILE A 618      35.206 -24.258  35.135  1.00 36.51           H
ATOM   2249  HA  ILE A 618      32.977 -25.221  33.627  1.00 31.83           H
ATOM   2250  HB  ILE A 618      34.893 -22.902  33.188  1.00 37.21           H
ATOM   2251 HG12 ILE A 618      33.524 -22.675  35.217  1.00 30.22           H
ATOM   2252 HG13 ILE A 618      33.102 -21.490  33.998  1.00 30.22           H
ATOM   2253 HG21 ILE A 618      33.130 -21.997  31.627  1.00 43.69           H
ATOM   2254 HG22 ILE A 618      33.988 -23.413  31.011  1.00 43.69           H
ATOM   2255 HG23 ILE A 618      32.366 -23.600  31.695  1.00 43.69           H
ATOM   2256 HD11 ILE A 618      31.135 -22.363  35.184  1.00 39.75           H
ATOM   2257 HD12 ILE A 618      31.045 -22.764  33.463  1.00 39.75           H
ATOM   2258 HD13 ILE A 618      31.499 -24.005  34.662  1.00 39.75           H
ATOM   2259  N   LYS A 619      35.945 -25.542  32.212  1.00 24.85           N
ATOM   2260  CA  LYS A 619      36.712 -26.241  31.187  1.00 24.72           C
ATOM   2261  C   LYS A 619      36.566 -27.755  31.319  1.00 26.31           C
ATOM   2262  O   LYS A 619      36.466 -28.437  30.306  1.00 30.95           O
ATOM   2263  CB  LYS A 619      38.175 -25.783  31.263  1.00 27.92           C
ATOM   2264  CG  LYS A 619      39.104 -26.574  30.331  1.00 31.97           C
ATOM   2265  CD  LYS A 619      40.416 -25.810  30.117  1.00 29.47           C
ATOM   2266  CE  LYS A 619      41.471 -26.635  29.378  1.00 31.97           C
ATOM   2267  NZ  LYS A 619      40.974 -27.118  28.079  1.00 37.44           N1+
ATOM   2268  H   LYS A 619      36.463 -24.989  32.882  1.00 29.82           H
ATOM   2269  HA  LYS A 619      36.320 -25.960  30.209  1.00 29.67           H
ATOM   2270  HB2 LYS A 619      38.234 -24.716  31.041  1.00 33.51           H
ATOM   2271  HB3 LYS A 619      38.531 -25.935  32.284  1.00 33.51           H
ATOM   2272  HG2 LYS A 619      39.298 -27.566  30.743  1.00 38.37           H
ATOM   2273  HG3 LYS A 619      38.610 -26.685  29.366  1.00 38.37           H
ATOM   2274  HD2 LYS A 619      40.212 -24.903  29.550  1.00 35.36           H
ATOM   2275  HD3 LYS A 619      40.823 -25.521  31.087  1.00 35.36           H
ATOM   2276  HE2 LYS A 619      42.366 -26.030  29.226  1.00 38.36           H
ATOM   2277  HE3 LYS A 619      41.730 -27.492  30.001  1.00 38.36           H
ATOM   2278  HZ1 LYS A 619      41.722 -27.550  27.560  1.00 44.93           H
ATOM   2279  HZ2 LYS A 619      40.239 -27.802  28.230  1.00 44.93           H
ATOM   2280  HZ3 LYS A 619      40.591 -26.340  27.559  1.00 44.93           H
ATOM   2281  N   GLU A 620      36.517 -28.274  32.548  1.00 27.93           N
ATOM   2282  CA  GLU A 620      36.308 -29.690  32.817  1.00 28.93           C
ATOM   2283  C   GLU A 620      34.943 -30.150  32.279  1.00 23.51           C
ATOM   2284  O   GLU A 620      34.867 -31.147  31.557  1.00 32.80           O
ATOM   2285  CB  GLU A 620      36.496 -29.947  34.322  1.00 38.52           C
ATOM   2286  CG  GLU A 620      36.365 -31.431  34.694  1.00 47.45           C
ATOM   2287  CD  GLU A 620      36.789 -31.654  36.148  1.00 61.37           C
ATOM   2288  OE1 GLU A 620      36.021 -31.235  37.041  1.00 55.66           O
ATOM   2289  OE2 GLU A 620      37.874 -32.246  36.339  1.00 72.57           O1-
ATOM   2290  H   GLU A 620      36.630 -27.659  33.343  1.00 33.51           H
ATOM   2291  HA  GLU A 620      37.088 -30.242  32.290  1.00 34.71           H
ATOM   2292  HB2 GLU A 620      37.486 -29.597  34.620  1.00 46.23           H
ATOM   2293  HB3 GLU A 620      35.754 -29.379  34.881  1.00 46.23           H
ATOM   2294  HG2 GLU A 620      35.312 -31.695  34.591  1.00 56.94           H
ATOM   2295  HG3 GLU A 620      36.991 -32.024  34.025  1.00 56.94           H
ATOM   2296  N   ALA A 621      33.869 -29.410  32.596  1.00 24.92           N
ATOM   2297  CA  ALA A 621      32.512 -29.724  32.154  1.00 22.58           C
ATOM   2298  C   ALA A 621      32.358 -29.608  30.628  1.00 35.37           C
ATOM   2299  O   ALA A 621      31.732 -30.467  29.999  1.00 27.91           O
ATOM   2300  CB  ALA A 621      31.521 -28.815  32.891  1.00 32.52           C
ATOM   2301  H   ALA A 621      33.998 -28.596  33.184  1.00 29.91           H
ATOM   2302  HA  ALA A 621      32.296 -30.753  32.443  1.00 27.10           H
ATOM   2303  HB1 ALA A 621      30.502 -29.055  32.588  1.00 39.02           H
ATOM   2304  HB2 ALA A 621      31.617 -28.966  33.967  1.00 39.02           H
ATOM   2305  HB3 ALA A 621      31.725 -27.768  32.663  1.00 39.02           H
ATOM   2306  N   PHE A 622      32.926 -28.549  30.041  1.00 28.76           N
ATOM   2307  CA  PHE A 622      32.908 -28.286  28.606  1.00 25.50           C
ATOM   2308  C   PHE A 622      33.606 -29.423  27.848  1.00 21.50           C
ATOM   2309  O   PHE A 622      33.045 -29.978  26.903  1.00 22.98           O
ATOM   2310  CB  PHE A 622      33.596 -26.933  28.337  1.00 26.23           C
ATOM   2311  CG  PHE A 622      33.458 -26.462  26.903  1.00 31.98           C
ATOM   2312  CD1 PHE A 622      32.491 -25.493  26.569  1.00 25.81           C
ATOM   2313  CD2 PHE A 622      34.273 -27.009  25.895  1.00 27.66           C
ATOM   2314  CE1 PHE A 622      32.326 -25.093  25.235  1.00 24.87           C
ATOM   2315  CE2 PHE A 622      34.093 -26.625  24.559  1.00 23.29           C
ATOM   2316  CZ  PHE A 622      33.114 -25.676  24.228  1.00 19.86           C
ATOM   2317  H   PHE A 622      33.412 -27.881  30.625  1.00 34.51           H
ATOM   2318  HA  PHE A 622      31.869 -28.220  28.280  1.00 30.60           H
ATOM   2319  HB2 PHE A 622      33.153 -26.180  28.988  1.00 31.48           H
ATOM   2320  HB3 PHE A 622      34.655 -27.002  28.589  1.00 31.48           H
ATOM   2321  HD1 PHE A 622      31.863 -25.064  27.336  1.00 30.97           H
ATOM   2322  HD2 PHE A 622      35.024 -27.744  26.138  1.00 33.20           H
ATOM   2323  HE1 PHE A 622      31.580 -24.352  24.983  1.00 29.85           H
ATOM   2324  HE2 PHE A 622      34.707 -27.064  23.790  1.00 27.95           H
ATOM   2325  HZ  PHE A 622      32.978 -25.386  23.200  1.00 23.83           H
ATOM   2326  N   ASP A 623      34.831 -29.760  28.265  1.00 25.02           N
ATOM   2327  CA  ASP A 623      35.698 -30.702  27.577  1.00 31.27           C
ATOM   2328  C   ASP A 623      35.217 -32.155  27.652  1.00 31.49           C
ATOM   2329  O   ASP A 623      35.579 -32.957  26.792  1.00 37.27           O
ATOM   2330  CB  ASP A 623      37.147 -30.580  28.066  1.00 27.73           C
ATOM   2331  CG  ASP A 623      37.871 -29.275  27.717  1.00 47.14           C
ATOM   2332  OD1 ASP A 623      37.225 -28.316  27.240  1.00 40.89           O
ATOM   2333  OD2 ASP A 623      39.107 -29.259  27.895  1.00 51.47           O1-
ATOM   2334  H   ASP A 623      35.233 -29.260  29.047  1.00 30.02           H
ATOM   2335  HA  ASP A 623      35.688 -30.417  26.527  1.00 37.52           H
ATOM   2336  HB2 ASP A 623      37.174 -30.699  29.150  1.00 33.28           H
ATOM   2337  HB3 ASP A 623      37.747 -31.413  27.706  1.00 33.28           H
ATOM   2338  N   SER A 624      34.419 -32.509  28.669  1.00 31.83           N
ATOM   2339  CA  SER A 624      33.886 -33.861  28.836  1.00 31.43           C
ATOM   2340  C   SER A 624      32.910 -34.294  27.727  1.00 39.69           C
ATOM   2341  O   SER A 624      32.572 -35.475  27.663  1.00 38.96           O
ATOM   2342  CB  SER A 624      33.243 -33.992  30.219  1.00 39.25           C
ATOM   2343  OG  SER A 624      32.055 -33.235  30.285  1.00 32.94           O
ATOM   2344  H   SER A 624      34.204 -31.822  29.380  1.00 38.19           H
ATOM   2345  HA  SER A 624      34.736 -34.545  28.817  1.00 37.72           H
ATOM   2346  HB2 SER A 624      33.012 -35.041  30.408  1.00 47.11           H
ATOM   2347  HB3 SER A 624      33.937 -33.641  30.984  1.00 47.11           H
ATOM   2348  HG  SER A 624      32.289 -32.306  30.187  1.00 39.53           H
ATOM   2349  N   THR A 625      32.419 -33.367  26.884  1.00 33.67           N
ATOM   2350  CA  THR A 625      31.414 -33.669  25.854  1.00 23.76           C
ATOM   2351  C   THR A 625      32.008 -34.288  24.583  1.00 26.55           C
ATOM   2352  O   THR A 625      31.245 -34.856  23.798  1.00 30.87           O
ATOM   2353  CB  THR A 625      30.584 -32.421  25.492  1.00 45.43           C
ATOM   2354  OG1 THR A 625      31.378 -31.356  25.010  1.00 38.22           O
ATOM   2355  CG2 THR A 625      29.745 -31.949  26.677  1.00 41.22           C
ATOM   2356  H   THR A 625      32.718 -32.407  26.988  1.00 40.40           H
ATOM   2357  HA  THR A 625      30.720 -34.402  26.269  1.00 28.51           H
ATOM   2358  HB  THR A 625      29.894 -32.696  24.695  1.00 54.51           H
ATOM   2359  HG1 THR A 625      31.909 -31.004  25.733  1.00 45.87           H
ATOM   2360 HG21 THR A 625      29.133 -31.099  26.373  1.00 49.47           H
ATOM   2361 HG22 THR A 625      29.095 -32.762  26.999  1.00 49.47           H
ATOM   2362 HG23 THR A 625      30.388 -31.632  27.499  1.00 49.47           H
ATOM   2363  N   SER A 626      33.323 -34.166  24.343  1.00 31.81           N
ATOM   2364  CA  SER A 626      33.975 -34.653  23.129  1.00 38.33           C
ATOM   2365  C   SER A 626      35.498 -34.680  23.296  1.00 38.39           C
ATOM   2366  O   SER A 626      36.080 -33.878  24.025  1.00 38.17           O
ATOM   2367  CB  SER A 626      33.562 -33.765  21.940  1.00 43.87           C
ATOM   2368  OG  SER A 626      34.195 -34.157  20.737  1.00 47.59           O
ATOM   2369  H   SER A 626      33.904 -33.700  25.029  1.00 38.17           H
ATOM   2370  HA  SER A 626      33.628 -35.667  22.934  1.00 45.99           H
ATOM   2371  HB2 SER A 626      32.483 -33.827  21.796  1.00 52.64           H
ATOM   2372  HB3 SER A 626      33.823 -32.732  22.157  1.00 52.64           H
ATOM   2373  HG  SER A 626      33.926 -33.546  20.046  1.00 57.11           H
ATOM   2374  N   ARG A 627      36.144 -35.597  22.565  1.00 45.93           N
ATOM   2375  CA  ARG A 627      37.596 -35.768  22.539  1.00 47.75           C
ATOM   2376  C   ARG A 627      38.304 -34.550  21.926  1.00 51.99           C
ATOM   2377  O   ARG A 627      39.472 -34.315  22.225  1.00 43.47           O
ATOM   2378  CB  ARG A 627      37.985 -37.047  21.767  1.00 45.92           C
ATOM   2379  CG  ARG A 627      37.437 -38.382  22.321  1.00 64.44           C
ATOM   2380  CD  ARG A 627      35.922 -38.629  22.177  1.00 69.38           C
ATOM   2381  NE  ARG A 627      35.454 -38.417  20.793  1.00 75.84           N
ATOM   2382  CZ  ARG A 627      34.212 -38.091  20.409  1.00 67.88           C
ATOM   2383  NH1 ARG A 627      33.227 -37.919  21.288  1.00 67.24           N
ATOM   2384  NH2 ARG A 627      33.949 -37.936  19.113  1.00 73.53           N1+
ATOM   2385  H   ARG A 627      35.598 -36.198  21.965  1.00 55.11           H
ATOM   2386  HA  ARG A 627      37.948 -35.868  23.568  1.00 57.30           H
ATOM   2387  HB2 ARG A 627      37.675 -36.936  20.727  1.00 55.11           H
ATOM   2388  HB3 ARG A 627      39.074 -37.121  21.764  1.00 55.11           H
ATOM   2389  HG2 ARG A 627      37.948 -39.193  21.800  1.00 77.32           H
ATOM   2390  HG3 ARG A 627      37.702 -38.455  23.376  1.00 77.32           H
ATOM   2391  HD2 ARG A 627      35.716 -39.662  22.457  1.00 83.26           H
ATOM   2392  HD3 ARG A 627      35.379 -37.990  22.873  1.00 83.26           H
ATOM   2393  HE  ARG A 627      36.145 -38.549  20.069  1.00 91.00           H
ATOM   2394 HH11 ARG A 627      33.405 -38.044  22.273  1.00 80.69           H
ATOM   2395 HH12 ARG A 627      32.300 -37.679  20.972  1.00 80.69           H
ATOM   2396 HH21 ARG A 627      34.677 -38.070  18.428  1.00 88.23           H
ATOM   2397 HH22 ARG A 627      33.017 -37.697  18.812  1.00 88.23           H
ATOM   2398  N   PHE A 628      37.613 -33.819  21.040  1.00 50.50           N
ATOM   2399  CA  PHE A 628      38.154 -32.697  20.269  1.00 53.60           C
ATOM   2400  C   PHE A 628      37.778 -31.328  20.861  1.00 42.86           C
ATOM   2401  O   PHE A 628      38.343 -30.321  20.440  1.00 44.56           O
ATOM   2402  CB  PHE A 628      37.666 -32.802  18.818  1.00 39.20           C
ATOM   2403  CG  PHE A 628      37.915 -34.149  18.169  1.00 36.63           C
ATOM   2404  CD1 PHE A 628      36.869 -35.090  18.086  1.00 48.24           C
ATOM   2405  CD2 PHE A 628      39.191 -34.474  17.672  1.00 40.43           C
ATOM   2406  CE1 PHE A 628      37.097 -36.350  17.508  1.00 46.54           C
ATOM   2407  CE2 PHE A 628      39.419 -35.737  17.096  1.00 46.60           C
ATOM   2408  CZ  PHE A 628      38.372 -36.672  17.011  1.00 42.25           C
ATOM   2409  H   PHE A 628      36.660 -34.088  20.848  1.00 60.60           H
ATOM   2410  HA  PHE A 628      39.243 -32.770  20.255  1.00 64.32           H
ATOM   2411  HB2 PHE A 628      36.597 -32.589  18.788  1.00 47.04           H
ATOM   2412  HB3 PHE A 628      38.178 -32.040  18.231  1.00 47.04           H
ATOM   2413  HD1 PHE A 628      35.887 -34.845  18.463  1.00 57.89           H
ATOM   2414  HD2 PHE A 628      40.001 -33.761  17.736  1.00 48.52           H
ATOM   2415  HE1 PHE A 628      36.293 -37.065  17.434  1.00 55.85           H
ATOM   2416  HE2 PHE A 628      40.400 -35.989  16.716  1.00 55.92           H
ATOM   2417  HZ  PHE A 628      38.548 -37.638  16.560  1.00 50.70           H
ATOM   2418  N   ALA A 629      36.813 -31.286  21.792  1.00 45.40           N
ATOM   2419  CA  ALA A 629      36.341 -30.071  22.449  1.00 47.31           C
ATOM   2420  C   ALA A 629      37.302 -29.680  23.572  1.00 47.56           C
ATOM   2421  O   ALA A 629      37.278 -30.291  24.638  1.00 45.45           O
ATOM   2422  CB  ALA A 629      34.928 -30.321  22.992  1.00 50.48           C
ATOM   2423  H   ALA A 629      36.422 -32.158  22.117  1.00 54.48           H
ATOM   2424  HA  ALA A 629      36.292 -29.265  21.715  1.00 56.78           H
ATOM   2425  HB1 ALA A 629      34.574 -29.435  23.518  1.00 60.58           H
ATOM   2426  HB2 ALA A 629      34.251 -30.534  22.168  1.00 60.58           H
ATOM   2427  HB3 ALA A 629      34.929 -31.163  23.687  1.00 60.58           H
ATOM   2428  N   ARG A 630      38.173 -28.694  23.312  1.00 41.64           N
ATOM   2429  CA  ARG A 630      39.141 -28.165  24.274  1.00 34.99           C
ATOM   2430  C   ARG A 630      38.950 -26.652  24.400  1.00 39.72           C
ATOM   2431  O   ARG A 630      39.375 -25.902  23.521  1.00 36.19           O
ATOM   2432  CB  ARG A 630      40.585 -28.514  23.857  1.00 42.96           C
ATOM   2433  CG  ARG A 630      41.057 -29.896  24.335  1.00 52.78           C
ATOM   2434  CD  ARG A 630      40.492 -31.067  23.523  1.00 62.27           C
ATOM   2435  NE  ARG A 630      40.831 -32.362  24.132  1.00 70.35           N
ATOM   2436  CZ  ARG A 630      40.114 -33.006  25.065  1.00 58.86           C
ATOM   2437  NH1 ARG A 630      38.991 -32.501  25.570  1.00 55.86           N
ATOM   2438  NH2 ARG A 630      40.529 -34.190  25.505  1.00 62.09           N1+
ATOM   2439  H   ARG A 630      38.139 -28.253  22.402  1.00 49.96           H
ATOM   2440  HA  ARG A 630      38.955 -28.588  25.262  1.00 41.99           H
ATOM   2441  HB2 ARG A 630      40.699 -28.415  22.775  1.00 51.56           H
ATOM   2442  HB3 ARG A 630      41.258 -27.794  24.325  1.00 51.56           H
ATOM   2443  HG2 ARG A 630      42.143 -29.929  24.230  1.00 63.34           H
ATOM   2444  HG3 ARG A 630      40.819 -30.017  25.393  1.00 63.34           H
ATOM   2445  HD2 ARG A 630      39.416 -30.992  23.435  1.00 74.73           H
ATOM   2446  HD3 ARG A 630      40.908 -31.031  22.515  1.00 74.73           H
ATOM   2447  HE  ARG A 630      41.684 -32.798  23.817  1.00 84.42           H
ATOM   2448 HH11 ARG A 630      38.653 -31.600  25.259  1.00 67.03           H
ATOM   2449 HH12 ARG A 630      38.467 -33.006  26.268  1.00 67.03           H
ATOM   2450 HH21 ARG A 630      41.372 -34.599  25.134  1.00 74.51           H
ATOM   2451 HH22 ARG A 630      39.994 -34.678  26.206  1.00 74.51           H
ATOM   2452  N   LEU A 631      38.340 -26.224  25.512  1.00 32.96           N
ATOM   2453  CA  LEU A 631      38.074 -24.832  25.845  1.00 31.33           C
ATOM   2454  C   LEU A 631      39.390 -24.088  26.057  1.00 42.44           C
ATOM   2455  O   LEU A 631      40.163 -24.429  26.954  1.00 32.90           O
ATOM   2456  CB  LEU A 631      37.149 -24.762  27.075  1.00 32.58           C
ATOM   2457  CG  LEU A 631      36.578 -23.359  27.363  1.00 30.16           C
ATOM   2458  CD1 LEU A 631      35.615 -22.887  26.266  1.00 23.31           C
ATOM   2459  CD2 LEU A 631      35.815 -23.388  28.691  1.00 32.02           C
ATOM   2460  H   LEU A 631      37.996 -26.919  26.164  1.00 39.55           H
ATOM   2461  HA  LEU A 631      37.561 -24.376  25.009  1.00 37.60           H
ATOM   2462  HB2 LEU A 631      36.320 -25.458  26.942  1.00 39.09           H
ATOM   2463  HB3 LEU A 631      37.717 -25.088  27.946  1.00 39.09           H
ATOM   2464  HG  LEU A 631      37.397 -22.642  27.443  1.00 36.19           H
ATOM   2465 HD11 LEU A 631      35.230 -21.898  26.515  1.00 27.98           H
ATOM   2466 HD12 LEU A 631      36.125 -22.817  25.313  1.00 27.98           H
ATOM   2467 HD13 LEU A 631      34.785 -23.587  26.166  1.00 27.98           H
ATOM   2468 HD21 LEU A 631      35.397 -22.406  28.903  1.00 38.42           H
ATOM   2469 HD22 LEU A 631      35.002 -24.113  28.642  1.00 38.42           H
ATOM   2470 HD23 LEU A 631      36.493 -23.655  29.501  1.00 38.42           H
ATOM   2471  N   GLN A 632      39.634 -23.093  25.195  1.00 30.94           N
ATOM   2472  CA  GLN A 632      40.846 -22.282  25.184  1.00 28.70           C
ATOM   2473  C   GLN A 632      40.691 -21.031  26.043  1.00 35.27           C
ATOM   2474  O   GLN A 632      41.616 -20.698  26.781  1.00 45.22           O
ATOM   2475  CB  GLN A 632      41.257 -21.926  23.745  1.00 24.26           C
ATOM   2476  CG  GLN A 632      41.638 -23.151  22.890  1.00 36.61           C
ATOM   2477  CD  GLN A 632      42.706 -24.023  23.546  1.00 49.32           C
ATOM   2478  OE1 GLN A 632      43.825 -23.584  23.780  1.00 49.25           O
ATOM   2479  NE2 GLN A 632      42.376 -25.275  23.841  1.00 45.35           N
ATOM   2480  H   GLN A 632      38.937 -22.884  24.494  1.00 37.13           H
ATOM   2481  HA  GLN A 632      41.655 -22.866  25.624  1.00 34.44           H
ATOM   2482  HB2 GLN A 632      40.426 -21.410  23.261  1.00 29.11           H
ATOM   2483  HB3 GLN A 632      42.101 -21.236  23.776  1.00 29.11           H
ATOM   2484  HG2 GLN A 632      40.752 -23.730  22.630  1.00 43.93           H
ATOM   2485  HG3 GLN A 632      42.098 -22.748  21.990  1.00 43.93           H
ATOM   2486 HE21 GLN A 632      41.440 -25.603  23.656  1.00 54.42           H
ATOM   2487 HE22 GLN A 632      43.067 -25.864  24.281  1.00 54.42           H
ATOM   2488  N   LYS A 633      39.549 -20.336  25.943  1.00 33.43           N
ATOM   2489  CA  LYS A 633      39.304 -19.102  26.688  1.00 34.41           C
ATOM   2490  C   LYS A 633      37.827 -18.728  26.749  1.00 26.65           C
ATOM   2491  O   LYS A 633      36.980 -19.241  26.014  1.00 33.66           O
ATOM   2492  CB  LYS A 633      40.151 -17.934  26.131  1.00 43.90           C
ATOM   2493  CG  LYS A 633      40.007 -17.699  24.617  1.00 44.59           C
ATOM   2494  CD  LYS A 633      40.299 -16.239  24.219  1.00 60.46           C
ATOM   2495  CE  LYS A 633      39.186 -15.240  24.577  1.00 59.60           C
ATOM   2496  NZ  LYS A 633      37.927 -15.520  23.857  1.00 55.77           N1+
ATOM   2497  H   LYS A 633      38.825 -20.663  25.319  1.00 40.11           H
ATOM   2498  HA  LYS A 633      39.620 -19.265  27.721  1.00 41.29           H
ATOM   2499  HB2 LYS A 633      39.926 -17.020  26.683  1.00 52.68           H
ATOM   2500  HB3 LYS A 633      41.201 -18.158  26.324  1.00 52.68           H
ATOM   2501  HG2 LYS A 633      40.666 -18.377  24.073  1.00 53.51           H
ATOM   2502  HG3 LYS A 633      38.984 -17.926  24.326  1.00 53.51           H
ATOM   2503  HD2 LYS A 633      41.213 -15.918  24.721  1.00 72.56           H
ATOM   2504  HD3 LYS A 633      40.487 -16.195  23.146  1.00 72.56           H
ATOM   2505  HE2 LYS A 633      38.997 -15.318  25.649  1.00 71.52           H
ATOM   2506  HE3 LYS A 633      39.515 -14.222  24.362  1.00 71.52           H
ATOM   2507  HZ1 LYS A 633      37.308 -14.725  23.942  1.00 66.93           H
ATOM   2508  HZ2 LYS A 633      38.133 -15.681  22.880  1.00 66.93           H
ATOM   2509  HZ3 LYS A 633      37.484 -16.339  24.248  1.00 66.93           H
ATOM   2510  N   LEU A 634      37.575 -17.824  27.692  1.00 28.09           N
ATOM   2511  CA  LEU A 634      36.316 -17.170  27.991  1.00 28.89           C
ATOM   2512  C   LEU A 634      36.525 -15.669  27.806  1.00 28.88           C
ATOM   2513  O   LEU A 634      37.537 -15.116  28.236  1.00 32.48           O
ATOM   2514  CB  LEU A 634      35.913 -17.508  29.445  1.00 31.65           C
ATOM   2515  CG  LEU A 634      34.645 -18.363  29.616  1.00 31.73           C
ATOM   2516  CD1 LEU A 634      34.528 -19.537  28.642  1.00 37.00           C
ATOM   2517  CD2 LEU A 634      34.612 -18.921  31.042  1.00 34.60           C
ATOM   2518  H   LEU A 634      38.365 -17.497  28.230  1.00 33.71           H
ATOM   2519  HA  LEU A 634      35.546 -17.499  27.300  1.00 34.67           H
ATOM   2520  HB2 LEU A 634      36.740 -18.042  29.919  1.00 37.98           H
ATOM   2521  HB3 LEU A 634      35.773 -16.585  30.011  1.00 37.98           H
ATOM   2522  HG  LEU A 634      33.782 -17.714  29.476  1.00 38.08           H
ATOM   2523 HD11 LEU A 634      33.706 -20.183  28.946  1.00 44.40           H
ATOM   2524 HD12 LEU A 634      34.302 -19.163  27.649  1.00 44.40           H
ATOM   2525 HD13 LEU A 634      35.457 -20.106  28.623  1.00 44.40           H
ATOM   2526 HD21 LEU A 634      33.645 -19.388  31.229  1.00 41.52           H
ATOM   2527 HD22 LEU A 634      35.393 -19.670  31.172  1.00 41.52           H
ATOM   2528 HD23 LEU A 634      34.765 -18.116  31.759  1.00 41.52           H
ATOM   2529  N   HIS A 635      35.549 -15.020  27.175  1.00 24.06           N
ATOM   2530  CA  HIS A 635      35.430 -13.573  27.173  1.00 28.94           C
ATOM   2531  C   HIS A 635      34.016 -13.237  27.634  1.00 22.52           C
ATOM   2532  O   HIS A 635      33.041 -13.652  27.012  1.00 22.06           O
ATOM   2533  CB  HIS A 635      35.775 -13.004  25.789  1.00 30.56           C
ATOM   2534  CG  HIS A 635      35.681 -11.505  25.767  1.00 32.96           C
ATOM   2535  ND1 HIS A 635      36.453 -10.646  26.550  1.00 53.40           N
ATOM   2536  CD2 HIS A 635      34.800 -10.775  25.029  1.00 39.91           C
ATOM   2537  CE1 HIS A 635      36.052  -9.408  26.218  1.00 44.74           C
ATOM   2538  NE2 HIS A 635      35.050  -9.456  25.324  1.00 48.50           N
ATOM   2539  H   HIS A 635      34.766 -15.546  26.811  1.00 28.87           H
ATOM   2540  HA  HIS A 635      36.129 -13.144  27.892  1.00 34.72           H
ATOM   2541  HB2 HIS A 635      35.105 -13.410  25.035  1.00 36.67           H
ATOM   2542  HB3 HIS A 635      36.794 -13.286  25.528  1.00 36.67           H
ATOM   2543  HD2 HIS A 635      34.064 -11.157  24.340  1.00 47.90           H
ATOM   2544  HE1 HIS A 635      36.584  -8.503  26.472  1.00 53.69           H
ATOM   2545  HE2 HIS A 635      34.678  -8.657  24.829  1.00 58.20           H
ATOM   2546  N   THR A 636      33.911 -12.510  28.745  1.00 28.76           N
ATOM   2547  CA  THR A 636      32.640 -12.186  29.375  1.00 23.89           C
ATOM   2548  C   THR A 636      32.392 -10.683  29.290  1.00 26.87           C
ATOM   2549  O   THR A 636      33.309  -9.874  29.422  1.00 34.29           O
ATOM   2550  CB  THR A 636      32.620 -12.670  30.834  1.00 36.93           C
ATOM   2551  OG1 THR A 636      33.658 -12.076  31.578  1.00 50.28           O
ATOM   2552  CG2 THR A 636      32.761 -14.189  30.960  1.00 32.06           C
ATOM   2553  H   THR A 636      34.750 -12.178  29.198  1.00 34.51           H
ATOM   2554  HA  THR A 636      31.836 -12.699  28.858  1.00 28.67           H
ATOM   2555  HB  THR A 636      31.664 -12.382  31.267  1.00 44.31           H
ATOM   2556  HG1 THR A 636      33.482 -12.230  32.510  1.00 60.33           H
ATOM   2557 HG21 THR A 636      32.680 -14.477  32.009  1.00 38.47           H
ATOM   2558 HG22 THR A 636      31.971 -14.669  30.390  1.00 38.47           H
ATOM   2559 HG23 THR A 636      33.737 -14.513  30.595  1.00 38.47           H
ATOM   2560  N   SER A 637      31.120 -10.326  29.104  1.00 27.62           N
ATOM   2561  CA  SER A 637      30.648  -8.951  29.059  1.00 32.46           C
ATOM   2562  C   SER A 637      29.300  -8.833  29.770  1.00 20.77           C
ATOM   2563  O   SER A 637      28.406  -9.651  29.574  1.00 18.43           O
ATOM   2564  CB  SER A 637      30.544  -8.518  27.602  1.00 29.28           C
ATOM   2565  OG  SER A 637      30.026  -7.211  27.531  1.00 42.81           O
ATOM   2566  H   SER A 637      30.422 -11.051  29.001  1.00 33.14           H
ATOM   2567  HA  SER A 637      31.369  -8.300  29.554  1.00 38.95           H
ATOM   2568  HB2 SER A 637      31.544  -8.525  27.168  1.00 35.14           H
ATOM   2569  HB3 SER A 637      29.896  -9.201  27.049  1.00 35.14           H
ATOM   2570  HG  SER A 637      30.057  -6.922  26.613  1.00 51.37           H
ATOM   2571  N   ILE A 638      29.163  -7.781  30.572  1.00 16.07           N
ATOM   2572  CA  ILE A 638      27.951  -7.450  31.303  1.00 24.16           C
ATOM   2573  C   ILE A 638      27.143  -6.388  30.562  1.00 25.77           C
ATOM   2574  O   ILE A 638      27.708  -5.466  29.986  1.00 16.06           O
ATOM   2575  CB  ILE A 638      28.341  -7.048  32.745  1.00 23.16           C
ATOM   2576  CG1 ILE A 638      28.529  -8.361  33.531  1.00 29.30           C
ATOM   2577  CG2 ILE A 638      27.326  -6.111  33.413  1.00 24.17           C
ATOM   2578  CD1 ILE A 638      28.894  -8.163  34.998  1.00 35.78           C
ATOM   2579  H   ILE A 638      29.923  -7.120  30.626  1.00 19.29           H
ATOM   2580  HA  ILE A 638      27.329  -8.343  31.367  1.00 28.99           H
ATOM   2581  HB  ILE A 638      29.296  -6.522  32.718  1.00 27.80           H
ATOM   2582 HG12 ILE A 638      27.606  -8.943  33.493  1.00 35.16           H
ATOM   2583 HG13 ILE A 638      29.319  -8.948  33.061  1.00 35.16           H
ATOM   2584 HG21 ILE A 638      27.619  -5.874  34.435  1.00 29.00           H
ATOM   2585 HG22 ILE A 638      27.254  -5.169  32.871  1.00 29.00           H
ATOM   2586 HG23 ILE A 638      26.363  -6.608  33.408  1.00 29.00           H
ATOM   2587 HD11 ILE A 638      29.195  -9.125  35.401  1.00 42.93           H
ATOM   2588 HD12 ILE A 638      29.721  -7.462  35.081  1.00 42.93           H
ATOM   2589 HD13 ILE A 638      28.037  -7.793  35.561  1.00 42.93           H
ATOM   2590  N   ALA A 639      25.813  -6.513  30.638  1.00 16.23           N
ATOM   2591  CA  ALA A 639      24.866  -5.460  30.316  1.00 20.75           C
ATOM   2592  C   ALA A 639      23.809  -5.477  31.421  1.00 16.98           C
ATOM   2593  O   ALA A 639      22.806  -6.183  31.328  1.00 20.49           O
ATOM   2594  CB  ALA A 639      24.284  -5.675  28.914  1.00 25.40           C
ATOM   2595  H   ALA A 639      25.441  -7.316  31.129  1.00 19.47           H
ATOM   2596  HA  ALA A 639      25.377  -4.497  30.338  1.00 24.90           H
ATOM   2597  HB1 ALA A 639      23.649  -4.829  28.652  1.00 30.48           H
ATOM   2598  HB2 ALA A 639      25.091  -5.757  28.189  1.00 30.48           H
ATOM   2599  HB3 ALA A 639      23.686  -6.583  28.892  1.00 30.48           H
ATOM   2600  N   GLY A 640      24.079  -4.733  32.500  1.00 18.59           N
ATOM   2601  CA  GLY A 640      23.253  -4.720  33.694  1.00 18.75           C
ATOM   2602  C   GLY A 640      23.275  -6.094  34.349  1.00 21.25           C
ATOM   2603  O   GLY A 640      24.353  -6.603  34.638  1.00 18.60           O
ATOM   2604  H   GLY A 640      24.932  -4.192  32.518  1.00 22.31           H
ATOM   2605  HA2 GLY A 640      23.626  -3.979  34.400  1.00 22.50           H
ATOM   2606  HA3 GLY A 640      22.238  -4.458  33.420  1.00 22.50           H
ATOM   2607  N   ARG A 641      22.103  -6.701  34.575  1.00 18.06           N
ATOM   2608  CA  ARG A 641      22.004  -8.044  35.158  1.00 18.25           C
ATOM   2609  C   ARG A 641      22.230  -9.179  34.142  1.00 17.11           C
ATOM   2610  O   ARG A 641      22.316 -10.336  34.553  1.00 17.27           O
ATOM   2611  CB  ARG A 641      20.717  -8.162  35.987  1.00 29.50           C
ATOM   2612  CG  ARG A 641      19.443  -8.356  35.158  1.00 19.76           C
ATOM   2613  CD  ARG A 641      18.220  -8.144  36.063  1.00 22.91           C
ATOM   2614  NE  ARG A 641      16.979  -8.589  35.413  1.00 22.05           N
ATOM   2615  CZ  ARG A 641      16.479  -9.831  35.458  1.00 23.38           C
ATOM   2616  NH1 ARG A 641      17.090 -10.824  36.101  1.00 25.71           N
ATOM   2617  NH2 ARG A 641      15.336 -10.100  34.846  1.00 33.34           N1+
ATOM   2618  H   ARG A 641      21.246  -6.223  34.330  1.00 21.67           H
ATOM   2619  HA  ARG A 641      22.812  -8.139  35.883  1.00 21.90           H
ATOM   2620  HB2 ARG A 641      20.832  -9.026  36.636  1.00 35.40           H
ATOM   2621  HB3 ARG A 641      20.615  -7.289  36.636  1.00 35.40           H
ATOM   2622  HG2 ARG A 641      19.411  -7.610  34.364  1.00 23.71           H
ATOM   2623  HG3 ARG A 641      19.431  -9.352  34.713  1.00 23.71           H
ATOM   2624  HD2 ARG A 641      18.358  -8.677  37.003  1.00 27.49           H
ATOM   2625  HD3 ARG A 641      18.127  -7.082  36.293  1.00 27.49           H
ATOM   2626  HE  ARG A 641      16.468  -7.898  34.876  1.00 26.46           H
ATOM   2627 HH11 ARG A 641      17.965 -10.651  36.575  1.00 30.85           H
ATOM   2628 HH12 ARG A 641      16.680 -11.744  36.118  1.00 30.85           H
ATOM   2629 HH21 ARG A 641      14.839  -9.361  34.359  1.00 40.00           H
ATOM   2630 HH22 ARG A 641      14.940 -11.025  34.876  1.00 40.00           H
ATOM   2631  N   ASN A 642      22.347  -8.866  32.841  1.00 18.51           N
ATOM   2632  CA  ASN A 642      22.744  -9.831  31.816  1.00 16.61           C
ATOM   2633  C   ASN A 642      24.255 -10.039  31.817  1.00 14.30           C
ATOM   2634  O   ASN A 642      25.024  -9.104  32.015  1.00 18.00           O
ATOM   2635  CB  ASN A 642      22.333  -9.396  30.405  1.00 19.67           C
ATOM   2636  CG  ASN A 642      20.836  -9.254  30.171  1.00 23.85           C
ATOM   2637  OD1 ASN A 642      20.011  -9.456  31.053  1.00 25.09           O
ATOM   2638  ND2 ASN A 642      20.477  -8.893  28.948  1.00 27.88           N
ATOM   2639  H   ASN A 642      22.292  -7.894  32.572  1.00 22.21           H
ATOM   2640  HA  ASN A 642      22.249 -10.781  32.019  1.00 19.93           H
ATOM   2641  HB2 ASN A 642      22.809  -8.445  30.176  1.00 23.60           H
ATOM   2642  HB3 ASN A 642      22.713 -10.126  29.689  1.00 23.60           H
ATOM   2643 HD21 ASN A 642      19.497  -8.768  28.736  1.00 33.46           H
ATOM   2644 HD22 ASN A 642      21.175  -8.743  28.235  1.00 33.46           H
ATOM   2645  N   LEU A 643      24.660 -11.275  31.533  1.00 22.65           N
ATOM   2646  CA  LEU A 643      26.038 -11.690  31.344  1.00 23.00           C
ATOM   2647  C   LEU A 643      26.102 -12.488  30.038  1.00 15.13           C
ATOM   2648  O   LEU A 643      25.442 -13.511  29.882  1.00 13.65           O
ATOM   2649  CB  LEU A 643      26.482 -12.484  32.587  1.00 21.63           C
ATOM   2650  CG  LEU A 643      27.915 -13.049  32.542  1.00 25.20           C
ATOM   2651  CD1 LEU A 643      28.965 -11.935  32.518  1.00 19.34           C
ATOM   2652  CD2 LEU A 643      28.161 -13.924  33.781  1.00 24.17           C
ATOM   2653  H   LEU A 643      23.955 -11.987  31.401  1.00 27.18           H
ATOM   2654  HA  LEU A 643      26.670 -10.807  31.248  1.00 27.60           H
ATOM   2655  HB2 LEU A 643      26.389 -11.838  33.460  1.00 25.95           H
ATOM   2656  HB3 LEU A 643      25.788 -13.312  32.722  1.00 25.95           H
ATOM   2657  HG  LEU A 643      28.031 -13.659  31.647  1.00 30.24           H
ATOM   2658 HD11 LEU A 643      29.958 -12.374  32.590  1.00 23.21           H
ATOM   2659 HD12 LEU A 643      28.897 -11.368  31.592  1.00 23.21           H
ATOM   2660 HD13 LEU A 643      28.816 -11.271  33.369  1.00 23.21           H
ATOM   2661 HD21 LEU A 643      29.157 -14.363  33.728  1.00 29.00           H
ATOM   2662 HD22 LEU A 643      28.081 -13.320  34.685  1.00 29.00           H
ATOM   2663 HD23 LEU A 643      27.426 -14.728  33.821  1.00 29.00           H
ATOM   2664  N   TYR A 644      26.900 -12.004  29.090  1.00 15.57           N
ATOM   2665  CA  TYR A 644      27.204 -12.683  27.841  1.00 16.76           C
ATOM   2666  C   TYR A 644      28.562 -13.369  28.001  1.00 20.47           C
ATOM   2667  O   TYR A 644      29.515 -12.737  28.449  1.00 19.22           O
ATOM   2668  CB  TYR A 644      27.188 -11.677  26.684  1.00  9.20           C
ATOM   2669  CG  TYR A 644      25.853 -10.983  26.497  1.00 13.33           C
ATOM   2670  CD1 TYR A 644      25.541  -9.865  27.293  1.00 12.26           C
ATOM   2671  CD2 TYR A 644      24.896 -11.493  25.596  1.00  9.82           C
ATOM   2672  CE1 TYR A 644      24.265  -9.292  27.232  1.00 16.62           C
ATOM   2673  CE2 TYR A 644      23.622 -10.903  25.508  1.00 10.91           C
ATOM   2674  CZ  TYR A 644      23.300  -9.813  26.343  1.00 10.27           C
ATOM   2675  OH  TYR A 644      22.051  -9.287  26.341  1.00 14.03           O
ATOM   2676  H   TYR A 644      27.385 -11.137  29.268  1.00 18.69           H
ATOM   2677  HA  TYR A 644      26.440 -13.429  27.634  1.00 20.11           H
ATOM   2678  HB2 TYR A 644      27.959 -10.923  26.853  1.00 11.04           H
ATOM   2679  HB3 TYR A 644      27.424 -12.219  25.772  1.00 11.04           H
ATOM   2680  HD1 TYR A 644      26.269  -9.466  27.985  1.00 14.71           H
ATOM   2681  HD2 TYR A 644      25.123 -12.360  24.994  1.00 11.78           H
ATOM   2682  HE1 TYR A 644      24.015  -8.467  27.876  1.00 19.94           H
ATOM   2683  HE2 TYR A 644      22.887 -11.306  24.828  1.00 13.09           H
ATOM   2684  HH  TYR A 644      21.484  -9.708  25.687  1.00 16.83           H
ATOM   2685  N   ILE A 645      28.647 -14.658  27.656  1.00 19.13           N
ATOM   2686  CA  ILE A 645      29.839 -15.478  27.867  1.00 12.11           C
ATOM   2687  C   ILE A 645      30.228 -16.075  26.520  1.00 14.92           C
ATOM   2688  O   ILE A 645      29.513 -16.918  26.000  1.00 14.98           O
ATOM   2689  CB  ILE A 645      29.590 -16.584  28.923  1.00 13.14           C
ATOM   2690  CG1 ILE A 645      29.034 -16.030  30.252  1.00 15.56           C
ATOM   2691  CG2 ILE A 645      30.913 -17.353  29.128  1.00 20.70           C
ATOM   2692  CD1 ILE A 645      28.696 -17.111  31.291  1.00 27.18           C
ATOM   2693  H   ILE A 645      27.826 -15.112  27.277  1.00 22.95           H
ATOM   2694  HA  ILE A 645      30.661 -14.853  28.215  1.00 14.53           H
ATOM   2695  HB  ILE A 645      28.851 -17.280  28.528  1.00 15.77           H
ATOM   2696 HG12 ILE A 645      29.757 -15.339  30.687  1.00 18.67           H
ATOM   2697 HG13 ILE A 645      28.115 -15.478  30.059  1.00 18.67           H
ATOM   2698 HG21 ILE A 645      30.780 -18.176  29.828  1.00 24.84           H
ATOM   2699 HG22 ILE A 645      31.262 -17.784  28.189  1.00 24.84           H
ATOM   2700 HG23 ILE A 645      31.683 -16.686  29.508  1.00 24.84           H
ATOM   2701 HD11 ILE A 645      28.238 -16.644  32.163  1.00 32.62           H
ATOM   2702 HD12 ILE A 645      27.994 -17.829  30.864  1.00 32.62           H
ATOM   2703 HD13 ILE A 645      29.595 -17.632  31.618  1.00 32.62           H
ATOM   2704  N   ARG A 646      31.378 -15.670  25.977  1.00 16.96           N
ATOM   2705  CA  ARG A 646      31.922 -16.168  24.720  1.00 18.08           C
ATOM   2706  C   ARG A 646      32.903 -17.297  25.029  1.00 14.76           C
ATOM   2707  O   ARG A 646      34.056 -17.051  25.378  1.00 18.87           O
ATOM   2708  CB  ARG A 646      32.562 -14.995  23.971  1.00 13.67           C
ATOM   2709  CG  ARG A 646      32.777 -15.261  22.480  1.00 16.23           C
ATOM   2710  CD  ARG A 646      33.348 -13.989  21.844  1.00 21.80           C
ATOM   2711  NE  ARG A 646      33.347 -14.064  20.376  1.00 20.98           N
ATOM   2712  CZ  ARG A 646      34.403 -14.168  19.565  1.00 20.06           C
ATOM   2713  NH1 ARG A 646      35.650 -14.266  20.020  1.00 22.73           N
ATOM   2714  NH2 ARG A 646      34.196 -14.178  18.254  1.00 16.77           N1+
ATOM   2715  H   ARG A 646      31.913 -14.968  26.466  1.00 20.36           H
ATOM   2716  HA  ARG A 646      31.101 -16.552  24.114  1.00 21.70           H
ATOM   2717  HB2 ARG A 646      31.891 -14.145  24.045  1.00 16.40           H
ATOM   2718  HB3 ARG A 646      33.501 -14.717  24.441  1.00 16.40           H
ATOM   2719  HG2 ARG A 646      33.472 -16.089  22.344  1.00 19.48           H
ATOM   2720  HG3 ARG A 646      31.823 -15.508  22.009  1.00 19.48           H
ATOM   2721  HD2 ARG A 646      32.725 -13.144  22.136  1.00 26.16           H
ATOM   2722  HD3 ARG A 646      34.356 -13.811  22.220  1.00 26.16           H
ATOM   2723  HE  ARG A 646      32.441 -14.003  19.933  1.00 25.18           H
ATOM   2724 HH11 ARG A 646      35.828 -14.214  21.011  1.00 27.27           H
ATOM   2725 HH12 ARG A 646      36.416 -14.331  19.364  1.00 27.27           H
ATOM   2726 HH21 ARG A 646      33.260 -14.094  17.884  1.00 20.12           H
ATOM   2727 HH22 ARG A 646      34.984 -14.247  17.626  1.00 20.12           H
ATOM   2728  N   PHE A 647      32.426 -18.533  24.871  1.00 17.11           N
ATOM   2729  CA  PHE A 647      33.224 -19.747  24.872  1.00 18.96           C
ATOM   2730  C   PHE A 647      33.948 -19.847  23.545  1.00 19.80           C
ATOM   2731  O   PHE A 647      33.318 -19.700  22.501  1.00 20.54           O
ATOM   2732  CB  PHE A 647      32.321 -20.978  25.059  1.00 20.63           C
ATOM   2733  CG  PHE A 647      31.632 -21.050  26.404  1.00 19.83           C
ATOM   2734  CD1 PHE A 647      30.494 -20.264  26.664  1.00 16.15           C
ATOM   2735  CD2 PHE A 647      32.133 -21.897  27.407  1.00 24.21           C
ATOM   2736  CE1 PHE A 647      29.886 -20.303  27.931  1.00 23.63           C
ATOM   2737  CE2 PHE A 647      31.532 -21.925  28.674  1.00 27.81           C
ATOM   2738  CZ  PHE A 647      30.410 -21.126  28.940  1.00 23.86           C
ATOM   2739  H   PHE A 647      31.459 -18.633  24.595  1.00 20.54           H
ATOM   2740  HA  PHE A 647      33.953 -19.724  25.678  1.00 22.75           H
ATOM   2741  HB2 PHE A 647      31.560 -20.989  24.276  1.00 24.76           H
ATOM   2742  HB3 PHE A 647      32.934 -21.871  24.936  1.00 24.76           H
ATOM   2743  HD1 PHE A 647      30.087 -19.625  25.896  1.00 19.38           H
ATOM   2744  HD2 PHE A 647      32.996 -22.514  27.220  1.00 29.05           H
ATOM   2745  HE1 PHE A 647      29.020 -19.691  28.135  1.00 28.36           H
ATOM   2746  HE2 PHE A 647      31.941 -22.557  29.445  1.00 33.37           H
ATOM   2747  HZ  PHE A 647      29.947 -21.148  29.916  1.00 28.64           H
ATOM   2748  N   GLN A 648      35.250 -20.138  23.590  1.00 16.03           N
ATOM   2749  CA  GLN A 648      36.040 -20.399  22.402  1.00 16.84           C
ATOM   2750  C   GLN A 648      36.839 -21.688  22.561  1.00 18.51           C
ATOM   2751  O   GLN A 648      37.547 -21.854  23.550  1.00 26.29           O
ATOM   2752  CB  GLN A 648      36.970 -19.219  22.143  1.00 19.53           C
ATOM   2753  CG  GLN A 648      37.689 -19.419  20.801  1.00 20.68           C
ATOM   2754  CD  GLN A 648      38.400 -18.154  20.341  1.00 26.32           C
ATOM   2755  OE1 GLN A 648      38.880 -17.367  21.152  1.00 37.18           O
ATOM   2756  NE2 GLN A 648      38.496 -17.970  19.029  1.00 27.06           N
ATOM   2757  H   GLN A 648      35.710 -20.221  24.488  1.00 19.23           H
ATOM   2758  HA  GLN A 648      35.379 -20.509  21.545  1.00 20.21           H
ATOM   2759  HB2 GLN A 648      36.397 -18.291  22.127  1.00 23.43           H
ATOM   2760  HB3 GLN A 648      37.708 -19.163  22.942  1.00 23.43           H
ATOM   2761  HG2 GLN A 648      38.441 -20.185  20.956  1.00 24.82           H
ATOM   2762  HG3 GLN A 648      36.993 -19.759  20.033  1.00 24.82           H
ATOM   2763 HE21 GLN A 648      38.088 -18.631  18.385  1.00 32.47           H
ATOM   2764 HE22 GLN A 648      39.003 -17.168  18.676  1.00 32.47           H
ATOM   2765  N   SER A 649      36.756 -22.572  21.564  1.00 23.24           N
ATOM   2766  CA  SER A 649      37.372 -23.885  21.612  1.00 20.98           C
ATOM   2767  C   SER A 649      37.687 -24.409  20.214  1.00 29.49           C
ATOM   2768  O   SER A 649      36.958 -24.168  19.247  1.00 25.74           O
ATOM   2769  CB  SER A 649      36.406 -24.806  22.375  1.00 31.86           C
ATOM   2770  OG  SER A 649      36.656 -26.187  22.198  1.00 28.57           O
ATOM   2771  H   SER A 649      36.175 -22.356  20.764  1.00 27.89           H
ATOM   2772  HA  SER A 649      38.310 -23.817  22.166  1.00 25.17           H
ATOM   2773  HB2 SER A 649      36.426 -24.564  23.433  1.00 38.23           H
ATOM   2774  HB3 SER A 649      35.406 -24.577  22.045  1.00 38.23           H
ATOM   2775  HG  SER A 649      35.824 -26.658  22.227  1.00 34.28           H
ATOM   2776  N   ARG A 650      38.771 -25.193  20.165  1.00 27.65           N
ATOM   2777  CA  ARG A 650      39.145 -26.084  19.067  1.00 23.89           C
ATOM   2778  C   ARG A 650      38.080 -27.169  18.884  1.00 26.04           C
ATOM   2779  O   ARG A 650      37.341 -27.495  19.811  1.00 29.69           O
ATOM   2780  CB  ARG A 650      40.499 -26.736  19.412  1.00 35.22           C
ATOM   2781  CG  ARG A 650      41.664 -25.737  19.528  1.00 44.12           C
ATOM   2782  CD  ARG A 650      42.288 -25.432  18.165  1.00 44.99           C
ATOM   2783  NE  ARG A 650      43.247 -24.322  18.261  1.00 58.41           N
ATOM   2784  CZ  ARG A 650      44.559 -24.385  18.509  1.00 58.49           C
ATOM   2785  NH1 ARG A 650      45.182 -25.545  18.700  1.00 62.25           N
ATOM   2786  NH2 ARG A 650      45.258 -23.254  18.563  1.00 56.82           N1+
ATOM   2787  H   ARG A 650      39.290 -25.303  21.024  1.00 33.18           H
ATOM   2788  HA  ARG A 650      39.242 -25.517  18.139  1.00 28.67           H
ATOM   2789  HB2 ARG A 650      40.416 -27.295  20.345  1.00 42.27           H
ATOM   2790  HB3 ARG A 650      40.742 -27.449  18.622  1.00 42.27           H
ATOM   2791  HG2 ARG A 650      41.350 -24.815  20.019  1.00 52.94           H
ATOM   2792  HG3 ARG A 650      42.440 -26.195  20.144  1.00 52.94           H
ATOM   2793  HD2 ARG A 650      42.781 -26.324  17.776  1.00 53.99           H
ATOM   2794  HD3 ARG A 650      41.498 -25.148  17.469  1.00 53.99           H
ATOM   2795  HE  ARG A 650      42.847 -23.400  18.159  1.00 70.09           H
ATOM   2796 HH11 ARG A 650      44.659 -26.405  18.667  1.00 74.70           H
ATOM   2797 HH12 ARG A 650      46.174 -25.558  18.887  1.00 74.70           H
ATOM   2798 HH21 ARG A 650      44.799 -22.367  18.421  1.00 68.18           H
ATOM   2799 HH22 ARG A 650      46.250 -23.276  18.747  1.00 68.18           H
ATOM   2800  N   SER A 651      38.003 -27.728  17.675  1.00 24.58           N
ATOM   2801  CA  SER A 651      36.980 -28.699  17.302  1.00 25.28           C
ATOM   2802  C   SER A 651      37.483 -29.709  16.268  1.00 21.37           C
ATOM   2803  O   SER A 651      36.706 -30.193  15.443  1.00 26.66           O
ATOM   2804  CB  SER A 651      35.712 -27.951  16.861  1.00 27.18           C
ATOM   2805  OG  SER A 651      35.994 -27.102  15.771  1.00 26.52           O
ATOM   2806  H   SER A 651      38.637 -27.415  16.953  1.00 29.49           H
ATOM   2807  HA  SER A 651      36.719 -29.284  18.184  1.00 30.34           H
ATOM   2808  HB2 SER A 651      34.926 -28.658  16.590  1.00 32.61           H
ATOM   2809  HB3 SER A 651      35.356 -27.343  17.695  1.00 32.61           H
ATOM   2810  HG  SER A 651      35.972 -27.613  14.956  1.00 31.82           H
ATOM   2811  N   GLY A 652      38.774 -30.061  16.333  1.00 23.57           N
ATOM   2812  CA  GLY A 652      39.398 -30.970  15.383  1.00 23.11           C
ATOM   2813  C   GLY A 652      39.263 -30.386  13.982  1.00 27.03           C
ATOM   2814  O   GLY A 652      39.466 -29.191  13.790  1.00 27.44           O
ATOM   2815  H   GLY A 652      39.366 -29.628  17.029  1.00 28.29           H
ATOM   2816  HA2 GLY A 652      40.457 -31.091  15.619  1.00 27.73           H
ATOM   2817  HA3 GLY A 652      38.896 -31.937  15.428  1.00 27.73           H
ATOM   2818  N   ASP A 653      38.858 -31.223  13.028  1.00 18.65           N
ATOM   2819  CA  ASP A 653      38.591 -30.833  11.651  1.00 25.79           C
ATOM   2820  C   ASP A 653      37.143 -30.380  11.393  1.00 25.31           C
ATOM   2821  O   ASP A 653      36.814 -30.029  10.264  1.00 21.99           O
ATOM   2822  CB  ASP A 653      38.994 -31.978  10.718  1.00 22.06           C
ATOM   2823  CG  ASP A 653      40.490 -32.224  10.815  1.00 25.44           C
ATOM   2824  OD1 ASP A 653      41.231 -31.423  10.205  1.00 29.04           O
ATOM   2825  OD2 ASP A 653      40.875 -33.180  11.518  1.00 36.36           O1-
ATOM   2826  H   ASP A 653      38.736 -32.198  13.253  1.00 22.38           H
ATOM   2827  HA  ASP A 653      39.238 -29.990  11.407  1.00 30.95           H
ATOM   2828  HB2 ASP A 653      38.440 -32.877  10.991  1.00 26.47           H
ATOM   2829  HB3 ASP A 653      38.764 -31.656   9.712  1.00 26.47           H
ATOM   2830  N   ALA A 654      36.252 -30.426  12.391  1.00 27.39           N
ATOM   2831  CA  ALA A 654      34.870 -29.979  12.226  1.00 22.68           C
ATOM   2832  C   ALA A 654      34.797 -28.458  12.325  1.00 22.70           C
ATOM   2833  O   ALA A 654      35.556 -27.849  13.079  1.00 23.04           O
ATOM   2834  CB  ALA A 654      33.986 -30.625  13.295  1.00 19.92           C
ATOM   2835  H   ALA A 654      36.560 -30.690  13.316  1.00 32.87           H
ATOM   2836  HA  ALA A 654      34.494 -30.296  11.252  1.00 27.21           H
ATOM   2837  HB1 ALA A 654      32.945 -30.363  13.107  1.00 23.90           H
ATOM   2838  HB2 ALA A 654      34.087 -31.709  13.266  1.00 23.90           H
ATOM   2839  HB3 ALA A 654      34.271 -30.268  14.285  1.00 23.90           H
ATOM   2840  N   MET A 655      33.842 -27.850  11.613  1.00 21.18           N
ATOM   2841  CA  MET A 655      33.518 -26.433  11.771  1.00 20.43           C
ATOM   2842  C   MET A 655      33.176 -26.136  13.239  1.00 23.01           C
ATOM   2843  O   MET A 655      33.661 -25.157  13.803  1.00 20.38           O
ATOM   2844  CB  MET A 655      32.435 -26.063  10.743  1.00 26.82           C
ATOM   2845  CG  MET A 655      32.100 -24.569  10.714  1.00 29.40           C
ATOM   2846  SD  MET A 655      30.802 -24.094  11.878  1.00 39.83           S
ATOM   2847  CE  MET A 655      29.344 -24.682  10.970  1.00 28.58           C
ATOM   2848  H   MET A 655      33.274 -28.397  10.980  1.00 25.42           H
ATOM   2849  HA  MET A 655      34.408 -25.856  11.531  1.00 24.51           H
ATOM   2850  HB2 MET A 655      32.798 -26.339   9.753  1.00 32.18           H
ATOM   2851  HB3 MET A 655      31.531 -26.641  10.939  1.00 32.18           H
ATOM   2852  HG2 MET A 655      32.999 -23.980  10.904  1.00 35.28           H
ATOM   2853  HG3 MET A 655      31.752 -24.318   9.711  1.00 35.28           H
ATOM   2854  HE1 MET A 655      28.443 -24.424  11.525  1.00 34.30           H
ATOM   2855  HE2 MET A 655      29.305 -24.209   9.989  1.00 34.30           H
ATOM   2856  HE3 MET A 655      29.393 -25.761  10.844  1.00 34.30           H
ATOM   2857  N   GLY A 656      32.441 -27.053  13.884  1.00 26.81           N
ATOM   2858  CA  GLY A 656      32.440 -27.192  15.331  1.00 21.36           C
ATOM   2859  C   GLY A 656      31.150 -26.733  15.997  1.00 30.05           C
ATOM   2860  O   GLY A 656      30.981 -27.027  17.169  1.00 31.77           O
ATOM   2861  H   GLY A 656      32.064 -27.821  13.348  1.00 32.17           H
ATOM   2862  HA2 GLY A 656      32.580 -28.247  15.567  1.00 25.63           H
ATOM   2863  HA3 GLY A 656      33.264 -26.622  15.762  1.00 25.63           H
ATOM   2864  N   MET A 657      30.239 -26.039  15.304  1.00 29.66           N
ATOM   2865  CA  MET A 657      29.081 -25.409  15.943  1.00 28.79           C
ATOM   2866  C   MET A 657      28.260 -26.316  16.856  1.00 25.15           C
ATOM   2867  O   MET A 657      27.972 -25.909  17.980  1.00 24.53           O
ATOM   2868  CB  MET A 657      28.194 -24.731  14.897  1.00 20.52           C
ATOM   2869  CG  MET A 657      28.863 -23.418  14.505  1.00 47.59           C
ATOM   2870  SD  MET A 657      28.874 -22.211  15.840  1.00 64.48           S
ATOM   2871  CE  MET A 657      27.214 -21.597  15.581  1.00 30.86           C
ATOM   2872  H   MET A 657      30.426 -25.814  14.337  1.00 35.59           H
ATOM   2873  HA  MET A 657      29.490 -24.640  16.599  1.00 34.55           H
ATOM   2874  HB2 MET A 657      28.095 -25.370  14.018  1.00 24.62           H
ATOM   2875  HB3 MET A 657      27.199 -24.539  15.304  1.00 24.62           H
ATOM   2876  HG2 MET A 657      29.895 -23.603  14.229  1.00 57.10           H
ATOM   2877  HG3 MET A 657      28.337 -23.000  13.645  1.00 57.10           H
ATOM   2878  HE1 MET A 657      27.031 -20.777  16.268  1.00 37.03           H
ATOM   2879  HE2 MET A 657      27.126 -21.249  14.558  1.00 37.03           H
ATOM   2880  HE3 MET A 657      26.504 -22.405  15.735  1.00 37.03           H
ATOM   2881  N   ASN A 658      27.921 -27.531  16.411  1.00 28.21           N
ATOM   2882  CA  ASN A 658      27.216 -28.509  17.242  1.00 32.00           C
ATOM   2883  C   ASN A 658      28.013 -28.896  18.492  1.00 26.15           C
ATOM   2884  O   ASN A 658      27.477 -28.862  19.597  1.00 25.43           O
ATOM   2885  CB  ASN A 658      26.835 -29.736  16.400  1.00 29.07           C
ATOM   2886  CG  ASN A 658      25.674 -29.407  15.464  1.00 52.39           C
ATOM   2887  OD1 ASN A 658      24.607 -29.008  15.915  1.00 52.67           O
ATOM   2888  ND2 ASN A 658      25.844 -29.615  14.160  1.00 60.68           N
ATOM   2889  H   ASN A 658      28.182 -27.798  15.473  1.00 33.85           H
ATOM   2890  HA  ASN A 658      26.292 -28.040  17.586  1.00 38.40           H
ATOM   2891  HB2 ASN A 658      27.698 -30.111  15.847  1.00 34.88           H
ATOM   2892  HB3 ASN A 658      26.484 -30.493  17.103  1.00 34.88           H
ATOM   2893 HD21 ASN A 658      25.073 -29.424  13.536  1.00 72.82           H
ATOM   2894 HD22 ASN A 658      26.715 -29.974  13.806  1.00 72.82           H
ATOM   2895  N   MET A 659      29.293 -29.240  18.316  1.00 27.06           N
ATOM   2896  CA  MET A 659      30.207 -29.630  19.388  1.00 26.11           C
ATOM   2897  C   MET A 659      30.358 -28.521  20.443  1.00 29.72           C
ATOM   2898  O   MET A 659      30.273 -28.795  21.638  1.00 26.79           O
ATOM   2899  CB  MET A 659      31.551 -29.986  18.737  1.00 30.22           C
ATOM   2900  CG  MET A 659      32.574 -30.603  19.693  1.00 42.39           C
ATOM   2901  SD  MET A 659      34.265 -30.633  19.028  1.00 57.39           S
ATOM   2902  CE  MET A 659      34.002 -31.418  17.410  1.00 32.89           C
ATOM   2903  H   MET A 659      29.675 -29.187  17.383  1.00 32.48           H
ATOM   2904  HA  MET A 659      29.806 -30.522  19.870  1.00 31.34           H
ATOM   2905  HB2 MET A 659      31.370 -30.684  17.918  1.00 36.26           H
ATOM   2906  HB3 MET A 659      31.991 -29.081  18.320  1.00 36.26           H
ATOM   2907  HG2 MET A 659      32.597 -30.009  20.606  1.00 50.87           H
ATOM   2908  HG3 MET A 659      32.265 -31.616  19.952  1.00 50.87           H
ATOM   2909  HE1 MET A 659      34.966 -31.597  16.932  1.00 39.46           H
ATOM   2910  HE2 MET A 659      33.478 -32.364  17.534  1.00 39.46           H
ATOM   2911  HE3 MET A 659      33.418 -30.758  16.768  1.00 39.46           H
ATOM   2912  N   ILE A 660      30.583 -27.274  20.004  1.00 26.90           N
ATOM   2913  CA  ILE A 660      30.737 -26.114  20.874  1.00 24.15           C
ATOM   2914  C   ILE A 660      29.419 -25.800  21.597  1.00 20.34           C
ATOM   2915  O   ILE A 660      29.463 -25.398  22.752  1.00 27.04           O
ATOM   2916  CB  ILE A 660      31.254 -24.887  20.074  1.00 30.47           C
ATOM   2917  CG1 ILE A 660      32.578 -25.109  19.306  1.00 42.78           C
ATOM   2918  CG2 ILE A 660      31.430 -23.669  20.999  1.00 25.51           C
ATOM   2919  CD1 ILE A 660      33.717 -25.685  20.133  1.00 48.05           C
ATOM   2920  H   ILE A 660      30.653 -27.118  19.009  1.00 32.29           H
ATOM   2921  HA  ILE A 660      31.477 -26.360  21.636  1.00 28.98           H
ATOM   2922  HB  ILE A 660      30.490 -24.625  19.340  1.00 36.56           H
ATOM   2923 HG12 ILE A 660      32.429 -25.782  18.476  1.00 51.34           H
ATOM   2924 HG13 ILE A 660      32.903 -24.159  18.884  1.00 51.34           H
ATOM   2925 HG21 ILE A 660      31.804 -22.816  20.430  1.00 30.62           H
ATOM   2926 HG22 ILE A 660      30.477 -23.392  21.436  1.00 30.62           H
ATOM   2927 HG23 ILE A 660      32.123 -23.886  21.808  1.00 30.62           H
ATOM   2928 HD11 ILE A 660      34.626 -25.721  19.533  1.00 57.66           H
ATOM   2929 HD12 ILE A 660      33.859 -25.036  20.982  1.00 57.66           H
ATOM   2930 HD13 ILE A 660      33.475 -26.691  20.476  1.00 57.66           H
ATOM   2931  N   SER A 661      28.267 -25.961  20.937  1.00 26.02           N
ATOM   2932  CA  SER A 661      26.962 -25.648  21.514  1.00 27.45           C
ATOM   2933  C   SER A 661      26.618 -26.615  22.687  1.00 29.08           C
ATOM   2934  O   SER A 661      26.203 -26.161  23.726  1.00 30.92           O
ATOM   2935  CB  SER A 661      25.838 -25.695  20.457  1.00 21.45           C
ATOM   2936  OG  SER A 661      25.974 -24.592  19.529  1.00 24.36           O
ATOM   2937  H   SER A 661      28.307 -26.422  20.059  1.00 31.23           H
ATOM   2938  HA  SER A 661      26.981 -24.605  21.945  1.00 32.94           H
ATOM   2939  HB2 SER A 661      25.826 -26.635  19.878  1.00 25.74           H
ATOM   2940  HB3 SER A 661      24.842 -25.523  20.907  1.00 25.74           H
ATOM   2941  HG  SER A 661      26.824 -24.697  19.031  1.00 29.23           H
ATOM   2942  N   LYS A 662      26.902 -27.918  22.482  1.00 26.89           N
ATOM   2943  CA  LYS A 662      26.768 -28.998  23.471  1.00 28.61           C
ATOM   2944  C   LYS A 662      27.733 -28.832  24.644  1.00 27.48           C
ATOM   2945  O   LYS A 662      27.337 -29.044  25.787  1.00 34.86           O
ATOM   2946  CB  LYS A 662      26.944 -30.377  22.800  1.00 35.10           C
ATOM   2947  CG  LYS A 662      26.345 -31.498  23.670  1.00 51.37           C
ATOM   2948  CD  LYS A 662      26.804 -32.907  23.253  1.00 55.04           C
ATOM   2949  CE  LYS A 662      25.972 -34.007  23.929  1.00 61.29           C
ATOM   2950  NZ  LYS A 662      25.986 -33.899  25.402  1.00 64.91           N1+
ATOM   2951  H   LYS A 662      27.244 -28.183  21.568  1.00 32.27           H
ATOM   2952  HA  LYS A 662      25.748 -28.943  23.856  1.00 34.34           H
ATOM   2953  HB2 LYS A 662      26.403 -30.378  21.852  1.00 42.12           H
ATOM   2954  HB3 LYS A 662      27.999 -30.568  22.593  1.00 42.12           H
ATOM   2955  HG2 LYS A 662      26.674 -31.349  24.698  1.00 61.64           H
ATOM   2956  HG3 LYS A 662      25.256 -31.431  23.646  1.00 61.64           H
ATOM   2957  HD2 LYS A 662      26.711 -33.014  22.171  1.00 66.04           H
ATOM   2958  HD3 LYS A 662      27.853 -33.042  23.522  1.00 66.04           H
ATOM   2959  HE2 LYS A 662      24.941 -33.924  23.580  1.00 73.55           H
ATOM   2960  HE3 LYS A 662      26.356 -34.985  23.634  1.00 73.55           H
ATOM   2961  HZ1 LYS A 662      25.467 -34.666  25.807  1.00 77.89           H
ATOM   2962  HZ2 LYS A 662      26.938 -33.917  25.738  1.00 77.89           H
ATOM   2963  HZ3 LYS A 662      25.551 -33.028  25.676  1.00 77.89           H
ATOM   2964  N   GLY A 663      28.989 -28.450  24.371  1.00 24.84           N
ATOM   2965  CA  GLY A 663      29.955 -28.101  25.407  1.00 25.18           C
ATOM   2966  C   GLY A 663      29.484 -26.896  26.229  1.00 28.59           C
ATOM   2967  O   GLY A 663      29.661 -26.888  27.447  1.00 23.80           O
ATOM   2968  H   GLY A 663      29.270 -28.337  23.407  1.00 29.80           H
ATOM   2969  HA2 GLY A 663      30.065 -28.949  26.082  1.00 30.21           H
ATOM   2970  HA3 GLY A 663      30.923 -27.878  24.958  1.00 30.21           H
ATOM   2971  N   THR A 664      28.891 -25.887  25.565  1.00 24.32           N
ATOM   2972  CA  THR A 664      28.340 -24.694  26.212  1.00 23.07           C
ATOM   2973  C   THR A 664      27.205 -25.077  27.168  1.00 21.67           C
ATOM   2974  O   THR A 664      27.198 -24.625  28.307  1.00 21.24           O
ATOM   2975  CB  THR A 664      27.884 -23.654  25.166  1.00 18.71           C
ATOM   2976  OG1 THR A 664      28.967 -23.225  24.371  1.00 25.43           O
ATOM   2977  CG2 THR A 664      27.304 -22.410  25.827  1.00 17.33           C
ATOM   2978  H   THR A 664      28.785 -25.961  24.564  1.00 29.19           H
ATOM   2979  HA  THR A 664      29.153 -24.246  26.787  1.00 27.68           H
ATOM   2980  HB  THR A 664      27.122 -24.083  24.519  1.00 22.45           H
ATOM   2981  HG1 THR A 664      29.301 -23.985  23.883  1.00 30.52           H
ATOM   2982 HG21 THR A 664      27.007 -21.708  25.051  1.00 20.79           H
ATOM   2983 HG22 THR A 664      26.428 -22.654  26.426  1.00 20.79           H
ATOM   2984 HG23 THR A 664      28.066 -21.946  26.452  1.00 20.79           H
ATOM   2985  N   GLU A 665      26.260 -25.905  26.713  1.00 22.73           N
ATOM   2986  CA  GLU A 665      25.124 -26.372  27.505  1.00 27.66           C
ATOM   2987  C   GLU A 665      25.594 -27.062  28.802  1.00 28.54           C
ATOM   2988  O   GLU A 665      25.070 -26.777  29.879  1.00 31.64           O
ATOM   2989  CB  GLU A 665      24.259 -27.324  26.658  1.00 40.00           C
ATOM   2990  CG  GLU A 665      23.559 -26.647  25.459  1.00 38.69           C
ATOM   2991  CD  GLU A 665      23.293 -27.584  24.269  1.00 59.74           C
ATOM   2992  OE1 GLU A 665      23.181 -28.813  24.495  1.00 55.02           O
ATOM   2993  OE2 GLU A 665      23.224 -27.058  23.134  1.00 58.83           O1-
ATOM   2994  H   GLU A 665      26.301 -26.208  25.749  1.00 27.27           H
ATOM   2995  HA  GLU A 665      24.519 -25.503  27.767  1.00 33.19           H
ATOM   2996  HB2 GLU A 665      24.889 -28.137  26.299  1.00 48.00           H
ATOM   2997  HB3 GLU A 665      23.491 -27.755  27.302  1.00 48.00           H
ATOM   2998  HG2 GLU A 665      22.596 -26.268  25.804  1.00 46.42           H
ATOM   2999  HG3 GLU A 665      24.097 -25.765  25.113  1.00 46.42           H
ATOM   3000  N   LYS A 666      26.604 -27.941  28.707  1.00 27.56           N
ATOM   3001  CA  LYS A 666      27.204 -28.629  29.852  1.00 32.55           C
ATOM   3002  C   LYS A 666      27.911 -27.678  30.818  1.00 27.91           C
ATOM   3003  O   LYS A 666      27.816 -27.857  32.029  1.00 24.50           O
ATOM   3004  CB  LYS A 666      28.175 -29.720  29.364  1.00 35.83           C
ATOM   3005  CG  LYS A 666      27.507 -31.098  29.268  1.00 44.79           C
ATOM   3006  CD  LYS A 666      27.078 -31.710  30.614  1.00 51.17           C
ATOM   3007  CE  LYS A 666      28.200 -31.829  31.655  1.00 58.66           C
ATOM   3008  NZ  LYS A 666      29.288 -32.720  31.205  1.00 55.50           N1+
ATOM   3009  H   LYS A 666      26.989 -28.128  27.790  1.00 33.08           H
ATOM   3010  HA  LYS A 666      26.397 -29.085  30.423  1.00 39.05           H
ATOM   3011  HB2 LYS A 666      28.616 -29.440  28.405  1.00 43.00           H
ATOM   3012  HB3 LYS A 666      29.002 -29.796  30.069  1.00 43.00           H
ATOM   3013  HG2 LYS A 666      26.643 -31.028  28.606  1.00 53.75           H
ATOM   3014  HG3 LYS A 666      28.216 -31.784  28.817  1.00 53.75           H
ATOM   3015  HD2 LYS A 666      26.263 -31.128  31.043  1.00 61.40           H
ATOM   3016  HD3 LYS A 666      26.685 -32.709  30.419  1.00 61.40           H
ATOM   3017  HE2 LYS A 666      28.616 -30.832  31.804  1.00 70.39           H
ATOM   3018  HE3 LYS A 666      27.801 -32.176  32.609  1.00 70.39           H
ATOM   3019  HZ1 LYS A 666      29.663 -33.233  31.991  1.00 66.60           H
ATOM   3020  HZ2 LYS A 666      28.939 -33.376  30.522  1.00 66.60           H
ATOM   3021  HZ3 LYS A 666      30.036 -32.179  30.788  1.00 66.60           H
ATOM   3022  N   ALA A 667      28.631 -26.694  30.284  1.00 26.05           N
ATOM   3023  CA  ALA A 667      29.327 -25.685  31.067  1.00 25.16           C
ATOM   3024  C   ALA A 667      28.365 -24.773  31.838  1.00 23.75           C
ATOM   3025  O   ALA A 667      28.674 -24.389  32.963  1.00 27.15           O
ATOM   3026  CB  ALA A 667      30.212 -24.879  30.125  1.00 26.99           C
ATOM   3027  H   ALA A 667      28.679 -26.617  29.277  1.00 31.26           H
ATOM   3028  HA  ALA A 667      29.971 -26.188  31.791  1.00 30.19           H
ATOM   3029  HB1 ALA A 667      30.602 -24.022  30.660  1.00 32.39           H
ATOM   3030  HB2 ALA A 667      31.028 -25.501  29.760  1.00 32.39           H
ATOM   3031  HB3 ALA A 667      29.632 -24.512  29.279  1.00 32.39           H
ATOM   3032  N   LEU A 668      27.217 -24.421  31.246  1.00 27.02           N
ATOM   3033  CA  LEU A 668      26.196 -23.581  31.870  1.00 24.53           C
ATOM   3034  C   LEU A 668      25.393 -24.335  32.945  1.00 29.63           C
ATOM   3035  O   LEU A 668      24.967 -23.718  33.920  1.00 22.64           O
ATOM   3036  CB  LEU A 668      25.256 -23.013  30.796  1.00 25.57           C
ATOM   3037  CG  LEU A 668      25.875 -21.952  29.856  1.00 32.27           C
ATOM   3038  CD1 LEU A 668      24.820 -21.588  28.800  1.00 31.89           C
ATOM   3039  CD2 LEU A 668      26.304 -20.686  30.612  1.00 27.72           C
ATOM   3040  H   LEU A 668      27.041 -24.743  30.304  1.00 32.42           H
ATOM   3041  HA  LEU A 668      26.697 -22.748  32.361  1.00 29.44           H
ATOM   3042  HB2 LEU A 668      24.892 -23.846  30.192  1.00 30.68           H
ATOM   3043  HB3 LEU A 668      24.396 -22.568  31.296  1.00 30.68           H
ATOM   3044  HG  LEU A 668      26.752 -22.364  29.361  1.00 38.73           H
ATOM   3045 HD11 LEU A 668      25.228 -20.857  28.109  1.00 38.27           H
ATOM   3046 HD12 LEU A 668      24.533 -22.477  28.235  1.00 38.27           H
ATOM   3047 HD13 LEU A 668      23.937 -21.167  29.281  1.00 38.27           H
ATOM   3048 HD21 LEU A 668      26.594 -19.910  29.904  1.00 33.26           H
ATOM   3049 HD22 LEU A 668      25.478 -20.324  31.223  1.00 33.26           H
ATOM   3050 HD23 LEU A 668      27.158 -20.902  31.253  1.00 33.26           H
ATOM   3051  N   SER A 669      25.177 -25.647  32.767  1.00 21.41           N
ATOM   3052  CA  SER A 669      24.642 -26.523  33.814  1.00 26.83           C
ATOM   3053  C   SER A 669      25.593 -26.560  35.010  1.00 21.94           C
ATOM   3054  O   SER A 669      25.146 -26.407  36.143  1.00 31.75           O
ATOM   3055  CB  SER A 669      24.407 -27.944  33.292  1.00 32.84           C
ATOM   3056  OG  SER A 669      23.410 -27.968  32.289  1.00 36.86           O
ATOM   3057  H   SER A 669      25.476 -26.075  31.902  1.00 25.69           H
ATOM   3058  HA  SER A 669      23.687 -26.126  34.165  1.00 32.20           H
ATOM   3059  HB2 SER A 669      25.331 -28.356  32.890  1.00 39.40           H
ATOM   3060  HB3 SER A 669      24.098 -28.568  34.130  1.00 39.40           H
ATOM   3061  HG  SER A 669      23.749 -27.534  31.503  1.00 44.24           H
ATOM   3062  N   LYS A 670      26.902 -26.738  34.768  1.00 23.67           N
ATOM   3063  CA  LYS A 670      27.904 -26.723  35.825  1.00 18.20           C
ATOM   3064  C   LYS A 670      27.914 -25.384  36.553  1.00 34.18           C
ATOM   3065  O   LYS A 670      27.951 -25.371  37.779  1.00 29.64           O
ATOM   3066  CB  LYS A 670      29.283 -27.104  35.268  1.00 28.98           C
ATOM   3067  CG  LYS A 670      30.420 -27.047  36.310  1.00 35.00           C
ATOM   3068  CD  LYS A 670      30.234 -27.964  37.532  1.00 40.99           C
ATOM   3069  CE  LYS A 670      30.003 -29.427  37.155  1.00 37.43           C
ATOM   3070  NZ  LYS A 670      29.841 -30.256  38.361  1.00 47.07           N1+
ATOM   3071  H   LYS A 670      27.217 -26.859  33.816  1.00 28.41           H
ATOM   3072  HA  LYS A 670      27.613 -27.476  36.560  1.00 21.84           H
ATOM   3073  HB2 LYS A 670      29.229 -28.101  34.830  1.00 34.78           H
ATOM   3074  HB3 LYS A 670      29.538 -26.408  34.468  1.00 34.78           H
ATOM   3075  HG2 LYS A 670      31.355 -27.313  35.817  1.00 42.00           H
ATOM   3076  HG3 LYS A 670      30.529 -26.021  36.666  1.00 42.00           H
ATOM   3077  HD2 LYS A 670      31.138 -27.908  38.138  1.00 49.19           H
ATOM   3078  HD3 LYS A 670      29.397 -27.610  38.137  1.00 49.19           H
ATOM   3079  HE2 LYS A 670      29.107 -29.508  36.538  1.00 44.92           H
ATOM   3080  HE3 LYS A 670      30.864 -29.780  36.586  1.00 44.92           H
ATOM   3081  HZ1 LYS A 670      29.638 -31.211  38.108  1.00 56.49           H
ATOM   3082  HZ2 LYS A 670      30.675 -30.214  38.927  1.00 56.49           H
ATOM   3083  HZ3 LYS A 670      29.062 -29.900  38.908  1.00 56.49           H
ATOM   3084  N   LEU A 671      27.840 -24.278  35.804  1.00 24.45           N
ATOM   3085  CA  LEU A 671      27.806 -22.932  36.354  1.00 32.38           C
ATOM   3086  C   LEU A 671      26.577 -22.736  37.253  1.00 23.34           C
ATOM   3087  O   LEU A 671      26.678 -22.088  38.288  1.00 21.36           O
ATOM   3088  CB  LEU A 671      27.864 -21.920  35.193  1.00 28.84           C
ATOM   3089  CG  LEU A 671      27.939 -20.443  35.628  1.00 27.19           C
ATOM   3090  CD1 LEU A 671      29.206 -20.155  36.444  1.00 26.96           C
ATOM   3091  CD2 LEU A 671      27.938 -19.545  34.378  1.00 33.08           C
ATOM   3092  H   LEU A 671      27.813 -24.372  34.799  1.00 29.35           H
ATOM   3093  HA  LEU A 671      28.700 -22.814  36.967  1.00 38.85           H
ATOM   3094  HB2 LEU A 671      28.731 -22.145  34.572  1.00 34.61           H
ATOM   3095  HB3 LEU A 671      26.975 -22.054  34.578  1.00 34.61           H
ATOM   3096  HG  LEU A 671      27.067 -20.198  36.236  1.00 32.63           H
ATOM   3097 HD11 LEU A 671      29.261 -19.094  36.682  1.00 32.35           H
ATOM   3098 HD12 LEU A 671      29.195 -20.712  37.380  1.00 32.35           H
ATOM   3099 HD13 LEU A 671      30.088 -20.437  35.874  1.00 32.35           H
ATOM   3100 HD21 LEU A 671      27.941 -18.497  34.679  1.00 39.69           H
ATOM   3101 HD22 LEU A 671      28.820 -19.744  33.769  1.00 39.69           H
ATOM   3102 HD23 LEU A 671      27.045 -19.736  33.783  1.00 39.69           H
ATOM   3103  N   HIS A 672      25.426 -23.290  36.858  1.00 26.86           N
ATOM   3104  CA  HIS A 672      24.179 -23.213  37.603  1.00 25.72           C
ATOM   3105  C   HIS A 672      24.223 -23.949  38.961  1.00 34.86           C
ATOM   3106  O   HIS A 672      23.461 -23.589  39.855  1.00 30.56           O
ATOM   3107  CB  HIS A 672      23.054 -23.731  36.702  1.00 19.87           C
ATOM   3108  CG  HIS A 672      21.682 -23.528  37.278  1.00 33.62           C
ATOM   3109  ND1 HIS A 672      20.782 -24.537  37.629  1.00 46.37           N
ATOM   3110  CD2 HIS A 672      21.136 -22.314  37.564  1.00 39.57           C
ATOM   3111  CE1 HIS A 672      19.714 -23.892  38.128  1.00 43.51           C
ATOM   3112  NE2 HIS A 672      19.898 -22.561  38.095  1.00 43.60           N
ATOM   3113  H   HIS A 672      25.404 -23.787  35.979  1.00 32.24           H
ATOM   3114  HA  HIS A 672      23.984 -22.158  37.807  1.00 30.87           H
ATOM   3115  HB2 HIS A 672      23.199 -24.794  36.519  1.00 23.85           H
ATOM   3116  HB3 HIS A 672      23.091 -23.210  35.746  1.00 23.85           H
ATOM   3117  HD2 HIS A 672      21.603 -21.352  37.427  1.00 47.48           H
ATOM   3118  HE1 HIS A 672      18.849 -24.378  38.556  1.00 52.21           H
ATOM   3119  HE2 HIS A 672      19.266 -21.861  38.462  1.00 52.32           H
ATOM   3120  N   GLU A 673      25.102 -24.950  39.137  1.00 30.08           N
ATOM   3121  CA  GLU A 673      25.336 -25.590  40.436  1.00 30.25           C
ATOM   3122  C   GLU A 673      25.963 -24.610  41.442  1.00 37.56           C
ATOM   3123  O   GLU A 673      25.654 -24.675  42.632  1.00 50.80           O
ATOM   3124  CB  GLU A 673      26.245 -26.825  40.308  1.00 36.27           C
ATOM   3125  CG  GLU A 673      25.692 -27.948  39.411  1.00 34.36           C
ATOM   3126  CD  GLU A 673      26.651 -29.134  39.220  1.00 46.81           C
ATOM   3127  OE1 GLU A 673      27.644 -29.236  39.976  1.00 50.47           O
ATOM   3128  OE2 GLU A 673      26.399 -29.935  38.291  1.00 52.89           O1-
ATOM   3129  H   GLU A 673      25.681 -25.241  38.362  1.00 36.10           H
ATOM   3130  HA  GLU A 673      24.372 -25.923  40.824  1.00 36.30           H
ATOM   3131  HB2 GLU A 673      27.220 -26.515  39.934  1.00 43.52           H
ATOM   3132  HB3 GLU A 673      26.395 -27.234  41.308  1.00 43.52           H
ATOM   3133  HG2 GLU A 673      24.769 -28.331  39.847  1.00 41.23           H
ATOM   3134  HG3 GLU A 673      25.400 -27.574  38.432  1.00 41.23           H
ATOM   3135  N   TYR A 674      26.866 -23.734  40.973  1.00 33.02           N
ATOM   3136  CA  TYR A 674      27.516 -22.710  41.793  1.00 30.23           C
ATOM   3137  C   TYR A 674      26.632 -21.473  42.010  1.00 27.22           C
ATOM   3138  O   TYR A 674      26.803 -20.784  43.015  1.00 29.43           O
ATOM   3139  CB  TYR A 674      28.869 -22.321  41.172  1.00 27.10           C
ATOM   3140  CG  TYR A 674      29.928 -23.408  41.262  1.00 32.09           C
ATOM   3141  CD1 TYR A 674      30.001 -24.399  40.269  1.00 34.07           C
ATOM   3142  CD2 TYR A 674      30.821 -23.449  42.351  1.00 34.45           C
ATOM   3143  CE1 TYR A 674      30.933 -25.444  40.370  1.00 38.72           C
ATOM   3144  CE2 TYR A 674      31.771 -24.481  42.454  1.00 43.18           C
ATOM   3145  CZ  TYR A 674      31.823 -25.492  41.466  1.00 44.09           C
ATOM   3146  OH  TYR A 674      32.736 -26.500  41.558  1.00 41.09           O
ATOM   3147  H   TYR A 674      27.079 -23.740  39.986  1.00 39.63           H
ATOM   3148  HA  TYR A 674      27.719 -23.137  42.777  1.00 36.27           H
ATOM   3149  HB2 TYR A 674      28.722 -22.045  40.127  1.00 32.52           H
ATOM   3150  HB3 TYR A 674      29.244 -21.440  41.695  1.00 32.52           H
ATOM   3151  HD1 TYR A 674      29.329 -24.356  39.432  1.00 40.89           H
ATOM   3152  HD2 TYR A 674      30.772 -22.687  43.116  1.00 41.35           H
ATOM   3153  HE1 TYR A 674      30.972 -26.207  39.612  1.00 46.47           H
ATOM   3154  HE2 TYR A 674      32.454 -24.501  43.290  1.00 51.81           H
ATOM   3155  HH  TYR A 674      33.329 -26.390  42.304  1.00 49.31           H
ATOM   3156  N   PHE A 675      25.725 -21.174  41.066  1.00 26.76           N
ATOM   3157  CA  PHE A 675      24.870 -19.984  41.066  1.00 22.33           C
ATOM   3158  C   PHE A 675      23.441 -20.398  40.681  1.00 29.34           C
ATOM   3159  O   PHE A 675      23.029 -20.174  39.543  1.00 27.63           O
ATOM   3160  CB  PHE A 675      25.445 -18.919  40.119  1.00 23.17           C
ATOM   3161  CG  PHE A 675      26.840 -18.445  40.474  1.00 18.57           C
ATOM   3162  CD1 PHE A 675      27.951 -18.990  39.803  1.00 20.89           C
ATOM   3163  CD2 PHE A 675      27.034 -17.459  41.459  1.00 21.52           C
ATOM   3164  CE1 PHE A 675      29.248 -18.542  40.105  1.00 19.80           C
ATOM   3165  CE2 PHE A 675      28.335 -17.013  41.765  1.00 22.71           C
ATOM   3166  CZ  PHE A 675      29.441 -17.551  41.084  1.00 21.12           C
ATOM   3167  H   PHE A 675      25.648 -21.790  40.269  1.00 32.11           H
ATOM   3168  HA  PHE A 675      24.844 -19.557  42.068  1.00 26.79           H
ATOM   3169  HB2 PHE A 675      25.461 -19.319  39.104  1.00 27.81           H
ATOM   3170  HB3 PHE A 675      24.779 -18.054  40.133  1.00 27.81           H
ATOM   3171  HD1 PHE A 675      27.807 -19.752  39.054  1.00 25.07           H
ATOM   3172  HD2 PHE A 675      26.187 -17.030  41.976  1.00 25.82           H
ATOM   3173  HE1 PHE A 675      30.093 -18.962  39.581  1.00 23.76           H
ATOM   3174  HE2 PHE A 675      28.482 -16.246  42.511  1.00 27.25           H
ATOM   3175  HZ  PHE A 675      30.435 -17.200  41.313  1.00 25.34           H
ATOM   3176  N   PRO A 676      22.665 -21.011  41.595  1.00 35.40           N
ATOM   3177  CA  PRO A 676      21.321 -21.505  41.277  1.00 34.46           C
ATOM   3178  C   PRO A 676      20.285 -20.399  40.989  1.00 21.06           C
ATOM   3179  O   PRO A 676      19.255 -20.681  40.374  1.00 24.00           O
ATOM   3180  CB  PRO A 676      20.919 -22.333  42.507  1.00 34.12           C
ATOM   3181  CG  PRO A 676      21.746 -21.730  43.645  1.00 34.43           C
ATOM   3182  CD  PRO A 676      23.058 -21.384  42.946  1.00 24.37           C
ATOM   3183  HA  PRO A 676      21.372 -22.211  40.449  1.00 41.36           H
ATOM   3184  HB2 PRO A 676      19.850 -22.344  42.720  1.00 40.95           H
ATOM   3185  HB3 PRO A 676      21.272 -23.351  42.331  1.00 40.95           H
ATOM   3186  HG2 PRO A 676      21.249 -20.845  44.045  1.00 41.31           H
ATOM   3187  HG3 PRO A 676      21.934 -22.459  44.434  1.00 41.31           H
ATOM   3188  HD2 PRO A 676      23.525 -20.560  43.485  1.00 29.25           H
ATOM   3189  HD3 PRO A 676      23.698 -22.267  42.908  1.00 29.25           H
ATOM   3190  N   GLU A 677      20.555 -19.146  41.371  1.00 27.79           N
ATOM   3191  CA  GLU A 677      19.727 -17.992  40.999  1.00 28.54           C
ATOM   3192  C   GLU A 677      19.911 -17.529  39.534  1.00 23.70           C
ATOM   3193  O   GLU A 677      19.238 -16.596  39.096  1.00 33.79           O
ATOM   3194  CB  GLU A 677      19.973 -16.835  41.980  1.00 29.30           C
ATOM   3195  CG  GLU A 677      19.407 -17.115  43.381  1.00 42.67           C
ATOM   3196  CD  GLU A 677      19.230 -15.798  44.141  1.00 61.54           C
ATOM   3197  OE1 GLU A 677      20.258 -15.276  44.625  1.00 66.12           O
ATOM   3198  OE2 GLU A 677      18.070 -15.332  44.214  1.00 73.14           O1-
ATOM   3199  H   GLU A 677      21.401 -18.964  41.891  1.00 33.35           H
ATOM   3200  HA  GLU A 677      18.683 -18.284  41.110  1.00 34.25           H
ATOM   3201  HB2 GLU A 677      21.048 -16.656  42.058  1.00 35.16           H
ATOM   3202  HB3 GLU A 677      19.510 -15.929  41.590  1.00 35.16           H
ATOM   3203  HG2 GLU A 677      18.441 -17.612  43.283  1.00 51.21           H
ATOM   3204  HG3 GLU A 677      20.131 -17.742  43.903  1.00 51.21           H
ATOM   3205  N   MET A 678      20.836 -18.139  38.782  1.00 29.48           N
ATOM   3206  CA  MET A 678      21.108 -17.802  37.389  1.00 27.04           C
ATOM   3207  C   MET A 678      20.085 -18.453  36.460  1.00 26.07           C
ATOM   3208  O   MET A 678      19.939 -19.674  36.440  1.00 33.25           O
ATOM   3209  CB  MET A 678      22.532 -18.239  37.041  1.00 22.86           C
ATOM   3210  CG  MET A 678      22.909 -17.954  35.586  1.00 37.52           C
ATOM   3211  SD  MET A 678      24.528 -18.627  35.155  1.00 34.69           S
ATOM   3212  CE  MET A 678      24.085 -20.380  34.960  1.00 39.51           C
ATOM   3213  H   MET A 678      21.377 -18.890  39.190  1.00 35.38           H
ATOM   3214  HA  MET A 678      21.059 -16.720  37.276  1.00 32.45           H
ATOM   3215  HB2 MET A 678      23.242 -17.731  37.695  1.00 27.43           H
ATOM   3216  HB3 MET A 678      22.618 -19.310  37.209  1.00 27.43           H
ATOM   3217  HG2 MET A 678      22.173 -18.409  34.923  1.00 45.03           H
ATOM   3218  HG3 MET A 678      22.908 -16.877  35.414  1.00 45.03           H
ATOM   3219  HE1 MET A 678      24.970 -20.952  34.686  1.00 47.42           H
ATOM   3220  HE2 MET A 678      23.690 -20.771  35.896  1.00 47.42           H
ATOM   3221  HE3 MET A 678      23.333 -20.485  34.180  1.00 47.42           H
ATOM   3222  N   GLN A 679      19.434 -17.626  35.639  1.00 27.25           N
ATOM   3223  CA  GLN A 679      18.594 -18.047  34.527  1.00 20.73           C
ATOM   3224  C   GLN A 679      19.426 -18.130  33.248  1.00 27.15           C
ATOM   3225  O   GLN A 679      20.094 -17.166  32.880  1.00 25.08           O
ATOM   3226  CB  GLN A 679      17.422 -17.057  34.385  1.00 23.36           C
ATOM   3227  CG  GLN A 679      16.619 -17.289  33.091  1.00 28.19           C
ATOM   3228  CD  GLN A 679      15.433 -16.338  32.954  1.00 32.22           C
ATOM   3229  OE1 GLN A 679      15.531 -15.150  33.248  1.00 36.34           O
ATOM   3230  NE2 GLN A 679      14.310 -16.841  32.448  1.00 36.28           N
ATOM   3231  H   GLN A 679      19.629 -16.638  35.713  1.00 32.70           H
ATOM   3232  HA  GLN A 679      18.174 -19.030  34.743  1.00 24.87           H
ATOM   3233  HB2 GLN A 679      16.757 -17.168  35.242  1.00 28.03           H
ATOM   3234  HB3 GLN A 679      17.814 -16.039  34.386  1.00 28.03           H
ATOM   3235  HG2 GLN A 679      17.282 -17.062  32.256  1.00 33.83           H
ATOM   3236  HG3 GLN A 679      16.294 -18.329  33.027  1.00 33.83           H
ATOM   3237 HE21 GLN A 679      14.262 -17.818  32.200  1.00 43.54           H
ATOM   3238 HE22 GLN A 679      13.506 -16.244  32.329  1.00 43.54           H
ATOM   3239  N   ILE A 680      19.320 -19.252  32.529  1.00 21.94           N
ATOM   3240  CA  ILE A 680      19.865 -19.399  31.183  1.00 30.32           C
ATOM   3241  C   ILE A 680      18.787 -18.894  30.219  1.00 32.13           C
ATOM   3242  O   ILE A 680      17.770 -19.560  30.039  1.00 24.81           O
ATOM   3243  CB  ILE A 680      20.294 -20.865  30.931  1.00 29.36           C
ATOM   3244  CG1 ILE A 680      21.358 -21.320  31.966  1.00 33.93           C
ATOM   3245  CG2 ILE A 680      20.828 -21.005  29.490  1.00 27.13           C
ATOM   3246  CD1 ILE A 680      21.623 -22.832  31.963  1.00 36.99           C
ATOM   3247  H   ILE A 680      18.740 -20.001  32.877  1.00 26.32           H
ATOM   3248  HA  ILE A 680      20.748 -18.768  31.083  1.00 36.39           H
ATOM   3249  HB  ILE A 680      19.415 -21.503  31.032  1.00 35.23           H
ATOM   3250 HG12 ILE A 680      22.294 -20.791  31.778  1.00 40.71           H
ATOM   3251 HG13 ILE A 680      21.033 -21.067  32.975  1.00 40.71           H
ATOM   3252 HG21 ILE A 680      21.127 -22.032  29.289  1.00 32.55           H
ATOM   3253 HG22 ILE A 680      20.052 -20.741  28.771  1.00 32.55           H
ATOM   3254 HG23 ILE A 680      21.682 -20.345  29.342  1.00 32.55           H
ATOM   3255 HD11 ILE A 680      22.320 -23.077  32.765  1.00 44.39           H
ATOM   3256 HD12 ILE A 680      20.690 -23.370  32.132  1.00 44.39           H
ATOM   3257 HD13 ILE A 680      22.054 -23.147  31.014  1.00 44.39           H
ATOM   3258  N   LEU A 681      18.988 -17.699  29.641  1.00 26.10           N
ATOM   3259  CA  LEU A 681      18.013 -17.099  28.728  1.00 22.72           C
ATOM   3260  C   LEU A 681      18.072 -17.775  27.359  1.00 18.65           C
ATOM   3261  O   LEU A 681      17.037 -18.129  26.801  1.00 23.46           O
ATOM   3262  CB  LEU A 681      18.230 -15.578  28.587  1.00 28.19           C
ATOM   3263  CG  LEU A 681      17.208 -14.654  29.279  1.00 34.67           C
ATOM   3264  CD1 LEU A 681      17.536 -13.215  28.845  1.00 37.18           C
ATOM   3265  CD2 LEU A 681      15.745 -14.938  28.893  1.00 42.56           C
ATOM   3266  H   LEU A 681      19.848 -17.199  29.815  1.00 31.31           H
ATOM   3267  HA  LEU A 681      17.024 -17.279  29.145  1.00 27.26           H
ATOM   3268  HB2 LEU A 681      19.223 -15.322  28.962  1.00 33.83           H
ATOM   3269  HB3 LEU A 681      18.216 -15.336  27.523  1.00 33.83           H
ATOM   3270  HG  LEU A 681      17.319 -14.743  30.360  1.00 41.61           H
ATOM   3271 HD11 LEU A 681      16.870 -12.512  29.346  1.00 44.62           H
ATOM   3272 HD12 LEU A 681      18.568 -12.966  29.094  1.00 44.62           H
ATOM   3273 HD13 LEU A 681      17.400 -13.119  27.769  1.00 44.62           H
ATOM   3274 HD21 LEU A 681      15.099 -14.166  29.312  1.00 51.07           H
ATOM   3275 HD22 LEU A 681      15.635 -14.945  27.808  1.00 51.07           H
ATOM   3276 HD23 LEU A 681      15.418 -15.895  29.297  1.00 51.07           H
ATOM   3277  N   ALA A 682      19.278 -17.911  26.799  1.00 20.54           N
ATOM   3278  CA  ALA A 682      19.473 -18.491  25.477  1.00 21.37           C
ATOM   3279  C   ALA A 682      20.912 -18.952  25.315  1.00 17.80           C
ATOM   3280  O   ALA A 682      21.851 -18.236  25.662  1.00 22.77           O
ATOM   3281  CB  ALA A 682      19.093 -17.483  24.379  1.00 22.18           C
ATOM   3282  H   ALA A 682      20.092 -17.587  27.303  1.00 24.64           H
ATOM   3283  HA  ALA A 682      18.814 -19.354  25.380  1.00 25.64           H
ATOM   3284  HB1 ALA A 682      19.210 -17.950  23.401  1.00 26.61           H
ATOM   3285  HB2 ALA A 682      18.054 -17.176  24.497  1.00 26.61           H
ATOM   3286  HB3 ALA A 682      19.734 -16.604  24.436  1.00 26.61           H
ATOM   3287  N   VAL A 683      21.064 -20.147  24.739  1.00 19.69           N
ATOM   3288  CA  VAL A 683      22.347 -20.782  24.467  1.00 20.34           C
ATOM   3289  C   VAL A 683      23.114 -19.998  23.373  1.00 27.62           C
ATOM   3290  O   VAL A 683      24.331 -19.950  23.283  1.00 26.99           O
ATOM   3291  CB  VAL A 683      22.171 -22.280  24.064  1.00 26.56           C
ATOM   3292  CG1 VAL A 683      21.278 -22.437  22.834  1.00 34.62           C
ATOM   3293  CG2 VAL A 683      23.533 -22.933  23.826  1.00 28.90           C
ATOM   3294  H   VAL A 683      20.231 -20.672  24.566  1.00 23.62           H
ATOM   3295  HA  VAL A 683      23.012 -20.747  25.379  1.00 24.41           H
ATOM   3296  HB  VAL A 683      21.681 -22.793  24.935  1.00 31.87           H
ATOM   3297 HG11 VAL A 683      21.291 -23.473  22.470  1.00 41.54           H
ATOM   3298 HG12 VAL A 683      20.232 -22.202  23.036  1.00 41.54           H
ATOM   3299 HG13 VAL A 683      21.588 -21.791  22.009  1.00 41.54           H
ATOM   3300 HG21 VAL A 683      23.416 -23.975  23.496  1.00 34.68           H
ATOM   3301 HG22 VAL A 683      24.124 -22.416  23.062  1.00 34.68           H
ATOM   3302 HG23 VAL A 683      24.145 -22.964  24.736  1.00 34.68           H
ATOM   3303  N   SER A 684      22.330 -19.276  22.441  1.00 17.75           N
ATOM   3304  CA  SER A 684      22.936 -18.179  21.687  1.00 14.99           C
ATOM   3305  C   SER A 684      22.185 -16.881  22.005  1.00 20.09           C
ATOM   3306  O   SER A 684      21.031 -16.689  21.672  1.00 21.27           O
ATOM   3307  CB  SER A 684      22.898 -18.447  20.167  1.00 22.54           C
ATOM   3308  OG  SER A 684      23.356 -17.212  19.573  1.00 21.41           O
ATOM   3309  H   SER A 684      21.310 -19.281  22.520  1.00 21.30           H
ATOM   3310  HA  SER A 684      24.027 -18.091  21.992  1.00 17.99           H
ATOM   3311  HB2 SER A 684      23.575 -19.273  19.891  1.00 27.04           H
ATOM   3312  HB3 SER A 684      21.878 -18.677  19.810  1.00 27.04           H
ATOM   3313  HG  SER A 684      23.407 -17.312  18.565  1.00 25.69           H
ATOM   3314  N   GLY A 685      22.960 -15.970  22.615  1.00 17.23           N
ATOM   3315  CA  GLY A 685      22.647 -14.573  22.895  1.00 19.54           C
ATOM   3316  C   GLY A 685      23.290 -13.605  21.891  1.00 15.31           C
ATOM   3317  O   GLY A 685      23.454 -12.430  22.209  1.00 16.06           O
ATOM   3318  H   GLY A 685      23.901 -16.252  22.850  1.00 20.67           H
ATOM   3319  HA2 GLY A 685      21.568 -14.418  22.902  1.00 23.45           H
ATOM   3320  HA3 GLY A 685      23.054 -14.336  23.878  1.00 23.45           H
ATOM   3321  N   ASN A 686      23.638 -14.072  20.683  1.00 15.63           N
ATOM   3322  CA  ASN A 686      24.231 -13.261  19.605  1.00 19.60           C
ATOM   3323  C   ASN A 686      25.637 -12.721  19.908  1.00 18.79           C
ATOM   3324  O   ASN A 686      26.151 -11.904  19.150  1.00 13.48           O
ATOM   3325  CB  ASN A 686      23.266 -12.161  19.082  1.00 13.36           C
ATOM   3326  CG  ASN A 686      22.213 -12.676  18.109  1.00 20.86           C
ATOM   3327  OD1 ASN A 686      22.137 -13.868  17.820  1.00 17.91           O
ATOM   3328  ND2 ASN A 686      21.405 -11.767  17.572  1.00 17.62           N
ATOM   3329  H   ASN A 686      23.476 -15.050  20.489  1.00 18.76           H
ATOM   3330  HA  ASN A 686      24.384 -13.943  18.777  1.00 23.52           H
ATOM   3331  HB2 ASN A 686      22.763 -11.687  19.917  1.00 16.03           H
ATOM   3332  HB3 ASN A 686      23.817 -11.370  18.573  1.00 16.03           H
ATOM   3333 HD21 ASN A 686      20.691 -12.046  16.911  1.00 21.14           H
ATOM   3334 HD22 ASN A 686      21.504 -10.793  17.826  1.00 21.14           H
ATOM   3335  N   TYR A 687      26.291 -13.204  20.969  1.00 19.37           N
ATOM   3336  CA  TYR A 687      27.639 -12.776  21.323  1.00 20.04           C
ATOM   3337  C   TYR A 687      28.724 -13.677  20.689  1.00 18.61           C
ATOM   3338  O   TYR A 687      29.910 -13.494  20.960  1.00 25.19           O
ATOM   3339  CB  TYR A 687      27.694 -12.689  22.854  1.00 14.70           C
ATOM   3340  CG  TYR A 687      28.820 -11.838  23.390  1.00 13.41           C
ATOM   3341  CD1 TYR A 687      28.855 -10.458  23.102  1.00 19.22           C
ATOM   3342  CD2 TYR A 687      29.805 -12.415  24.212  1.00 20.24           C
ATOM   3343  CE1 TYR A 687      29.892  -9.660  23.613  1.00 19.20           C
ATOM   3344  CE2 TYR A 687      30.851 -11.624  24.716  1.00 23.24           C
ATOM   3345  CZ  TYR A 687      30.902 -10.246  24.410  1.00 25.78           C
ATOM   3346  OH  TYR A 687      31.928  -9.487  24.879  1.00 28.31           O
ATOM   3347  H   TYR A 687      25.823 -13.854  21.586  1.00 23.25           H
ATOM   3348  HA  TYR A 687      27.792 -11.765  20.943  1.00 24.05           H
ATOM   3349  HB2 TYR A 687      26.766 -12.234  23.204  1.00 17.64           H
ATOM   3350  HB3 TYR A 687      27.749 -13.694  23.274  1.00 17.64           H
ATOM   3351  HD1 TYR A 687      28.086 -10.006  22.491  1.00 23.07           H
ATOM   3352  HD2 TYR A 687      29.755 -13.465  24.463  1.00 24.29           H
ATOM   3353  HE1 TYR A 687      29.925  -8.606  23.384  1.00 23.04           H
ATOM   3354  HE2 TYR A 687      31.612 -12.062  25.344  1.00 27.89           H
ATOM   3355  HH  TYR A 687      31.816  -8.551  24.694  1.00 33.97           H
ATOM   3356  N   CYS A 688      28.335 -14.655  19.851  1.00 13.97           N
ATOM   3357  CA  CYS A 688      29.240 -15.633  19.239  1.00 15.92           C
ATOM   3358  C   CYS A 688      30.219 -14.910  18.283  1.00 19.85           C
ATOM   3359  O   CYS A 688      31.418 -14.990  18.500  1.00 15.65           O
ATOM   3360  CB  CYS A 688      28.483 -16.779  18.531  1.00 20.42           C
ATOM   3361  SG  CYS A 688      26.906 -17.226  19.320  1.00 25.61           S1-
ATOM   3362  H   CYS A 688      27.351 -14.752  19.657  1.00 16.76           H
ATOM   3363  HA  CYS A 688      29.823 -16.092  20.039  1.00 19.11           H
ATOM   3364  HB2 CYS A 688      29.124 -17.660  18.527  1.00 24.51           H
ATOM   3365  HB3 CYS A 688      28.288 -16.526  17.495  1.00 24.51           H
ATOM   3366  N   THR A 689      29.819 -14.178  17.237  1.00 15.89           N
ATOM   3367  CA  THR A 689      28.486 -14.034  16.662  1.00 19.42           C
ATOM   3368  C   THR A 689      28.402 -14.920  15.420  1.00 13.78           C
ATOM   3369  O   THR A 689      29.354 -15.000  14.655  1.00 12.83           O
ATOM   3370  CB  THR A 689      28.248 -12.557  16.331  1.00 17.59           C
ATOM   3371  OG1 THR A 689      28.434 -11.768  17.477  1.00 13.99           O
ATOM   3372  CG2 THR A 689      26.830 -12.317  15.821  1.00 12.75           C
ATOM   3373  H   THR A 689      30.553 -13.703  16.729  1.00 19.07           H
ATOM   3374  HA  THR A 689      27.733 -14.333  17.390  1.00 23.30           H
ATOM   3375  HB  THR A 689      28.958 -12.240  15.566  1.00 21.10           H
ATOM   3376  HG1 THR A 689      27.715 -11.942  18.092  1.00 16.78           H
ATOM   3377 HG21 THR A 689      26.687 -11.253  15.637  1.00 15.30           H
ATOM   3378 HG22 THR A 689      26.677 -12.861  14.890  1.00 15.30           H
ATOM   3379 HG23 THR A 689      26.100 -12.636  16.564  1.00 15.30           H
ATOM   3380  N   ASP A 690      27.279 -15.617  15.249  1.00 16.71           N
ATOM   3381  CA  ASP A 690      27.089 -16.613  14.216  1.00 14.58           C
ATOM   3382  C   ASP A 690      26.133 -15.995  13.161  1.00 15.78           C
ATOM   3383  O   ASP A 690      25.005 -15.543  13.409  1.00 17.83           O
ATOM   3384  CB  ASP A 690      26.453 -17.928  14.681  1.00 21.61           C
ATOM   3385  CG  ASP A 690      26.535 -19.000  13.528  1.00 19.79           C
ATOM   3386  OD1 ASP A 690      27.598 -19.070  12.900  1.00 18.78           O
ATOM   3387  OD2 ASP A 690      25.505 -19.691  13.372  1.00 31.82           O1-
ATOM   3388  H   ASP A 690      26.540 -15.463  15.905  1.00 20.05           H
ATOM   3389  HA  ASP A 690      28.072 -16.891  13.729  1.00 17.50           H
ATOM   3390  HB2 ASP A 690      27.015 -18.329  15.538  1.00 25.93           H
ATOM   3391  HB3 ASP A 690      25.410 -17.805  14.995  1.00 25.93           H
ATOM   3392  N   LYS A 691      26.678 -15.864  11.896  1.00 15.34           N
ATOM   3393  CA  LYS A 691      25.885 -15.495  10.703  1.00 15.36           C
ATOM   3394  C   LYS A 691      25.252 -14.096  10.779  1.00 15.89           C
ATOM   3395  O   LYS A 691      24.318 -13.785  10.047  1.00 15.33           O
ATOM   3396  CB  LYS A 691      24.779 -16.534  10.452  1.00 15.59           C
ATOM   3397  CG  LYS A 691      25.388 -17.856   9.991  1.00 13.26           C
ATOM   3398  CD  LYS A 691      24.367 -18.990  10.065  1.00 16.85           C
ATOM   3399  CE  LYS A 691      25.016 -20.300   9.592  1.00 22.78           C
ATOM   3400  NZ  LYS A 691      24.094 -21.427   9.933  1.00 27.27           N
ATOM   3401  H   LYS A 691      27.548 -16.377  11.687  1.00 18.41           H
ATOM   3402  HA  LYS A 691      26.592 -15.463   9.822  1.00 18.43           H
ATOM   3403  HB2 LYS A 691      24.073 -16.143   9.697  1.00 18.70           H
ATOM   3404  HB3 LYS A 691      24.192 -16.673  11.383  1.00 18.70           H
ATOM   3405  HG2 LYS A 691      26.256 -18.129  10.638  1.00 15.91           H
ATOM   3406  HG3 LYS A 691      25.791 -17.758   8.968  1.00 15.91           H
ATOM   3407  HD2 LYS A 691      23.480 -18.772   9.441  1.00 20.22           H
ATOM   3408  HD3 LYS A 691      24.016 -19.109  11.111  1.00 20.22           H
ATOM   3409  HE2 LYS A 691      26.016 -20.419  10.071  1.00 27.33           H
ATOM   3410  HE3 LYS A 691      25.194 -20.266   8.498  1.00 27.33           H
ATOM   3411  HZ1 LYS A 691      24.419 -21.873  10.797  1.00 32.73           H
ATOM   3412  HZ2 LYS A 691      24.153 -22.139   9.199  1.00 32.73           H
ATOM   3413  N   LYS A 692      25.818 -13.171  11.636  1.00 17.18           N
ATOM   3414  CA  LYS A 692      25.429 -11.752  11.588  1.00 15.17           C
ATOM   3415  C   LYS A 692      26.771 -10.993  11.622  1.00 19.34           C
ATOM   3416  O   LYS A 692      27.674 -11.451  12.285  1.00 23.34           O
ATOM   3417  CB  LYS A 692      24.616 -11.319  12.834  1.00 17.00           C
ATOM   3418  CG  LYS A 692      23.137 -11.715  12.770  1.00 13.33           C
ATOM   3419  CD  LYS A 692      22.858 -13.154  13.230  1.00 16.90           C
ATOM   3420  CE  LYS A 692      23.118 -13.326  14.726  1.00 12.92           C
ATOM   3421  NZ  LYS A 692      23.095 -14.799  15.106  1.00 17.44           N1+
ATOM   3422  H   LYS A 692      26.542 -13.419  12.321  1.00 20.61           H
ATOM   3423  HA  LYS A 692      24.830 -11.559  10.659  1.00 18.21           H
ATOM   3424  HB2 LYS A 692      25.080 -11.755  13.742  1.00 20.41           H
ATOM   3425  HB3 LYS A 692      24.704 -10.225  12.969  1.00 20.41           H
ATOM   3426  HG2 LYS A 692      22.541 -11.015  13.381  1.00 15.99           H
ATOM   3427  HG3 LYS A 692      22.771 -11.598  11.732  1.00 15.99           H
ATOM   3428  HD2 LYS A 692      21.821 -13.437  12.975  1.00 20.28           H
ATOM   3429  HD3 LYS A 692      23.516 -13.855  12.654  1.00 20.28           H
ATOM   3430  HE2 LYS A 692      24.134 -12.920  14.982  1.00 15.50           H
ATOM   3431  HE3 LYS A 692      22.383 -12.767  15.337  1.00 15.50           H
ATOM   3432  HZ1 LYS A 692      23.137 -14.936  16.138  1.00 20.93           H
ATOM   3433  HZ2 LYS A 692      22.243 -15.266  14.749  1.00 20.93           H
ATOM   3434  HZ3 LYS A 692      23.958 -15.302  14.694  1.00 20.93           H
ATOM   3435  N   PRO A 693      26.856  -9.819  10.954  1.00 19.08           N
ATOM   3436  CA  PRO A 693      28.043  -8.977  11.005  1.00 22.55           C
ATOM   3437  C   PRO A 693      28.199  -8.426  12.416  1.00 20.25           C
ATOM   3438  O   PRO A 693      27.237  -7.989  13.052  1.00 21.84           O
ATOM   3439  CB  PRO A 693      27.764  -7.821  10.033  1.00 19.02           C
ATOM   3440  CG  PRO A 693      26.240  -7.714  10.033  1.00 22.57           C
ATOM   3441  CD  PRO A 693      25.817  -9.180  10.149  1.00 20.01           C
ATOM   3442  HA  PRO A 693      28.929  -9.496  10.637  1.00 27.06           H
ATOM   3443  HB2 PRO A 693      28.256  -6.881  10.288  1.00 22.82           H
ATOM   3444  HB3 PRO A 693      28.085  -8.151   9.044  1.00 22.82           H
ATOM   3445  HG2 PRO A 693      25.899  -7.118  10.881  1.00 27.08           H
ATOM   3446  HG3 PRO A 693      25.870  -7.295   9.096  1.00 27.08           H
ATOM   3447  HD2 PRO A 693      24.844  -9.209  10.639  1.00 24.02           H
ATOM   3448  HD3 PRO A 693      25.788  -9.626   9.155  1.00 24.02           H
ATOM   3449  N   ALA A 694      29.429  -8.460  12.911  1.00 11.55           N
ATOM   3450  CA  ALA A 694      29.699  -8.161  14.301  1.00 18.32           C
ATOM   3451  C   ALA A 694      31.164  -7.812  14.429  1.00 15.23           C
ATOM   3452  O   ALA A 694      32.029  -8.581  14.009  1.00 16.05           O
ATOM   3453  CB  ALA A 694      29.334  -9.365  15.179  1.00 20.03           C
ATOM   3454  H   ALA A 694      30.184  -8.835  12.355  1.00 13.86           H
ATOM   3455  HA  ALA A 694      29.104  -7.304  14.619  1.00 21.98           H
ATOM   3456  HB1 ALA A 694      29.515  -9.118  16.223  1.00 24.04           H
ATOM   3457  HB2 ALA A 694      28.279  -9.607  15.057  1.00 24.04           H
ATOM   3458  HB3 ALA A 694      29.935 -10.231  14.901  1.00 24.04           H
ATOM   3459  N   ALA A 695      31.422  -6.665  15.057  1.00 12.77           N
ATOM   3460  CA  ALA A 695      32.768  -6.214  15.361  1.00 20.42           C
ATOM   3461  C   ALA A 695      33.543  -7.216  16.228  1.00 12.22           C
ATOM   3462  O   ALA A 695      34.763  -7.249  16.132  1.00 15.73           O
ATOM   3463  CB  ALA A 695      32.701  -4.846  16.039  1.00 15.15           C
ATOM   3464  H   ALA A 695      30.651  -6.095  15.378  1.00 15.32           H
ATOM   3465  HA  ALA A 695      33.304  -6.100  14.418  1.00 24.50           H
ATOM   3466  HB1 ALA A 695      33.714  -4.494  16.232  1.00 18.19           H
ATOM   3467  HB2 ALA A 695      32.192  -4.133  15.390  1.00 18.19           H
ATOM   3468  HB3 ALA A 695      32.160  -4.923  16.979  1.00 18.19           H
ATOM   3469  N   ILE A 696      32.873  -8.025  17.070  1.00 18.27           N
ATOM   3470  CA  ILE A 696      33.565  -8.971  17.940  1.00 16.44           C
ATOM   3471  C   ILE A 696      34.324 -10.036  17.145  1.00 13.69           C
ATOM   3472  O   ILE A 696      35.391 -10.448  17.585  1.00 14.16           O
ATOM   3473  CB  ILE A 696      32.627  -9.555  19.018  1.00 20.43           C
ATOM   3474  CG1 ILE A 696      33.472 -10.218  20.127  1.00 15.99           C
ATOM   3475  CG2 ILE A 696      31.600 -10.550  18.448  1.00 18.95           C
ATOM   3476  CD1 ILE A 696      32.739 -10.369  21.461  1.00 19.82           C
ATOM   3477  H   ILE A 696      31.870  -7.939  17.152  1.00 21.93           H
ATOM   3478  HA  ILE A 696      34.328  -8.396  18.466  1.00 19.73           H
ATOM   3479  HB  ILE A 696      32.079  -8.726  19.469  1.00 24.52           H
ATOM   3480 HG12 ILE A 696      33.815 -11.199  19.794  1.00 19.19           H
ATOM   3481 HG13 ILE A 696      34.353  -9.606  20.322  1.00 19.19           H
ATOM   3482 HG21 ILE A 696      30.890 -10.843  19.222  1.00 22.74           H
ATOM   3483 HG22 ILE A 696      31.050 -10.081  17.635  1.00 22.74           H
ATOM   3484 HG23 ILE A 696      32.095 -11.445  18.072  1.00 22.74           H
ATOM   3485 HD11 ILE A 696      33.409 -10.838  22.181  1.00 23.79           H
ATOM   3486 HD12 ILE A 696      32.454  -9.387  21.837  1.00 23.79           H
ATOM   3487 HD13 ILE A 696      31.849 -10.986  21.345  1.00 23.79           H
ATOM   3488  N   ASN A 697      33.804 -10.473  15.989  1.00 10.50           N
ATOM   3489  CA  ASN A 697      34.475 -11.447  15.135  1.00 13.42           C
ATOM   3490  C   ASN A 697      35.655 -10.834  14.394  1.00 18.78           C
ATOM   3491  O   ASN A 697      36.637 -11.523  14.135  1.00 15.18           O
ATOM   3492  CB  ASN A 697      33.490 -12.025  14.119  1.00 16.29           C
ATOM   3493  CG  ASN A 697      32.329 -12.771  14.764  1.00 17.23           C
ATOM   3494  OD1 ASN A 697      32.396 -13.236  15.899  1.00 15.96           O
ATOM   3495  ND2 ASN A 697      31.275 -12.970  13.994  1.00 19.82           N
ATOM   3496  H   ASN A 697      32.934 -10.079  15.660  1.00 12.60           H
ATOM   3497  HA  ASN A 697      34.845 -12.263  15.759  1.00 16.11           H
ATOM   3498  HB2 ASN A 697      33.107 -11.230  13.478  1.00 19.54           H
ATOM   3499  HB3 ASN A 697      34.033 -12.737  13.496  1.00 19.54           H
ATOM   3500 HD21 ASN A 697      30.503 -13.523  14.331  1.00 23.78           H
ATOM   3501 HD22 ASN A 697      31.273 -12.626  13.044  1.00 23.78           H
ATOM   3502  N   TRP A 698      35.520  -9.563  14.004  1.00 15.69           N
ATOM   3503  CA  TRP A 698      36.573  -8.804  13.370  1.00 12.63           C
ATOM   3504  C   TRP A 698      37.770  -8.604  14.314  1.00 17.73           C
ATOM   3505  O   TRP A 698      38.905  -8.760  13.880  1.00 15.74           O
ATOM   3506  CB  TRP A 698      35.996  -7.473  12.873  1.00 17.13           C
ATOM   3507  CG  TRP A 698      37.007  -6.549  12.282  1.00 16.86           C
ATOM   3508  CD1 TRP A 698      37.388  -5.350  12.774  1.00 16.05           C
ATOM   3509  CD2 TRP A 698      37.790  -6.750  11.073  1.00 13.32           C
ATOM   3510  NE1 TRP A 698      38.349  -4.797  11.952  1.00 15.72           N
ATOM   3511  CE2 TRP A 698      38.644  -5.624  10.889  1.00 13.83           C
ATOM   3512  CE3 TRP A 698      37.858  -7.782  10.120  1.00 10.52           C
ATOM   3513  CZ2 TRP A 698      39.533  -5.539   9.809  1.00 10.29           C
ATOM   3514  CZ3 TRP A 698      38.735  -7.704   9.023  1.00 14.17           C
ATOM   3515  CH2 TRP A 698      39.581  -6.593   8.882  1.00 15.14           C
ATOM   3516  H   TRP A 698      34.660  -9.076  14.218  1.00 18.83           H
ATOM   3517  HA  TRP A 698      36.920  -9.366  12.502  1.00 15.15           H
ATOM   3518  HB2 TRP A 698      35.253  -7.696  12.106  1.00 20.56           H
ATOM   3519  HB3 TRP A 698      35.503  -6.957  13.695  1.00 20.56           H
ATOM   3520  HD1 TRP A 698      36.998  -4.891  13.670  1.00 19.26           H
ATOM   3521  HE1 TRP A 698      38.773  -3.897  12.133  1.00 18.86           H
ATOM   3522  HE3 TRP A 698      37.230  -8.645  10.254  1.00 12.63           H
ATOM   3523  HZ2 TRP A 698      40.182  -4.682   9.703  1.00 12.35           H
ATOM   3524  HZ3 TRP A 698      38.776  -8.502   8.297  1.00 17.00           H
ATOM   3525  HH2 TRP A 698      40.267  -6.558   8.055  1.00 18.17           H
ATOM   3526  N   ILE A 699      37.517  -8.258  15.583  1.00 15.23           N
ATOM   3527  CA  ILE A 699      38.534  -7.865  16.564  1.00 17.35           C
ATOM   3528  C   ILE A 699      39.139  -9.066  17.293  1.00 18.74           C
ATOM   3529  O   ILE A 699      40.351  -9.095  17.493  1.00 19.39           O
ATOM   3530  CB  ILE A 699      37.939  -6.813  17.523  1.00 19.45           C
ATOM   3531  CG1 ILE A 699      37.762  -5.493  16.749  1.00 21.10           C
ATOM   3532  CG2 ILE A 699      38.778  -6.587  18.796  1.00 26.67           C
ATOM   3533  CD1 ILE A 699      36.778  -4.530  17.406  1.00 19.68           C
ATOM   3534  H   ILE A 699      36.552  -8.153  15.862  1.00 18.27           H
ATOM   3535  HA  ILE A 699      39.348  -7.383  16.023  1.00 20.82           H
ATOM   3536  HB  ILE A 699      36.956  -7.168  17.839  1.00 23.34           H
ATOM   3537 HG12 ILE A 699      38.729  -5.000  16.638  1.00 25.32           H
ATOM   3538 HG13 ILE A 699      37.376  -5.697  15.752  1.00 25.32           H
ATOM   3539 HG21 ILE A 699      38.306  -5.841  19.432  1.00 32.00           H
ATOM   3540 HG22 ILE A 699      38.844  -7.505  19.378  1.00 32.00           H
ATOM   3541 HG23 ILE A 699      39.783  -6.255  18.531  1.00 32.00           H
ATOM   3542 HD11 ILE A 699      36.699  -3.639  16.786  1.00 23.62           H
ATOM   3543 HD12 ILE A 699      35.799  -5.003  17.485  1.00 23.62           H
ATOM   3544 HD13 ILE A 699      37.124  -4.245  18.395  1.00 23.62           H
ATOM   3545  N   GLU A 700      38.310 -10.030  17.714  1.00 20.38           N
ATOM   3546  CA  GLU A 700      38.753 -11.192  18.483  1.00 19.00           C
ATOM   3547  C   GLU A 700      38.925 -12.457  17.626  1.00 15.38           C
ATOM   3548  O   GLU A 700      39.460 -13.443  18.121  1.00 16.93           O
ATOM   3549  CB  GLU A 700      37.808 -11.470  19.663  1.00 23.24           C
ATOM   3550  CG  GLU A 700      37.743 -10.327  20.690  1.00 26.53           C
ATOM   3551  CD  GLU A 700      36.988 -10.682  21.980  1.00 51.54           C
ATOM   3552  OE1 GLU A 700      36.445 -11.810  22.080  1.00 52.67           O
ATOM   3553  OE2 GLU A 700      36.962  -9.801  22.866  1.00 65.53           O1-
ATOM   3554  H   GLU A 700      37.317  -9.929  17.556  1.00 24.45           H
ATOM   3555  HA  GLU A 700      39.727 -10.970  18.920  1.00 22.80           H
ATOM   3556  HB2 GLU A 700      36.806 -11.672  19.290  1.00 27.89           H
ATOM   3557  HB3 GLU A 700      38.160 -12.367  20.176  1.00 27.89           H
ATOM   3558  HG2 GLU A 700      38.747  -9.993  20.958  1.00 31.83           H
ATOM   3559  HG3 GLU A 700      37.276  -9.445  20.250  1.00 31.83           H
ATOM   3560  N   GLY A 701      38.436 -12.475  16.377  1.00 22.02           N
ATOM   3561  CA  GLY A 701      38.447 -13.652  15.510  1.00 17.51           C
ATOM   3562  C   GLY A 701      37.332 -14.656  15.842  1.00 13.34           C
ATOM   3563  O   GLY A 701      36.722 -14.592  16.908  1.00 17.29           O
ATOM   3564  H   GLY A 701      37.999 -11.639  16.014  1.00 26.42           H
ATOM   3565  HA2 GLY A 701      38.313 -13.310  14.487  1.00 21.01           H
ATOM   3566  HA3 GLY A 701      39.409 -14.157  15.603  1.00 21.01           H
ATOM   3567  N   ARG A 702      37.097 -15.612  14.930  1.00 17.20           N
ATOM   3568  CA  ARG A 702      36.138 -16.716  15.076  1.00 19.62           C
ATOM   3569  C   ARG A 702      36.465 -17.812  14.065  1.00 15.78           C
ATOM   3570  O   ARG A 702      36.594 -17.535  12.880  1.00 14.32           O
ATOM   3571  CB  ARG A 702      34.696 -16.205  14.856  1.00 15.15           C
ATOM   3572  CG  ARG A 702      33.672 -17.280  15.234  1.00 20.29           C
ATOM   3573  CD  ARG A 702      32.260 -16.694  15.307  1.00 20.16           C
ATOM   3574  NE  ARG A 702      31.328 -17.680  15.866  1.00 19.18           N
ATOM   3575  CZ  ARG A 702      30.417 -18.404  15.215  1.00 17.75           C
ATOM   3576  NH1 ARG A 702      30.278 -18.375  13.899  1.00 18.46           N
ATOM   3577  NH2 ARG A 702      29.610 -19.183  15.915  1.00 15.08           N1+
ATOM   3578  H   ARG A 702      37.647 -15.595  14.082  1.00 20.64           H
ATOM   3579  HA  ARG A 702      36.232 -17.121  16.084  1.00 23.55           H
ATOM   3580  HB2 ARG A 702      34.522 -15.327  15.478  1.00 18.18           H
ATOM   3581  HB3 ARG A 702      34.553 -15.918  13.814  1.00 18.18           H
ATOM   3582  HG2 ARG A 702      33.695 -18.093  14.508  1.00 24.35           H
ATOM   3583  HG3 ARG A 702      33.926 -17.682  16.216  1.00 24.35           H
ATOM   3584  HD2 ARG A 702      32.267 -15.824  15.961  1.00 24.20           H
ATOM   3585  HD3 ARG A 702      31.938 -16.370  14.318  1.00 24.20           H
ATOM   3586  HE  ARG A 702      31.375 -17.799  16.866  1.00 23.01           H
ATOM   3587 HH11 ARG A 702      30.883 -17.785  13.344  1.00 22.15           H
ATOM   3588 HH12 ARG A 702      29.560 -18.921  13.443  1.00 22.15           H
ATOM   3589 HH21 ARG A 702      29.712 -19.248  16.917  1.00 18.10           H
ATOM   3590 HH22 ARG A 702      28.926 -19.746  15.434  1.00 18.10           H
ATOM   3591  N   GLY A 703      36.579 -19.068  14.502  1.00 17.18           N
ATOM   3592  CA  GLY A 703      37.091 -20.127  13.636  1.00 13.69           C
ATOM   3593  C   GLY A 703      38.581 -19.887  13.404  1.00 20.91           C
ATOM   3594  O   GLY A 703      39.308 -19.646  14.365  1.00 19.74           O
ATOM   3595  H   GLY A 703      36.462 -19.264  15.485  1.00 20.62           H
ATOM   3596  HA2 GLY A 703      36.950 -21.098  14.112  1.00 16.43           H
ATOM   3597  HA3 GLY A 703      36.566 -20.106  12.679  1.00 16.43           H
ATOM   3598  N   LYS A 704      39.034 -19.897  12.146  1.00 17.48           N
ATOM   3599  CA  LYS A 704      40.433 -19.667  11.789  1.00 21.59           C
ATOM   3600  C   LYS A 704      40.710 -18.220  11.393  1.00 14.10           C
ATOM   3601  O   LYS A 704      39.997 -17.631  10.587  1.00 17.65           O
ATOM   3602  CB  LYS A 704      40.866 -20.648  10.692  1.00 16.80           C
ATOM   3603  CG  LYS A 704      41.011 -22.067  11.275  1.00 25.09           C
ATOM   3604  CD  LYS A 704      40.172 -23.064  10.484  1.00 30.50           C
ATOM   3605  CE  LYS A 704      40.156 -24.447  11.120  1.00 32.34           C
ATOM   3606  NZ  LYS A 704      39.425 -24.430  12.391  1.00 28.91           N1+
ATOM   3607  H   LYS A 704      38.371 -20.000  11.389  1.00 20.97           H
ATOM   3608  HA  LYS A 704      41.054 -19.879  12.656  1.00 25.90           H
ATOM   3609  HB2 LYS A 704      40.160 -20.613   9.860  1.00 20.16           H
ATOM   3610  HB3 LYS A 704      41.845 -20.344  10.320  1.00 20.16           H
ATOM   3611  HG2 LYS A 704      42.060 -22.364  11.230  1.00 30.11           H
ATOM   3612  HG3 LYS A 704      40.707 -22.087  12.323  1.00 30.11           H
ATOM   3613  HD2 LYS A 704      39.149 -22.693  10.404  1.00 36.60           H
ATOM   3614  HD3 LYS A 704      40.594 -23.167   9.488  1.00 36.60           H
ATOM   3615  HE2 LYS A 704      39.719 -25.176  10.439  1.00 38.81           H
ATOM   3616  HE3 LYS A 704      41.192 -24.726  11.317  1.00 38.81           H
ATOM   3617  HZ1 LYS A 704      38.995 -25.331  12.546  1.00 34.69           H
ATOM   3618  HZ2 LYS A 704      40.059 -24.235  13.156  1.00 34.69           H
ATOM   3619  HZ3 LYS A 704      38.705 -23.724  12.363  1.00 34.69           H
ATOM   3620  N   SER A 705      41.782 -17.669  11.963  1.00 12.25           N
ATOM   3621  CA  SER A 705      42.368 -16.396  11.560  1.00 11.13           C
ATOM   3622  C   SER A 705      43.587 -16.712  10.700  1.00 15.58           C
ATOM   3623  O   SER A 705      44.423 -17.512  11.111  1.00 15.65           O
ATOM   3624  CB  SER A 705      42.785 -15.575  12.775  1.00 16.40           C
ATOM   3625  OG  SER A 705      41.691 -15.362  13.634  1.00 21.41           O
ATOM   3626  H   SER A 705      42.305 -18.221  12.627  1.00 14.70           H
ATOM   3627  HA  SER A 705      41.652 -15.813  10.985  1.00 13.36           H
ATOM   3628  HB2 SER A 705      43.562 -16.110  13.320  1.00 19.68           H
ATOM   3629  HB3 SER A 705      43.182 -14.615  12.446  1.00 19.68           H
ATOM   3630  HG  SER A 705      41.030 -14.835  13.173  1.00 25.70           H
ATOM   3631  N   VAL A 706      43.655 -16.129   9.502  1.00 16.45           N
ATOM   3632  CA  VAL A 706      44.631 -16.471   8.474  1.00 17.01           C
ATOM   3633  C   VAL A 706      45.153 -15.182   7.839  1.00 16.82           C
ATOM   3634  O   VAL A 706      44.403 -14.239   7.603  1.00 16.17           O
ATOM   3635  CB  VAL A 706      44.010 -17.402   7.409  1.00 18.58           C
ATOM   3636  CG1 VAL A 706      45.068 -17.896   6.408  1.00 19.21           C
ATOM   3637  CG2 VAL A 706      43.373 -18.650   8.041  1.00 20.34           C
ATOM   3638  H   VAL A 706      42.922 -15.485   9.233  1.00 19.74           H
ATOM   3639  HA  VAL A 706      45.468 -16.992   8.933  1.00 20.41           H
ATOM   3640  HB  VAL A 706      43.239 -16.853   6.864  1.00 22.29           H
ATOM   3641 HG11 VAL A 706      44.594 -18.535   5.667  1.00 23.06           H
ATOM   3642 HG12 VAL A 706      45.526 -17.059   5.882  1.00 23.06           H
ATOM   3643 HG13 VAL A 706      45.843 -18.462   6.926  1.00 23.06           H
ATOM   3644 HG21 VAL A 706      43.029 -19.319   7.254  1.00 24.41           H
ATOM   3645 HG22 VAL A 706      44.105 -19.170   8.659  1.00 24.41           H
ATOM   3646 HG23 VAL A 706      42.513 -18.371   8.650  1.00 24.41           H
ATOM   3647  N   VAL A 707      46.451 -15.161   7.558  1.00 14.14           N
ATOM   3648  CA  VAL A 707      47.101 -14.161   6.729  1.00 12.72           C
ATOM   3649  C   VAL A 707      47.790 -14.882   5.573  1.00 20.74           C
ATOM   3650  O   VAL A 707      48.325 -15.974   5.755  1.00 19.36           O
ATOM   3651  CB  VAL A 707      48.068 -13.321   7.572  1.00 23.75           C
ATOM   3652  CG1 VAL A 707      49.240 -14.152   8.130  1.00 18.02           C
ATOM   3653  CG2 VAL A 707      48.599 -12.128   6.771  1.00 18.89           C
ATOM   3654  H   VAL A 707      47.002 -15.978   7.787  1.00 16.96           H
ATOM   3655  HA  VAL A 707      46.355 -13.485   6.320  1.00 15.26           H
ATOM   3656  HB  VAL A 707      47.497 -12.920   8.407  1.00 28.50           H
ATOM   3657 HG11 VAL A 707      49.900 -13.529   8.730  1.00 21.62           H
ATOM   3658 HG12 VAL A 707      48.863 -14.965   8.750  1.00 21.62           H
ATOM   3659 HG13 VAL A 707      49.836 -14.565   7.317  1.00 21.62           H
ATOM   3660 HG21 VAL A 707      49.160 -11.472   7.436  1.00 22.67           H
ATOM   3661 HG22 VAL A 707      49.242 -12.462   5.956  1.00 22.67           H
ATOM   3662 HG23 VAL A 707      47.765 -11.562   6.354  1.00 22.67           H
ATOM   3663  N   CYS A 708      47.779 -14.271   4.390  1.00 13.97           N
ATOM   3664  CA  CYS A 708      48.602 -14.691   3.268  1.00 22.51           C
ATOM   3665  C   CYS A 708      49.182 -13.460   2.575  1.00 16.51           C
ATOM   3666  O   CYS A 708      48.680 -12.346   2.712  1.00 15.95           O
ATOM   3667  CB  CYS A 708      47.801 -15.568   2.293  1.00 24.37           C
ATOM   3668  SG  CYS A 708      46.457 -14.622   1.545  1.00 61.43           S
ATOM   3669  H   CYS A 708      47.284 -13.394   4.296  1.00 16.76           H
ATOM   3670  HA  CYS A 708      49.436 -15.269   3.658  1.00 27.01           H
ATOM   3671  HB2 CYS A 708      48.460 -15.949   1.507  1.00 29.24           H
ATOM   3672  HB3 CYS A 708      47.378 -16.408   2.845  1.00 29.24           H
ATOM   3673  HG  CYS A 708      47.208 -13.925   0.685  1.00 73.72           H
ATOM   3674  N   GLU A 709      50.272 -13.677   1.848  1.00 19.81           N
ATOM   3675  CA  GLU A 709      51.035 -12.639   1.177  1.00 20.73           C
ATOM   3676  C   GLU A 709      51.720 -13.206  -0.066  1.00 19.40           C
ATOM   3677  O   GLU A 709      51.925 -14.415  -0.181  1.00 20.73           O
ATOM   3678  CB  GLU A 709      52.063 -12.035   2.148  1.00 15.91           C
ATOM   3679  CG  GLU A 709      53.119 -13.069   2.595  1.00 19.19           C
ATOM   3680  CD  GLU A 709      54.099 -12.550   3.646  1.00 27.52           C
ATOM   3681  OE1 GLU A 709      54.302 -11.321   3.702  1.00 25.71           O
ATOM   3682  OE2 GLU A 709      54.632 -13.389   4.404  1.00 30.45           O1-
ATOM   3683  H   GLU A 709      50.645 -14.614   1.795  1.00 23.77           H
ATOM   3684  HA  GLU A 709      50.350 -11.859   0.863  1.00 24.88           H
ATOM   3685  HB2 GLU A 709      52.559 -11.204   1.649  1.00 19.09           H
ATOM   3686  HB3 GLU A 709      51.543 -11.645   3.024  1.00 19.09           H
ATOM   3687  HG2 GLU A 709      52.663 -13.991   2.956  1.00 23.03           H
ATOM   3688  HG3 GLU A 709      53.712 -13.351   1.724  1.00 23.03           H
ATOM   3689  N   ALA A 710      52.080 -12.308  -0.987  1.00 21.33           N
ATOM   3690  CA  ALA A 710      52.807 -12.596  -2.216  1.00 20.88           C
ATOM   3691  C   ALA A 710      53.469 -11.311  -2.712  1.00 22.25           C
ATOM   3692  O   ALA A 710      53.044 -10.203  -2.379  1.00 20.77           O
ATOM   3693  CB  ALA A 710      51.843 -13.159  -3.275  1.00 19.46           C
ATOM   3694  H   ALA A 710      51.874 -11.333  -0.809  1.00 25.59           H
ATOM   3695  HA  ALA A 710      53.584 -13.337  -2.021  1.00 25.05           H
ATOM   3696  HB1 ALA A 710      52.383 -13.365  -4.200  1.00 23.35           H
ATOM   3697  HB2 ALA A 710      51.402 -14.089  -2.918  1.00 23.35           H
ATOM   3698  HB3 ALA A 710      51.046 -12.442  -3.478  1.00 23.35           H
ATOM   3699  N   VAL A 711      54.518 -11.480  -3.517  1.00 22.98           N
ATOM   3700  CA  VAL A 711      55.167 -10.412  -4.263  1.00 21.81           C
ATOM   3701  C   VAL A 711      55.017 -10.759  -5.738  1.00 20.54           C
ATOM   3702  O   VAL A 711      55.414 -11.837  -6.174  1.00 27.44           O
ATOM   3703  CB  VAL A 711      56.637 -10.232  -3.838  1.00 24.37           C
ATOM   3704  CG1 VAL A 711      57.336  -9.157  -4.689  1.00 21.19           C
ATOM   3705  CG2 VAL A 711      56.731  -9.787  -2.371  1.00 21.57           C
ATOM   3706  H   VAL A 711      54.827 -12.422  -3.716  1.00 27.58           H
ATOM   3707  HA  VAL A 711      54.655  -9.470  -4.075  1.00 26.17           H
ATOM   3708  HB  VAL A 711      57.166 -11.179  -3.960  1.00 29.25           H
ATOM   3709 HG11 VAL A 711      58.372  -9.052  -4.366  1.00 25.43           H
ATOM   3710 HG12 VAL A 711      57.335  -9.441  -5.742  1.00 25.43           H
ATOM   3711 HG13 VAL A 711      56.827  -8.199  -4.575  1.00 25.43           H
ATOM   3712 HG21 VAL A 711      57.777  -9.694  -2.076  1.00 25.89           H
ATOM   3713 HG22 VAL A 711      56.232  -8.827  -2.243  1.00 25.89           H
ATOM   3714 HG23 VAL A 711      56.262 -10.529  -1.725  1.00 25.89           H
ATOM   3715  N   ILE A 712      54.423  -9.829  -6.489  1.00 16.14           N
ATOM   3716  CA  ILE A 712      54.201  -9.945  -7.922  1.00 27.11           C
ATOM   3717  C   ILE A 712      55.269  -9.069  -8.595  1.00 20.41           C
ATOM   3718  O   ILE A 712      55.253  -7.856  -8.384  1.00 21.04           O
ATOM   3719  CB  ILE A 712      52.767  -9.491  -8.288  1.00 15.49           C
ATOM   3720  CG1 ILE A 712      51.671 -10.038  -7.345  1.00 17.65           C
ATOM   3721  CG2 ILE A 712      52.466  -9.837  -9.759  1.00 26.15           C
ATOM   3722  CD1 ILE A 712      51.647 -11.562  -7.174  1.00 20.11           C
ATOM   3723  H   ILE A 712      54.123  -8.974  -6.045  1.00 19.36           H
ATOM   3724  HA  ILE A 712      54.303 -10.985  -8.223  1.00 32.54           H
ATOM   3725  HB  ILE A 712      52.729  -8.407  -8.216  1.00 18.59           H
ATOM   3726 HG12 ILE A 712      51.780  -9.582  -6.361  1.00 21.18           H
ATOM   3727 HG13 ILE A 712      50.706  -9.717  -7.733  1.00 21.18           H
ATOM   3728 HG21 ILE A 712      51.447  -9.540 -10.013  1.00 31.38           H
ATOM   3729 HG22 ILE A 712      53.146  -9.291 -10.411  1.00 31.38           H
ATOM   3730 HG23 ILE A 712      52.584 -10.906  -9.932  1.00 31.38           H
ATOM   3731 HD11 ILE A 712      50.879 -11.828  -6.450  1.00 24.13           H
ATOM   3732 HD12 ILE A 712      51.428 -12.042  -8.127  1.00 24.13           H
ATOM   3733 HD13 ILE A 712      52.599 -11.925  -6.793  1.00 24.13           H
ATOM   3734  N   PRO A 713      56.171  -9.633  -9.418  1.00 21.74           N
ATOM   3735  CA  PRO A 713      57.173  -8.844 -10.128  1.00 24.92           C
ATOM   3736  C   PRO A 713      56.532  -7.799 -11.045  1.00 22.75           C
ATOM   3737  O   PRO A 713      55.443  -8.028 -11.574  1.00 19.70           O
ATOM   3738  CB  PRO A 713      57.933  -9.874 -10.982  1.00 23.84           C
ATOM   3739  CG  PRO A 713      57.776 -11.181 -10.209  1.00 24.46           C
ATOM   3740  CD  PRO A 713      56.366 -11.056  -9.642  1.00 17.39           C
ATOM   3741  HA  PRO A 713      57.885  -8.420  -9.420  1.00 29.91           H
ATOM   3742  HB2 PRO A 713      57.407  -9.979 -11.932  1.00 28.61           H
ATOM   3743  HB3 PRO A 713      58.977  -9.616 -11.164  1.00 28.61           H
ATOM   3744  HG2 PRO A 713      57.834 -12.050 -10.865  1.00 29.36           H
ATOM   3745  HG3 PRO A 713      58.526 -11.239  -9.418  1.00 29.36           H
ATOM   3746  HD2 PRO A 713      55.636 -11.428 -10.360  1.00 20.87           H
ATOM   3747  HD3 PRO A 713      56.341 -11.605  -8.701  1.00 20.87           H
ATOM   3748  N   ALA A 714      57.231  -6.685 -11.287  1.00 25.08           N
ATOM   3749  CA  ALA A 714      56.754  -5.584 -12.120  1.00 16.03           C
ATOM   3750  C   ALA A 714      56.329  -6.058 -13.510  1.00 20.34           C
ATOM   3751  O   ALA A 714      55.303  -5.612 -14.016  1.00 23.65           O
ATOM   3752  CB  ALA A 714      57.852  -4.524 -12.240  1.00 29.24           C
ATOM   3753  H   ALA A 714      58.098  -6.538 -10.782  1.00 30.09           H
ATOM   3754  HA  ALA A 714      55.894  -5.132 -11.623  1.00 19.23           H
ATOM   3755  HB1 ALA A 714      57.470  -3.652 -12.771  1.00 35.09           H
ATOM   3756  HB2 ALA A 714      58.176  -4.229 -11.245  1.00 35.09           H
ATOM   3757  HB3 ALA A 714      58.711  -4.930 -12.776  1.00 35.09           H
ATOM   3758  N   LYS A 715      57.108  -6.967 -14.118  1.00 19.82           N
ATOM   3759  CA  LYS A 715      56.831  -7.544 -15.431  1.00 22.79           C
ATOM   3760  C   LYS A 715      55.499  -8.297 -15.449  1.00 27.56           C
ATOM   3761  O   LYS A 715      54.770  -8.223 -16.434  1.00 22.64           O
ATOM   3762  CB  LYS A 715      58.005  -8.449 -15.851  1.00 23.64           C
ATOM   3763  CG  LYS A 715      57.812  -9.050 -17.253  1.00 34.75           C
ATOM   3764  CD  LYS A 715      58.834 -10.154 -17.539  1.00 40.33           C
ATOM   3765  CE  LYS A 715      58.588 -10.693 -18.950  1.00 38.10           C
ATOM   3766  NZ  LYS A 715      59.416 -11.882 -19.220  1.00 56.82           N1+
ATOM   3767  H   LYS A 715      57.941  -7.274 -13.635  1.00 23.78           H
ATOM   3768  HA  LYS A 715      56.759  -6.726 -16.148  1.00 27.35           H
ATOM   3769  HB2 LYS A 715      58.919  -7.853 -15.856  1.00 28.36           H
ATOM   3770  HB3 LYS A 715      58.124  -9.253 -15.122  1.00 28.36           H
ATOM   3771  HG2 LYS A 715      56.826  -9.507 -17.331  1.00 41.70           H
ATOM   3772  HG3 LYS A 715      57.889  -8.259 -18.001  1.00 41.70           H
ATOM   3773  HD2 LYS A 715      59.843  -9.745 -17.473  1.00 48.40           H
ATOM   3774  HD3 LYS A 715      58.719 -10.959 -16.811  1.00 48.40           H
ATOM   3775  HE2 LYS A 715      57.533 -10.953 -19.057  1.00 45.72           H
ATOM   3776  HE3 LYS A 715      58.824  -9.913 -19.676  1.00 45.72           H
ATOM   3777  HZ1 LYS A 715      59.221 -12.214 -20.154  1.00 68.18           H
ATOM   3778  HZ2 LYS A 715      60.392 -11.636 -19.143  1.00 68.18           H
ATOM   3779  HZ3 LYS A 715      59.193 -12.604 -18.550  1.00 68.18           H
ATOM   3780  N   VAL A 716      55.186  -9.017 -14.369  1.00 25.01           N
ATOM   3781  CA  VAL A 716      53.938  -9.756 -14.221  1.00 24.48           C
ATOM   3782  C   VAL A 716      52.756  -8.786 -14.046  1.00 19.11           C
ATOM   3783  O   VAL A 716      51.720  -8.981 -14.682  1.00 22.07           O
ATOM   3784  CB  VAL A 716      54.063 -10.788 -13.081  1.00 20.86           C
ATOM   3785  CG1 VAL A 716      52.754 -11.567 -12.901  1.00 21.13           C
ATOM   3786  CG2 VAL A 716      55.183 -11.801 -13.365  1.00 21.40           C
ATOM   3787  H   VAL A 716      55.816  -9.005 -13.580  1.00 30.01           H
ATOM   3788  HA  VAL A 716      53.774 -10.314 -15.145  1.00 29.38           H
ATOM   3789  HB  VAL A 716      54.295 -10.275 -12.150  1.00 25.03           H
ATOM   3790 HG11 VAL A 716      52.873 -12.279 -12.087  1.00 25.35           H
ATOM   3791 HG12 VAL A 716      51.935 -10.893 -12.649  1.00 25.35           H
ATOM   3792 HG13 VAL A 716      52.510 -12.106 -13.814  1.00 25.35           H
ATOM   3793 HG21 VAL A 716      55.253 -12.512 -12.541  1.00 25.68           H
ATOM   3794 HG22 VAL A 716      54.974 -12.343 -14.289  1.00 25.68           H
ATOM   3795 HG23 VAL A 716      56.142 -11.295 -13.460  1.00 25.68           H
ATOM   3796  N   VAL A 717      52.894  -7.733 -13.227  1.00 16.92           N
ATOM   3797  CA  VAL A 717      51.872  -6.688 -13.115  1.00 20.77           C
ATOM   3798  C   VAL A 717      51.542  -6.100 -14.500  1.00 21.14           C
ATOM   3799  O   VAL A 717      50.372  -5.891 -14.810  1.00 22.09           O
ATOM   3800  CB  VAL A 717      52.281  -5.581 -12.119  1.00 18.87           C
ATOM   3801  CG1 VAL A 717      51.125  -4.584 -11.947  1.00 26.13           C
ATOM   3802  CG2 VAL A 717      52.629  -6.130 -10.725  1.00 22.21           C
ATOM   3803  H   VAL A 717      53.751  -7.618 -12.701  1.00 20.30           H
ATOM   3804  HA  VAL A 717      50.970  -7.161 -12.732  1.00 24.93           H
ATOM   3805  HB  VAL A 717      53.144  -5.042 -12.511  1.00 22.64           H
ATOM   3806 HG11 VAL A 717      51.410  -3.818 -11.228  1.00 31.35           H
ATOM   3807 HG12 VAL A 717      50.893  -4.096 -12.889  1.00 31.35           H
ATOM   3808 HG13 VAL A 717      50.235  -5.097 -11.582  1.00 31.35           H
ATOM   3809 HG21 VAL A 717      52.913  -5.308 -10.068  1.00 26.65           H
ATOM   3810 HG22 VAL A 717      51.772  -6.653 -10.299  1.00 26.65           H
ATOM   3811 HG23 VAL A 717      53.470  -6.812 -10.777  1.00 26.65           H
ATOM   3812  N   ARG A 718      52.552  -5.856 -15.344  1.00 26.36           N
ATOM   3813  CA  ARG A 718      52.347  -5.250 -16.662  1.00 28.36           C
ATOM   3814  C   ARG A 718      51.736  -6.222 -17.668  1.00 22.72           C
ATOM   3815  O   ARG A 718      50.806  -5.840 -18.370  1.00 31.45           O
ATOM   3816  CB  ARG A 718      53.644  -4.623 -17.196  1.00 28.41           C
ATOM   3817  CG  ARG A 718      54.172  -3.497 -16.292  1.00 33.05           C
ATOM   3818  CD  ARG A 718      55.557  -3.010 -16.740  1.00 48.01           C
ATOM   3819  NE  ARG A 718      55.446  -2.067 -17.864  1.00 60.90           N
ATOM   3820  CZ  ARG A 718      55.054  -0.791 -17.740  1.00 62.62           C
ATOM   3821  NH1 ARG A 718      55.007  -0.191 -16.550  1.00 55.45           N
ATOM   3822  NH2 ARG A 718      54.694  -0.105 -18.821  1.00 56.65           N1+
ATOM   3823  H   ARG A 718      53.499  -6.044 -15.042  1.00 31.63           H
ATOM   3824  HA  ARG A 718      51.628  -4.439 -16.550  1.00 34.04           H
ATOM   3825  HB2 ARG A 718      54.402  -5.400 -17.306  1.00 34.09           H
ATOM   3826  HB3 ARG A 718      53.439  -4.200 -18.182  1.00 34.09           H
ATOM   3827  HG2 ARG A 718      53.460  -2.671 -16.298  1.00 39.67           H
ATOM   3828  HG3 ARG A 718      54.252  -3.837 -15.265  1.00 39.67           H
ATOM   3829  HD2 ARG A 718      56.102  -2.561 -15.908  1.00 57.61           H
ATOM   3830  HD3 ARG A 718      56.131  -3.874 -17.077  1.00 57.61           H
ATOM   3831  HE  ARG A 718      55.444  -2.468 -18.789  1.00 73.08           H
ATOM   3832 HH11 ARG A 718      55.273  -0.705 -15.723  1.00 66.54           H
ATOM   3833 HH12 ARG A 718      54.705   0.768 -16.472  1.00 66.54           H
ATOM   3834 HH21 ARG A 718      54.717  -0.542 -19.730  1.00 67.98           H
ATOM   3835 HH22 ARG A 718      54.391   0.853 -18.730  1.00 67.98           H
ATOM   3836  N   GLU A 719      52.265  -7.448 -17.760  1.00 18.37           N
ATOM   3837  CA  GLU A 719      51.964  -8.372 -18.854  1.00 24.19           C
ATOM   3838  C   GLU A 719      50.773  -9.296 -18.557  1.00 31.60           C
ATOM   3839  O   GLU A 719      50.103  -9.722 -19.493  1.00 32.23           O
ATOM   3840  CB  GLU A 719      53.195  -9.216 -19.220  1.00 28.37           C
ATOM   3841  CG  GLU A 719      54.384  -8.383 -19.736  1.00 35.31           C
ATOM   3842  CD  GLU A 719      55.561  -9.210 -20.277  1.00 49.54           C
ATOM   3843  OE1 GLU A 719      55.397 -10.435 -20.483  1.00 41.49           O
ATOM   3844  OE2 GLU A 719      56.634  -8.596 -20.474  1.00 49.47           O1-
ATOM   3845  H   GLU A 719      53.035  -7.689 -17.154  1.00 22.04           H
ATOM   3846  HA  GLU A 719      51.714  -7.778 -19.735  1.00 29.02           H
ATOM   3847  HB2 GLU A 719      53.511  -9.792 -18.349  1.00 34.04           H
ATOM   3848  HB3 GLU A 719      52.900  -9.920 -20.000  1.00 34.04           H
ATOM   3849  HG2 GLU A 719      54.041  -7.734 -20.543  1.00 42.37           H
ATOM   3850  HG3 GLU A 719      54.754  -7.694 -18.978  1.00 42.37           H
ATOM   3851  N   VAL A 720      50.528  -9.647 -17.286  1.00 24.30           N
ATOM   3852  CA  VAL A 720      49.425 -10.523 -16.870  1.00 29.22           C
ATOM   3853  C   VAL A 720      48.235  -9.698 -16.382  1.00 25.71           C
ATOM   3854  O   VAL A 720      47.102  -9.958 -16.784  1.00 33.34           O
ATOM   3855  CB  VAL A 720      49.893 -11.534 -15.805  1.00 25.85           C
ATOM   3856  CG1 VAL A 720      48.769 -12.498 -15.395  1.00 32.17           C
ATOM   3857  CG2 VAL A 720      51.075 -12.350 -16.341  1.00 29.84           C
ATOM   3858  H   VAL A 720      51.133  -9.286 -16.561  1.00 29.16           H
ATOM   3859  HA  VAL A 720      49.091 -11.100 -17.734  1.00 35.07           H
ATOM   3860  HB  VAL A 720      50.213 -10.997 -14.913  1.00 31.02           H
ATOM   3861 HG11 VAL A 720      49.139 -13.198 -14.646  1.00 38.60           H
ATOM   3862 HG12 VAL A 720      47.935 -11.948 -14.960  1.00 38.60           H
ATOM   3863 HG13 VAL A 720      48.418 -13.052 -16.266  1.00 38.60           H
ATOM   3864 HG21 VAL A 720      51.354 -13.081 -15.594  1.00 35.81           H
ATOM   3865 HG22 VAL A 720      50.796 -12.862 -17.262  1.00 35.81           H
ATOM   3866 HG23 VAL A 720      51.934 -11.706 -16.529  1.00 35.81           H
ATOM   3867  N   LEU A 721      48.488  -8.724 -15.500  1.00 27.18           N
ATOM   3868  CA  LEU A 721      47.448  -7.922 -14.868  1.00 26.27           C
ATOM   3869  C   LEU A 721      47.090  -6.666 -15.673  1.00 25.13           C
ATOM   3870  O   LEU A 721      46.068  -6.051 -15.381  1.00 20.89           O
ATOM   3871  CB  LEU A 721      47.848  -7.611 -13.415  1.00 20.47           C
ATOM   3872  CG  LEU A 721      48.050  -8.856 -12.527  1.00 30.79           C
ATOM   3873  CD1 LEU A 721      48.519  -8.387 -11.147  1.00 20.40           C
ATOM   3874  CD2 LEU A 721      46.767  -9.692 -12.378  1.00 25.73           C
ATOM   3875  H   LEU A 721      49.444  -8.556 -15.217  1.00 32.61           H
ATOM   3876  HA  LEU A 721      46.534  -8.514 -14.828  1.00 31.53           H
ATOM   3877  HB2 LEU A 721      48.764  -7.032 -13.413  1.00 24.57           H
ATOM   3878  HB3 LEU A 721      47.085  -6.986 -12.965  1.00 24.57           H
ATOM   3879  HG  LEU A 721      48.831  -9.485 -12.956  1.00 36.95           H
ATOM   3880 HD11 LEU A 721      48.717  -9.249 -10.511  1.00 24.49           H
ATOM   3881 HD12 LEU A 721      49.437  -7.807 -11.239  1.00 24.49           H
ATOM   3882 HD13 LEU A 721      47.752  -7.762 -10.688  1.00 24.49           H
ATOM   3883 HD21 LEU A 721      46.939 -10.511 -11.678  1.00 30.87           H
ATOM   3884 HD22 LEU A 721      45.955  -9.069 -12.000  1.00 30.87           H
ATOM   3885 HD23 LEU A 721      46.478 -10.119 -13.337  1.00 30.87           H
ATOM   3886  N   LYS A 722      47.895  -6.290 -16.682  1.00 27.75           N
ATOM   3887  CA  LYS A 722      47.609  -5.206 -17.634  1.00 24.38           C
ATOM   3888  C   LYS A 722      47.518  -3.835 -16.944  1.00 24.48           C
ATOM   3889  O   LYS A 722      46.713  -2.998 -17.342  1.00 24.76           O
ATOM   3890  CB  LYS A 722      46.349  -5.516 -18.480  1.00 37.44           C
ATOM   3891  CG  LYS A 722      46.348  -6.888 -19.175  1.00 35.03           C
ATOM   3892  CD  LYS A 722      47.491  -7.018 -20.194  1.00 33.20           C
ATOM   3893  CE  LYS A 722      47.308  -8.236 -21.101  1.00 46.61           C
ATOM   3894  NZ  LYS A 722      47.331  -9.495 -20.343  1.00 48.77           N1+
ATOM   3895  H   LYS A 722      48.742  -6.819 -16.834  1.00 33.30           H
ATOM   3896  HA  LYS A 722      48.447  -5.138 -18.324  1.00 29.26           H
ATOM   3897  HB2 LYS A 722      45.463  -5.461 -17.846  1.00 44.93           H
ATOM   3898  HB3 LYS A 722      46.246  -4.744 -19.244  1.00 44.93           H
ATOM   3899  HG2 LYS A 722      46.426  -7.677 -18.427  1.00 42.03           H
ATOM   3900  HG3 LYS A 722      45.396  -7.007 -19.696  1.00 42.03           H
ATOM   3901  HD2 LYS A 722      47.531  -6.124 -20.817  1.00 39.84           H
ATOM   3902  HD3 LYS A 722      48.441  -7.116 -19.666  1.00 39.84           H
ATOM   3903  HE2 LYS A 722      46.362  -8.156 -21.640  1.00 55.94           H
ATOM   3904  HE3 LYS A 722      48.119  -8.251 -21.830  1.00 55.94           H
ATOM   3905  HZ1 LYS A 722      47.142 -10.271 -20.976  1.00 58.52           H
ATOM   3906  HZ2 LYS A 722      48.245  -9.644 -19.940  1.00 58.52           H
ATOM   3907  HZ3 LYS A 722      46.626  -9.496 -19.624  1.00 58.52           H
ATOM   3908  N   THR A 723      48.361  -3.595 -15.932  1.00 21.99           N
ATOM   3909  CA  THR A 723      48.372  -2.364 -15.135  1.00 25.51           C
ATOM   3910  C   THR A 723      49.789  -2.078 -14.601  1.00 25.42           C
ATOM   3911  O   THR A 723      50.761  -2.672 -15.067  1.00 22.22           O
ATOM   3912  CB  THR A 723      47.251  -2.423 -14.063  1.00 32.87           C
ATOM   3913  OG1 THR A 723      47.043  -1.166 -13.445  1.00 25.31           O
ATOM   3914  CG2 THR A 723      47.523  -3.454 -12.962  1.00 21.90           C
ATOM   3915  H   THR A 723      49.017  -4.316 -15.670  1.00 26.39           H
ATOM   3916  HA  THR A 723      48.143  -1.521 -15.790  1.00 30.61           H
ATOM   3917  HB  THR A 723      46.321  -2.706 -14.556  1.00 39.44           H
ATOM   3918  HG1 THR A 723      46.241  -1.210 -12.918  1.00 30.37           H
ATOM   3919 HG21 THR A 723      46.685  -3.458 -12.267  1.00 26.28           H
ATOM   3920 HG22 THR A 723      47.638  -4.447 -13.393  1.00 26.28           H
ATOM   3921 HG23 THR A 723      48.421  -3.188 -12.406  1.00 26.28           H
ATOM   3922  N   THR A 724      49.923  -1.137 -13.662  1.00 22.48           N
ATOM   3923  CA  THR A 724      51.167  -0.808 -12.974  1.00 27.45           C
ATOM   3924  C   THR A 724      50.954  -0.980 -11.470  1.00 22.67           C
ATOM   3925  O   THR A 724      49.826  -0.938 -10.973  1.00 17.65           O
ATOM   3926  CB  THR A 724      51.608   0.639 -13.284  1.00 25.04           C
ATOM   3927  OG1 THR A 724      50.676   1.573 -12.779  1.00 25.24           O
ATOM   3928  CG2 THR A 724      51.789   0.892 -14.784  1.00 17.66           C
ATOM   3929  H   THR A 724      49.092  -0.657 -13.342  1.00 26.98           H
ATOM   3930  HA  THR A 724      51.965  -1.481 -13.288  1.00 32.94           H
ATOM   3931  HB  THR A 724      52.567   0.816 -12.796  1.00 30.05           H
ATOM   3932  HG1 THR A 724      51.050   2.455 -12.856  1.00 30.29           H
ATOM   3933 HG21 THR A 724      52.153   1.908 -14.941  1.00 21.20           H
ATOM   3934 HG22 THR A 724      52.502   0.180 -15.195  1.00 21.20           H
ATOM   3935 HG23 THR A 724      50.831   0.799 -15.299  1.00 21.20           H
ATOM   3936  N   THR A 725      52.064  -1.169 -10.756  1.00 16.20           N
ATOM   3937  CA  THR A 725      52.099  -1.259  -9.302  1.00 27.31           C
ATOM   3938  C   THR A 725      51.518  -0.002  -8.658  1.00 28.00           C
ATOM   3939  O   THR A 725      50.711  -0.113  -7.741  1.00 25.82           O
ATOM   3940  CB  THR A 725      53.540  -1.559  -8.860  1.00 15.82           C
ATOM   3941  OG1 THR A 725      53.856  -2.862  -9.293  1.00 29.43           O
ATOM   3942  CG2 THR A 725      53.756  -1.487  -7.347  1.00 22.81           C
ATOM   3943  H   THR A 725      52.948  -1.251 -11.236  1.00 19.44           H
ATOM   3944  HA  THR A 725      51.476  -2.111  -9.021  1.00 32.78           H
ATOM   3945  HB  THR A 725      54.222  -0.855  -9.339  1.00 18.99           H
ATOM   3946  HG1 THR A 725      54.812  -2.972  -9.238  1.00 35.31           H
ATOM   3947 HG21 THR A 725      54.794  -1.723  -7.121  1.00 27.37           H
ATOM   3948 HG22 THR A 725      53.547  -0.484  -6.978  1.00 27.37           H
ATOM   3949 HG23 THR A 725      53.115  -2.209  -6.840  1.00 27.37           H
ATOM   3950  N   GLU A 726      51.898   1.174  -9.166  1.00 21.96           N
ATOM   3951  CA  GLU A 726      51.390   2.462  -8.717  1.00 23.23           C
ATOM   3952  C   GLU A 726      49.853   2.540  -8.804  1.00 24.91           C
ATOM   3953  O   GLU A 726      49.220   2.945  -7.833  1.00 21.18           O
ATOM   3954  CB  GLU A 726      52.075   3.563  -9.539  1.00 35.44           C
ATOM   3955  CG  GLU A 726      51.551   4.979  -9.243  1.00 42.75           C
ATOM   3956  CD  GLU A 726      52.290   6.062 -10.036  1.00 53.57           C
ATOM   3957  OE1 GLU A 726      52.644   5.791 -11.207  1.00 45.55           O
ATOM   3958  OE2 GLU A 726      52.477   7.158  -9.463  1.00 61.47           O1-
ATOM   3959  H   GLU A 726      52.565   1.183  -9.921  1.00 26.35           H
ATOM   3960  HA  GLU A 726      51.684   2.589  -7.675  1.00 27.88           H
ATOM   3961  HB2 GLU A 726      53.146   3.538  -9.332  1.00 42.53           H
ATOM   3962  HB3 GLU A 726      51.925   3.347 -10.599  1.00 42.53           H
ATOM   3963  HG2 GLU A 726      50.510   5.020  -9.563  1.00 51.30           H
ATOM   3964  HG3 GLU A 726      51.577   5.199  -8.174  1.00 51.30           H
ATOM   3965  N   ALA A 727      49.245   2.151  -9.938  1.00 17.73           N
ATOM   3966  CA  ALA A 727      47.792   2.165 -10.107  1.00 19.30           C
ATOM   3967  C   ALA A 727      47.081   1.189  -9.149  1.00 14.81           C
ATOM   3968  O   ALA A 727      46.037   1.529  -8.604  1.00 19.69           O
ATOM   3969  CB  ALA A 727      47.446   1.869 -11.569  1.00 12.58           C
ATOM   3970  H   ALA A 727      49.804   1.818 -10.711  1.00 21.28           H
ATOM   3971  HA  ALA A 727      47.439   3.174  -9.884  1.00 23.16           H
ATOM   3972  HB1 ALA A 727      46.370   1.959 -11.720  1.00 15.09           H
ATOM   3973  HB2 ALA A 727      47.950   2.586 -12.218  1.00 15.09           H
ATOM   3974  HB3 ALA A 727      47.765   0.862 -11.833  1.00 15.09           H
ATOM   3975  N   MET A 728      47.634  -0.012  -8.939  1.00 11.83           N
ATOM   3976  CA  MET A 728      47.115  -0.996  -7.988  1.00 18.05           C
ATOM   3977  C   MET A 728      47.039  -0.431  -6.566  1.00 21.36           C
ATOM   3978  O   MET A 728      46.011  -0.578  -5.909  1.00 17.58           O
ATOM   3979  CB  MET A 728      47.972  -2.271  -8.003  1.00 16.42           C
ATOM   3980  CG  MET A 728      47.772  -3.075  -9.284  1.00 17.92           C
ATOM   3981  SD  MET A 728      46.168  -3.892  -9.353  1.00 33.54           S
ATOM   3982  CE  MET A 728      46.491  -5.341  -8.320  1.00 26.63           C
ATOM   3983  H   MET A 728      48.491  -0.237  -9.423  1.00 14.20           H
ATOM   3984  HA  MET A 728      46.102  -1.257  -8.295  1.00 21.66           H
ATOM   3985  HB2 MET A 728      49.024  -2.005  -7.918  1.00 19.71           H
ATOM   3986  HB3 MET A 728      47.718  -2.893  -7.145  1.00 19.71           H
ATOM   3987  HG2 MET A 728      47.882  -2.424 -10.151  1.00 21.50           H
ATOM   3988  HG3 MET A 728      48.548  -3.838  -9.337  1.00 21.50           H
ATOM   3989  HE1 MET A 728      45.581  -5.926  -8.231  1.00 31.95           H
ATOM   3990  HE2 MET A 728      47.271  -5.946  -8.781  1.00 31.95           H
ATOM   3991  HE3 MET A 728      46.808  -5.028  -7.327  1.00 31.95           H
ATOM   3992  N   ILE A 729      48.116   0.210  -6.098  1.00 15.88           N
ATOM   3993  CA  ILE A 729      48.199   0.784  -4.760  1.00 20.29           C
ATOM   3994  C   ILE A 729      47.198   1.932  -4.593  1.00 20.10           C
ATOM   3995  O   ILE A 729      46.530   1.995  -3.559  1.00 17.59           O
ATOM   3996  CB  ILE A 729      49.650   1.208  -4.452  1.00 18.84           C
ATOM   3997  CG1 ILE A 729      50.587  -0.019  -4.434  1.00 17.65           C
ATOM   3998  CG2 ILE A 729      49.742   1.964  -3.116  1.00 20.01           C
ATOM   3999  CD1 ILE A 729      52.063   0.369  -4.532  1.00 20.04           C
ATOM   4000  H   ILE A 729      48.923   0.313  -6.699  1.00 19.06           H
ATOM   4001  HA  ILE A 729      47.931   0.002  -4.048  1.00 24.35           H
ATOM   4002  HB  ILE A 729      49.973   1.887  -5.243  1.00 22.61           H
ATOM   4003 HG12 ILE A 729      50.424  -0.590  -3.520  1.00 21.18           H
ATOM   4004 HG13 ILE A 729      50.371  -0.685  -5.268  1.00 21.18           H
ATOM   4005 HG21 ILE A 729      50.778   2.203  -2.880  1.00 24.01           H
ATOM   4006 HG22 ILE A 729      49.202   2.906  -3.184  1.00 24.01           H
ATOM   4007 HG23 ILE A 729      49.325   1.353  -2.314  1.00 24.01           H
ATOM   4008 HD11 ILE A 729      52.646  -0.532  -4.712  1.00 24.05           H
ATOM   4009 HD12 ILE A 729      52.218   1.057  -5.362  1.00 24.05           H
ATOM   4010 HD13 ILE A 729      52.398   0.834  -3.607  1.00 24.05           H
ATOM   4011  N   GLU A 730      47.094   2.832  -5.582  1.00 16.16           N
ATOM   4012  CA  GLU A 730      46.180   3.971  -5.513  1.00 22.63           C
ATOM   4013  C   GLU A 730      44.718   3.506  -5.476  1.00 16.13           C
ATOM   4014  O   GLU A 730      43.916   4.078  -4.741  1.00 18.05           O
ATOM   4015  CB  GLU A 730      46.392   4.969  -6.672  1.00 23.75           C
ATOM   4016  CG  GLU A 730      47.754   5.683  -6.642  1.00 36.85           C
ATOM   4017  CD  GLU A 730      47.893   6.595  -5.423  1.00 54.38           C
ATOM   4018  OE1 GLU A 730      47.174   7.618  -5.389  1.00 46.93           O
ATOM   4019  OE2 GLU A 730      48.702   6.244  -4.538  1.00 62.67           O1-
ATOM   4020  H   GLU A 730      47.696   2.755  -6.391  1.00 19.40           H
ATOM   4021  HA  GLU A 730      46.386   4.497  -4.579  1.00 27.16           H
ATOM   4022  HB2 GLU A 730      46.303   4.434  -7.620  1.00 28.49           H
ATOM   4023  HB3 GLU A 730      45.600   5.720  -6.643  1.00 28.49           H
ATOM   4024  HG2 GLU A 730      48.563   4.959  -6.651  1.00 44.22           H
ATOM   4025  HG3 GLU A 730      47.783   6.305  -7.538  1.00 44.22           H
ATOM   4026  N   VAL A 731      44.357   2.475  -6.249  1.00 18.74           N
ATOM   4027  CA  VAL A 731      43.030   1.869  -6.162  1.00 24.66           C
ATOM   4028  C   VAL A 731      42.839   1.200  -4.797  1.00 21.43           C
ATOM   4029  O   VAL A 731      41.784   1.385  -4.205  1.00 13.36           O
ATOM   4030  CB  VAL A 731      42.760   0.931  -7.352  1.00 23.06           C
ATOM   4031  CG1 VAL A 731      41.394   0.234  -7.257  1.00 24.91           C
ATOM   4032  CG2 VAL A 731      42.725   1.717  -8.671  1.00 25.36           C
ATOM   4033  H   VAL A 731      45.043   2.046  -6.857  1.00 22.48           H
ATOM   4034  HA  VAL A 731      42.298   2.674  -6.227  1.00 29.60           H
ATOM   4035  HB  VAL A 731      43.539   0.168  -7.408  1.00 27.67           H
ATOM   4036 HG11 VAL A 731      41.260  -0.432  -8.110  1.00 29.89           H
ATOM   4037 HG12 VAL A 731      41.325  -0.355  -6.351  1.00 29.89           H
ATOM   4038 HG13 VAL A 731      40.593   0.975  -7.245  1.00 29.89           H
ATOM   4039 HG21 VAL A 731      42.655   1.020  -9.499  1.00 30.43           H
ATOM   4040 HG22 VAL A 731      41.849   2.357  -8.702  1.00 30.43           H
ATOM   4041 HG23 VAL A 731      43.618   2.326  -8.797  1.00 30.43           H
ATOM   4042  N   ASN A 732      43.817   0.449  -4.276  1.00 19.12           N
ATOM   4043  CA  ASN A 732      43.680  -0.254  -2.998  1.00 18.57           C
ATOM   4044  C   ASN A 732      43.413   0.702  -1.842  1.00 14.08           C
ATOM   4045  O   ASN A 732      42.462   0.497  -1.094  1.00 20.21           O
ATOM   4046  CB  ASN A 732      44.884  -1.167  -2.722  1.00 16.99           C
ATOM   4047  CG  ASN A 732      44.543  -2.098  -1.558  1.00 17.58           C
ATOM   4048  OD1 ASN A 732      43.773  -3.039  -1.712  1.00 24.86           O
ATOM   4049  ND2 ASN A 732      45.055  -1.821  -0.369  1.00 21.93           N
ATOM   4050  H   ASN A 732      44.675   0.328  -4.797  1.00 22.95           H
ATOM   4051  HA  ASN A 732      42.804  -0.891  -3.050  1.00 22.28           H
ATOM   4052  HB2 ASN A 732      45.028  -1.775  -3.616  1.00 20.38           H
ATOM   4053  HB3 ASN A 732      45.774  -0.574  -2.507  1.00 20.38           H
ATOM   4054 HD21 ASN A 732      44.806  -2.407   0.416  1.00 26.32           H
ATOM   4055 HD22 ASN A 732      45.682  -1.038  -0.247  1.00 26.32           H
ATOM   4056  N   ILE A 733      44.213   1.758  -1.714  1.00 16.14           N
ATOM   4057  CA  ILE A 733      44.028   2.770  -0.688  1.00 20.93           C
ATOM   4058  C   ILE A 733      42.672   3.463  -0.866  1.00 22.61           C
ATOM   4059  O   ILE A 733      41.931   3.564   0.104  1.00 13.31           O
ATOM   4060  CB  ILE A 733      45.230   3.741  -0.670  1.00 17.69           C
ATOM   4061  CG1 ILE A 733      46.492   2.977  -0.202  1.00 23.33           C
ATOM   4062  CG2 ILE A 733      44.955   4.968   0.219  1.00 21.03           C
ATOM   4063  CD1 ILE A 733      47.796   3.702  -0.531  1.00 27.05           C
ATOM   4064  H   ILE A 733      44.959   1.891  -2.384  1.00 19.37           H
ATOM   4065  HA  ILE A 733      44.010   2.254   0.272  1.00 25.11           H
ATOM   4066  HB  ILE A 733      45.391   4.097  -1.689  1.00 21.23           H
ATOM   4067 HG12 ILE A 733      46.436   2.801   0.873  1.00 28.00           H
ATOM   4068 HG13 ILE A 733      46.547   2.004  -0.692  1.00 28.00           H
ATOM   4069 HG21 ILE A 733      45.827   5.620   0.242  1.00 25.24           H
ATOM   4070 HG22 ILE A 733      44.124   5.550  -0.181  1.00 25.24           H
ATOM   4071 HG23 ILE A 733      44.722   4.647   1.236  1.00 25.24           H
ATOM   4072 HD11 ILE A 733      48.637   3.069  -0.249  1.00 32.47           H
ATOM   4073 HD12 ILE A 733      47.843   3.903  -1.600  1.00 32.47           H
ATOM   4074 HD13 ILE A 733      47.859   4.643   0.011  1.00 32.47           H
ATOM   4075  N   ASN A 734      42.317   3.930  -2.072  1.00 12.85           N
ATOM   4076  CA  ASN A 734      41.148   4.791  -2.239  1.00  9.45           C
ATOM   4077  C   ASN A 734      39.809   4.036  -2.293  1.00 13.35           C
ATOM   4078  O   ASN A 734      38.774   4.635  -2.011  1.00 13.80           O
ATOM   4079  CB  ASN A 734      41.376   5.771  -3.398  1.00 12.58           C
ATOM   4080  CG  ASN A 734      42.490   6.756  -3.032  1.00 20.07           C
ATOM   4081  OD1 ASN A 734      42.343   7.538  -2.099  1.00 21.63           O
ATOM   4082  ND2 ASN A 734      43.601   6.746  -3.754  1.00 20.32           N
ATOM   4083  H   ASN A 734      42.930   3.791  -2.865  1.00 15.42           H
ATOM   4084  HA  ASN A 734      41.090   5.412  -1.345  1.00 11.34           H
ATOM   4085  HB2 ASN A 734      41.594   5.236  -4.322  1.00 15.10           H
ATOM   4086  HB3 ASN A 734      40.453   6.343  -3.500  1.00 15.10           H
ATOM   4087 HD21 ASN A 734      44.353   7.379  -3.524  1.00 24.38           H
ATOM   4088 HD22 ASN A 734      43.718   6.064  -4.489  1.00 24.38           H
ATOM   4089  N   LYS A 735      39.817   2.740  -2.628  1.00 16.90           N
ATOM   4090  CA  LYS A 735      38.643   1.879  -2.664  1.00 13.93           C
ATOM   4091  C   LYS A 735      38.497   1.091  -1.336  1.00 15.96           C
ATOM   4092  O   LYS A 735      37.515   1.236  -0.640  1.00 14.64           O
ATOM   4093  CB  LYS A 735      38.722   0.879  -3.838  1.00 16.46           C
ATOM   4094  CG  LYS A 735      37.591  -0.156  -3.870  1.00 18.69           C
ATOM   4095  CD  LYS A 735      37.828  -1.076  -5.074  1.00 11.87           C
ATOM   4096  CE  LYS A 735      36.955  -2.329  -5.105  1.00 13.10           C
ATOM   4097  NZ  LYS A 735      35.506  -1.993  -5.394  1.00 20.48           N1+
ATOM   4098  H   LYS A 735      40.703   2.334  -2.832  1.00 20.28           H
ATOM   4099  HA  LYS A 735      37.707   2.498  -2.777  1.00 16.71           H
ATOM   4100  HB2 LYS A 735      38.742   1.459  -4.786  1.00 19.75           H
ATOM   4101  HB3 LYS A 735      39.676   0.320  -3.799  1.00 19.75           H
ATOM   4102  HG2 LYS A 735      37.569  -0.737  -2.931  1.00 22.43           H
ATOM   4103  HG3 LYS A 735      36.608   0.343  -3.936  1.00 22.43           H
ATOM   4104  HD2 LYS A 735      37.693  -0.488  -6.014  1.00 14.25           H
ATOM   4105  HD3 LYS A 735      38.893  -1.390  -5.089  1.00 14.25           H
ATOM   4106  HE2 LYS A 735      37.323  -3.018  -5.907  1.00 15.72           H
ATOM   4107  HE3 LYS A 735      37.023  -2.897  -4.150  1.00 15.72           H
ATOM   4108  HZ1 LYS A 735      34.996  -2.779  -5.990  1.00 24.57           H
ATOM   4109  HZ2 LYS A 735      34.965  -1.890  -4.519  1.00 24.57           H
ATOM   4110  HZ3 LYS A 735      35.430  -1.099  -5.919  1.00 24.57           H
ATOM   4111  N   ASN A 736      39.508   0.257  -1.032  1.00 18.30           N
ATOM   4112  CA  ASN A 736      39.463  -0.738   0.043  1.00 21.45           C
ATOM   4113  C   ASN A 736      39.709  -0.158   1.426  1.00 19.72           C
ATOM   4114  O   ASN A 736      39.219  -0.752   2.381  1.00 19.12           O
ATOM   4115  CB  ASN A 736      40.389  -1.939  -0.230  1.00 16.93           C
ATOM   4116  CG  ASN A 736      39.959  -2.771  -1.433  1.00 21.79           C
ATOM   4117  OD1 ASN A 736      38.801  -2.752  -1.833  1.00 20.44           O
ATOM   4118  ND2 ASN A 736      40.863  -3.582  -1.975  1.00 26.93           N
ATOM   4119  H   ASN A 736      40.318   0.243  -1.635  1.00 21.96           H
ATOM   4120  HA  ASN A 736      38.448  -1.134   0.068  1.00 25.74           H
ATOM   4121  HB2 ASN A 736      41.424  -1.624  -0.339  1.00 20.32           H
ATOM   4122  HB3 ASN A 736      40.347  -2.591   0.639  1.00 20.32           H
ATOM   4123 HD21 ASN A 736      40.599  -4.171  -2.751  1.00 32.32           H
ATOM   4124 HD22 ASN A 736      41.815  -3.584  -1.633  1.00 32.32           H
ATOM   4125  N   LEU A 737      40.433   0.967   1.548  1.00 17.26           N
ATOM   4126  CA  LEU A 737      40.600   1.669   2.819  1.00 17.52           C
ATOM   4127  C   LEU A 737      39.634   2.853   2.887  1.00 19.31           C
ATOM   4128  O   LEU A 737      38.666   2.787   3.639  1.00 14.81           O
ATOM   4129  CB  LEU A 737      42.073   2.053   3.084  1.00 17.12           C
ATOM   4130  CG  LEU A 737      43.042   0.852   3.050  1.00 23.93           C
ATOM   4131  CD1 LEU A 737      44.476   1.357   3.261  1.00 22.01           C
ATOM   4132  CD2 LEU A 737      42.699  -0.195   4.127  1.00 25.49           C
ATOM   4133  H   LEU A 737      40.830   1.390   0.720  1.00 20.71           H
ATOM   4134  HA  LEU A 737      40.311   1.006   3.631  1.00 21.02           H
ATOM   4135  HB2 LEU A 737      42.404   2.793   2.362  1.00 20.55           H
ATOM   4136  HB3 LEU A 737      42.130   2.519   4.067  1.00 20.55           H
ATOM   4137  HG  LEU A 737      42.992   0.373   2.071  1.00 28.72           H
ATOM   4138 HD11 LEU A 737      45.175   0.523   3.184  1.00 26.41           H
ATOM   4139 HD12 LEU A 737      44.727   2.090   2.495  1.00 26.41           H
ATOM   4140 HD13 LEU A 737      44.574   1.820   4.243  1.00 26.41           H
ATOM   4141 HD21 LEU A 737      43.438  -0.995   4.105  1.00 30.59           H
ATOM   4142 HD22 LEU A 737      42.699   0.269   5.114  1.00 30.59           H
ATOM   4143 HD23 LEU A 737      41.725  -0.643   3.935  1.00 30.59           H
ATOM   4144  N   VAL A 738      39.866   3.916   2.104  1.00 16.76           N
ATOM   4145  CA  VAL A 738      39.106   5.159   2.209  1.00 10.01           C
ATOM   4146  C   VAL A 738      37.634   4.924   1.870  1.00 16.12           C
ATOM   4147  O   VAL A 738      36.782   5.359   2.635  1.00 13.56           O
ATOM   4148  CB  VAL A 738      39.739   6.291   1.384  1.00 12.77           C
ATOM   4149  CG1 VAL A 738      38.966   7.611   1.548  1.00 13.45           C
ATOM   4150  CG2 VAL A 738      41.197   6.534   1.805  1.00 18.58           C
ATOM   4151  H   VAL A 738      40.661   3.900   1.481  1.00 20.12           H
ATOM   4152  HA  VAL A 738      39.151   5.470   3.254  1.00 12.02           H
ATOM   4153  HB  VAL A 738      39.726   6.010   0.332  1.00 15.32           H
ATOM   4154 HG11 VAL A 738      39.426   8.382   0.930  1.00 16.15           H
ATOM   4155 HG12 VAL A 738      37.932   7.497   1.232  1.00 16.15           H
ATOM   4156 HG13 VAL A 738      38.984   7.931   2.589  1.00 16.15           H
ATOM   4157 HG21 VAL A 738      41.625   7.341   1.207  1.00 22.30           H
ATOM   4158 HG22 VAL A 738      41.239   6.805   2.860  1.00 22.30           H
ATOM   4159 HG23 VAL A 738      41.803   5.644   1.647  1.00 22.30           H
ATOM   4160  N   GLY A 739      37.322   4.211   0.783  1.00  8.70           N
ATOM   4161  CA  GLY A 739      35.940   3.974   0.353  1.00 13.26           C
ATOM   4162  C   GLY A 739      35.116   3.153   1.353  1.00 14.32           C
ATOM   4163  O   GLY A 739      33.974   3.503   1.648  1.00 11.33           O
ATOM   4164  H   GLY A 739      38.065   3.858   0.196  1.00 10.44           H
ATOM   4165  HA2 GLY A 739      35.449   4.938   0.219  1.00 15.92           H
ATOM   4166  HA3 GLY A 739      35.962   3.451  -0.598  1.00 15.92           H
ATOM   4167  N   SER A 740      35.691   2.071   1.888  1.00 13.21           N
ATOM   4168  CA  SER A 740      35.079   1.272   2.950  1.00 12.93           C
ATOM   4169  C   SER A 740      34.861   2.091   4.230  1.00 12.21           C
ATOM   4170  O   SER A 740      33.830   1.928   4.883  1.00 12.79           O
ATOM   4171  CB  SER A 740      35.957   0.055   3.241  1.00 16.64           C
ATOM   4172  OG  SER A 740      36.040  -0.763   2.096  1.00 19.54           O
ATOM   4173  H   SER A 740      36.619   1.810   1.582  1.00 15.86           H
ATOM   4174  HA  SER A 740      34.104   0.917   2.612  1.00 15.52           H
ATOM   4175  HB2 SER A 740      36.960   0.389   3.514  1.00 19.97           H
ATOM   4176  HB3 SER A 740      35.539  -0.520   4.068  1.00 19.97           H
ATOM   4177  HG  SER A 740      35.528  -1.562   2.261  1.00 23.45           H
ATOM   4178  N   ALA A 741      35.809   2.967   4.589  1.00 11.02           N
ATOM   4179  CA  ALA A 741      35.673   3.879   5.726  1.00 13.24           C
ATOM   4180  C   ALA A 741      34.523   4.881   5.539  1.00 15.20           C
ATOM   4181  O   ALA A 741      33.745   5.088   6.469  1.00 12.51           O
ATOM   4182  CB  ALA A 741      36.993   4.607   5.978  1.00 13.10           C
ATOM   4183  H   ALA A 741      36.644   3.044   4.023  1.00 13.22           H
ATOM   4184  HA  ALA A 741      35.458   3.278   6.610  1.00 15.89           H
ATOM   4185  HB1 ALA A 741      36.887   5.276   6.830  1.00 15.72           H
ATOM   4186  HB2 ALA A 741      37.782   3.884   6.181  1.00 15.72           H
ATOM   4187  HB3 ALA A 741      37.268   5.209   5.114  1.00 15.72           H
ATOM   4188  N   MET A 742      34.395   5.489   4.350  1.00 16.34           N
ATOM   4189  CA  MET A 742      33.298   6.404   4.012  1.00 15.66           C
ATOM   4190  C   MET A 742      31.938   5.691   4.086  1.00 17.51           C
ATOM   4191  O   MET A 742      30.950   6.312   4.471  1.00 15.55           O
ATOM   4192  CB  MET A 742      33.500   7.026   2.615  1.00 18.95           C
ATOM   4193  CG  MET A 742      34.753   7.908   2.486  1.00 23.45           C
ATOM   4194  SD  MET A 742      34.944   9.221   3.714  1.00 28.42           S
ATOM   4195  CE  MET A 742      33.682  10.328   3.029  1.00 31.06           C
ATOM   4196  H   MET A 742      35.074   5.286   3.629  1.00 19.61           H
ATOM   4197  HA  MET A 742      33.290   7.211   4.744  1.00 18.79           H
ATOM   4198  HB2 MET A 742      33.560   6.230   1.871  1.00 22.74           H
ATOM   4199  HB3 MET A 742      32.627   7.634   2.374  1.00 22.74           H
ATOM   4200  HG2 MET A 742      35.640   7.297   2.532  1.00 28.14           H
ATOM   4201  HG3 MET A 742      34.738   8.364   1.496  1.00 28.14           H
ATOM   4202  HE1 MET A 742      33.643  11.242   3.620  1.00 37.27           H
ATOM   4203  HE2 MET A 742      33.934  10.571   1.996  1.00 37.27           H
ATOM   4204  HE3 MET A 742      32.707   9.843   3.052  1.00 37.27           H
ATOM   4205  N   ALA A 743      31.887   4.403   3.712  1.00 12.39           N
ATOM   4206  CA  ALA A 743      30.691   3.558   3.755  1.00 15.03           C
ATOM   4207  C   ALA A 743      30.293   3.096   5.171  1.00 17.29           C
ATOM   4208  O   ALA A 743      29.225   2.510   5.337  1.00 13.75           O
ATOM   4209  CB  ALA A 743      30.934   2.351   2.843  1.00 14.97           C
ATOM   4210  H   ALA A 743      32.737   3.972   3.373  1.00 14.87           H
ATOM   4211  HA  ALA A 743      29.854   4.124   3.341  1.00 18.04           H
ATOM   4212  HB1 ALA A 743      30.032   1.747   2.797  1.00 17.97           H
ATOM   4213  HB2 ALA A 743      31.174   2.694   1.836  1.00 17.97           H
ATOM   4214  HB3 ALA A 743      31.755   1.743   3.218  1.00 17.97           H
ATOM   4215  N   GLY A 744      31.154   3.303   6.179  1.00 14.79           N
ATOM   4216  CA  GLY A 744      30.937   2.839   7.544  1.00 12.10           C
ATOM   4217  C   GLY A 744      30.990   1.315   7.641  1.00 15.57           C
ATOM   4218  O   GLY A 744      30.128   0.706   8.267  1.00 19.99           O
ATOM   4219  H   GLY A 744      32.024   3.779   5.981  1.00 17.74           H
ATOM   4220  HA2 GLY A 744      31.705   3.260   8.193  1.00 14.52           H
ATOM   4221  HA3 GLY A 744      29.958   3.179   7.880  1.00 14.52           H
ATOM   4222  N   SER A 745      32.001   0.703   7.021  1.00 20.43           N
ATOM   4223  CA  SER A 745      32.217  -0.735   7.038  1.00 19.82           C
ATOM   4224  C   SER A 745      32.980  -1.172   8.294  1.00 23.58           C
ATOM   4225  O   SER A 745      33.916  -0.502   8.719  1.00 26.88           O
ATOM   4226  CB  SER A 745      32.980  -1.109   5.764  1.00 19.66           C
ATOM   4227  OG  SER A 745      33.236  -2.490   5.757  1.00 28.56           O
ATOM   4228  H   SER A 745      32.673   1.266   6.514  1.00 24.51           H
ATOM   4229  HA  SER A 745      31.252  -1.239   7.010  1.00 23.78           H
ATOM   4230  HB2 SER A 745      32.393  -0.842   4.883  1.00 23.59           H
ATOM   4231  HB3 SER A 745      33.931  -0.578   5.744  1.00 23.59           H
ATOM   4232  HG  SER A 745      32.398  -2.945   5.616  1.00 34.28           H
ATOM   4233  N   ILE A 746      32.609  -2.336   8.844  1.00 24.33           N
ATOM   4234  CA  ILE A 746      33.397  -3.084   9.824  1.00 21.89           C
ATOM   4235  C   ILE A 746      33.775  -4.405   9.152  1.00 19.27           C
ATOM   4236  O   ILE A 746      32.907  -5.225   8.861  1.00 25.53           O
ATOM   4237  CB  ILE A 746      32.618  -3.310  11.143  1.00 30.36           C
ATOM   4238  CG1 ILE A 746      32.053  -2.022  11.790  1.00 39.15           C
ATOM   4239  CG2 ILE A 746      33.508  -4.075  12.143  1.00 23.80           C
ATOM   4240  CD1 ILE A 746      33.097  -0.998  12.255  1.00 46.88           C
ATOM   4241  H   ILE A 746      31.824  -2.822   8.436  1.00 29.20           H
ATOM   4242  HA  ILE A 746      34.314  -2.540  10.056  1.00 26.26           H
ATOM   4243  HB  ILE A 746      31.764  -3.952  10.918  1.00 36.43           H
ATOM   4244 HG12 ILE A 746      31.378  -1.533  11.086  1.00 46.98           H
ATOM   4245 HG13 ILE A 746      31.450  -2.304  12.654  1.00 46.98           H
ATOM   4246 HG21 ILE A 746      32.978  -4.188  13.087  1.00 28.56           H
ATOM   4247 HG22 ILE A 746      33.743  -5.069  11.763  1.00 28.56           H
ATOM   4248 HG23 ILE A 746      34.441  -3.538  12.320  1.00 28.56           H
ATOM   4249 HD11 ILE A 746      32.588  -0.166  12.737  1.00 56.25           H
ATOM   4250 HD12 ILE A 746      33.773  -1.442  12.982  1.00 56.25           H
ATOM   4251 HD13 ILE A 746      33.665  -0.620  11.405  1.00 56.25           H
ATOM   4252  N   GLY A 747      35.072  -4.604   8.892  1.00 16.14           N
ATOM   4253  CA  GLY A 747      35.601  -5.849   8.344  1.00 18.62           C
ATOM   4254  C   GLY A 747      35.508  -5.989   6.825  1.00 16.30           C
ATOM   4255  O   GLY A 747      35.931  -7.019   6.309  1.00 20.22           O
ATOM   4256  H   GLY A 747      35.735  -3.883   9.133  1.00 19.36           H
ATOM   4257  HA2 GLY A 747      36.656  -5.899   8.604  1.00 22.35           H
ATOM   4258  HA3 GLY A 747      35.074  -6.691   8.792  1.00 22.35           H
ATOM   4259  N   GLY A 748      35.010  -4.977   6.102  1.00 18.65           N
ATOM   4260  CA  GLY A 748      34.827  -5.014   4.651  1.00 13.05           C
ATOM   4261  C   GLY A 748      35.853  -4.161   3.903  1.00 18.45           C
ATOM   4262  O   GLY A 748      35.472  -3.427   2.993  1.00 17.49           O
ATOM   4263  H   GLY A 748      34.717  -4.136   6.579  1.00 22.38           H
ATOM   4264  HA2 GLY A 748      34.885  -6.036   4.279  1.00 15.66           H
ATOM   4265  HA3 GLY A 748      33.837  -4.625   4.423  1.00 15.66           H
ATOM   4266  N   TYR A 749      37.140  -4.297   4.254  1.00 10.81           N
ATOM   4267  CA  TYR A 749      38.259  -3.534   3.697  1.00 16.19           C
ATOM   4268  C   TYR A 749      38.929  -4.294   2.543  1.00 14.58           C
ATOM   4269  O   TYR A 749      40.146  -4.470   2.510  1.00 16.28           O
ATOM   4270  CB  TYR A 749      39.233  -3.164   4.830  1.00 10.75           C
ATOM   4271  CG  TYR A 749      38.595  -2.242   5.844  1.00 18.11           C
ATOM   4272  CD1 TYR A 749      37.906  -2.765   6.959  1.00 15.78           C
ATOM   4273  CD2 TYR A 749      38.629  -0.854   5.627  1.00 23.57           C
ATOM   4274  CE1 TYR A 749      37.205  -1.898   7.816  1.00 14.35           C
ATOM   4275  CE2 TYR A 749      37.933   0.017   6.478  1.00 30.53           C
ATOM   4276  CZ  TYR A 749      37.204  -0.508   7.564  1.00 25.39           C
ATOM   4277  OH  TYR A 749      36.534   0.339   8.387  1.00 43.40           O
ATOM   4278  H   TYR A 749      37.372  -4.981   4.961  1.00 12.98           H
ATOM   4279  HA  TYR A 749      37.865  -2.605   3.286  1.00 19.43           H
ATOM   4280  HB2 TYR A 749      39.568  -4.074   5.327  1.00 12.89           H
ATOM   4281  HB3 TYR A 749      40.100  -2.658   4.403  1.00 12.89           H
ATOM   4282  HD1 TYR A 749      37.902  -3.830   7.146  1.00 18.93           H
ATOM   4283  HD2 TYR A 749      39.175  -0.449   4.795  1.00 28.29           H
ATOM   4284  HE1 TYR A 749      36.685  -2.286   8.677  1.00 17.22           H
ATOM   4285  HE2 TYR A 749      37.949   1.083   6.300  1.00 36.64           H
ATOM   4286  HH  TYR A 749      35.797  -0.081   8.838  1.00 52.08           H
ATOM   4287  N   ASN A 750      38.111  -4.732   1.584  1.00 13.74           N
ATOM   4288  CA  ASN A 750      38.486  -5.604   0.472  1.00 19.79           C
ATOM   4289  C   ASN A 750      37.530  -5.367  -0.708  1.00 14.72           C
ATOM   4290  O   ASN A 750      36.478  -4.740  -0.559  1.00 13.72           O
ATOM   4291  CB  ASN A 750      38.446  -7.078   0.940  1.00 15.85           C
ATOM   4292  CG  ASN A 750      37.032  -7.536   1.304  1.00 15.02           C
ATOM   4293  OD1 ASN A 750      36.267  -7.956   0.440  1.00 13.67           O
ATOM   4294  ND2 ASN A 750      36.658  -7.430   2.575  1.00  9.59           N
ATOM   4295  H   ASN A 750      37.128  -4.510   1.665  1.00 16.49           H
ATOM   4296  HA  ASN A 750      39.499  -5.368   0.143  1.00 23.75           H
ATOM   4297  HB2 ASN A 750      38.790  -7.689   0.107  1.00 19.02           H
ATOM   4298  HB3 ASN A 750      39.121  -7.210   1.787  1.00 19.02           H
ATOM   4299 HD21 ASN A 750      35.727  -7.711   2.846  1.00 11.50           H
ATOM   4300 HD22 ASN A 750      37.317  -7.098   3.265  1.00 11.50           H
ATOM   4301  N   ALA A 751      37.905  -5.869  -1.884  1.00 11.32           N
ATOM   4302  CA  ALA A 751      37.132  -5.729  -3.106  1.00 14.38           C
ATOM   4303  C   ALA A 751      35.968  -6.772  -3.197  1.00 15.04           C
ATOM   4304  O   ALA A 751      34.816  -6.370  -3.405  1.00 17.12           O
ATOM   4305  CB  ALA A 751      38.008  -5.836  -4.352  1.00 13.01           C
ATOM   4306  H   ALA A 751      38.750  -6.399  -1.905  1.00 13.59           H
ATOM   4307  HA  ALA A 751      36.618  -4.723  -3.116  1.00 17.25           H
ATOM   4308  HB1 ALA A 751      37.423  -5.735  -5.278  1.00 15.61           H
ATOM   4309  HB2 ALA A 751      38.781  -5.060  -4.344  1.00 15.61           H
ATOM   4310  HB3 ALA A 751      38.539  -6.793  -4.425  1.00 15.61           H
ATOM   4311  N   HIS A 752      36.207  -8.117  -3.056  1.00 19.24           N
ATOM   4312  CA  HIS A 752      35.123  -9.114  -3.313  1.00 17.36           C
ATOM   4313  C   HIS A 752      35.497 -10.522  -2.801  1.00 14.20           C
ATOM   4314  O   HIS A 752      35.189 -11.524  -3.404  1.00 14.22           O
ATOM   4315  CB  HIS A 752      34.722  -9.143  -4.795  1.00 15.65           C
ATOM   4316  CG  HIS A 752      35.730  -9.817  -5.648  1.00 16.21           C
ATOM   4317  ND1 HIS A 752      35.338 -10.776  -6.588  1.00 17.47           N
ATOM   4318  CD2 HIS A 752      37.115  -9.633  -5.707  1.00 10.62           C
ATOM   4319  CE1 HIS A 752      36.463 -11.172  -7.228  1.00 16.62           C
ATOM   4320  NE2 HIS A 752      37.567 -10.483  -6.728  1.00 16.64           N
ATOM   4321  H   HIS A 752      37.159  -8.462  -2.949  1.00 23.08           H
ATOM   4322  HA  HIS A 752      34.223  -8.776  -2.711  1.00 20.83           H
ATOM   4323  HB2 HIS A 752      34.532  -8.110  -5.164  1.00 18.78           H
ATOM   4324  HB3 HIS A 752      33.740  -9.677  -4.890  1.00 18.78           H
ATOM   4325  HD2 HIS A 752      37.763  -8.992  -5.149  1.00 12.74           H
ATOM   4326  HE1 HIS A 752      36.515 -11.919  -8.012  1.00 19.94           H
ATOM   4327  HE2 HIS A 752      38.524 -10.568  -7.024  1.00 19.97           H
ATOM   4328  N   ALA A 753      36.089 -10.532  -1.592  1.00 13.38           N
ATOM   4329  CA  ALA A 753      36.369 -11.731  -0.803  1.00 15.55           C
ATOM   4330  C   ALA A 753      35.146 -12.641  -0.678  1.00 14.27           C
ATOM   4331  O   ALA A 753      35.294 -13.855  -0.761  1.00 16.46           O
ATOM   4332  CB  ALA A 753      36.883 -11.338   0.586  1.00 13.76           C
ATOM   4333  H   ALA A 753      36.317  -9.644  -1.166  1.00 16.05           H
ATOM   4334  HA  ALA A 753      37.155 -12.290  -1.310  1.00 18.66           H
ATOM   4335  HB1 ALA A 753      37.137 -12.233   1.154  1.00 16.51           H
ATOM   4336  HB2 ALA A 753      37.772 -10.715   0.488  1.00 16.51           H
ATOM   4337  HB3 ALA A 753      36.115 -10.785   1.128  1.00 16.51           H
ATOM   4338  N   ALA A 754      33.949 -12.069  -0.497  1.00 13.06           N
ATOM   4339  CA  ALA A 754      32.702 -12.812  -0.396  1.00 14.62           C
ATOM   4340  C   ALA A 754      32.418 -13.685  -1.615  1.00 15.26           C
ATOM   4341  O   ALA A 754      31.841 -14.751  -1.458  1.00 13.26           O
ATOM   4342  CB  ALA A 754      31.546 -11.847  -0.135  1.00 14.24           C
ATOM   4343  H   ALA A 754      33.901 -11.063  -0.410  1.00 15.67           H
ATOM   4344  HA  ALA A 754      32.791 -13.489   0.447  1.00 17.55           H
ATOM   4345  HB1 ALA A 754      30.609 -12.396  -0.073  1.00 17.09           H
ATOM   4346  HB2 ALA A 754      31.711 -11.308   0.798  1.00 17.09           H
ATOM   4347  HB3 ALA A 754      31.479 -11.136  -0.956  1.00 17.09           H
ATOM   4348  N   ASN A 755      32.814 -13.263  -2.814  1.00 14.38           N
ATOM   4349  CA  ASN A 755      32.582 -14.033  -4.034  1.00 15.26           C
ATOM   4350  C   ASN A 755      33.364 -15.366  -4.032  1.00 13.19           C
ATOM   4351  O   ASN A 755      32.848 -16.392  -4.412  1.00 17.03           O
ATOM   4352  CB  ASN A 755      33.046 -13.260  -5.282  1.00 16.06           C
ATOM   4353  CG  ASN A 755      31.946 -12.367  -5.797  1.00 20.90           C
ATOM   4354  OD1 ASN A 755      30.764 -12.543  -5.488  1.00 19.88           O
ATOM   4355  ND2 ASN A 755      32.318 -11.302  -6.590  1.00 17.77           N
ATOM   4356  H   ASN A 755      33.362 -12.436  -2.856  1.00 17.26           H
ATOM   4357  HA  ASN A 755      31.481 -14.272  -4.132  1.00 18.31           H
ATOM   4358  HB2 ASN A 755      33.973 -12.677  -5.062  1.00 19.28           H
ATOM   4359  HB3 ASN A 755      33.323 -13.964  -6.103  1.00 19.28           H
ATOM   4360 HD21 ASN A 755      31.623 -10.780  -7.152  1.00 21.32           H
ATOM   4361 HD22 ASN A 755      33.277 -11.206  -6.922  1.00 21.32           H
ATOM   4362  N   ILE A 756      34.639 -15.290  -3.605  1.00 16.99           N
ATOM   4363  CA  ILE A 756      35.554 -16.423  -3.546  1.00 11.59           C
ATOM   4364  C   ILE A 756      35.151 -17.346  -2.407  1.00 18.18           C
ATOM   4365  O   ILE A 756      35.065 -18.557  -2.622  1.00 20.37           O
ATOM   4366  CB  ILE A 756      37.034 -15.969  -3.438  1.00 17.37           C
ATOM   4367  CG1 ILE A 756      37.651 -15.508  -4.777  1.00 19.00           C
ATOM   4368  CG2 ILE A 756      37.901 -17.121  -2.892  1.00 15.10           C
ATOM   4369  CD1 ILE A 756      37.117 -14.187  -5.321  1.00 24.21           C
ATOM   4370  H   ILE A 756      34.998 -14.392  -3.310  1.00 20.39           H
ATOM   4371  HA  ILE A 756      35.449 -16.981  -4.477  1.00 13.91           H
ATOM   4372  HB  ILE A 756      37.090 -15.142  -2.729  1.00 20.85           H
ATOM   4373 HG12 ILE A 756      38.725 -15.372  -4.642  1.00 22.80           H
ATOM   4374 HG13 ILE A 756      37.511 -16.285  -5.529  1.00 22.80           H
ATOM   4375 HG21 ILE A 756      38.947 -16.847  -2.929  1.00 18.12           H
ATOM   4376 HG22 ILE A 756      37.662 -17.334  -1.849  1.00 18.12           H
ATOM   4377 HG23 ILE A 756      37.755 -18.020  -3.492  1.00 18.12           H
ATOM   4378 HD11 ILE A 756      37.625 -13.959  -6.258  1.00 29.05           H
ATOM   4379 HD12 ILE A 756      36.052 -14.258  -5.522  1.00 29.05           H
ATOM   4380 HD13 ILE A 756      37.304 -13.387  -4.605  1.00 29.05           H
ATOM   4381  N   VAL A 757      34.940 -16.780  -1.207  1.00 13.12           N
ATOM   4382  CA  VAL A 757      34.483 -17.525  -0.046  1.00 15.92           C
ATOM   4383  C   VAL A 757      33.220 -18.298  -0.408  1.00 14.72           C
ATOM   4384  O   VAL A 757      33.189 -19.506  -0.200  1.00 16.78           O
ATOM   4385  CB  VAL A 757      34.283 -16.605   1.174  1.00 16.27           C
ATOM   4386  CG1 VAL A 757      33.573 -17.314   2.334  1.00 21.41           C
ATOM   4387  CG2 VAL A 757      35.641 -16.112   1.695  1.00 15.64           C
ATOM   4388  H   VAL A 757      35.063 -15.782  -1.107  1.00 15.74           H
ATOM   4389  HA  VAL A 757      35.259 -18.249   0.206  1.00 19.10           H
ATOM   4390  HB  VAL A 757      33.684 -15.741   0.883  1.00 19.52           H
ATOM   4391 HG11 VAL A 757      33.466 -16.626   3.172  1.00 25.69           H
ATOM   4392 HG12 VAL A 757      32.577 -17.642   2.038  1.00 25.69           H
ATOM   4393 HG13 VAL A 757      34.158 -18.177   2.650  1.00 25.69           H
ATOM   4394 HG21 VAL A 757      35.487 -15.427   2.528  1.00 18.77           H
ATOM   4395 HG22 VAL A 757      36.243 -16.955   2.033  1.00 18.77           H
ATOM   4396 HG23 VAL A 757      36.186 -15.588   0.912  1.00 18.77           H
ATOM   4397  N   THR A 758      32.209 -17.635  -0.977  1.00 12.80           N
ATOM   4398  CA  THR A 758      30.943 -18.287  -1.307  1.00 18.32           C
ATOM   4399  C   THR A 758      31.139 -19.414  -2.322  1.00 14.90           C
ATOM   4400  O   THR A 758      30.578 -20.494  -2.133  1.00 18.04           O
ATOM   4401  CB  THR A 758      29.882 -17.271  -1.762  1.00 15.24           C
ATOM   4402  OG1 THR A 758      29.681 -16.305  -0.761  1.00 15.92           O
ATOM   4403  CG2 THR A 758      28.517 -17.930  -1.964  1.00 16.59           C
ATOM   4404  H   THR A 758      32.297 -16.642  -1.143  1.00 15.36           H
ATOM   4405  HA  THR A 758      30.583 -18.724  -0.375  1.00 21.99           H
ATOM   4406  HB  THR A 758      30.199 -16.787  -2.687  1.00 18.28           H
ATOM   4407  HG1 THR A 758      30.499 -15.811  -0.641  1.00 19.10           H
ATOM   4408 HG21 THR A 758      27.795 -17.157  -2.217  1.00 19.90           H
ATOM   4409 HG22 THR A 758      28.555 -18.656  -2.775  1.00 19.90           H
ATOM   4410 HG23 THR A 758      28.194 -18.416  -1.042  1.00 19.90           H
ATOM   4411  N   ALA A 759      31.934 -19.179  -3.375  1.00 14.09           N
ATOM   4412  CA  ALA A 759      32.154 -20.165  -4.427  1.00 15.21           C
ATOM   4413  C   ALA A 759      32.842 -21.434  -3.911  1.00 15.42           C
ATOM   4414  O   ALA A 759      32.394 -22.538  -4.224  1.00 15.02           O
ATOM   4415  CB  ALA A 759      32.910 -19.523  -5.590  1.00 14.19           C
ATOM   4416  H   ALA A 759      32.376 -18.275  -3.474  1.00 16.90           H
ATOM   4417  HA  ALA A 759      31.172 -20.452  -4.793  1.00 18.26           H
ATOM   4418  HB1 ALA A 759      32.982 -20.239  -6.406  1.00 17.03           H
ATOM   4419  HB2 ALA A 759      32.371 -18.644  -5.944  1.00 17.03           H
ATOM   4420  HB3 ALA A 759      33.912 -19.228  -5.274  1.00 17.03           H
ATOM   4421  N   ILE A 760      33.894 -21.287  -3.091  1.00 14.24           N
ATOM   4422  CA  ILE A 760      34.555 -22.411  -2.430  1.00 16.23           C
ATOM   4423  C   ILE A 760      33.602 -23.122  -1.478  1.00 20.21           C
ATOM   4424  O   ILE A 760      33.621 -24.350  -1.415  1.00 24.41           O
ATOM   4425  CB  ILE A 760      35.858 -21.979  -1.725  1.00 14.21           C
ATOM   4426  CG1 ILE A 760      36.889 -21.496  -2.768  1.00 16.89           C
ATOM   4427  CG2 ILE A 760      36.426 -23.149  -0.889  1.00 21.30           C
ATOM   4428  CD1 ILE A 760      38.107 -20.803  -2.150  1.00 18.84           C
ATOM   4429  H   ILE A 760      34.210 -20.352  -2.865  1.00 17.09           H
ATOM   4430  HA  ILE A 760      34.829 -23.127  -3.207  1.00 19.47           H
ATOM   4431  HB  ILE A 760      35.621 -21.154  -1.052  1.00 17.05           H
ATOM   4432 HG12 ILE A 760      37.224 -22.350  -3.359  1.00 20.26           H
ATOM   4433 HG13 ILE A 760      36.427 -20.786  -3.454  1.00 20.26           H
ATOM   4434 HG21 ILE A 760      37.398 -22.900  -0.472  1.00 25.56           H
ATOM   4435 HG22 ILE A 760      35.768 -23.373  -0.050  1.00 25.56           H
ATOM   4436 HG23 ILE A 760      36.531 -24.035  -1.515  1.00 25.56           H
ATOM   4437 HD11 ILE A 760      38.746 -20.440  -2.953  1.00 22.60           H
ATOM   4438 HD12 ILE A 760      37.781 -19.958  -1.542  1.00 22.60           H
ATOM   4439 HD13 ILE A 760      38.688 -21.493  -1.542  1.00 22.60           H
ATOM   4440  N   TYR A 761      32.808 -22.362  -0.718  1.00 19.16           N
ATOM   4441  CA  TYR A 761      31.950 -22.895   0.326  1.00 16.81           C
ATOM   4442  C   TYR A 761      30.886 -23.819  -0.243  1.00 12.53           C
ATOM   4443  O   TYR A 761      30.681 -24.903   0.302  1.00 16.15           O
ATOM   4444  CB  TYR A 761      31.346 -21.770   1.184  1.00 12.27           C
ATOM   4445  CG  TYR A 761      32.221 -21.267   2.323  1.00 14.88           C
ATOM   4446  CD1 TYR A 761      33.631 -21.288   2.243  1.00 23.75           C
ATOM   4447  CD2 TYR A 761      31.608 -20.814   3.506  1.00 17.67           C
ATOM   4448  CE1 TYR A 761      34.411 -20.866   3.329  1.00 14.45           C
ATOM   4449  CE2 TYR A 761      32.383 -20.416   4.610  1.00 20.14           C
ATOM   4450  CZ  TYR A 761      33.790 -20.444   4.522  1.00 17.98           C
ATOM   4451  OH  TYR A 761      34.557 -20.056   5.576  1.00 19.22           O
ATOM   4452  H   TYR A 761      32.843 -21.357  -0.826  1.00 22.99           H
ATOM   4453  HA  TYR A 761      32.574 -23.503   0.979  1.00 20.17           H
ATOM   4454  HB2 TYR A 761      31.075 -20.931   0.546  1.00 14.73           H
ATOM   4455  HB3 TYR A 761      30.414 -22.132   1.620  1.00 14.73           H
ATOM   4456  HD1 TYR A 761      34.134 -21.609   1.345  1.00 28.51           H
ATOM   4457  HD2 TYR A 761      30.532 -20.791   3.578  1.00 21.20           H
ATOM   4458  HE1 TYR A 761      35.486 -20.853   3.245  1.00 17.34           H
ATOM   4459  HE2 TYR A 761      31.902 -20.092   5.522  1.00 24.17           H
ATOM   4460  HH  TYR A 761      34.027 -19.826   6.343  1.00 23.06           H
ATOM   4461  N   ILE A 762      30.233 -23.409  -1.336  1.00 20.41           N
ATOM   4462  CA  ILE A 762      29.197 -24.200  -1.991  1.00 18.05           C
ATOM   4463  C   ILE A 762      29.813 -25.464  -2.602  1.00 18.51           C
ATOM   4464  O   ILE A 762      29.210 -26.530  -2.496  1.00 25.44           O
ATOM   4465  CB  ILE A 762      28.405 -23.340  -3.006  1.00 17.01           C
ATOM   4466  CG1 ILE A 762      27.633 -22.198  -2.304  1.00 17.20           C
ATOM   4467  CG2 ILE A 762      27.417 -24.213  -3.801  1.00 15.27           C
ATOM   4468  CD1 ILE A 762      27.028 -21.181  -3.285  1.00 18.09           C
ATOM   4469  H   ILE A 762      30.466 -22.509  -1.737  1.00 24.50           H
ATOM   4470  HA  ILE A 762      28.492 -24.517  -1.220  1.00 21.66           H
ATOM   4471  HB  ILE A 762      29.114 -22.887  -3.699  1.00 20.42           H
ATOM   4472 HG12 ILE A 762      26.832 -22.621  -1.696  1.00 20.64           H
ATOM   4473 HG13 ILE A 762      28.298 -21.655  -1.634  1.00 20.64           H
ATOM   4474 HG21 ILE A 762      26.905 -23.623  -4.559  1.00 18.32           H
ATOM   4475 HG22 ILE A 762      27.938 -25.013  -4.328  1.00 18.32           H
ATOM   4476 HG23 ILE A 762      26.683 -24.645  -3.123  1.00 18.32           H
ATOM   4477 HD11 ILE A 762      26.601 -20.351  -2.723  1.00 21.71           H
ATOM   4478 HD12 ILE A 762      27.804 -20.801  -3.950  1.00 21.71           H
ATOM   4479 HD13 ILE A 762      26.233 -21.634  -3.875  1.00 21.71           H
ATOM   4480  N   ALA A 763      31.001 -25.368  -3.219  1.00 19.83           N
ATOM   4481  CA  ALA A 763      31.669 -26.525  -3.814  1.00 25.23           C
ATOM   4482  C   ALA A 763      32.094 -27.564  -2.763  1.00 25.65           C
ATOM   4483  O   ALA A 763      32.022 -28.758  -3.038  1.00 27.80           O
ATOM   4484  CB  ALA A 763      32.864 -26.076  -4.661  1.00 14.99           C
ATOM   4485  H   ALA A 763      31.461 -24.469  -3.273  1.00 23.79           H
ATOM   4486  HA  ALA A 763      30.959 -27.002  -4.489  1.00 30.28           H
ATOM   4487  HB1 ALA A 763      33.318 -26.943  -5.137  1.00 17.98           H
ATOM   4488  HB2 ALA A 763      32.535 -25.387  -5.437  1.00 17.98           H
ATOM   4489  HB3 ALA A 763      33.611 -25.583  -4.037  1.00 17.98           H
ATOM   4490  N   CYS A 764      32.563 -27.116  -1.591  1.00 22.22           N
ATOM   4491  CA  CYS A 764      33.214 -27.950  -0.573  1.00 21.55           C
ATOM   4492  C   CYS A 764      32.302 -28.387   0.574  1.00 18.20           C
ATOM   4493  O   CYS A 764      32.793 -28.976   1.533  1.00 23.70           O
ATOM   4494  CB  CYS A 764      34.473 -27.249  -0.045  1.00 17.73           C
ATOM   4495  SG  CYS A 764      35.723 -27.170  -1.353  1.00 28.67           S
ATOM   4496  H   CYS A 764      32.594 -26.115  -1.447  1.00 26.66           H
ATOM   4497  HA  CYS A 764      33.558 -28.867  -1.054  1.00 25.86           H
ATOM   4498  HB2 CYS A 764      34.224 -26.242   0.289  1.00 21.27           H
ATOM   4499  HB3 CYS A 764      34.886 -27.799   0.795  1.00 21.27           H
ATOM   4500  HG  CYS A 764      36.674 -26.592  -0.614  1.00 34.40           H
ATOM   4501  N   GLY A 765      30.995 -28.110   0.493  1.00 16.26           N
ATOM   4502  CA  GLY A 765      30.007 -28.544   1.477  1.00 11.98           C
ATOM   4503  C   GLY A 765      30.058 -27.774   2.795  1.00 24.43           C
ATOM   4504  O   GLY A 765      29.672 -28.322   3.828  1.00 23.91           O
ATOM   4505  H   GLY A 765      30.659 -27.611  -0.319  1.00 19.51           H
ATOM   4506  HA2 GLY A 765      29.008 -28.437   1.060  1.00 14.38           H
ATOM   4507  HA3 GLY A 765      30.195 -29.593   1.706  1.00 14.38           H
ATOM   4508  N   GLN A 766      30.496 -26.513   2.757  1.00 16.66           N
ATOM   4509  CA  GLN A 766      30.484 -25.607   3.899  1.00 20.21           C
ATOM   4510  C   GLN A 766      29.085 -24.999   4.062  1.00 25.35           C
ATOM   4511  O   GLN A 766      28.185 -25.204   3.243  1.00 25.18           O
ATOM   4512  CB  GLN A 766      31.539 -24.502   3.711  1.00 23.18           C
ATOM   4513  CG  GLN A 766      32.943 -25.008   3.354  1.00 20.42           C
ATOM   4514  CD  GLN A 766      33.451 -26.027   4.369  1.00 21.64           C
ATOM   4515  OE1 GLN A 766      33.524 -25.757   5.565  1.00 23.84           O
ATOM   4516  NE2 GLN A 766      33.799 -27.218   3.899  1.00 24.49           N
ATOM   4517  H   GLN A 766      30.752 -26.118   1.863  1.00 20.00           H
ATOM   4518  HA  GLN A 766      30.734 -26.157   4.807  1.00 24.26           H
ATOM   4519  HB2 GLN A 766      31.197 -23.850   2.914  1.00 27.82           H
ATOM   4520  HB3 GLN A 766      31.609 -23.906   4.622  1.00 27.82           H
ATOM   4521  HG2 GLN A 766      32.963 -25.414   2.341  1.00 24.50           H
ATOM   4522  HG3 GLN A 766      33.592 -24.133   3.413  1.00 24.50           H
ATOM   4523 HE21 GLN A 766      33.687 -27.438   2.920  1.00 29.38           H
ATOM   4524 HE22 GLN A 766      34.151 -27.910   4.545  1.00 29.38           H
ATOM   4525  N   ASP A 767      28.904 -24.248   5.144  1.00 25.65           N
ATOM   4526  CA  ASP A 767      27.682 -23.504   5.389  1.00 26.40           C
ATOM   4527  C   ASP A 767      27.858 -22.141   4.698  1.00 23.72           C
ATOM   4528  O   ASP A 767      28.585 -21.277   5.190  1.00 18.88           O
ATOM   4529  CB  ASP A 767      27.489 -23.444   6.910  1.00 18.55           C
ATOM   4530  CG  ASP A 767      26.106 -22.973   7.344  1.00 39.84           C
ATOM   4531  OD1 ASP A 767      25.397 -22.362   6.512  1.00 37.91           O
ATOM   4532  OD2 ASP A 767      25.779 -23.246   8.521  1.00 34.00           O1-
ATOM   4533  H   ASP A 767      29.675 -24.092   5.775  1.00 30.78           H
ATOM   4534  HA  ASP A 767      26.833 -24.035   4.954  1.00 31.68           H
ATOM   4535  HB2 ASP A 767      27.704 -24.405   7.381  1.00 22.26           H
ATOM   4536  HB3 ASP A 767      28.214 -22.753   7.341  1.00 22.26           H
ATOM   4537  N   ALA A 768      27.220 -21.957   3.531  1.00 20.17           N
ATOM   4538  CA  ALA A 768      27.341 -20.733   2.738  1.00 20.89           C
ATOM   4539  C   ALA A 768      26.791 -19.490   3.462  1.00 17.73           C
ATOM   4540  O   ALA A 768      27.227 -18.379   3.169  1.00 14.22           O
ATOM   4541  CB  ALA A 768      26.683 -20.933   1.372  1.00 13.97           C
ATOM   4542  H   ALA A 768      26.660 -22.708   3.154  1.00 24.21           H
ATOM   4543  HA  ALA A 768      28.402 -20.559   2.553  1.00 25.07           H
ATOM   4544  HB1 ALA A 768      26.771 -20.023   0.777  1.00 16.77           H
ATOM   4545  HB2 ALA A 768      27.176 -21.747   0.841  1.00 16.77           H
ATOM   4546  HB3 ALA A 768      25.629 -21.180   1.502  1.00 16.77           H
ATOM   4547  N   ALA A 769      25.862 -19.655   4.412  1.00 15.58           N
ATOM   4548  CA  ALA A 769      25.356 -18.560   5.236  1.00 19.11           C
ATOM   4549  C   ALA A 769      26.441 -17.956   6.147  1.00 21.28           C
ATOM   4550  O   ALA A 769      26.325 -16.795   6.543  1.00 15.90           O
ATOM   4551  CB  ALA A 769      24.153 -19.057   6.043  1.00 14.91           C
ATOM   4552  H   ALA A 769      25.544 -20.589   4.634  1.00 18.70           H
ATOM   4553  HA  ALA A 769      25.002 -17.775   4.568  1.00 22.93           H
ATOM   4554  HB1 ALA A 769      23.750 -18.243   6.645  1.00 17.89           H
ATOM   4555  HB2 ALA A 769      23.380 -19.417   5.364  1.00 17.89           H
ATOM   4556  HB3 ALA A 769      24.455 -19.874   6.693  1.00 17.89           H
ATOM   4557  N   GLN A 770      27.499 -18.719   6.466  1.00 18.56           N
ATOM   4558  CA  GLN A 770      28.656 -18.225   7.218  1.00 19.47           C
ATOM   4559  C   GLN A 770      29.568 -17.303   6.410  1.00 16.61           C
ATOM   4560  O   GLN A 770      30.519 -16.768   6.967  1.00 16.84           O
ATOM   4561  CB  GLN A 770      29.423 -19.379   7.887  1.00 21.51           C
ATOM   4562  CG  GLN A 770      28.609 -19.929   9.068  1.00 24.98           C
ATOM   4563  CD  GLN A 770      29.349 -21.012   9.841  1.00 40.47           C
ATOM   4564  OE1 GLN A 770      30.049 -21.845   9.269  1.00 36.84           O
ATOM   4565  NE2 GLN A 770      29.153 -21.040  11.157  1.00 26.92           N
ATOM   4566  H   GLN A 770      27.548 -19.661   6.099  1.00 22.27           H
ATOM   4567  HA  GLN A 770      28.267 -17.604   8.027  1.00 23.36           H
ATOM   4568  HB2 GLN A 770      29.614 -20.170   7.165  1.00 25.81           H
ATOM   4569  HB3 GLN A 770      30.384 -19.028   8.254  1.00 25.81           H
ATOM   4570  HG2 GLN A 770      28.323 -19.121   9.742  1.00 29.97           H
ATOM   4571  HG3 GLN A 770      27.715 -20.389   8.647  1.00 29.97           H
ATOM   4572 HE21 GLN A 770      28.554 -20.352  11.594  1.00 32.30           H
ATOM   4573 HE22 GLN A 770      29.604 -21.758  11.701  1.00 32.30           H
ATOM   4574  N   ASN A 771      29.264 -17.070   5.129  1.00 11.25           N
ATOM   4575  CA  ASN A 771      29.901 -16.047   4.314  1.00 17.23           C
ATOM   4576  C   ASN A 771      29.829 -14.659   4.979  1.00 21.34           C
ATOM   4577  O   ASN A 771      30.740 -13.862   4.803  1.00 17.11           O
ATOM   4578  CB  ASN A 771      29.201 -16.041   2.949  1.00 24.60           C
ATOM   4579  CG  ASN A 771      29.882 -15.090   1.986  1.00 40.10           C
ATOM   4580  OD1 ASN A 771      31.043 -15.287   1.644  1.00 43.77           O
ATOM   4581  ND2 ASN A 771      29.156 -14.084   1.511  1.00 37.96           N
ATOM   4582  H   ASN A 771      28.494 -17.574   4.711  1.00 13.50           H
ATOM   4583  HA  ASN A 771      30.948 -16.321   4.172  1.00 20.68           H
ATOM   4584  HB2 ASN A 771      29.339 -17.043   2.541  1.00 29.51           H
ATOM   4585  HB3 ASN A 771      28.140 -15.804   3.054  1.00 29.51           H
ATOM   4586 HD21 ASN A 771      29.579 -13.434   0.867  1.00 45.55           H
ATOM   4587 HD22 ASN A 771      28.193 -13.975   1.788  1.00 45.55           H
ATOM   4588  N   VAL A 772      28.770 -14.360   5.746  1.00 22.22           N
ATOM   4589  CA  VAL A 772      28.593 -13.073   6.423  1.00 21.73           C
ATOM   4590  C   VAL A 772      29.854 -12.663   7.197  1.00 27.20           C
ATOM   4591  O   VAL A 772      30.380 -11.575   6.963  1.00 40.34           O
ATOM   4592  CB  VAL A 772      27.340 -13.127   7.322  1.00 27.66           C
ATOM   4593  CG1 VAL A 772      27.151 -11.845   8.137  1.00 26.79           C
ATOM   4594  CG2 VAL A 772      26.092 -13.327   6.459  1.00 21.22           C
ATOM   4595  H   VAL A 772      28.053 -15.059   5.879  1.00 26.67           H
ATOM   4596  HA  VAL A 772      28.423 -12.318   5.655  1.00 26.08           H
ATOM   4597  HB  VAL A 772      27.432 -13.968   8.012  1.00 33.20           H
ATOM   4598 HG11 VAL A 772      26.231 -11.916   8.714  1.00 32.15           H
ATOM   4599 HG12 VAL A 772      27.982 -11.707   8.829  1.00 32.15           H
ATOM   4600 HG13 VAL A 772      27.089 -10.984   7.470  1.00 32.15           H
ATOM   4601 HG21 VAL A 772      25.208 -13.357   7.096  1.00 25.46           H
ATOM   4602 HG22 VAL A 772      25.989 -12.517   5.736  1.00 25.46           H
ATOM   4603 HG23 VAL A 772      26.165 -14.272   5.933  1.00 25.46           H
ATOM   4604  N   GLY A 773      30.352 -13.538   8.078  1.00 19.21           N
ATOM   4605  CA  GLY A 773      31.556 -13.301   8.865  1.00 19.52           C
ATOM   4606  C   GLY A 773      32.842 -13.857   8.248  1.00 14.97           C
ATOM   4607  O   GLY A 773      33.899 -13.259   8.434  1.00 14.90           O
ATOM   4608  H   GLY A 773      29.874 -14.417   8.212  1.00 23.05           H
ATOM   4609  HA2 GLY A 773      31.684 -12.228   9.017  1.00 23.42           H
ATOM   4610  HA3 GLY A 773      31.422 -13.783   9.826  1.00 23.42           H
ATOM   4611  N   SER A 774      32.778 -14.990   7.535  1.00 10.90           N
ATOM   4612  CA  SER A 774      33.936 -15.588   6.863  1.00 14.16           C
ATOM   4613  C   SER A 774      34.556 -14.679   5.806  1.00 22.56           C
ATOM   4614  O   SER A 774      35.744 -14.832   5.527  1.00 20.27           O
ATOM   4615  CB  SER A 774      33.595 -16.965   6.280  1.00 16.26           C
ATOM   4616  OG  SER A 774      33.319 -17.888   7.315  1.00 13.32           O
ATOM   4617  H   SER A 774      31.889 -15.460   7.441  1.00 13.07           H
ATOM   4618  HA  SER A 774      34.725 -15.742   7.585  1.00 16.99           H
ATOM   4619  HB2 SER A 774      32.734 -16.887   5.617  1.00 19.52           H
ATOM   4620  HB3 SER A 774      34.445 -17.332   5.704  1.00 19.52           H
ATOM   4621  HG  SER A 774      32.533 -17.600   7.793  1.00 15.99           H
ATOM   4622  N   SER A 775      33.776 -13.754   5.226  1.00 16.65           N
ATOM   4623  CA  SER A 775      34.243 -12.798   4.222  1.00 18.97           C
ATOM   4624  C   SER A 775      35.078 -11.658   4.793  1.00 10.61           C
ATOM   4625  O   SER A 775      35.635 -10.901   3.999  1.00 14.14           O
ATOM   4626  CB  SER A 775      33.051 -12.166   3.499  1.00 17.74           C
ATOM   4627  OG  SER A 775      32.425 -13.166   2.763  1.00 31.19           O
ATOM   4628  H   SER A 775      32.805 -13.696   5.500  1.00 19.98           H
ATOM   4629  HA  SER A 775      34.855 -13.317   3.483  1.00 22.77           H
ATOM   4630  HB2 SER A 775      32.347 -11.731   4.209  1.00 21.29           H
ATOM   4631  HB3 SER A 775      33.397 -11.394   2.811  1.00 21.29           H
ATOM   4632  HG  SER A 775      31.958 -13.748   3.369  1.00 37.43           H
ATOM   4633  N   ASN A 776      35.106 -11.475   6.122  1.00 12.47           N
ATOM   4634  CA  ASN A 776      35.866 -10.398   6.746  1.00 13.74           C
ATOM   4635  C   ASN A 776      37.308 -10.449   6.257  1.00 14.42           C
ATOM   4636  O   ASN A 776      37.939 -11.501   6.317  1.00 12.85           O
ATOM   4637  CB  ASN A 776      35.831 -10.498   8.273  1.00 12.13           C
ATOM   4638  CG  ASN A 776      34.534 -10.030   8.923  1.00 27.14           C
ATOM   4639  OD1 ASN A 776      33.745  -9.310   8.317  1.00 22.37           O
ATOM   4640  ND2 ASN A 776      34.347 -10.376  10.199  1.00 18.01           N
ATOM   4641  H   ASN A 776      34.609 -12.117   6.723  1.00 14.96           H
ATOM   4642  HA  ASN A 776      35.424  -9.449   6.443  1.00 16.49           H
ATOM   4643  HB2 ASN A 776      36.052 -11.520   8.582  1.00 14.56           H
ATOM   4644  HB3 ASN A 776      36.627  -9.865   8.646  1.00 14.56           H
ATOM   4645 HD21 ASN A 776      33.516 -10.075  10.686  1.00 21.61           H
ATOM   4646 HD22 ASN A 776      35.015 -10.980  10.659  1.00 21.61           H
ATOM   4647  N   CYS A 777      37.790  -9.334   5.708  1.00 13.31           N
ATOM   4648  CA  CYS A 777      39.072  -9.289   5.029  1.00 12.29           C
ATOM   4649  C   CYS A 777      39.581  -7.851   4.935  1.00  9.25           C
ATOM   4650  O   CYS A 777      38.832  -6.951   4.561  1.00 14.93           O
ATOM   4651  CB  CYS A 777      38.948  -9.975   3.654  1.00 12.31           C
ATOM   4652  SG  CYS A 777      40.537  -9.979   2.775  1.00 19.64           S
ATOM   4653  H   CYS A 777      37.205  -8.510   5.667  1.00 15.97           H
ATOM   4654  HA  CYS A 777      39.779  -9.866   5.613  1.00 14.74           H
ATOM   4655  HB2 CYS A 777      38.617 -11.004   3.785  1.00 14.77           H
ATOM   4656  HB3 CYS A 777      38.209  -9.457   3.049  1.00 14.77           H
ATOM   4657  HG  CYS A 777      40.107 -10.639   1.696  1.00 23.57           H
ATOM   4658  N   ILE A 778      40.873  -7.654   5.228  1.00 13.72           N
ATOM   4659  CA  ILE A 778      41.611  -6.454   4.844  1.00 12.12           C
ATOM   4660  C   ILE A 778      42.686  -6.831   3.822  1.00 15.80           C
ATOM   4661  O   ILE A 778      43.538  -7.685   4.069  1.00 14.32           O
ATOM   4662  CB  ILE A 778      42.115  -5.643   6.055  1.00 13.89           C
ATOM   4663  CG1 ILE A 778      42.762  -4.326   5.576  1.00 16.35           C
ATOM   4664  CG2 ILE A 778      43.045  -6.446   6.987  1.00 10.89           C
ATOM   4665  CD1 ILE A 778      42.879  -3.280   6.685  1.00 16.68           C
ATOM   4666  H   ILE A 778      41.416  -8.442   5.556  1.00 16.47           H
ATOM   4667  HA  ILE A 778      40.914  -5.793   4.339  1.00 14.55           H
ATOM   4668  HB  ILE A 778      41.237  -5.354   6.628  1.00 16.67           H
ATOM   4669 HG12 ILE A 778      43.752  -4.533   5.175  1.00 19.61           H
ATOM   4670 HG13 ILE A 778      42.159  -3.891   4.778  1.00 19.61           H
ATOM   4671 HG21 ILE A 778      43.270  -5.867   7.881  1.00 13.07           H
ATOM   4672 HG22 ILE A 778      42.559  -7.369   7.297  1.00 13.07           H
ATOM   4673 HG23 ILE A 778      43.978  -6.686   6.476  1.00 13.07           H
ATOM   4674 HD11 ILE A 778      43.294  -2.361   6.275  1.00 20.02           H
ATOM   4675 HD12 ILE A 778      41.895  -3.067   7.105  1.00 20.02           H
ATOM   4676 HD13 ILE A 778      43.539  -3.642   7.472  1.00 20.02           H
ATOM   4677  N   THR A 779      42.614  -6.173   2.667  1.00 17.85           N
ATOM   4678  CA  THR A 779      43.575  -6.272   1.580  1.00 19.74           C
ATOM   4679  C   THR A 779      44.473  -5.042   1.626  1.00 13.80           C
ATOM   4680  O   THR A 779      43.976  -3.913   1.599  1.00 18.75           O
ATOM   4681  CB  THR A 779      42.821  -6.409   0.248  1.00 20.90           C
ATOM   4682  OG1 THR A 779      41.997  -7.557   0.300  1.00 20.06           O
ATOM   4683  CG2 THR A 779      43.783  -6.581  -0.936  1.00 21.43           C
ATOM   4684  H   THR A 779      41.867  -5.503   2.546  1.00 21.42           H
ATOM   4685  HA  THR A 779      44.161  -7.178   1.718  1.00 23.69           H
ATOM   4686  HB  THR A 779      42.201  -5.525   0.083  1.00 25.08           H
ATOM   4687  HG1 THR A 779      41.366  -7.504  -0.428  1.00 24.07           H
ATOM   4688 HG21 THR A 779      43.209  -6.686  -1.856  1.00 25.71           H
ATOM   4689 HG22 THR A 779      44.437  -5.714  -1.030  1.00 25.71           H
ATOM   4690 HG23 THR A 779      44.383  -7.482  -0.802  1.00 25.71           H
ATOM   4691  N   LEU A 780      45.787  -5.270   1.695  1.00 10.55           N
ATOM   4692  CA  LEU A 780      46.807  -4.227   1.714  1.00 21.43           C
ATOM   4693  C   LEU A 780      47.808  -4.453   0.587  1.00 18.04           C
ATOM   4694  O   LEU A 780      48.194  -5.583   0.297  1.00 14.30           O
ATOM   4695  CB  LEU A 780      47.536  -4.189   3.067  1.00 19.94           C
ATOM   4696  CG  LEU A 780      46.633  -3.861   4.268  1.00 17.30           C
ATOM   4697  CD1 LEU A 780      47.473  -3.922   5.551  1.00 30.25           C
ATOM   4698  CD2 LEU A 780      45.987  -2.473   4.150  1.00 14.93           C
ATOM   4699  H   LEU A 780      46.110  -6.228   1.705  1.00 12.66           H
ATOM   4700  HA  LEU A 780      46.348  -3.253   1.550  1.00 25.71           H
ATOM   4701  HB2 LEU A 780      48.008  -5.159   3.233  1.00 23.93           H
ATOM   4702  HB3 LEU A 780      48.325  -3.437   3.009  1.00 23.93           H
ATOM   4703  HG  LEU A 780      45.851  -4.616   4.337  1.00 20.76           H
ATOM   4704 HD11 LEU A 780      46.851  -3.664   6.407  1.00 36.31           H
ATOM   4705 HD12 LEU A 780      47.859  -4.932   5.687  1.00 36.31           H
ATOM   4706 HD13 LEU A 780      48.307  -3.221   5.494  1.00 36.31           H
ATOM   4707 HD21 LEU A 780      45.386  -2.280   5.037  1.00 17.91           H
ATOM   4708 HD22 LEU A 780      46.757  -1.705   4.062  1.00 17.91           H
ATOM   4709 HD23 LEU A 780      45.333  -2.421   3.283  1.00 17.91           H
ATOM   4710  N   MET A 781      48.217  -3.352  -0.045  1.00 19.66           N
ATOM   4711  CA  MET A 781      49.171  -3.348  -1.143  1.00 18.36           C
ATOM   4712  C   MET A 781      50.213  -2.259  -0.936  1.00 11.88           C
ATOM   4713  O   MET A 781      49.867  -1.157  -0.516  1.00 15.87           O
ATOM   4714  CB  MET A 781      48.461  -3.118  -2.477  1.00 15.16           C
ATOM   4715  CG  MET A 781      47.657  -4.330  -2.945  1.00 27.01           C
ATOM   4716  SD  MET A 781      46.874  -4.019  -4.546  1.00 27.08           S
ATOM   4717  CE  MET A 781      45.340  -4.949  -4.346  1.00 25.40           C
ATOM   4718  H   MET A 781      47.862  -2.457   0.261  1.00 23.60           H
ATOM   4719  HA  MET A 781      49.673  -4.309  -1.180  1.00 22.03           H
ATOM   4720  HB2 MET A 781      47.794  -2.260  -2.388  1.00 18.19           H
ATOM   4721  HB3 MET A 781      49.209  -2.886  -3.235  1.00 18.19           H
ATOM   4722  HG2 MET A 781      48.336  -5.176  -3.052  1.00 32.41           H
ATOM   4723  HG3 MET A 781      46.896  -4.580  -2.206  1.00 32.41           H
ATOM   4724  HE1 MET A 781      44.742  -4.844  -5.250  1.00 30.48           H
ATOM   4725  HE2 MET A 781      45.561  -6.000  -4.174  1.00 30.48           H
ATOM   4726  HE3 MET A 781      44.784  -4.554  -3.497  1.00 30.48           H
ATOM   4727  N   GLU A 782      51.467  -2.559  -1.281  1.00 20.46           N
ATOM   4728  CA  GLU A 782      52.542  -1.576  -1.310  1.00 28.18           C
ATOM   4729  C   GLU A 782      53.598  -1.958  -2.358  1.00 17.76           C
ATOM   4730  O   GLU A 782      53.655  -3.092  -2.834  1.00 21.65           O
ATOM   4731  CB  GLU A 782      53.141  -1.389   0.099  1.00 29.27           C
ATOM   4732  CG  GLU A 782      53.947  -2.587   0.604  1.00 25.81           C
ATOM   4733  CD  GLU A 782      54.200  -2.467   2.107  1.00 47.32           C
ATOM   4734  OE1 GLU A 782      54.929  -1.533   2.507  1.00 40.79           O
ATOM   4735  OE2 GLU A 782      53.652  -3.306   2.855  1.00 39.44           O1-
ATOM   4736  H   GLU A 782      51.683  -3.485  -1.625  1.00 24.55           H
ATOM   4737  HA  GLU A 782      52.123  -0.615  -1.611  1.00 33.82           H
ATOM   4738  HB2 GLU A 782      53.796  -0.519   0.087  1.00 35.13           H
ATOM   4739  HB3 GLU A 782      52.336  -1.184   0.806  1.00 35.13           H
ATOM   4740  HG2 GLU A 782      53.407  -3.501   0.384  1.00 30.97           H
ATOM   4741  HG3 GLU A 782      54.906  -2.566   0.087  1.00 30.97           H
ATOM   4742  N   ALA A 783      54.427  -0.973  -2.719  1.00 26.84           N
ATOM   4743  CA  ALA A 783      55.582  -1.130  -3.588  1.00 25.01           C
ATOM   4744  C   ALA A 783      56.679  -1.928  -2.872  1.00 29.44           C
ATOM   4745  O   ALA A 783      56.832  -1.855  -1.652  1.00 32.21           O
ATOM   4746  CB  ALA A 783      56.076   0.268  -3.975  1.00 28.96           C
ATOM   4747  H   ALA A 783      54.306  -0.066  -2.290  1.00 32.21           H
ATOM   4748  HA  ALA A 783      55.284  -1.647  -4.500  1.00 30.01           H
ATOM   4749  HB1 ALA A 783      56.937   0.177  -4.633  1.00 34.75           H
ATOM   4750  HB2 ALA A 783      55.285   0.810  -4.495  1.00 34.75           H
ATOM   4751  HB3 ALA A 783      56.369   0.822  -3.083  1.00 34.75           H
ATOM   4752  N   SER A 784      57.426  -2.711  -3.650  1.00 28.90           N
ATOM   4753  CA  SER A 784      58.443  -3.640  -3.178  1.00 33.23           C
ATOM   4754  C   SER A 784      59.566  -3.778  -4.216  1.00 29.75           C
ATOM   4755  O   SER A 784      59.461  -3.309  -5.350  1.00 22.68           O
ATOM   4756  CB  SER A 784      57.756  -4.984  -2.892  1.00 32.55           C
ATOM   4757  OG  SER A 784      58.645  -5.910  -2.302  1.00 35.97           O
ATOM   4758  H   SER A 784      57.215  -2.738  -4.639  1.00 34.68           H
ATOM   4759  HA  SER A 784      58.868  -3.260  -2.248  1.00 39.87           H
ATOM   4760  HB2 SER A 784      56.917  -4.821  -2.215  1.00 39.06           H
ATOM   4761  HB3 SER A 784      57.374  -5.403  -3.825  1.00 39.06           H
ATOM   4762  HG  SER A 784      58.185  -6.745  -2.189  1.00 43.17           H
ATOM   4763  N   GLY A 785      60.656  -4.428  -3.804  1.00 29.41           N
ATOM   4764  CA  GLY A 785      61.807  -4.720  -4.641  1.00 41.50           C
ATOM   4765  C   GLY A 785      62.806  -3.558  -4.669  1.00 43.27           C
ATOM   4766  O   GLY A 785      62.516  -2.474  -4.160  1.00 42.00           O
ATOM   4767  H   GLY A 785      60.670  -4.775  -2.856  1.00 35.29           H
ATOM   4768  HA2 GLY A 785      62.292  -5.604  -4.229  1.00 49.80           H
ATOM   4769  HA3 GLY A 785      61.475  -4.917  -5.661  1.00 49.80           H
ATOM   4770  N   PRO A 786      63.994  -3.768  -5.266  1.00 54.43           N
ATOM   4771  CA  PRO A 786      65.068  -2.775  -5.279  1.00 52.44           C
ATOM   4772  C   PRO A 786      64.722  -1.434  -5.946  1.00 47.14           C
ATOM   4773  O   PRO A 786      65.379  -0.440  -5.644  1.00 56.81           O
ATOM   4774  CB  PRO A 786      66.205  -3.454  -6.057  1.00 54.40           C
ATOM   4775  CG  PRO A 786      65.970  -4.940  -5.810  1.00 45.54           C
ATOM   4776  CD  PRO A 786      64.448  -5.026  -5.843  1.00 51.88           C
ATOM   4777  HA  PRO A 786      65.422  -2.630  -4.258  1.00 62.93           H
ATOM   4778  HB2 PRO A 786      66.042  -3.262  -7.120  1.00 65.29           H
ATOM   4779  HB3 PRO A 786      67.204  -3.128  -5.768  1.00 65.29           H
ATOM   4780  HG2 PRO A 786      66.385  -5.551  -6.612  1.00 54.65           H
ATOM   4781  HG3 PRO A 786      66.380  -5.232  -4.842  1.00 54.65           H
ATOM   4782  HD2 PRO A 786      64.092  -5.109  -6.871  1.00 62.26           H
ATOM   4783  HD3 PRO A 786      64.157  -5.887  -5.241  1.00 62.26           H
ATOM   4784  N   THR A 787      63.714  -1.406  -6.834  1.00 47.54           N
ATOM   4785  CA  THR A 787      63.305  -0.216  -7.591  1.00 47.53           C
ATOM   4786  C   THR A 787      61.917   0.297  -7.164  1.00 45.38           C
ATOM   4787  O   THR A 787      61.434   1.262  -7.753  1.00 42.39           O
ATOM   4788  CB  THR A 787      63.391  -0.483  -9.116  1.00 54.60           C
ATOM   4789  OG1 THR A 787      64.504  -1.289  -9.453  1.00 64.02           O
ATOM   4790  CG2 THR A 787      63.536   0.800  -9.949  1.00 59.47           C
ATOM   4791  H   THR A 787      63.241  -2.271  -7.048  1.00 57.05           H
ATOM   4792  HA  THR A 787      64.028   0.570  -7.375  1.00 57.04           H
ATOM   4793  HB  THR A 787      62.486  -0.987  -9.444  1.00 65.52           H
ATOM   4794  HG1 THR A 787      64.274  -1.792 -10.240  1.00 76.82           H
ATOM   4795 HG21 THR A 787      63.621   0.538 -11.004  1.00 71.37           H
ATOM   4796 HG22 THR A 787      62.673   1.452  -9.833  1.00 71.37           H
ATOM   4797 HG23 THR A 787      64.440   1.331  -9.652  1.00 71.37           H
ATOM   4798  N   ASN A 788      61.258  -0.334  -6.170  1.00 44.49           N
ATOM   4799  CA  ASN A 788      59.879  -0.017  -5.768  1.00 36.67           C
ATOM   4800  C   ASN A 788      58.895  -0.245  -6.934  1.00 31.42           C
ATOM   4801  O   ASN A 788      57.890   0.448  -7.085  1.00 28.84           O
ATOM   4802  CB  ASN A 788      59.805   1.394  -5.120  1.00 34.10           C
ATOM   4803  CG  ASN A 788      59.617   1.375  -3.604  1.00 44.89           C
ATOM   4804  OD1 ASN A 788      60.000   0.439  -2.908  1.00 40.33           O
ATOM   4805  ND2 ASN A 788      59.098   2.475  -3.068  1.00 55.06           N
ATOM   4806  H   ASN A 788      61.711  -1.098  -5.687  1.00 53.39           H
ATOM   4807  HA  ASN A 788      59.596  -0.746  -5.010  1.00 44.00           H
ATOM   4808  HB2 ASN A 788      60.752   1.906  -5.292  1.00 40.92           H
ATOM   4809  HB3 ASN A 788      59.030   2.008  -5.577  1.00 40.92           H
ATOM   4810 HD21 ASN A 788      58.993   2.534  -2.067  1.00 66.07           H
ATOM   4811 HD22 ASN A 788      58.826   3.243  -3.662  1.00 66.07           H
ATOM   4812  N   GLU A 789      59.196  -1.258  -7.749  1.00 34.67           N
ATOM   4813  CA  GLU A 789      58.523  -1.589  -8.996  1.00 28.19           C
[truncated: 1,506,593 more chars]
