# Supplementary material for: High-throughput quantum-mechanics/molecular-mechanics (ONIOM) macromolecular crystallographic refinement with PHENIX/DivCon: the impact of mixed Hamiltonian methods on ligand and protein structure
Source: Acta Crystallogr D Struct Biol. 2018 Oct 29;74(Pt 11):1063–77. doi: 10.1107/S2059798318012913 (PMC6213575; doi:10.1107/S2059798318012913)
Supplement: Supplementary file 2 [file d-74-01063-sup2.gz › results_ONIOM/1HWI-H.cif]

#
# Files merged : Mon Jan 23 19:53:27 2017
#
#	/scratch/oleg/2712032.gondor.quantumbioinc.com/ligandsCIF/115.cif
#	/scratch/oleg/2712032.gondor.quantumbioinc.com/ligandsCIF/ADP.cif
#
data_comp_list


#
data_comp_115
#
loop_
_chem_comp_atom.comp_id
_chem_comp_atom.atom_id
_chem_comp_atom.type_symbol
_chem_comp_atom.type_energy
_chem_comp_atom.partial_charge
_chem_comp_atom.x
_chem_comp_atom.y
_chem_comp_atom.z
115        C10     C   CR56  0.0       18.4010  -24.9180   16.5060
115        C15     C   CR56  0.0       17.9490  -25.1160   15.2150
115        C14     C   CR16  0.0       16.7230  -25.7930   15.0000
115        C13     C   CR16  0.0       15.9800  -26.2550   16.1050
115        C12     C   CR16  0.0       16.4590  -26.0420   17.4160
115        C11     C   CR16  0.0       17.6720  -25.3710   17.6270
115        C8      C   CR5   0.0       19.7110  -24.1830   16.4580
115        C9      C   CR5   0.0       19.8850  -24.0340   15.1280
115        N1      N   NR5   0.0       18.7880  -24.6130   14.3630
115        C83     C   CR16  0.0       21.8730  -24.2130   19.6180
115        C82     C   CR16  0.0       21.0480  -24.6580   18.5760
115        C81     C   CR6   0.0       20.5850  -23.7380   17.6190
115        C86     C   CR16  0.0       20.9500  -22.3800   17.7090
115        C85     C   CR16  0.0       21.7680  -21.9450   18.7450
115        C84     C   CR6   0.0       22.2310  -22.8600   19.6980
115        F1      F   F     0.0       23.0340  -22.4250   20.7080
115        O1B     O   O     0.0       23.3240  -17.1500   16.8110
115        O1A     O   O     0.0       21.2130  -17.9530   17.0500
115        O3      O   OH1   0.0       23.6280  -20.2010   15.3420
115        C1      C   C     0.0       22.3490  -17.7280   16.3490
115        C2      C   CH2   0.0       22.2800  -18.2610   14.9270
115        C3      C   CH1   0.0       22.3680  -19.7910   14.8180
115        C4      C   CH2   0.0       22.2860  -20.2600   13.3610
115        C5      C   CH1   0.0       22.3530  -21.7860   13.2180
115        C6      C   C1    0.0       21.0790  -22.4250   13.7070
115        C7      C   C1    0.0       20.9810  -23.3940   14.6150
115        C91     C   CH1   0.0       18.6060  -24.3980   12.8520
115        C92     C   CH3   0.0       18.5490  -25.7280   12.0780
115        C93     C   CH3   0.0       17.3550  -23.5350   12.5500
115        O5      O   OH1   0.0       22.5660  -22.0540   11.8620
115        H1      H   HCR6  0.0       16.3600  -25.9540   13.9960
115        H2      H   HCR6  0.0       15.0450  -26.7720   15.9490
115        H3      H   HCR6  0.0       15.8880  -26.3980   18.2610
115        H4      H   HCR6  0.0       18.0420  -25.2040   18.6280
115        H5      H   HCR6  0.0       22.2330  -24.9120   20.3590
115        H6      H   HCR6  0.0       20.7700  -25.6990   18.5090
115        H7      H   HCR6  0.0       20.5940  -21.6760   16.9720
115        H8      H   HCR6  0.0       22.0460  -20.9040   18.8150
115        H10     H   HOH1  0.0       23.6730  -19.9050   16.2540
115        H11     H   HCH2  0.0       23.1060  -17.8310   14.3610
115        H12     H   HCH2  0.0       21.3340  -17.9420   14.4890
115        H13     H   HCH1  0.0       21.5340  -20.2250   15.3700
115        H14     H   HCH2  0.0       23.1170  -19.8220   12.8080
115        H15     H   HCH2  0.0       21.3440  -19.9120   12.9370
115        H16     H   HCH1  0.0       23.1600  -22.2010   13.8220
115        H17     H   H1    0.0       20.1560  -22.0620   13.2800
115        H18     H   H1    0.0       21.9260  -23.7320   15.0140
115        H19     H   HCH1  0.0       19.4860  -23.8560   12.5060
115        H20     H   HCH3  0.0       17.6780  -26.2980   12.4000
115        H21     H   HCH3  0.0       19.4530  -26.3030   12.2770
115        H22     H   HCH3  0.0       18.4760  -25.5240   11.0100
115        H23     H   HCH3  0.0       16.4620  -24.0590   12.8890
115        H24     H   HCH3  0.0       17.2870  -23.3570   11.4770
115        H25     H   HCH3  0.0       17.4370  -22.5810   13.0720
115        H26     H   HOH1  0.0       21.8340  -21.6720   11.3720
#
loop_
_chem_comp_bond.comp_id
_chem_comp_bond.atom_id_1
_chem_comp_bond.atom_id_2
_chem_comp_bond.type
_chem_comp_bond.value_dist
_chem_comp_bond.value_dist_esd
115  C11     C10    aromatic      1.413 0.020
115  H4      C11    single        1.087 0.020
115  C12     C11    aromatic      1.396 0.020
115  H3      C12    single        1.086 0.020
115  C13     C12    aromatic      1.388 0.020
115  H2      C13    single        1.087 0.020
115  C14     C13    aromatic      1.398 0.020
115  H1      C14    single        1.084 0.020
115  C15     C14    aromatic      1.408 0.020
115  N1      C15    aromatic      1.393 0.020
115  C91     N1     single        1.471 0.020
115  H19     C91    single        1.094 0.020
115  C92     C91    single        1.529 0.020
115  H20     C92    single        1.093 0.020
115  H21     C92    single        1.096 0.020
115  H22     C92    single        1.095 0.020
115  C93     C91    single        1.530 0.020
115  H23     C93    single        1.093 0.020
115  H24     C93    single        1.096 0.020
115  H25     C93    single        1.096 0.020
115  C9      N1     aromatic      1.392 0.020
115  C7      C9     single        1.422 0.020
115  H18     C7     single        1.086 0.020
115  C6      C7     double        1.342 0.020
115  H17     C6     single        1.088 0.020
115  C5      C6     single        1.504 0.020
115  H16     C5     single        1.095 0.020
115  C4      C5     single        1.538 0.020
115  H14     C4     single        1.099 0.020
115  H15     C4     single        1.098 0.020
115  C3      C4     single        1.534 0.020
115  H13     C3     single        1.094 0.020
115  C2      C3     single        1.529 0.020
115  H11     C2     single        1.097 0.020
115  H12     C2     single        1.097 0.020
115  C1      C2     single        1.535 0.020
115  O1A     C1     single        1.265 0.020
115  O1B     C1     double        1.261 0.020
115  O3      C3     single        1.427 0.020
115  H10     O3     single        0.972 0.020
115  O5      C5     single        1.429 0.020
115  H26     O5     single        0.973 0.020
115  C8      C9     aromatic      1.387 0.020
115  C81     C8     single        1.451 0.020
115  C82     C81    aromatic      1.402 0.020
115  H6      C82    single        1.087 0.020
115  C83     C82    aromatic      1.394 0.020
115  H5      C83    single        1.085 0.020
115  C84     C83    aromatic      1.391 0.020
115  C85     C84    aromatic      1.392 0.020
115  H8      C85    single        1.085 0.020
115  C86     C85    aromatic      1.394 0.020
115  H7      C86    single        1.087 0.020
115  F1      C84    single        1.340 0.020
115  C10     C8     aromatic      1.421 0.020
115  C10     C15    aromatic      1.399 0.020
115  C81     C86    aromatic      1.401 0.020
#
loop_
_chem_comp_angle.comp_id
_chem_comp_angle.atom_id_1
_chem_comp_angle.atom_id_2
_chem_comp_angle.atom_id_3
_chem_comp_angle.value_angle
_chem_comp_angle.value_angle_esd
115  C11     C10     C8           133.39 3.000
115  C15     C10     C11          119.36 3.000
115  C15     C10     C8           107.25 3.000
115  C14     C15     N1           131.89 3.000
115  C10     C15     C14          120.68 3.000
115  C10     C15     N1           107.43 3.000
115  C13     C14     H1           119.10 3.000
115  C15     C14     H1           121.94 3.000
115  C15     C14     C13          118.96 3.000
115  C12     C13     H2           119.68 3.000
115  C14     C13     H2           119.43 3.000
115  C14     C13     C12          120.89 3.000
115  C13     C12     H3           119.96 3.000
115  C13     C12     C11          120.30 3.000
115  C11     C12     H3           119.74 3.000
115  C12     C11     H4           119.59 3.000
115  C10     C11     H4           120.60 3.000
115  C10     C11     C12          119.81 3.000
115  C10     C8      C81          128.47 3.000
115  C10     C8      C9           108.50 3.000
115  C9      C8      C81          123.02 3.000
115  C8      C9      C7           132.39 3.000
115  C8      C9      N1           107.26 3.000
115  N1      C9      C7           120.35 3.000
115  C9      N1      C91          125.35 3.000
115  C15     N1      C91          125.09 3.000
115  C15     N1      C9           109.56 3.000
115  C82     C83     H5           120.22 3.000
115  C82     C83     C84          119.52 3.000
115  C84     C83     H5           120.26 3.000
115  C83     C82     H6           119.14 3.000
115  C83     C82     C81          120.00 3.000
115  C81     C82     H6           120.86 3.000
115  C82     C81     C86          119.87 3.000
115  C8      C81     C82          120.12 3.000
115  C8      C81     C86          120.00 3.000
115  C85     C86     H7           119.18 3.000
115  C81     C86     H7           120.82 3.000
115  C81     C86     C85          120.00 3.000
115  C86     C85     H8           120.22 3.000
115  C86     C85     C84          119.51 3.000
115  C84     C85     H8           120.27 3.000
115  C83     C84     C85          121.09 3.000
115  C83     C84     F1           119.44 3.000
115  C85     C84     F1           119.47 3.000
115  C3      O3      H10          107.59 3.000
115  O1A     C1      C2           114.04 3.000
115  O1B     C1      C2           116.69 3.000
115  O1B     C1      O1A          129.28 3.000
115  H11     C2      H12          107.91 3.000
115  C3      C2      H11          109.75 3.000
115  C3      C2      H12          109.39 3.000
115  C1      C2      H11          106.80 3.000
115  C1      C2      H12          106.60 3.000
115  C1      C2      C3           116.07 3.000
115  C4      C3      H13          110.16 3.000
115  C2      C3      H13          110.30 3.000
115  C2      C3      C4           110.89 3.000
115  O3      C3      H13          108.01 3.000
115  O3      C3      C4           108.07 3.000
115  O3      C3      C2           109.33 3.000
115  H14     C4      H15          105.87 3.000
115  C3      C4      H14          109.40 3.000
115  C3      C4      H15          110.05 3.000
115  C3      C4      C5           113.88 3.000
115  C5      C4      H14          107.85 3.000
115  C5      C4      H15          109.47 3.000
115  C4      C5      H16          109.92 3.000
115  C4      C5      C6           112.60 3.000
115  C4      C5      O5           108.54 3.000
115  C6      C5      H16          110.97 3.000
115  C6      C5      O5           108.16 3.000
115  O5      C5      H16          106.42 3.000
115  C7      C6      H17          120.24 3.000
115  C5      C6      H17          116.18 3.000
115  C5      C6      C7           123.58 3.000
115  C6      C7      H18          120.22 3.000
115  C9      C7      H18          118.72 3.000
115  C9      C7      C6           121.05 3.000
115  C92     C91     H19          105.79 3.000
115  C92     C91     C93          112.69 3.000
115  C93     C91     H19          105.13 3.000
115  N1      C91     H19          107.04 3.000
115  N1      C91     C92          112.60 3.000
115  N1      C91     C93          112.87 3.000
115  H20     C92     H21          107.69 3.000
115  H20     C92     H22          107.37 3.000
115  H21     C92     H22          107.82 3.000
115  C91     C92     H20          112.58 3.000
115  C91     C92     H21          110.81 3.000
115  C91     C92     H22          110.37 3.000
115  H23     C93     H24          107.23 3.000
115  H23     C93     H25          107.76 3.000
115  H24     C93     H25          107.80 3.000
115  C91     C93     H23          112.74 3.000
115  C91     C93     H24          110.28 3.000
115  C91     C93     H25          110.83 3.000
115  C5      O5      H26          108.12 3.000
#
loop_
_chem_comp_tor.comp_id
_chem_comp_tor.id
_chem_comp_tor.atom_id_1
_chem_comp_tor.atom_id_2
_chem_comp_tor.atom_id_3
_chem_comp_tor.atom_id_4
_chem_comp_tor.value_angle
_chem_comp_tor.value_angle_esd
_chem_comp_tor.period
115 CONST_1       C11     C10     C8      C81            1.07  20.0 1
115 CONST_2       C15     C10     C11     H4           179.80  20.0 1
115 CONST_3       C14     C15     N1      C91            1.18  20.0 3
115 CONST_4       C10     C15     C14     H1          -179.71  20.0 1
115 CONST_5       C15     C14     C13     H2           179.97  20.0 1
115 CONST_6       C14     C13     C12     H3          -179.93  20.0 1
115 CONST_7       C13     C12     C11     H4          -179.70  20.0 1
115 Var_1         C10     C8      C81     C82          102.39   0.0 0
115 CONST_8       C10     C8      C9      C7          -179.89  20.0 1
115 Var_2         C8      C9      C7      H18          124.36   0.0 0
115 CONST_9       C8      C9      N1      C91          179.11  20.0 3
115 Var_3         C9      N1      C91     H19           -1.41   0.0 0
115 CONST_10      C82     C83     C84     C85            0.51  20.0 1
115 CONST_11      C83     C82     C81     C86           -0.58  20.0 1
115 CONST_12      C82     C81     C86     H7          -179.61  20.0 1
115 CONST_13      C81     C86     C85     H8           179.51  20.0 1
115 CONST_14      C86     C85     C84     F1           179.96  20.0 1
115 Var_4         O1A     C1      C2      H11           64.67   0.0 0
115 Var_5         C1      C2      C3      H13           46.65   0.0 0
115 Var_6         C2      C3      C4      H14           61.50   0.0 0
115 Var_7         C3      C4      C5      H16          -56.80   0.0 0
115 Var_8         C4      C5      C6      H17           62.30   0.0 0
115 Var_9         C4      C5      O5      H26          -57.44   0.0 0
115 Var_10        C5      C6      C7      H18           -0.69   0.0 0
115 Var_11        C92     C91     C93     H23           58.74   0.0 0
115 Var_12        N1      C91     C92     H20           68.82   0.0 0
#
loop_
_chem_comp_tree.comp_id
_chem_comp_tree.atom_id
_chem_comp_tree.atom_back
_chem_comp_tree.atom_forward
_chem_comp_tree.connect_type
115      C10    ?      C11    START
115      C11    C10    H4     ?
115      H4     C11    ?      ?
115      C12    C11    H3     ?
115      H3     C12    ?      ?
115      C13    C12    H2     ?
115      H2     C13    ?      ?
115      C14    C13    H1     ?
115      H1     C14    ?      ?
115      C15    C14    N1     ?
115      N1     C15    C91    ?
115      C91    N1     H19    ?
115      H19    C91    ?      ?
115      C92    C91    H20    ?
115      H20    C92    ?      ?
115      H21    C92    ?      ?
115      H22    C92    ?      ?
115      C93    C91    H23    ?
115      H23    C93    ?      ?
115      H24    C93    ?      ?
115      H25    C93    ?      ?
115      C9     N1     C7     ?
115      C7     C9     H18    ?
115      H18    C7     ?      ?
115      C6     C7     H17    ?
115      H17    C6     ?      ?
115      C5     C6     H16    ?
115      H16    C5     ?      ?
115      C4     C5     H14    ?
115      H14    C4     ?      ?
115      H15    C4     ?      ?
115      C3     C4     H13    ?
115      H13    C3     ?      ?
115      C2     C3     H11    ?
115      H11    C2     ?      ?
115      H12    C2     ?      ?
115      C1     C2     O1A    ?
115      O1A    C1     ?      ?
115      O1B    C1     ?      ?
115      O3     C3     H10    ?
115      H10    O3     ?      ?
115      O5     C5     H26    ?
115      H26    O5     ?      ?
115      C8     C9     C81    ?
115      C81    C8     C82    ?
115      C82    C81    H6     ?
115      H6     C82    ?      ?
115      C83    C82    H5     ?
115      H5     C83    ?      ?
115      C84    C83    C85    ?
115      C85    C84    H8     ?
115      H8     C85    ?      ?
115      C86    C85    H7     ?
115      H7     C86    ?      ?
115      F1     C84    ?      END
115      C10    C8     ?      ADD
115      C10    C15    ?      ADD
115      C81    C86    ?      ADD
#
loop_
_chem_comp_chir.comp_id
_chem_comp_chir.id
_chem_comp_chir.atom_id_centre
_chem_comp_chir.atom_id_1
_chem_comp_chir.atom_id_2
_chem_comp_chir.atom_id_3
_chem_comp_chir.volume_sign
115 chir_1  C3      C4      C2      O3     positive
115 chir_2  C5      C4      C6      O5     negative
#
loop_
_chem_comp_plane_atom.comp_id
_chem_comp_plane_atom.plane_id
_chem_comp_plane_atom.atom_id
_chem_comp_plane_atom.dist_esd
115 plan-1  O1B    0.020
115 plan-1  O1A    0.020
115 plan-1  C1     0.020
115 plan-1  C2     0.020
115 plan-2  C9     0.020
115 plan-2  C5     0.020
115 plan-2  C6     0.020
115 plan-2  C7     0.020
115 plan-3  C10    0.020
115 plan-3  C15    0.020
115 plan-3  C11    0.020
115 plan-3  C8     0.020
115 plan-3  C9     0.020
115 plan-3  N1     0.020
115 plan-3  C7     0.020
115 plan-3  C91    0.020
115 plan-4  C10    0.020
115 plan-4  C15    0.020
115 plan-4  C11    0.020
115 plan-4  C8     0.020
115 plan-4  C9     0.020
115 plan-4  N1     0.020
115 plan-4  C81    0.020
115 plan-4  C91    0.020
115 plan-5  C8     0.020
115 plan-5  C83    0.020
115 plan-5  C82    0.020
115 plan-5  C81    0.020
115 plan-5  C86    0.020
115 plan-5  C85    0.020
115 plan-5  C84    0.020
115 plan-5  F1     0.020
115 plan-6  C10    0.020
115 plan-6  C15    0.020
115 plan-6  C14    0.020
115 plan-6  C13    0.020
115 plan-6  C12    0.020
115 plan-6  C11    0.020
115 plan-6  C8     0.020
115 plan-6  C9     0.020
115 plan-6  N1     0.020
115 plan-6  C7     0.020
#
data_comp_ADP
#
loop_
_chem_comp_atom.comp_id
_chem_comp_atom.atom_id
_chem_comp_atom.type_symbol
_chem_comp_atom.type_energy
_chem_comp_atom.partial_charge
_chem_comp_atom.x
_chem_comp_atom.y
_chem_comp_atom.z
ADP        PB      P   P     0.0       46.1070  -12.0230  -22.2470
ADP        O3B     O   OP    0.0       46.9970  -11.9730  -21.0190
ADP        O2B     O   OP    0.0       46.2200  -10.7370  -23.1330
ADP        O1B     O   OP    0.0       46.2970  -13.2840  -23.0600
ADP        PA      P   P     0.0       43.5080  -13.2390  -21.7030
ADP        O2A     O   OP    0.0       43.4440  -14.0120  -22.9950
ADP        O1A     O   OP    0.0       42.2300  -12.6780  -21.2250
ADP        O3A     O   O2    0.0       44.6010  -12.0290  -21.8210
ADP        O5'     O   O2    0.0       44.1880  -14.2010  -20.6090
ADP        C5'     C   CH2   0.0       44.4270  -13.7030  -19.2670
ADP        C4'     C   CH1   0.0       44.3530  -14.8020  -18.2340
ADP        O4'     O   O2    0.0       42.9230  -14.8920  -17.8020
ADP        C3'     C   CH1   0.0       44.6740  -16.2050  -18.7390
ADP        O3'     O   OH1   0.0       46.0600  -16.5100  -18.5040
ADP        C2'     C   CH1   0.0       43.8060  -17.1240  -17.8010
ADP        O2'     O   OH1   0.0       44.4290  -17.3690  -16.5030
ADP        C1'     C   CR55  0.0       42.5610  -16.2480  -17.5380
ADP        N9      N   NR5   0.0       41.3660  -16.5870  -18.4320
ADP        C8      C   CR15  0.0       40.9580  -15.9110  -19.5000
ADP        N7      N   NRD5  0.0       39.9200  -16.4270  -20.0480
ADP        C5      C   CR56  0.0       39.6190  -17.5440  -19.2670
ADP        C6      C   CR6   0.0       38.5920  -18.5640  -19.3070
ADP        N6      N   NT2   0.0       37.6020  -18.6070  -20.2610
ADP        N1      N   NRD6  0.0       38.6230  -19.5170  -18.3490
ADP        C2      C   CR16  0.0       39.5710  -19.4890  -17.4250
ADP        N3      N   NRD6  0.0       40.5570  -18.5950  -17.3040
ADP        C4      C   CR56  0.0       40.5260  -17.6430  -18.2580
ADP        H5'1    H   HCH2  0.0       43.6760  -12.9490  -19.0330
ADP        H5'2    H   HCH2  0.0       45.4190  -13.2520  -19.2300
ADP        H4'     H   HCH1  0.0       45.0840  -14.5370  -17.4710
ADP        H3'     H   HCH1  0.0       44.4770  -16.3260  -19.8040
ADP        HO3'    H   HOH1  0.0       46.2260  -16.4010  -17.5650
ADP        H2'     H   HCH1  0.0       43.6360  -18.0980  -18.2600
ADP        HO2'    H   HOH1  0.0       44.5840  -16.5160  -16.0900
ADP        H1'     H   HCH1  0.0       42.2550  -16.4250  -16.5070
ADP        H8      H   HCR5  0.0       41.4480  -15.0220  -19.8680
ADP        HN62    H   H     0.0       36.9110  -19.3440  -20.2390
ADP        HN61    H   H     0.0       37.5660  -17.9020  -20.9830
ADP        H2      H   HCR6  0.0       39.5440  -20.2770  -16.6870
#
loop_
_chem_comp_bond.comp_id
_chem_comp_bond.atom_id_1
_chem_comp_bond.atom_id_2
_chem_comp_bond.type
_chem_comp_bond.value_dist
_chem_comp_bond.value_dist_esd
ADP  O3B     PB     single        1.525 0.020
ADP  O2B     PB     single        1.525 0.020
ADP  O1B     PB     single        1.525 0.020
ADP  O3A     PB     single        1.649 0.020
ADP  PA      O3A    single        1.635 0.020
ADP  O2A     PA     single        1.513 0.020
ADP  O1A     PA     single        1.514 0.020
ADP  O5'     PA     single        1.634 0.020
ADP  C5'     O5'    single        1.424 0.020
ADP  H5'1    C5'    single        1.095 0.020
ADP  H5'2    C5'    single        1.094 0.020
ADP  C4'     C5'    single        1.523 0.020
ADP  H4'     C4'    single        1.097 0.020
ADP  C3'     C4'    single        1.521 0.020
ADP  H3'     C3'    single        1.095 0.020
ADP  C2'     C3'    single        1.518 0.020
ADP  H2'     C2'    single        1.094 0.020
ADP  C1'     C2'    single        1.529 0.020
ADP  H1'     C1'    single        1.096 0.020
ADP  N9      C1'    single        1.453 0.020
ADP  C8      N9     aromatic      1.369 0.020
ADP  H8      C8     single        1.080 0.020
ADP  N7      C8     aromatic      1.316 0.020
ADP  C5      N7     aromatic      1.374 0.020
ADP  C6      C5     aromatic      1.404 0.020
ADP  N6      C6     single        1.382 0.020
ADP  HN62    N6     single        1.011 0.020
ADP  HN61    N6     single        1.011 0.020
ADP  N1      C6     aromatic      1.365 0.020
ADP  C2      N1     aromatic      1.354 0.020
ADP  H2      C2     single        1.085 0.020
ADP  N3      C2     aromatic      1.347 0.020
ADP  C4      N3     aromatic      1.342 0.020
ADP  O4'     C1'    single        1.444 0.020
ADP  O2'     C2'    single        1.426 0.020
ADP  HO2'    O2'    single        0.972 0.020
ADP  O3'     C3'    single        1.412 0.020
ADP  HO3'    O3'    single        0.972 0.020
ADP  C4'     O4'    single        1.438 0.020
ADP  N9      C4     aromatic      1.370 0.020
ADP  C5      C4     aromatic      1.387 0.020
#
loop_
_chem_comp_angle.comp_id
_chem_comp_angle.atom_id_1
_chem_comp_angle.atom_id_2
_chem_comp_angle.atom_id_3
_chem_comp_angle.value_angle
_chem_comp_angle.value_angle_esd
ADP  O3B     PB      O2B          114.16 3.000
ADP  O3B     PB      O1B          114.31 3.000
ADP  O3B     PB      O3A          104.56 3.000
ADP  O2B     PB      O1B          114.16 3.000
ADP  O2B     PB      O3A          103.73 3.000
ADP  O1B     PB      O3A          104.22 3.000
ADP  O2A     PA      O1A          120.43 3.000
ADP  O2A     PA      O5'          108.23 3.000
ADP  O2A     PA      O3A          108.66 3.000
ADP  O1A     PA      O5'          109.38 3.000
ADP  O1A     PA      O3A          108.49 3.000
ADP  O3A     PA      O5'           99.65 3.000
ADP  PB      O3A     PA           131.21 3.000
ADP  PA      O5'     C5'          120.19 3.000
ADP  H5'1    C5'     H5'2         108.16 3.000
ADP  C4'     C5'     H5'1         110.21 3.000
ADP  C4'     C5'     H5'2         110.29 3.000
ADP  O5'     C5'     H5'1         109.88 3.000
ADP  O5'     C5'     H5'2         107.61 3.000
ADP  O5'     C5'     C4'          110.62 3.000
ADP  C5'     C4'     H4'          107.75 3.000
ADP  C5'     C4'     C3'          115.28 3.000
ADP  C5'     C4'     O4'          110.24 3.000
ADP  C3'     C4'     H4'          110.91 3.000
ADP  O4'     C4'     H4'          107.70 3.000
ADP  O4'     C4'     C3'          104.72 3.000
ADP  C4'     O4'     C1'          108.37 3.000
ADP  C2'     C3'     H3'          108.95 3.000
ADP  C4'     C3'     H3'          110.92 3.000
ADP  C4'     C3'     C2'          102.14 3.000
ADP  C4'     C3'     O3'          112.94 3.000
ADP  O3'     C3'     H3'          108.24 3.000
ADP  O3'     C3'     C2'          113.54 3.000
ADP  C3'     O3'     HO3'         107.98 3.000
ADP  C3'     C2'     H2'          112.58 3.000
ADP  C3'     C2'     C1'          102.68 3.000
ADP  C3'     C2'     O2'          111.26 3.000
ADP  C1'     C2'     H2'          114.21 3.000
ADP  O2'     C2'     H2'          106.80 3.000
ADP  O2'     C2'     C1'          109.35 3.000
ADP  C2'     O2'     HO2'         108.66 3.000
ADP  C2'     C1'     H1'          112.03 3.000
ADP  C2'     C1'     N9           113.64 3.000
ADP  N9      C1'     H1'          107.63 3.000
ADP  O4'     C1'     H1'          107.04 3.000
ADP  O4'     C1'     C2'          107.55 3.000
ADP  O4'     C1'     N9           108.71 3.000
ADP  C8      N9      C4           107.08 3.000
ADP  C1'     N9      C8           127.09 3.000
ADP  C1'     N9      C4           125.83 3.000
ADP  N7      C8      H8           125.09 3.000
ADP  N9      C8      H8           122.77 3.000
ADP  N9      C8      N7           112.14 3.000
ADP  C8      N7      C5           105.07 3.000
ADP  C6      C5      C4           117.94 3.000
ADP  N7      C5      C6           131.52 3.000
ADP  N7      C5      C4           110.54 3.000
ADP  C5      C6      N6           122.04 3.000
ADP  C5      C6      N1           117.09 3.000
ADP  N6      C6      N1           120.87 3.000
ADP  HN62    N6      HN61         119.64 3.000
ADP  C6      N6      HN62         119.65 3.000
ADP  C6      N6      HN61         120.70 3.000
ADP  C6      N1      C2           118.70 3.000
ADP  N1      C2      H2           115.52 3.000
ADP  N1      C2      N3           128.71 3.000
ADP  N3      C2      H2           115.77 3.000
ADP  C2      N3      C4           110.67 3.000
ADP  C5      C4      N3           126.89 3.000
ADP  N9      C4      C5           105.16 3.000
ADP  N9      C4      N3           127.95 3.000
#
loop_
_chem_comp_tor.comp_id
_chem_comp_tor.id
_chem_comp_tor.atom_id_1
_chem_comp_tor.atom_id_2
_chem_comp_tor.atom_id_3
_chem_comp_tor.atom_id_4
_chem_comp_tor.value_angle
_chem_comp_tor.value_angle_esd
_chem_comp_tor.period
ADP Var_1         O3B     PB      O3A     PA           -57.15   0.0 0
ADP Var_2         O2A     PA      O5'     C5'          179.18   0.0 0
ADP Var_3         PB      O3A     PA      O5'           68.52   0.0 0
ADP Var_4         PA      O5'     C5'     H5'1          -5.02   0.0 0
ADP Var_5         O5'     C5'     C4'     H4'          177.61   0.0 0
ADP CONST_1       C5'     C4'     C3'     H3'          -43.45  20.0 3
ADP CONST_2       C5'     C4'     O4'     C1'          152.06  20.0 3
ADP CONST_3       C4'     O4'     C1'     H1'          114.82  20.0 3
ADP CONST_4       C4'     C3'     C2'     H2'          156.77  20.0 3
ADP Var_6         C4'     C3'     O3'     HO3'          59.50   0.0 0
ADP CONST_5       C3'     C2'     C1'     H1'         -135.50  20.0 3
ADP Var_7         C3'     C2'     O2'     HO2'          60.90   0.0 0
ADP Var_8         C2'     C1'     N9      C8           -76.55   0.0 0
ADP CONST_6       C8      N9      C4      C5            -0.35  20.0 1
ADP CONST_7       C1'     N9      C8      H8             0.30  20.0 1
ADP CONST_8       N9      C8      N7      C5            -0.34  20.0 1
ADP CONST_9       C8      N7      C5      C6          -179.78  20.0 1
ADP CONST_10      C6      C5      C4      N3             0.18  20.0 1
ADP CONST_11      N7      C5      C6      N6            -0.14  20.0 1
ADP Var_9         C5      C6      N6      HN62         179.98   0.0 0
ADP CONST_12      C5      C6      N1      C2            -0.03  20.0 1
ADP CONST_13      C6      N1      C2      H2          -179.95  20.0 1
ADP CONST_14      N1      C2      N3      C4             0.04  20.0 1
#
loop_
_chem_comp_tree.comp_id
_chem_comp_tree.atom_id
_chem_comp_tree.atom_back
_chem_comp_tree.atom_forward
_chem_comp_tree.connect_type
ADP      PB     ?      O3B    START
ADP      O3B    PB     ?      ?
ADP      O2B    PB     ?      ?
ADP      O1B    PB     ?      ?
ADP      O3A    PB     PA     ?
ADP      PA     O3A    O2A    ?
ADP      O2A    PA     ?      ?
ADP      O1A    PA     ?      ?
ADP      O5'    PA     C5'    ?
ADP      C5'    O5'    H5'1   ?
ADP      H5'1   C5'    ?      ?
ADP      H5'2   C5'    ?      ?
ADP      C4'    C5'    H4'    ?
ADP      H4'    C4'    ?      ?
ADP      C3'    C4'    H3'    ?
ADP      H3'    C3'    ?      ?
ADP      C2'    C3'    H2'    ?
ADP      H2'    C2'    ?      ?
ADP      C1'    C2'    H1'    ?
ADP      H1'    C1'    ?      ?
ADP      N9     C1'    C8     ?
ADP      C8     N9     H8     ?
ADP      H8     C8     ?      ?
ADP      N7     C8     C5     ?
ADP      C5     N7     C6     ?
ADP      C6     C5     N6     ?
ADP      N6     C6     HN62   ?
ADP      HN62   N6     ?      ?
ADP      HN61   N6     ?      ?
ADP      N1     C6     C2     ?
ADP      C2     N1     H2     ?
ADP      H2     C2     ?      ?
ADP      N3     C2     C4     ?
ADP      C4     N3     ?      ?
ADP      O4'    C1'    ?      ?
ADP      O2'    C2'    HO2'   ?
ADP      HO2'   O2'    ?      ?
ADP      O3'    C3'    HO3'   ?
ADP      HO3'   O3'    ?      END
ADP      C4'    O4'    ?      ADD
ADP      N9     C4     ?      ADD
ADP      C5     C4     ?      ADD
#
loop_
_chem_comp_chir.comp_id
_chem_comp_chir.id
_chem_comp_chir.atom_id_centre
_chem_comp_chir.atom_id_1
_chem_comp_chir.atom_id_2
_chem_comp_chir.atom_id_3
_chem_comp_chir.volume_sign
ADP chir_1  C4'     C5'     C3'     O4'    positive
ADP chir_2  C3'     C2'     C4'     O3'    negative
ADP chir_3  C2'     C3'     C1'     O2'    positive
ADP chir_4  C1'     C2'     N9      O4'    positive
#
loop_
_chem_comp_plane_atom.comp_id
_chem_comp_plane_atom.plane_id
_chem_comp_plane_atom.atom_id
_chem_comp_plane_atom.dist_esd
ADP plan-1  C1'    0.020
ADP plan-1  N9     0.020
ADP plan-1  C8     0.020
ADP plan-1  N7     0.020
ADP plan-1  C5     0.020
ADP plan-1  C6     0.020
ADP plan-1  N6     0.020
ADP plan-1  N1     0.020
ADP plan-1  C2     0.020
ADP plan-1  N3     0.020
ADP plan-1  C4     0.020
