# Supplementary material for: High-throughput quantum-mechanics/molecular-mechanics (ONIOM) macromolecular crystallographic refinement with PHENIX/DivCon: the impact of mixed Hamiltonian methods on ligand and protein structure
Source: Acta Crystallogr D Struct Biol. 2018 Oct 29;74(Pt 11):1063–77. doi: 10.1107/S2059798318012913 (PMC6213575; doi:10.1107/S2059798318012913)
Supplement: Supplementary file 2 [file d-74-01063-sup2.gz › results_ONIOM/1HWW-H_refine_001.pdb]

REMARK Date 2017-01-12 Time 13:34:14 EST -0500 (1484246054.44 s)
REMARK PHENIX refinement
REMARK 
REMARK ****************** INPUT FILES AND LABELS ******************************
REMARK Reflections:
REMARK   file name      : 1HWW.sf
REMARK   labels         : ['r1hwwsf,wavelength_id=1,_refln.F_meas_au,_refln.F_meas_sigma_au']
REMARK R-free flags:
REMARK   file name      : 1HWW.sf
REMARK   label          : r1hwwsf,wavelength_id=1,_refln.status
REMARK   test_flag_value: 0
REMARK Model file name(s): 
REMARK   /scratch/oleg/2711229.gondor.quantumbioinc.com/1HWW-H.pdb
REMARK 
REMARK ******************** REFINEMENT SUMMARY: QUICK FACTS *******************
REMARK Start: r_work = 0.1725 r_free = 0.1982 bonds = 0.011 angles = 1.439
REMARK Final: r_work = 0.1580 r_free = 0.1903 bonds = 0.012 angles = 1.614
REMARK ************************************************************************
REMARK 
REMARK ****************** REFINEMENT STATISTICS STEP BY STEP ******************
REMARK leading digit, like 1_, means number of macro-cycle                     
REMARK 0    : statistics at the very beginning when nothing is done yet        
REMARK 1_bss: bulk solvent correction and/or (anisotropic) scaling             
REMARK 1_xyz: refinement of coordinates                                        
REMARK 1_adp: refinement of ADPs (Atomic Displacement Parameters)              
REMARK 1_occ: refinement of occupancies                                        
REMARK ------------------------------------------------------------------------
REMARK  stage       r-work r-free bonds angles b_min b_max b_ave n_water shift
REMARK       0    : 0.2108 0.2394 0.011  1.44   8.2  64.5  19.4 2955      0.000
REMARK       1_bss: 0.1725 0.1982 0.011  1.44   8.2  64.5  19.4 2955      0.000
REMARK 1_settarget: 0.1725 0.1982 0.011  1.44   8.2  64.5  19.4 2955      0.000
REMARK       1_nqh: 0.1726 0.1982 0.011  1.44   8.2  64.5  19.4 2955      0.004
REMARK    1_weight: 0.1726 0.1982 0.011  1.44   8.2  64.5  19.4 2955      0.004
REMARK    1_checkH: 0.1729 0.1985 0.011  1.44   8.2  64.5  19.4 2955      0.401
REMARK    1_xyzrec: 0.1766 0.2020 0.012  1.74   8.2  64.5  19.4 2955      0.498
REMARK    1_checkH: 0.1766 0.2019 0.012  1.74   8.2  64.5  19.4 2955      0.498
REMARK       1_adp: 0.1666 0.1997 0.012  1.74   6.6  62.9  19.8 2955      0.498
REMARK   1_regHadp: 0.1657 0.1993 0.012  1.74   6.6  62.9  19.8 2955      0.498
REMARK       2_bss: 0.1654 0.1989 0.012  1.74   6.6  62.9  19.8 2955      0.498
REMARK 2_settarget: 0.1654 0.1989 0.012  1.74   6.6  62.9  19.8 2955      0.498
REMARK 2_updatecdl: 0.1654 0.1989 0.012  1.74   6.6  62.9  19.8 2955      0.498
REMARK       2_nqh: 0.1654 0.1989 0.012  1.74   6.6  62.9  19.8 2955      0.498
REMARK    2_weight: 0.1654 0.1989 0.012  1.74   6.6  62.9  19.8 2955      0.498
REMARK    2_checkH: 0.1654 0.1989 0.012  1.74   6.6  62.9  19.8 2955      0.498
REMARK    2_xyzrec: 0.1627 0.1947 0.012  1.59   6.6  62.9  19.8 2955      0.510
REMARK    2_checkH: 0.1627 0.1946 0.012  1.59   6.6  62.9  19.8 2955      0.510
REMARK       2_adp: 0.1581 0.1908 0.012  1.59   5.5  73.7  20.3 2955      0.510
REMARK   2_regHadp: 0.1583 0.1905 0.012  1.59   5.5  73.7  20.3 2955      0.510
REMARK       3_bss: 0.1582 0.1904 0.012  1.59   5.5  73.7  20.3 2955      0.510
REMARK 3_settarget: 0.1582 0.1904 0.012  1.59   5.5  73.7  20.3 2955      0.510
REMARK 3_updatecdl: 0.1582 0.1904 0.012  1.59   5.5  73.7  20.3 2955      0.510
REMARK       3_nqh: 0.1582 0.1904 0.012  1.59   5.5  73.7  20.3 2955      0.510
REMARK    3_weight: 0.1582 0.1904 0.012  1.59   5.5  73.7  20.3 2955      0.510
REMARK    3_checkH: 0.1582 0.1904 0.012  1.59   5.5  73.7  20.3 2955      0.510
REMARK    3_xyzrec: 0.1580 0.1904 0.012  1.61   5.5  73.7  20.3 2955      0.512
REMARK    3_checkH: 0.1580 0.1904 0.012  1.61   5.5  73.7  20.3 2955      0.512
REMARK       3_adp: 0.1580 0.1905 0.012  1.61   5.5  73.7  20.3 2955      0.512
REMARK   3_regHadp: 0.1580 0.1905 0.012  1.61   5.5  73.7  20.3 2955      0.512
REMARK         end: 0.1580 0.1903 0.012  1.61   5.5  73.7  20.3 2955      0.512
REMARK ------------------------------------------------------------------------
REMARK MODEL CONTENT.
REMARK  ELEMENT        ATOM RECORD COUNT   OCCUPANCY SUM
REMARK        C                     5224         5224.00
REMARK        H                     9990         9990.00
REMARK        O                     2386         2386.00
REMARK        N                     1436         1436.00
REMARK        S                       39           39.00
REMARK     Zn2+                        1            1.00
REMARK      O1-                      115          115.00
REMARK    TOTAL                    19191        19191.00
REMARK -----------------------------------------------------------------------
REMARK r_free_flags.md5.hexdigest cb8a6345e97ec7f10b36fe5ab1a1a6a3
REMARK 
REMARK IF THIS FILE IS FOR PDB DEPOSITION: REMOVE ALL FROM THIS LINE UP.
REMARK   3
REMARK   3 REFINEMENT.
REMARK   3   PROGRAM     : PHENIX (1.11.1_2575: ???)
REMARK   3   AUTHORS     : Adams,Afonine,Bunkoczi,Burnley,Chen,Dar,Davis,
REMARK   3               : Draizen,Echols,Gildea,Gros,Grosse-Kunstleve,Headd,
REMARK   3               : Hintze,Hung,Ioerger,Liebschner,McCoy,McKee,Moriarty,
REMARK   3               : Oeffner,Poon,Read,Richardson,Richardson,Sacchettini,
REMARK   3               : Sauter,Sobolev,Storoni,Terwilliger,Williams,Zwart
REMARK   3
REMARK   3  REFINEMENT TARGET : ML
REMARK   3  
REMARK   3  DATA USED IN REFINEMENT.
REMARK   3   RESOLUTION RANGE HIGH (ANGSTROMS) : 1.870   
REMARK   3   RESOLUTION RANGE LOW  (ANGSTROMS) : 17.166  
REMARK   3   MIN(FOBS/SIGMA_FOBS)              : 1.00  
REMARK   3   COMPLETENESS FOR RANGE        (%) : 96.95 
REMARK   3   NUMBER OF REFLECTIONS             : 84828     
REMARK   3   NUMBER OF REFLECTIONS (NON-ANOMALOUS) : 84828     
REMARK   3  
REMARK   3  FIT TO DATA USED IN REFINEMENT.
REMARK   3   R VALUE     (WORKING + TEST SET) : 0.1597
REMARK   3   R VALUE            (WORKING SET) : 0.1580
REMARK   3   FREE R VALUE                     : 0.1903
REMARK   3   FREE R VALUE TEST SET SIZE   (%) : 5.05  
REMARK   3   FREE R VALUE TEST SET COUNT      : 4286      
REMARK   3  
REMARK   3  FIT TO DATA USED IN REFINEMENT (IN BINS).
REMARK   3   BIN  RESOLUTION RANGE  COMPL.    NWORK NFREE   RWORK  RFREE  CCWORK CCFREE
REMARK   3     1 17.1666 -  5.7397    0.99     2956   149  0.1589 0.1911   0.941  0.922
REMARK   3     2  5.7397 -  4.5843    1.00     2870   141  0.1402 0.1591   0.952  0.946
REMARK   3     3  4.5843 -  4.0133    0.99     2793   168  0.1328 0.1562   0.953  0.933
REMARK   3     4  4.0133 -  3.6502    0.99     2770   174  0.1514 0.1690   0.938  0.919
REMARK   3     5  3.6502 -  3.3907    0.99     2776   155  0.1539 0.1861   0.937  0.918
REMARK   3     6  3.3907 -  3.1922    0.99     2767   162  0.1635 0.1890   0.929  0.910
REMARK   3     7  3.1922 -  3.0332    0.99     2739   131  0.1714 0.2023   0.923  0.907
REMARK   3     8  3.0332 -  2.9018    0.99     2760   127  0.1670 0.1782   0.927  0.927
REMARK   3     9  2.9018 -  2.7906    0.98     2738   134  0.1643 0.1858   0.924  0.929
REMARK   3    10  2.7906 -  2.6947    0.98     2734   142  0.1592 0.2086   0.932  0.890
REMARK   3    11  2.6947 -  2.6107    0.99     2692   160  0.1645 0.2026   0.923  0.884
REMARK   3    12  2.6107 -  2.5363    0.98     2699   132  0.1602 0.2090   0.927  0.883
REMARK   3    13  2.5363 -  2.4698    0.98     2708   140  0.1601 0.1842   0.927  0.901
REMARK   3    14  2.4698 -  2.4097    0.98     2661   171  0.1608 0.1941   0.929  0.896
REMARK   3    15  2.4097 -  2.3550    0.97     2669   147  0.1526 0.1914   0.931  0.897
REMARK   3    16  2.3550 -  2.3050    0.97     2672   141  0.1541 0.1820   0.934  0.882
REMARK   3    17  2.3050 -  2.2590    0.97     2690   148  0.1517 0.2067   0.934  0.822
REMARK   3    18  2.2590 -  2.2165    0.97     2653   145  0.1524 0.1931   0.934  0.856
REMARK   3    19  2.2165 -  2.1770    0.97     2659   131  0.1647 0.2073   0.924  0.871
REMARK   3    20  2.1770 -  2.1402    0.96     2668   136  0.1609 0.2008   0.922  0.874
REMARK   3    21  2.1402 -  2.1057    0.97     2645   149  0.1639 0.2138   0.922  0.868
REMARK   3    22  2.1057 -  2.0734    0.96     2630   140  0.1605 0.2120   0.922  0.875
REMARK   3    23  2.0734 -  2.0429    0.96     2673   121  0.1687 0.2617   0.912  0.821
REMARK   3    24  2.0429 -  2.0142    0.96     2627   139  0.1589 0.1769   0.923  0.905
REMARK   3    25  2.0142 -  1.9870    0.96     2615   144  0.1641 0.2037   0.917  0.865
REMARK   3    26  1.9870 -  1.9612    0.95     2622   123  0.1622 0.2119   0.913  0.877
REMARK   3    27  1.9612 -  1.9368    0.95     2590   139  0.1738 0.1886   0.905  0.888
REMARK   3    28  1.9368 -  1.9134    0.94     2585   141  0.1751 0.2239   0.900  0.865
REMARK   3    29  1.9134 -  1.8912    0.94     2624   118  0.1817 0.2406   0.882  0.801
REMARK   3    30  1.8912 -  1.8700    0.84     2257   138  0.2155 0.2618   0.862  0.817
REMARK   3  
REMARK   3  BULK SOLVENT MODELLING.
REMARK   3   METHOD USED        : FLAT BULK SOLVENT MODEL
REMARK   3   SOLVENT RADIUS     : 1.11    
REMARK   3   SHRINKAGE RADIUS   : 0.90    
REMARK   3   GRID STEP FACTOR   : 4.00    
REMARK   3  
REMARK   3  ERROR ESTIMATES.
REMARK   3   COORDINATE ERROR (MAXIMUM-LIKELIHOOD BASED)     : 0.16    
REMARK   3   PHASE ERROR (DEGREES, MAXIMUM-LIKELIHOOD BASED) : 17.10   
REMARK   3  
REMARK   3  STRUCTURE FACTORS CALCULATION ALGORITHM : FFT
REMARK   3  
REMARK   3  RESTRAINTS LIBRARY
REMARK   3    GEOSTD + MON.LIB. + CDL v1.2
REMARK   3  
REMARK   3  DEVIATIONS FROM IDEAL VALUES.
REMARK   3                 RMSD     MAX  COUNT
REMARK   3   BOND      :  0.012   0.082   8446
REMARK   3   ANGLE     :  1.614  17.479  11477
REMARK   3   CHIRALITY :  0.094   0.313   1232
REMARK   3   PLANARITY :  0.012   0.081   1484
REMARK   3   DIHEDRAL  : 13.915 178.810   5023
REMARK   3   MIN NONBONDED DISTANCE : 1.734 
REMARK   3  
REMARK   3  MOLPROBITY STATISTICS.
REMARK   3   ALL-ATOM CLASHSCORE : 0.86
REMARK   3   RAMACHANDRAN PLOT:
REMARK   3     OUTLIERS : 0.20  %
REMARK   3     ALLOWED  : 2.47  %
REMARK   3     FAVORED  : 97.33 %
REMARK   3   ROTAMER OUTLIERS : 0.44 %
REMARK   3   CBETA DEVIATIONS : 0
REMARK   3   PEPTIDE PLANE:
REMARK   3     CIS-PROLINE     : 1
REMARK   3     CIS-GENERAL     : 1
REMARK   3     TWISTED PROLINE : 0
REMARK   3     TWISTED GENERAL : 0
REMARK   3  
REMARK   3  ATOMIC DISPLACEMENT PARAMETERS.
REMARK   3   WILSON B : 17.42
REMARK   3   RMS(B_ISO_OR_EQUIVALENT_BONDED) : 4.28
REMARK   3   ATOMS          NUMBER OF ATOMS
REMARK   3                    ISO.  ANISO. 
REMARK   3    ALL         :  19191       0
REMARK   3    ALL (NO H)  :   9201       0
REMARK   3    SOLVENT     :    985       0
REMARK   3    NON-SOLVENT :   8216       0
REMARK   3    HYDROGENS   :   9990       0
REMARK   3
REMARK   3
REMARK   3   OTHER REFINEMENT REMARKS:
REMARK   3   XRAY REFINEMENT USING QUANTUM MECHANICAL FUNCTIONAL
REMARK   3   PROGRAM      :QuantumBio DivCon 6 build-7.1.1-b4015.17
REMARK   3   AUTHORS      :BORBULEVYCH O.Y., PLUMLEY J., 
REMARK   3                :MARTIN, R.I., WESTERHOFF L.M. 
REMARK   3
REMARK   3   REFERENCE     :BORBULEVYCH O.Y., PLUMLEY J.A.,
REMARK   3                 :MARTIN, R.I., MERZ, K.M.,  WESTERHOFF L.M.
REMARK   3                 :ACTA CRYSTLLOGRAPHICA SECTION D, 2014, 
REMARK   3                 :V. D70, pp. 1233-1247
REMARK   3   QM METHOD(HAMILTONIAN): PM6 AMBERFF14
REMARK   3   REGION QM REFINEMENT: 
REMARK   3      MAIN/BUFFER QM REGION RADII (A): 3.0 / 0.0
REMARK   3      LIGAND / STRAIN ENERGY: SWA_A_1103 / 29.64 KCAL/MOLE
REMARK   3
HELIX    1   1 MET A   45  ARG A   51  1               Generated by MOE    7
HELIX    2   2 PRO A   72  LYS A   74  5               Generated by MOE    3
HELIX    3   3 PHE A   99  HIS A  105  1               Generated by MOE    7
HELIX    4   4 THR A  107  ASP A  120  1               Generated by MOE   14
HELIX    5   5 ILE A  131  TYR A  138  1               Generated by MOE    8
HELIX    6   6 GLU A  143  LYS A  154  1               Generated by MOE   12
HELIX    7   7 TRP A  175  MET A  193  1               Generated by MOE   19
HELIX    8   8 THR A  211  GLN A  217  1               Generated by MOE    7
HELIX    9   9 TYR A  231  GLN A  239  1               Generated by MOE    9
HELIX   10  10 ILE A  271  HIS A  273  5               Generated by MOE    3
HELIX   11  11 PRO A  279  CYS A  282  1               Generated by MOE    4
HELIX   12  12 CYS A  283  PHE A  285  5               Generated by MOE    3
HELIX   13  13 VAL A  311  ALA A  326  1               Generated by MOE   16
HELIX   14  14 ASN A  347  SER A  366  1               Generated by MOE   20
HELIX   15  15 ALA A  368  PHE A  370  5               Generated by MOE    3
HELIX   16  16 LEU A  379  ARG A  391  1               Generated by MOE   13
HELIX   17  17 GLY A  417  TYR A  419  5               Generated by MOE    3
HELIX   18  18 PRO A  423  ALA A  444  1               Generated by MOE   22
HELIX   19  19 GLY A  450  ALA A  452  5               Generated by MOE    3
HELIX   20  20 ILE A  454  PHE A  468  1               Generated by MOE   15
HELIX   21  21 THR A  480  LEU A  508  1               Generated by MOE   29
HELIX   22  22 LEU A  824  ASN A  827  5               Generated by MOE    4
HELIX   23  23 SER A  916  LEU A  926  1               Generated by MOE   11
HELIX   24  24 VAL A  999  HIS A 1001  5               Generated by MOE    3
HELIX   25  25 ASP A 1024  MET A 1026  5               Generated by MOE    3
SHEET    1       VAL A  43  GLN A  44                  Generated by MOE
SHEET    2       LEU A  81  HIS A  90                  Generated by MOE
SHEET    3       PHE A 126  TRP A 128                  Generated by MOE
SHEET    4       LEU A 158  PHE A 160                  Generated by MOE
SHEET    5       ALA A 199  ALA A 202                  Generated by MOE
SHEET    6       ASN A 223  ILE A 226                  Generated by MOE
SHEET    7       GLU A 244  PHE A 245                  Generated by MOE
SHEET    8       LEU A 246  TRP A 247                  Generated by MOE
SHEET    9       LEU A 259  LEU A 259                  Generated by MOE
SHEET   10       PHE A 260  MET A 263                  Generated by MOE
SHEET   11       VAL A 333  ASP A 341                  Generated by MOE
SHEET   12       VAL A 372  PHE A 376                  Generated by MOE
SHEET   13       THR A 399  SER A 401                  Generated by MOE
SHEET   14       ALA A 408  ARG A 410                  Generated by MOE
SHEET   15       ASN A 413  TYR A 414                  Generated by MOE
SHEET   16       PHE A 524  LEU A 526                  Generated by MOE
SHEET   17       THR A 542  ILE A 543                  Generated by MOE
SHEET   18       SER A 552  ASN A 559                  Generated by MOE
SHEET   19       ARG A 565  PHE A 571                  Generated by MOE
SHEET   20       TYR A 572  VAL A 573                  Generated by MOE
SHEET   21       VAL A 578  ASP A 582                  Generated by MOE
SHEET   22       PRO A 587  VAL A 588                  Generated by MOE
SHEET   23       ALA A 590  VAL A 592                  Generated by MOE
SHEET   24       SER A 593  ASP A 601                  Generated by MOE
SHEET   25       THR A 606  VAL A 624                  Generated by MOE
SHEET   26       GLY A 628  ILE A 636                  Generated by MOE
SHEET   27       THR A 644  TYR A 646                  Generated by MOE
SHEET   28       SER A 648  ASN A 649                  Generated by MOE
SHEET   29       LEU A 650  LEU A 652                  Generated by MOE
SHEET   30       LYS A 669  GLY A 671                  Generated by MOE
SHEET   31       ILE A 676  ARG A 679                  Generated by MOE
SHEET   32       THR A 685  PHE A 688                  Generated by MOE
SHEET   33       LEU A 694  GLN A 698                  Generated by MOE
SHEET   34       VAL A 706  TYR A 715                  Generated by MOE
SHEET   35       SER A 736  PRO A 737                  Generated by MOE
SHEET   36       VAL A 745  LYS A 749                  Generated by MOE
SHEET   37       SER A 754  LEU A 760                  Generated by MOE
SHEET   38       VAL A 763  MET A 769                  Generated by MOE
SHEET   39       GLU A 775  VAL A 780                  Generated by MOE
SHEET   40       THR A 788  THR A 796                  Generated by MOE
SHEET   41       ILE A 803  LEU A 808                  Generated by MOE
SHEET   42       GLN A 812  ARG A 817                  Generated by MOE
SHEET   43       TYR A 829  ILE A 831                  Generated by MOE
SHEET   44       GLY A 834  GLU A 838                  Generated by MOE
SHEET   45       THR A 842  THR A 848                  Generated by MOE
SHEET   46       LEU A 852  SER A 855                  Generated by MOE
SHEET   47       GLU A 861  ARG A 869                  Generated by MOE
SHEET   48       VAL A 888  LYS A 898                  Generated by MOE
SHEET   49       ALA A 911  GLY A 912                  Generated by MOE
SHEET   50       ASP A 930  PHE A 934                  Generated by MOE
SHEET   51       GLN A 945  PHE A 946                  Generated by MOE
SHEET   52       LEU A 957  ARG A 964                  Generated by MOE
SHEET   53       GLN A 973  ARG A 981                  Generated by MOE
SHEET   54       VAL A1006  THR A1012                  Generated by MOE
SHEET   55       ASN A1019  HIS A1022                  Generated by MOE
SHEET   56       GLU A1035  HIS A1043                  Generated by MOE
LINK         C1  NAG A1101                 ND2 ASN A 194 
SSBOND   1 CYS A   31    CYS A 1032 
SSBOND   2 CYS A  275    CYS A  282 
SSBOND   3 CYS A  283    CYS A  297 
SSBOND   4 CYS A  902    CYS A  987 
SSBOND   5 CYS A 1000    CYS A 1009 
CRYST1   68.902  110.015  138.472  90.00  90.00  90.00 P 21 21 21
SCALE1      0.014513  0.000000  0.000000        0.00000
SCALE2      0.000000  0.009090  0.000000        0.00000
SCALE3      0.000000  0.000000  0.007222        0.00000
ATOM      1  N   CYS A  31      44.251  36.292 -18.904  1.00 36.83           N
ATOM      2  CA  CYS A  31      43.424  37.477 -18.600  1.00 27.57           C
ATOM      3  C   CYS A  31      41.952  37.144 -18.719  1.00 25.36           C
ATOM      4  O   CYS A  31      41.464  36.716 -19.748  1.00 22.96           O
ATOM      5  CB  CYS A  31      43.765  38.661 -19.533  1.00 19.59           C
ATOM      6  SG  CYS A  31      45.511  39.183 -19.443  1.00 24.61           S
ATOM      7  H1  CYS A  31      45.239  36.531 -18.850  1.00 44.20           H
ATOM      8  H2  CYS A  31      44.065  35.970 -19.851  1.00 44.20           H
ATOM      9  HA  CYS A  31      43.613  37.773 -17.564  1.00 33.09           H
ATOM     10  HB2 CYS A  31      43.123  39.511 -19.287  1.00 23.51           H
ATOM     11  HB3 CYS A  31      43.558  38.368 -20.566  1.00 23.51           H
ATOM     12  N   GLN A  32      41.196  37.548 -17.675  1.00 23.88           N
ATOM     13  CA  GLN A  32      39.740  37.630 -17.710  1.00 26.96           C
ATOM     14  C   GLN A  32      39.262  38.552 -18.832  1.00 23.95           C
ATOM     15  O   GLN A  32      39.799  39.637 -19.036  1.00 18.29           O
ATOM     16  CB  GLN A  32      39.205  38.167 -16.374  1.00 26.23           C
ATOM     17  CG  GLN A  32      39.325  37.170 -15.214  1.00 36.74           C
ATOM     18  CD  GLN A  32      38.389  37.572 -14.077  1.00 41.85           C
ATOM     19  OE1 GLN A  32      37.172  37.510 -14.220  1.00 33.67           O
ATOM     20  NE2 GLN A  32      38.938  37.984 -12.939  1.00 51.67           N
ATOM     21  H   GLN A  32      41.702  38.217 -17.110  1.00 28.65           H
ATOM     22  HA  GLN A  32      39.334  36.631 -17.872  1.00 32.35           H
ATOM     23  HB2 GLN A  32      39.750  39.075 -16.110  1.00 31.48           H
ATOM     24  HB3 GLN A  32      38.160  38.440 -16.510  1.00 31.48           H
ATOM     25  HG2 GLN A  32      38.987  36.206 -15.597  1.00 44.09           H
ATOM     26  HG3 GLN A  32      40.359  37.104 -14.872  1.00 44.09           H
ATOM     27 HE21 GLN A  32      39.941  38.000 -12.838  1.00 62.00           H
ATOM     28 HE22 GLN A  32      38.336  38.275 -12.179  1.00 62.00           H
ATOM     29  N   ASP A  33      38.216  38.138 -19.538  1.00 21.86           N
ATOM     30  CA  ASP A  33      37.518  39.000 -20.477  1.00 25.35           C
ATOM     31  C   ASP A  33      36.702  39.975 -19.617  1.00 25.39           C
ATOM     32  O   ASP A  33      36.017  39.524 -18.708  1.00 29.01           O
ATOM     33  CB  ASP A  33      36.671  38.085 -21.366  1.00 21.89           C
ATOM     34  CG  ASP A  33      36.028  38.794 -22.550  1.00 25.01           C
ATOM     35  OD1 ASP A  33      35.879  38.115 -23.583  1.00 25.48           O
ATOM     36  OD2 ASP A  33      35.707  39.996 -22.440  1.00 26.22           O1-
ATOM     37  H   ASP A  33      37.814  37.232 -19.354  1.00 26.23           H
ATOM     38  HA  ASP A  33      38.231  39.540 -21.099  1.00 30.42           H
ATOM     39  HB2 ASP A  33      37.258  37.239 -21.726  1.00 26.26           H
ATOM     40  HB3 ASP A  33      35.866  37.668 -20.759  1.00 26.26           H
ATOM     41  N   VAL A  34      36.801  41.292 -19.851  1.00 18.20           N
ATOM     42  CA  VAL A  34      36.075  42.306 -19.075  1.00 12.43           C
ATOM     43  C   VAL A  34      34.845  42.834 -19.829  1.00 16.84           C
ATOM     44  O   VAL A  34      34.140  43.696 -19.311  1.00 14.46           O
ATOM     45  CB  VAL A  34      37.014  43.436 -18.589  1.00 16.05           C
ATOM     46  CG1 VAL A  34      38.230  42.886 -17.826  1.00 18.05           C
ATOM     47  CG2 VAL A  34      37.524  44.312 -19.740  1.00 17.13           C
ATOM     48  H   VAL A  34      37.376  41.614 -20.619  1.00 21.84           H
ATOM     49  HA  VAL A  34      35.685  41.842 -18.170  1.00 14.91           H
ATOM     50  HB  VAL A  34      36.468  44.079 -17.902  1.00 19.26           H
ATOM     51 HG11 VAL A  34      38.798  43.709 -17.397  1.00 21.66           H
ATOM     52 HG12 VAL A  34      37.899  42.225 -17.027  1.00 21.66           H
ATOM     53 HG13 VAL A  34      38.880  42.324 -18.496  1.00 21.66           H
ATOM     54 HG21 VAL A  34      38.100  45.141 -19.337  1.00 20.55           H
ATOM     55 HG22 VAL A  34      38.162  43.729 -20.399  1.00 20.55           H
ATOM     56 HG23 VAL A  34      36.689  44.717 -20.310  1.00 20.55           H
ATOM     57  N   VAL A  35      34.583  42.334 -21.042  1.00 12.87           N
ATOM     58  CA  VAL A  35      33.520  42.808 -21.920  1.00 12.19           C
ATOM     59  C   VAL A  35      32.363  41.806 -22.006  1.00 14.56           C
ATOM     60  O   VAL A  35      31.220  42.239 -21.916  1.00 12.91           O
ATOM     61  CB  VAL A  35      34.099  43.142 -23.309  1.00 16.01           C
ATOM     62  CG1 VAL A  35      33.017  43.641 -24.281  1.00 18.00           C
ATOM     63  CG2 VAL A  35      35.189  44.218 -23.198  1.00 14.17           C
ATOM     64  H   VAL A  35      35.173  41.593 -21.397  1.00 15.45           H
ATOM     65  HA  VAL A  35      33.111  43.731 -21.508  1.00 14.62           H
ATOM     66  HB  VAL A  35      34.550  42.242 -23.726  1.00 19.22           H
ATOM     67 HG11 VAL A  35      33.465  43.836 -25.254  1.00 21.60           H
ATOM     68 HG12 VAL A  35      32.238  42.890 -24.411  1.00 21.60           H
ATOM     69 HG13 VAL A  35      32.574  44.559 -23.903  1.00 21.60           H
ATOM     70 HG21 VAL A  35      35.557  44.468 -24.191  1.00 17.00           H
ATOM     71 HG22 VAL A  35      34.788  45.112 -22.722  1.00 17.00           H
ATOM     72 HG23 VAL A  35      36.031  43.844 -22.614  1.00 17.00           H
ATOM     73  N   GLN A  36      32.629  40.516 -22.252  1.00 19.40           N
ATOM     74  CA  GLN A  36      31.646  39.571 -22.816  1.00 18.76           C
ATOM     75  C   GLN A  36      30.985  38.602 -21.820  1.00 21.81           C
ATOM     76  O   GLN A  36      30.059  37.895 -22.198  1.00 26.03           O
ATOM     77  CB  GLN A  36      32.302  38.758 -23.940  1.00 18.48           C
ATOM     78  CG  GLN A  36      32.976  39.639 -25.002  1.00 19.09           C
ATOM     79  CD  GLN A  36      33.407  38.801 -26.198  1.00 20.32           C
ATOM     80  OE1 GLN A  36      32.647  38.616 -27.143  1.00 28.18           O
ATOM     81  NE2 GLN A  36      34.634  38.294 -26.170  1.00 21.93           N
ATOM     82  H   GLN A  36      33.597  40.219 -22.247  1.00 23.28           H
ATOM     83  HA  GLN A  36      30.844  40.152 -23.272  1.00 22.52           H
ATOM     84  HB2 GLN A  36      33.038  38.077 -23.509  1.00 22.17           H
ATOM     85  HB3 GLN A  36      31.527  38.163 -24.428  1.00 22.17           H
ATOM     86  HG2 GLN A  36      32.236  40.369 -25.336  1.00 22.90           H
ATOM     87  HG3 GLN A  36      33.847  40.137 -24.576  1.00 22.90           H
ATOM     88 HE21 GLN A  36      35.209  38.429 -25.347  1.00 26.31           H
ATOM     89 HE22 GLN A  36      34.959  37.731 -26.939  1.00 26.31           H
ATOM     90  N   ASP A  37      31.463  38.534 -20.582  1.00 22.27           N
ATOM     91  CA  ASP A  37      30.992  37.692 -19.487  1.00 21.75           C
ATOM     92  C   ASP A  37      30.420  38.590 -18.382  1.00 23.25           C
ATOM     93  O   ASP A  37      31.167  39.170 -17.595  1.00 24.09           O
ATOM     94  CB  ASP A  37      32.140  36.826 -18.929  1.00 24.92           C
ATOM     95  CG  ASP A  37      32.765  35.860 -19.932  1.00 25.43           C
ATOM     96  OD1 ASP A  37      32.004  35.299 -20.749  1.00 31.63           O
ATOM     97  OD2 ASP A  37      33.997  35.667 -19.830  1.00 29.40           O1-
ATOM     98  H   ASP A  37      32.258  39.114 -20.377  1.00 26.73           H
ATOM     99  HA  ASP A  37      30.207  37.032 -19.854  1.00 26.10           H
ATOM    100  HB2 ASP A  37      32.921  37.435 -18.470  1.00 29.91           H
ATOM    101  HB3 ASP A  37      31.706  36.213 -18.139  1.00 29.91           H
ATOM    102  N   VAL A  38      29.090  38.685 -18.309  1.00 17.92           N
ATOM    103  CA  VAL A  38      28.381  39.403 -17.256  1.00 19.28           C
ATOM    104  C   VAL A  38      28.594  38.659 -15.930  1.00 23.69           C
ATOM    105  O   VAL A  38      28.155  37.511 -15.813  1.00 19.71           O
ATOM    106  CB  VAL A  38      26.882  39.506 -17.595  1.00 28.25           C
ATOM    107  CG1 VAL A  38      26.129  40.268 -16.496  1.00 23.74           C
ATOM    108  CG2 VAL A  38      26.660  40.227 -18.931  1.00 22.65           C
ATOM    109  H   VAL A  38      28.530  38.183 -18.984  1.00 21.50           H
ATOM    110  HA  VAL A  38      28.779  40.415 -17.203  1.00 23.13           H
ATOM    111  HB  VAL A  38      26.465  38.501 -17.670  1.00 33.90           H
ATOM    112 HG11 VAL A  38      25.084  40.378 -16.783  1.00 28.49           H
ATOM    113 HG12 VAL A  38      26.167  39.715 -15.558  1.00 28.49           H
ATOM    114 HG13 VAL A  38      26.568  41.255 -16.353  1.00 28.49           H
ATOM    115 HG21 VAL A  38      25.592  40.296 -19.129  1.00 27.18           H
ATOM    116 HG22 VAL A  38      27.089  41.226 -18.892  1.00 27.18           H
ATOM    117 HG23 VAL A  38      27.119  39.668 -19.746  1.00 27.18           H
ATOM    118  N   PRO A  39      29.198  39.287 -14.904  1.00 18.81           N
ATOM    119  CA  PRO A  39      29.396  38.602 -13.634  1.00 20.22           C
ATOM    120  C   PRO A  39      28.067  38.213 -12.978  1.00 19.30           C
ATOM    121  O   PRO A  39      27.075  38.939 -13.062  1.00 15.83           O
ATOM    122  CB  PRO A  39      30.150  39.613 -12.763  1.00 18.70           C
ATOM    123  CG  PRO A  39      30.918  40.434 -13.797  1.00 13.23           C
ATOM    124  CD  PRO A  39      29.877  40.579 -14.902  1.00 19.69           C
ATOM    125  HA  PRO A  39      30.062  37.750 -13.775  1.00 24.27           H
ATOM    126  HB2 PRO A  39      29.419  40.259 -12.278  1.00 22.44           H
ATOM    127  HB3 PRO A  39      30.795  39.157 -12.014  1.00 22.44           H
ATOM    128  HG2 PRO A  39      31.195  41.407 -13.401  1.00 15.88           H
ATOM    129  HG3 PRO A  39      31.799  39.894 -14.143  1.00 15.88           H
ATOM    130  HD2 PRO A  39      29.171  41.375 -14.665  1.00 23.63           H
ATOM    131  HD3 PRO A  39      30.406  40.777 -15.833  1.00 23.63           H
ATOM    132  N   ASN A  40      28.058  37.063 -12.303  1.00 21.86           N
ATOM    133  CA  ASN A  40      26.921  36.615 -11.517  1.00 21.32           C
ATOM    134  C   ASN A  40      27.177  37.000 -10.063  1.00 21.66           C
ATOM    135  O   ASN A  40      28.056  36.426  -9.420  1.00 18.64           O
ATOM    136  CB  ASN A  40      26.728  35.106 -11.694  1.00 27.17           C
ATOM    137  CG  ASN A  40      25.554  34.630 -10.843  1.00 32.44           C
ATOM    138  OD1 ASN A  40      24.439  35.129 -10.960  1.00 44.57           O
ATOM    139  ND2 ASN A  40      25.787  33.630 -10.000  1.00 49.20           N
ATOM    140  H   ASN A  40      28.890  36.491 -12.289  1.00 26.23           H
ATOM    141  HA  ASN A  40      26.015  37.108 -11.867  1.00 25.58           H
ATOM    142  HB2 ASN A  40      26.467  34.958 -12.743  1.00 32.61           H
ATOM    143  HB3 ASN A  40      27.645  34.567 -11.448  1.00 32.61           H
ATOM    144 HD21 ASN A  40      25.035  33.288  -9.424  1.00 59.04           H
ATOM    145 HD22 ASN A  40      26.715  33.243  -9.924  1.00 59.04           H
ATOM    146  N   VAL A  41      26.409  37.969  -9.561  1.00 19.57           N
ATOM    147  CA  VAL A  41      26.501  38.466  -8.191  1.00 17.01           C
ATOM    148  C   VAL A  41      25.118  38.450  -7.540  1.00 15.01           C
ATOM    149  O   VAL A  41      24.088  38.551  -8.211  1.00 16.23           O
ATOM    150  CB  VAL A  41      27.151  39.869  -8.115  1.00 15.58           C
ATOM    151  CG1 VAL A  41      28.613  39.839  -8.581  1.00 15.02           C
ATOM    152  CG2 VAL A  41      26.389  40.919  -8.939  1.00 16.92           C
ATOM    153  H   VAL A  41      25.682  38.363 -10.143  1.00 23.48           H
ATOM    154  HA  VAL A  41      27.128  37.783  -7.628  1.00 20.41           H
ATOM    155  HB  VAL A  41      27.147  40.198  -7.075  1.00 18.69           H
ATOM    156 HG11 VAL A  41      29.061  40.822  -8.434  1.00 18.02           H
ATOM    157 HG12 VAL A  41      29.170  39.105  -7.998  1.00 18.02           H
ATOM    158 HG13 VAL A  41      28.669  39.577  -9.638  1.00 18.02           H
ATOM    159 HG21 VAL A  41      26.839  41.900  -8.788  1.00 20.31           H
ATOM    160 HG22 VAL A  41      26.424  40.671 -10.000  1.00 20.31           H
ATOM    161 HG23 VAL A  41      25.350  40.964  -8.615  1.00 20.31           H
ATOM    162  N   ASP A  42      25.099  38.317  -6.215  1.00 14.93           N
ATOM    163  CA  ASP A  42      23.865  38.336  -5.444  1.00 15.90           C
ATOM    164  C   ASP A  42      23.193  39.714  -5.483  1.00 16.99           C
ATOM    165  O   ASP A  42      21.967  39.790  -5.541  1.00 15.89           O
ATOM    166  CB  ASP A  42      24.131  37.868  -4.005  1.00 19.50           C
ATOM    167  CG  ASP A  42      24.713  36.457  -3.961  1.00 18.87           C
ATOM    168  OD1 ASP A  42      24.058  35.544  -4.507  1.00 20.41           O
ATOM    169  OD2 ASP A  42      25.802  36.304  -3.371  1.00 15.51           O1-
ATOM    170  H   ASP A  42      25.970  38.234  -5.713  1.00 17.92           H
ATOM    171  HA  ASP A  42      23.183  37.621  -5.905  1.00 19.08           H
ATOM    172  HB2 ASP A  42      24.789  38.568  -3.493  1.00 23.40           H
ATOM    173  HB3 ASP A  42      23.161  37.844  -3.510  1.00 23.40           H
ATOM    174  N   VAL A  43      23.988  40.797  -5.446  1.00 13.96           N
ATOM    175  CA  VAL A  43      23.518  42.177  -5.458  1.00 14.21           C
ATOM    176  C   VAL A  43      24.285  42.930  -6.541  1.00 15.06           C
ATOM    177  O   VAL A  43      25.501  43.029  -6.492  1.00 14.81           O
ATOM    178  CB  VAL A  43      23.700  42.845  -4.081  1.00 21.94           C
ATOM    179  CG1 VAL A  43      23.109  44.266  -4.113  1.00 15.17           C
ATOM    180  CG2 VAL A  43      23.033  42.049  -2.948  1.00 18.33           C
ATOM    181  H   VAL A  43      24.989  40.657  -5.402  1.00 16.75           H
ATOM    182  HA  VAL A  43      22.459  42.199  -5.710  1.00 17.05           H
ATOM    183  HB  VAL A  43      24.767  42.905  -3.871  1.00 26.32           H
ATOM    184 HG11 VAL A  43      23.209  44.729  -3.133  1.00 18.20           H
ATOM    185 HG12 VAL A  43      23.636  44.887  -4.837  1.00 18.20           H
ATOM    186 HG13 VAL A  43      22.052  44.222  -4.380  1.00 18.20           H
ATOM    187 HG21 VAL A  43      23.164  42.574  -2.002  1.00 21.99           H
ATOM    188 HG22 VAL A  43      21.969  41.932  -3.152  1.00 21.99           H
ATOM    189 HG23 VAL A  43      23.491  41.064  -2.857  1.00 21.99           H
ATOM    190  N   GLN A  44      23.582  43.473  -7.527  1.00  9.25           N
ATOM    191  CA  GLN A  44      24.170  44.318  -8.558  1.00 13.77           C
ATOM    192  C   GLN A  44      23.455  45.660  -8.413  1.00 11.55           C
ATOM    193  O   GLN A  44      22.235  45.705  -8.558  1.00 13.01           O
ATOM    194  CB  GLN A  44      23.955  43.658  -9.934  1.00 14.56           C
ATOM    195  CG  GLN A  44      25.030  44.065 -10.948  1.00 11.68           C
ATOM    196  CD  GLN A  44      25.160  45.580 -11.044  1.00 14.78           C
ATOM    197  OE1 GLN A  44      24.199  46.280 -11.332  1.00 13.01           O
ATOM    198  NE2 GLN A  44      26.348  46.106 -10.794  1.00 11.39           N
ATOM    199  H   GLN A  44      22.577  43.376  -7.521  1.00 11.11           H
ATOM    200  HA  GLN A  44      25.238  44.455  -8.389  1.00 16.52           H
ATOM    201  HB2 GLN A  44      23.993  42.575  -9.822  1.00 17.48           H
ATOM    202  HB3 GLN A  44      22.971  43.919 -10.326  1.00 17.48           H
ATOM    203  HG2 GLN A  44      25.980  43.598 -10.696  1.00 14.01           H
ATOM    204  HG3 GLN A  44      24.682  43.695 -11.913  1.00 14.01           H
ATOM    205 HE21 GLN A  44      27.118  45.510 -10.529  1.00 13.67           H
ATOM    206 HE22 GLN A  44      26.466  47.106 -10.829  1.00 13.67           H
ATOM    207  N   MET A  45      24.174  46.742  -8.077  1.00 12.54           N
ATOM    208  CA  MET A  45      23.516  47.957  -7.603  1.00 13.02           C
ATOM    209  C   MET A  45      22.591  48.616  -8.627  1.00 12.11           C
ATOM    210  O   MET A  45      21.610  49.230  -8.213  1.00 12.84           O
ATOM    211  CB  MET A  45      24.507  48.975  -7.022  1.00 12.26           C
ATOM    212  CG  MET A  45      25.108  48.491  -5.698  1.00 12.50           C
ATOM    213  SD  MET A  45      23.895  48.135  -4.402  1.00 14.96           S
ATOM    214  CE  MET A  45      23.232  49.795  -4.112  1.00 15.55           C
ATOM    215  H   MET A  45      25.175  46.660  -7.958  1.00 15.05           H
ATOM    216  HA  MET A  45      22.865  47.636  -6.792  1.00 15.62           H
ATOM    217  HB2 MET A  45      25.292  49.167  -7.746  1.00 14.72           H
ATOM    218  HB3 MET A  45      23.991  49.919  -6.851  1.00 14.72           H
ATOM    219  HG2 MET A  45      25.686  47.587  -5.879  1.00 15.00           H
ATOM    220  HG3 MET A  45      25.795  49.251  -5.328  1.00 15.00           H
ATOM    221  HE1 MET A  45      22.508  49.754  -3.299  1.00 18.66           H
ATOM    222  HE2 MET A  45      24.041  50.471  -3.842  1.00 18.66           H
ATOM    223  HE3 MET A  45      22.737  50.166  -5.008  1.00 18.66           H
ATOM    224  N   LEU A  46      22.894  48.529  -9.929  1.00 12.17           N
ATOM    225  CA  LEU A  46      22.030  49.075 -10.977  1.00 12.11           C
ATOM    226  C   LEU A  46      20.715  48.288 -11.047  1.00 16.85           C
ATOM    227  O   LEU A  46      19.650  48.892 -11.153  1.00 13.26           O
ATOM    228  CB  LEU A  46      22.769  49.089 -12.328  1.00 13.48           C
ATOM    229  CG  LEU A  46      21.987  49.782 -13.463  1.00  8.44           C
ATOM    230  CD1 LEU A  46      21.975  51.304 -13.277  1.00 13.05           C
ATOM    231  CD2 LEU A  46      22.594  49.437 -14.828  1.00 12.53           C
ATOM    232  H   LEU A  46      23.713  48.009 -10.214  1.00 14.61           H
ATOM    233  HA  LEU A  46      21.795  50.103 -10.705  1.00 14.53           H
ATOM    234  HB2 LEU A  46      23.736  49.577 -12.206  1.00 16.17           H
ATOM    235  HB3 LEU A  46      22.945  48.057 -12.621  1.00 16.17           H
ATOM    236  HG  LEU A  46      20.955  49.439 -13.454  1.00 10.12           H
ATOM    237 HD11 LEU A  46      21.409  51.765 -14.084  1.00 15.65           H
ATOM    238 HD12 LEU A  46      21.512  51.568 -12.328  1.00 15.65           H
ATOM    239 HD13 LEU A  46      22.993  51.684 -13.300  1.00 15.65           H
ATOM    240 HD21 LEU A  46      22.016  49.904 -15.625  1.00 15.04           H
ATOM    241 HD22 LEU A  46      23.622  49.793 -14.879  1.00 15.04           H
ATOM    242 HD23 LEU A  46      22.578  48.358 -14.974  1.00 15.04           H
ATOM    243  N   GLU A  47      20.788  46.953 -10.972  1.00 15.45           N
ATOM    244  CA  GLU A  47      19.615  46.080 -10.956  1.00 17.43           C
ATOM    245  C   GLU A  47      18.767  46.370  -9.714  1.00 15.42           C
ATOM    246  O   GLU A  47      17.545  46.485  -9.805  1.00 17.59           O
ATOM    247  CB  GLU A  47      20.062  44.610 -11.003  1.00 17.13           C
ATOM    248  CG  GLU A  47      18.909  43.629 -11.279  1.00 24.39           C
ATOM    249  CD  GLU A  47      18.051  43.223 -10.080  1.00 33.62           C
ATOM    250  OE1 GLU A  47      16.967  42.661 -10.342  1.00 31.79           O
ATOM    251  OE2 GLU A  47      18.462  43.450  -8.921  1.00 25.88           O1-
ATOM    252  H   GLU A  47      21.691  46.520 -10.843  1.00 18.54           H
ATOM    253  HA  GLU A  47      19.023  46.291 -11.847  1.00 20.91           H
ATOM    254  HB2 GLU A  47      20.799  44.501 -11.793  1.00 20.55           H
ATOM    255  HB3 GLU A  47      20.550  44.344 -10.065  1.00 20.55           H
ATOM    256  HG2 GLU A  47      18.267  43.989 -12.085  1.00 29.27           H
ATOM    257  HG3 GLU A  47      19.341  42.708 -11.672  1.00 29.27           H
ATOM    258  N   LEU A  48      19.424  46.516  -8.557  1.00 13.76           N
ATOM    259  CA  LEU A  48      18.773  46.821  -7.298  1.00 17.24           C
ATOM    260  C   LEU A  48      18.034  48.156  -7.382  1.00 16.68           C
ATOM    261  O   LEU A  48      16.871  48.233  -7.000  1.00 17.57           O
ATOM    262  CB  LEU A  48      19.805  46.802  -6.157  1.00 14.91           C
ATOM    263  CG  LEU A  48      19.158  47.032  -4.782  1.00 17.15           C
ATOM    264  CD1 LEU A  48      18.133  45.928  -4.488  1.00 27.98           C
ATOM    265  CD2 LEU A  48      20.212  47.104  -3.670  1.00 19.25           C
ATOM    266  H   LEU A  48      20.427  46.392  -8.546  1.00 16.51           H
ATOM    267  HA  LEU A  48      18.043  46.030  -7.135  1.00 20.69           H
ATOM    268  HB2 LEU A  48      20.314  45.837  -6.156  1.00 17.90           H
ATOM    269  HB3 LEU A  48      20.546  47.581  -6.334  1.00 17.90           H
ATOM    270  HG  LEU A  48      18.644  47.986  -4.819  1.00 20.58           H
ATOM    271 HD11 LEU A  48      17.744  46.030  -3.489  1.00 33.58           H
ATOM    272 HD12 LEU A  48      17.285  45.993  -5.168  1.00 33.58           H
ATOM    273 HD13 LEU A  48      18.609  44.952  -4.570  1.00 33.58           H
ATOM    274 HD21 LEU A  48      19.726  47.322  -2.719  1.00 23.10           H
ATOM    275 HD22 LEU A  48      20.743  46.155  -3.596  1.00 23.10           H
ATOM    276 HD23 LEU A  48      20.918  47.905  -3.888  1.00 23.10           H
ATOM    277  N   TYR A  49      18.690  49.191  -7.913  1.00 15.14           N
ATOM    278  CA  TYR A  49      18.091  50.498  -8.141  1.00 14.58           C
ATOM    279  C   TYR A  49      16.847  50.426  -9.022  1.00 16.08           C
ATOM    280  O   TYR A  49      15.897  51.159  -8.767  1.00 13.64           O
ATOM    281  CB  TYR A  49      19.125  51.475  -8.725  1.00 15.71           C
ATOM    282  CG  TYR A  49      19.728  52.395  -7.690  1.00 14.66           C
ATOM    283  CD1 TYR A  49      20.187  51.876  -6.463  1.00 12.59           C
ATOM    284  CD2 TYR A  49      19.736  53.784  -7.927  1.00 14.64           C
ATOM    285  CE1 TYR A  49      20.613  52.745  -5.456  1.00 13.97           C
ATOM    286  CE2 TYR A  49      20.164  54.661  -6.927  1.00 15.89           C
ATOM    287  CZ  TYR A  49      20.591  54.138  -5.688  1.00 14.23           C
ATOM    288  OH  TYR A  49      20.900  54.963  -4.652  1.00 14.76           O
ATOM    289  H   TYR A  49      19.642  49.052  -8.223  1.00 18.17           H
ATOM    290  HA  TYR A  49      17.764  50.887  -7.175  1.00 17.50           H
ATOM    291  HB2 TYR A  49      19.921  50.927  -9.227  1.00 18.85           H
ATOM    292  HB3 TYR A  49      18.642  52.085  -9.485  1.00 18.85           H
ATOM    293  HD1 TYR A  49      20.181  50.811  -6.280  1.00 15.10           H
ATOM    294  HD2 TYR A  49      19.394  54.192  -8.861  1.00 17.57           H
ATOM    295  HE1 TYR A  49      20.959  52.345  -4.514  1.00 16.76           H
ATOM    296  HE2 TYR A  49      20.136  55.727  -7.073  1.00 19.07           H
ATOM    297  HH  TYR A  49      20.692  54.603  -3.799  1.00 17.71           H
ATOM    298  N   ASP A  50      16.845  49.564 -10.040  1.00 16.44           N
ATOM    299  CA  ASP A  50      15.734  49.451 -10.974  1.00 19.16           C
ATOM    300  C   ASP A  50      14.492  48.900 -10.240  1.00 25.67           C
ATOM    301  O   ASP A  50      13.376  49.309 -10.555  1.00 16.86           O
ATOM    302  CB  ASP A  50      16.151  48.526 -12.126  1.00 18.16           C
ATOM    303  CG  ASP A  50      15.349  48.707 -13.413  1.00 30.80           C
ATOM    304  OD1 ASP A  50      15.503  47.828 -14.286  1.00 30.23           O
ATOM    305  OD2 ASP A  50      14.630  49.723 -13.535  1.00 25.65           O1-
ATOM    306  H   ASP A  50      17.646  48.964 -10.187  1.00 19.73           H
ATOM    307  HA  ASP A  50      15.521  50.448 -11.360  1.00 22.99           H
ATOM    308  HB2 ASP A  50      17.197  48.692 -12.378  1.00 21.79           H
ATOM    309  HB3 ASP A  50      16.107  47.477 -11.831  1.00 21.79           H
ATOM    310  N   ARG A  51      14.676  47.993  -9.263  1.00 21.74           N
ATOM    311  CA  ARG A  51      13.600  47.324  -8.519  1.00 24.06           C
ATOM    312  C   ARG A  51      13.107  48.087  -7.289  1.00 23.45           C
ATOM    313  O   ARG A  51      11.942  47.935  -6.928  1.00 23.17           O
ATOM    314  CB  ARG A  51      14.059  45.933  -8.065  1.00 29.89           C
ATOM    315  CG  ARG A  51      14.211  44.923  -9.205  1.00 36.81           C
ATOM    316  CD  ARG A  51      14.283  43.500  -8.631  1.00 44.79           C
ATOM    317  NE  ARG A  51      15.551  43.251  -7.925  1.00 41.16           N
ATOM    318  CZ  ARG A  51      15.838  43.408  -6.628  1.00 40.29           C
ATOM    319  NH1 ARG A  51      14.924  43.775  -5.730  1.00 47.92           N
ATOM    320  NH2 ARG A  51      17.083  43.192  -6.224  1.00 36.71           N1+
ATOM    321  H   ARG A  51      15.624  47.703  -9.058  1.00 26.09           H
ATOM    322  HA  ARG A  51      12.739  47.203  -9.179  1.00 28.87           H
ATOM    323  HB2 ARG A  51      15.008  46.034  -7.535  1.00 35.86           H
ATOM    324  HB3 ARG A  51      13.315  45.541  -7.369  1.00 35.86           H
ATOM    325  HG2 ARG A  51      13.337  44.980  -9.856  1.00 44.17           H
ATOM    326  HG3 ARG A  51      15.103  45.146  -9.794  1.00 44.17           H
ATOM    327  HD2 ARG A  51      13.438  43.323  -7.965  1.00 53.75           H
ATOM    328  HD3 ARG A  51      14.213  42.793  -9.459  1.00 53.75           H
ATOM    329  HE  ARG A  51      16.329  42.999  -8.525  1.00 49.39           H
ATOM    330 HH11 ARG A  51      13.978  43.950  -6.027  1.00 57.50           H
ATOM    331 HH12 ARG A  51      15.189  43.887  -4.763  1.00 57.50           H
ATOM    332 HH21 ARG A  51      17.787  42.927  -6.900  1.00 44.06           H
ATOM    333 HH22 ARG A  51      17.330  43.297  -5.251  1.00 44.06           H
ATOM    334  N   MET A  52      13.985  48.832  -6.605  1.00 17.96           N
ATOM    335  CA  MET A  52      13.661  49.525  -5.355  1.00 24.54           C
ATOM    336  C   MET A  52      12.630  50.629  -5.573  1.00 23.18           C
ATOM    337  O   MET A  52      12.642  51.283  -6.612  1.00 18.53           O
ATOM    338  CB  MET A  52      14.926  50.162  -4.772  1.00 19.71           C
ATOM    339  CG  MET A  52      15.846  49.182  -4.051  1.00 28.21           C
ATOM    340  SD  MET A  52      17.408  49.973  -3.574  1.00 26.88           S
ATOM    341  CE  MET A  52      16.811  51.054  -2.263  1.00 30.98           C
ATOM    342  H   MET A  52      14.938  48.879  -6.937  1.00 21.55           H
ATOM    343  HA  MET A  52      13.273  48.805  -4.633  1.00 29.44           H
ATOM    344  HB2 MET A  52      15.488  50.626  -5.584  1.00 23.65           H
ATOM    345  HB3 MET A  52      14.636  50.948  -4.076  1.00 23.65           H
ATOM    346  HG2 MET A  52      15.346  48.809  -3.157  1.00 33.85           H
ATOM    347  HG3 MET A  52      16.063  48.333  -4.696  1.00 33.85           H
ATOM    348  HE1 MET A  52      17.660  51.586  -1.837  1.00 37.18           H
ATOM    349  HE2 MET A  52      16.106  51.780  -2.670  1.00 37.18           H
ATOM    350  HE3 MET A  52      16.324  50.448  -1.498  1.00 37.18           H
ATOM    351  N   SER A  53      11.773  50.873  -4.576  1.00 20.44           N
ATOM    352  CA  SER A  53      10.730  51.900  -4.661  1.00 26.51           C
ATOM    353  C   SER A  53      11.140  53.236  -4.031  1.00 20.28           C
ATOM    354  O   SER A  53      10.492  54.244  -4.300  1.00 19.45           O
ATOM    355  CB  SER A  53       9.434  51.376  -4.037  1.00 26.39           C
ATOM    356  OG  SER A  53       8.973  50.253  -4.756  1.00 30.45           O
ATOM    357  H   SER A  53      11.801  50.293  -3.748  1.00 24.53           H
ATOM    358  HA  SER A  53      10.511  52.105  -5.711  1.00 31.81           H
ATOM    359  HB2 SER A  53       9.619  51.092  -2.999  1.00 31.67           H
ATOM    360  HB3 SER A  53       8.674  52.155  -4.073  1.00 31.67           H
ATOM    361  HG  SER A  53       8.191  49.903  -4.324  1.00 36.55           H
ATOM    362  N   PHE A  54      12.156  53.259  -3.160  1.00 19.25           N
ATOM    363  CA  PHE A  54      12.697  54.472  -2.537  1.00 16.93           C
ATOM    364  C   PHE A  54      11.647  55.249  -1.719  1.00 20.89           C
ATOM    365  O   PHE A  54      11.710  56.475  -1.612  1.00 13.93           O
ATOM    366  CB  PHE A  54      13.388  55.351  -3.600  1.00 17.23           C
ATOM    367  CG  PHE A  54      14.637  54.749  -4.201  1.00 17.15           C
ATOM    368  CD1 PHE A  54      14.547  53.933  -5.344  1.00 18.33           C
ATOM    369  CD2 PHE A  54      15.895  55.073  -3.666  1.00 12.82           C
ATOM    370  CE1 PHE A  54      15.712  53.420  -5.930  1.00 17.67           C
ATOM    371  CE2 PHE A  54      17.063  54.553  -4.246  1.00 16.91           C
ATOM    372  CZ  PHE A  54      16.968  53.723  -5.376  1.00 19.08           C
ATOM    373  H   PHE A  54      12.629  52.390  -2.950  1.00 23.10           H
ATOM    374  HA  PHE A  54      13.462  54.157  -1.828  1.00 20.32           H
ATOM    375  HB2 PHE A  54      12.686  55.588  -4.400  1.00 20.67           H
ATOM    376  HB3 PHE A  54      13.678  56.296  -3.152  1.00 20.67           H
ATOM    377  HD1 PHE A  54      13.584  53.707  -5.774  1.00 22.00           H
ATOM    378  HD2 PHE A  54      15.969  55.732  -2.815  1.00 15.38           H
ATOM    379  HE1 PHE A  54      15.646  52.793  -6.805  1.00 21.20           H
ATOM    380  HE2 PHE A  54      18.030  54.802  -3.832  1.00 20.29           H
ATOM    381  HZ  PHE A  54      17.859  53.315  -5.822  1.00 22.90           H
ATOM    382  N   LYS A  55      10.678  54.553  -1.107  1.00 21.09           N
ATOM    383  CA  LYS A  55       9.649  55.211  -0.301  1.00 25.77           C
ATOM    384  C   LYS A  55      10.239  55.633   1.037  1.00 20.93           C
ATOM    385  O   LYS A  55      10.800  54.813   1.755  1.00 22.75           O
ATOM    386  CB  LYS A  55       8.417  54.309  -0.123  1.00 25.62           C
ATOM    387  CG  LYS A  55       7.768  53.879  -1.446  1.00 19.77           C
ATOM    388  CD  LYS A  55       7.362  55.060  -2.338  1.00 24.63           C
ATOM    389  CE  LYS A  55       6.664  54.533  -3.589  1.00 29.23           C
ATOM    390  NZ  LYS A  55       6.224  55.637  -4.458  1.00 23.81           N1+
ATOM    391  H   LYS A  55      10.673  53.547  -1.177  1.00 25.31           H
ATOM    392  HA  LYS A  55       9.329  56.117  -0.816  1.00 30.92           H
ATOM    393  HB2 LYS A  55       8.711  53.413   0.426  1.00 30.74           H
ATOM    394  HB3 LYS A  55       7.675  54.844   0.471  1.00 30.74           H
ATOM    395  HG2 LYS A  55       8.462  53.239  -1.992  1.00 23.73           H
ATOM    396  HG3 LYS A  55       6.882  53.286  -1.212  1.00 23.73           H
ATOM    397  HD2 LYS A  55       6.686  55.717  -1.788  1.00 29.56           H
ATOM    398  HD3 LYS A  55       8.246  55.618  -2.648  1.00 29.56           H
ATOM    399  HE2 LYS A  55       7.388  53.932  -4.143  1.00 35.07           H
ATOM    400  HE3 LYS A  55       5.816  53.900  -3.324  1.00 35.07           H
ATOM    401  HZ1 LYS A  55       5.575  55.286  -5.151  1.00 28.57           H
ATOM    402  HZ2 LYS A  55       5.772  56.357  -3.916  1.00 28.57           H
ATOM    403  HZ3 LYS A  55       7.021  56.025  -4.944  1.00 28.57           H
ATOM    404  N   ASP A  56      10.086  56.913   1.363  1.00 16.00           N
ATOM    405  CA  ASP A  56      10.597  57.515   2.577  1.00 19.76           C
ATOM    406  C   ASP A  56       9.504  57.494   3.658  1.00 23.28           C
ATOM    407  O   ASP A  56       8.905  58.524   3.968  1.00 28.46           O
ATOM    408  CB  ASP A  56      11.061  58.937   2.243  1.00 18.64           C
ATOM    409  CG  ASP A  56      11.681  59.652   3.437  1.00 17.40           C
ATOM    410  OD1 ASP A  56      12.053  58.966   4.413  1.00 20.21           O
ATOM    411  OD2 ASP A  56      11.751  60.894   3.381  1.00 18.77           O1-
ATOM    412  H   ASP A  56       9.601  57.519   0.718  1.00 19.20           H
ATOM    413  HA  ASP A  56      11.455  56.937   2.923  1.00 23.71           H
ATOM    414  HB2 ASP A  56      11.813  58.882   1.457  1.00 22.37           H
ATOM    415  HB3 ASP A  56      10.253  59.543   1.829  1.00 22.37           H
ATOM    416  N   ILE A  57       9.249  56.323   4.251  1.00 19.28           N
ATOM    417  CA  ILE A  57       8.225  56.184   5.287  1.00 27.22           C
ATOM    418  C   ILE A  57       8.875  56.257   6.667  1.00 23.49           C
ATOM    419  O   ILE A  57      10.032  55.872   6.838  1.00 23.71           O
ATOM    420  CB  ILE A  57       7.371  54.912   5.088  1.00 34.74           C
ATOM    421  CG1 ILE A  57       8.137  53.625   5.449  1.00 32.87           C
ATOM    422  CG2 ILE A  57       6.793  54.844   3.660  1.00 28.57           C
ATOM    423  CD1 ILE A  57       7.229  52.398   5.536  1.00 37.11           C
ATOM    424  H   ILE A  57       9.781  55.506   3.987  1.00 23.13           H
ATOM    425  HA  ILE A  57       7.526  57.018   5.217  1.00 32.66           H
ATOM    426  HB  ILE A  57       6.526  54.989   5.775  1.00 41.69           H
ATOM    427 HG12 ILE A  57       8.924  53.448   4.713  1.00 39.45           H
ATOM    428 HG13 ILE A  57       8.599  53.728   6.430  1.00 39.45           H
ATOM    429 HG21 ILE A  57       6.065  54.038   3.582  1.00 34.28           H
ATOM    430 HG22 ILE A  57       6.290  55.782   3.423  1.00 34.28           H
ATOM    431 HG23 ILE A  57       7.591  54.673   2.938  1.00 34.28           H
ATOM    432 HD11 ILE A  57       7.811  51.572   5.932  1.00 44.53           H
ATOM    433 HD12 ILE A  57       6.399  52.597   6.214  1.00 44.53           H
ATOM    434 HD13 ILE A  57       6.853  52.127   4.550  1.00 44.53           H
ATOM    435  N   ASP A  58       8.109  56.733   7.649  1.00 21.79           N
ATOM    436  CA  ASP A  58       8.504  56.756   9.049  1.00 26.35           C
ATOM    437  C   ASP A  58       8.499  55.321   9.597  1.00 27.01           C
ATOM    438  O   ASP A  58       7.445  54.712   9.782  1.00 22.77           O
ATOM    439  CB  ASP A  58       7.559  57.692   9.811  1.00 27.45           C
ATOM    440  CG  ASP A  58       7.913  57.903  11.286  1.00 31.80           C
ATOM    441  OD1 ASP A  58       7.270  58.782  11.897  1.00 37.62           O
ATOM    442  OD2 ASP A  58       8.814  57.208  11.801  1.00 22.76           O1-
ATOM    443  H   ASP A  58       7.174  57.045   7.428  1.00 26.15           H
ATOM    444  HA  ASP A  58       9.511  57.167   9.113  1.00 31.63           H
ATOM    445  HB2 ASP A  58       7.507  58.667   9.324  1.00 32.94           H
ATOM    446  HB3 ASP A  58       6.538  57.311   9.762  1.00 32.94           H
ATOM    447  N   GLY A  59       9.701  54.791   9.849  1.00 21.59           N
ATOM    448  CA  GLY A  59       9.922  53.448  10.362  1.00 21.97           C
ATOM    449  C   GLY A  59       9.828  53.342  11.886  1.00 16.04           C
ATOM    450  O   GLY A  59       9.997  52.241  12.402  1.00 20.44           O
ATOM    451  H   GLY A  59      10.518  55.357   9.669  1.00 25.91           H
ATOM    452  HA2 GLY A  59       9.183  52.775   9.929  1.00 26.36           H
ATOM    453  HA3 GLY A  59      10.923  53.137  10.070  1.00 26.36           H
ATOM    454  N   GLY A  60       9.571  54.447  12.598  1.00 15.86           N
ATOM    455  CA  GLY A  60       9.514  54.507  14.053  1.00 22.13           C
ATOM    456  C   GLY A  60      10.775  55.163  14.613  1.00 18.31           C
ATOM    457  O   GLY A  60      11.285  56.128  14.045  1.00 20.58           O
ATOM    458  H   GLY A  60       9.440  55.321  12.103  1.00 19.03           H
ATOM    459  HA2 GLY A  60       8.653  55.103  14.350  1.00 26.55           H
ATOM    460  HA3 GLY A  60       9.415  53.501  14.461  1.00 26.55           H
ATOM    461  N   VAL A  61      11.284  54.639  15.732  1.00 21.29           N
ATOM    462  CA  VAL A  61      12.523  55.112  16.352  1.00 15.90           C
ATOM    463  C   VAL A  61      13.703  55.014  15.375  1.00 16.15           C
ATOM    464  O   VAL A  61      14.496  55.949  15.286  1.00 17.00           O
ATOM    465  CB  VAL A  61      12.827  54.403  17.690  1.00 17.07           C
ATOM    466  CG1 VAL A  61      11.765  54.752  18.745  1.00 23.79           C
ATOM    467  CG2 VAL A  61      12.976  52.875  17.587  1.00 18.97           C
ATOM    468  H   VAL A  61      10.820  53.849  16.158  1.00 25.55           H
ATOM    469  HA  VAL A  61      12.377  56.169  16.578  1.00 19.07           H
ATOM    470  HB  VAL A  61      13.781  54.801  18.029  1.00 20.48           H
ATOM    471 HG11 VAL A  61      12.009  54.267  19.691  1.00 28.55           H
ATOM    472 HG12 VAL A  61      11.742  55.830  18.904  1.00 28.55           H
ATOM    473 HG13 VAL A  61      10.780  54.415  18.428  1.00 28.55           H
ATOM    474 HG21 VAL A  61      13.152  52.456  18.577  1.00 22.76           H
ATOM    475 HG22 VAL A  61      12.074  52.428  17.174  1.00 22.76           H
ATOM    476 HG23 VAL A  61      13.825  52.619  16.954  1.00 22.76           H
ATOM    477  N   TRP A  62      13.787  53.925  14.605  1.00 15.43           N
ATOM    478  CA  TRP A  62      14.626  53.880  13.426  1.00 16.20           C
ATOM    479  C   TRP A  62      13.827  54.497  12.285  1.00 18.07           C
ATOM    480  O   TRP A  62      13.056  53.805  11.615  1.00 18.96           O
ATOM    481  CB  TRP A  62      15.072  52.452  13.134  1.00 17.82           C
ATOM    482  CG  TRP A  62      16.043  52.308  12.005  1.00 17.59           C
ATOM    483  CD1 TRP A  62      16.705  53.316  11.395  1.00 14.82           C
ATOM    484  CD2 TRP A  62      16.423  51.100  11.288  1.00 16.14           C
ATOM    485  NE1 TRP A  62      17.435  52.830  10.336  1.00 17.82           N
ATOM    486  CE2 TRP A  62      17.295  51.464  10.216  1.00 15.34           C
ATOM    487  CE3 TRP A  62      16.090  49.734  11.412  1.00 16.58           C
ATOM    488  CZ2 TRP A  62      17.807  50.522   9.314  1.00 16.15           C
ATOM    489  CZ3 TRP A  62      16.588  48.784  10.505  1.00 14.83           C
ATOM    490  CH2 TRP A  62      17.444  49.174   9.459  1.00 15.50           C
ATOM    491  H   TRP A  62      13.112  53.183  14.724  1.00 18.52           H
ATOM    492  HA  TRP A  62      15.519  54.478  13.614  1.00 19.44           H
ATOM    493  HB2 TRP A  62      15.557  52.067  14.019  1.00 21.38           H
ATOM    494  HB3 TRP A  62      14.209  51.815  12.939  1.00 21.38           H
ATOM    495  HD1 TRP A  62      16.640  54.358  11.668  1.00 17.79           H
ATOM    496  HE1 TRP A  62      17.995  53.419   9.733  1.00 21.38           H
ATOM    497  HE3 TRP A  62      15.436  49.419  12.209  1.00 19.89           H
ATOM    498  HZ2 TRP A  62      18.467  50.831   8.516  1.00 19.38           H
ATOM    499  HZ3 TRP A  62      16.315  47.744  10.614  1.00 17.79           H
ATOM    500  HH2 TRP A  62      17.825  48.436   8.769  1.00 18.60           H
ATOM    501  N   LYS A  63      13.995  55.813  12.095  1.00 17.46           N
ATOM    502  CA  LYS A  63      13.146  56.603  11.203  1.00 19.98           C
ATOM    503  C   LYS A  63      13.144  56.090   9.765  1.00 21.54           C
ATOM    504  O   LYS A  63      12.143  56.256   9.072  1.00 19.49           O
ATOM    505  CB  LYS A  63      13.543  58.088  11.259  1.00 18.05           C
ATOM    506  CG  LYS A  63      13.088  58.806  12.547  1.00 26.07           C
ATOM    507  CD  LYS A  63      11.572  59.091  12.546  1.00 34.56           C
ATOM    508  CE  LYS A  63      11.073  59.867  13.769  1.00 38.96           C
ATOM    509  NZ  LYS A  63      11.372  59.179  15.042  1.00 38.16           N1+
ATOM    510  H   LYS A  63      14.652  56.309  12.682  1.00 20.95           H
ATOM    511  HA  LYS A  63      12.115  56.506  11.546  1.00 23.97           H
ATOM    512  HB2 LYS A  63      14.622  58.194  11.127  1.00 21.66           H
ATOM    513  HB3 LYS A  63      13.059  58.591  10.420  1.00 21.66           H
ATOM    514  HG2 LYS A  63      13.374  58.214  13.418  1.00 31.28           H
ATOM    515  HG3 LYS A  63      13.599  59.767  12.602  1.00 31.28           H
ATOM    516  HD2 LYS A  63      11.313  59.660  11.652  1.00 41.47           H
ATOM    517  HD3 LYS A  63      11.033  58.149  12.504  1.00 41.47           H
ATOM    518  HE2 LYS A  63      11.538  60.854  13.775  1.00 46.75           H
ATOM    519  HE3 LYS A  63       9.992  59.990  13.682  1.00 46.75           H
ATOM    520  HZ1 LYS A  63      11.000  59.704  15.821  1.00 45.79           H
ATOM    521  HZ2 LYS A  63      10.957  58.257  15.030  1.00 45.79           H
ATOM    522  HZ3 LYS A  63      12.372  59.082  15.157  1.00 45.79           H
ATOM    523  N   GLN A  64      14.249  55.490   9.313  1.00 19.45           N
ATOM    524  CA  GLN A  64      14.423  55.051   7.930  1.00 19.44           C
ATOM    525  C   GLN A  64      14.498  53.526   7.788  1.00 13.80           C
ATOM    526  O   GLN A  64      14.834  53.034   6.714  1.00 15.32           O
ATOM    527  CB  GLN A  64      15.630  55.764   7.306  1.00 16.50           C
ATOM    528  CG  GLN A  64      15.478  57.295   7.306  1.00 16.44           C
ATOM    529  CD  GLN A  64      16.825  57.986   7.160  1.00 18.81           C
ATOM    530  OE1 GLN A  64      17.780  57.695   7.872  1.00 15.02           O
ATOM    531  NE2 GLN A  64      16.903  58.942   6.254  1.00 13.87           N
ATOM    532  H   GLN A  64      15.049  55.424   9.926  1.00 23.34           H
ATOM    533  HA  GLN A  64      13.553  55.354   7.354  1.00 23.33           H
ATOM    534  HB2 GLN A  64      16.536  55.459   7.831  1.00 19.80           H
ATOM    535  HB3 GLN A  64      15.720  55.447   6.267  1.00 19.80           H
ATOM    536  HG2 GLN A  64      14.794  57.605   6.515  1.00 19.72           H
ATOM    537  HG3 GLN A  64      15.083  57.614   8.269  1.00 19.72           H
ATOM    538 HE21 GLN A  64      16.110  59.151   5.666  1.00 16.64           H
ATOM    539 HE22 GLN A  64      17.774  59.438   6.129  1.00 16.64           H
ATOM    540  N   GLY A  65      14.154  52.773   8.839  1.00 16.54           N
ATOM    541  CA  GLY A  65      14.057  51.321   8.786  1.00 14.99           C
ATOM    542  C   GLY A  65      12.687  50.841   9.249  1.00 19.16           C
ATOM    543  O   GLY A  65      11.670  51.184   8.652  1.00 16.57           O
ATOM    544  H   GLY A  65      13.888  53.231   9.701  1.00 19.85           H
ATOM    545  HA2 GLY A  65      14.230  50.951   7.777  1.00 17.99           H
ATOM    546  HA3 GLY A  65      14.815  50.884   9.422  1.00 17.99           H
ATOM    547  N   TRP A  66      12.672  50.024  10.301  1.00 20.46           N
ATOM    548  CA  TRP A  66      11.472  49.408  10.868  1.00 22.05           C
ATOM    549  C   TRP A  66      11.766  49.009  12.319  1.00 23.72           C
ATOM    550  O   TRP A  66      12.915  49.074  12.758  1.00 21.28           O
ATOM    551  CB  TRP A  66      11.078  48.176  10.029  1.00 20.47           C
ATOM    552  CG  TRP A  66      12.025  47.019  10.144  1.00 19.04           C
ATOM    553  CD1 TRP A  66      11.886  45.985  11.001  1.00 19.42           C
ATOM    554  CD2 TRP A  66      13.262  46.757   9.415  1.00 17.99           C
ATOM    555  NE1 TRP A  66      12.943  45.117  10.876  1.00 20.12           N
ATOM    556  CE2 TRP A  66      13.825  45.539   9.910  1.00 13.69           C
ATOM    557  CE3 TRP A  66      13.972  47.421   8.388  1.00 18.45           C
ATOM    558  CZ2 TRP A  66      15.024  45.006   9.419  1.00 19.28           C
ATOM    559  CZ3 TRP A  66      15.176  46.895   7.890  1.00 19.02           C
ATOM    560  CH2 TRP A  66      15.698  45.692   8.399  1.00 18.62           C
ATOM    561  H   TRP A  66      13.548  49.798  10.751  1.00 24.55           H
ATOM    562  HA  TRP A  66      10.651  50.125  10.859  1.00 26.46           H
ATOM    563  HB2 TRP A  66      10.091  47.844  10.350  1.00 24.56           H
ATOM    564  HB3 TRP A  66      11.007  48.469   8.981  1.00 24.56           H
ATOM    565  HD1 TRP A  66      11.069  45.868  11.695  1.00 23.31           H
ATOM    566  HE1 TRP A  66      13.043  44.279  11.435  1.00 24.14           H
ATOM    567  HE3 TRP A  66      13.586  48.342   7.981  1.00 22.15           H
ATOM    568  HZ2 TRP A  66      15.421  44.083   9.817  1.00 23.14           H
ATOM    569  HZ3 TRP A  66      15.706  47.419   7.107  1.00 22.83           H
ATOM    570  HH2 TRP A  66      16.620  45.292   8.009  1.00 22.35           H
ATOM    571  N   ASN A  67      10.726  48.601  13.061  1.00 19.16           N
ATOM    572  CA  ASN A  67      10.842  48.093  14.430  1.00 21.38           C
ATOM    573  C   ASN A  67      11.478  46.707  14.433  1.00 21.00           C
ATOM    574  O   ASN A  67      10.799  45.714  14.171  1.00 18.99           O
ATOM    575  CB  ASN A  67       9.456  48.063  15.100  1.00 24.77           C
ATOM    576  CG  ASN A  67       8.876  49.453  15.310  1.00 34.18           C
ATOM    577  OD1 ASN A  67       9.601  50.411  15.536  1.00 29.29           O
ATOM    578  ND2 ASN A  67       7.554  49.570  15.352  1.00 33.43           N
ATOM    579  H   ASN A  67       9.808  48.589  12.639  1.00 23.00           H
ATOM    580  HA  ASN A  67      11.484  48.768  14.998  1.00 25.66           H
ATOM    581  HB2 ASN A  67       8.765  47.447  14.523  1.00 29.72           H
ATOM    582  HB3 ASN A  67       9.585  47.613  16.083  1.00 29.72           H
ATOM    583 HD21 ASN A  67       7.148  50.472  15.544  1.00 40.12           H
ATOM    584 HD22 ASN A  67       6.972  48.768  15.176  1.00 40.12           H
ATOM    585  N   ILE A  68      12.776  46.633  14.737  1.00 17.17           N
ATOM    586  CA  ILE A  68      13.516  45.379  14.695  1.00 14.59           C
ATOM    587  C   ILE A  68      13.047  44.496  15.854  1.00 22.31           C
ATOM    588  O   ILE A  68      12.993  44.936  17.001  1.00 20.22           O
ATOM    589  CB  ILE A  68      15.039  45.614  14.760  1.00 20.16           C
ATOM    590  CG1 ILE A  68      15.556  46.495  13.596  1.00 17.01           C
ATOM    591  CG2 ILE A  68      15.743  44.247  14.755  1.00 19.86           C
ATOM    592  CD1 ILE A  68      17.021  46.928  13.765  1.00 15.80           C
ATOM    593  H   ILE A  68      13.286  47.477  14.960  1.00 20.60           H
ATOM    594  HA  ILE A  68      13.301  44.885  13.748  1.00 17.51           H
ATOM    595  HB  ILE A  68      15.252  46.116  15.705  1.00 24.19           H
ATOM    596 HG12 ILE A  68      15.452  45.946  12.659  1.00 20.41           H
ATOM    597 HG13 ILE A  68      14.957  47.399  13.522  1.00 20.41           H
ATOM    598 HG21 ILE A  68      16.811  44.384  14.710  1.00 23.84           H
ATOM    599 HG22 ILE A  68      15.529  43.688  15.665  1.00 23.84           H
ATOM    600 HG23 ILE A  68      15.437  43.667  13.883  1.00 23.84           H
ATOM    601 HD11 ILE A  68      17.276  47.654  12.996  1.00 18.96           H
ATOM    602 HD12 ILE A  68      17.168  47.383  14.741  1.00 18.96           H
ATOM    603 HD13 ILE A  68      17.694  46.079  13.661  1.00 18.96           H
ATOM    604  N   LYS A  69      12.732  43.241  15.533  1.00 23.33           N
ATOM    605  CA  LYS A  69      12.379  42.198  16.488  1.00 31.06           C
ATOM    606  C   LYS A  69      13.438  41.100  16.416  1.00 21.89           C
ATOM    607  O   LYS A  69      13.991  40.837  15.351  1.00 19.54           O
ATOM    608  CB  LYS A  69      10.980  41.654  16.154  1.00 27.78           C
ATOM    609  CG  LYS A  69       9.885  42.726  16.345  1.00 38.78           C
ATOM    610  CD  LYS A  69       8.487  42.252  15.921  1.00 49.38           C
ATOM    611  CE  LYS A  69       8.449  41.861  14.439  1.00 58.02           C
ATOM    612  NZ  LYS A  69       7.068  41.683  13.955  1.00 59.47           N1+
ATOM    613  H   LYS A  69      12.822  42.962  14.566  1.00 27.99           H
ATOM    614  HA  LYS A  69      12.366  42.595  17.504  1.00 37.27           H
ATOM    615  HB2 LYS A  69      10.983  41.287  15.127  1.00 33.33           H
ATOM    616  HB3 LYS A  69      10.762  40.818  16.820  1.00 33.33           H
ATOM    617  HG2 LYS A  69       9.858  43.027  17.393  1.00 46.53           H
ATOM    618  HG3 LYS A  69      10.129  43.607  15.750  1.00 46.53           H
ATOM    619  HD2 LYS A  69       8.199  41.393  16.528  1.00 59.25           H
ATOM    620  HD3 LYS A  69       7.777  43.061  16.100  1.00 59.25           H
ATOM    621  HE2 LYS A  69       8.946  42.633  13.852  1.00 69.62           H
ATOM    622  HE3 LYS A  69       8.995  40.926  14.306  1.00 69.62           H
ATOM    623  HZ1 LYS A  69       7.081  41.458  12.971  1.00 71.37           H
ATOM    624  HZ2 LYS A  69       6.621  40.933  14.464  1.00 71.37           H
ATOM    625  HZ3 LYS A  69       6.550  42.539  14.089  1.00 71.37           H
ATOM    626  N   TYR A  70      13.700  40.462  17.555  1.00 21.20           N
ATOM    627  CA  TYR A  70      14.601  39.320  17.668  1.00 24.07           C
ATOM    628  C   TYR A  70      14.009  38.290  18.631  1.00 24.77           C
ATOM    629  O   TYR A  70      13.237  38.626  19.533  1.00 25.14           O
ATOM    630  CB  TYR A  70      15.993  39.781  18.131  1.00 19.70           C
ATOM    631  CG  TYR A  70      16.054  40.391  19.512  1.00 18.89           C
ATOM    632  CD1 TYR A  70      16.328  39.588  20.637  1.00 21.40           C
ATOM    633  CD2 TYR A  70      15.846  41.772  19.665  1.00 17.93           C
ATOM    634  CE1 TYR A  70      16.366  40.163  21.918  1.00 21.66           C
ATOM    635  CE2 TYR A  70      15.871  42.349  20.940  1.00 17.77           C
ATOM    636  CZ  TYR A  70      16.122  41.545  22.071  1.00 22.88           C
ATOM    637  OH  TYR A  70      16.109  42.108  23.305  1.00 20.79           O
ATOM    638  H   TYR A  70      13.205  40.736  18.390  1.00 25.44           H
ATOM    639  HA  TYR A  70      14.715  38.847  16.691  1.00 28.89           H
ATOM    640  HB2 TYR A  70      16.675  38.930  18.089  1.00 23.64           H
ATOM    641  HB3 TYR A  70      16.352  40.531  17.435  1.00 23.64           H
ATOM    642  HD1 TYR A  70      16.502  38.530  20.516  1.00 25.68           H
ATOM    643  HD2 TYR A  70      15.650  42.389  18.800  1.00 21.52           H
ATOM    644  HE1 TYR A  70      16.568  39.548  22.782  1.00 26.00           H
ATOM    645  HE2 TYR A  70      15.692  43.404  21.060  1.00 21.32           H
ATOM    646  HH  TYR A  70      15.812  43.026  23.283  1.00 24.95           H
ATOM    647  N   ASP A  71      14.392  37.032  18.424  1.00 22.96           N
ATOM    648  CA  ASP A  71      14.098  35.945  19.334  1.00 21.16           C
ATOM    649  C   ASP A  71      15.139  35.977  20.466  1.00 22.54           C
ATOM    650  O   ASP A  71      16.330  35.801  20.195  1.00 24.59           O
ATOM    651  CB  ASP A  71      14.162  34.632  18.550  1.00 26.64           C
ATOM    652  CG  ASP A  71      13.862  33.385  19.384  1.00 30.00           C
ATOM    653  OD1 ASP A  71      13.493  33.530  20.571  1.00 32.04           O
ATOM    654  OD2 ASP A  71      14.013  32.288  18.808  1.00 39.33           O1-
ATOM    655  H   ASP A  71      15.009  36.824  17.652  1.00 27.55           H
ATOM    656  HA  ASP A  71      13.083  36.068  19.705  1.00 25.40           H
ATOM    657  HB2 ASP A  71      13.447  34.661  17.726  1.00 31.97           H
ATOM    658  HB3 ASP A  71      15.131  34.508  18.066  1.00 31.97           H
ATOM    659  N   PRO A  72      14.733  36.166  21.736  1.00 26.96           N
ATOM    660  CA  PRO A  72      15.672  36.157  22.856  1.00 34.04           C
ATOM    661  C   PRO A  72      16.377  34.806  23.063  1.00 28.87           C
ATOM    662  O   PRO A  72      17.410  34.770  23.730  1.00 32.37           O
ATOM    663  CB  PRO A  72      14.813  36.506  24.079  1.00 28.25           C
ATOM    664  CG  PRO A  72      13.413  36.043  23.686  1.00 42.53           C
ATOM    665  CD  PRO A  72      13.374  36.398  22.203  1.00 29.47           C
ATOM    666  HA  PRO A  72      16.396  36.964  22.740  1.00 40.85           H
ATOM    667  HB2 PRO A  72      15.157  36.070  25.018  1.00 33.90           H
ATOM    668  HB3 PRO A  72      14.804  37.595  24.158  1.00 33.90           H
ATOM    669  HG2 PRO A  72      13.303  34.971  23.857  1.00 51.03           H
ATOM    670  HG3 PRO A  72      12.641  36.604  24.214  1.00 51.03           H
ATOM    671  HD2 PRO A  72      12.650  35.739  21.725  1.00 35.36           H
ATOM    672  HD3 PRO A  72      13.120  37.451  22.076  1.00 35.36           H
ATOM    673  N   LEU A  73      15.863  33.710  22.486  1.00 25.78           N
ATOM    674  CA  LEU A  73      16.470  32.382  22.571  1.00 29.73           C
ATOM    675  C   LEU A  73      17.553  32.143  21.510  1.00 25.12           C
ATOM    676  O   LEU A  73      18.220  31.110  21.563  1.00 24.83           O
ATOM    677  CB  LEU A  73      15.376  31.303  22.515  1.00 26.81           C
ATOM    678  CG  LEU A  73      14.384  31.338  23.697  1.00 28.09           C
ATOM    679  CD1 LEU A  73      13.345  30.224  23.503  1.00 40.95           C
ATOM    680  CD2 LEU A  73      15.091  31.145  25.051  1.00 34.84           C
ATOM    681  H   LEU A  73      15.026  33.797  21.922  1.00 30.94           H
ATOM    682  HA  LEU A  73      16.974  32.296  23.533  1.00 35.67           H
ATOM    683  HB2 LEU A  73      14.823  31.414  21.581  1.00 32.17           H
ATOM    684  HB3 LEU A  73      15.856  30.323  22.496  1.00 32.17           H
ATOM    685  HG  LEU A  73      13.866  32.299  23.702  1.00 33.71           H
ATOM    686 HD11 LEU A  73      12.624  30.242  24.322  1.00 49.14           H
ATOM    687 HD12 LEU A  73      12.811  30.376  22.564  1.00 49.14           H
ATOM    688 HD13 LEU A  73      13.838  29.250  23.482  1.00 49.14           H
ATOM    689 HD21 LEU A  73      14.350  31.062  25.847  1.00 41.80           H
ATOM    690 HD22 LEU A  73      15.697  30.238  25.032  1.00 41.80           H
ATOM    691 HD23 LEU A  73      15.726  32.002  25.274  1.00 41.80           H
ATOM    692  N   LYS A  74      17.750  33.078  20.564  1.00 26.92           N
ATOM    693  CA  LYS A  74      18.809  32.995  19.557  1.00 25.83           C
ATOM    694  C   LYS A  74      20.197  32.851  20.188  1.00 23.18           C
ATOM    695  O   LYS A  74      20.999  32.044  19.724  1.00 23.69           O
ATOM    696  CB  LYS A  74      18.745  34.218  18.634  1.00 24.07           C
ATOM    697  CG  LYS A  74      19.753  34.124  17.480  1.00 28.24           C
ATOM    698  CD  LYS A  74      19.549  35.305  16.533  1.00 28.27           C
ATOM    699  CE  LYS A  74      20.451  35.165  15.314  1.00 35.58           C
ATOM    700  NZ  LYS A  74      20.235  36.293  14.397  1.00 35.66           N1+
ATOM    701  H   LYS A  74      17.141  33.886  20.545  1.00 32.30           H
ATOM    702  HA  LYS A  74      18.620  32.103  18.956  1.00 30.99           H
ATOM    703  HB2 LYS A  74      17.737  34.295  18.221  1.00 28.88           H
ATOM    704  HB3 LYS A  74      18.951  35.120  19.215  1.00 28.88           H
ATOM    705  HG2 LYS A  74      20.774  34.145  17.866  1.00 33.89           H
ATOM    706  HG3 LYS A  74      19.593  33.191  16.934  1.00 33.89           H
ATOM    707  HD2 LYS A  74      18.509  35.338  16.206  1.00 33.93           H
ATOM    708  HD3 LYS A  74      19.794  36.233  17.054  1.00 33.93           H
ATOM    709  HE2 LYS A  74      21.495  35.139  15.628  1.00 42.69           H
ATOM    710  HE3 LYS A  74      20.207  34.233  14.801  1.00 42.69           H
ATOM    711  HZ1 LYS A  74      19.834  35.974  13.529  1.00 42.80           H
ATOM    712  HZ2 LYS A  74      19.602  36.965  14.816  1.00 42.80           H
ATOM    713  HZ3 LYS A  74      21.117  36.749  14.201  1.00 42.80           H
ATOM    714  N   TYR A  75      20.469  33.622  21.246  1.00 31.45           N
ATOM    715  CA  TYR A  75      21.723  33.553  21.981  1.00 31.68           C
ATOM    716  C   TYR A  75      21.500  32.807  23.297  1.00 22.57           C
ATOM    717  O   TYR A  75      20.472  32.973  23.953  1.00 23.69           O
ATOM    718  CB  TYR A  75      22.324  34.958  22.158  1.00 25.08           C
ATOM    719  CG  TYR A  75      22.622  35.641  20.832  1.00 21.72           C
ATOM    720  CD1 TYR A  75      21.774  36.655  20.349  1.00 34.96           C
ATOM    721  CD2 TYR A  75      23.711  35.226  20.040  1.00 25.07           C
ATOM    722  CE1 TYR A  75      21.993  37.230  19.088  1.00 23.84           C
ATOM    723  CE2 TYR A  75      23.925  35.785  18.768  1.00 36.87           C
ATOM    724  CZ  TYR A  75      23.053  36.780  18.277  1.00 30.37           C
ATOM    725  OH  TYR A  75      23.234  37.311  17.033  1.00 47.35           O
ATOM    726  H   TYR A  75      19.748  34.231  21.603  1.00 37.74           H
ATOM    727  HA  TYR A  75      22.437  32.984  21.391  1.00 38.01           H
ATOM    728  HB2 TYR A  75      21.641  35.571  22.747  1.00 30.09           H
ATOM    729  HB3 TYR A  75      23.259  34.865  22.713  1.00 30.09           H
ATOM    730  HD1 TYR A  75      20.942  36.994  20.935  1.00 41.96           H
ATOM    731  HD2 TYR A  75      24.384  34.465  20.395  1.00 30.08           H
ATOM    732  HE1 TYR A  75      21.332  37.993  18.728  1.00 28.61           H
ATOM    733  HE2 TYR A  75      24.739  35.435  18.156  1.00 44.25           H
ATOM    734  HH  TYR A  75      22.963  38.106  17.025  1.00 56.82           H
ATOM    735  N   ASN A  76      22.469  31.957  23.646  1.00 20.66           N
ATOM    736  CA  ASN A  76      22.446  31.069  24.806  1.00 26.95           C
ATOM    737  C   ASN A  76      23.892  30.755  25.232  1.00 29.57           C
ATOM    738  O   ASN A  76      24.839  31.287  24.649  1.00 27.37           O
ATOM    739  CB  ASN A  76      21.619  29.807  24.501  1.00 25.88           C
ATOM    740  CG  ASN A  76      22.382  28.806  23.646  1.00 26.98           C
ATOM    741  OD1 ASN A  76      22.916  27.830  24.158  1.00 61.92           O
ATOM    742  ND2 ASN A  76      22.501  29.063  22.353  1.00 44.10           N
ATOM    743  H   ASN A  76      23.294  31.916  23.063  1.00 24.79           H
ATOM    744  HA  ASN A  76      21.959  31.579  25.634  1.00 32.33           H
ATOM    745  HB2 ASN A  76      21.368  29.339  25.450  1.00 31.05           H
ATOM    746  HB3 ASN A  76      20.692  30.088  23.999  1.00 31.05           H
ATOM    747 HD21 ASN A  76      23.022  28.425  21.774  1.00 52.92           H
ATOM    748 HD22 ASN A  76      22.075  29.893  21.969  1.00 52.92           H
ATOM    749  N   ALA A  77      24.074  29.923  26.268  1.00 30.24           N
ATOM    750  CA  ALA A  77      25.394  29.607  26.819  1.00 30.10           C
ATOM    751  C   ALA A  77      26.361  29.017  25.777  1.00 33.10           C
ATOM    752  O   ALA A  77      27.572  29.210  25.891  1.00 36.17           O
ATOM    753  CB  ALA A  77      25.226  28.658  28.009  1.00 37.65           C
ATOM    754  H   ALA A  77      23.267  29.515  26.721  1.00 36.29           H
ATOM    755  HA  ALA A  77      25.833  30.534  27.186  1.00 36.12           H
ATOM    756  HB1 ALA A  77      26.205  28.418  28.426  1.00 45.18           H
ATOM    757  HB2 ALA A  77      24.621  29.141  28.778  1.00 45.18           H
ATOM    758  HB3 ALA A  77      24.735  27.738  27.687  1.00 45.18           H
ATOM    759  N   HIS A  78      25.829  28.299  24.780  1.00 31.41           N
ATOM    760  CA  HIS A  78      26.592  27.662  23.707  1.00 42.14           C
ATOM    761  C   HIS A  78      26.779  28.562  22.472  1.00 39.87           C
ATOM    762  O   HIS A  78      27.552  28.213  21.579  1.00 33.18           O
ATOM    763  CB  HIS A  78      25.902  26.340  23.340  1.00 41.17           C
ATOM    764  CG  HIS A  78      25.720  25.419  24.523  1.00 49.02           C
ATOM    765  ND1 HIS A  78      24.497  24.935  24.996  1.00 46.71           N
ATOM    766  CD2 HIS A  78      26.719  24.987  25.349  1.00 47.41           C
ATOM    767  CE1 HIS A  78      24.795  24.205  26.081  1.00 51.29           C
ATOM    768  NE2 HIS A  78      26.119  24.223  26.320  1.00 58.77           N
ATOM    769  H   HIS A  78      24.827  28.156  24.773  1.00 37.69           H
ATOM    770  HA  HIS A  78      27.584  27.418  24.087  1.00 50.57           H
ATOM    771  HB2 HIS A  78      26.501  25.822  22.592  1.00 49.40           H
ATOM    772  HB3 HIS A  78      24.925  26.555  22.904  1.00 49.40           H
ATOM    773  HD2 HIS A  78      27.769  25.224  25.266  1.00 56.89           H
ATOM    774  HE1 HIS A  78      24.071  23.654  26.665  1.00 61.55           H
ATOM    775  HE2 HIS A  78      26.589  23.737  27.070  1.00 70.52           H
ATOM    776  N   HIS A  79      26.065  29.694  22.400  1.00 38.79           N
ATOM    777  CA  HIS A  79      26.097  30.622  21.275  1.00 29.09           C
ATOM    778  C   HIS A  79      25.871  32.047  21.794  1.00 20.10           C
ATOM    779  O   HIS A  79      24.744  32.528  21.818  1.00 26.00           O
ATOM    780  CB  HIS A  79      25.042  30.195  20.240  1.00 28.82           C
ATOM    781  CG  HIS A  79      25.150  30.964  18.953  1.00 34.74           C
ATOM    782  ND1 HIS A  79      26.093  30.759  17.973  1.00 40.79           N
ATOM    783  CD2 HIS A  79      24.361  32.006  18.548  1.00 30.64           C
ATOM    784  CE1 HIS A  79      25.869  31.654  16.999  1.00 26.32           C
ATOM    785  NE2 HIS A  79      24.845  32.458  17.320  1.00 31.48           N
ATOM    786  H   HIS A  79      25.459  29.929  23.175  1.00 46.55           H
ATOM    787  HA  HIS A  79      27.085  30.578  20.816  1.00 34.91           H
ATOM    788  HB2 HIS A  79      24.043  30.335  20.649  1.00 34.59           H
ATOM    789  HB3 HIS A  79      25.172  29.136  20.013  1.00 34.59           H
ATOM    790  HD1 HIS A  79      26.790  30.030  17.965  1.00 48.94           H
ATOM    791  HD2 HIS A  79      23.534  32.433  19.097  1.00 36.77           H
ATOM    792  HE1 HIS A  79      26.410  31.697  16.064  1.00 31.58           H
ATOM    793  N   LYS A  80      26.943  32.718  22.228  1.00 21.30           N
ATOM    794  CA  LYS A  80      26.888  34.080  22.768  1.00 18.77           C
ATOM    795  C   LYS A  80      27.088  35.126  21.669  1.00 24.21           C
ATOM    796  O   LYS A  80      27.744  34.854  20.668  1.00 19.50           O
ATOM    797  CB  LYS A  80      27.970  34.260  23.843  1.00 20.23           C
ATOM    798  CG  LYS A  80      27.802  33.333  25.059  1.00 29.66           C
ATOM    799  CD  LYS A  80      28.881  33.686  26.092  1.00 30.20           C
ATOM    800  CE  LYS A  80      28.852  32.705  27.262  1.00 50.43           C
ATOM    801  NZ  LYS A  80      29.855  33.065  28.281  1.00 57.13           N1+
ATOM    802  H   LYS A  80      27.839  32.250  22.217  1.00 25.56           H
ATOM    803  HA  LYS A  80      25.915  34.244  23.233  1.00 22.52           H
ATOM    804  HB2 LYS A  80      28.951  34.092  23.398  1.00 24.28           H
ATOM    805  HB3 LYS A  80      27.934  35.293  24.195  1.00 24.28           H
ATOM    806  HG2 LYS A  80      26.814  33.482  25.500  1.00 35.59           H
ATOM    807  HG3 LYS A  80      27.905  32.289  24.757  1.00 35.59           H
ATOM    808  HD2 LYS A  80      29.865  33.647  25.620  1.00 36.24           H
ATOM    809  HD3 LYS A  80      28.704  34.695  26.468  1.00 36.24           H
ATOM    810  HE2 LYS A  80      27.863  32.727  27.712  1.00 60.51           H
ATOM    811  HE3 LYS A  80      29.041  31.694  26.895  1.00 60.51           H
ATOM    812  HZ1 LYS A  80      29.789  32.427  29.061  1.00 68.56           H
ATOM    813  HZ2 LYS A  80      30.781  33.023  27.884  1.00 68.56           H
ATOM    814  HZ3 LYS A  80      29.674  34.006  28.611  1.00 68.56           H
ATOM    815  N   LEU A  81      26.552  36.330  21.881  1.00 19.30           N
ATOM    816  CA  LEU A  81      26.824  37.508  21.063  1.00 18.08           C
ATOM    817  C   LEU A  81      28.105  38.179  21.573  1.00 18.94           C
ATOM    818  O   LEU A  81      28.165  38.641  22.709  1.00 17.23           O
ATOM    819  CB  LEU A  81      25.601  38.438  21.113  1.00 17.49           C
ATOM    820  CG  LEU A  81      25.723  39.728  20.274  1.00 17.08           C
ATOM    821  CD1 LEU A  81      25.690  39.401  18.774  1.00 18.01           C
ATOM    822  CD2 LEU A  81      24.562  40.676  20.610  1.00 18.03           C
ATOM    823  H   LEU A  81      26.026  36.475  22.732  1.00 23.16           H
ATOM    824  HA  LEU A  81      26.966  37.190  20.031  1.00 21.69           H
ATOM    825  HB2 LEU A  81      24.720  37.888  20.784  1.00 20.99           H
ATOM    826  HB3 LEU A  81      25.443  38.710  22.151  1.00 20.99           H
ATOM    827  HG  LEU A  81      26.665  40.229  20.498  1.00 20.49           H
ATOM    828 HD11 LEU A  81      25.732  40.319  18.192  1.00 21.62           H
ATOM    829 HD12 LEU A  81      26.534  38.772  18.500  1.00 21.62           H
ATOM    830 HD13 LEU A  81      24.763  38.888  18.532  1.00 21.62           H
ATOM    831 HD21 LEU A  81      24.640  41.589  20.022  1.00 21.64           H
ATOM    832 HD22 LEU A  81      23.613  40.190  20.384  1.00 21.64           H
ATOM    833 HD23 LEU A  81      24.592  40.941  21.666  1.00 21.64           H
ATOM    834  N   LYS A  82      29.138  38.226  20.728  1.00 14.80           N
ATOM    835  CA  LYS A  82      30.416  38.882  21.011  1.00 14.48           C
ATOM    836  C   LYS A  82      30.323  40.319  20.529  1.00 18.16           C
ATOM    837  O   LYS A  82      30.125  40.530  19.339  1.00 16.09           O
ATOM    838  CB  LYS A  82      31.575  38.173  20.291  1.00 20.28           C
ATOM    839  CG  LYS A  82      31.798  36.744  20.795  1.00 33.71           C
ATOM    840  CD  LYS A  82      32.637  35.907  19.819  1.00 45.97           C
ATOM    841  CE  LYS A  82      34.050  36.471  19.661  1.00 48.36           C
ATOM    842  NZ  LYS A  82      34.844  35.654  18.730  1.00 60.52           N1+
ATOM    843  H   LYS A  82      29.021  37.820  19.811  1.00 17.76           H
ATOM    844  HA  LYS A  82      30.611  38.863  22.082  1.00 17.38           H
ATOM    845  HB2 LYS A  82      31.390  38.164  19.215  1.00 24.34           H
ATOM    846  HB3 LYS A  82      32.485  38.748  20.478  1.00 24.34           H
ATOM    847  HG2 LYS A  82      32.264  36.767  21.782  1.00 40.46           H
ATOM    848  HG3 LYS A  82      30.828  36.262  20.885  1.00 40.46           H
ATOM    849  HD2 LYS A  82      32.700  34.883  20.188  1.00 55.16           H
ATOM    850  HD3 LYS A  82      32.141  35.897  18.847  1.00 55.16           H
ATOM    851  HE2 LYS A  82      34.018  37.506  19.318  1.00 58.03           H
ATOM    852  HE3 LYS A  82      34.530  36.439  20.640  1.00 58.03           H
ATOM    853  HZ1 LYS A  82      35.693  36.144  18.482  1.00 72.62           H
ATOM    854  HZ2 LYS A  82      35.092  34.777  19.162  1.00 72.62           H
ATOM    855  HZ3 LYS A  82      34.315  35.461  17.889  1.00 72.62           H
ATOM    856  N   VAL A  83      30.464  41.296  21.426  1.00 17.73           N
ATOM    857  CA  VAL A  83      30.305  42.709  21.103  1.00 13.87           C
ATOM    858  C   VAL A  83      31.663  43.394  21.220  1.00 13.04           C
ATOM    859  O   VAL A  83      32.297  43.339  22.270  1.00 16.24           O
ATOM    860  CB  VAL A  83      29.241  43.355  22.011  1.00 14.84           C
ATOM    861  CG1 VAL A  83      29.072  44.838  21.667  1.00 12.17           C
ATOM    862  CG2 VAL A  83      27.878  42.659  21.862  1.00 19.46           C
ATOM    863  H   VAL A  83      30.648  41.055  22.389  1.00 21.28           H
ATOM    864  HA  VAL A  83      29.954  42.814  20.077  1.00 16.64           H
ATOM    865  HB  VAL A  83      29.556  43.278  23.049  1.00 17.81           H
ATOM    866 HG11 VAL A  83      28.316  45.279  22.315  1.00 14.61           H
ATOM    867 HG12 VAL A  83      30.005  45.379  21.819  1.00 14.61           H
ATOM    868 HG13 VAL A  83      28.760  44.941  20.628  1.00 14.61           H
ATOM    869 HG21 VAL A  83      27.156  43.116  22.534  1.00 23.35           H
ATOM    870 HG22 VAL A  83      27.520  42.746  20.839  1.00 23.35           H
ATOM    871 HG23 VAL A  83      27.962  41.604  22.120  1.00 23.35           H
ATOM    872  N   PHE A  84      32.087  44.066  20.148  1.00 17.02           N
ATOM    873  CA  PHE A  84      33.281  44.902  20.118  1.00 10.25           C
ATOM    874  C   PHE A  84      32.869  46.370  20.062  1.00 14.26           C
ATOM    875  O   PHE A  84      32.337  46.822  19.053  1.00 14.42           O
ATOM    876  CB  PHE A  84      34.144  44.512  18.918  1.00 14.10           C
ATOM    877  CG  PHE A  84      34.809  43.159  19.074  1.00 15.65           C
ATOM    878  CD1 PHE A  84      34.355  42.044  18.345  1.00 17.01           C
ATOM    879  CD2 PHE A  84      35.892  43.017  19.961  1.00 22.68           C
ATOM    880  CE1 PHE A  84      34.997  40.801  18.497  1.00 21.77           C
ATOM    881  CE2 PHE A  84      36.541  41.781  20.100  1.00 21.02           C
ATOM    882  CZ  PHE A  84      36.093  40.670  19.368  1.00 22.18           C
ATOM    883  H   PHE A  84      31.513  44.061  19.316  1.00 20.42           H
ATOM    884  HA  PHE A  84      33.869  44.743  21.022  1.00 12.30           H
ATOM    885  HB2 PHE A  84      33.531  44.525  18.015  1.00 16.92           H
ATOM    886  HB3 PHE A  84      34.928  45.261  18.802  1.00 16.92           H
ATOM    887  HD1 PHE A  84      33.516  42.140  17.673  1.00 20.41           H
ATOM    888  HD2 PHE A  84      36.230  43.861  20.541  1.00 27.21           H
ATOM    889  HE1 PHE A  84      34.660  39.944  17.939  1.00 26.13           H
ATOM    890  HE2 PHE A  84      37.380  41.684  20.774  1.00 25.22           H
ATOM    891  HZ  PHE A  84      36.591  39.718  19.475  1.00 26.61           H
ATOM    892  N   VAL A  85      33.143  47.102  21.146  1.00 11.42           N
ATOM    893  CA  VAL A  85      32.960  48.542  21.246  1.00 12.96           C
ATOM    894  C   VAL A  85      34.265  49.191  20.799  1.00 10.96           C
ATOM    895  O   VAL A  85      35.274  48.997  21.465  1.00 11.01           O
ATOM    896  CB  VAL A  85      32.550  48.954  22.674  1.00 14.87           C
ATOM    897  CG1 VAL A  85      32.375  50.477  22.772  1.00 16.13           C
ATOM    898  CG2 VAL A  85      31.212  48.284  23.039  1.00 17.15           C
ATOM    899  H   VAL A  85      33.573  46.644  21.937  1.00 13.71           H
ATOM    900  HA  VAL A  85      32.151  48.821  20.587  1.00 15.55           H
ATOM    901  HB  VAL A  85      33.323  48.632  23.373  1.00 17.84           H
ATOM    902 HG11 VAL A  85      32.087  50.751  23.787  1.00 19.36           H
ATOM    903 HG12 VAL A  85      33.307  50.989  22.530  1.00 19.36           H
ATOM    904 HG13 VAL A  85      31.598  50.799  22.080  1.00 19.36           H
ATOM    905 HG21 VAL A  85      30.867  48.647  24.005  1.00 20.57           H
ATOM    906 HG22 VAL A  85      30.457  48.525  22.292  1.00 20.57           H
ATOM    907 HG23 VAL A  85      31.335  47.202  23.096  1.00 20.57           H
ATOM    908  N   VAL A  86      34.257  49.928  19.685  1.00 12.73           N
ATOM    909  CA  VAL A  86      35.475  50.421  19.042  1.00 13.73           C
ATOM    910  C   VAL A  86      35.543  51.943  19.197  1.00 12.04           C
ATOM    911  O   VAL A  86      34.888  52.651  18.428  1.00 10.60           O
ATOM    912  CB  VAL A  86      35.547  49.960  17.566  1.00 16.12           C
ATOM    913  CG1 VAL A  86      36.855  50.451  16.925  1.00 14.00           C
ATOM    914  CG2 VAL A  86      35.480  48.429  17.436  1.00 12.90           C
ATOM    915  H   VAL A  86      33.383  50.064  19.196  1.00 15.28           H
ATOM    916  HA  VAL A  86      36.336  49.987  19.540  1.00 16.47           H
ATOM    917  HB  VAL A  86      34.703  50.386  17.022  1.00 19.34           H
ATOM    918 HG11 VAL A  86      36.906  50.108  15.893  1.00 16.80           H
ATOM    919 HG12 VAL A  86      36.897  51.539  16.929  1.00 16.80           H
ATOM    920 HG13 VAL A  86      37.711  50.064  17.475  1.00 16.80           H
ATOM    921 HG21 VAL A  86      35.604  48.146  16.391  1.00 15.48           H
ATOM    922 HG22 VAL A  86      36.270  47.959  18.014  1.00 15.48           H
ATOM    923 HG23 VAL A  86      34.517  48.063  17.787  1.00 15.48           H
ATOM    924  N   PRO A  87      36.355  52.467  20.138  1.00 11.04           N
ATOM    925  CA  PRO A  87      36.463  53.903  20.339  1.00 10.83           C
ATOM    926  C   PRO A  87      37.190  54.569  19.168  1.00 13.36           C
ATOM    927  O   PRO A  87      38.175  54.021  18.664  1.00 11.52           O
ATOM    928  CB  PRO A  87      37.245  54.073  21.654  1.00 12.46           C
ATOM    929  CG  PRO A  87      36.970  52.756  22.374  1.00 13.18           C
ATOM    930  CD  PRO A  87      37.062  51.782  21.206  1.00 11.83           C
ATOM    931  HA  PRO A  87      35.479  54.303  20.530  1.00 13.00           H
ATOM    932  HB2 PRO A  87      38.307  54.116  21.421  1.00 14.95           H
ATOM    933  HB3 PRO A  87      36.956  54.945  22.240  1.00 14.95           H
ATOM    934  HG2 PRO A  87      37.731  52.516  23.112  1.00 15.81           H
ATOM    935  HG3 PRO A  87      35.978  52.766  22.829  1.00 15.81           H
ATOM    936  HD2 PRO A  87      38.096  51.592  20.916  1.00 14.20           H
ATOM    937  HD3 PRO A  87      36.568  50.876  21.520  1.00 14.20           H
ATOM    938  N   HIS A  88      36.709  55.746  18.754  1.00  9.22           N
ATOM    939  CA  HIS A  88      37.213  56.453  17.578  1.00 11.59           C
ATOM    940  C   HIS A  88      36.961  57.962  17.691  1.00 15.68           C
ATOM    941  O   HIS A  88      36.183  58.434  18.519  1.00 13.21           O
ATOM    942  CB  HIS A  88      36.580  55.853  16.304  1.00  9.87           C
ATOM    943  CG  HIS A  88      35.148  56.240  16.042  1.00 12.64           C
ATOM    944  ND1 HIS A  88      34.741  57.382  15.354  1.00 10.64           N
ATOM    945  CD2 HIS A  88      34.045  55.526  16.402  1.00 14.34           C
ATOM    946  CE1 HIS A  88      33.407  57.324  15.298  1.00 12.80           C
ATOM    947  NE2 HIS A  88      32.959  56.229  15.932  1.00 12.46           N
ATOM    948  H   HIS A  88      35.902  56.140  19.218  1.00 11.06           H
ATOM    949  HA  HIS A  88      38.293  56.302  17.514  1.00 13.91           H
ATOM    950  HB2 HIS A  88      36.643  54.766  16.347  1.00 11.85           H
ATOM    951  HB3 HIS A  88      37.166  56.169  15.446  1.00 11.85           H
ATOM    952  HD2 HIS A  88      34.032  54.585  16.929  1.00 17.21           H
ATOM    953  HE1 HIS A  88      32.780  58.092  14.869  1.00 15.36           H
ATOM    954  HE2 HIS A  88      31.987  55.995  16.079  1.00 14.96           H
ATOM    955  N   SER A  89      37.683  58.723  16.872  1.00 13.21           N
ATOM    956  CA  SER A  89      37.663  60.173  16.840  1.00 11.90           C
ATOM    957  C   SER A  89      37.863  60.601  15.390  1.00 12.87           C
ATOM    958  O   SER A  89      38.933  60.403  14.814  1.00 13.48           O
ATOM    959  CB  SER A  89      38.778  60.698  17.745  1.00  8.61           C
ATOM    960  OG  SER A  89      38.775  62.105  17.732  1.00 11.57           O
ATOM    961  H   SER A  89      38.292  58.263  16.210  1.00 15.85           H
ATOM    962  HA  SER A  89      36.699  60.529  17.204  1.00 14.28           H
ATOM    963  HB2 SER A  89      38.623  60.344  18.764  1.00 10.34           H
ATOM    964  HB3 SER A  89      39.740  60.340  17.376  1.00 10.34           H
ATOM    965  HG  SER A  89      38.523  62.416  18.608  1.00 13.89           H
ATOM    966  N   HIS A  90      36.814  61.177  14.811  1.00 11.69           N
ATOM    967  CA  HIS A  90      36.792  61.611  13.407  1.00 14.59           C
ATOM    968  C   HIS A  90      37.394  63.033  13.373  1.00 13.61           C
ATOM    969  O   HIS A  90      36.845  63.981  13.895  1.00 12.68           O
ATOM    970  CB  HIS A  90      35.360  61.610  12.838  1.00 11.17           C
ATOM    971  CG  HIS A  90      35.361  61.878  11.376  1.00  8.63           C
ATOM    972  ND1 HIS A  90      35.958  61.069  10.419  1.00 11.25           N
ATOM    973  CD2 HIS A  90      34.779  62.990  10.737  1.00  8.71           C
ATOM    974  CE1 HIS A  90      35.724  61.702   9.223  1.00 11.31           C
ATOM    975  NE2 HIS A  90      34.995  62.881   9.372  1.00  9.12           N1-
ATOM    976  H   HIS A  90      36.004  61.325  15.364  1.00 14.02           H
ATOM    977  HA  HIS A  90      37.411  60.913  12.785  1.00 17.50           H
ATOM    978  HB2 HIS A  90      34.884  60.631  13.046  1.00 13.40           H
ATOM    979  HB3 HIS A  90      34.732  62.376  13.356  1.00 13.40           H
ATOM    980  HD2 HIS A  90      34.260  63.816  11.206  1.00 10.45           H
ATOM    981  HE1 HIS A  90      36.075  61.323   8.284  1.00 13.57           H
ATOM    982  N   ASN A  91      38.599  63.105  12.773  1.00 10.94           N
ATOM    983  CA  ASN A  91      39.451  64.296  12.695  1.00 11.68           C
ATOM    984  C   ASN A  91      39.634  64.725  11.249  1.00 14.53           C
ATOM    985  O   ASN A  91      40.415  64.131  10.512  1.00 15.02           O
ATOM    986  CB  ASN A  91      40.844  64.068  13.310  1.00 12.66           C
ATOM    987  CG  ASN A  91      40.846  64.009  14.826  1.00 12.26           C
ATOM    988  OD1 ASN A  91      41.409  64.868  15.496  1.00 12.84           O
ATOM    989  ND2 ASN A  91      40.210  63.002  15.392  1.00 12.65           N
ATOM    990  H   ASN A  91      38.957  62.274  12.322  1.00 13.13           H
ATOM    991  HA  ASN A  91      38.967  65.109  13.239  1.00 14.01           H
ATOM    992  HB2 ASN A  91      41.266  63.142  12.918  1.00 15.20           H
ATOM    993  HB3 ASN A  91      41.490  64.893  13.008  1.00 15.20           H
ATOM    994 HD21 ASN A  91      40.183  62.927  16.397  1.00 15.18           H
ATOM    995 HD22 ASN A  91      39.755  62.310  14.814  1.00 15.18           H
ATOM    996  N   ASP A  92      38.964  65.807  10.881  1.00 10.52           N
ATOM    997  CA  ASP A  92      38.975  66.310   9.519  1.00 12.74           C
ATOM    998  C   ASP A  92      40.249  67.183   9.353  1.00 10.99           C
ATOM    999  O   ASP A  92      40.428  68.136  10.078  1.00 12.45           O
ATOM   1000  CB  ASP A  92      37.764  67.210   9.246  1.00 11.46           C
ATOM   1001  CG  ASP A  92      36.477  66.358   9.378  1.00 10.87           C
ATOM   1002  OD1 ASP A  92      36.358  65.438   8.508  1.00 10.16           O
ATOM   1003  OD2 ASP A  92      35.731  66.616  10.325  1.00 15.92           O1-
ATOM   1004  H   ASP A  92      38.358  66.234  11.547  1.00 12.63           H
ATOM   1005  HA  ASP A  92      38.913  65.466   8.786  1.00 15.28           H
ATOM   1006  HB2 ASP A  92      37.713  68.052   9.965  1.00 13.75           H
ATOM   1007  HB3 ASP A  92      37.797  67.658   8.243  1.00 13.75           H
ATOM   1008  N   PRO A  93      41.104  66.860   8.347  1.00 13.65           N
ATOM   1009  CA  PRO A  93      42.277  67.630   7.914  1.00 13.23           C
ATOM   1010  C   PRO A  93      41.875  68.917   7.176  1.00 15.86           C
ATOM   1011  O   PRO A  93      42.226  69.146   6.018  1.00 14.98           O
ATOM   1012  CB  PRO A  93      43.112  66.658   7.052  1.00 15.37           C
ATOM   1013  CG  PRO A  93      42.633  65.286   7.491  1.00 20.20           C
ATOM   1014  CD  PRO A  93      41.153  65.580   7.659  1.00 11.24           C
ATOM   1015  HA  PRO A  93      42.889  67.851   8.785  1.00 15.87           H
ATOM   1016  HB2 PRO A  93      42.831  66.774   6.003  1.00 18.45           H
ATOM   1017  HB3 PRO A  93      44.187  66.758   7.164  1.00 18.45           H
ATOM   1018  HG2 PRO A  93      42.776  64.536   6.716  1.00 24.24           H
ATOM   1019  HG3 PRO A  93      43.112  64.990   8.425  1.00 24.24           H
ATOM   1020  HD2 PRO A  93      40.665  65.663   6.694  1.00 13.48           H
ATOM   1021  HD3 PRO A  93      40.736  64.762   8.237  1.00 13.48           H
ATOM   1022  N   GLY A  94      41.126  69.763   7.887  1.00 11.13           N
ATOM   1023  CA  GLY A  94      40.471  70.956   7.395  1.00  9.45           C
ATOM   1024  C   GLY A  94      38.984  70.708   7.135  1.00 14.45           C
ATOM   1025  O   GLY A  94      38.597  69.646   6.662  1.00  9.98           O
ATOM   1026  H   GLY A  94      40.884  69.484   8.827  1.00 13.36           H
ATOM   1027  HA2 GLY A  94      40.582  71.703   8.169  1.00 11.34           H
ATOM   1028  HA3 GLY A  94      40.943  71.310   6.480  1.00 11.34           H
ATOM   1029  N   TRP A  95      38.164  71.715   7.437  1.00 11.02           N
ATOM   1030  CA  TRP A  95      36.720  71.735   7.164  1.00 10.50           C
ATOM   1031  C   TRP A  95      36.208  73.160   7.524  1.00 13.05           C
ATOM   1032  O   TRP A  95      36.163  74.019   6.715  1.00 10.94           O
ATOM   1033  CB  TRP A  95      35.913  70.622   7.878  1.00  9.99           C
ATOM   1034  CG  TRP A  95      34.457  70.794   7.642  1.00 11.48           C
ATOM   1035  CD1 TRP A  95      33.898  71.172   6.431  1.00 12.53           C
ATOM   1036  CD2 TRP A  95      33.369  70.520   8.554  1.00 13.18           C
ATOM   1037  NE1 TRP A  95      32.494  71.223   6.544  1.00 13.88           N
ATOM   1038  CE2 TRP A  95      32.154  70.747   7.820  1.00 10.50           C
ATOM   1039  CE3 TRP A  95      33.285  70.080   9.888  1.00 11.96           C
ATOM   1040  CZ2 TRP A  95      30.884  70.491   8.375  1.00 12.04           C
ATOM   1041  CZ3 TRP A  95      32.032  69.851  10.436  1.00 13.04           C
ATOM   1042  CH2 TRP A  95      30.847  70.038   9.683  1.00 11.98           C
ATOM   1043  H   TRP A  95      38.567  72.470   7.934  1.00 13.22           H
ATOM   1044  HA  TRP A  95      36.573  71.615   6.051  1.00 12.60           H
ATOM   1045  HB2 TRP A  95      36.192  69.612   7.479  1.00 11.98           H
ATOM   1046  HB3 TRP A  95      36.158  70.553   8.948  1.00 11.98           H
ATOM   1047  HD1 TRP A  95      34.392  71.387   5.502  1.00 15.04           H
ATOM   1048  HE1 TRP A  95      31.865  71.258   5.749  1.00 16.66           H
ATOM   1049  HE3 TRP A  95      34.192  69.898  10.466  1.00 14.36           H
ATOM   1050  HZ2 TRP A  95      29.994  70.616   7.767  1.00 14.45           H
ATOM   1051  HZ3 TRP A  95      31.952  69.487  11.460  1.00 15.65           H
ATOM   1052  HH2 TRP A  95      29.898  69.790  10.149  1.00 14.38           H
ATOM   1053  N   ILE A  96      35.857  73.346   8.825  1.00 16.91           N
ATOM   1054  CA  ILE A  96      35.447  74.644   9.383  1.00 15.08           C
ATOM   1055  C   ILE A  96      36.617  75.404  10.024  1.00 15.04           C
ATOM   1056  O   ILE A  96      36.501  76.597  10.297  1.00 16.41           O
ATOM   1057  CB  ILE A  96      34.234  74.519  10.335  1.00 21.55           C
ATOM   1058  CG1 ILE A  96      34.510  73.616  11.546  1.00 26.02           C
ATOM   1059  CG2 ILE A  96      32.971  74.077   9.576  1.00 16.57           C
ATOM   1060  CD1 ILE A  96      33.586  73.875  12.735  1.00 43.72           C
ATOM   1061  H   ILE A  96      35.908  72.562   9.459  1.00 20.29           H
ATOM   1062  HA  ILE A  96      35.118  75.254   8.549  1.00 18.10           H
ATOM   1063  HB  ILE A  96      34.042  75.511  10.736  1.00 25.86           H
ATOM   1064 HG12 ILE A  96      34.383  72.580  11.236  1.00 31.22           H
ATOM   1065 HG13 ILE A  96      35.531  73.772  11.892  1.00 31.22           H
ATOM   1066 HG21 ILE A  96      32.121  74.041  10.256  1.00 19.88           H
ATOM   1067 HG22 ILE A  96      32.744  74.774   8.773  1.00 19.88           H
ATOM   1068 HG23 ILE A  96      33.120  73.091   9.146  1.00 19.88           H
ATOM   1069 HD11 ILE A  96      33.935  73.289  13.585  1.00 52.46           H
ATOM   1070 HD12 ILE A  96      33.602  74.931  13.004  1.00 52.46           H
ATOM   1071 HD13 ILE A  96      32.570  73.571  12.488  1.00 52.46           H
ATOM   1072  N   GLN A  97      37.731  74.715  10.267  1.00 14.98           N
ATOM   1073  CA  GLN A  97      39.027  75.273  10.619  1.00 15.04           C
ATOM   1074  C   GLN A  97      40.050  74.695   9.638  1.00 13.35           C
ATOM   1075  O   GLN A  97      39.773  73.696   8.979  1.00 12.53           O
ATOM   1076  CB  GLN A  97      39.378  74.875  12.058  1.00 13.22           C
ATOM   1077  CG  GLN A  97      38.382  75.397  13.106  1.00 17.33           C
ATOM   1078  CD  GLN A  97      38.876  75.088  14.521  1.00 34.17           C
ATOM   1079  OE1 GLN A  97      39.989  75.441  14.894  1.00 42.34           O
ATOM   1080  NE2 GLN A  97      38.047  74.446  15.340  1.00 48.97           N
ATOM   1081  H   GLN A  97      37.729  73.730  10.038  1.00 17.98           H
ATOM   1082  HA  GLN A  97      39.027  76.360  10.535  1.00 18.05           H
ATOM   1083  HB2 GLN A  97      39.420  73.790  12.121  1.00 15.86           H
ATOM   1084  HB3 GLN A  97      40.365  75.255  12.289  1.00 15.86           H
ATOM   1085  HG2 GLN A  97      38.342  76.477  12.981  1.00 20.79           H
ATOM   1086  HG3 GLN A  97      37.394  74.966  12.947  1.00 20.79           H
ATOM   1087 HE21 GLN A  97      37.145  74.145  15.005  1.00 58.77           H
ATOM   1088 HE22 GLN A  97      38.356  74.205  16.269  1.00 58.77           H
ATOM   1089  N   THR A  98      41.228  75.305   9.520  1.00 13.14           N
ATOM   1090  CA  THR A  98      42.305  74.736   8.713  1.00 12.71           C
ATOM   1091  C   THR A  98      42.889  73.512   9.428  1.00 13.48           C
ATOM   1092  O   THR A  98      42.679  73.316  10.628  1.00 14.27           O
ATOM   1093  CB  THR A  98      43.405  75.768   8.437  1.00 10.43           C
ATOM   1094  OG1 THR A  98      44.095  76.037   9.628  1.00 14.89           O
ATOM   1095  CG2 THR A  98      42.894  77.063   7.803  1.00 10.12           C
ATOM   1096  H   THR A  98      41.424  76.130  10.071  1.00 15.77           H
ATOM   1097  HA  THR A  98      41.912  74.422   7.750  1.00 15.26           H
ATOM   1098  HB  THR A  98      44.104  75.318   7.735  1.00 12.52           H
ATOM   1099  HG1 THR A  98      44.768  75.357   9.725  1.00 17.87           H
ATOM   1100 HG21 THR A  98      43.728  77.734   7.602  1.00 12.15           H
ATOM   1101 HG22 THR A  98      42.393  76.828   6.868  1.00 12.15           H
ATOM   1102 HG23 THR A  98      42.207  77.573   8.475  1.00 12.15           H
ATOM   1103  N   PHE A  99      43.672  72.720   8.692  1.00 10.85           N
ATOM   1104  CA  PHE A  99      44.467  71.631   9.244  1.00 11.75           C
ATOM   1105  C   PHE A  99      45.231  72.085  10.494  1.00 12.43           C
ATOM   1106  O   PHE A  99      45.116  71.458  11.542  1.00 14.18           O
ATOM   1107  CB  PHE A  99      45.438  71.089   8.185  1.00 11.90           C
ATOM   1108  CG  PHE A  99      46.357  70.013   8.731  1.00 12.13           C
ATOM   1109  CD1 PHE A  99      45.942  68.672   8.697  1.00 12.44           C
ATOM   1110  CD2 PHE A  99      47.603  70.337   9.306  1.00 13.27           C
ATOM   1111  CE1 PHE A  99      46.761  67.657   9.214  1.00 14.36           C
ATOM   1112  CE2 PHE A  99      48.423  69.324   9.832  1.00 16.47           C
ATOM   1113  CZ  PHE A  99      48.005  67.982   9.780  1.00 13.24           C
ATOM   1114  H   PHE A  99      43.759  72.910   7.703  1.00 13.02           H
ATOM   1115  HA  PHE A  99      43.789  70.826   9.529  1.00 14.10           H
ATOM   1116  HB2 PHE A  99      44.859  70.679   7.357  1.00 14.28           H
ATOM   1117  HB3 PHE A  99      46.046  71.907   7.799  1.00 14.28           H
ATOM   1118  HD1 PHE A  99      44.982  68.430   8.282  1.00 14.93           H
ATOM   1119  HD2 PHE A  99      47.931  71.364   9.353  1.00 15.93           H
ATOM   1120  HE1 PHE A  99      46.419  66.632   9.200  1.00 17.23           H
ATOM   1121  HE2 PHE A  99      49.373  69.578  10.275  1.00 19.76           H
ATOM   1122  HZ  PHE A  99      48.630  67.206  10.190  1.00 15.89           H
ATOM   1123  N   GLU A 100      45.996  73.179  10.393  1.00 13.36           N
ATOM   1124  CA  GLU A 100      46.821  73.636  11.501  1.00 14.40           C
ATOM   1125  C   GLU A 100      45.981  74.172  12.672  1.00 15.58           C
ATOM   1126  O   GLU A 100      46.345  73.945  13.822  1.00 13.71           O
ATOM   1127  CB  GLU A 100      47.848  74.658  11.002  1.00 13.09           C
ATOM   1128  CG  GLU A 100      48.847  75.050  12.099  1.00 16.97           C
ATOM   1129  CD  GLU A 100      49.788  73.925  12.540  1.00 18.82           C
ATOM   1130  OE1 GLU A 100      49.957  72.932  11.797  1.00 16.21           O
ATOM   1131  OE2 GLU A 100      50.357  74.078  13.640  1.00 20.64           O1-
ATOM   1132  H   GLU A 100      46.091  73.644   9.501  1.00 16.04           H
ATOM   1133  HA  GLU A 100      47.372  72.765  11.858  1.00 17.27           H
ATOM   1134  HB2 GLU A 100      48.385  74.249  10.146  1.00 15.71           H
ATOM   1135  HB3 GLU A 100      47.319  75.554  10.675  1.00 15.71           H
ATOM   1136  HG2 GLU A 100      49.478  75.843  11.696  1.00 20.37           H
ATOM   1137  HG3 GLU A 100      48.359  75.499  12.965  1.00 20.37           H
ATOM   1138  N   GLU A 101      44.870  74.868  12.403  1.00 14.13           N
ATOM   1139  CA  GLU A 101      43.972  75.367  13.440  1.00 15.50           C
ATOM   1140  C   GLU A 101      43.377  74.212  14.261  1.00 16.71           C
ATOM   1141  O   GLU A 101      43.450  74.228  15.489  1.00 14.36           O
ATOM   1142  CB  GLU A 101      42.868  76.214  12.801  1.00 16.01           C
ATOM   1143  CG  GLU A 101      43.319  77.614  12.355  1.00 19.55           C
ATOM   1144  CD  GLU A 101      42.234  78.386  11.592  1.00 25.18           C
ATOM   1145  OE1 GLU A 101      41.283  77.750  11.084  1.00 12.28           O
ATOM   1146  OE2 GLU A 101      42.348  79.627  11.546  1.00 22.95           O1-
ATOM   1147  H   GLU A 101      44.577  74.994  11.446  1.00 16.96           H
ATOM   1148  HA  GLU A 101      44.547  76.009  14.108  1.00 18.60           H
ATOM   1149  HB2 GLU A 101      42.484  75.670  11.941  1.00 19.21           H
ATOM   1150  HB3 GLU A 101      42.066  76.340  13.528  1.00 19.21           H
ATOM   1151  HG2 GLU A 101      43.657  78.208  13.206  1.00 23.46           H
ATOM   1152  HG3 GLU A 101      44.192  77.531  11.708  1.00 23.46           H
ATOM   1153  N   TYR A 102      42.826  73.187  13.596  1.00 13.82           N
ATOM   1154  CA  TYR A 102      42.372  71.973  14.267  1.00 16.46           C
ATOM   1155  C   TYR A 102      43.498  71.269  15.013  1.00 15.14           C
ATOM   1156  O   TYR A 102      43.256  70.734  16.092  1.00 11.95           O
ATOM   1157  CB  TYR A 102      41.813  70.972  13.266  1.00 12.59           C
ATOM   1158  CG  TYR A 102      40.414  71.212  12.772  1.00 11.54           C
ATOM   1159  CD1 TYR A 102      39.345  71.411  13.672  1.00 14.86           C
ATOM   1160  CD2 TYR A 102      40.182  71.111  11.391  1.00 14.86           C
ATOM   1161  CE1 TYR A 102      38.034  71.504  13.180  1.00 17.02           C
ATOM   1162  CE2 TYR A 102      38.884  71.177  10.898  1.00 13.51           C
ATOM   1163  CZ  TYR A 102      37.816  71.390  11.788  1.00 11.08           C
ATOM   1164  OH  TYR A 102      36.552  71.438  11.295  1.00 12.40           O
ATOM   1165  H   TYR A 102      42.777  73.215  12.585  1.00 16.58           H
ATOM   1166  HA  TYR A 102      41.597  72.239  14.986  1.00 19.75           H
ATOM   1167  HB2 TYR A 102      42.498  70.940  12.420  1.00 15.11           H
ATOM   1168  HB3 TYR A 102      41.809  69.983  13.727  1.00 15.11           H
ATOM   1169  HD1 TYR A 102      39.523  71.453  14.736  1.00 17.83           H
ATOM   1170  HD2 TYR A 102      40.991  70.938  10.701  1.00 17.83           H
ATOM   1171  HE1 TYR A 102      37.203  71.646  13.862  1.00 20.42           H
ATOM   1172  HE2 TYR A 102      38.675  71.043   9.855  1.00 16.21           H
ATOM   1173  HH  TYR A 102      35.894  71.170  11.929  1.00 14.89           H
ATOM   1174  N   TYR A 103      44.698  71.202  14.424  1.00 12.32           N
ATOM   1175  CA  TYR A 103      45.812  70.521  15.058  1.00 15.49           C
ATOM   1176  C   TYR A 103      46.122  71.168  16.409  1.00 13.92           C
ATOM   1177  O   TYR A 103      46.260  70.469  17.409  1.00 13.58           O
ATOM   1178  CB  TYR A 103      47.050  70.484  14.162  1.00  8.75           C
ATOM   1179  CG  TYR A 103      48.206  69.820  14.866  1.00 14.14           C
ATOM   1180  CD1 TYR A 103      48.170  68.435  15.104  1.00 12.79           C
ATOM   1181  CD2 TYR A 103      49.277  70.601  15.347  1.00 15.74           C
ATOM   1182  CE1 TYR A 103      49.190  67.824  15.837  1.00 11.47           C
ATOM   1183  CE2 TYR A 103      50.303  69.999  16.088  1.00 15.04           C
ATOM   1184  CZ  TYR A 103      50.248  68.611  16.345  1.00 15.33           C
ATOM   1185  OH  TYR A 103      51.213  68.049  17.124  1.00 17.47           O
ATOM   1186  H   TYR A 103      44.831  71.606  13.507  1.00 14.78           H
ATOM   1187  HA  TYR A 103      45.503  69.498  15.236  1.00 18.58           H
ATOM   1188  HB2 TYR A 103      46.829  69.931  13.253  1.00 10.50           H
ATOM   1189  HB3 TYR A 103      47.328  71.500  13.883  1.00 10.50           H
ATOM   1190  HD1 TYR A 103      47.344  67.841  14.752  1.00 15.35           H
ATOM   1191  HD2 TYR A 103      49.303  71.664  15.161  1.00 18.89           H
ATOM   1192  HE1 TYR A 103      49.164  66.769  16.043  1.00 13.76           H
ATOM   1193  HE2 TYR A 103      51.125  70.594  16.468  1.00 18.05           H
ATOM   1194  HH  TYR A 103      51.859  68.678  17.419  1.00 20.97           H
ATOM   1195  N   GLN A 104      46.216  72.499  16.432  1.00 17.37           N
ATOM   1196  CA  GLN A 104      46.537  73.272  17.624  1.00 16.64           C
ATOM   1197  C   GLN A 104      45.421  73.233  18.663  1.00 17.23           C
ATOM   1198  O   GLN A 104      45.715  73.171  19.857  1.00 17.84           O
ATOM   1199  CB  GLN A 104      46.880  74.721  17.236  1.00 18.74           C
ATOM   1200  CG  GLN A 104      48.203  74.836  16.462  1.00 14.81           C
ATOM   1201  CD  GLN A 104      49.404  74.328  17.253  1.00 20.17           C
ATOM   1202  OE1 GLN A 104      49.460  74.431  18.475  1.00 17.75           O
ATOM   1203  NE2 GLN A 104      50.396  73.784  16.561  1.00 17.39           N
ATOM   1204  H   GLN A 104      46.067  73.008  15.570  1.00 20.84           H
ATOM   1205  HA  GLN A 104      47.417  72.819  18.079  1.00 19.96           H
ATOM   1206  HB2 GLN A 104      46.079  75.119  16.608  1.00 22.49           H
ATOM   1207  HB3 GLN A 104      46.938  75.335  18.136  1.00 22.49           H
ATOM   1208  HG2 GLN A 104      48.144  74.314  15.509  1.00 17.77           H
ATOM   1209  HG3 GLN A 104      48.359  75.897  16.270  1.00 17.77           H
ATOM   1210 HE21 GLN A 104      50.338  73.738  15.551  1.00 20.87           H
ATOM   1211 HE22 GLN A 104      51.212  73.451  17.052  1.00 20.87           H
ATOM   1212  N   HIS A 105      44.162  73.323  18.224  1.00 15.40           N
ATOM   1213  CA  HIS A 105      43.018  73.497  19.111  1.00 20.53           C
ATOM   1214  C   HIS A 105      42.482  72.162  19.642  1.00 19.96           C
ATOM   1215  O   HIS A 105      41.957  72.143  20.751  1.00 18.03           O
ATOM   1216  CB  HIS A 105      41.911  74.298  18.403  1.00 21.89           C
ATOM   1217  CG  HIS A 105      42.291  75.677  17.899  1.00 32.92           C
ATOM   1218  ND1 HIS A 105      41.483  76.480  17.129  1.00 46.90           N
ATOM   1219  CD2 HIS A 105      43.490  76.335  18.019  1.00 41.32           C
ATOM   1220  CE1 HIS A 105      42.183  77.573  16.783  1.00 44.06           C
ATOM   1221  NE2 HIS A 105      43.396  77.560  17.355  1.00 39.97           N
ATOM   1222  H   HIS A 105      43.993  73.375  17.227  1.00 18.48           H
ATOM   1223  HA  HIS A 105      43.340  74.085  19.970  1.00 24.64           H
ATOM   1224  HB2 HIS A 105      41.078  74.418  19.097  1.00 26.27           H
ATOM   1225  HB3 HIS A 105      41.546  73.717  17.555  1.00 26.27           H
ATOM   1226  HD1 HIS A 105      40.569  76.232  16.776  1.00 56.28           H
ATOM   1227  HD2 HIS A 105      44.375  75.964  18.511  1.00 49.58           H
ATOM   1228  HE1 HIS A 105      41.845  78.314  16.073  1.00 52.87           H
ATOM   1229  N   ASP A 106      42.571  71.075  18.861  1.00 15.35           N
ATOM   1230  CA  ASP A 106      41.887  69.809  19.119  1.00 15.12           C
ATOM   1231  C   ASP A 106      42.809  68.591  18.986  1.00 15.41           C
ATOM   1232  O   ASP A 106      43.022  67.891  19.973  1.00 14.72           O
ATOM   1233  CB  ASP A 106      40.638  69.666  18.231  1.00 13.93           C
ATOM   1234  CG  ASP A 106      39.655  70.804  18.493  1.00 21.96           C
ATOM   1235  OD1 ASP A 106      38.947  70.712  19.520  1.00 20.91           O
ATOM   1236  OD2 ASP A 106      39.645  71.763  17.694  1.00 22.19           O1-
ATOM   1237  H   ASP A 106      42.987  71.180  17.945  1.00 18.42           H
ATOM   1238  HA  ASP A 106      41.543  69.816  20.154  1.00 18.15           H
ATOM   1239  HB2 ASP A 106      40.943  69.667  17.183  1.00 16.72           H
ATOM   1240  HB3 ASP A 106      40.165  68.722  18.508  1.00 16.72           H
ATOM   1241  N   THR A 107      43.347  68.312  17.789  1.00 11.99           N
ATOM   1242  CA  THR A 107      43.951  67.020  17.471  1.00 12.93           C
ATOM   1243  C   THR A 107      45.192  66.694  18.293  1.00 13.24           C
ATOM   1244  O   THR A 107      45.362  65.537  18.671  1.00 11.46           O
ATOM   1245  CB  THR A 107      44.260  66.918  15.977  1.00 14.71           C
ATOM   1246  OG1 THR A 107      43.113  67.197  15.210  1.00 11.83           O
ATOM   1247  CG2 THR A 107      44.758  65.514  15.631  1.00 12.06           C
ATOM   1248  H   THR A 107      43.158  68.932  17.011  1.00 14.39           H
ATOM   1249  HA  THR A 107      43.195  66.268  17.691  1.00 15.51           H
ATOM   1250  HB  THR A 107      45.038  67.630  15.720  1.00 17.65           H
ATOM   1251  HG1 THR A 107      42.474  66.488  15.337  1.00 14.19           H
ATOM   1252 HG21 THR A 107      44.823  65.432  14.555  1.00 14.47           H
ATOM   1253 HG22 THR A 107      45.740  65.330  16.063  1.00 14.47           H
ATOM   1254 HG23 THR A 107      44.045  64.772  15.980  1.00 14.47           H
ATOM   1255  N   LYS A 108      46.078  67.667  18.546  1.00 11.71           N
ATOM   1256  CA  LYS A 108      47.271  67.386  19.345  1.00 15.59           C
ATOM   1257  C   LYS A 108      46.887  66.985  20.770  1.00 11.97           C
ATOM   1258  O   LYS A 108      47.591  66.186  21.377  1.00 13.62           O
ATOM   1259  CB  LYS A 108      48.277  68.542  19.283  1.00 13.77           C
ATOM   1260  CG  LYS A 108      47.929  69.757  20.154  1.00 16.17           C
ATOM   1261  CD  LYS A 108      48.986  70.853  19.957  1.00 17.71           C
ATOM   1262  CE  LYS A 108      48.762  71.985  20.959  1.00 22.55           C
ATOM   1263  NZ  LYS A 108      49.857  72.970  20.901  1.00 21.24           N1+
ATOM   1264  H   LYS A 108      45.924  68.603  18.190  1.00 14.05           H
ATOM   1265  HA  LYS A 108      47.755  66.525  18.881  1.00 18.71           H
ATOM   1266  HB2 LYS A 108      49.240  68.156  19.621  1.00 16.52           H
ATOM   1267  HB3 LYS A 108      48.387  68.862  18.249  1.00 16.52           H
ATOM   1268  HG2 LYS A 108      46.948  70.142  19.872  1.00 19.40           H
ATOM   1269  HG3 LYS A 108      47.904  69.464  21.205  1.00 19.40           H
ATOM   1270  HD2 LYS A 108      49.982  70.429  20.104  1.00 21.25           H
ATOM   1271  HD3 LYS A 108      48.915  71.250  18.942  1.00 21.25           H
ATOM   1272  HE2 LYS A 108      47.829  72.486  20.698  1.00 27.06           H
ATOM   1273  HE3 LYS A 108      48.671  71.585  21.970  1.00 27.06           H
ATOM   1274  HZ1 LYS A 108      49.775  73.625  21.664  1.00 25.49           H
ATOM   1275  HZ2 LYS A 108      50.752  72.505  20.929  1.00 25.49           H
ATOM   1276  HZ3 LYS A 108      49.794  73.484  20.029  1.00 25.49           H
ATOM   1277  N   HIS A 109      45.781  67.525  21.294  1.00 13.75           N
ATOM   1278  CA  HIS A 109      45.275  67.172  22.615  1.00 16.04           C
ATOM   1279  C   HIS A 109      44.629  65.789  22.608  1.00 16.09           C
ATOM   1280  O   HIS A 109      44.840  65.032  23.551  1.00 13.09           O
ATOM   1281  CB  HIS A 109      44.315  68.248  23.127  1.00 16.54           C
ATOM   1282  CG  HIS A 109      44.955  69.606  23.137  1.00 19.63           C
ATOM   1283  ND1 HIS A 109      46.016  69.985  23.966  1.00 21.07           N
ATOM   1284  CD2 HIS A 109      44.641  70.638  22.303  1.00 21.72           C
ATOM   1285  CE1 HIS A 109      46.284  71.256  23.635  1.00 25.99           C
ATOM   1286  NE2 HIS A 109      45.488  71.665  22.632  1.00 25.43           N
ATOM   1287  H   HIS A 109      45.229  68.155  20.729  1.00 16.50           H
ATOM   1288  HA  HIS A 109      46.124  67.143  23.298  1.00 19.24           H
ATOM   1289  HB2 HIS A 109      44.017  67.997  24.145  1.00 19.85           H
ATOM   1290  HB3 HIS A 109      43.422  68.276  22.505  1.00 19.85           H
ATOM   1291  HD2 HIS A 109      43.891  70.640  21.527  1.00 26.07           H
ATOM   1292  HE1 HIS A 109      46.984  71.891  24.160  1.00 31.19           H
ATOM   1293  HE2 HIS A 109      45.473  72.598  22.238  1.00 30.52           H
ATOM   1294  N   ILE A 110      43.877  65.455  21.548  1.00 14.61           N
ATOM   1295  CA  ILE A 110      43.292  64.126  21.357  1.00 14.22           C
ATOM   1296  C   ILE A 110      44.390  63.067  21.365  1.00 16.52           C
ATOM   1297  O   ILE A 110      44.272  62.081  22.084  1.00 14.41           O
ATOM   1298  CB  ILE A 110      42.442  64.066  20.064  1.00 16.19           C
ATOM   1299  CG1 ILE A 110      41.211  64.994  20.184  1.00 14.86           C
ATOM   1300  CG2 ILE A 110      41.991  62.626  19.753  1.00 12.40           C
ATOM   1301  CD1 ILE A 110      40.492  65.271  18.860  1.00 17.00           C
ATOM   1302  H   ILE A 110      43.734  66.137  20.815  1.00 17.53           H
ATOM   1303  HA  ILE A 110      42.636  63.929  22.203  1.00 17.06           H
ATOM   1304  HB  ILE A 110      43.060  64.409  19.235  1.00 19.43           H
ATOM   1305 HG12 ILE A 110      40.499  64.544  20.872  1.00 17.84           H
ATOM   1306 HG13 ILE A 110      41.506  65.954  20.601  1.00 17.84           H
ATOM   1307 HG21 ILE A 110      41.381  62.611  18.852  1.00 14.88           H
ATOM   1308 HG22 ILE A 110      42.849  61.979  19.578  1.00 14.88           H
ATOM   1309 HG23 ILE A 110      41.406  62.227  20.582  1.00 14.88           H
ATOM   1310 HD11 ILE A 110      39.723  66.023  19.028  1.00 20.40           H
ATOM   1311 HD12 ILE A 110      41.190  65.645  18.116  1.00 20.40           H
ATOM   1312 HD13 ILE A 110      40.018  64.365  18.488  1.00 20.40           H
ATOM   1313  N   LEU A 111      45.456  63.261  20.585  1.00 12.48           N
ATOM   1314  CA  LEU A 111      46.525  62.277  20.472  1.00 12.96           C
ATOM   1315  C   LEU A 111      47.385  62.211  21.733  1.00 13.67           C
ATOM   1316  O   LEU A 111      47.829  61.125  22.106  1.00 14.65           O
ATOM   1317  CB  LEU A 111      47.351  62.540  19.202  1.00 15.65           C
ATOM   1318  CG  LEU A 111      46.586  62.192  17.905  1.00 11.24           C
ATOM   1319  CD1 LEU A 111      47.386  62.687  16.692  1.00 10.97           C
ATOM   1320  CD2 LEU A 111      46.338  60.677  17.797  1.00 13.53           C
ATOM   1321  H   LEU A 111      45.498  64.084  20.000  1.00 14.98           H
ATOM   1322  HA  LEU A 111      46.055  61.300  20.374  1.00 15.55           H
ATOM   1323  HB2 LEU A 111      47.628  63.595  19.183  1.00 18.77           H
ATOM   1324  HB3 LEU A 111      48.264  61.946  19.243  1.00 18.77           H
ATOM   1325  HG  LEU A 111      45.619  62.696  17.911  1.00 13.49           H
ATOM   1326 HD11 LEU A 111      46.832  62.489  15.774  1.00 13.16           H
ATOM   1327 HD12 LEU A 111      47.548  63.763  16.773  1.00 13.16           H
ATOM   1328 HD13 LEU A 111      48.348  62.176  16.646  1.00 13.16           H
ATOM   1329 HD21 LEU A 111      45.935  60.442  16.813  1.00 16.24           H
ATOM   1330 HD22 LEU A 111      47.268  60.127  17.938  1.00 16.24           H
ATOM   1331 HD23 LEU A 111      45.605  60.356  18.536  1.00 16.24           H
ATOM   1332  N   SER A 112      47.623  63.348  22.397  1.00 14.78           N
ATOM   1333  CA  SER A 112      48.392  63.378  23.637  1.00 15.57           C
ATOM   1334  C   SER A 112      47.652  62.656  24.765  1.00 16.22           C
ATOM   1335  O   SER A 112      48.250  61.853  25.482  1.00 15.02           O
ATOM   1336  CB  SER A 112      48.739  64.827  23.979  1.00 17.73           C
ATOM   1337  OG  SER A 112      49.588  64.852  25.106  1.00 26.23           O
ATOM   1338  H   SER A 112      47.262  64.220  22.033  1.00 17.74           H
ATOM   1339  HA  SER A 112      49.321  62.841  23.462  1.00 18.68           H
ATOM   1340  HB2 SER A 112      49.236  65.304  23.134  1.00 21.28           H
ATOM   1341  HB3 SER A 112      47.822  65.374  24.205  1.00 21.28           H
ATOM   1342  HG  SER A 112      49.265  65.535  25.702  1.00 31.47           H
ATOM   1343  N   ASN A 113      46.350  62.910  24.908  1.00 15.52           N
ATOM   1344  CA  ASN A 113      45.532  62.231  25.899  1.00 17.28           C
ATOM   1345  C   ASN A 113      45.235  60.779  25.516  1.00 18.19           C
ATOM   1346  O   ASN A 113      45.137  59.959  26.421  1.00 13.03           O
ATOM   1347  CB  ASN A 113      44.311  63.096  26.243  1.00 16.50           C
ATOM   1348  CG  ASN A 113      44.769  64.406  26.902  1.00 19.57           C
ATOM   1349  OD1 ASN A 113      45.777  64.450  27.603  1.00 30.15           O
ATOM   1350  ND2 ASN A 113      44.006  65.476  26.757  1.00 20.16           N
ATOM   1351  H   ASN A 113      45.893  63.560  24.282  1.00 18.62           H
ATOM   1352  HA  ASN A 113      46.124  62.167  26.814  1.00 20.73           H
ATOM   1353  HB2 ASN A 113      43.707  63.291  25.356  1.00 19.80           H
ATOM   1354  HB3 ASN A 113      43.712  62.547  26.968  1.00 19.80           H
ATOM   1355 HD21 ASN A 113      44.256  66.342  27.208  1.00 24.19           H
ATOM   1356 HD22 ASN A 113      43.185  65.425  26.174  1.00 24.19           H
ATOM   1357  N   ALA A 114      45.174  60.422  24.225  1.00 13.77           N
ATOM   1358  CA  ALA A 114      45.100  59.021  23.801  1.00 15.51           C
ATOM   1359  C   ALA A 114      46.332  58.253  24.257  1.00 14.80           C
ATOM   1360  O   ALA A 114      46.195  57.164  24.800  1.00 15.18           O
ATOM   1361  CB  ALA A 114      44.938  58.894  22.281  1.00 12.58           C
ATOM   1362  H   ALA A 114      45.230  61.130  23.507  1.00 16.52           H
ATOM   1363  HA  ALA A 114      44.231  58.570  24.279  1.00 18.61           H
ATOM   1364  HB1 ALA A 114      44.794  57.845  22.020  1.00 15.09           H
ATOM   1365  HB2 ALA A 114      44.073  59.460  21.943  1.00 15.09           H
ATOM   1366  HB3 ALA A 114      45.824  59.270  21.771  1.00 15.09           H
ATOM   1367  N   LEU A 115      47.531  58.816  24.058  1.00 13.71           N
ATOM   1368  CA  LEU A 115      48.775  58.198  24.491  1.00 14.67           C
ATOM   1369  C   LEU A 115      48.763  57.949  26.006  1.00 14.85           C
ATOM   1370  O   LEU A 115      49.087  56.843  26.433  1.00 14.93           O
ATOM   1371  CB  LEU A 115      49.965  59.061  24.023  1.00 15.09           C
ATOM   1372  CG  LEU A 115      51.348  58.535  24.450  1.00 16.21           C
ATOM   1373  CD1 LEU A 115      51.581  57.116  23.929  1.00 18.15           C
ATOM   1374  CD2 LEU A 115      52.448  59.458  23.914  1.00 18.88           C
ATOM   1375  H   LEU A 115      47.585  59.700  23.572  1.00 16.45           H
ATOM   1376  HA  LEU A 115      48.841  57.230  23.994  1.00 17.61           H
ATOM   1377  HB2 LEU A 115      49.935  59.110  22.934  1.00 18.11           H
ATOM   1378  HB3 LEU A 115      49.841  60.072  24.407  1.00 18.11           H
ATOM   1379  HG  LEU A 115      51.407  58.523  25.539  1.00 19.45           H
ATOM   1380 HD11 LEU A 115      52.603  56.816  24.138  1.00 21.78           H
ATOM   1381 HD12 LEU A 115      50.917  56.412  24.429  1.00 21.78           H
ATOM   1382 HD13 LEU A 115      51.405  57.084  22.856  1.00 21.78           H
ATOM   1383 HD21 LEU A 115      53.417  59.111  24.271  1.00 22.65           H
ATOM   1384 HD22 LEU A 115      52.452  59.453  22.824  1.00 22.65           H
ATOM   1385 HD23 LEU A 115      52.280  60.476  24.265  1.00 22.65           H
ATOM   1386  N   ARG A 116      48.362  58.949  26.807  1.00 18.65           N
ATOM   1387  CA  ARG A 116      48.323  58.828  28.269  1.00 18.77           C
ATOM   1388  C   ARG A 116      47.315  57.782  28.729  1.00 14.45           C
ATOM   1389  O   ARG A 116      47.660  56.894  29.506  1.00 17.00           O
ATOM   1390  CB  ARG A 116      48.016  60.175  28.949  1.00 29.24           C
ATOM   1391  CG  ARG A 116      49.180  61.147  28.796  1.00 47.96           C
ATOM   1392  CD  ARG A 116      48.778  62.586  29.117  1.00 59.98           C
ATOM   1393  NE  ARG A 116      49.912  63.495  28.895  1.00 56.55           N
ATOM   1394  CZ  ARG A 116      49.917  64.808  29.146  1.00 64.80           C
ATOM   1395  NH1 ARG A 116      48.868  65.410  29.706  1.00 70.85           N
ATOM   1396  NH2 ARG A 116      50.989  65.529  28.831  1.00 69.29           N1+
ATOM   1397  H   ARG A 116      48.070  59.822  26.388  1.00 22.37           H
ATOM   1398  HA  ARG A 116      49.303  58.491  28.613  1.00 22.52           H
ATOM   1399  HB2 ARG A 116      47.098  60.605  28.542  1.00 35.09           H
ATOM   1400  HB3 ARG A 116      47.875  59.998  30.017  1.00 35.09           H
ATOM   1401  HG2 ARG A 116      50.005  60.835  29.437  1.00 57.56           H
ATOM   1402  HG3 ARG A 116      49.502  61.115  27.761  1.00 57.56           H
ATOM   1403  HD2 ARG A 116      47.930  62.891  28.502  1.00 71.98           H
ATOM   1404  HD3 ARG A 116      48.496  62.622  30.170  1.00 71.98           H
ATOM   1405  HE  ARG A 116      50.724  63.094  28.445  1.00 67.86           H
ATOM   1406 HH11 ARG A 116      48.047  64.872  29.939  1.00 85.02           H
ATOM   1407 HH12 ARG A 116      48.882  66.402  29.879  1.00 85.02           H
ATOM   1408 HH21 ARG A 116      51.786  65.082  28.406  1.00 83.15           H
ATOM   1409 HH22 ARG A 116      51.000  66.520  29.015  1.00 83.15           H
ATOM   1410  N   HIS A 117      46.074  57.895  28.254  1.00 16.28           N
ATOM   1411  CA  HIS A 117      44.985  57.034  28.678  1.00 17.73           C
ATOM   1412  C   HIS A 117      45.166  55.583  28.258  1.00 15.18           C
ATOM   1413  O   HIS A 117      44.910  54.714  29.080  1.00 16.47           O
ATOM   1414  CB  HIS A 117      43.635  57.620  28.269  1.00 15.35           C
ATOM   1415  CG  HIS A 117      43.230  58.700  29.234  1.00 29.14           C
ATOM   1416  ND1 HIS A 117      42.716  58.478  30.486  1.00 25.84           N
ATOM   1417  CD2 HIS A 117      43.384  60.055  29.106  1.00 28.68           C
ATOM   1418  CE1 HIS A 117      42.545  59.665  31.091  1.00 27.60           C
ATOM   1419  NE2 HIS A 117      42.975  60.658  30.301  1.00 28.27           N
ATOM   1420  H   HIS A 117      45.866  58.628  27.592  1.00 19.53           H
ATOM   1421  HA  HIS A 117      45.005  57.027  29.769  1.00 21.28           H
ATOM   1422  HB2 HIS A 117      42.879  56.834  28.313  1.00 18.42           H
ATOM   1423  HB3 HIS A 117      43.672  57.996  27.246  1.00 18.42           H
ATOM   1424  HD1 HIS A 117      42.457  57.579  30.868  1.00 31.01           H
ATOM   1425  HD2 HIS A 117      43.778  60.576  28.252  1.00 34.42           H
ATOM   1426  HE1 HIS A 117      42.081  59.803  32.057  1.00 33.13           H
ATOM   1427  N   LEU A 118      45.615  55.307  27.029  1.00 16.59           N
ATOM   1428  CA  LEU A 118      45.899  53.942  26.592  1.00 15.88           C
ATOM   1429  C   LEU A 118      47.097  53.357  27.347  1.00 17.43           C
ATOM   1430  O   LEU A 118      47.040  52.199  27.750  1.00 22.02           O
ATOM   1431  CB  LEU A 118      46.107  53.881  25.071  1.00 12.48           C
ATOM   1432  CG  LEU A 118      44.876  54.317  24.238  1.00 15.80           C
ATOM   1433  CD1 LEU A 118      45.256  54.360  22.754  1.00 17.20           C
ATOM   1434  CD2 LEU A 118      43.674  53.390  24.428  1.00 18.73           C
ATOM   1435  H   LEU A 118      45.798  56.062  26.382  1.00 19.90           H
ATOM   1436  HA  LEU A 118      45.036  53.322  26.839  1.00 19.05           H
ATOM   1437  HB2 LEU A 118      46.951  54.526  24.822  1.00 14.97           H
ATOM   1438  HB3 LEU A 118      46.378  52.860  24.798  1.00 14.97           H
ATOM   1439  HG  LEU A 118      44.554  55.314  24.536  1.00 18.96           H
ATOM   1440 HD11 LEU A 118      44.426  54.766  22.183  1.00 20.64           H
ATOM   1441 HD12 LEU A 118      46.106  55.024  22.609  1.00 20.64           H
ATOM   1442 HD13 LEU A 118      45.500  53.358  22.398  1.00 20.64           H
ATOM   1443 HD21 LEU A 118      42.853  53.714  23.790  1.00 22.47           H
ATOM   1444 HD22 LEU A 118      43.949  52.368  24.169  1.00 22.47           H
ATOM   1445 HD23 LEU A 118      43.338  53.436  25.460  1.00 22.47           H
ATOM   1446  N   HIS A 119      48.171  54.134  27.554  1.00 13.27           N
ATOM   1447  CA  HIS A 119      49.300  53.701  28.378  1.00 14.61           C
ATOM   1448  C   HIS A 119      48.810  53.232  29.760  1.00 20.50           C
ATOM   1449  O   HIS A 119      49.179  52.144  30.186  1.00 20.90           O
ATOM   1450  CB  HIS A 119      50.377  54.805  28.459  1.00 19.55           C
ATOM   1451  CG  HIS A 119      51.473  54.546  29.470  1.00 27.71           C
ATOM   1452  ND1 HIS A 119      51.397  54.781  30.820  1.00 38.88           N
ATOM   1453  CD2 HIS A 119      52.707  53.997  29.250  1.00 38.81           C
ATOM   1454  CE1 HIS A 119      52.545  54.376  31.386  1.00 36.33           C
ATOM   1455  NE2 HIS A 119      53.395  53.909  30.461  1.00 34.08           N
ATOM   1456  H   HIS A 119      48.181  55.078  27.192  1.00 15.92           H
ATOM   1457  HA  HIS A 119      49.757  52.845  27.882  1.00 17.54           H
ATOM   1458  HB2 HIS A 119      49.894  55.739  28.745  1.00 23.46           H
ATOM   1459  HB3 HIS A 119      50.823  54.943  27.473  1.00 23.46           H
ATOM   1460  HD1 HIS A 119      50.598  55.159  31.315  1.00 46.66           H
ATOM   1461  HD2 HIS A 119      53.099  53.687  28.308  1.00 46.57           H
ATOM   1462  HE1 HIS A 119      52.741  54.393  32.448  1.00 43.60           H
ATOM   1463  N   ASP A 120      47.961  54.020  30.431  1.00 17.22           N
ATOM   1464  CA  ASP A 120      47.485  53.773  31.794  1.00 20.35           C
ATOM   1465  C   ASP A 120      46.353  52.742  31.938  1.00 23.44           C
ATOM   1466  O   ASP A 120      46.099  52.287  33.054  1.00 20.10           O
ATOM   1467  CB  ASP A 120      47.077  55.115  32.421  1.00 17.08           C
ATOM   1468  CG  ASP A 120      48.233  56.081  32.668  1.00 19.63           C
ATOM   1469  OD1 ASP A 120      49.398  55.628  32.667  1.00 18.88           O
ATOM   1470  OD2 ASP A 120      47.931  57.274  32.889  1.00 29.75           O1-
ATOM   1471  H   ASP A 120      47.696  54.902  30.015  1.00 20.66           H
ATOM   1472  HA  ASP A 120      48.327  53.385  32.370  1.00 24.42           H
ATOM   1473  HB2 ASP A 120      46.304  55.608  31.829  1.00 20.50           H
ATOM   1474  HB3 ASP A 120      46.608  54.928  33.388  1.00 20.50           H
ATOM   1475  N   ASN A 121      45.640  52.418  30.849  1.00 16.33           N
ATOM   1476  CA  ASN A 121      44.449  51.565  30.842  1.00 15.36           C
ATOM   1477  C   ASN A 121      44.622  50.472  29.774  1.00 23.27           C
ATOM   1478  O   ASN A 121      44.133  50.654  28.658  1.00 18.23           O
ATOM   1479  CB  ASN A 121      43.184  52.409  30.618  1.00 18.76           C
ATOM   1480  CG  ASN A 121      42.977  53.421  31.740  1.00 25.86           C
ATOM   1481  OD1 ASN A 121      42.491  53.074  32.809  1.00 19.61           O
ATOM   1482  ND2 ASN A 121      43.341  54.678  31.519  1.00 19.60           N
ATOM   1483  H   ASN A 121      45.894  52.852  29.972  1.00 19.60           H
ATOM   1484  HA  ASN A 121      44.342  51.094  31.817  1.00 18.43           H
ATOM   1485  HB2 ASN A 121      43.222  52.907  29.650  1.00 22.52           H
ATOM   1486  HB3 ASN A 121      42.350  51.707  30.642  1.00 22.52           H
ATOM   1487 HD21 ASN A 121      43.246  55.362  32.255  1.00 23.52           H
ATOM   1488 HD22 ASN A 121      43.782  54.917  30.643  1.00 23.52           H
ATOM   1489  N   PRO A 122      45.340  49.369  30.076  1.00 23.93           N
ATOM   1490  CA  PRO A 122      45.734  48.338  29.105  1.00 18.52           C
ATOM   1491  C   PRO A 122      44.599  47.678  28.301  1.00 20.97           C
ATOM   1492  O   PRO A 122      44.872  47.183  27.210  1.00 18.01           O
ATOM   1493  CB  PRO A 122      46.446  47.260  29.943  1.00 26.91           C
ATOM   1494  CG  PRO A 122      46.030  47.543  31.382  1.00 34.29           C
ATOM   1495  CD  PRO A 122      45.919  49.057  31.377  1.00 27.53           C
ATOM   1496  HA  PRO A 122      46.478  48.750  28.423  1.00 22.22           H
ATOM   1497  HB2 PRO A 122      46.238  46.231  29.646  1.00 32.29           H
ATOM   1498  HB3 PRO A 122      47.514  47.458  29.861  1.00 32.29           H
ATOM   1499  HG2 PRO A 122      45.073  47.068  31.600  1.00 41.14           H
ATOM   1500  HG3 PRO A 122      46.792  47.231  32.095  1.00 41.14           H
ATOM   1501  HD2 PRO A 122      45.269  49.333  32.205  1.00 33.03           H
ATOM   1502  HD3 PRO A 122      46.906  49.516  31.465  1.00 33.03           H
ATOM   1503  N   GLU A 123      43.355  47.660  28.801  1.00 15.88           N
ATOM   1504  CA  GLU A 123      42.196  47.110  28.091  1.00 17.52           C
ATOM   1505  C   GLU A 123      41.482  48.137  27.206  1.00 15.95           C
ATOM   1506  O   GLU A 123      40.639  47.747  26.400  1.00 17.82           O
ATOM   1507  CB  GLU A 123      41.187  46.466  29.059  1.00 17.13           C
ATOM   1508  CG  GLU A 123      41.597  45.043  29.457  1.00 34.33           C
ATOM   1509  CD  GLU A 123      42.773  45.012  30.431  1.00 42.51           C
ATOM   1510  OE1 GLU A 123      42.704  45.734  31.452  1.00 57.02           O
ATOM   1511  OE2 GLU A 123      43.732  44.266  30.136  1.00 59.33           O1-
ATOM   1512  H   GLU A 123      43.195  48.048  29.720  1.00 19.06           H
ATOM   1513  HA  GLU A 123      42.553  46.319  27.430  1.00 21.03           H
ATOM   1514  HB2 GLU A 123      41.065  47.086  29.945  1.00 20.55           H
ATOM   1515  HB3 GLU A 123      40.209  46.406  28.580  1.00 20.55           H
ATOM   1516  HG2 GLU A 123      40.734  44.634  29.983  1.00 41.20           H
ATOM   1517  HG3 GLU A 123      41.794  44.435  28.571  1.00 41.20           H
ATOM   1518  N   MET A 124      41.759  49.435  27.364  1.00 16.57           N
ATOM   1519  CA  MET A 124      41.161  50.461  26.523  1.00 17.21           C
ATOM   1520  C   MET A 124      41.757  50.369  25.111  1.00 18.89           C
ATOM   1521  O   MET A 124      42.939  50.063  24.949  1.00 14.62           O
ATOM   1522  CB  MET A 124      41.378  51.845  27.155  1.00 19.79           C
ATOM   1523  CG  MET A 124      40.614  52.947  26.410  1.00 20.13           C
ATOM   1524  SD  MET A 124      38.836  52.637  26.325  1.00 18.19           S
ATOM   1525  CE  MET A 124      38.282  54.175  25.540  1.00 18.44           C
ATOM   1526  H   MET A 124      42.477  49.713  28.021  1.00 19.88           H
ATOM   1527  HA  MET A 124      40.089  50.269  26.473  1.00 20.65           H
ATOM   1528  HB2 MET A 124      41.040  51.824  28.192  1.00 23.75           H
ATOM   1529  HB3 MET A 124      42.441  52.084  27.141  1.00 23.75           H
ATOM   1530  HG2 MET A 124      40.783  53.898  26.915  1.00 24.16           H
ATOM   1531  HG3 MET A 124      40.998  53.034  25.394  1.00 24.16           H
ATOM   1532  HE1 MET A 124      37.196  54.148  25.427  1.00 22.13           H
ATOM   1533  HE2 MET A 124      38.562  55.025  26.164  1.00 22.13           H
ATOM   1534  HE3 MET A 124      38.744  54.272  24.556  1.00 22.13           H
ATOM   1535  N   LYS A 125      40.925  50.621  24.096  1.00 13.67           N
ATOM   1536  CA  LYS A 125      41.288  50.542  22.682  1.00 15.25           C
ATOM   1537  C   LYS A 125      40.947  51.852  21.972  1.00 15.88           C
ATOM   1538  O   LYS A 125      40.166  52.649  22.484  1.00 16.00           O
ATOM   1539  CB  LYS A 125      40.526  49.365  22.046  1.00 15.91           C
ATOM   1540  CG  LYS A 125      40.829  47.983  22.662  1.00 21.52           C
ATOM   1541  CD  LYS A 125      42.253  47.518  22.361  1.00 23.55           C
ATOM   1542  CE  LYS A 125      42.679  46.202  23.015  1.00 30.24           C
ATOM   1543  NZ  LYS A 125      41.783  45.074  22.712  1.00 28.74           N1+
ATOM   1544  H   LYS A 125      39.975  50.892  24.312  1.00 16.41           H
ATOM   1545  HA  LYS A 125      42.359  50.380  22.577  1.00 18.31           H
ATOM   1546  HB2 LYS A 125      39.453  49.553  22.120  1.00 19.09           H
ATOM   1547  HB3 LYS A 125      40.777  49.328  20.985  1.00 19.09           H
ATOM   1548  HG2 LYS A 125      40.662  47.995  23.739  1.00 25.82           H
ATOM   1549  HG3 LYS A 125      40.142  47.266  22.221  1.00 25.82           H
ATOM   1550  HD2 LYS A 125      42.389  47.433  21.286  1.00 28.26           H
ATOM   1551  HD3 LYS A 125      42.929  48.281  22.732  1.00 28.26           H
ATOM   1552  HE2 LYS A 125      43.690  45.957  22.700  1.00 36.29           H
ATOM   1553  HE3 LYS A 125      42.684  46.362  24.095  1.00 36.29           H
ATOM   1554  HZ1 LYS A 125      42.299  44.208  22.770  1.00 34.49           H
ATOM   1555  HZ2 LYS A 125      41.028  45.048  23.384  1.00 34.49           H
ATOM   1556  HZ3 LYS A 125      41.408  45.155  21.776  1.00 34.49           H
ATOM   1557  N   PHE A 126      41.552  52.096  20.806  1.00 14.46           N
ATOM   1558  CA  PHE A 126      41.298  53.298  20.012  1.00 12.08           C
ATOM   1559  C   PHE A 126      41.770  53.039  18.582  1.00 10.72           C
ATOM   1560  O   PHE A 126      42.839  52.461  18.386  1.00 13.05           O
ATOM   1561  CB  PHE A 126      42.065  54.476  20.638  1.00 14.18           C
ATOM   1562  CG  PHE A 126      41.698  55.874  20.165  1.00 12.65           C
ATOM   1563  CD1 PHE A 126      40.358  56.301  20.159  1.00 11.89           C
ATOM   1564  CD2 PHE A 126      42.711  56.797  19.845  1.00 11.68           C
ATOM   1565  CE1 PHE A 126      40.034  57.629  19.830  1.00 11.93           C
ATOM   1566  CE2 PHE A 126      42.393  58.123  19.509  1.00 16.33           C
ATOM   1567  CZ  PHE A 126      41.054  58.540  19.505  1.00 11.81           C
ATOM   1568  H   PHE A 126      42.224  51.430  20.447  1.00 17.35           H
ATOM   1569  HA  PHE A 126      40.230  53.508  20.008  1.00 14.50           H
ATOM   1570  HB2 PHE A 126      41.907  54.467  21.716  1.00 17.02           H
ATOM   1571  HB3 PHE A 126      43.125  54.306  20.467  1.00 17.02           H
ATOM   1572  HD1 PHE A 126      39.572  55.621  20.434  1.00 14.27           H
ATOM   1573  HD2 PHE A 126      43.745  56.508  19.886  1.00 14.02           H
ATOM   1574  HE1 PHE A 126      39.003  57.949  19.836  1.00 14.32           H
ATOM   1575  HE2 PHE A 126      43.178  58.823  19.264  1.00 19.60           H
ATOM   1576  HZ  PHE A 126      40.814  59.565  19.270  1.00 14.17           H
ATOM   1577  N   ILE A 127      40.986  53.479  17.592  1.00 11.69           N
ATOM   1578  CA  ILE A 127      41.382  53.422  16.187  1.00 13.04           C
ATOM   1579  C   ILE A 127      41.690  54.831  15.675  1.00 12.18           C
ATOM   1580  O   ILE A 127      41.094  55.802  16.144  1.00 13.88           O
ATOM   1581  CB  ILE A 127      40.355  52.671  15.318  1.00 14.36           C
ATOM   1582  CG1 ILE A 127      38.971  53.353  15.318  1.00 10.12           C
ATOM   1583  CG2 ILE A 127      40.279  51.201  15.766  1.00 16.00           C
ATOM   1584  CD1 ILE A 127      38.019  52.809  14.253  1.00  9.53           C
ATOM   1585  H   ILE A 127      40.125  53.960  17.816  1.00 14.03           H
ATOM   1586  HA  ILE A 127      42.296  52.850  16.128  1.00 15.64           H
ATOM   1587  HB  ILE A 127      40.731  52.686  14.296  1.00 17.23           H
ATOM   1588 HG12 ILE A 127      38.509  53.232  16.293  1.00 12.15           H
ATOM   1589 HG13 ILE A 127      39.090  54.419  15.126  1.00 12.15           H
ATOM   1590 HG21 ILE A 127      39.628  50.635  15.103  1.00 19.20           H
ATOM   1591 HG22 ILE A 127      41.272  50.757  15.730  1.00 19.20           H
ATOM   1592 HG23 ILE A 127      39.899  51.136  16.786  1.00 19.20           H
ATOM   1593 HD11 ILE A 127      37.088  53.369  14.295  1.00 11.43           H
ATOM   1594 HD12 ILE A 127      38.458  52.928  13.266  1.00 11.43           H
ATOM   1595 HD13 ILE A 127      37.801  51.758  14.427  1.00 11.43           H
ATOM   1596  N   TRP A 128      42.636  54.940  14.733  1.00 10.67           N
ATOM   1597  CA  TRP A 128      43.028  56.219  14.151  1.00  8.98           C
ATOM   1598  C   TRP A 128      43.130  56.109  12.634  1.00  9.49           C
ATOM   1599  O   TRP A 128      43.733  55.160  12.148  1.00 10.59           O
ATOM   1600  CB  TRP A 128      44.372  56.673  14.713  1.00 10.27           C
ATOM   1601  CG  TRP A 128      44.628  58.102  14.372  1.00 12.43           C
ATOM   1602  CD1 TRP A 128      45.355  58.575  13.336  1.00 13.42           C
ATOM   1603  CD2 TRP A 128      44.064  59.268  15.030  1.00 12.55           C
ATOM   1604  NE1 TRP A 128      45.275  59.949  13.305  1.00 12.67           N
ATOM   1605  CE2 TRP A 128      44.484  60.434  14.326  1.00  9.61           C
ATOM   1606  CE3 TRP A 128      43.220  59.448  16.146  1.00 12.71           C
ATOM   1607  CZ2 TRP A 128      44.084  61.722  14.706  1.00 11.39           C
ATOM   1608  CZ3 TRP A 128      42.824  60.737  16.542  1.00 11.91           C
ATOM   1609  CH2 TRP A 128      43.259  61.866  15.830  1.00  9.61           C
ATOM   1610  H   TRP A 128      43.092  54.104  14.390  1.00 12.80           H
ATOM   1611  HA  TRP A 128      42.276  56.968  14.392  1.00 10.77           H
ATOM   1612  HB2 TRP A 128      44.338  56.580  15.799  1.00 12.32           H
ATOM   1613  HB3 TRP A 128      45.169  56.041  14.323  1.00 12.32           H
ATOM   1614  HD1 TRP A 128      45.879  57.966  12.612  1.00 16.11           H
ATOM   1615  HE1 TRP A 128      45.703  60.510  12.581  1.00 15.21           H
ATOM   1616  HE3 TRP A 128      42.867  58.586  16.691  1.00 15.26           H
ATOM   1617  HZ2 TRP A 128      44.404  62.588  14.146  1.00 13.67           H
ATOM   1618  HZ3 TRP A 128      42.174  60.859  17.395  1.00 14.30           H
ATOM   1619  HH2 TRP A 128      42.953  62.846  16.155  1.00 11.54           H
ATOM   1620  N   ALA A 129      42.575  57.074  11.891  1.00 12.04           N
ATOM   1621  CA  ALA A 129      42.524  57.027  10.429  1.00 11.49           C
ATOM   1622  C   ALA A 129      43.495  57.977   9.719  1.00  9.55           C
ATOM   1623  O   ALA A 129      44.093  57.572   8.727  1.00 11.94           O
ATOM   1624  CB  ALA A 129      41.094  57.261   9.948  1.00  9.42           C
ATOM   1625  H   ALA A 129      42.112  57.843  12.356  1.00 14.45           H
ATOM   1626  HA  ALA A 129      42.786  56.021  10.118  1.00 13.79           H
ATOM   1627  HB1 ALA A 129      41.049  57.125   8.867  1.00 11.30           H
ATOM   1628  HB2 ALA A 129      40.434  56.539  10.425  1.00 11.30           H
ATOM   1629  HB3 ALA A 129      40.768  58.268  10.206  1.00 11.30           H
ATOM   1630  N   GLU A 130      43.630  59.227  10.172  1.00 11.08           N
ATOM   1631  CA  GLU A 130      44.215  60.310   9.373  1.00 11.04           C
ATOM   1632  C   GLU A 130      45.700  60.471   9.698  1.00 14.70           C
ATOM   1633  O   GLU A 130      46.077  61.093  10.695  1.00 10.31           O
ATOM   1634  CB  GLU A 130      43.473  61.639   9.591  1.00 13.37           C
ATOM   1635  CG  GLU A 130      41.966  61.527   9.320  1.00  9.77           C
ATOM   1636  CD  GLU A 130      41.134  61.065  10.518  1.00 15.27           C
ATOM   1637  OE1 GLU A 130      41.721  60.842  11.597  1.00 11.27           O
ATOM   1638  OE2 GLU A 130      39.911  60.905  10.341  1.00 15.47           O1-
ATOM   1639  H   GLU A 130      43.103  59.509  10.988  1.00 13.30           H
ATOM   1640  HA  GLU A 130      44.116  60.057   8.316  1.00 13.24           H
ATOM   1641  HB2 GLU A 130      43.648  61.999  10.606  1.00 16.04           H
ATOM   1642  HB3 GLU A 130      43.891  62.386   8.913  1.00 16.04           H
ATOM   1643  HG2 GLU A 130      41.587  62.494   8.994  1.00 11.73           H
ATOM   1644  HG3 GLU A 130      41.766  60.877   8.467  1.00 11.73           H
ATOM   1645  N   ILE A 131      46.565  59.933   8.830  1.00 12.78           N
ATOM   1646  CA  ILE A 131      48.002  59.927   9.094  1.00  9.60           C
ATOM   1647  C   ILE A 131      48.630  61.315   8.933  1.00 13.21           C
ATOM   1648  O   ILE A 131      49.660  61.555   9.554  1.00 12.84           O
ATOM   1649  CB  ILE A 131      48.710  58.816   8.291  1.00 13.59           C
ATOM   1650  CG1 ILE A 131      48.094  57.428   8.573  1.00  8.75           C
ATOM   1651  CG2 ILE A 131      50.215  58.777   8.620  1.00 16.16           C
ATOM   1652  CD1 ILE A 131      48.008  57.072  10.061  1.00 12.22           C
ATOM   1653  H   ILE A 131      46.219  59.444   8.014  1.00 15.34           H
ATOM   1654  HA  ILE A 131      48.125  59.677  10.146  1.00 11.52           H
ATOM   1655  HB  ILE A 131      48.601  59.043   7.229  1.00 16.30           H
ATOM   1656 HG12 ILE A 131      47.088  57.390   8.161  1.00 10.50           H
ATOM   1657 HG13 ILE A 131      48.682  56.668   8.057  1.00 10.50           H
ATOM   1658 HG21 ILE A 131      50.680  57.921   8.134  1.00 19.39           H
ATOM   1659 HG22 ILE A 131      50.698  59.681   8.257  1.00 19.39           H
ATOM   1660 HG23 ILE A 131      50.379  58.710   9.694  1.00 19.39           H
ATOM   1661 HD11 ILE A 131      47.762  56.023  10.162  1.00 14.66           H
ATOM   1662 HD12 ILE A 131      48.958  57.242  10.561  1.00 14.66           H
ATOM   1663 HD13 ILE A 131      47.229  57.659  10.545  1.00 14.66           H
ATOM   1664  N   SER A 132      48.029  62.231   8.158  1.00 11.66           N
ATOM   1665  CA  SER A 132      48.452  63.632   8.090  1.00 12.56           C
ATOM   1666  C   SER A 132      48.602  64.239   9.489  1.00 13.60           C
ATOM   1667  O   SER A 132      49.647  64.809   9.810  1.00 12.08           O
ATOM   1668  CB  SER A 132      47.486  64.460   7.223  1.00 11.10           C
ATOM   1669  OG  SER A 132      46.154  64.430   7.700  1.00 11.17           O
ATOM   1670  H   SER A 132      47.185  61.975   7.666  1.00 13.99           H
ATOM   1671  HA  SER A 132      49.431  63.664   7.612  1.00 15.07           H
ATOM   1672  HB2 SER A 132      47.828  65.495   7.220  1.00 13.32           H
ATOM   1673  HB3 SER A 132      47.498  64.090   6.201  1.00 13.32           H
ATOM   1674  HG  SER A 132      45.742  63.611   7.407  1.00 13.40           H
ATOM   1675  N   TYR A 133      47.573  64.079  10.330  1.00 11.89           N
ATOM   1676  CA  TYR A 133      47.610  64.488  11.725  1.00 13.23           C
ATOM   1677  C   TYR A 133      48.571  63.663  12.570  1.00 12.19           C
ATOM   1678  O   TYR A 133      49.254  64.233  13.422  1.00 14.11           O
ATOM   1679  CB  TYR A 133      46.220  64.396  12.346  1.00 11.25           C
ATOM   1680  CG  TYR A 133      45.312  65.559  12.020  1.00 12.16           C
ATOM   1681  CD1 TYR A 133      44.036  65.318  11.485  1.00 10.93           C
ATOM   1682  CD2 TYR A 133      45.729  66.871  12.307  1.00 11.98           C
ATOM   1683  CE1 TYR A 133      43.185  66.396  11.205  1.00  9.37           C
ATOM   1684  CE2 TYR A 133      44.884  67.952  12.024  1.00 12.19           C
ATOM   1685  CZ  TYR A 133      43.612  67.717  11.471  1.00 16.48           C
ATOM   1686  OH  TYR A 133      42.811  68.779  11.211  1.00 15.11           O
ATOM   1687  H   TYR A 133      46.731  63.633   9.992  1.00 14.26           H
ATOM   1688  HA  TYR A 133      47.947  65.523  11.764  1.00 15.88           H
ATOM   1689  HB2 TYR A 133      45.748  63.457  12.048  1.00 13.50           H
ATOM   1690  HB3 TYR A 133      46.343  64.365  13.428  1.00 13.50           H
ATOM   1691  HD1 TYR A 133      43.700  64.309  11.296  1.00 13.12           H
ATOM   1692  HD2 TYR A 133      46.703  67.058  12.731  1.00 14.38           H
ATOM   1693  HE1 TYR A 133      42.210  66.205  10.796  1.00 11.24           H
ATOM   1694  HE2 TYR A 133      45.196  68.961  12.225  1.00 14.63           H
ATOM   1695  HH  TYR A 133      41.935  68.516  10.907  1.00 18.14           H
ATOM   1696  N   PHE A 134      48.579  62.335  12.402  1.00  9.87           N
ATOM   1697  CA  PHE A 134      49.384  61.484  13.268  1.00 11.82           C
ATOM   1698  C   PHE A 134      50.878  61.769  13.071  1.00 16.96           C
ATOM   1699  O   PHE A 134      51.618  61.835  14.046  1.00 13.54           O
ATOM   1700  CB  PHE A 134      49.056  60.011  13.046  1.00 11.55           C
ATOM   1701  CG  PHE A 134      49.605  59.172  14.175  1.00  9.56           C
ATOM   1702  CD1 PHE A 134      48.855  59.006  15.353  1.00 11.65           C
ATOM   1703  CD2 PHE A 134      50.893  58.622  14.082  1.00 12.97           C
ATOM   1704  CE1 PHE A 134      49.393  58.292  16.435  1.00 10.96           C
ATOM   1705  CE2 PHE A 134      51.435  57.909  15.162  1.00 12.36           C
ATOM   1706  CZ  PHE A 134      50.683  57.746  16.335  1.00 14.06           C
ATOM   1707  H   PHE A 134      47.986  61.909  11.703  1.00 11.84           H
ATOM   1708  HA  PHE A 134      49.120  61.731  14.297  1.00 14.19           H
ATOM   1709  HB2 PHE A 134      47.975  59.884  13.018  1.00 13.86           H
ATOM   1710  HB3 PHE A 134      49.468  59.676  12.092  1.00 13.86           H
ATOM   1711  HD1 PHE A 134      47.867  59.436  15.430  1.00 13.98           H
ATOM   1712  HD2 PHE A 134      51.467  58.765  13.182  1.00 15.57           H
ATOM   1713  HE1 PHE A 134      48.811  58.150  17.335  1.00 13.15           H
ATOM   1714  HE2 PHE A 134      52.418  57.470  15.087  1.00 14.83           H
ATOM   1715  HZ  PHE A 134      51.081  57.157  17.139  1.00 16.87           H
ATOM   1716  N   ALA A 135      51.321  61.949  11.821  1.00 15.00           N
ATOM   1717  CA  ALA A 135      52.694  62.278  11.481  1.00 17.25           C
ATOM   1718  C   ALA A 135      53.102  63.637  12.067  1.00 16.06           C
ATOM   1719  O   ALA A 135      54.173  63.734  12.664  1.00 18.81           O
ATOM   1720  CB  ALA A 135      52.850  62.232   9.961  1.00 13.25           C
ATOM   1721  H   ALA A 135      50.661  61.888  11.059  1.00 18.00           H
ATOM   1722  HA  ALA A 135      53.339  61.513  11.912  1.00 20.70           H
ATOM   1723  HB1 ALA A 135      53.887  62.440   9.697  1.00 15.90           H
ATOM   1724  HB2 ALA A 135      52.579  61.243   9.590  1.00 15.90           H
ATOM   1725  HB3 ALA A 135      52.203  62.979   9.497  1.00 15.90           H
ATOM   1726  N   ARG A 136      52.235  64.655  11.937  1.00 11.97           N
ATOM   1727  CA  ARG A 136      52.397  66.000  12.508  1.00 18.00           C
ATOM   1728  C   ARG A 136      52.621  65.933  14.026  1.00 25.67           C
ATOM   1729  O   ARG A 136      53.462  66.646  14.569  1.00 21.51           O
ATOM   1730  CB  ARG A 136      51.152  66.840  12.151  1.00 18.28           C
ATOM   1731  CG  ARG A 136      51.100  68.258  12.741  1.00 20.67           C
ATOM   1732  CD  ARG A 136      51.958  69.251  11.947  1.00 32.56           C
ATOM   1733  NE  ARG A 136      51.911  70.600  12.543  1.00 20.62           N
ATOM   1734  CZ  ARG A 136      52.575  70.947  13.650  1.00 22.52           C
ATOM   1735  NH1 ARG A 136      53.423  70.107  14.236  1.00 24.56           N
ATOM   1736  NH2 ARG A 136      52.396  72.146  14.189  1.00 18.53           N1+
ATOM   1737  H   ARG A 136      51.385  64.483  11.417  1.00 14.37           H
ATOM   1738  HA  ARG A 136      53.271  66.466  12.052  1.00 21.61           H
ATOM   1739  HB2 ARG A 136      51.087  66.912  11.066  1.00 21.93           H
ATOM   1740  HB3 ARG A 136      50.259  66.320  12.490  1.00 21.93           H
ATOM   1741  HG2 ARG A 136      50.066  68.604  12.689  1.00 24.81           H
ATOM   1742  HG3 ARG A 136      51.393  68.247  13.789  1.00 24.81           H
ATOM   1743  HD2 ARG A 136      52.989  68.899  11.886  1.00 39.08           H
ATOM   1744  HD3 ARG A 136      51.560  69.312  10.933  1.00 39.08           H
ATOM   1745  HE  ARG A 136      51.256  71.267  12.150  1.00 24.74           H
ATOM   1746 HH11 ARG A 136      53.573  69.193  13.839  1.00 29.48           H
ATOM   1747 HH12 ARG A 136      53.918  70.375  15.076  1.00 29.48           H
ATOM   1748 HH21 ARG A 136      51.754  72.799  13.754  1.00 22.24           H
ATOM   1749 HH22 ARG A 136      52.901  72.410  15.018  1.00 22.24           H
ATOM   1750  N   PHE A 137      51.867  65.065  14.703  1.00 15.55           N
ATOM   1751  CA  PHE A 137      51.943  64.866  16.139  1.00 11.92           C
ATOM   1752  C   PHE A 137      53.235  64.167  16.550  1.00 14.19           C
ATOM   1753  O   PHE A 137      53.974  64.660  17.402  1.00 16.21           O
ATOM   1754  CB  PHE A 137      50.708  64.086  16.591  1.00 14.04           C
ATOM   1755  CG  PHE A 137      50.685  63.825  18.076  1.00 13.89           C
ATOM   1756  CD1 PHE A 137      50.406  64.889  18.953  1.00 15.90           C
ATOM   1757  CD2 PHE A 137      50.945  62.536  18.581  1.00 15.99           C
ATOM   1758  CE1 PHE A 137      50.406  64.674  20.336  1.00 18.20           C
ATOM   1759  CE2 PHE A 137      50.919  62.322  19.969  1.00 18.09           C
ATOM   1760  CZ  PHE A 137      50.652  63.389  20.838  1.00 18.12           C
ATOM   1761  H   PHE A 137      51.186  64.522  14.190  1.00 18.66           H
ATOM   1762  HA  PHE A 137      51.928  65.834  16.623  1.00 14.31           H
ATOM   1763  HB2 PHE A 137      49.818  64.654  16.324  1.00 16.85           H
ATOM   1764  HB3 PHE A 137      50.666  63.135  16.061  1.00 16.85           H
ATOM   1765  HD1 PHE A 137      50.201  65.874  18.563  1.00 19.08           H
ATOM   1766  HD2 PHE A 137      51.146  61.712  17.912  1.00 19.19           H
ATOM   1767  HE1 PHE A 137      50.210  65.495  21.009  1.00 21.84           H
ATOM   1768  HE2 PHE A 137      51.100  61.338  20.371  1.00 21.71           H
ATOM   1769  HZ  PHE A 137      50.667  63.223  21.901  1.00 21.74           H
ATOM   1770  N   TYR A 138      53.486  63.008  15.939  1.00 13.29           N
ATOM   1771  CA  TYR A 138      54.579  62.121  16.276  1.00 21.60           C
ATOM   1772  C   TYR A 138      55.938  62.804  16.132  1.00 20.77           C
ATOM   1773  O   TYR A 138      56.791  62.621  16.997  1.00 17.75           O
ATOM   1774  CB  TYR A 138      54.512  60.882  15.388  1.00 18.75           C
ATOM   1775  CG  TYR A 138      55.561  59.857  15.751  1.00 20.57           C
ATOM   1776  CD1 TYR A 138      55.300  58.965  16.804  1.00 21.43           C
ATOM   1777  CD2 TYR A 138      56.794  59.808  15.066  1.00 20.55           C
ATOM   1778  CE1 TYR A 138      56.254  58.001  17.159  1.00 28.78           C
ATOM   1779  CE2 TYR A 138      57.737  58.818  15.390  1.00 21.20           C
ATOM   1780  CZ  TYR A 138      57.454  57.899  16.423  1.00 20.43           C
ATOM   1781  OH  TYR A 138      58.332  56.908  16.717  1.00 25.01           O
ATOM   1782  H   TYR A 138      52.841  62.697  15.225  1.00 15.95           H
ATOM   1783  HA  TYR A 138      54.452  61.811  17.313  1.00 25.92           H
ATOM   1784  HB2 TYR A 138      53.526  60.425  15.492  1.00 22.49           H
ATOM   1785  HB3 TYR A 138      54.637  61.187  14.349  1.00 22.49           H
ATOM   1786  HD1 TYR A 138      54.363  59.018  17.339  1.00 25.72           H
ATOM   1787  HD2 TYR A 138      57.010  60.512  14.276  1.00 24.66           H
ATOM   1788  HE1 TYR A 138      56.051  57.316  17.969  1.00 34.54           H
ATOM   1789  HE2 TYR A 138      58.665  58.751  14.841  1.00 25.45           H
ATOM   1790  HH  TYR A 138      57.998  56.321  17.400  1.00 30.01           H
ATOM   1791  N   HIS A 139      56.155  63.567  15.053  1.00 18.91           N
ATOM   1792  CA  HIS A 139      57.416  64.278  14.862  1.00 28.31           C
ATOM   1793  C   HIS A 139      57.666  65.370  15.908  1.00 25.39           C
ATOM   1794  O   HIS A 139      58.826  65.684  16.170  1.00 27.38           O
ATOM   1795  CB  HIS A 139      57.536  64.806  13.431  1.00 24.39           C
ATOM   1796  CG  HIS A 139      57.794  63.710  12.432  1.00 33.51           C
ATOM   1797  ND1 HIS A 139      58.896  62.884  12.422  1.00 36.57           N
ATOM   1798  CD2 HIS A 139      57.009  63.350  11.369  1.00 24.99           C
ATOM   1799  CE1 HIS A 139      58.777  62.056  11.374  1.00 33.20           C
ATOM   1800  NE2 HIS A 139      57.639  62.293  10.707  1.00 25.15           N
ATOM   1801  H   HIS A 139      55.429  63.677  14.358  1.00 22.69           H
ATOM   1802  HA  HIS A 139      58.215  63.547  14.994  1.00 33.97           H
ATOM   1803  HB2 HIS A 139      58.374  65.502  13.381  1.00 29.27           H
ATOM   1804  HB3 HIS A 139      56.626  65.340  13.165  1.00 29.27           H
ATOM   1805  HD1 HIS A 139      59.670  62.922  13.067  1.00 43.88           H
ATOM   1806  HD2 HIS A 139      56.086  63.824  11.068  1.00 29.99           H
ATOM   1807  HE1 HIS A 139      59.516  61.326  11.085  1.00 39.84           H
ATOM   1808  N   ASP A 140      56.603  65.922  16.506  1.00 19.99           N
ATOM   1809  CA  ASP A 140      56.684  66.833  17.646  1.00 23.00           C
ATOM   1810  C   ASP A 140      56.874  66.162  19.021  1.00 22.38           C
ATOM   1811  O   ASP A 140      57.189  66.857  19.989  1.00 21.94           O
ATOM   1812  CB  ASP A 140      55.498  67.807  17.655  1.00 25.97           C
ATOM   1813  CG  ASP A 140      55.572  68.933  16.627  1.00 33.69           C
ATOM   1814  OD1 ASP A 140      56.439  68.886  15.729  1.00 30.53           O
ATOM   1815  OD2 ASP A 140      54.750  69.864  16.773  1.00 31.92           O1-
ATOM   1816  H   ASP A 140      55.679  65.626  16.224  1.00 23.99           H
ATOM   1817  HA  ASP A 140      57.575  67.443  17.496  1.00 27.60           H
ATOM   1818  HB2 ASP A 140      54.577  67.257  17.461  1.00 31.16           H
ATOM   1819  HB3 ASP A 140      55.343  68.241  18.643  1.00 31.16           H
ATOM   1820  N   LEU A 141      56.661  64.842  19.141  1.00 17.89           N
ATOM   1821  CA  LEU A 141      56.886  64.118  20.393  1.00 21.39           C
ATOM   1822  C   LEU A 141      58.376  64.007  20.720  1.00 18.64           C
ATOM   1823  O   LEU A 141      59.205  63.776  19.842  1.00 19.48           O
ATOM   1824  CB  LEU A 141      56.291  62.701  20.348  1.00 17.67           C
ATOM   1825  CG  LEU A 141      54.757  62.581  20.391  1.00 20.08           C
ATOM   1826  CD1 LEU A 141      54.412  61.082  20.320  1.00 18.97           C
ATOM   1827  CD2 LEU A 141      54.172  63.190  21.675  1.00 20.30           C
ATOM   1828  H   LEU A 141      56.361  64.315  18.331  1.00 21.47           H
ATOM   1829  HA  LEU A 141      56.400  64.665  21.200  1.00 25.67           H
ATOM   1830  HB2 LEU A 141      56.653  62.203  19.451  1.00 21.20           H
ATOM   1831  HB3 LEU A 141      56.691  62.140  21.194  1.00 21.20           H
ATOM   1832  HG  LEU A 141      54.332  63.092  19.528  1.00 24.09           H
ATOM   1833 HD11 LEU A 141      53.333  60.946  20.340  1.00 22.76           H
ATOM   1834 HD12 LEU A 141      54.796  60.656  19.392  1.00 22.76           H
ATOM   1835 HD13 LEU A 141      54.848  60.550  21.165  1.00 22.76           H
ATOM   1836 HD21 LEU A 141      53.119  62.937  21.759  1.00 24.36           H
ATOM   1837 HD22 LEU A 141      54.690  62.800  22.548  1.00 24.36           H
ATOM   1838 HD23 LEU A 141      54.268  64.275  21.656  1.00 24.36           H
ATOM   1839  N   GLY A 142      58.701  64.103  22.014  1.00 21.63           N
ATOM   1840  CA  GLY A 142      60.014  63.738  22.521  1.00 24.33           C
ATOM   1841  C   GLY A 142      60.210  62.225  22.434  1.00 24.62           C
ATOM   1842  O   GLY A 142      59.246  61.465  22.329  1.00 21.56           O
ATOM   1843  H   GLY A 142      57.967  64.267  22.688  1.00 25.96           H
ATOM   1844  HA2 GLY A 142      60.777  64.228  21.915  1.00 29.19           H
ATOM   1845  HA3 GLY A 142      60.105  64.054  23.559  1.00 29.19           H
ATOM   1846  N   GLU A 143      61.469  61.789  22.482  1.00 25.06           N
ATOM   1847  CA  GLU A 143      61.843  60.403  22.231  1.00 24.06           C
ATOM   1848  C   GLU A 143      61.170  59.426  23.211  1.00 23.22           C
ATOM   1849  O   GLU A 143      60.716  58.364  22.791  1.00 24.68           O
ATOM   1850  CB  GLU A 143      63.375  60.290  22.238  1.00 29.87           C
ATOM   1851  CG  GLU A 143      63.859  58.899  21.804  1.00 33.65           C
ATOM   1852  CD  GLU A 143      63.505  58.560  20.347  1.00 40.04           C
ATOM   1853  OE1 GLU A 143      63.534  59.478  19.497  1.00 38.82           O
ATOM   1854  OE2 GLU A 143      63.183  57.377  20.108  1.00 42.25           O1-
ATOM   1855  H   GLU A 143      62.218  62.461  22.551  1.00 30.07           H
ATOM   1856  HA  GLU A 143      61.494  60.161  21.228  1.00 28.87           H
ATOM   1857  HB2 GLU A 143      63.803  61.050  21.581  1.00 35.84           H
ATOM   1858  HB3 GLU A 143      63.735  60.482  23.250  1.00 35.84           H
ATOM   1859  HG2 GLU A 143      64.947  58.927  21.868  1.00 40.38           H
ATOM   1860  HG3 GLU A 143      63.517  58.118  22.486  1.00 40.38           H
ATOM   1861  N   ASN A 144      61.069  59.777  24.502  1.00 24.57           N
ATOM   1862  CA  ASN A 144      60.377  58.962  25.499  1.00 31.22           C
ATOM   1863  C   ASN A 144      58.918  58.701  25.087  1.00 22.12           C
ATOM   1864  O   ASN A 144      58.468  57.559  25.163  1.00 23.69           O
ATOM   1865  CB  ASN A 144      60.522  59.627  26.880  1.00 26.33           C
ATOM   1866  CG  ASN A 144      59.701  58.946  27.972  1.00 51.70           C
ATOM   1867  OD1 ASN A 144      58.485  59.110  28.049  1.00 46.25           O
ATOM   1868  ND2 ASN A 144      60.371  58.198  28.845  1.00 42.47           N
ATOM   1869  H   ASN A 144      61.452  60.663  24.801  1.00 29.48           H
ATOM   1870  HA  ASN A 144      60.884  57.997  25.544  1.00 37.47           H
ATOM   1871  HB2 ASN A 144      61.577  59.655  27.157  1.00 31.60           H
ATOM   1872  HB3 ASN A 144      60.149  60.639  26.785  1.00 31.60           H
ATOM   1873 HD21 ASN A 144      59.874  57.747  29.597  1.00 50.96           H
ATOM   1874 HD22 ASN A 144      61.372  58.108  28.764  1.00 50.96           H
ATOM   1875  N   LYS A 145      58.194  59.733  24.625  1.00 23.31           N
ATOM   1876  CA  LYS A 145      56.798  59.607  24.202  1.00 21.13           C
ATOM   1877  C   LYS A 145      56.642  58.867  22.875  1.00 18.85           C
ATOM   1878  O   LYS A 145      55.670  58.129  22.738  1.00 18.19           O
ATOM   1879  CB  LYS A 145      56.101  60.975  24.147  1.00 19.79           C
ATOM   1880  CG  LYS A 145      55.883  61.643  25.512  1.00 27.14           C
ATOM   1881  CD  LYS A 145      54.905  60.867  26.408  1.00 34.73           C
ATOM   1882  CE  LYS A 145      54.754  61.520  27.782  1.00 45.39           C
ATOM   1883  NZ  LYS A 145      56.025  61.506  28.529  1.00 49.88           N1+
ATOM   1884  H   LYS A 145      58.634  60.640  24.541  1.00 27.98           H
ATOM   1885  HA  LYS A 145      56.282  58.989  24.936  1.00 25.36           H
ATOM   1886  HB2 LYS A 145      56.675  61.648  23.507  1.00 23.75           H
ATOM   1887  HB3 LYS A 145      55.119  60.835  23.693  1.00 23.75           H
ATOM   1888  HG2 LYS A 145      56.841  61.749  26.015  1.00 32.56           H
ATOM   1889  HG3 LYS A 145      55.473  62.639  25.340  1.00 32.56           H
ATOM   1890  HD2 LYS A 145      53.927  60.839  25.932  1.00 41.67           H
ATOM   1891  HD3 LYS A 145      55.254  59.846  26.555  1.00 41.67           H
ATOM   1892  HE2 LYS A 145      54.433  62.552  27.632  1.00 54.47           H
ATOM   1893  HE3 LYS A 145      53.989  61.000  28.355  1.00 54.47           H
ATOM   1894  HZ1 LYS A 145      55.871  61.825  29.474  1.00 59.86           H
ATOM   1895  HZ2 LYS A 145      56.393  60.564  28.546  1.00 59.86           H
ATOM   1896  HZ3 LYS A 145      56.693  62.106  28.068  1.00 59.86           H
ATOM   1897  N   LYS A 146      57.580  59.025  21.926  1.00 20.03           N
ATOM   1898  CA  LYS A 146      57.624  58.217  20.708  1.00 19.69           C
ATOM   1899  C   LYS A 146      57.687  56.731  21.040  1.00 22.55           C
ATOM   1900  O   LYS A 146      56.983  55.956  20.405  1.00 18.71           O
ATOM   1901  CB  LYS A 146      58.814  58.587  19.816  1.00 14.48           C
ATOM   1902  CG  LYS A 146      58.647  59.943  19.124  1.00 18.43           C
ATOM   1903  CD  LYS A 146      59.815  60.168  18.161  1.00 20.76           C
ATOM   1904  CE  LYS A 146      59.611  61.469  17.393  1.00 28.61           C
ATOM   1905  NZ  LYS A 146      60.762  61.720  16.524  1.00 45.34           N1+
ATOM   1906  H   LYS A 146      58.340  59.670  22.094  1.00 24.03           H
ATOM   1907  HA  LYS A 146      56.705  58.386  20.144  1.00 23.63           H
ATOM   1908  HB2 LYS A 146      59.734  58.580  20.401  1.00 17.37           H
ATOM   1909  HB3 LYS A 146      58.913  57.824  19.047  1.00 17.37           H
ATOM   1910  HG2 LYS A 146      57.708  59.963  18.567  1.00 22.12           H
ATOM   1911  HG3 LYS A 146      58.632  60.738  19.869  1.00 22.12           H
ATOM   1912  HD2 LYS A 146      60.747  60.224  18.727  1.00 24.91           H
ATOM   1913  HD3 LYS A 146      59.876  59.343  17.450  1.00 24.91           H
ATOM   1914  HE2 LYS A 146      58.708  61.397  16.785  1.00 34.33           H
ATOM   1915  HE3 LYS A 146      59.503  62.295  18.096  1.00 34.33           H
ATOM   1916  HZ1 LYS A 146      60.596  62.556  15.981  1.00 54.41           H
ATOM   1917  HZ2 LYS A 146      61.591  61.848  17.084  1.00 54.41           H
ATOM   1918  HZ3 LYS A 146      60.899  60.940  15.895  1.00 54.41           H
ATOM   1919  N   LEU A 147      58.497  56.340  22.031  1.00 19.80           N
ATOM   1920  CA  LEU A 147      58.623  54.956  22.465  1.00 16.82           C
ATOM   1921  C   LEU A 147      57.332  54.453  23.129  1.00 19.50           C
ATOM   1922  O   LEU A 147      56.899  53.343  22.825  1.00 16.78           O
ATOM   1923  CB  LEU A 147      59.839  54.780  23.394  1.00 21.34           C
ATOM   1924  CG  LEU A 147      61.207  55.003  22.713  1.00 26.98           C
ATOM   1925  CD1 LEU A 147      62.312  54.956  23.780  1.00 30.58           C
ATOM   1926  CD2 LEU A 147      61.503  53.963  21.625  1.00 30.22           C
ATOM   1927  H   LEU A 147      59.070  57.035  22.490  1.00 23.76           H
ATOM   1928  HA  LEU A 147      58.782  54.347  21.576  1.00 20.18           H
ATOM   1929  HB2 LEU A 147      59.743  55.478  24.224  1.00 25.61           H
ATOM   1930  HB3 LEU A 147      59.816  53.771  23.809  1.00 25.61           H
ATOM   1931  HG  LEU A 147      61.220  55.983  22.241  1.00 32.38           H
ATOM   1932 HD11 LEU A 147      63.276  55.178  23.323  1.00 36.69           H
ATOM   1933 HD12 LEU A 147      62.110  55.700  24.551  1.00 36.69           H
ATOM   1934 HD13 LEU A 147      62.347  53.967  24.237  1.00 36.69           H
ATOM   1935 HD21 LEU A 147      62.506  54.125  21.228  1.00 36.26           H
ATOM   1936 HD22 LEU A 147      61.441  52.957  22.042  1.00 36.26           H
ATOM   1937 HD23 LEU A 147      60.796  54.063  20.802  1.00 36.26           H
ATOM   1938  N   GLN A 148      56.698  55.246  24.004  1.00 20.76           N
ATOM   1939  CA  GLN A 148      55.387  54.880  24.548  1.00 19.66           C
ATOM   1940  C   GLN A 148      54.356  54.669  23.433  1.00 17.89           C
ATOM   1941  O   GLN A 148      53.587  53.714  23.485  1.00 20.19           O
ATOM   1942  CB  GLN A 148      54.864  55.923  25.539  1.00 19.34           C
ATOM   1943  CG  GLN A 148      55.623  55.949  26.869  1.00 35.37           C
ATOM   1944  CD  GLN A 148      54.950  56.865  27.893  1.00 46.57           C
ATOM   1945  OE1 GLN A 148      54.041  57.633  27.584  1.00 38.31           O
ATOM   1946  NE2 GLN A 148      55.413  56.805  29.137  1.00 51.34           N
ATOM   1947  H   GLN A 148      57.096  56.140  24.255  1.00 24.92           H
ATOM   1948  HA  GLN A 148      55.502  53.937  25.084  1.00 23.59           H
ATOM   1949  HB2 GLN A 148      54.917  56.910  25.079  1.00 23.21           H
ATOM   1950  HB3 GLN A 148      53.819  55.694  25.755  1.00 23.21           H
ATOM   1951  HG2 GLN A 148      55.681  54.940  27.280  1.00 42.45           H
ATOM   1952  HG3 GLN A 148      56.636  56.309  26.693  1.00 42.45           H
ATOM   1953 HE21 GLN A 148      56.148  56.156  29.369  1.00 61.61           H
ATOM   1954 HE22 GLN A 148      54.977  57.365  29.852  1.00 61.61           H
ATOM   1955  N   MET A 149      54.343  55.554  22.431  1.00 17.24           N
ATOM   1956  CA  MET A 149      53.414  55.491  21.310  1.00 14.58           C
ATOM   1957  C   MET A 149      53.623  54.209  20.504  1.00 18.89           C
ATOM   1958  O   MET A 149      52.656  53.512  20.212  1.00 13.20           O
ATOM   1959  CB  MET A 149      53.537  56.757  20.451  1.00 17.93           C
ATOM   1960  CG  MET A 149      52.510  56.758  19.313  1.00 18.50           C
ATOM   1961  SD  MET A 149      50.781  56.824  19.865  1.00 20.11           S
ATOM   1962  CE  MET A 149      50.546  58.603  20.100  1.00 20.78           C
ATOM   1963  H   MET A 149      54.986  56.333  22.462  1.00 20.69           H
ATOM   1964  HA  MET A 149      52.406  55.460  21.717  1.00 17.49           H
ATOM   1965  HB2 MET A 149      53.380  57.639  21.073  1.00 21.52           H
ATOM   1966  HB3 MET A 149      54.534  56.810  20.017  1.00 21.52           H
ATOM   1967  HG2 MET A 149      52.705  57.630  18.689  1.00 22.20           H
ATOM   1968  HG3 MET A 149      52.646  55.874  18.688  1.00 22.20           H
ATOM   1969  HE1 MET A 149      49.539  58.793  20.470  1.00 24.93           H
ATOM   1970  HE2 MET A 149      51.271  58.975  20.822  1.00 24.93           H
ATOM   1971  HE3 MET A 149      50.679  59.125  19.152  1.00 24.93           H
ATOM   1972  N   LYS A 150      54.876  53.873  20.173  1.00 16.95           N
ATOM   1973  CA  LYS A 150      55.188  52.654  19.432  1.00 16.52           C
ATOM   1974  C   LYS A 150      54.744  51.409  20.191  1.00 16.55           C
ATOM   1975  O   LYS A 150      54.336  50.442  19.561  1.00 16.70           O
ATOM   1976  CB  LYS A 150      56.680  52.561  19.093  1.00 17.06           C
ATOM   1977  CG  LYS A 150      57.121  53.610  18.062  1.00 24.31           C
ATOM   1978  CD  LYS A 150      58.652  53.677  17.968  1.00 32.92           C
ATOM   1979  CE  LYS A 150      59.148  52.451  17.210  1.00 49.30           C
ATOM   1980  NZ  LYS A 150      60.594  52.517  16.943  1.00 57.38           N1+
ATOM   1981  H   LYS A 150      55.637  54.480  20.445  1.00 20.34           H
ATOM   1982  HA  LYS A 150      54.628  52.677  18.494  1.00 19.82           H
ATOM   1983  HB2 LYS A 150      57.268  52.653  20.008  1.00 20.48           H
ATOM   1984  HB3 LYS A 150      56.869  51.575  18.666  1.00 20.48           H
ATOM   1985  HG2 LYS A 150      56.693  53.362  17.088  1.00 29.18           H
ATOM   1986  HG3 LYS A 150      56.750  54.594  18.342  1.00 29.18           H
ATOM   1987  HD2 LYS A 150      58.955  54.577  17.440  1.00 39.51           H
ATOM   1988  HD3 LYS A 150      59.087  53.692  18.969  1.00 39.51           H
ATOM   1989  HE2 LYS A 150      58.930  51.556  17.795  1.00 59.16           H
ATOM   1990  HE3 LYS A 150      58.606  52.392  16.268  1.00 59.16           H
ATOM   1991  HZ1 LYS A 150      60.860  51.702  16.408  1.00 68.86           H
ATOM   1992  HZ2 LYS A 150      60.805  53.346  16.407  1.00 68.86           H
ATOM   1993  HZ3 LYS A 150      61.100  52.526  17.818  1.00 68.86           H
ATOM   1994  N   SER A 151      54.817  51.411  21.528  1.00 17.74           N
ATOM   1995  CA  SER A 151      54.465  50.234  22.312  1.00 19.62           C
ATOM   1996  C   SER A 151      52.948  50.019  22.412  1.00 22.68           C
ATOM   1997  O   SER A 151      52.528  48.865  22.371  1.00 17.62           O
ATOM   1998  CB  SER A 151      55.184  50.247  23.663  1.00 34.07           C
ATOM   1999  OG  SER A 151      54.635  51.229  24.488  1.00 39.73           O
ATOM   2000  H   SER A 151      55.143  52.239  22.005  1.00 21.29           H
ATOM   2001  HA  SER A 151      54.864  49.370  21.782  1.00 23.55           H
ATOM   2002  HB2 SER A 151      55.089  49.279  24.151  1.00 40.88           H
ATOM   2003  HB3 SER A 151      56.241  50.469  23.514  1.00 40.88           H
ATOM   2004  HG  SER A 151      54.666  52.075  24.030  1.00 47.67           H
ATOM   2005  N   ILE A 152      52.126  51.080  22.511  1.00 19.19           N
ATOM   2006  CA  ILE A 152      50.666  50.927  22.471  1.00 16.45           C
ATOM   2007  C   ILE A 152      50.156  50.557  21.070  1.00 18.59           C
ATOM   2008  O   ILE A 152      49.049  50.050  20.945  1.00 18.60           O
ATOM   2009  CB  ILE A 152      49.894  52.124  23.065  1.00 18.06           C
ATOM   2010  CG1 ILE A 152      50.162  53.446  22.319  1.00 15.07           C
ATOM   2011  CG2 ILE A 152      50.182  52.247  24.569  1.00 23.47           C
ATOM   2012  CD1 ILE A 152      49.189  54.563  22.707  1.00 21.20           C
ATOM   2013  H   ILE A 152      52.508  52.014  22.565  1.00 23.03           H
ATOM   2014  HA  ILE A 152      50.429  50.085  23.118  1.00 19.73           H
ATOM   2015  HB  ILE A 152      48.831  51.903  22.960  1.00 21.67           H
ATOM   2016 HG12 ILE A 152      51.177  53.777  22.523  1.00 18.09           H
ATOM   2017 HG13 ILE A 152      50.061  53.283  21.246  1.00 18.09           H
ATOM   2018 HG21 ILE A 152      49.556  53.016  25.019  1.00 28.17           H
ATOM   2019 HG22 ILE A 152      49.964  51.302  25.068  1.00 28.17           H
ATOM   2020 HG23 ILE A 152      51.226  52.504  24.717  1.00 28.17           H
ATOM   2021 HD11 ILE A 152      49.404  55.453  22.119  1.00 25.44           H
ATOM   2022 HD12 ILE A 152      48.173  54.237  22.500  1.00 25.44           H
ATOM   2023 HD13 ILE A 152      49.284  54.813  23.762  1.00 25.44           H
ATOM   2024  N   VAL A 153      50.933  50.812  20.012  1.00 16.51           N
ATOM   2025  CA  VAL A 153      50.624  50.320  18.669  1.00 17.42           C
ATOM   2026  C   VAL A 153      50.992  48.842  18.569  1.00 17.72           C
ATOM   2027  O   VAL A 153      50.194  48.029  18.118  1.00 15.73           O
ATOM   2028  CB  VAL A 153      51.330  51.181  17.610  1.00 17.83           C
ATOM   2029  CG1 VAL A 153      51.161  50.606  16.198  1.00 16.10           C
ATOM   2030  CG2 VAL A 153      50.736  52.589  17.631  1.00 17.01           C
ATOM   2031  H   VAL A 153      51.810  51.293  20.150  1.00 19.82           H
ATOM   2032  HA  VAL A 153      49.552  50.406  18.510  1.00 20.90           H
ATOM   2033  HB  VAL A 153      52.393  51.245  17.841  1.00 21.40           H
ATOM   2034 HG11 VAL A 153      51.668  51.247  15.480  1.00 19.32           H
ATOM   2035 HG12 VAL A 153      51.604  49.612  16.135  1.00 19.32           H
ATOM   2036 HG13 VAL A 153      50.102  50.545  15.942  1.00 19.32           H
ATOM   2037 HG21 VAL A 153      51.243  53.223  16.908  1.00 20.41           H
ATOM   2038 HG22 VAL A 153      49.686  52.506  17.377  1.00 20.41           H
ATOM   2039 HG23 VAL A 153      50.822  53.048  18.612  1.00 20.41           H
ATOM   2040  N   LYS A 154      52.209  48.490  18.989  1.00 17.25           N
ATOM   2041  CA  LYS A 154      52.721  47.127  18.921  1.00 24.99           C
ATOM   2042  C   LYS A 154      51.875  46.137  19.732  1.00 21.41           C
ATOM   2043  O   LYS A 154      51.721  44.999  19.290  1.00 25.46           O
ATOM   2044  CB  LYS A 154      54.191  47.145  19.348  1.00 22.79           C
ATOM   2045  CG  LYS A 154      54.918  45.819  19.064  1.00 29.89           C
ATOM   2046  CD  LYS A 154      56.428  45.897  19.364  1.00 34.94           C
ATOM   2047  CE  LYS A 154      56.805  45.593  20.823  1.00 60.01           C
ATOM   2048  NZ  LYS A 154      56.163  46.498  21.791  1.00 56.41           N1+
ATOM   2049  H   LYS A 154      52.827  49.211  19.330  1.00 20.70           H
ATOM   2050  HA  LYS A 154      52.676  46.817  17.875  1.00 29.99           H
ATOM   2051  HB2 LYS A 154      54.702  47.929  18.788  1.00 27.35           H
ATOM   2052  HB3 LYS A 154      54.229  47.392  20.407  1.00 27.35           H
ATOM   2053  HG2 LYS A 154      54.469  45.020  19.657  1.00 35.87           H
ATOM   2054  HG3 LYS A 154      54.793  45.570  18.007  1.00 35.87           H
ATOM   2055  HD2 LYS A 154      56.945  45.185  18.720  1.00 41.93           H
ATOM   2056  HD3 LYS A 154      56.795  46.892  19.108  1.00 41.93           H
ATOM   2057  HE2 LYS A 154      56.478  44.576  21.042  1.00 72.01           H
ATOM   2058  HE3 LYS A 154      57.888  45.643  20.942  1.00 72.01           H
ATOM   2059  HZ1 LYS A 154      56.577  46.397  22.705  1.00 67.69           H
ATOM   2060  HZ2 LYS A 154      56.267  47.456  21.483  1.00 67.69           H
ATOM   2061  HZ3 LYS A 154      55.177  46.284  21.861  1.00 67.69           H
ATOM   2062  N   ASN A 155      51.320  46.554  20.883  1.00 18.84           N
ATOM   2063  CA  ASN A 155      50.487  45.698  21.733  1.00 22.00           C
ATOM   2064  C   ASN A 155      49.016  45.636  21.291  1.00 20.82           C
ATOM   2065  O   ASN A 155      48.258  44.901  21.910  1.00 21.75           O
ATOM   2066  CB  ASN A 155      50.581  46.091  23.222  1.00 25.14           C
ATOM   2067  CG  ASN A 155      49.842  47.374  23.626  1.00 29.90           C
ATOM   2068  OD1 ASN A 155      49.172  48.010  22.829  1.00 27.45           O
ATOM   2069  ND2 ASN A 155      49.924  47.767  24.891  1.00 23.12           N
ATOM   2070  H   ASN A 155      51.439  47.517  21.163  1.00 22.60           H
ATOM   2071  HA  ASN A 155      50.878  44.682  21.658  1.00 26.41           H
ATOM   2072  HB2 ASN A 155      50.177  45.270  23.816  1.00 30.17           H
ATOM   2073  HB3 ASN A 155      51.624  46.192  23.498  1.00 30.17           H
ATOM   2074 HD21 ASN A 155      49.408  48.587  25.181  1.00 27.75           H
ATOM   2075 HD22 ASN A 155      50.459  47.236  25.558  1.00 27.75           H
ATOM   2076  N   GLY A 156      48.596  46.423  20.291  1.00 20.42           N
ATOM   2077  CA  GLY A 156      47.253  46.357  19.716  1.00 19.07           C
ATOM   2078  C   GLY A 156      46.233  47.310  20.347  1.00 20.87           C
ATOM   2079  O   GLY A 156      45.058  47.225  19.996  1.00 18.93           O
ATOM   2080  H   GLY A 156      49.256  47.051  19.853  1.00 24.51           H
ATOM   2081  HA2 GLY A 156      47.328  46.605  18.658  1.00 22.88           H
ATOM   2082  HA3 GLY A 156      46.876  45.338  19.816  1.00 22.88           H
ATOM   2083  N   GLN A 157      46.639  48.227  21.240  1.00 14.36           N
ATOM   2084  CA  GLN A 157      45.723  49.199  21.844  1.00 13.57           C
ATOM   2085  C   GLN A 157      45.319  50.343  20.908  1.00 13.53           C
ATOM   2086  O   GLN A 157      44.137  50.663  20.831  1.00 15.53           O
ATOM   2087  CB  GLN A 157      46.283  49.771  23.140  1.00 16.48           C
ATOM   2088  CG  GLN A 157      46.205  48.795  24.317  1.00 15.33           C
ATOM   2089  CD  GLN A 157      46.606  49.574  25.559  1.00 19.19           C
ATOM   2090  OE1 GLN A 157      47.780  49.671  25.892  1.00 17.39           O
ATOM   2091  NE2 GLN A 157      45.640  50.215  26.198  1.00 16.20           N
ATOM   2092  H   GLN A 157      47.612  48.258  21.513  1.00 17.23           H
ATOM   2093  HA  GLN A 157      44.820  48.657  22.098  1.00 16.28           H
ATOM   2094  HB2 GLN A 157      47.322  50.061  22.984  1.00 19.77           H
ATOM   2095  HB3 GLN A 157      45.720  50.671  23.393  1.00 19.77           H
ATOM   2096  HG2 GLN A 157      45.194  48.398  24.422  1.00 18.40           H
ATOM   2097  HG3 GLN A 157      46.921  47.992  24.142  1.00 18.40           H
ATOM   2098 HE21 GLN A 157      44.682  50.120  25.892  1.00 19.43           H
ATOM   2099 HE22 GLN A 157      45.864  50.769  27.013  1.00 19.43           H
ATOM   2100  N   LEU A 158      46.297  50.982  20.252  1.00 14.84           N
ATOM   2101  CA  LEU A 158      46.082  51.990  19.223  1.00 14.65           C
ATOM   2102  C   LEU A 158      46.259  51.288  17.883  1.00 17.24           C
ATOM   2103  O   LEU A 158      47.342  50.780  17.603  1.00 14.93           O
ATOM   2104  CB  LEU A 158      47.070  53.163  19.403  1.00 13.62           C
ATOM   2105  CG  LEU A 158      46.881  54.391  18.475  1.00 27.10           C
ATOM   2106  CD1 LEU A 158      47.324  54.237  17.015  1.00 36.19           C
ATOM   2107  CD2 LEU A 158      45.431  54.864  18.463  1.00 26.97           C
ATOM   2108  H   LEU A 158      47.247  50.663  20.385  1.00 17.80           H
ATOM   2109  HA  LEU A 158      45.072  52.377  19.315  1.00 17.57           H
ATOM   2110  HB2 LEU A 158      46.962  53.518  20.428  1.00 16.35           H
ATOM   2111  HB3 LEU A 158      48.094  52.798  19.304  1.00 16.35           H
ATOM   2112  HG  LEU A 158      47.479  55.203  18.891  1.00 32.52           H
ATOM   2113 HD11 LEU A 158      47.140  55.166  16.476  1.00 43.43           H
ATOM   2114 HD12 LEU A 158      48.389  54.053  16.974  1.00 43.43           H
ATOM   2115 HD13 LEU A 158      46.789  53.438  16.509  1.00 43.43           H
ATOM   2116 HD21 LEU A 158      45.375  55.867  18.037  1.00 32.37           H
ATOM   2117 HD22 LEU A 158      44.813  54.194  17.866  1.00 32.37           H
ATOM   2118 HD23 LEU A 158      45.070  54.885  19.487  1.00 32.37           H
ATOM   2119  N   GLU A 159      45.215  51.274  17.055  1.00 12.21           N
ATOM   2120  CA  GLU A 159      45.248  50.617  15.759  1.00 12.51           C
ATOM   2121  C   GLU A 159      44.930  51.606  14.643  1.00 12.30           C
ATOM   2122  O   GLU A 159      43.923  52.303  14.674  1.00 11.81           O
ATOM   2123  CB  GLU A 159      44.299  49.419  15.767  1.00 15.76           C
ATOM   2124  CG  GLU A 159      44.251  48.715  14.405  1.00 10.93           C
ATOM   2125  CD  GLU A 159      43.265  47.566  14.467  1.00 15.28           C
ATOM   2126  OE1 GLU A 159      43.613  46.561  15.119  1.00 12.51           O
ATOM   2127  OE2 GLU A 159      42.177  47.720  13.874  1.00 13.60           O1-
ATOM   2128  H   GLU A 159      44.346  51.705  17.339  1.00 14.65           H
ATOM   2129  HA  GLU A 159      46.246  50.227  15.574  1.00 15.01           H
ATOM   2130  HB2 GLU A 159      44.644  48.712  16.523  1.00 18.91           H
ATOM   2131  HB3 GLU A 159      43.297  49.755  16.035  1.00 18.91           H
ATOM   2132  HG2 GLU A 159      43.937  49.413  13.629  1.00 13.12           H
ATOM   2133  HG3 GLU A 159      45.247  48.315  14.213  1.00 13.12           H
ATOM   2134  N   PHE A 160      45.786  51.633  13.629  1.00 12.59           N
ATOM   2135  CA  PHE A 160      45.564  52.418  12.436  1.00 12.30           C
ATOM   2136  C   PHE A 160      44.602  51.684  11.519  1.00 13.43           C
ATOM   2137  O   PHE A 160      44.763  50.494  11.252  1.00 10.66           O
ATOM   2138  CB  PHE A 160      46.903  52.725  11.779  1.00 10.58           C
ATOM   2139  CG  PHE A 160      47.776  53.564  12.681  1.00 11.41           C
ATOM   2140  CD1 PHE A 160      48.843  52.956  13.361  1.00 15.06           C
ATOM   2141  CD2 PHE A 160      47.501  54.928  12.883  1.00 12.63           C
ATOM   2142  CE1 PHE A 160      49.634  53.699  14.242  1.00 13.56           C
ATOM   2143  CE2 PHE A 160      48.295  55.678  13.769  1.00 13.95           C
ATOM   2144  CZ  PHE A 160      49.353  55.056  14.450  1.00 13.17           C
ATOM   2145  H   PHE A 160      46.604  51.042  13.658  1.00 15.11           H
ATOM   2146  HA  PHE A 160      45.127  53.367  12.730  1.00 14.76           H
ATOM   2147  HB2 PHE A 160      47.413  51.791  11.544  1.00 12.70           H
ATOM   2148  HB3 PHE A 160      46.733  53.262  10.850  1.00 12.70           H
ATOM   2149  HD1 PHE A 160      49.052  51.914  13.212  1.00 18.08           H
ATOM   2150  HD2 PHE A 160      46.677  55.400  12.372  1.00 15.16           H
ATOM   2151  HE1 PHE A 160      50.456  53.228  14.755  1.00 16.28           H
ATOM   2152  HE2 PHE A 160      48.086  56.724  13.930  1.00 16.74           H
ATOM   2153  HZ  PHE A 160      49.957  55.613  15.142  1.00 15.81           H
ATOM   2154  N   VAL A 161      43.605  52.423  11.040  1.00 11.04           N
ATOM   2155  CA  VAL A 161      42.602  51.959  10.104  1.00 11.11           C
ATOM   2156  C   VAL A 161      42.766  52.765   8.823  1.00 12.15           C
ATOM   2157  O   VAL A 161      42.845  53.992   8.860  1.00 12.05           O
ATOM   2158  CB  VAL A 161      41.188  52.060  10.711  1.00 11.15           C
ATOM   2159  CG1 VAL A 161      41.000  51.067  11.869  1.00 13.03           C
ATOM   2160  CG2 VAL A 161      40.839  53.466  11.226  1.00 12.42           C
ATOM   2161  H   VAL A 161      43.538  53.387  11.335  1.00 13.24           H
ATOM   2162  HA  VAL A 161      42.780  50.910   9.866  1.00 13.33           H
ATOM   2163  HB  VAL A 161      40.490  51.783   9.924  1.00 13.37           H
ATOM   2164 HG11 VAL A 161      39.984  51.140  12.257  1.00 15.63           H
ATOM   2165 HG12 VAL A 161      41.158  50.054  11.511  1.00 15.63           H
ATOM   2166 HG13 VAL A 161      41.704  51.276  12.675  1.00 15.63           H
ATOM   2167 HG21 VAL A 161      39.813  53.478  11.583  1.00 14.90           H
ATOM   2168 HG22 VAL A 161      41.493  53.750  12.048  1.00 14.90           H
ATOM   2169 HG23 VAL A 161      40.918  54.197  10.425  1.00 14.90           H
ATOM   2170  N   THR A 162      42.872  52.053   7.697  1.00 13.34           N
ATOM   2171  CA  THR A 162      43.228  52.569   6.376  1.00 12.37           C
ATOM   2172  C   THR A 162      44.699  52.978   6.326  1.00 11.74           C
ATOM   2173  O   THR A 162      45.471  52.415   5.557  1.00 12.84           O
ATOM   2174  CB  THR A 162      42.318  53.716   5.909  1.00 11.72           C
ATOM   2175  OG1 THR A 162      40.967  53.368   5.999  1.00 11.64           O
ATOM   2176  CG2 THR A 162      42.589  54.067   4.449  1.00 12.05           C
ATOM   2177  H   THR A 162      42.769  51.051   7.771  1.00 16.01           H
ATOM   2178  HA  THR A 162      43.074  51.743   5.685  1.00 14.85           H
ATOM   2179  HB  THR A 162      42.487  54.599   6.520  1.00 14.07           H
ATOM   2180  HG1 THR A 162      40.447  54.167   5.855  1.00 13.96           H
ATOM   2181 HG21 THR A 162      41.883  54.839   4.163  1.00 14.46           H
ATOM   2182 HG22 THR A 162      43.603  54.442   4.322  1.00 14.46           H
ATOM   2183 HG23 THR A 162      42.425  53.200   3.809  1.00 14.46           H
ATOM   2184  N   GLY A 163      45.098  53.967   7.128  1.00 10.81           N
ATOM   2185  CA  GLY A 163      46.462  54.459   7.142  1.00 10.90           C
ATOM   2186  C   GLY A 163      46.771  55.350   5.951  1.00 12.19           C
ATOM   2187  O   GLY A 163      47.943  55.503   5.652  1.00 12.85           O
ATOM   2188  H   GLY A 163      44.433  54.393   7.760  1.00 12.98           H
ATOM   2189  HA2 GLY A 163      46.647  55.032   8.043  1.00 13.08           H
ATOM   2190  HA3 GLY A 163      47.146  53.611   7.111  1.00 13.08           H
ATOM   2191  N   GLY A 164      45.770  55.967   5.313  1.00 12.13           N
ATOM   2192  CA  GLY A 164      45.980  57.019   4.326  1.00 11.62           C
ATOM   2193  C   GLY A 164      46.306  58.354   4.997  1.00 12.12           C
ATOM   2194  O   GLY A 164      46.004  58.572   6.172  1.00 10.06           O
ATOM   2195  H   GLY A 164      44.821  55.812   5.625  1.00 14.55           H
ATOM   2196  HA2 GLY A 164      46.815  56.737   3.684  1.00 13.95           H
ATOM   2197  HA3 GLY A 164      45.075  57.143   3.734  1.00 13.95           H
ATOM   2198  N   TRP A 165      46.904  59.270   4.228  1.00 11.01           N
ATOM   2199  CA  TRP A 165      47.156  60.637   4.677  1.00  9.88           C
ATOM   2200  C   TRP A 165      45.848  61.284   5.155  1.00 11.52           C
ATOM   2201  O   TRP A 165      45.835  62.002   6.149  1.00 11.05           O
ATOM   2202  CB  TRP A 165      47.777  61.436   3.527  1.00  9.18           C
ATOM   2203  CG  TRP A 165      48.524  62.666   3.925  1.00 12.90           C
ATOM   2204  CD1 TRP A 165      48.228  63.931   3.554  1.00 13.43           C
ATOM   2205  CD2 TRP A 165      49.723  62.773   4.749  1.00 12.34           C
ATOM   2206  NE1 TRP A 165      49.155  64.800   4.077  1.00 14.82           N
ATOM   2207  CE2 TRP A 165      50.108  64.146   4.814  1.00 11.23           C
ATOM   2208  CE3 TRP A 165      50.524  61.853   5.451  1.00 14.27           C
ATOM   2209  CZ2 TRP A 165      51.226  64.586   5.533  1.00 14.86           C
ATOM   2210  CZ3 TRP A 165      51.651  62.296   6.184  1.00 17.09           C
ATOM   2211  CH2 TRP A 165      52.004  63.647   6.213  1.00 13.81           C
ATOM   2212  H   TRP A 165      47.096  59.050   3.260  1.00 13.22           H
ATOM   2213  HA  TRP A 165      47.862  60.597   5.507  1.00 11.85           H
ATOM   2214  HB2 TRP A 165      48.498  60.792   3.022  1.00 11.02           H
ATOM   2215  HB3 TRP A 165      46.995  61.702   2.816  1.00 11.02           H
ATOM   2216  HD1 TRP A 165      47.397  64.215   2.927  1.00 16.11           H
ATOM   2217  HE1 TRP A 165      49.126  65.798   3.918  1.00 17.78           H
ATOM   2218  HE3 TRP A 165      50.245  60.813   5.435  1.00 17.13           H
ATOM   2219  HZ2 TRP A 165      51.476  65.636   5.577  1.00 17.83           H
ATOM   2220  HZ3 TRP A 165      52.258  61.618   6.756  1.00 20.50           H
ATOM   2221  HH2 TRP A 165      52.864  63.963   6.787  1.00 16.57           H
ATOM   2222  N   VAL A 166      44.748  60.974   4.463  1.00 11.03           N
ATOM   2223  CA  VAL A 166      43.396  61.437   4.751  1.00 10.08           C
ATOM   2224  C   VAL A 166      42.426  60.252   4.616  1.00  7.85           C
ATOM   2225  O   VAL A 166      42.814  59.132   4.279  1.00 10.13           O
ATOM   2226  CB  VAL A 166      43.020  62.616   3.811  1.00 10.32           C
ATOM   2227  CG1 VAL A 166      44.023  63.777   3.915  1.00 10.47           C
ATOM   2228  CG2 VAL A 166      42.922  62.181   2.339  1.00  9.83           C
ATOM   2229  H   VAL A 166      44.842  60.331   3.689  1.00 13.23           H
ATOM   2230  HA  VAL A 166      43.340  61.793   5.781  1.00 12.10           H
ATOM   2231  HB  VAL A 166      42.043  63.001   4.101  1.00 12.39           H
ATOM   2232 HG11 VAL A 166      43.644  64.632   3.361  1.00 12.56           H
ATOM   2233 HG12 VAL A 166      44.154  64.070   4.956  1.00 12.56           H
ATOM   2234 HG13 VAL A 166      44.990  63.490   3.501  1.00 12.56           H
ATOM   2235 HG21 VAL A 166      42.673  63.044   1.730  1.00 11.79           H
ATOM   2236 HG22 VAL A 166      43.871  61.776   1.993  1.00 11.79           H
ATOM   2237 HG23 VAL A 166      42.140  61.436   2.213  1.00 11.79           H
ATOM   2238  N   MET A 167      41.151  60.522   4.884  1.00  9.52           N
ATOM   2239  CA  MET A 167      39.995  59.729   4.493  1.00 12.35           C
ATOM   2240  C   MET A 167      39.406  60.423   3.264  1.00 12.14           C
ATOM   2241  O   MET A 167      38.700  61.422   3.417  1.00 11.28           O
ATOM   2242  CB  MET A 167      39.020  59.695   5.672  1.00 11.47           C
ATOM   2243  CG  MET A 167      37.724  58.933   5.369  1.00  9.23           C
ATOM   2244  SD  MET A 167      36.542  59.002   6.730  1.00 12.24           S
ATOM   2245  CE  MET A 167      37.582  58.358   8.062  1.00 13.45           C
ATOM   2246  H   MET A 167      40.940  61.448   5.228  1.00 11.43           H
ATOM   2247  HA  MET A 167      40.300  58.711   4.257  1.00 14.82           H
ATOM   2248  HB2 MET A 167      39.539  59.224   6.506  1.00 13.77           H
ATOM   2249  HB3 MET A 167      38.760  60.715   5.962  1.00 13.77           H
ATOM   2250  HG2 MET A 167      37.245  59.364   4.491  1.00 11.08           H
ATOM   2251  HG3 MET A 167      37.954  57.888   5.154  1.00 11.08           H
ATOM   2252  HE1 MET A 167      36.968  58.207   8.944  1.00 16.14           H
ATOM   2253  HE2 MET A 167      38.032  57.415   7.761  1.00 16.14           H
ATOM   2254  HE3 MET A 167      38.361  59.074   8.313  1.00 16.14           H
ATOM   2255  N   PRO A 168      39.727  59.978   2.040  1.00 10.59           N
ATOM   2256  CA  PRO A 168      39.453  60.811   0.889  1.00  8.93           C
ATOM   2257  C   PRO A 168      37.973  60.817   0.509  1.00 12.35           C
ATOM   2258  O   PRO A 168      37.240  59.860   0.754  1.00  8.80           O
ATOM   2259  CB  PRO A 168      40.310  60.197  -0.228  1.00  9.35           C
ATOM   2260  CG  PRO A 168      40.418  58.729   0.166  1.00  8.88           C
ATOM   2261  CD  PRO A 168      40.548  58.834   1.684  1.00  8.90           C
ATOM   2262  HA  PRO A 168      39.836  61.813   1.057  1.00 10.72           H
ATOM   2263  HB2 PRO A 168      39.933  60.341  -1.238  1.00 11.22           H
ATOM   2264  HB3 PRO A 168      41.302  60.643  -0.143  1.00 11.22           H
ATOM   2265  HG2 PRO A 168      39.526  58.184  -0.144  1.00 10.65           H
ATOM   2266  HG3 PRO A 168      41.316  58.267  -0.241  1.00 10.65           H
ATOM   2267  HD2 PRO A 168      40.166  57.924   2.128  1.00 10.68           H
ATOM   2268  HD3 PRO A 168      41.590  59.021   1.948  1.00 10.68           H
ATOM   2269  N   ASP A 169      37.574  61.888  -0.172  1.00 11.10           N
ATOM   2270  CA  ASP A 169      36.420  61.863  -1.043  1.00 12.87           C
ATOM   2271  C   ASP A 169      36.551  60.683  -2.012  1.00 13.98           C
ATOM   2272  O   ASP A 169      37.649  60.344  -2.453  1.00  9.39           O
ATOM   2273  CB  ASP A 169      36.393  63.148  -1.866  1.00  9.06           C
ATOM   2274  CG  ASP A 169      35.199  63.229  -2.800  1.00  9.28           C
ATOM   2275  OD1 ASP A 169      34.128  62.680  -2.469  1.00  8.57           O
ATOM   2276  OD2 ASP A 169      35.361  63.875  -3.848  1.00 10.42           O1-
ATOM   2277  H   ASP A 169      38.225  62.649  -0.299  1.00 13.32           H
ATOM   2278  HA  ASP A 169      35.510  61.788  -0.446  1.00 15.45           H
ATOM   2279  HB2 ASP A 169      36.318  63.981  -1.180  1.00 10.87           H
ATOM   2280  HB3 ASP A 169      37.316  63.292  -2.426  1.00 10.87           H
ATOM   2281  N   GLU A 170      35.421  60.071  -2.354  1.00 13.03           N
ATOM   2282  CA  GLU A 170      35.365  58.957  -3.286  1.00 13.27           C
ATOM   2283  C   GLU A 170      34.664  59.329  -4.602  1.00  8.58           C
ATOM   2284  O   GLU A 170      34.663  58.517  -5.528  1.00  9.77           O
ATOM   2285  CB  GLU A 170      34.731  57.746  -2.589  1.00 11.21           C
ATOM   2286  CG  GLU A 170      35.567  57.314  -1.371  1.00 12.98           C
ATOM   2287  CD  GLU A 170      35.018  56.084  -0.658  1.00 13.24           C
ATOM   2288  OE1 GLU A 170      34.269  55.317  -1.295  1.00  9.47           O
ATOM   2289  OE2 GLU A 170      35.381  55.885   0.520  1.00 11.85           O1-
ATOM   2290  H   GLU A 170      34.545  60.411  -1.977  1.00 15.63           H
ATOM   2291  HA  GLU A 170      36.379  58.664  -3.555  1.00 15.93           H
ATOM   2292  HB2 GLU A 170      33.720  57.985  -2.259  1.00 13.45           H
ATOM   2293  HB3 GLU A 170      34.675  56.924  -3.300  1.00 13.45           H
ATOM   2294  HG2 GLU A 170      36.578  57.081  -1.710  1.00 15.58           H
ATOM   2295  HG3 GLU A 170      35.678  58.116  -0.641  1.00 15.58           H
ATOM   2296  N   ALA A 171      34.055  60.520  -4.698  1.00 10.43           N
ATOM   2297  CA  ALA A 171      33.325  60.955  -5.887  1.00  7.77           C
ATOM   2298  C   ALA A 171      34.217  61.689  -6.894  1.00 11.96           C
ATOM   2299  O   ALA A 171      34.234  61.343  -8.072  1.00 11.03           O
ATOM   2300  CB  ALA A 171      32.150  61.831  -5.472  1.00 12.13           C
ATOM   2301  H   ALA A 171      34.067  61.142  -3.899  1.00 12.52           H
ATOM   2302  HA  ALA A 171      32.910  60.074  -6.378  1.00  9.33           H
ATOM   2303  HB1 ALA A 171      31.642  62.201  -6.358  1.00 14.55           H
ATOM   2304  HB2 ALA A 171      31.452  61.239  -4.884  1.00 14.55           H
ATOM   2305  HB3 ALA A 171      32.504  62.680  -4.890  1.00 14.55           H
ATOM   2306  N   ASN A 172      34.906  62.743  -6.450  1.00 11.19           N
ATOM   2307  CA  ASN A 172      35.668  63.641  -7.312  1.00  8.76           C
ATOM   2308  C   ASN A 172      37.120  63.193  -7.469  1.00  8.25           C
ATOM   2309  O   ASN A 172      37.788  63.619  -8.405  1.00 11.24           O
ATOM   2310  CB  ASN A 172      35.636  65.064  -6.737  1.00  9.37           C
ATOM   2311  CG  ASN A 172      34.218  65.605  -6.593  1.00 11.80           C
ATOM   2312  OD1 ASN A 172      33.560  65.885  -7.589  1.00 10.95           O
ATOM   2313  ND2 ASN A 172      33.757  65.794  -5.362  1.00 10.69           N
ATOM   2314  H   ASN A 172      34.844  62.985  -5.469  1.00 13.42           H
ATOM   2315  HA  ASN A 172      35.209  63.659  -8.301  1.00 10.51           H
ATOM   2316  HB2 ASN A 172      36.177  65.109  -5.794  1.00 11.24           H
ATOM   2317  HB3 ASN A 172      36.151  65.687  -7.466  1.00 11.24           H
ATOM   2318 HD21 ASN A 172      32.828  66.160  -5.226  1.00 12.83           H
ATOM   2319 HD22 ASN A 172      34.318  65.501  -4.571  1.00 12.83           H
ATOM   2320  N   SER A 173      37.636  62.419  -6.512  1.00  9.12           N
ATOM   2321  CA  SER A 173      39.044  62.038  -6.464  1.00 11.80           C
ATOM   2322  C   SER A 173      39.416  61.151  -7.646  1.00 10.40           C
ATOM   2323  O   SER A 173      38.666  60.253  -8.007  1.00  8.47           O
ATOM   2324  CB  SER A 173      39.313  61.300  -5.153  1.00 11.43           C
ATOM   2325  OG  SER A 173      39.180  62.208  -4.080  1.00 46.16           O
ATOM   2326  H   SER A 173      37.055  62.157  -5.727  1.00 10.95           H
ATOM   2327  HA  SER A 173      39.663  62.933  -6.484  1.00 14.16           H
ATOM   2328  HB2 SER A 173      38.602  60.480  -5.031  1.00 13.72           H
ATOM   2329  HB3 SER A 173      40.333  60.915  -5.160  1.00 13.72           H
ATOM   2330  HG  SER A 173      39.245  61.722  -3.253  1.00 55.39           H
ATOM   2331  N   HIS A 174      40.581  61.386  -8.248  1.00  9.75           N
ATOM   2332  CA  HIS A 174      41.151  60.490  -9.235  1.00 10.69           C
ATOM   2333  C   HIS A 174      41.804  59.311  -8.506  1.00  8.84           C
ATOM   2334  O   HIS A 174      42.410  59.498  -7.452  1.00  8.78           O
ATOM   2335  CB  HIS A 174      42.161  61.267 -10.078  1.00 15.07           C
ATOM   2336  CG  HIS A 174      42.421  60.572 -11.383  1.00 10.31           C
ATOM   2337  ND1 HIS A 174      43.095  59.359 -11.513  1.00 11.01           N
ATOM   2338  CD2 HIS A 174      41.965  60.974 -12.604  1.00  8.82           C
ATOM   2339  CE1 HIS A 174      42.990  59.037 -12.809  1.00 12.02           C
ATOM   2340  NE2 HIS A 174      42.353  60.001 -13.486  1.00 10.48           N
ATOM   2341  H   HIS A 174      41.155  62.149  -7.923  1.00 11.70           H
ATOM   2342  HA  HIS A 174      40.360  60.131  -9.896  1.00 12.82           H
ATOM   2343  HB2 HIS A 174      43.095  61.382  -9.525  1.00 18.09           H
ATOM   2344  HB3 HIS A 174      41.765  62.258 -10.298  1.00 18.09           H
ATOM   2345  HD2 HIS A 174      41.373  61.851 -12.823  1.00 10.59           H
ATOM   2346  HE1 HIS A 174      43.377  58.130 -13.252  1.00 14.43           H
ATOM   2347  HE2 HIS A 174      42.147  59.977 -14.477  1.00 12.57           H
ATOM   2348  N   TRP A 175      41.700  58.099  -9.062  1.00  9.78           N
ATOM   2349  CA  TRP A 175      42.248  56.888  -8.461  1.00 11.39           C
ATOM   2350  C   TRP A 175      43.752  57.041  -8.241  1.00 10.57           C
ATOM   2351  O   TRP A 175      44.266  56.529  -7.249  1.00 10.30           O
ATOM   2352  CB  TRP A 175      41.917  55.656  -9.318  1.00 10.71           C
ATOM   2353  CG  TRP A 175      42.769  55.437 -10.531  1.00 10.90           C
ATOM   2354  CD1 TRP A 175      42.461  55.792 -11.796  1.00 11.73           C
ATOM   2355  CD2 TRP A 175      44.085  54.808 -10.609  1.00 10.24           C
ATOM   2356  NE1 TRP A 175      43.480  55.424 -12.645  1.00  9.99           N
ATOM   2357  CE2 TRP A 175      44.513  54.815 -11.969  1.00 10.70           C
ATOM   2358  CE3 TRP A 175      44.960  54.241  -9.657  1.00  8.95           C
ATOM   2359  CZ2 TRP A 175      45.745  54.279 -12.370  1.00 10.62           C
ATOM   2360  CZ3 TRP A 175      46.199  53.704 -10.048  1.00  8.46           C
ATOM   2361  CH2 TRP A 175      46.591  53.720 -11.399  1.00 10.82           C
ATOM   2362  H   TRP A 175      41.246  58.007  -9.959  1.00 11.74           H
ATOM   2363  HA  TRP A 175      41.771  56.758  -7.491  1.00 13.66           H
ATOM   2364  HB2 TRP A 175      42.037  54.776  -8.695  1.00 12.85           H
ATOM   2365  HB3 TRP A 175      40.870  55.709  -9.617  1.00 12.85           H
ATOM   2366  HD1 TRP A 175      41.552  56.284 -12.102  1.00 14.07           H
ATOM   2367  HE1 TRP A 175      43.447  55.589 -13.643  1.00 11.98           H
ATOM   2368  HE3 TRP A 175      44.671  54.214  -8.618  1.00 10.74           H
ATOM   2369  HZ2 TRP A 175      46.024  54.285 -13.412  1.00 12.75           H
ATOM   2370  HZ3 TRP A 175      46.851  53.267  -9.307  1.00 10.16           H
ATOM   2371  HH2 TRP A 175      47.538  53.287 -11.684  1.00 12.98           H
ATOM   2372  N   ARG A 176      44.455  57.759  -9.133  1.00  9.29           N
ATOM   2373  CA  ARG A 176      45.879  58.034  -8.979  1.00  8.52           C
ATOM   2374  C   ARG A 176      46.162  58.781  -7.676  1.00  9.60           C
ATOM   2375  O   ARG A 176      47.114  58.436  -6.985  1.00 11.10           O
ATOM   2376  CB  ARG A 176      46.418  58.798 -10.195  1.00 11.10           C
ATOM   2377  CG  ARG A 176      46.473  57.883 -11.429  1.00 12.02           C
ATOM   2378  CD  ARG A 176      46.375  58.682 -12.721  1.00 11.02           C
ATOM   2379  NE  ARG A 176      47.476  59.635 -12.841  1.00 11.42           N
ATOM   2380  CZ  ARG A 176      47.614  60.495 -13.847  1.00 12.58           C
ATOM   2381  NH1 ARG A 176      46.751  60.494 -14.853  1.00 11.35           N
ATOM   2382  NH2 ARG A 176      48.617  61.361 -13.840  1.00 12.10           N1+
ATOM   2383  H   ARG A 176      43.981  58.142  -9.941  1.00 11.15           H
ATOM   2384  HA  ARG A 176      46.408  57.081  -8.918  1.00 10.23           H
ATOM   2385  HB2 ARG A 176      45.811  59.687 -10.382  1.00 13.32           H
ATOM   2386  HB3 ARG A 176      47.438  59.120  -9.970  1.00 13.32           H
ATOM   2387  HG2 ARG A 176      47.379  57.274 -11.414  1.00 14.43           H
ATOM   2388  HG3 ARG A 176      45.612  57.219 -11.423  1.00 14.43           H
ATOM   2389  HD2 ARG A 176      46.401  57.988 -13.561  1.00 13.22           H
ATOM   2390  HD3 ARG A 176      45.444  59.238 -12.746  1.00 13.22           H
ATOM   2391  HE  ARG A 176      48.149  59.665 -12.090  1.00 13.71           H
ATOM   2392 HH11 ARG A 176      45.982  59.839 -14.864  1.00 13.61           H
ATOM   2393 HH12 ARG A 176      46.861  61.147 -15.614  1.00 13.61           H
ATOM   2394 HH21 ARG A 176      49.272  61.354 -13.071  1.00 14.52           H
ATOM   2395 HH22 ARG A 176      48.724  62.009 -14.611  1.00 14.52           H
ATOM   2396  N   ASN A 177      45.337  59.766  -7.313  1.00  9.54           N
ATOM   2397  CA  ASN A 177      45.523  60.522  -6.073  1.00  8.95           C
ATOM   2398  C   ASN A 177      45.019  59.796  -4.831  1.00 10.91           C
ATOM   2399  O   ASN A 177      45.571  60.008  -3.749  1.00  8.17           O
ATOM   2400  CB  ASN A 177      44.911  61.913  -6.180  1.00  6.14           C
ATOM   2401  CG  ASN A 177      45.601  62.759  -7.232  1.00 11.33           C
ATOM   2402  OD1 ASN A 177      46.779  62.572  -7.517  1.00 10.77           O
ATOM   2403  ND2 ASN A 177      44.892  63.752  -7.751  1.00 13.93           N
ATOM   2404  H   ASN A 177      44.533  59.977  -7.887  1.00 11.45           H
ATOM   2405  HA  ASN A 177      46.595  60.660  -5.935  1.00 10.74           H
ATOM   2406  HB2 ASN A 177      43.839  61.847  -6.372  1.00  7.37           H
ATOM   2407  HB3 ASN A 177      45.078  62.401  -5.221  1.00  7.37           H
ATOM   2408 HD21 ASN A 177      45.320  64.395  -8.395  1.00 16.71           H
ATOM   2409 HD22 ASN A 177      43.934  63.890  -7.463  1.00 16.71           H
ATOM   2410  N   VAL A 178      44.004  58.937  -4.978  1.00  9.96           N
ATOM   2411  CA  VAL A 178      43.589  58.034  -3.909  1.00 11.14           C
ATOM   2412  C   VAL A 178      44.779  57.131  -3.554  1.00  9.82           C
ATOM   2413  O   VAL A 178      45.089  56.965  -2.376  1.00  8.83           O
ATOM   2414  CB  VAL A 178      42.339  57.222  -4.312  1.00 12.23           C
ATOM   2415  CG1 VAL A 178      41.975  56.214  -3.213  1.00 10.86           C
ATOM   2416  CG2 VAL A 178      41.110  58.115  -4.555  1.00 13.76           C
ATOM   2417  H   VAL A 178      43.567  58.836  -5.883  1.00 11.95           H
ATOM   2418  HA  VAL A 178      43.333  58.634  -3.035  1.00 13.37           H
ATOM   2419  HB  VAL A 178      42.549  56.667  -5.226  1.00 14.68           H
ATOM   2420 HG11 VAL A 178      41.112  55.635  -3.535  1.00 13.03           H
ATOM   2421 HG12 VAL A 178      42.794  55.519  -3.031  1.00 13.03           H
ATOM   2422 HG13 VAL A 178      41.734  56.742  -2.289  1.00 13.03           H
ATOM   2423 HG21 VAL A 178      40.266  57.501  -4.870  1.00 16.51           H
ATOM   2424 HG22 VAL A 178      40.843  58.647  -3.642  1.00 16.51           H
ATOM   2425 HG23 VAL A 178      41.311  58.842  -5.336  1.00 16.51           H
ATOM   2426  N   LEU A 179      45.451  56.562  -4.568  1.00  9.74           N
ATOM   2427  CA  LEU A 179      46.643  55.752  -4.367  1.00  9.29           C
ATOM   2428  C   LEU A 179      47.775  56.578  -3.760  1.00 11.18           C
ATOM   2429  O   LEU A 179      48.439  56.084  -2.853  1.00 10.97           O
ATOM   2430  CB  LEU A 179      47.076  55.066  -5.670  1.00  9.40           C
ATOM   2431  CG  LEU A 179      48.382  54.246  -5.517  1.00 12.31           C
ATOM   2432  CD1 LEU A 179      48.250  53.112  -4.481  1.00 11.45           C
ATOM   2433  CD2 LEU A 179      48.758  53.659  -6.877  1.00 13.99           C
ATOM   2434  H   LEU A 179      45.142  56.722  -5.517  1.00 11.68           H
ATOM   2435  HA  LEU A 179      46.371  54.972  -3.655  1.00 11.15           H
ATOM   2436  HB2 LEU A 179      46.274  54.405  -6.002  1.00 11.28           H
ATOM   2437  HB3 LEU A 179      47.228  55.827  -6.436  1.00 11.28           H
ATOM   2438  HG  LEU A 179      49.197  54.900  -5.209  1.00 14.77           H
ATOM   2439 HD11 LEU A 179      49.199  52.586  -4.394  1.00 13.74           H
ATOM   2440 HD12 LEU A 179      47.999  53.505  -3.498  1.00 13.74           H
ATOM   2441 HD13 LEU A 179      47.477  52.409  -4.792  1.00 13.74           H
ATOM   2442 HD21 LEU A 179      49.693  53.108  -6.789  1.00 16.79           H
ATOM   2443 HD22 LEU A 179      47.976  52.983  -7.222  1.00 16.79           H
ATOM   2444 HD23 LEU A 179      48.889  54.465  -7.601  1.00 16.79           H
ATOM   2445  N   LEU A 180      48.002  57.804  -4.253  1.00  8.42           N
ATOM   2446  CA  LEU A 180      49.059  58.683  -3.761  1.00  8.41           C
ATOM   2447  C   LEU A 180      48.906  58.910  -2.254  1.00  9.64           C
ATOM   2448  O   LEU A 180      49.869  58.713  -1.517  1.00 11.95           O
ATOM   2449  CB  LEU A 180      49.048  60.006  -4.542  1.00  6.77           C
ATOM   2450  CG  LEU A 180      50.208  60.956  -4.187  1.00  9.13           C
ATOM   2451  CD1 LEU A 180      51.507  60.410  -4.792  1.00 11.70           C
ATOM   2452  CD2 LEU A 180      49.904  62.360  -4.722  1.00 13.05           C
ATOM   2453  H   LEU A 180      47.418  58.148  -5.003  1.00 10.10           H
ATOM   2454  HA  LEU A 180      50.010  58.183  -3.931  1.00 10.09           H
ATOM   2455  HB2 LEU A 180      49.065  59.804  -5.614  1.00  8.12           H
ATOM   2456  HB3 LEU A 180      48.113  60.517  -4.313  1.00  8.12           H
ATOM   2457  HG  LEU A 180      50.328  61.019  -3.105  1.00 10.96           H
ATOM   2458 HD11 LEU A 180      52.316  61.109  -4.611  1.00 14.04           H
ATOM   2459 HD12 LEU A 180      51.765  59.458  -4.334  1.00 14.04           H
ATOM   2460 HD13 LEU A 180      51.398  60.278  -5.869  1.00 14.04           H
ATOM   2461 HD21 LEU A 180      50.718  63.039  -4.473  1.00 15.66           H
ATOM   2462 HD22 LEU A 180      49.787  62.320  -5.805  1.00 15.66           H
ATOM   2463 HD23 LEU A 180      48.985  62.739  -4.275  1.00 15.66           H
ATOM   2464  N   GLN A 181      47.713  59.302  -1.792  1.00  8.45           N
ATOM   2465  CA  GLN A 181      47.495  59.622  -0.384  1.00 11.17           C
ATOM   2466  C   GLN A 181      47.540  58.368   0.489  1.00  9.84           C
ATOM   2467  O   GLN A 181      48.048  58.449   1.605  1.00  9.28           O
ATOM   2468  CB  GLN A 181      46.238  60.491  -0.205  1.00  7.86           C
ATOM   2469  CG  GLN A 181      44.892  59.786  -0.415  1.00  9.12           C
ATOM   2470  CD  GLN A 181      44.549  58.808   0.702  1.00 10.05           C
ATOM   2471  OE1 GLN A 181      44.802  59.055   1.879  1.00 10.62           O
ATOM   2472  NE2 GLN A 181      43.962  57.680   0.331  1.00  8.77           N
ATOM   2473  H   GLN A 181      46.946  59.441  -2.437  1.00 10.15           H
ATOM   2474  HA  GLN A 181      48.336  60.235  -0.065  1.00 13.41           H
ATOM   2475  HB2 GLN A 181      46.256  60.923   0.793  1.00  9.43           H
ATOM   2476  HB3 GLN A 181      46.290  61.315  -0.914  1.00  9.43           H
ATOM   2477  HG2 GLN A 181      44.134  60.569  -0.392  1.00 10.94           H
ATOM   2478  HG3 GLN A 181      44.864  59.298  -1.383  1.00 10.94           H
ATOM   2479 HE21 GLN A 181      43.797  57.490  -0.646  1.00 10.52           H
ATOM   2480 HE22 GLN A 181      43.682  57.014   1.037  1.00 10.52           H
ATOM   2481  N   LEU A 182      47.062  57.213  -0.014  1.00  9.08           N
ATOM   2482  CA  LEU A 182      47.156  55.950   0.701  1.00 10.58           C
ATOM   2483  C   LEU A 182      48.633  55.613   0.903  1.00 10.18           C
ATOM   2484  O   LEU A 182      49.039  55.274   2.008  1.00  9.35           O
ATOM   2485  CB  LEU A 182      46.400  54.832  -0.045  1.00  8.63           C
ATOM   2486  CG  LEU A 182      46.460  53.458   0.655  1.00  9.60           C
ATOM   2487  CD1 LEU A 182      45.705  53.454   1.998  1.00  9.12           C
ATOM   2488  CD2 LEU A 182      45.875  52.383  -0.275  1.00 10.16           C
ATOM   2489  H   LEU A 182      46.646  57.206  -0.935  1.00 10.90           H
ATOM   2490  HA  LEU A 182      46.688  56.090   1.672  1.00 12.70           H
ATOM   2491  HB2 LEU A 182      45.355  55.123  -0.160  1.00 10.36           H
ATOM   2492  HB3 LEU A 182      46.831  54.736  -1.041  1.00 10.36           H
ATOM   2493  HG  LEU A 182      47.502  53.199   0.850  1.00 11.52           H
ATOM   2494 HD11 LEU A 182      45.767  52.465   2.450  1.00 10.95           H
ATOM   2495 HD12 LEU A 182      46.152  54.170   2.687  1.00 10.95           H
ATOM   2496 HD13 LEU A 182      44.657  53.708   1.841  1.00 10.95           H
ATOM   2497 HD21 LEU A 182      45.950  51.403   0.198  1.00 12.19           H
ATOM   2498 HD22 LEU A 182      44.827  52.600  -0.485  1.00 12.19           H
ATOM   2499 HD23 LEU A 182      46.434  52.358  -1.211  1.00 12.19           H
ATOM   2500  N   THR A 183      49.432  55.734  -0.163  1.00  9.72           N
ATOM   2501  CA  THR A 183      50.856  55.428  -0.148  1.00  9.04           C
ATOM   2502  C   THR A 183      51.583  56.373   0.803  1.00  9.45           C
ATOM   2503  O   THR A 183      52.443  55.927   1.554  1.00 10.92           O
ATOM   2504  CB  THR A 183      51.441  55.468  -1.573  1.00 10.06           C
ATOM   2505  OG1 THR A 183      50.744  54.576  -2.415  1.00 10.00           O
ATOM   2506  CG2 THR A 183      52.907  55.033  -1.572  1.00 12.01           C
ATOM   2507  H   THR A 183      49.033  56.067  -1.028  1.00 11.66           H
ATOM   2508  HA  THR A 183      50.953  54.406   0.222  1.00 10.85           H
ATOM   2509  HB  THR A 183      51.359  56.480  -1.975  1.00 12.07           H
ATOM   2510  HG1 THR A 183      49.837  54.892  -2.487  1.00 12.00           H
ATOM   2511 HG21 THR A 183      53.301  55.062  -2.585  1.00 14.42           H
ATOM   2512 HG22 THR A 183      53.497  55.690  -0.946  1.00 14.42           H
ATOM   2513 HG23 THR A 183      52.984  54.013  -1.199  1.00 14.42           H
ATOM   2514  N   GLU A 184      51.262  57.668   0.779  1.00 10.35           N
ATOM   2515  CA  GLU A 184      51.916  58.655   1.625  1.00 11.59           C
ATOM   2516  C   GLU A 184      51.715  58.289   3.106  1.00 14.10           C
ATOM   2517  O   GLU A 184      52.684  58.183   3.854  1.00 11.09           O
ATOM   2518  CB  GLU A 184      51.370  60.047   1.276  1.00 12.28           C
ATOM   2519  CG  GLU A 184      52.230  61.151   1.889  1.00 13.57           C
ATOM   2520  CD  GLU A 184      53.619  61.269   1.260  1.00 15.94           C
ATOM   2521  OE1 GLU A 184      53.807  60.896   0.083  1.00 13.71           O
ATOM   2522  OE2 GLU A 184      54.509  61.725   1.997  1.00 16.14           O1-
ATOM   2523  H   GLU A 184      50.552  57.993   0.139  1.00 12.42           H
ATOM   2524  HA  GLU A 184      52.984  58.630   1.401  1.00 13.91           H
ATOM   2525  HB2 GLU A 184      51.326  60.180   0.195  1.00 14.73           H
ATOM   2526  HB3 GLU A 184      50.357  60.144   1.663  1.00 14.73           H
ATOM   2527  HG2 GLU A 184      51.714  62.092   1.700  1.00 16.29           H
ATOM   2528  HG3 GLU A 184      52.311  61.055   2.973  1.00 16.29           H
ATOM   2529  N   GLY A 185      50.463  58.019   3.493  1.00 10.83           N
ATOM   2530  CA  GLY A 185      50.043  57.539   4.805  1.00 13.53           C
ATOM   2531  C   GLY A 185      50.745  56.247   5.237  1.00 13.19           C
ATOM   2532  O   GLY A 185      51.344  56.170   6.315  1.00  9.24           O
ATOM   2533  H   GLY A 185      49.733  58.110   2.799  1.00 13.00           H
ATOM   2534  HA2 GLY A 185      50.161  58.298   5.563  1.00 16.24           H
ATOM   2535  HA3 GLY A 185      48.974  57.371   4.748  1.00 16.24           H
ATOM   2536  N   GLN A 186      50.651  55.211   4.404  1.00  9.46           N
ATOM   2537  CA  GLN A 186      51.162  53.897   4.753  1.00 11.58           C
ATOM   2538  C   GLN A 186      52.690  53.829   4.761  1.00 15.20           C
ATOM   2539  O   GLN A 186      53.261  53.088   5.553  1.00 13.08           O
ATOM   2540  CB  GLN A 186      50.559  52.822   3.852  1.00  8.68           C
ATOM   2541  CG  GLN A 186      49.051  52.639   4.115  1.00 12.28           C
ATOM   2542  CD  GLN A 186      48.618  51.207   3.836  1.00 14.82           C
ATOM   2543  OE1 GLN A 186      49.186  50.535   2.990  1.00 19.46           O
ATOM   2544  NE2 GLN A 186      47.598  50.720   4.526  1.00 14.26           N
ATOM   2545  H   GLN A 186      50.132  55.312   3.544  1.00 11.36           H
ATOM   2546  HA  GLN A 186      50.826  53.683   5.769  1.00 13.90           H
ATOM   2547  HB2 GLN A 186      50.727  53.078   2.803  1.00 10.41           H
ATOM   2548  HB3 GLN A 186      51.073  51.886   4.063  1.00 10.41           H
ATOM   2549  HG2 GLN A 186      48.793  52.906   5.140  1.00 14.74           H
ATOM   2550  HG3 GLN A 186      48.509  53.289   3.433  1.00 14.74           H
ATOM   2551 HE21 GLN A 186      47.119  51.308   5.193  1.00 17.11           H
ATOM   2552 HE22 GLN A 186      47.289  49.772   4.369  1.00 17.11           H
ATOM   2553  N   THR A 187      53.378  54.573   3.892  1.00 12.92           N
ATOM   2554  CA  THR A 187      54.837  54.579   3.879  1.00 10.67           C
ATOM   2555  C   THR A 187      55.371  55.132   5.201  1.00 13.01           C
ATOM   2556  O   THR A 187      56.301  54.572   5.777  1.00 11.56           O
ATOM   2557  CB  THR A 187      55.358  55.331   2.652  1.00 11.64           C
ATOM   2558  OG1 THR A 187      54.880  54.686   1.489  1.00 10.50           O
ATOM   2559  CG2 THR A 187      56.889  55.347   2.579  1.00 12.09           C
ATOM   2560  H   THR A 187      52.885  55.187   3.259  1.00 15.50           H
ATOM   2561  HA  THR A 187      55.154  53.539   3.787  1.00 12.80           H
ATOM   2562  HB  THR A 187      54.982  56.354   2.674  1.00 13.97           H
ATOM   2563  HG1 THR A 187      53.933  54.852   1.426  1.00 12.60           H
ATOM   2564 HG21 THR A 187      57.196  55.834   1.653  1.00 14.50           H
ATOM   2565 HG22 THR A 187      57.303  55.900   3.422  1.00 14.50           H
ATOM   2566 HG23 THR A 187      57.276  54.328   2.568  1.00 14.50           H
ATOM   2567  N   TRP A 188      54.758  56.206   5.702  1.00 12.38           N
ATOM   2568  CA  TRP A 188      55.105  56.747   7.002  1.00 13.74           C
ATOM   2569  C   TRP A 188      54.847  55.731   8.114  1.00 12.48           C
ATOM   2570  O   TRP A 188      55.728  55.531   8.942  1.00 12.96           O
ATOM   2571  CB  TRP A 188      54.314  58.017   7.239  1.00 14.43           C
ATOM   2572  CG  TRP A 188      54.674  58.787   8.457  1.00 16.16           C
ATOM   2573  CD1 TRP A 188      55.533  59.827   8.486  1.00 18.37           C
ATOM   2574  CD2 TRP A 188      54.287  58.533   9.839  1.00 11.19           C
ATOM   2575  NE1 TRP A 188      55.745  60.201   9.789  1.00 15.30           N
ATOM   2576  CE2 TRP A 188      55.034  59.417  10.666  1.00 17.92           C
ATOM   2577  CE3 TRP A 188      53.435  57.615  10.489  1.00 11.20           C
ATOM   2578  CZ2 TRP A 188      54.965  59.377  12.060  1.00 14.83           C
ATOM   2579  CZ3 TRP A 188      53.386  57.540  11.893  1.00 17.22           C
ATOM   2580  CH2 TRP A 188      54.151  58.417  12.678  1.00 17.58           C
ATOM   2581  H   TRP A 188      53.995  56.630   5.193  1.00 14.85           H
ATOM   2582  HA  TRP A 188      56.165  57.000   6.995  1.00 16.49           H
ATOM   2583  HB2 TRP A 188      54.451  58.666   6.377  1.00 17.31           H
ATOM   2584  HB3 TRP A 188      53.278  57.704   7.349  1.00 17.31           H
ATOM   2585  HD1 TRP A 188      56.042  60.242   7.627  1.00 22.05           H
ATOM   2586  HE1 TRP A 188      56.395  60.928  10.051  1.00 18.37           H
ATOM   2587  HE3 TRP A 188      52.830  56.946   9.899  1.00 13.44           H
ATOM   2588  HZ2 TRP A 188      55.562  60.062  12.636  1.00 17.79           H
ATOM   2589  HZ3 TRP A 188      52.740  56.821  12.373  1.00 20.66           H
ATOM   2590  HH2 TRP A 188      54.103  58.363  13.754  1.00 21.10           H
ATOM   2591  N   LEU A 189      53.676  55.073   8.126  1.00 12.23           N
ATOM   2592  CA  LEU A 189      53.357  54.057   9.130  1.00 13.84           C
ATOM   2593  C   LEU A 189      54.358  52.908   9.130  1.00 12.67           C
ATOM   2594  O   LEU A 189      54.747  52.457  10.202  1.00 12.86           O
ATOM   2595  CB  LEU A 189      51.949  53.480   8.926  1.00 13.87           C
ATOM   2596  CG  LEU A 189      50.784  54.378   9.367  1.00 10.54           C
ATOM   2597  CD1 LEU A 189      49.484  53.646   8.994  1.00 10.80           C
ATOM   2598  CD2 LEU A 189      50.828  54.633  10.883  1.00 12.52           C
ATOM   2599  H   LEU A 189      52.990  55.271   7.411  1.00 14.67           H
ATOM   2600  HA  LEU A 189      53.416  54.528  10.110  1.00 16.61           H
ATOM   2601  HB2 LEU A 189      51.831  53.243   7.869  1.00 16.65           H
ATOM   2602  HB3 LEU A 189      51.878  52.545   9.483  1.00 16.65           H
ATOM   2603  HG  LEU A 189      50.834  55.331   8.840  1.00 12.64           H
ATOM   2604 HD11 LEU A 189      48.621  54.236   9.287  1.00 12.96           H
ATOM   2605 HD12 LEU A 189      49.445  53.482   7.916  1.00 12.96           H
ATOM   2606 HD13 LEU A 189      49.435  52.685   9.507  1.00 12.96           H
ATOM   2607 HD21 LEU A 189      49.943  55.185  11.192  1.00 15.02           H
ATOM   2608 HD22 LEU A 189      50.859  53.686  11.420  1.00 15.02           H
ATOM   2609 HD23 LEU A 189      51.702  55.221  11.146  1.00 15.02           H
ATOM   2610  N   LYS A 190      54.778  52.423   7.957  1.00 10.23           N
ATOM   2611  CA  LYS A 190      55.758  51.344   7.886  1.00 11.80           C
ATOM   2612  C   LYS A 190      57.096  51.789   8.475  1.00 15.64           C
ATOM   2613  O   LYS A 190      57.705  51.038   9.232  1.00 13.76           O
ATOM   2614  CB  LYS A 190      55.898  50.816   6.455  1.00 14.05           C
ATOM   2615  CG  LYS A 190      56.774  49.551   6.414  1.00 15.03           C
ATOM   2616  CD  LYS A 190      56.994  49.090   4.967  1.00 22.95           C
ATOM   2617  CE  LYS A 190      57.559  47.671   4.838  1.00 40.20           C
ATOM   2618  NZ  LYS A 190      58.743  47.477   5.691  1.00 51.70           N1+
ATOM   2619  H   LYS A 190      54.432  52.831   7.100  1.00 12.28           H
ATOM   2620  HA  LYS A 190      55.380  50.528   8.507  1.00 14.16           H
ATOM   2621  HB2 LYS A 190      54.906  50.562   6.079  1.00 16.86           H
ATOM   2622  HB3 LYS A 190      56.322  51.591   5.815  1.00 16.86           H
ATOM   2623  HG2 LYS A 190      57.748  49.777   6.847  1.00 18.04           H
ATOM   2624  HG3 LYS A 190      56.300  48.755   6.992  1.00 18.04           H
ATOM   2625  HD2 LYS A 190      56.036  49.107   4.453  1.00 27.54           H
ATOM   2626  HD3 LYS A 190      57.672  49.785   4.467  1.00 27.54           H
ATOM   2627  HE2 LYS A 190      56.781  46.967   5.139  1.00 48.23           H
ATOM   2628  HE3 LYS A 190      57.820  47.469   3.797  1.00 48.23           H
ATOM   2629  HZ1 LYS A 190      59.200  46.611   5.449  1.00 62.04           H
ATOM   2630  HZ2 LYS A 190      59.378  48.250   5.556  1.00 62.04           H
ATOM   2631  HZ3 LYS A 190      58.452  47.447   6.659  1.00 62.04           H
ATOM   2632  N   GLN A 191      57.543  53.002   8.140  1.00 14.09           N
ATOM   2633  CA  GLN A 191      58.832  53.520   8.575  1.00 15.82           C
ATOM   2634  C   GLN A 191      58.875  53.755  10.092  1.00 19.56           C
ATOM   2635  O   GLN A 191      59.847  53.359  10.733  1.00 18.99           O
ATOM   2636  CB  GLN A 191      59.167  54.784   7.771  1.00 14.43           C
ATOM   2637  CG  GLN A 191      60.521  55.393   8.159  1.00 29.81           C
ATOM   2638  CD  GLN A 191      60.914  56.576   7.274  1.00 30.26           C
ATOM   2639  OE1 GLN A 191      60.237  56.924   6.310  1.00 37.63           O
ATOM   2640  NE2 GLN A 191      62.042  57.203   7.592  1.00 44.63           N
ATOM   2641  H   GLN A 191      56.987  53.575   7.521  1.00 16.91           H
ATOM   2642  HA  GLN A 191      59.585  52.769   8.333  1.00 18.99           H
ATOM   2643  HB2 GLN A 191      59.199  54.523   6.715  1.00 17.32           H
ATOM   2644  HB3 GLN A 191      58.382  55.528   7.919  1.00 17.32           H
ATOM   2645  HG2 GLN A 191      60.496  55.725   9.197  1.00 35.77           H
ATOM   2646  HG3 GLN A 191      61.290  54.623   8.067  1.00 35.77           H
ATOM   2647 HE21 GLN A 191      62.576  56.904   8.392  1.00 53.56           H
ATOM   2648 HE22 GLN A 191      62.336  57.985   7.030  1.00 53.56           H
ATOM   2649  N   PHE A 192      57.863  54.431  10.654  1.00 14.73           N
ATOM   2650  CA  PHE A 192      57.893  54.921  12.033  1.00 13.59           C
ATOM   2651  C   PHE A 192      57.131  54.041  13.029  1.00 18.36           C
ATOM   2652  O   PHE A 192      57.559  53.950  14.181  1.00 20.98           O
ATOM   2653  CB  PHE A 192      57.398  56.371  12.075  1.00 15.97           C
ATOM   2654  CG  PHE A 192      58.333  57.331  11.367  1.00 16.81           C
ATOM   2655  CD1 PHE A 192      58.040  57.785  10.067  1.00 11.93           C
ATOM   2656  CD2 PHE A 192      59.530  57.737  11.986  1.00 16.48           C
ATOM   2657  CE1 PHE A 192      58.921  58.641   9.391  1.00 18.32           C
ATOM   2658  CE2 PHE A 192      60.413  58.601  11.312  1.00 23.31           C
ATOM   2659  CZ  PHE A 192      60.112  59.047  10.014  1.00 22.43           C
ATOM   2660  H   PHE A 192      57.097  54.735  10.069  1.00 17.68           H
ATOM   2661  HA  PHE A 192      58.931  54.936  12.366  1.00 16.31           H
ATOM   2662  HB2 PHE A 192      56.402  56.427  11.634  1.00 19.16           H
ATOM   2663  HB3 PHE A 192      57.320  56.680  13.119  1.00 19.16           H
ATOM   2664  HD1 PHE A 192      57.134  57.475   9.576  1.00 14.32           H
ATOM   2665  HD2 PHE A 192      59.776  57.382  12.975  1.00 19.78           H
ATOM   2666  HE1 PHE A 192      58.689  58.974   8.388  1.00 21.98           H
ATOM   2667  HE2 PHE A 192      61.328  58.918  11.790  1.00 27.97           H
ATOM   2668  HZ  PHE A 192      60.790  59.709   9.495  1.00 26.91           H
ATOM   2669  N   MET A 193      56.011  53.431  12.623  1.00 15.57           N
ATOM   2670  CA  MET A 193      55.168  52.595  13.484  1.00 15.01           C
ATOM   2671  C   MET A 193      55.410  51.119  13.210  1.00 19.30           C
ATOM   2672  O   MET A 193      54.855  50.270  13.906  1.00 13.99           O
ATOM   2673  CB  MET A 193      53.675  52.947  13.354  1.00 16.20           C
ATOM   2674  CG  MET A 193      53.286  54.292  13.968  1.00 21.25           C
ATOM   2675  SD  MET A 193      53.554  54.410  15.769  1.00 27.39           S
ATOM   2676  CE  MET A 193      54.905  55.581  15.648  1.00 21.58           C
ATOM   2677  H   MET A 193      55.719  53.538  11.661  1.00 18.69           H
ATOM   2678  HA  MET A 193      55.447  52.760  14.524  1.00 18.01           H
ATOM   2679  HB2 MET A 193      53.393  52.958  12.303  1.00 19.44           H
ATOM   2680  HB3 MET A 193      53.083  52.178  13.850  1.00 19.44           H
ATOM   2681  HG2 MET A 193      53.851  55.072  13.459  1.00 25.50           H
ATOM   2682  HG3 MET A 193      52.231  54.470  13.765  1.00 25.50           H
ATOM   2683  HE1 MET A 193      55.347  55.692  16.634  1.00 25.89           H
ATOM   2684  HE2 MET A 193      55.651  55.201  14.957  1.00 25.89           H
ATOM   2685  HE3 MET A 193      54.534  56.536  15.275  1.00 25.89           H
ATOM   2686  N   ASN A 194      55.935  50.585  12.193  1.00 12.15           N
ATOM   2687  CA  ASN A 194      56.199  49.250  11.636  1.00 19.57           C
ATOM   2688  C   ASN A 194      54.921  48.426  11.520  1.00 19.08           C
ATOM   2689  O   ASN A 194      54.786  47.313  11.994  1.00 14.34           O
ATOM   2690  CB  ASN A 194      57.259  48.593  12.541  1.00 20.62           C
ATOM   2691  CG  ASN A 194      57.686  47.245  12.023  1.00 25.99           C
ATOM   2692  OD1 ASN A 194      57.861  47.012  10.843  1.00 25.33           O
ATOM   2693  ND2 ASN A 194      57.823  46.326  12.992  1.00 32.46           N
ATOM   2694  H   ASN A 194      56.247  51.306  11.546  1.00 14.58           H
ATOM   2695  HA  ASN A 194      56.589  49.349  10.621  1.00 23.48           H
ATOM   2696  HB2 ASN A 194      56.862  48.497  13.555  1.00 24.74           H
ATOM   2697  HB3 ASN A 194      58.148  49.221  12.597  1.00 24.74           H
ATOM   2698 HD21 ASN A 194      57.656  46.617  13.942  1.00 38.96           H
ATOM   2699  N   VAL A 195      53.878  49.082  10.973  1.00 15.17           N
ATOM   2700  CA  VAL A 195      52.566  48.478  10.743  1.00 16.75           C
ATOM   2701  C   VAL A 195      52.039  48.927   9.388  1.00 15.32           C
ATOM   2702  O   VAL A 195      52.313  50.043   8.947  1.00 12.04           O
ATOM   2703  CB  VAL A 195      51.541  48.804  11.854  1.00 15.79           C
ATOM   2704  CG1 VAL A 195      51.979  48.269  13.224  1.00 22.98           C
ATOM   2705  CG2 VAL A 195      51.237  50.304  11.966  1.00 16.46           C
ATOM   2706  H   VAL A 195      54.022  50.047  10.710  1.00 18.21           H
ATOM   2707  HA  VAL A 195      52.676  47.392  10.704  1.00 20.10           H
ATOM   2708  HB  VAL A 195      50.605  48.303  11.596  1.00 18.95           H
ATOM   2709 HG11 VAL A 195      51.185  48.421  13.954  1.00 27.57           H
ATOM   2710 HG12 VAL A 195      52.197  47.203  13.154  1.00 27.57           H
ATOM   2711 HG13 VAL A 195      52.866  48.798  13.557  1.00 27.57           H
ATOM   2712 HG21 VAL A 195      50.580  50.468  12.815  1.00 19.75           H
ATOM   2713 HG22 VAL A 195      52.158  50.861  12.118  1.00 19.75           H
ATOM   2714 HG23 VAL A 195      50.741  50.664  11.065  1.00 19.75           H
ATOM   2715  N   THR A 196      51.255  48.048   8.763  1.00 10.95           N
ATOM   2716  CA  THR A 196      50.513  48.293   7.535  1.00 14.13           C
ATOM   2717  C   THR A 196      49.077  47.840   7.771  1.00 13.14           C
ATOM   2718  O   THR A 196      48.845  46.633   7.836  1.00 14.52           O
ATOM   2719  CB  THR A 196      51.167  47.546   6.346  1.00 11.08           C
ATOM   2720  OG1 THR A 196      52.533  47.914   6.195  1.00 14.08           O
ATOM   2721  CG2 THR A 196      50.438  47.848   5.032  1.00 16.62           C
ATOM   2722  H   THR A 196      51.127  47.140   9.189  1.00 13.14           H
ATOM   2723  HA  THR A 196      50.527  49.359   7.343  1.00 16.96           H
ATOM   2724  HB  THR A 196      51.121  46.476   6.541  1.00 13.30           H
ATOM   2725  HG1 THR A 196      52.584  48.860   6.170  1.00 16.90           H
ATOM   2726 HG21 THR A 196      50.944  47.332   4.217  1.00 19.94           H
ATOM   2727 HG22 THR A 196      49.407  47.504   5.084  1.00 19.94           H
ATOM   2728 HG23 THR A 196      50.460  48.919   4.825  1.00 19.94           H
ATOM   2729  N   PRO A 197      48.104  48.765   7.860  1.00 12.61           N
ATOM   2730  CA  PRO A 197      46.711  48.384   8.008  1.00 13.07           C
ATOM   2731  C   PRO A 197      46.217  47.539   6.839  1.00 15.35           C
ATOM   2732  O   PRO A 197      46.553  47.791   5.685  1.00 15.28           O
ATOM   2733  CB  PRO A 197      45.944  49.709   8.052  1.00 10.45           C
ATOM   2734  CG  PRO A 197      46.970  50.687   8.618  1.00 12.42           C
ATOM   2735  CD  PRO A 197      48.268  50.207   7.977  1.00 14.18           C
ATOM   2736  HA  PRO A 197      46.561  47.888   8.967  1.00 15.68           H
ATOM   2737  HB2 PRO A 197      45.714  50.008   7.028  1.00 12.54           H
ATOM   2738  HB3 PRO A 197      45.028  49.669   8.641  1.00 12.54           H
ATOM   2739  HG2 PRO A 197      46.762  51.713   8.323  1.00 14.90           H
ATOM   2740  HG3 PRO A 197      47.007  50.597   9.700  1.00 14.90           H
ATOM   2741  HD2 PRO A 197      48.394  50.653   6.992  1.00 17.02           H
ATOM   2742  HD3 PRO A 197      49.088  50.465   8.648  1.00 17.02           H
ATOM   2743  N   THR A 198      45.384  46.554   7.168  1.00 14.85           N
ATOM   2744  CA  THR A 198      44.691  45.679   6.224  1.00 17.83           C
ATOM   2745  C   THR A 198      43.175  45.842   6.356  1.00 10.02           C
ATOM   2746  O   THR A 198      42.447  45.175   5.622  1.00 13.15           O
ATOM   2747  CB  THR A 198      45.068  44.205   6.442  1.00 19.05           C
ATOM   2748  OG1 THR A 198      44.611  43.768   7.701  1.00 14.86           O
ATOM   2749  CG2 THR A 198      46.564  43.935   6.312  1.00 15.96           C
ATOM   2750  H   THR A 198      45.197  46.412   8.149  1.00 17.83           H
ATOM   2751  HA  THR A 198      44.969  45.955   5.206  1.00 21.39           H
ATOM   2752  HB  THR A 198      44.556  43.618   5.677  1.00 22.86           H
ATOM   2753  HG1 THR A 198      44.593  44.519   8.302  1.00 17.84           H
ATOM   2754 HG21 THR A 198      46.750  42.873   6.461  1.00 19.15           H
ATOM   2755 HG22 THR A 198      46.889  44.220   5.317  1.00 19.15           H
ATOM   2756 HG23 THR A 198      47.122  44.492   7.064  1.00 19.15           H
ATOM   2757  N   ALA A 199      42.696  46.695   7.275  1.00 12.81           N
ATOM   2758  CA  ALA A 199      41.290  47.053   7.407  1.00  9.82           C
ATOM   2759  C   ALA A 199      41.126  48.550   7.141  1.00 11.57           C
ATOM   2760  O   ALA A 199      41.890  49.353   7.668  1.00 14.22           O
ATOM   2761  CB  ALA A 199      40.766  46.678   8.795  1.00 11.17           C
ATOM   2762  H   ALA A 199      43.348  47.193   7.864  1.00 15.37           H
ATOM   2763  HA  ALA A 199      40.705  46.492   6.689  1.00 11.78           H
ATOM   2764  HB1 ALA A 199      39.704  46.917   8.851  1.00 13.41           H
ATOM   2765  HB2 ALA A 199      40.894  45.612   8.971  1.00 13.41           H
ATOM   2766  HB3 ALA A 199      41.295  47.241   9.560  1.00 13.41           H
ATOM   2767  N   SER A 200      40.134  48.912   6.325  1.00  8.16           N
ATOM   2768  CA  SER A 200      39.845  50.296   5.964  1.00 10.84           C
ATOM   2769  C   SER A 200      38.566  50.777   6.655  1.00 12.16           C
ATOM   2770  O   SER A 200      37.644  50.001   6.905  1.00 13.72           O
ATOM   2771  CB  SER A 200      39.770  50.401   4.442  1.00 12.77           C
ATOM   2772  OG  SER A 200      39.625  51.744   4.060  1.00 14.74           O
ATOM   2773  H   SER A 200      39.543  48.196   5.926  1.00  9.80           H
ATOM   2774  HA  SER A 200      40.677  50.920   6.282  1.00 13.01           H
ATOM   2775  HB2 SER A 200      40.681  50.002   3.996  1.00 15.33           H
ATOM   2776  HB3 SER A 200      38.916  49.835   4.075  1.00 15.33           H
ATOM   2777  HG  SER A 200      40.384  52.245   4.375  1.00 17.68           H
ATOM   2778  N   TRP A 201      38.545  52.068   6.985  1.00  9.66           N
ATOM   2779  CA  TRP A 201      37.532  52.766   7.755  1.00  9.05           C
ATOM   2780  C   TRP A 201      37.212  54.059   7.000  1.00 12.60           C
ATOM   2781  O   TRP A 201      38.045  54.963   6.969  1.00 12.47           O
ATOM   2782  CB  TRP A 201      38.132  53.015   9.151  1.00  9.69           C
ATOM   2783  CG  TRP A 201      37.360  53.799  10.171  1.00 12.36           C
ATOM   2784  CD1 TRP A 201      37.643  55.065  10.558  1.00 21.23           C
ATOM   2785  CD2 TRP A 201      36.286  53.366  11.059  1.00 11.13           C
ATOM   2786  NE1 TRP A 201      36.725  55.493  11.491  1.00 12.11           N
ATOM   2787  CE2 TRP A 201      35.905  54.466  11.886  1.00 12.98           C
ATOM   2788  CE3 TRP A 201      35.642  52.132  11.294  1.00 11.62           C
ATOM   2789  CZ2 TRP A 201      34.924  54.359  12.877  1.00 10.63           C
ATOM   2790  CZ3 TRP A 201      34.698  51.999  12.327  1.00 16.28           C
ATOM   2791  CH2 TRP A 201      34.342  53.106  13.114  1.00 12.57           C
ATOM   2792  H   TRP A 201      39.340  52.627   6.713  1.00 11.59           H
ATOM   2793  HA  TRP A 201      36.632  52.157   7.842  1.00 10.86           H
ATOM   2794  HB2 TRP A 201      38.312  52.036   9.587  1.00 11.62           H
ATOM   2795  HB3 TRP A 201      39.091  53.514   9.015  1.00 11.62           H
ATOM   2796  HD1 TRP A 201      38.409  55.687  10.117  1.00 25.48           H
ATOM   2797  HE1 TRP A 201      36.734  56.425  11.891  1.00 14.53           H
ATOM   2798  HE3 TRP A 201      35.913  51.273  10.700  1.00 13.94           H
ATOM   2799  HZ2 TRP A 201      34.643  55.223  13.459  1.00 12.76           H
ATOM   2800  HZ3 TRP A 201      34.241  51.040  12.520  1.00 19.54           H
ATOM   2801  HH2 TRP A 201      33.607  52.994  13.888  1.00 15.08           H
ATOM   2802  N   ALA A 202      36.009  54.149   6.410  1.00 12.01           N
ATOM   2803  CA  ALA A 202      35.532  55.322   5.669  1.00 11.80           C
ATOM   2804  C   ALA A 202      34.091  55.668   6.083  1.00 10.91           C
ATOM   2805  O   ALA A 202      33.132  55.169   5.504  1.00 10.89           O
ATOM   2806  CB  ALA A 202      35.654  55.046   4.168  1.00 15.64           C
ATOM   2807  H   ALA A 202      35.393  53.349   6.443  1.00 14.41           H
ATOM   2808  HA  ALA A 202      36.162  56.181   5.906  1.00 14.16           H
ATOM   2809  HB1 ALA A 202      35.322  55.921   3.611  1.00 18.77           H
ATOM   2810  HB2 ALA A 202      36.694  54.841   3.913  1.00 18.77           H
ATOM   2811  HB3 ALA A 202      35.034  54.192   3.896  1.00 18.77           H
ATOM   2812  N   ILE A 203      33.942  56.517   7.108  1.00 12.28           N
ATOM   2813  CA  ILE A 203      32.687  56.785   7.810  1.00 13.45           C
ATOM   2814  C   ILE A 203      32.003  58.064   7.332  1.00 10.75           C
ATOM   2815  O   ILE A 203      30.826  58.246   7.629  1.00 11.71           O
ATOM   2816  CB  ILE A 203      32.831  56.792   9.353  1.00 11.79           C
ATOM   2817  CG1 ILE A 203      33.787  57.904   9.869  1.00 13.71           C
ATOM   2818  CG2 ILE A 203      33.064  55.355   9.867  1.00 12.87           C
ATOM   2819  CD1 ILE A 203      33.940  58.006  11.390  1.00 14.86           C
ATOM   2820  H   ILE A 203      34.774  56.918   7.516  1.00 14.74           H
ATOM   2821  HA  ILE A 203      32.031  55.956   7.576  1.00 16.14           H
ATOM   2822  HB  ILE A 203      31.847  57.059   9.736  1.00 14.14           H
ATOM   2823 HG12 ILE A 203      34.772  57.817   9.443  1.00 16.45           H
ATOM   2824 HG13 ILE A 203      33.413  58.867   9.522  1.00 16.45           H
ATOM   2825 HG21 ILE A 203      33.133  55.345  10.952  1.00 15.45           H
ATOM   2826 HG22 ILE A 203      32.211  54.739   9.585  1.00 15.45           H
ATOM   2827 HG23 ILE A 203      33.955  54.906   9.444  1.00 15.45           H
ATOM   2828 HD11 ILE A 203      34.691  58.758  11.618  1.00 17.84           H
ATOM   2829 HD12 ILE A 203      32.997  58.303  11.840  1.00 17.84           H
ATOM   2830 HD13 ILE A 203      34.267  57.060  11.813  1.00 17.84           H
ATOM   2831  N   ASP A 204      32.728  58.956   6.654  1.00 12.25           N
ATOM   2832  CA  ASP A 204      32.214  60.275   6.350  1.00 12.38           C
ATOM   2833  C   ASP A 204      32.166  60.701   4.855  1.00 12.97           C
ATOM   2834  O   ASP A 204      31.393  61.600   4.579  1.00 13.31           O
ATOM   2835  CB  ASP A 204      32.943  61.387   7.107  1.00 11.35           C
ATOM   2836  CG  ASP A 204      32.024  62.589   7.381  1.00 12.23           C
ATOM   2837  OD1 ASP A 204      32.531  63.713   7.544  1.00 11.78           O
ATOM   2838  OD2 ASP A 204      30.772  62.364   7.411  1.00 12.98           O1-
ATOM   2839  H   ASP A 204      33.699  58.781   6.563  1.00 14.70           H
ATOM   2840  HA  ASP A 204      31.124  60.353   6.674  1.00 14.85           H
ATOM   2841  HB2 ASP A 204      33.292  61.023   8.104  1.00 13.63           H
ATOM   2842  HB3 ASP A 204      33.858  61.717   6.592  1.00 13.63           H
ATOM   2843  N   PRO A 205      32.892  60.080   3.885  1.00 12.86           N
ATOM   2844  CA  PRO A 205      32.758  60.448   2.469  1.00 10.80           C
ATOM   2845  C   PRO A 205      31.316  60.296   1.985  1.00 14.91           C
ATOM   2846  O   PRO A 205      30.612  59.418   2.464  1.00 10.90           O
ATOM   2847  CB  PRO A 205      33.639  59.459   1.699  1.00 13.71           C
ATOM   2848  CG  PRO A 205      34.704  59.092   2.722  1.00 14.49           C
ATOM   2849  CD  PRO A 205      33.909  59.046   4.021  1.00 15.77           C
ATOM   2850  HA  PRO A 205      33.161  61.448   2.305  1.00 12.96           H
ATOM   2851  HB2 PRO A 205      33.049  58.563   1.492  1.00 16.46           H
ATOM   2852  HB3 PRO A 205      34.055  59.855   0.773  1.00 16.46           H
ATOM   2853  HG2 PRO A 205      35.120  58.107   2.522  1.00 17.39           H
ATOM   2854  HG3 PRO A 205      35.481  59.856   2.751  1.00 17.39           H
ATOM   2855  HD2 PRO A 205      33.440  58.068   4.133  1.00 18.93           H
ATOM   2856  HD3 PRO A 205      34.599  59.273   4.830  1.00 18.93           H
ATOM   2857  N   PHE A 206      30.875  61.129   1.040  1.00 12.33           N
ATOM   2858  CA  PHE A 206      29.446  61.386   0.839  1.00 10.27           C
ATOM   2859  C   PHE A 206      28.974  60.542  -0.376  1.00 11.24           C
ATOM   2860  O   PHE A 206      28.827  60.993  -1.487  1.00 10.97           O
ATOM   2861  CB  PHE A 206      29.135  62.873   0.606  1.00  9.61           C
ATOM   2862  CG  PHE A 206      29.992  63.842   1.374  1.00 10.91           C
ATOM   2863  CD1 PHE A 206      30.267  63.653   2.735  1.00  9.68           C
ATOM   2864  CD2 PHE A 206      30.510  64.974   0.720  1.00 13.32           C
ATOM   2865  CE1 PHE A 206      31.065  64.571   3.425  1.00 12.34           C
ATOM   2866  CE2 PHE A 206      31.312  65.883   1.412  1.00 12.45           C
ATOM   2867  CZ  PHE A 206      31.594  65.683   2.767  1.00  8.29           C
ATOM   2868  H   PHE A 206      31.522  61.798   0.689  1.00 14.79           H
ATOM   2869  HA  PHE A 206      28.862  61.043   1.738  1.00 12.33           H
ATOM   2870  HB2 PHE A 206      29.218  63.070  -0.477  1.00 11.53           H
ATOM   2871  HB3 PHE A 206      28.069  63.062   0.857  1.00 11.53           H
ATOM   2872  HD1 PHE A 206      29.886  62.783   3.268  1.00 11.61           H
ATOM   2873  HD2 PHE A 206      30.302  65.144  -0.326  1.00 15.99           H
ATOM   2874  HE1 PHE A 206      31.276  64.405   4.486  1.00 14.80           H
ATOM   2875  HE2 PHE A 206      31.738  66.747   0.902  1.00 14.94           H
ATOM   2876  HZ  PHE A 206      32.236  66.401   3.296  1.00  9.95           H
ATOM   2877  N   GLY A 207      28.741  59.253  -0.080  1.00 12.34           N
ATOM   2878  CA  GLY A 207      28.635  58.179  -1.069  1.00 13.42           C
ATOM   2879  C   GLY A 207      29.976  57.449  -1.207  1.00 11.27           C
ATOM   2880  O   GLY A 207      31.019  57.977  -0.816  1.00 10.69           O
ATOM   2881  H   GLY A 207      28.867  58.963   0.880  1.00 14.80           H
ATOM   2882  HA2 GLY A 207      27.883  57.465  -0.739  1.00 16.10           H
ATOM   2883  HA3 GLY A 207      28.340  58.585  -2.035  1.00 16.10           H
ATOM   2884  N   HIS A 208      29.946  56.227  -1.762  1.00 12.75           N
ATOM   2885  CA  HIS A 208      31.117  55.359  -1.839  1.00 10.64           C
ATOM   2886  C   HIS A 208      31.342  54.752  -3.219  1.00 10.62           C
ATOM   2887  O   HIS A 208      30.391  54.428  -3.932  1.00 11.86           O
ATOM   2888  CB  HIS A 208      31.016  54.253  -0.783  1.00 12.49           C
ATOM   2889  CG  HIS A 208      31.202  54.756   0.613  1.00 12.41           C
ATOM   2890  ND1 HIS A 208      32.403  55.053   1.209  1.00 12.82           N
ATOM   2891  CD2 HIS A 208      30.214  55.072   1.501  1.00 11.97           C
ATOM   2892  CE1 HIS A 208      32.142  55.512   2.438  1.00 11.48           C
ATOM   2893  NE2 HIS A 208      30.824  55.467   2.688  1.00 12.63           N
ATOM   2894  H   HIS A 208      29.069  55.866  -2.111  1.00 15.31           H
ATOM   2895  HA  HIS A 208      31.997  55.954  -1.616  1.00 12.77           H
ATOM   2896  HB2 HIS A 208      31.795  53.520  -0.969  1.00 14.99           H
ATOM   2897  HB3 HIS A 208      30.057  53.744  -0.861  1.00 14.99           H
ATOM   2898  HD1 HIS A 208      33.312  55.033   0.764  1.00 15.39           H
ATOM   2899  HD2 HIS A 208      29.153  54.980   1.331  1.00 14.36           H
ATOM   2900  HE1 HIS A 208      32.879  55.964   3.084  1.00 13.78           H
ATOM   2901  N   SER A 209      32.621  54.589  -3.572  1.00 10.62           N
ATOM   2902  CA  SER A 209      33.050  54.125  -4.883  1.00 10.97           C
ATOM   2903  C   SER A 209      33.732  52.758  -4.788  1.00  9.54           C
ATOM   2904  O   SER A 209      34.563  52.560  -3.897  1.00  8.82           O
ATOM   2905  CB  SER A 209      34.050  55.131  -5.458  1.00 10.07           C
ATOM   2906  OG  SER A 209      34.488  54.658  -6.717  1.00 10.03           O
ATOM   2907  H   SER A 209      33.342  54.848  -2.910  1.00 12.74           H
ATOM   2908  HA  SER A 209      32.189  54.091  -5.548  1.00 13.17           H
ATOM   2909  HB2 SER A 209      33.568  56.101  -5.565  1.00 12.09           H
ATOM   2910  HB3 SER A 209      34.914  55.230  -4.800  1.00 12.09           H
ATOM   2911  HG  SER A 209      35.028  55.346  -7.126  1.00 12.03           H
ATOM   2912  N   PRO A 210      33.499  51.855  -5.761  1.00 11.27           N
ATOM   2913  CA  PRO A 210      34.217  50.591  -5.841  1.00 10.15           C
ATOM   2914  C   PRO A 210      35.686  50.761  -6.256  1.00 12.34           C
ATOM   2915  O   PRO A 210      36.449  49.802  -6.157  1.00 10.52           O
ATOM   2916  CB  PRO A 210      33.473  49.788  -6.907  1.00  6.72           C
ATOM   2917  CG  PRO A 210      32.953  50.871  -7.846  1.00 10.33           C
ATOM   2918  CD  PRO A 210      32.547  51.960  -6.855  1.00  8.56           C
ATOM   2919  HA  PRO A 210      34.112  50.040  -4.907  1.00 12.18           H
ATOM   2920  HB2 PRO A 210      34.080  49.037  -7.413  1.00  8.06           H
ATOM   2921  HB3 PRO A 210      32.622  49.315  -6.424  1.00  8.06           H
ATOM   2922  HG2 PRO A 210      33.744  51.194  -8.525  1.00 12.39           H
ATOM   2923  HG3 PRO A 210      32.077  50.535  -8.401  1.00 12.39           H
ATOM   2924  HD2 PRO A 210      32.598  52.926  -7.354  1.00 10.27           H
ATOM   2925  HD3 PRO A 210      31.550  51.748  -6.475  1.00 10.27           H
ATOM   2926  N   THR A 211      36.127  51.961  -6.668  1.00  9.64           N
ATOM   2927  CA  THR A 211      37.561  52.233  -6.801  1.00  9.24           C
ATOM   2928  C   THR A 211      38.322  51.965  -5.490  1.00  8.76           C
ATOM   2929  O   THR A 211      39.501  51.615  -5.540  1.00 10.45           O
ATOM   2930  CB  THR A 211      37.780  53.665  -7.310  1.00 10.15           C
ATOM   2931  OG1 THR A 211      37.278  53.750  -8.626  1.00 11.36           O
ATOM   2932  CG2 THR A 211      39.254  54.075  -7.333  1.00  9.61           C
ATOM   2933  H   THR A 211      35.484  52.737  -6.750  1.00 11.56           H
ATOM   2934  HA  THR A 211      37.938  51.550  -7.565  1.00 11.09           H
ATOM   2935  HB  THR A 211      37.235  54.354  -6.664  1.00 12.18           H
ATOM   2936  HG1 THR A 211      36.555  54.385  -8.631  1.00 13.64           H
ATOM   2937 HG21 THR A 211      39.350  55.068  -7.764  1.00 11.53           H
ATOM   2938 HG22 THR A 211      39.658  54.106  -6.321  1.00 11.53           H
ATOM   2939 HG23 THR A 211      39.826  53.375  -7.940  1.00 11.53           H
ATOM   2940  N   MET A 212      37.681  52.144  -4.327  1.00 10.00           N
ATOM   2941  CA  MET A 212      38.345  51.925  -3.043  1.00 11.34           C
ATOM   2942  C   MET A 212      38.681  50.448  -2.822  1.00 13.28           C
ATOM   2943  O   MET A 212      39.865  50.169  -2.669  1.00 10.04           O
ATOM   2944  CB  MET A 212      37.556  52.506  -1.869  1.00  8.14           C
ATOM   2945  CG  MET A 212      37.277  54.003  -1.986  1.00 13.95           C
ATOM   2946  SD  MET A 212      38.709  55.089  -2.241  1.00 16.17           S
ATOM   2947  CE  MET A 212      39.527  54.967  -0.633  1.00 13.90           C
ATOM   2948  H   MET A 212      36.711  52.427  -4.325  1.00 12.01           H
ATOM   2949  HA  MET A 212      39.293  52.464  -3.076  1.00 13.61           H
ATOM   2950  HB2 MET A 212      36.605  51.990  -1.782  1.00  9.77           H
ATOM   2951  HB3 MET A 212      38.120  52.326  -0.954  1.00  9.77           H
ATOM   2952  HG2 MET A 212      36.568  54.175  -2.796  1.00 16.74           H
ATOM   2953  HG3 MET A 212      36.801  54.304  -1.058  1.00 16.74           H
ATOM   2954  HE1 MET A 212      40.404  55.611  -0.620  1.00 16.68           H
ATOM   2955  HE2 MET A 212      38.841  55.292   0.149  1.00 16.68           H
ATOM   2956  HE3 MET A 212      39.834  53.938  -0.451  1.00 16.68           H
ATOM   2957  N   PRO A 213      37.749  49.473  -2.881  1.00 11.41           N
ATOM   2958  CA  PRO A 213      38.145  48.074  -2.756  1.00  9.94           C
ATOM   2959  C   PRO A 213      39.091  47.635  -3.877  1.00 11.53           C
ATOM   2960  O   PRO A 213      39.954  46.800  -3.627  1.00  9.68           O
ATOM   2961  CB  PRO A 213      36.841  47.266  -2.786  1.00  8.70           C
ATOM   2962  CG  PRO A 213      35.845  48.201  -3.454  1.00 10.87           C
ATOM   2963  CD  PRO A 213      36.299  49.574  -2.965  1.00 13.17           C
ATOM   2964  HA  PRO A 213      38.595  47.911  -1.777  1.00 11.93           H
ATOM   2965  HB2 PRO A 213      36.912  46.293  -3.268  1.00 10.44           H
ATOM   2966  HB3 PRO A 213      36.530  47.126  -1.756  1.00 10.44           H
ATOM   2967  HG2 PRO A 213      35.898  48.081  -4.531  1.00 13.05           H
ATOM   2968  HG3 PRO A 213      34.837  48.007  -3.109  1.00 13.05           H
ATOM   2969  HD2 PRO A 213      35.969  50.326  -3.671  1.00 15.80           H
ATOM   2970  HD3 PRO A 213      35.886  49.760  -1.976  1.00 15.80           H
ATOM   2971  N   TYR A 214      39.005  48.224  -5.082  1.00 10.90           N
ATOM   2972  CA  TYR A 214      39.970  47.956  -6.142  1.00 10.68           C
ATOM   2973  C   TYR A 214      41.419  48.236  -5.713  1.00 14.17           C
ATOM   2974  O   TYR A 214      42.274  47.354  -5.828  1.00 11.26           O
ATOM   2975  CB  TYR A 214      39.625  48.743  -7.397  1.00 11.66           C
ATOM   2976  CG  TYR A 214      40.585  48.469  -8.534  1.00 11.40           C
ATOM   2977  CD1 TYR A 214      40.410  47.340  -9.355  1.00 19.01           C
ATOM   2978  CD2 TYR A 214      41.636  49.367  -8.785  1.00  9.50           C
ATOM   2979  CE1 TYR A 214      41.222  47.166 -10.488  1.00 20.11           C
ATOM   2980  CE2 TYR A 214      42.459  49.192  -9.905  1.00 11.13           C
ATOM   2981  CZ  TYR A 214      42.225  48.117 -10.782  1.00 16.09           C
ATOM   2982  OH  TYR A 214      42.971  47.986 -11.910  1.00 16.19           O
ATOM   2983  H   TYR A 214      38.283  48.911  -5.250  1.00 13.08           H
ATOM   2984  HA  TYR A 214      39.885  46.898  -6.389  1.00 12.81           H
ATOM   2985  HB2 TYR A 214      38.623  48.470  -7.706  1.00 14.00           H
ATOM   2986  HB3 TYR A 214      39.627  49.808  -7.181  1.00 14.00           H
ATOM   2987  HD1 TYR A 214      39.635  46.626  -9.121  1.00 22.81           H
ATOM   2988  HD2 TYR A 214      41.790  50.226  -8.152  1.00 11.40           H
ATOM   2989  HE1 TYR A 214      41.071  46.307 -11.127  1.00 24.13           H
ATOM   2990  HE2 TYR A 214      43.246  49.897 -10.128  1.00 13.36           H
ATOM   2991  HH  TYR A 214      42.571  47.384 -12.549  1.00 19.43           H
ATOM   2992  N   ILE A 215      41.695  49.456  -5.231  1.00 10.58           N
ATOM   2993  CA  ILE A 215      43.027  49.878  -4.792  1.00  9.33           C
ATOM   2994  C   ILE A 215      43.435  49.109  -3.533  1.00 10.01           C
ATOM   2995  O   ILE A 215      44.560  48.627  -3.448  1.00 10.31           O
ATOM   2996  CB  ILE A 215      43.071  51.412  -4.562  1.00  8.82           C
ATOM   2997  CG1 ILE A 215      42.858  52.148  -5.899  1.00 12.88           C
ATOM   2998  CG2 ILE A 215      44.397  51.862  -3.904  1.00  9.66           C
ATOM   2999  CD1 ILE A 215      42.726  53.665  -5.744  1.00 14.37           C
ATOM   3000  H   ILE A 215      40.941  50.128  -5.150  1.00 12.70           H
ATOM   3001  HA  ILE A 215      43.735  49.634  -5.586  1.00 11.19           H
ATOM   3002  HB  ILE A 215      42.254  51.678  -3.888  1.00 10.58           H
ATOM   3003 HG12 ILE A 215      43.697  51.933  -6.564  1.00 15.45           H
ATOM   3004 HG13 ILE A 215      41.952  51.789  -6.383  1.00 15.45           H
ATOM   3005 HG21 ILE A 215      44.401  52.938  -3.734  1.00 11.59           H
ATOM   3006 HG22 ILE A 215      44.527  51.390  -2.932  1.00 11.59           H
ATOM   3007 HG23 ILE A 215      45.236  51.598  -4.547  1.00 11.59           H
ATOM   3008 HD11 ILE A 215      42.420  54.091  -6.694  1.00 17.25           H
ATOM   3009 HD12 ILE A 215      41.965  53.893  -4.998  1.00 17.25           H
ATOM   3010 HD13 ILE A 215      43.677  54.113  -5.461  1.00 17.25           H
ATOM   3011  N   LEU A 216      42.536  49.024  -2.549  1.00  9.73           N
ATOM   3012  CA  LEU A 216      42.802  48.415  -1.248  1.00 11.03           C
ATOM   3013  C   LEU A 216      43.150  46.924  -1.392  1.00 12.11           C
ATOM   3014  O   LEU A 216      44.126  46.466  -0.804  1.00  9.63           O
ATOM   3015  CB  LEU A 216      41.596  48.621  -0.320  1.00 10.23           C
ATOM   3016  CG  LEU A 216      41.278  50.077   0.091  1.00 10.62           C
ATOM   3017  CD1 LEU A 216      39.931  50.072   0.827  1.00 12.58           C
ATOM   3018  CD2 LEU A 216      42.357  50.717   0.973  1.00 13.29           C
ATOM   3019  H   LEU A 216      41.626  49.440  -2.691  1.00 11.67           H
ATOM   3020  HA  LEU A 216      43.664  48.918  -0.810  1.00 13.24           H
ATOM   3021  HB2 LEU A 216      40.725  48.206  -0.828  1.00 12.27           H
ATOM   3022  HB3 LEU A 216      41.744  48.042   0.588  1.00 12.27           H
ATOM   3023  HG  LEU A 216      41.200  50.714  -0.785  1.00 12.75           H
ATOM   3024 HD11 LEU A 216      39.646  51.091   1.071  1.00 15.09           H
ATOM   3025 HD12 LEU A 216      39.156  49.637   0.196  1.00 15.09           H
ATOM   3026 HD13 LEU A 216      40.008  49.488   1.744  1.00 15.09           H
ATOM   3027 HD21 LEU A 216      42.084  51.747   1.200  1.00 15.95           H
ATOM   3028 HD22 LEU A 216      42.447  50.158   1.901  1.00 15.95           H
ATOM   3029 HD23 LEU A 216      43.314  50.721   0.454  1.00 15.95           H
ATOM   3030  N   GLN A 217      42.379  46.159  -2.177  1.00  9.22           N
ATOM   3031  CA  GLN A 217      42.615  44.732  -2.385  1.00 11.32           C
ATOM   3032  C   GLN A 217      43.964  44.495  -3.090  1.00 12.92           C
ATOM   3033  O   GLN A 217      44.611  43.484  -2.832  1.00 13.39           O
ATOM   3034  CB  GLN A 217      41.398  44.129  -3.111  1.00 14.54           C
ATOM   3035  CG  GLN A 217      41.402  42.597  -3.243  1.00 14.48           C
ATOM   3036  CD  GLN A 217      42.302  42.072  -4.353  1.00 17.14           C
ATOM   3037  OE1 GLN A 217      42.509  42.734  -5.364  1.00 16.35           O
ATOM   3038  NE2 GLN A 217      42.832  40.867  -4.184  1.00 19.98           N
ATOM   3039  H   GLN A 217      41.592  46.581  -2.652  1.00 11.07           H
ATOM   3040  HA  GLN A 217      42.668  44.262  -1.401  1.00 13.58           H
ATOM   3041  HB2 GLN A 217      40.501  44.404  -2.557  1.00 17.44           H
ATOM   3042  HB3 GLN A 217      41.317  44.579  -4.102  1.00 17.44           H
ATOM   3043  HG2 GLN A 217      41.654  42.132  -2.289  1.00 17.38           H
ATOM   3044  HG3 GLN A 217      40.385  42.311  -3.502  1.00 17.38           H
ATOM   3045 HE21 GLN A 217      42.633  40.343  -3.343  1.00 23.97           H
ATOM   3046 HE22 GLN A 217      43.422  40.471  -4.898  1.00 23.97           H
ATOM   3047  N   LYS A 218      44.419  45.434  -3.938  1.00 10.87           N
ATOM   3048  CA  LYS A 218      45.740  45.408  -4.583  1.00 11.96           C
ATOM   3049  C   LYS A 218      46.849  46.018  -3.700  1.00 13.90           C
ATOM   3050  O   LYS A 218      47.989  46.150  -4.130  1.00 13.23           O
ATOM   3051  CB  LYS A 218      45.654  46.106  -5.949  1.00  9.28           C
ATOM   3052  CG  LYS A 218      44.847  45.304  -6.978  1.00 15.12           C
ATOM   3053  CD  LYS A 218      44.595  46.143  -8.244  1.00 14.65           C
ATOM   3054  CE  LYS A 218      44.250  45.295  -9.471  1.00 14.93           C
ATOM   3055  NZ  LYS A 218      43.143  44.359  -9.221  1.00 14.36           N1+
ATOM   3056  H   LYS A 218      43.836  46.243  -4.110  1.00 13.04           H
ATOM   3057  HA  LYS A 218      46.023  44.371  -4.771  1.00 14.35           H
ATOM   3058  HB2 LYS A 218      45.242  47.110  -5.827  1.00 11.14           H
ATOM   3059  HB3 LYS A 218      46.660  46.192  -6.355  1.00 11.14           H
ATOM   3060  HG2 LYS A 218      45.377  44.383  -7.227  1.00 18.15           H
ATOM   3061  HG3 LYS A 218      43.885  45.044  -6.540  1.00 18.15           H
ATOM   3062  HD2 LYS A 218      43.776  46.840  -8.061  1.00 17.58           H
ATOM   3063  HD3 LYS A 218      45.489  46.722  -8.478  1.00 17.58           H
ATOM   3064  HE2 LYS A 218      44.009  45.936 -10.320  1.00 17.91           H
ATOM   3065  HE3 LYS A 218      45.137  44.709  -9.722  1.00 17.91           H
ATOM   3066  HZ1 LYS A 218      42.756  44.038 -10.098  1.00 17.23           H
ATOM   3067  HZ2 LYS A 218      43.477  43.552  -8.709  1.00 17.23           H
ATOM   3068  HZ3 LYS A 218      42.417  44.810  -8.681  1.00 17.23           H
ATOM   3069  N   SER A 219      46.512  46.420  -2.475  1.00  9.39           N
ATOM   3070  CA  SER A 219      47.388  47.047  -1.497  1.00 13.97           C
ATOM   3071  C   SER A 219      47.397  46.240  -0.182  1.00 12.04           C
ATOM   3072  O   SER A 219      47.715  46.765   0.883  1.00 10.31           O
ATOM   3073  CB  SER A 219      46.926  48.506  -1.358  1.00 16.53           C
ATOM   3074  OG  SER A 219      47.678  49.221  -0.412  1.00 45.09           O
ATOM   3075  H   SER A 219      45.547  46.305  -2.200  1.00 11.27           H
ATOM   3076  HA  SER A 219      48.404  47.059  -1.882  1.00 16.77           H
ATOM   3077  HB2 SER A 219      47.021  49.006  -2.324  1.00 19.83           H
ATOM   3078  HB3 SER A 219      45.883  48.524  -1.044  1.00 19.83           H
ATOM   3079  HG  SER A 219      47.493  48.850   0.457  1.00 54.11           H
ATOM   3080  N   GLY A 220      47.066  44.946  -0.246  1.00 11.60           N
ATOM   3081  CA  GLY A 220      47.184  44.023   0.876  1.00 13.34           C
ATOM   3082  C   GLY A 220      45.976  44.004   1.821  1.00 14.64           C
ATOM   3083  O   GLY A 220      46.012  43.265   2.802  1.00 12.78           O
ATOM   3084  H   GLY A 220      46.823  44.552  -1.145  1.00 13.92           H
ATOM   3085  HA2 GLY A 220      47.320  43.018   0.478  1.00 16.00           H
ATOM   3086  HA3 GLY A 220      48.065  44.298   1.459  1.00 16.00           H
ATOM   3087  N   PHE A 221      44.912  44.780   1.572  1.00 13.21           N
ATOM   3088  CA  PHE A 221      43.759  44.814   2.470  1.00  8.95           C
ATOM   3089  C   PHE A 221      42.915  43.550   2.362  1.00 11.02           C
ATOM   3090  O   PHE A 221      42.827  42.926   1.308  1.00 13.73           O
ATOM   3091  CB  PHE A 221      42.872  46.035   2.217  1.00 12.09           C
ATOM   3092  CG  PHE A 221      43.456  47.326   2.744  1.00 12.25           C
ATOM   3093  CD1 PHE A 221      44.586  47.904   2.135  1.00 12.10           C
ATOM   3094  CD2 PHE A 221      42.874  47.946   3.863  1.00 12.31           C
ATOM   3095  CE1 PHE A 221      45.111  49.106   2.619  1.00  9.75           C
ATOM   3096  CE2 PHE A 221      43.398  49.153   4.349  1.00 11.28           C
ATOM   3097  CZ  PHE A 221      44.504  49.740   3.713  1.00 11.57           C
ATOM   3098  H   PHE A 221      44.900  45.372   0.754  1.00 15.85           H
ATOM   3099  HA  PHE A 221      44.119  44.890   3.494  1.00 10.74           H
ATOM   3100  HB2 PHE A 221      42.667  46.110   1.156  1.00 14.51           H
ATOM   3101  HB3 PHE A 221      41.910  45.876   2.706  1.00 14.51           H
ATOM   3102  HD1 PHE A 221      45.056  47.432   1.290  1.00 14.53           H
ATOM   3103  HD2 PHE A 221      42.008  47.512   4.340  1.00 14.78           H
ATOM   3104  HE1 PHE A 221      45.970  49.555   2.142  1.00 11.70           H
ATOM   3105  HE2 PHE A 221      42.940  49.638   5.196  1.00 13.54           H
ATOM   3106  HZ  PHE A 221      44.882  50.684   4.053  1.00 13.89           H
ATOM   3107  N   LYS A 222      42.270  43.204   3.477  1.00  9.96           N
ATOM   3108  CA  LYS A 222      41.361  42.073   3.591  1.00 13.20           C
ATOM   3109  C   LYS A 222      39.947  42.498   3.973  1.00 12.60           C
ATOM   3110  O   LYS A 222      39.029  41.706   3.784  1.00 13.45           O
ATOM   3111  CB  LYS A 222      41.956  41.050   4.568  1.00 18.98           C
ATOM   3112  CG  LYS A 222      43.146  40.353   3.887  1.00 21.21           C
ATOM   3113  CD  LYS A 222      43.882  39.404   4.834  1.00 50.17           C
ATOM   3114  CE  LYS A 222      44.864  38.494   4.087  1.00 49.81           C
ATOM   3115  NZ  LYS A 222      45.832  39.256   3.270  1.00 45.62           N1+
ATOM   3116  H   LYS A 222      42.408  43.773   4.300  1.00 11.95           H
ATOM   3117  HA  LYS A 222      41.256  41.588   2.617  1.00 15.84           H
ATOM   3118  HB2 LYS A 222      42.259  41.535   5.498  1.00 22.78           H
ATOM   3119  HB3 LYS A 222      41.201  40.293   4.793  1.00 22.78           H
ATOM   3120  HG2 LYS A 222      42.794  39.799   3.013  1.00 25.45           H
ATOM   3121  HG3 LYS A 222      43.859  41.109   3.554  1.00 25.45           H
ATOM   3122  HD2 LYS A 222      44.439  39.994   5.557  1.00 60.20           H
ATOM   3123  HD3 LYS A 222      43.158  38.785   5.368  1.00 60.20           H
ATOM   3124  HE2 LYS A 222      45.403  37.876   4.806  1.00 59.77           H
ATOM   3125  HE3 LYS A 222      44.287  37.841   3.432  1.00 59.77           H
ATOM   3126  HZ1 LYS A 222      46.547  38.639   2.915  1.00 54.74           H
ATOM   3127  HZ2 LYS A 222      45.367  39.692   2.486  1.00 54.74           H
ATOM   3128  HZ3 LYS A 222      46.273  39.970   3.837  1.00 54.74           H
ATOM   3129  N   ASN A 223      39.765  43.717   4.497  1.00 11.01           N
ATOM   3130  CA  ASN A 223      38.480  44.220   4.962  1.00 12.51           C
ATOM   3131  C   ASN A 223      38.352  45.730   4.777  1.00 11.80           C
ATOM   3132  O   ASN A 223      39.341  46.454   4.805  1.00 11.63           O
ATOM   3133  CB  ASN A 223      38.305  43.871   6.443  1.00 10.61           C
ATOM   3134  CG  ASN A 223      38.257  42.368   6.655  1.00 14.87           C
ATOM   3135  OD1 ASN A 223      37.259  41.738   6.342  1.00 12.99           O
ATOM   3136  ND2 ASN A 223      39.331  41.767   7.154  1.00 11.84           N
ATOM   3137  H   ASN A 223      40.563  44.324   4.611  1.00 13.22           H
ATOM   3138  HA  ASN A 223      37.681  43.741   4.399  1.00 15.02           H
ATOM   3139  HB2 ASN A 223      39.094  44.330   7.040  1.00 12.74           H
ATOM   3140  HB3 ASN A 223      37.331  44.267   6.723  1.00 12.74           H
ATOM   3141 HD21 ASN A 223      39.322  40.773   7.320  1.00 14.21           H
ATOM   3142 HD22 ASN A 223      40.146  42.313   7.384  1.00 14.21           H
ATOM   3143  N   MET A 224      37.113  46.205   4.630  1.00 12.84           N
ATOM   3144  CA  MET A 224      36.800  47.626   4.617  1.00 14.92           C
ATOM   3145  C   MET A 224      35.405  47.889   5.174  1.00 16.57           C
ATOM   3146  O   MET A 224      34.549  47.009   5.198  1.00 12.22           O
ATOM   3147  CB  MET A 224      36.942  48.190   3.203  1.00 10.56           C
ATOM   3148  CG  MET A 224      35.900  47.664   2.212  1.00 12.93           C
ATOM   3149  SD  MET A 224      36.066  48.425   0.587  1.00 12.59           S
ATOM   3150  CE  MET A 224      35.431  50.069   0.909  1.00 11.72           C
ATOM   3151  H   MET A 224      36.338  45.557   4.573  1.00 15.41           H
ATOM   3152  HA  MET A 224      37.511  48.151   5.252  1.00 17.90           H
ATOM   3153  HB2 MET A 224      36.851  49.269   3.264  1.00 12.68           H
ATOM   3154  HB3 MET A 224      37.938  47.960   2.820  1.00 12.68           H
ATOM   3155  HG2 MET A 224      35.993  46.581   2.113  1.00 15.51           H
ATOM   3156  HG3 MET A 224      34.907  47.893   2.589  1.00 15.51           H
ATOM   3157  HE1 MET A 224      35.523  50.662   0.004  1.00 14.07           H
ATOM   3158  HE2 MET A 224      34.383  49.990   1.189  1.00 14.07           H
ATOM   3159  HE3 MET A 224      36.001  50.543   1.703  1.00 14.07           H
ATOM   3160  N   LEU A 225      35.200  49.125   5.625  1.00 10.07           N
ATOM   3161  CA  LEU A 225      33.975  49.595   6.231  1.00 14.42           C
ATOM   3162  C   LEU A 225      33.554  50.916   5.594  1.00 11.61           C
ATOM   3163  O   LEU A 225      34.382  51.804   5.401  1.00 12.36           O
ATOM   3164  CB  LEU A 225      34.200  49.713   7.742  1.00  9.27           C
ATOM   3165  CG  LEU A 225      33.010  50.330   8.509  1.00 11.64           C
ATOM   3166  CD1 LEU A 225      32.954  49.723   9.911  1.00 14.53           C
ATOM   3167  CD2 LEU A 225      33.146  51.866   8.615  1.00 11.11           C
ATOM   3168  H   LEU A 225      35.967  49.783   5.582  1.00 12.08           H
ATOM   3169  HA  LEU A 225      33.204  48.855   6.061  1.00 17.30           H
ATOM   3170  HB2 LEU A 225      34.365  48.698   8.105  1.00 11.12           H
ATOM   3171  HB3 LEU A 225      35.111  50.278   7.947  1.00 11.12           H
ATOM   3172  HG  LEU A 225      32.082  50.098   7.988  1.00 13.97           H
ATOM   3173 HD11 LEU A 225      32.126  50.166  10.460  1.00 17.44           H
ATOM   3174 HD12 LEU A 225      32.800  48.645   9.847  1.00 17.44           H
ATOM   3175 HD13 LEU A 225      33.884  49.920  10.442  1.00 17.44           H
ATOM   3176 HD21 LEU A 225      32.387  52.259   9.278  1.00 13.33           H
ATOM   3177 HD22 LEU A 225      34.123  52.136   9.013  1.00 13.33           H
ATOM   3178 HD23 LEU A 225      33.013  52.347   7.652  1.00 13.33           H
ATOM   3179  N   ILE A 226      32.255  51.043   5.317  1.00 13.59           N
ATOM   3180  CA  ILE A 226      31.629  52.225   4.733  1.00 14.94           C
ATOM   3181  C   ILE A 226      30.368  52.595   5.519  1.00 13.23           C
ATOM   3182  O   ILE A 226      29.842  51.774   6.273  1.00 12.10           O
ATOM   3183  CB  ILE A 226      31.338  51.992   3.236  1.00 13.98           C
ATOM   3184  CG1 ILE A 226      30.294  50.883   2.989  1.00  8.66           C
ATOM   3185  CG2 ILE A 226      32.642  51.734   2.467  1.00 11.02           C
ATOM   3186  CD1 ILE A 226      29.872  50.754   1.519  1.00 14.22           C
ATOM   3187  H   ILE A 226      31.641  50.271   5.536  1.00 16.30           H
ATOM   3188  HA  ILE A 226      32.312  53.065   4.808  1.00 17.92           H
ATOM   3189  HB  ILE A 226      30.905  52.904   2.846  1.00 16.78           H
ATOM   3190 HG12 ILE A 226      30.693  49.925   3.327  1.00 10.40           H
ATOM   3191 HG13 ILE A 226      29.395  51.099   3.564  1.00 10.40           H
ATOM   3192 HG21 ILE A 226      32.458  51.740   1.395  1.00 13.22           H
ATOM   3193 HG22 ILE A 226      33.365  52.518   2.692  1.00 13.22           H
ATOM   3194 HG23 ILE A 226      33.056  50.769   2.757  1.00 13.22           H
ATOM   3195 HD11 ILE A 226      29.067  50.023   1.442  1.00 17.06           H
ATOM   3196 HD12 ILE A 226      29.519  51.715   1.144  1.00 17.06           H
ATOM   3197 HD13 ILE A 226      30.708  50.405   0.913  1.00 17.06           H
ATOM   3198  N   GLN A 227      29.900  53.840   5.364  1.00 11.61           N
ATOM   3199  CA  GLN A 227      28.789  54.388   6.144  1.00  9.11           C
ATOM   3200  C   GLN A 227      27.775  55.147   5.291  1.00 15.55           C
ATOM   3201  O   GLN A 227      26.592  54.846   5.380  1.00 13.70           O
ATOM   3202  CB  GLN A 227      29.348  55.253   7.282  1.00 12.10           C
ATOM   3203  CG  GLN A 227      28.403  56.302   7.900  1.00 12.80           C
ATOM   3204  CD  GLN A 227      27.039  55.802   8.348  1.00 14.64           C
ATOM   3205  OE1 GLN A 227      26.853  54.639   8.674  1.00 16.62           O
ATOM   3206  NE2 GLN A 227      26.059  56.696   8.392  1.00 12.90           N
ATOM   3207  H   GLN A 227      30.387  54.468   4.738  1.00 13.93           H
ATOM   3208  HA  GLN A 227      28.243  53.562   6.598  1.00 10.93           H
ATOM   3209  HB2 GLN A 227      29.741  54.605   8.066  1.00 14.52           H
ATOM   3210  HB3 GLN A 227      30.170  55.813   6.852  1.00 14.52           H
ATOM   3211  HG2 GLN A 227      28.907  56.682   8.788  1.00 15.36           H
ATOM   3212  HG3 GLN A 227      28.274  57.130   7.204  1.00 15.36           H
ATOM   3213 HE21 GLN A 227      26.246  57.654   8.132  1.00 15.48           H
ATOM   3214 HE22 GLN A 227      25.130  56.407   8.656  1.00 15.48           H
ATOM   3215  N   ARG A 228      28.180  56.175   4.539  1.00 13.22           N
ATOM   3216  CA  ARG A 228      27.230  57.132   3.975  1.00 12.08           C
ATOM   3217  C   ARG A 228      26.815  56.588   2.591  1.00 15.38           C
ATOM   3218  O   ARG A 228      27.378  56.842   1.568  1.00 13.22           O
ATOM   3219  CB  ARG A 228      27.810  58.531   3.771  1.00 11.33           C
ATOM   3220  CG  ARG A 228      28.028  59.299   5.068  1.00 13.01           C
ATOM   3221  CD  ARG A 228      28.410  60.760   4.774  1.00 11.29           C
ATOM   3222  NE  ARG A 228      28.745  61.481   6.020  1.00 11.27           N
ATOM   3223  CZ  ARG A 228      27.818  62.050   6.857  1.00 17.94           C
ATOM   3224  NH1 ARG A 228      26.453  62.009   6.558  1.00 17.32           N
ATOM   3225  NH2 ARG A 228      28.216  62.567   8.053  1.00 12.19           N1+
ATOM   3226  H   ARG A 228      29.153  56.367   4.469  1.00 15.87           H
ATOM   3227  HA  ARG A 228      26.328  57.215   4.645  1.00 14.50           H
ATOM   3228  HB2 ARG A 228      28.735  58.390   3.200  1.00 13.60           H
ATOM   3229  HB3 ARG A 228      27.159  59.103   3.079  1.00 13.60           H
ATOM   3230  HG2 ARG A 228      27.127  59.253   5.707  1.00 15.61           H
ATOM   3231  HG3 ARG A 228      28.826  58.825   5.673  1.00 15.61           H
ATOM   3232  HD2 ARG A 228      29.334  60.803   4.137  1.00 13.55           H
ATOM   3233  HD3 ARG A 228      27.621  61.279   4.189  1.00 13.55           H
ATOM   3234  HE  ARG A 228      29.809  61.702   6.204  1.00 13.52           H
ATOM   3235 HH11 ARG A 228      26.098  61.450   5.803  1.00 20.78           H
ATOM   3236 HH12 ARG A 228      25.779  62.367   7.219  1.00 20.78           H
ATOM   3237 HH21 ARG A 228      29.256  62.765   8.210  1.00 14.63           H
ATOM   3238 HH22 ARG A 228      27.591  63.155   8.620  1.00 14.63           H
ATOM   3239  N   THR A 229      25.731  55.804   2.694  1.00 12.29           N
ATOM   3240  CA  THR A 229      24.986  55.231   1.587  1.00 11.31           C
ATOM   3241  C   THR A 229      23.515  55.592   1.788  1.00 13.62           C
ATOM   3242  O   THR A 229      23.062  55.823   2.915  1.00 14.13           O
ATOM   3243  CB  THR A 229      25.182  53.702   1.506  1.00 16.64           C
ATOM   3244  OG1 THR A 229      24.586  53.049   2.612  1.00 13.42           O
ATOM   3245  CG2 THR A 229      26.668  53.327   1.435  1.00 11.27           C
ATOM   3246  H   THR A 229      25.365  55.625   3.616  1.00 14.75           H
ATOM   3247  HA  THR A 229      25.325  55.669   0.650  1.00 13.57           H
ATOM   3248  HB  THR A 229      24.700  53.344   0.595  1.00 19.96           H
ATOM   3249  HG1 THR A 229      24.656  52.100   2.478  1.00 16.10           H
ATOM   3250 HG21 THR A 229      26.770  52.257   1.299  1.00 13.53           H
ATOM   3251 HG22 THR A 229      27.142  53.835   0.597  1.00 13.53           H
ATOM   3252 HG23 THR A 229      27.179  53.593   2.361  1.00 13.53           H
ATOM   3253  N   HIS A 230      22.781  55.658   0.675  1.00 12.01           N
ATOM   3254  CA  HIS A 230      21.392  56.093   0.624  1.00 12.69           C
ATOM   3255  C   HIS A 230      20.568  55.335   1.664  1.00 11.11           C
ATOM   3256  O   HIS A 230      20.701  54.117   1.788  1.00 12.49           O
ATOM   3257  CB  HIS A 230      20.864  55.857  -0.795  1.00 12.97           C
ATOM   3258  CG  HIS A 230      19.555  56.543  -1.061  1.00 15.30           C
ATOM   3259  ND1 HIS A 230      18.357  56.270  -0.408  1.00 14.32           N
ATOM   3260  CD2 HIS A 230      19.332  57.485  -2.019  1.00 17.14           C
ATOM   3261  CE1 HIS A 230      17.460  57.123  -0.916  1.00 16.81           C
ATOM   3262  NE2 HIS A 230      18.006  57.836  -1.913  1.00 12.40           N
ATOM   3263  H   HIS A 230      23.235  55.471  -0.208  1.00 14.41           H
ATOM   3264  HA  HIS A 230      21.358  57.160   0.831  1.00 15.23           H
ATOM   3265  HB2 HIS A 230      20.745  54.790  -0.965  1.00 15.56           H
ATOM   3266  HB3 HIS A 230      21.592  56.235  -1.514  1.00 15.56           H
ATOM   3267  HD2 HIS A 230      20.066  57.899  -2.694  1.00 20.56           H
ATOM   3268  HE1 HIS A 230      16.521  57.374  -0.446  1.00 20.17           H
ATOM   3269  HE2 HIS A 230      17.575  58.648  -2.334  1.00 14.88           H
ATOM   3270  N   TYR A 231      19.738  56.055   2.429  1.00 11.37           N
ATOM   3271  CA  TYR A 231      18.929  55.446   3.479  1.00 13.56           C
ATOM   3272  C   TYR A 231      18.048  54.294   2.962  1.00 14.47           C
ATOM   3273  O   TYR A 231      17.825  53.331   3.686  1.00 14.27           O
ATOM   3274  CB  TYR A 231      18.119  56.511   4.223  1.00 13.67           C
ATOM   3275  CG  TYR A 231      17.134  57.287   3.371  1.00 17.63           C
ATOM   3276  CD1 TYR A 231      15.841  56.773   3.166  1.00 16.45           C
ATOM   3277  CD2 TYR A 231      17.503  58.514   2.787  1.00 13.78           C
ATOM   3278  CE1 TYR A 231      14.909  57.484   2.396  1.00 15.48           C
ATOM   3279  CE2 TYR A 231      16.580  59.232   2.005  1.00 14.22           C
ATOM   3280  CZ  TYR A 231      15.274  58.718   1.821  1.00 15.63           C
ATOM   3281  OH  TYR A 231      14.359  59.409   1.094  1.00 16.05           O
ATOM   3282  H   TYR A 231      19.662  57.051   2.278  1.00 13.65           H
ATOM   3283  HA  TYR A 231      19.620  55.020   4.207  1.00 16.28           H
ATOM   3284  HB2 TYR A 231      17.577  56.021   5.030  1.00 16.40           H
ATOM   3285  HB3 TYR A 231      18.811  57.220   4.680  1.00 16.40           H
ATOM   3286  HD1 TYR A 231      15.571  55.820   3.587  1.00 19.73           H
ATOM   3287  HD2 TYR A 231      18.488  58.916   2.955  1.00 16.54           H
ATOM   3288  HE1 TYR A 231      13.919  57.084   2.236  1.00 18.58           H
ATOM   3289  HE2 TYR A 231      16.865  60.173   1.559  1.00 17.07           H
ATOM   3290  HH  TYR A 231      14.715  60.231   0.739  1.00 19.26           H
ATOM   3291  N   SER A 232      17.566  54.364   1.719  1.00 14.91           N
ATOM   3292  CA  SER A 232      16.796  53.294   1.090  1.00 15.34           C
ATOM   3293  C   SER A 232      17.645  52.040   0.843  1.00 18.66           C
ATOM   3294  O   SER A 232      17.126  50.937   0.975  1.00 13.50           O
ATOM   3295  CB  SER A 232      16.156  53.778  -0.216  1.00 18.29           C
ATOM   3296  OG  SER A 232      15.317  54.889  -0.001  1.00 22.19           O
ATOM   3297  H   SER A 232      17.738  55.200   1.177  1.00 17.89           H
ATOM   3298  HA  SER A 232      15.988  53.017   1.769  1.00 18.41           H
ATOM   3299  HB2 SER A 232      16.944  54.057  -0.915  1.00 21.95           H
ATOM   3300  HB3 SER A 232      15.561  52.978  -0.653  1.00 21.95           H
ATOM   3301  HG  SER A 232      15.122  55.300  -0.847  1.00 26.62           H
ATOM   3302  N   VAL A 233      18.932  52.186   0.491  1.00 15.52           N
ATOM   3303  CA  VAL A 233      19.863  51.069   0.297  1.00 14.43           C
ATOM   3304  C   VAL A 233      20.150  50.376   1.630  1.00 14.25           C
ATOM   3305  O   VAL A 233      20.121  49.148   1.684  1.00 12.58           O
ATOM   3306  CB  VAL A 233      21.159  51.542  -0.400  1.00 12.67           C
ATOM   3307  CG1 VAL A 233      22.226  50.437  -0.448  1.00 14.32           C
ATOM   3308  CG2 VAL A 233      20.866  51.985  -1.840  1.00 14.55           C
ATOM   3309  H   VAL A 233      19.310  53.120   0.420  1.00 18.62           H
ATOM   3310  HA  VAL A 233      19.385  50.341  -0.361  1.00 17.32           H
ATOM   3311  HB  VAL A 233      21.581  52.387   0.143  1.00 15.21           H
ATOM   3312 HG11 VAL A 233      23.106  50.797  -0.981  1.00 17.19           H
ATOM   3313 HG12 VAL A 233      22.535  50.158   0.560  1.00 17.19           H
ATOM   3314 HG13 VAL A 233      21.830  49.557  -0.960  1.00 17.19           H
ATOM   3315 HG21 VAL A 233      21.783  52.354  -2.299  1.00 17.46           H
ATOM   3316 HG22 VAL A 233      20.488  51.141  -2.419  1.00 17.46           H
ATOM   3317 HG23 VAL A 233      20.123  52.781  -1.853  1.00 17.46           H
ATOM   3318  N   LYS A 234      20.401  51.150   2.696  1.00 12.93           N
ATOM   3319  CA  LYS A 234      20.589  50.612   4.044  1.00 15.35           C
ATOM   3320  C   LYS A 234      19.397  49.752   4.452  1.00 14.17           C
ATOM   3321  O   LYS A 234      19.602  48.650   4.951  1.00 14.37           O
ATOM   3322  CB  LYS A 234      20.812  51.729   5.070  1.00 15.31           C
ATOM   3323  CG  LYS A 234      22.169  52.431   4.921  1.00 18.13           C
ATOM   3324  CD  LYS A 234      22.201  53.718   5.758  1.00 15.49           C
ATOM   3325  CE  LYS A 234      23.594  54.357   5.776  1.00 13.68           C
ATOM   3326  NZ  LYS A 234      24.493  53.699   6.741  1.00 13.90           N1+
ATOM   3327  H   LYS A 234      20.428  52.154   2.574  1.00 15.51           H
ATOM   3328  HA  LYS A 234      21.469  49.963   4.043  1.00 18.41           H
ATOM   3329  HB2 LYS A 234      20.004  52.458   4.999  1.00 18.38           H
ATOM   3330  HB3 LYS A 234      20.782  51.279   6.063  1.00 18.38           H
ATOM   3331  HG2 LYS A 234      22.978  51.756   5.207  1.00 21.75           H
ATOM   3332  HG3 LYS A 234      22.297  52.720   3.877  1.00 21.75           H
ATOM   3333  HD2 LYS A 234      21.502  54.439   5.333  1.00 18.59           H
ATOM   3334  HD3 LYS A 234      21.891  53.504   6.781  1.00 18.59           H
ATOM   3335  HE2 LYS A 234      24.034  54.317   4.778  1.00 16.42           H
ATOM   3336  HE3 LYS A 234      23.481  55.405   6.062  1.00 16.42           H
ATOM   3337  HZ1 LYS A 234      25.437  54.030   6.592  1.00 16.67           H
ATOM   3338  HZ2 LYS A 234      24.224  53.935   7.686  1.00 16.67           H
ATOM   3339  HZ3 LYS A 234      24.480  52.698   6.614  1.00 16.67           H
ATOM   3340  N   LYS A 235      18.168  50.235   4.215  1.00 17.99           N
ATOM   3341  CA  LYS A 235      16.947  49.511   4.565  1.00 15.11           C
ATOM   3342  C   LYS A 235      16.839  48.208   3.785  1.00 14.63           C
ATOM   3343  O   LYS A 235      16.608  47.164   4.382  1.00 16.99           O
ATOM   3344  CB  LYS A 235      15.723  50.412   4.371  1.00 21.16           C
ATOM   3345  CG  LYS A 235      14.443  49.757   4.913  1.00 18.25           C
ATOM   3346  CD  LYS A 235      13.258  50.677   4.621  1.00 15.16           C
ATOM   3347  CE  LYS A 235      11.952  50.085   5.131  1.00 28.15           C
ATOM   3348  NZ  LYS A 235      10.839  50.984   4.789  1.00 25.58           N1+
ATOM   3349  H   LYS A 235      18.079  51.153   3.800  1.00 21.58           H
ATOM   3350  HA  LYS A 235      17.009  49.259   5.625  1.00 18.13           H
ATOM   3351  HB2 LYS A 235      15.885  51.351   4.899  1.00 25.39           H
ATOM   3352  HB3 LYS A 235      15.605  50.638   3.312  1.00 25.39           H
ATOM   3353  HG2 LYS A 235      14.273  48.799   4.420  1.00 21.90           H
ATOM   3354  HG3 LYS A 235      14.539  49.593   5.987  1.00 21.90           H
ATOM   3355  HD2 LYS A 235      13.415  51.636   5.110  1.00 18.19           H
ATOM   3356  HD3 LYS A 235      13.182  50.838   3.545  1.00 18.19           H
ATOM   3357  HE2 LYS A 235      11.787  49.097   4.698  1.00 33.78           H
ATOM   3358  HE3 LYS A 235      12.015  49.996   6.217  1.00 33.78           H
ATOM   3359  HZ1 LYS A 235       9.960  50.532   4.997  1.00 30.70           H
ATOM   3360  HZ2 LYS A 235      10.919  51.839   5.326  1.00 30.70           H
ATOM   3361  HZ3 LYS A 235      10.880  51.211   3.805  1.00 30.70           H
ATOM   3362  N   GLU A 236      17.036  48.268   2.470  1.00 17.74           N
ATOM   3363  CA  GLU A 236      16.904  47.129   1.579  1.00 16.58           C
ATOM   3364  C   GLU A 236      17.929  46.027   1.896  1.00 17.02           C
ATOM   3365  O   GLU A 236      17.565  44.858   2.026  1.00 16.70           O
ATOM   3366  CB  GLU A 236      17.029  47.659   0.150  1.00 18.15           C
ATOM   3367  CG  GLU A 236      16.806  46.573  -0.897  1.00 30.94           C
ATOM   3368  CD  GLU A 236      15.348  46.144  -1.110  1.00 33.06           C
ATOM   3369  OE1 GLU A 236      15.162  45.135  -1.821  1.00 35.62           O
ATOM   3370  OE2 GLU A 236      14.433  46.828  -0.598  1.00 31.65           O1-
ATOM   3371  H   GLU A 236      17.249  49.160   2.050  1.00 21.29           H
ATOM   3372  HA  GLU A 236      15.901  46.717   1.704  1.00 19.90           H
ATOM   3373  HB2 GLU A 236      16.312  48.465  -0.009  1.00 21.78           H
ATOM   3374  HB3 GLU A 236      18.029  48.073   0.008  1.00 21.78           H
ATOM   3375  HG2 GLU A 236      17.132  47.019  -1.828  1.00 37.13           H
ATOM   3376  HG3 GLU A 236      17.448  45.703  -0.751  1.00 37.13           H
ATOM   3377  N   LEU A 237      19.210  46.388   2.043  1.00 15.59           N
ATOM   3378  CA  LEU A 237      20.253  45.440   2.394  1.00 15.83           C
ATOM   3379  C   LEU A 237      20.069  44.905   3.813  1.00 13.05           C
ATOM   3380  O   LEU A 237      20.298  43.723   4.028  1.00 17.54           O
ATOM   3381  CB  LEU A 237      21.639  46.061   2.213  1.00 11.52           C
ATOM   3382  CG  LEU A 237      21.971  46.484   0.765  1.00 11.12           C
ATOM   3383  CD1 LEU A 237      23.360  47.132   0.777  1.00 15.25           C
ATOM   3384  CD2 LEU A 237      21.955  45.332  -0.251  1.00 18.01           C
ATOM   3385  H   LEU A 237      19.471  47.357   1.915  1.00 18.71           H
ATOM   3386  HA  LEU A 237      20.176  44.589   1.715  1.00 18.99           H
ATOM   3387  HB2 LEU A 237      21.699  46.941   2.856  1.00 13.82           H
ATOM   3388  HB3 LEU A 237      22.385  45.342   2.551  1.00 13.82           H
ATOM   3389  HG  LEU A 237      21.254  47.231   0.428  1.00 13.35           H
ATOM   3390 HD11 LEU A 237      23.603  47.510  -0.217  1.00 18.30           H
ATOM   3391 HD12 LEU A 237      23.361  47.962   1.483  1.00 18.30           H
ATOM   3392 HD13 LEU A 237      24.114  46.402   1.078  1.00 18.30           H
ATOM   3393 HD21 LEU A 237      22.216  45.719  -1.235  1.00 21.61           H
ATOM   3394 HD22 LEU A 237      22.678  44.568   0.034  1.00 21.61           H
ATOM   3395 HD23 LEU A 237      20.960  44.893  -0.317  1.00 21.61           H
ATOM   3396  N   ALA A 238      19.657  45.731   4.779  1.00 12.87           N
ATOM   3397  CA  ALA A 238      19.406  45.273   6.138  1.00 17.44           C
ATOM   3398  C   ALA A 238      18.335  44.176   6.186  1.00 18.81           C
ATOM   3399  O   ALA A 238      18.513  43.201   6.919  1.00 14.33           O
ATOM   3400  CB  ALA A 238      19.023  46.457   7.017  1.00  9.45           C
ATOM   3401  H   ALA A 238      19.496  46.706   4.566  1.00 15.45           H
ATOM   3402  HA  ALA A 238      20.334  44.853   6.530  1.00 20.93           H
ATOM   3403  HB1 ALA A 238      18.880  46.120   8.037  1.00 11.34           H
ATOM   3404  HB2 ALA A 238      19.823  47.196   7.016  1.00 11.34           H
ATOM   3405  HB3 ALA A 238      18.104  46.914   6.651  1.00 11.34           H
ATOM   3406  N   GLN A 239      17.241  44.332   5.422  1.00 19.03           N
ATOM   3407  CA  GLN A 239      16.136  43.369   5.380  1.00 17.37           C
ATOM   3408  C   GLN A 239      16.590  41.998   4.867  1.00 22.39           C
ATOM   3409  O   GLN A 239      16.011  40.988   5.255  1.00 20.11           O
ATOM   3410  CB  GLN A 239      14.974  43.899   4.524  1.00 16.89           C
ATOM   3411  CG  GLN A 239      14.209  45.039   5.213  1.00 28.52           C
ATOM   3412  CD  GLN A 239      13.141  45.676   4.324  1.00 37.13           C
ATOM   3413  OE1 GLN A 239      13.277  45.762   3.109  1.00 35.73           O
ATOM   3414  NE2 GLN A 239      12.069  46.177   4.932  1.00 37.41           N
ATOM   3415  H   GLN A 239      17.166  45.154   4.837  1.00 22.84           H
ATOM   3416  HA  GLN A 239      15.772  43.235   6.399  1.00 20.85           H
ATOM   3417  HB2 GLN A 239      15.364  44.239   3.564  1.00 20.27           H
ATOM   3418  HB3 GLN A 239      14.272  43.085   4.335  1.00 20.27           H
ATOM   3419  HG2 GLN A 239      13.765  44.688   6.145  1.00 34.23           H
ATOM   3420  HG3 GLN A 239      14.928  45.813   5.450  1.00 34.23           H
ATOM   3421 HE21 GLN A 239      11.983  46.104   5.933  1.00 44.89           H
ATOM   3422 HE22 GLN A 239      11.338  46.586   4.371  1.00 44.89           H
ATOM   3423  N   GLN A 240      17.600  41.967   3.987  1.00 17.16           N
ATOM   3424  CA  GLN A 240      18.163  40.745   3.420  1.00 16.67           C
ATOM   3425  C   GLN A 240      19.424  40.265   4.156  1.00 17.24           C
ATOM   3426  O   GLN A 240      20.016  39.264   3.750  1.00 16.79           O
ATOM   3427  CB  GLN A 240      18.423  40.975   1.921  1.00 20.42           C
ATOM   3428  CG  GLN A 240      17.169  41.384   1.127  1.00 26.85           C
ATOM   3429  CD  GLN A 240      16.039  40.361   1.202  1.00 28.94           C
ATOM   3430  OE1 GLN A 240      16.262  39.163   1.350  1.00 32.29           O
ATOM   3431  NE2 GLN A 240      14.802  40.823   1.048  1.00 43.47           N
ATOM   3432  H   GLN A 240      18.004  42.844   3.687  1.00 20.59           H
ATOM   3433  HA  GLN A 240      17.432  39.941   3.507  1.00 20.00           H
ATOM   3434  HB2 GLN A 240      19.162  41.771   1.821  1.00 24.51           H
ATOM   3435  HB3 GLN A 240      18.832  40.064   1.481  1.00 24.51           H
ATOM   3436  HG2 GLN A 240      16.811  42.363   1.445  1.00 32.21           H
ATOM   3437  HG3 GLN A 240      17.475  41.458   0.083  1.00 32.21           H
ATOM   3438 HE21 GLN A 240      14.644  41.808   0.901  1.00 52.16           H
ATOM   3439 HE22 GLN A 240      14.035  40.169   1.061  1.00 52.16           H
ATOM   3440  N   ARG A 241      19.867  40.982   5.205  1.00 16.55           N
ATOM   3441  CA  ARG A 241      21.161  40.784   5.868  1.00 14.40           C
ATOM   3442  C   ARG A 241      22.290  40.764   4.829  1.00 15.79           C
ATOM   3443  O   ARG A 241      23.106  39.852   4.797  1.00 12.03           O
ATOM   3444  CB  ARG A 241      21.166  39.525   6.760  1.00 17.05           C
ATOM   3445  CG  ARG A 241      20.042  39.542   7.806  1.00 15.85           C
ATOM   3446  CD  ARG A 241      20.192  38.407   8.825  1.00 20.94           C
ATOM   3447  NE  ARG A 241      20.167  37.081   8.181  1.00 22.85           N
ATOM   3448  CZ  ARG A 241      20.631  35.941   8.709  1.00 35.17           C
ATOM   3449  NH1 ARG A 241      21.085  35.876   9.960  1.00 30.51           N
ATOM   3450  NH2 ARG A 241      20.645  34.837   7.969  1.00 31.24           N1+
ATOM   3451  H   ARG A 241      19.321  41.783   5.494  1.00 19.86           H
ATOM   3452  HA  ARG A 241      21.331  41.651   6.507  1.00 17.29           H
ATOM   3453  HB2 ARG A 241      21.049  38.644   6.126  1.00 20.46           H
ATOM   3454  HB3 ARG A 241      22.129  39.456   7.271  1.00 20.46           H
ATOM   3455  HG2 ARG A 241      20.081  40.488   8.348  1.00 19.02           H
ATOM   3456  HG3 ARG A 241      19.072  39.461   7.312  1.00 19.02           H
ATOM   3457  HD2 ARG A 241      21.129  38.536   9.368  1.00 25.13           H
ATOM   3458  HD3 ARG A 241      19.362  38.472   9.530  1.00 25.13           H
ATOM   3459  HE  ARG A 241      19.823  37.052   7.232  1.00 27.41           H
ATOM   3460 HH11 ARG A 241      21.071  36.701  10.543  1.00 36.61           H
ATOM   3461 HH12 ARG A 241      21.430  35.004  10.330  1.00 36.61           H
ATOM   3462 HH21 ARG A 241      20.309  34.858   7.019  1.00 37.49           H
ATOM   3463 HH22 ARG A 241      20.996  33.973   8.354  1.00 37.49           H
ATOM   3464  N   GLN A 242      22.338  41.780   3.971  1.00 14.49           N
ATOM   3465  CA  GLN A 242      23.344  41.947   2.922  1.00 15.39           C
ATOM   3466  C   GLN A 242      24.159  43.227   3.147  1.00 15.95           C
ATOM   3467  O   GLN A 242      24.682  43.792   2.196  1.00 12.35           O
ATOM   3468  CB  GLN A 242      22.673  41.952   1.539  1.00 13.79           C
ATOM   3469  CG  GLN A 242      21.961  40.644   1.171  1.00 15.79           C
ATOM   3470  CD  GLN A 242      21.198  40.768  -0.141  1.00 19.51           C
ATOM   3471  OE1 GLN A 242      20.640  41.815  -0.438  1.00 17.66           O
ATOM   3472  NE2 GLN A 242      21.119  39.685  -0.906  1.00 17.66           N
ATOM   3473  H   GLN A 242      21.635  42.497   4.050  1.00 17.38           H
ATOM   3474  HA  GLN A 242      24.047  41.115   2.949  1.00 18.46           H
ATOM   3475  HB2 GLN A 242      21.960  42.778   1.513  1.00 16.55           H
ATOM   3476  HB3 GLN A 242      23.434  42.127   0.777  1.00 16.55           H
ATOM   3477  HG2 GLN A 242      22.651  39.805   1.129  1.00 18.95           H
ATOM   3478  HG3 GLN A 242      21.225  40.458   1.943  1.00 18.95           H
ATOM   3479 HE21 GLN A 242      21.579  38.833  -0.622  1.00 21.19           H
ATOM   3480 HE22 GLN A 242      20.574  39.714  -1.757  1.00 21.19           H
ATOM   3481  N   LEU A 243      24.275  43.683   4.400  1.00 12.91           N
ATOM   3482  CA  LEU A 243      25.111  44.816   4.783  1.00 14.52           C
ATOM   3483  C   LEU A 243      26.591  44.436   4.836  1.00 13.23           C
ATOM   3484  O   LEU A 243      27.438  45.318   4.749  1.00 15.63           O
ATOM   3485  CB  LEU A 243      24.656  45.361   6.141  1.00 12.14           C
ATOM   3486  CG  LEU A 243      23.259  46.005   6.153  1.00 17.12           C
ATOM   3487  CD1 LEU A 243      22.864  46.214   7.616  1.00 17.03           C
ATOM   3488  CD2 LEU A 243      23.270  47.353   5.412  1.00 15.73           C
ATOM   3489  H   LEU A 243      23.837  43.163   5.148  1.00 15.50           H
ATOM   3490  HA  LEU A 243      24.998  45.598   4.031  1.00 17.43           H
ATOM   3491  HB2 LEU A 243      24.665  44.535   6.848  1.00 14.57           H
ATOM   3492  HB3 LEU A 243      25.386  46.089   6.489  1.00 14.57           H
ATOM   3493  HG  LEU A 243      22.539  45.337   5.680  1.00 20.55           H
ATOM   3494 HD11 LEU A 243      21.902  46.714   7.686  1.00 20.43           H
ATOM   3495 HD12 LEU A 243      22.809  45.255   8.129  1.00 20.43           H
ATOM   3496 HD13 LEU A 243      23.625  46.824   8.094  1.00 20.43           H
ATOM   3497 HD21 LEU A 243      22.281  47.808   5.465  1.00 18.88           H
ATOM   3498 HD22 LEU A 243      23.997  48.027   5.866  1.00 18.88           H
ATOM   3499 HD23 LEU A 243      23.525  47.204   4.364  1.00 18.88           H
ATOM   3500  N   GLU A 244      26.904  43.146   4.997  1.00 11.59           N
ATOM   3501  CA  GLU A 244      28.243  42.623   4.782  1.00 12.14           C
ATOM   3502  C   GLU A 244      28.278  41.822   3.493  1.00 14.53           C
ATOM   3503  O   GLU A 244      27.406  40.986   3.269  1.00 14.55           O
ATOM   3504  CB  GLU A 244      28.725  41.802   5.975  1.00 12.76           C
ATOM   3505  CG  GLU A 244      29.042  42.724   7.157  1.00 11.23           C
ATOM   3506  CD  GLU A 244      29.375  41.991   8.449  1.00 15.95           C
ATOM   3507  OE1 GLU A 244      28.842  40.886   8.682  1.00 12.77           O
ATOM   3508  OE2 GLU A 244      30.174  42.568   9.210  1.00 13.45           O1-
ATOM   3509  H   GLU A 244      26.158  42.476   5.110  1.00 13.91           H
ATOM   3510  HA  GLU A 244      28.918  43.459   4.687  1.00 14.57           H
ATOM   3511  HB2 GLU A 244      27.966  41.073   6.244  1.00 15.32           H
ATOM   3512  HB3 GLU A 244      29.630  41.271   5.688  1.00 15.32           H
ATOM   3513  HG2 GLU A 244      29.847  43.414   6.909  1.00 13.48           H
ATOM   3514  HG3 GLU A 244      28.160  43.330   7.358  1.00 13.48           H
ATOM   3515  N   PHE A 245      29.271  42.087   2.641  1.00 13.01           N
ATOM   3516  CA  PHE A 245      29.334  41.531   1.298  1.00 10.96           C
ATOM   3517  C   PHE A 245      30.758  41.517   0.753  1.00 13.84           C
ATOM   3518  O   PHE A 245      31.614  42.296   1.161  1.00 14.21           O
ATOM   3519  CB  PHE A 245      28.394  42.306   0.354  1.00 10.68           C
ATOM   3520  CG  PHE A 245      28.536  43.814   0.385  1.00 13.13           C
ATOM   3521  CD1 PHE A 245      29.490  44.465  -0.415  1.00 13.91           C
ATOM   3522  CD2 PHE A 245      27.712  44.572   1.233  1.00 13.68           C
ATOM   3523  CE1 PHE A 245      29.590  45.868  -0.386  1.00 12.20           C
ATOM   3524  CE2 PHE A 245      27.816  45.970   1.273  1.00 11.91           C
ATOM   3525  CZ  PHE A 245      28.758  46.619   0.460  1.00 11.65           C
ATOM   3526  H   PHE A 245      29.965  42.779   2.891  1.00 15.62           H
ATOM   3527  HA  PHE A 245      28.994  40.498   1.341  1.00 13.15           H
ATOM   3528  HB2 PHE A 245      28.549  41.954  -0.666  1.00 12.81           H
ATOM   3529  HB3 PHE A 245      27.367  42.069   0.625  1.00 12.81           H
ATOM   3530  HD1 PHE A 245      30.141  43.889  -1.054  1.00 16.69           H
ATOM   3531  HD2 PHE A 245      27.009  44.073   1.873  1.00 16.41           H
ATOM   3532  HE1 PHE A 245      30.310  46.374  -1.010  1.00 14.64           H
ATOM   3533  HE2 PHE A 245      27.178  46.534   1.935  1.00 14.29           H
ATOM   3534  HZ  PHE A 245      28.845  47.695   0.485  1.00 13.98           H
ATOM   3535  N   LEU A 246      30.998  40.623  -0.200  1.00 12.47           N
ATOM   3536  CA  LEU A 246      32.228  40.557  -0.967  1.00 10.28           C
ATOM   3537  C   LEU A 246      32.081  41.496  -2.159  1.00 13.00           C
ATOM   3538  O   LEU A 246      31.409  41.168  -3.131  1.00 12.63           O
ATOM   3539  CB  LEU A 246      32.477  39.092  -1.351  1.00 13.91           C
ATOM   3540  CG  LEU A 246      32.821  38.195  -0.139  1.00 17.59           C
ATOM   3541  CD1 LEU A 246      32.733  36.718  -0.545  1.00 21.02           C
ATOM   3542  CD2 LEU A 246      34.229  38.497   0.399  1.00 22.73           C
ATOM   3543  H   LEU A 246      30.248  40.004  -0.477  1.00 14.97           H
ATOM   3544  HA  LEU A 246      33.055  40.909  -0.353  1.00 12.34           H
ATOM   3545  HB2 LEU A 246      31.570  38.711  -1.823  1.00 16.69           H
ATOM   3546  HB3 LEU A 246      33.278  39.037  -2.086  1.00 16.69           H
ATOM   3547  HG  LEU A 246      32.105  38.373   0.665  1.00 21.11           H
ATOM   3548 HD11 LEU A 246      32.935  36.084   0.318  1.00 25.22           H
ATOM   3549 HD12 LEU A 246      31.729  36.497  -0.911  1.00 25.22           H
ATOM   3550 HD13 LEU A 246      33.459  36.500  -1.331  1.00 25.22           H
ATOM   3551 HD21 LEU A 246      34.454  37.826   1.228  1.00 27.28           H
ATOM   3552 HD22 LEU A 246      34.972  38.357  -0.387  1.00 27.28           H
ATOM   3553 HD23 LEU A 246      34.286  39.519   0.765  1.00 27.28           H
ATOM   3554  N   TRP A 247      32.665  42.693  -2.058  1.00 13.99           N
ATOM   3555  CA  TRP A 247      32.535  43.733  -3.069  1.00  9.55           C
ATOM   3556  C   TRP A 247      33.573  43.508  -4.165  1.00 11.09           C
ATOM   3557  O   TRP A 247      34.765  43.742  -3.943  1.00 11.63           O
ATOM   3558  CB  TRP A 247      32.699  45.110  -2.418  1.00 10.46           C
ATOM   3559  CG  TRP A 247      32.216  46.287  -3.212  1.00 11.12           C
ATOM   3560  CD1 TRP A 247      31.653  46.269  -4.443  1.00 12.56           C
ATOM   3561  CD2 TRP A 247      32.215  47.686  -2.809  1.00 12.29           C
ATOM   3562  NE1 TRP A 247      31.283  47.544  -4.814  1.00  8.37           N
ATOM   3563  CE2 TRP A 247      31.623  48.463  -3.851  1.00 11.01           C
ATOM   3564  CE3 TRP A 247      32.664  48.381  -1.667  1.00 10.82           C
ATOM   3565  CZ2 TRP A 247      31.489  49.855  -3.764  1.00 12.58           C
ATOM   3566  CZ3 TRP A 247      32.543  49.777  -1.578  1.00  9.40           C
ATOM   3567  CH2 TRP A 247      31.957  50.514  -2.621  1.00  9.74           C
ATOM   3568  H   TRP A 247      33.187  42.916  -1.222  1.00 16.78           H
ATOM   3569  HA  TRP A 247      31.530  43.677  -3.482  1.00 11.47           H
ATOM   3570  HB2 TRP A 247      32.147  45.116  -1.480  1.00 12.56           H
ATOM   3571  HB3 TRP A 247      33.742  45.276  -2.142  1.00 12.56           H
ATOM   3572  HD1 TRP A 247      31.485  45.390  -5.044  1.00 15.07           H
ATOM   3573  HE1 TRP A 247      30.830  47.759  -5.693  1.00 10.05           H
ATOM   3574  HE3 TRP A 247      33.125  47.836  -0.858  1.00 12.98           H
ATOM   3575  HZ2 TRP A 247      31.025  50.410  -4.563  1.00 15.09           H
ATOM   3576  HZ3 TRP A 247      32.892  50.286  -0.693  1.00 11.27           H
ATOM   3577  HH2 TRP A 247      31.864  51.587  -2.541  1.00 11.68           H
ATOM   3578  N   ARG A 248      33.112  43.063  -5.340  1.00 11.88           N
ATOM   3579  CA  ARG A 248      33.932  42.900  -6.539  1.00 10.18           C
ATOM   3580  C   ARG A 248      33.614  44.000  -7.542  1.00 10.58           C
ATOM   3581  O   ARG A 248      32.563  44.635  -7.471  1.00 11.38           O
ATOM   3582  CB  ARG A 248      33.701  41.514  -7.154  1.00 10.11           C
ATOM   3583  CG  ARG A 248      32.293  41.321  -7.762  1.00 13.82           C
ATOM   3584  CD  ARG A 248      32.265  40.068  -8.639  1.00 15.02           C
ATOM   3585  NE  ARG A 248      32.368  38.850  -7.829  1.00 14.82           N
ATOM   3586  CZ  ARG A 248      32.309  37.597  -8.282  1.00 19.89           C
ATOM   3587  NH1 ARG A 248      32.287  37.334  -9.582  1.00 15.03           N
ATOM   3588  NH2 ARG A 248      32.275  36.587  -7.419  1.00 18.36           N1+
ATOM   3589  H   ARG A 248      32.117  42.909  -5.438  1.00 14.26           H
ATOM   3590  HA  ARG A 248      34.988  42.967  -6.276  1.00 12.21           H
ATOM   3591  HB2 ARG A 248      34.444  41.367  -7.938  1.00 12.14           H
ATOM   3592  HB3 ARG A 248      33.886  40.760  -6.391  1.00 12.14           H
ATOM   3593  HG2 ARG A 248      31.545  41.252  -6.971  1.00 16.58           H
ATOM   3594  HG3 ARG A 248      32.040  42.159  -8.409  1.00 16.58           H
ATOM   3595  HD2 ARG A 248      31.378  40.046  -9.272  1.00 18.02           H
ATOM   3596  HD3 ARG A 248      33.147  40.120  -9.272  1.00 18.02           H
ATOM   3597  HE  ARG A 248      32.351  38.977  -6.828  1.00 17.78           H
ATOM   3598 HH11 ARG A 248      32.328  38.091 -10.248  1.00 18.04           H
ATOM   3599 HH12 ARG A 248      32.241  36.376  -9.901  1.00 18.04           H
ATOM   3600 HH21 ARG A 248      32.296  36.764  -6.425  1.00 22.03           H
ATOM   3601 HH22 ARG A 248      32.217  35.640  -7.765  1.00 22.03           H
ATOM   3602  N   GLN A 249      34.531  44.200  -8.485  1.00  8.91           N
ATOM   3603  CA  GLN A 249      34.359  45.139  -9.578  1.00 11.64           C
ATOM   3604  C   GLN A 249      33.265  44.668 -10.538  1.00 11.73           C
ATOM   3605  O   GLN A 249      33.024  43.472 -10.694  1.00 11.98           O
ATOM   3606  CB  GLN A 249      35.693  45.353 -10.311  1.00 10.24           C
ATOM   3607  CG  GLN A 249      36.812  45.875  -9.403  1.00 14.07           C
ATOM   3608  CD  GLN A 249      36.394  47.162  -8.702  1.00 10.69           C
ATOM   3609  OE1 GLN A 249      36.071  48.153  -9.343  1.00 11.88           O
ATOM   3610  NE2 GLN A 249      36.379  47.167  -7.379  1.00 10.20           N
ATOM   3611  H   GLN A 249      35.357  43.619  -8.490  1.00 10.69           H
ATOM   3612  HA  GLN A 249      34.055  46.091  -9.148  1.00 13.97           H
ATOM   3613  HB2 GLN A 249      36.012  44.409 -10.755  1.00 12.28           H
ATOM   3614  HB3 GLN A 249      35.532  46.066 -11.118  1.00 12.28           H
ATOM   3615  HG2 GLN A 249      37.114  45.124  -8.679  1.00 16.89           H
ATOM   3616  HG3 GLN A 249      37.641  46.103 -10.069  1.00 16.89           H
ATOM   3617 HE21 GLN A 249      36.640  46.339  -6.866  1.00 12.24           H
ATOM   3618 HE22 GLN A 249      36.124  48.009  -6.883  1.00 12.24           H
ATOM   3619  N   ILE A 250      32.583  45.627 -11.174  1.00 12.83           N
ATOM   3620  CA  ILE A 250      31.444  45.355 -12.052  1.00 14.93           C
ATOM   3621  C   ILE A 250      31.769  44.450 -13.247  1.00 15.19           C
ATOM   3622  O   ILE A 250      30.852  43.840 -13.793  1.00 15.46           O
ATOM   3623  CB  ILE A 250      30.764  46.658 -12.520  1.00 12.39           C
ATOM   3624  CG1 ILE A 250      31.733  47.624 -13.235  1.00 14.07           C
ATOM   3625  CG2 ILE A 250      30.030  47.330 -11.349  1.00 13.80           C
ATOM   3626  CD1 ILE A 250      31.039  48.903 -13.728  1.00 14.85           C
ATOM   3627  H   ILE A 250      32.812  46.594 -10.993  1.00 15.40           H
ATOM   3628  HA  ILE A 250      30.716  44.805 -11.456  1.00 17.92           H
ATOM   3629  HB  ILE A 250      30.014  46.366 -13.250  1.00 14.86           H
ATOM   3630 HG12 ILE A 250      32.529  47.917 -12.554  1.00 16.88           H
ATOM   3631 HG13 ILE A 250      32.191  47.117 -14.081  1.00 16.88           H
ATOM   3632 HG21 ILE A 250      29.411  48.152 -11.705  1.00 16.56           H
ATOM   3633 HG22 ILE A 250      29.369  46.606 -10.872  1.00 16.56           H
ATOM   3634 HG23 ILE A 250      30.744  47.706 -10.618  1.00 16.56           H
ATOM   3635 HD11 ILE A 250      31.698  49.469 -14.376  1.00 17.82           H
ATOM   3636 HD12 ILE A 250      30.139  48.644 -14.279  1.00 17.82           H
ATOM   3637 HD13 ILE A 250      30.780  49.536 -12.880  1.00 17.82           H
ATOM   3638  N   TRP A 251      33.036  44.370 -13.671  1.00 13.60           N
ATOM   3639  CA  TRP A 251      33.453  43.504 -14.771  1.00 15.55           C
ATOM   3640  C   TRP A 251      34.045  42.166 -14.299  1.00 22.14           C
ATOM   3641  O   TRP A 251      34.456  41.374 -15.138  1.00 22.29           O
ATOM   3642  CB  TRP A 251      34.494  44.233 -15.615  1.00 18.02           C
ATOM   3643  CG  TRP A 251      35.781  44.425 -14.884  1.00 22.68           C
ATOM   3644  CD1 TRP A 251      36.770  43.514 -14.747  1.00 19.85           C
ATOM   3645  CD2 TRP A 251      36.214  45.589 -14.143  1.00 13.57           C
ATOM   3646  NE1 TRP A 251      37.770  44.022 -13.960  1.00 17.39           N
ATOM   3647  CE2 TRP A 251      37.490  45.313 -13.576  1.00 22.93           C
ATOM   3648  CE3 TRP A 251      35.644  46.847 -13.890  1.00 14.40           C
ATOM   3649  CZ2 TRP A 251      38.189  46.256 -12.820  1.00 21.31           C
ATOM   3650  CZ3 TRP A 251      36.348  47.816 -13.160  1.00 19.05           C
ATOM   3651  CH2 TRP A 251      37.630  47.531 -12.664  1.00 25.17           C
ATOM   3652  H   TRP A 251      33.752  44.899 -13.195  1.00 16.32           H
ATOM   3653  HA  TRP A 251      32.600  43.293 -15.417  1.00 18.66           H
ATOM   3654  HB2 TRP A 251      34.679  43.649 -16.516  1.00 21.63           H
ATOM   3655  HB3 TRP A 251      34.091  45.205 -15.898  1.00 21.63           H
ATOM   3656  HD1 TRP A 251      36.758  42.517 -15.163  1.00 23.82           H
ATOM   3657  HE1 TRP A 251      38.602  43.502 -13.722  1.00 20.86           H
ATOM   3658  HE3 TRP A 251      34.664  47.067 -14.279  1.00 17.28           H
ATOM   3659  HZ2 TRP A 251      39.170  46.030 -12.436  1.00 25.57           H
ATOM   3660  HZ3 TRP A 251      35.915  48.792 -13.006  1.00 22.86           H
ATOM   3661  HH2 TRP A 251      38.199  48.301 -12.179  1.00 30.20           H
ATOM   3662  N   ASP A 252      34.207  41.935 -12.996  1.00 16.21           N
ATOM   3663  CA  ASP A 252      34.993  40.819 -12.487  1.00 19.04           C
ATOM   3664  C   ASP A 252      34.132  39.551 -12.427  1.00 19.53           C
ATOM   3665  O   ASP A 252      33.362  39.353 -11.492  1.00 17.48           O
ATOM   3666  CB  ASP A 252      35.565  41.208 -11.121  1.00 14.26           C
ATOM   3667  CG  ASP A 252      36.397  40.103 -10.481  1.00 22.67           C
ATOM   3668  OD1 ASP A 252      36.812  39.158 -11.188  1.00 22.72           O
ATOM   3669  OD2 ASP A 252      36.605  40.218  -9.259  1.00 16.66           O1-
ATOM   3670  H   ASP A 252      33.831  42.590 -12.325  1.00 19.45           H
ATOM   3671  HA  ASP A 252      35.836  40.647 -13.160  1.00 22.85           H
ATOM   3672  HB2 ASP A 252      36.213  42.075 -11.243  1.00 17.11           H
ATOM   3673  HB3 ASP A 252      34.783  41.519 -10.430  1.00 17.11           H
ATOM   3674  N   ASN A 253      34.250  38.677 -13.430  1.00 20.09           N
ATOM   3675  CA  ASN A 253      33.462  37.453 -13.500  1.00 17.21           C
ATOM   3676  C   ASN A 253      33.938  36.414 -12.470  1.00 16.09           C
ATOM   3677  O   ASN A 253      33.113  35.690 -11.913  1.00 22.91           O
ATOM   3678  CB  ASN A 253      33.524  36.932 -14.939  1.00 29.86           C
ATOM   3679  CG  ASN A 253      32.627  35.722 -15.144  1.00 28.44           C
ATOM   3680  OD1 ASN A 253      31.419  35.791 -14.942  1.00 32.99           O
ATOM   3681  ND2 ASN A 253      33.206  34.617 -15.599  1.00 33.34           N
ATOM   3682  H   ASN A 253      34.876  38.883 -14.197  1.00 24.11           H
ATOM   3683  HA  ASN A 253      32.424  37.702 -13.277  1.00 20.65           H
ATOM   3684  HB2 ASN A 253      33.129  37.735 -15.565  1.00 35.83           H
ATOM   3685  HB3 ASN A 253      34.553  36.707 -15.217  1.00 35.83           H
ATOM   3686 HD21 ASN A 253      32.636  33.812 -15.803  1.00 40.01           H
ATOM   3687 HD22 ASN A 253      34.199  34.604 -15.780  1.00 40.01           H
ATOM   3688  N   LYS A 254      35.250  36.330 -12.214  1.00 21.00           N
ATOM   3689  CA  LYS A 254      35.842  35.311 -11.339  1.00 25.89           C
ATOM   3690  C   LYS A 254      35.722  35.661  -9.852  1.00 28.52           C
ATOM   3691  O   LYS A 254      35.581  34.761  -9.025  1.00 23.20           O
ATOM   3692  CB  LYS A 254      37.303  35.078 -11.753  1.00 37.07           C
ATOM   3693  CG  LYS A 254      37.913  33.838 -11.084  1.00 43.26           C
ATOM   3694  CD  LYS A 254      39.250  33.465 -11.748  1.00 47.06           C
ATOM   3695  CE  LYS A 254      39.957  32.291 -11.061  1.00 41.97           C
ATOM   3696  NZ  LYS A 254      40.151  32.515  -9.615  1.00 44.74           N1+
ATOM   3697  H   LYS A 254      35.877  36.972 -12.683  1.00 25.20           H
ATOM   3698  HA  LYS A 254      35.295  34.381 -11.501  1.00 31.07           H
ATOM   3699  HB2 LYS A 254      37.351  34.949 -12.836  1.00 44.48           H
ATOM   3700  HB3 LYS A 254      37.891  35.954 -11.477  1.00 44.48           H
ATOM   3701  HG2 LYS A 254      38.055  34.043 -10.022  1.00 51.91           H
ATOM   3702  HG3 LYS A 254      37.229  32.996 -11.198  1.00 51.91           H
ATOM   3703  HD2 LYS A 254      39.066  33.190 -12.787  1.00 56.48           H
ATOM   3704  HD3 LYS A 254      39.913  34.330 -11.748  1.00 56.48           H
ATOM   3705  HE2 LYS A 254      39.318  31.416 -11.190  1.00 50.36           H
ATOM   3706  HE3 LYS A 254      40.916  32.088 -11.539  1.00 50.36           H
ATOM   3707  HZ1 LYS A 254      40.910  31.949  -9.269  1.00 53.69           H
ATOM   3708  HZ2 LYS A 254      40.363  33.494  -9.446  1.00 53.69           H
ATOM   3709  HZ3 LYS A 254      39.302  32.292  -9.116  1.00 53.69           H
ATOM   3710  N   GLY A 255      35.804  36.953  -9.515  1.00 21.71           N
ATOM   3711  CA  GLY A 255      35.751  37.444  -8.140  1.00 18.83           C
ATOM   3712  C   GLY A 255      37.122  37.689  -7.496  1.00 21.52           C
ATOM   3713  O   GLY A 255      37.169  37.906  -6.289  1.00 18.07           O
ATOM   3714  H   GLY A 255      35.951  37.636 -10.247  1.00 26.05           H
ATOM   3715  HA2 GLY A 255      35.213  38.390  -8.134  1.00 22.59           H
ATOM   3716  HA3 GLY A 255      35.212  36.723  -7.527  1.00 22.59           H
ATOM   3717  N   ASP A 256      38.230  37.703  -8.247  1.00 16.99           N
ATOM   3718  CA  ASP A 256      39.560  37.920  -7.669  1.00 22.81           C
ATOM   3719  C   ASP A 256      39.776  39.337  -7.107  1.00 19.26           C
ATOM   3720  O   ASP A 256      40.681  39.534  -6.299  1.00 18.21           O
ATOM   3721  CB  ASP A 256      40.646  37.564  -8.690  1.00 28.70           C
ATOM   3722  CG  ASP A 256      40.653  36.100  -9.138  1.00 44.30           C
ATOM   3723  OD1 ASP A 256      40.068  35.243  -8.439  1.00 42.56           O
ATOM   3724  OD2 ASP A 256      41.271  35.840 -10.191  1.00 49.48           O1-
ATOM   3725  H   ASP A 256      38.164  37.543  -9.241  1.00 20.39           H
ATOM   3726  HA  ASP A 256      39.668  37.231  -6.829  1.00 27.37           H
ATOM   3727  HB2 ASP A 256      40.602  38.221  -9.561  1.00 34.44           H
ATOM   3728  HB3 ASP A 256      41.620  37.759  -8.236  1.00 34.44           H
ATOM   3729  N   THR A 257      38.979  40.331  -7.521  1.00 12.26           N
ATOM   3730  CA  THR A 257      39.055  41.691  -6.978  1.00 16.44           C
ATOM   3731  C   THR A 257      38.283  41.841  -5.657  1.00 18.75           C
ATOM   3732  O   THR A 257      38.374  42.907  -5.043  1.00 16.20           O
ATOM   3733  CB  THR A 257      38.560  42.725  -8.005  1.00 13.68           C
ATOM   3734  OG1 THR A 257      37.164  42.612  -8.178  1.00 15.01           O
ATOM   3735  CG2 THR A 257      39.267  42.604  -9.360  1.00 17.47           C
ATOM   3736  H   THR A 257      38.249  40.130  -8.194  1.00 14.71           H
ATOM   3737  HA  THR A 257      40.099  41.926  -6.770  1.00 19.73           H
ATOM   3738  HB  THR A 257      38.773  43.718  -7.604  1.00 16.42           H
ATOM   3739  HG1 THR A 257      36.970  41.722  -8.498  1.00 18.02           H
ATOM   3740 HG21 THR A 257      38.902  43.382 -10.029  1.00 20.97           H
ATOM   3741 HG22 THR A 257      40.344  42.713  -9.225  1.00 20.97           H
ATOM   3742 HG23 THR A 257      39.051  41.638  -9.816  1.00 20.97           H
ATOM   3743  N   ALA A 258      37.493  40.830  -5.251  1.00 12.69           N
ATOM   3744  CA  ALA A 258      36.561  40.922  -4.138  1.00 14.22           C
ATOM   3745  C   ALA A 258      37.255  41.314  -2.832  1.00 14.28           C
ATOM   3746  O   ALA A 258      38.321  40.795  -2.503  1.00 15.32           O
ATOM   3747  CB  ALA A 258      35.829  39.592  -3.964  1.00 14.40           C
ATOM   3748  H   ALA A 258      37.475  39.979  -5.796  1.00 15.23           H
ATOM   3749  HA  ALA A 258      35.813  41.667  -4.387  1.00 17.06           H
ATOM   3750  HB1 ALA A 258      35.131  39.677  -3.135  1.00 17.29           H
ATOM   3751  HB2 ALA A 258      35.278  39.348  -4.872  1.00 17.29           H
ATOM   3752  HB3 ALA A 258      36.547  38.800  -3.744  1.00 17.29           H
ATOM   3753  N   LEU A 259      36.626  42.223  -2.085  1.00 10.98           N
ATOM   3754  CA  LEU A 259      37.077  42.654  -0.768  1.00 14.07           C
ATOM   3755  C   LEU A 259      35.870  42.667   0.160  1.00 12.23           C
ATOM   3756  O   LEU A 259      34.840  43.254  -0.164  1.00 10.51           O
ATOM   3757  CB  LEU A 259      37.716  44.049  -0.867  1.00 10.93           C
ATOM   3758  CG  LEU A 259      38.419  44.504   0.425  1.00 10.75           C
ATOM   3759  CD1 LEU A 259      39.632  43.617   0.736  1.00 11.78           C
ATOM   3760  CD2 LEU A 259      38.904  45.953   0.281  1.00 12.83           C
ATOM   3761  H   LEU A 259      35.763  42.619  -2.431  1.00 13.17           H
ATOM   3762  HA  LEU A 259      37.805  41.940  -0.386  1.00 16.89           H
ATOM   3763  HB2 LEU A 259      38.435  44.050  -1.685  1.00 13.11           H
ATOM   3764  HB3 LEU A 259      36.933  44.767  -1.113  1.00 13.11           H
ATOM   3765  HG  LEU A 259      37.719  44.450   1.260  1.00 12.90           H
ATOM   3766 HD11 LEU A 259      40.160  44.025   1.596  1.00 14.14           H
ATOM   3767 HD12 LEU A 259      39.319  42.603   0.977  1.00 14.14           H
ATOM   3768 HD13 LEU A 259      40.310  43.591  -0.117  1.00 14.14           H
ATOM   3769 HD21 LEU A 259      39.367  46.288   1.210  1.00 15.40           H
ATOM   3770 HD22 LEU A 259      39.627  46.027  -0.533  1.00 15.40           H
ATOM   3771 HD23 LEU A 259      38.059  46.597   0.066  1.00 15.40           H
ATOM   3772  N   PHE A 260      36.001  42.021   1.320  1.00 11.26           N
ATOM   3773  CA  PHE A 260      34.942  41.979   2.313  1.00 13.60           C
ATOM   3774  C   PHE A 260      34.654  43.394   2.821  1.00 12.12           C
ATOM   3775  O   PHE A 260      35.556  44.115   3.249  1.00 11.72           O
ATOM   3776  CB  PHE A 260      35.348  41.052   3.461  1.00 11.57           C
ATOM   3777  CG  PHE A 260      34.239  40.884   4.474  1.00 12.25           C
ATOM   3778  CD1 PHE A 260      33.245  39.913   4.258  1.00 15.88           C
ATOM   3779  CD2 PHE A 260      34.172  41.710   5.613  1.00 12.61           C
ATOM   3780  CE1 PHE A 260      32.209  39.759   5.189  1.00 14.38           C
ATOM   3781  CE2 PHE A 260      33.145  41.534   6.554  1.00 13.08           C
ATOM   3782  CZ  PHE A 260      32.160  40.561   6.340  1.00 13.08           C
ATOM   3783  H   PHE A 260      36.866  41.542   1.525  1.00 13.51           H
ATOM   3784  HA  PHE A 260      34.045  41.570   1.848  1.00 16.32           H
ATOM   3785  HB2 PHE A 260      35.603  40.075   3.052  1.00 13.89           H
ATOM   3786  HB3 PHE A 260      36.231  41.461   3.952  1.00 13.89           H
ATOM   3787  HD1 PHE A 260      33.270  39.289   3.376  1.00 19.06           H
ATOM   3788  HD2 PHE A 260      34.908  42.485   5.767  1.00 15.14           H
ATOM   3789  HE1 PHE A 260      31.442  39.030   5.017  1.00 17.26           H
ATOM   3790  HE2 PHE A 260      33.100  42.146   7.440  1.00 15.70           H
ATOM   3791  HZ  PHE A 260      31.367  40.427   7.060  1.00 15.69           H
ATOM   3792  N   THR A 261      33.383  43.781   2.764  1.00 12.93           N
ATOM   3793  CA  THR A 261      32.921  45.128   3.054  1.00 11.56           C
ATOM   3794  C   THR A 261      31.808  45.047   4.083  1.00 13.98           C
ATOM   3795  O   THR A 261      30.871  44.279   3.909  1.00 12.82           O
ATOM   3796  CB  THR A 261      32.458  45.842   1.773  1.00 12.94           C
ATOM   3797  OG1 THR A 261      33.519  45.896   0.842  1.00 14.07           O
ATOM   3798  CG2 THR A 261      31.986  47.274   2.072  1.00 13.00           C
ATOM   3799  H   THR A 261      32.690  43.121   2.442  1.00 15.52           H
ATOM   3800  HA  THR A 261      33.756  45.691   3.452  1.00 13.87           H
ATOM   3801  HB  THR A 261      31.634  45.281   1.335  1.00 15.53           H
ATOM   3802  HG1 THR A 261      33.777  44.995   0.627  1.00 16.88           H
ATOM   3803 HG21 THR A 261      31.711  47.768   1.145  1.00 15.60           H
ATOM   3804 HG22 THR A 261      31.117  47.262   2.725  1.00 15.60           H
ATOM   3805 HG23 THR A 261      32.777  47.854   2.539  1.00 15.60           H
ATOM   3806  N   HIS A 262      31.898  45.887   5.112  1.00 10.42           N
ATOM   3807  CA  HIS A 262      30.867  46.114   6.107  1.00 12.52           C
ATOM   3808  C   HIS A 262      30.272  47.499   5.890  1.00 14.72           C
ATOM   3809  O   HIS A 262      30.953  48.505   6.061  1.00 10.11           O
ATOM   3810  CB  HIS A 262      31.502  46.003   7.497  1.00 13.49           C
ATOM   3811  CG  HIS A 262      30.560  46.329   8.623  1.00 11.74           C
ATOM   3812  ND1 HIS A 262      29.901  45.410   9.395  1.00 11.27           N
ATOM   3813  CD2 HIS A 262      30.174  47.569   9.065  1.00 14.45           C
ATOM   3814  CE1 HIS A 262      29.158  46.072  10.294  1.00 12.34           C
ATOM   3815  NE2 HIS A 262      29.308  47.394  10.147  1.00 14.30           N
ATOM   3816  H   HIS A 262      32.706  46.491   5.155  1.00 12.51           H
ATOM   3817  HA  HIS A 262      30.078  45.369   6.012  1.00 15.03           H
ATOM   3818  HB2 HIS A 262      32.361  46.673   7.561  1.00 16.19           H
ATOM   3819  HB3 HIS A 262      31.852  44.980   7.632  1.00 16.19           H
ATOM   3820  HD1 HIS A 262      29.966  44.405   9.299  1.00 13.52           H
ATOM   3821  HD2 HIS A 262      30.490  48.518   8.661  1.00 17.34           H
ATOM   3822  HE1 HIS A 262      28.518  45.602  11.026  1.00 14.80           H
ATOM   3823  N   MET A 263      28.987  47.552   5.560  1.00 11.47           N
ATOM   3824  CA  MET A 263      28.215  48.775   5.513  1.00 12.68           C
ATOM   3825  C   MET A 263      27.535  48.934   6.865  1.00 16.21           C
ATOM   3826  O   MET A 263      26.802  48.048   7.300  1.00 12.44           O
ATOM   3827  CB  MET A 263      27.211  48.700   4.359  1.00 10.96           C
ATOM   3828  CG  MET A 263      26.447  50.016   4.157  1.00 12.80           C
ATOM   3829  SD  MET A 263      25.029  49.895   3.033  1.00 14.09           S
ATOM   3830  CE  MET A 263      25.853  49.481   1.476  1.00 11.31           C
ATOM   3831  H   MET A 263      28.486  46.688   5.415  1.00 13.77           H
ATOM   3832  HA  MET A 263      28.876  49.621   5.332  1.00 15.21           H
ATOM   3833  HB2 MET A 263      27.748  48.459   3.440  1.00 13.15           H
ATOM   3834  HB3 MET A 263      26.492  47.906   4.565  1.00 13.15           H
ATOM   3835  HG2 MET A 263      26.069  50.361   5.114  1.00 15.37           H
ATOM   3836  HG3 MET A 263      27.130  50.775   3.776  1.00 15.37           H
ATOM   3837  HE1 MET A 263      25.124  49.503   0.669  1.00 13.58           H
ATOM   3838  HE2 MET A 263      26.647  50.188   1.262  1.00 13.58           H
ATOM   3839  HE3 MET A 263      26.280  48.484   1.535  1.00 13.58           H
ATOM   3840  N   MET A 264      27.763  50.070   7.525  1.00 11.62           N
ATOM   3841  CA  MET A 264      27.029  50.424   8.733  1.00 14.52           C
ATOM   3842  C   MET A 264      25.545  50.643   8.380  1.00 16.38           C
ATOM   3843  O   MET A 264      25.246  51.049   7.258  1.00 14.30           O
ATOM   3844  CB  MET A 264      27.669  51.675   9.341  1.00 15.46           C
ATOM   3845  CG  MET A 264      29.052  51.373   9.913  1.00 15.25           C
ATOM   3846  SD  MET A 264      30.050  52.810  10.428  1.00 23.85           S
ATOM   3847  CE  MET A 264      29.054  53.651  11.663  1.00 28.77           C
ATOM   3848  H   MET A 264      28.404  50.750   7.139  1.00 13.95           H
ATOM   3849  HA  MET A 264      27.135  49.611   9.450  1.00 17.43           H
ATOM   3850  HB2 MET A 264      27.782  52.420   8.558  1.00 18.55           H
ATOM   3851  HB3 MET A 264      27.033  52.061  10.134  1.00 18.55           H
ATOM   3852  HG2 MET A 264      28.909  50.709  10.754  1.00 18.30           H
ATOM   3853  HG3 MET A 264      29.634  50.843   9.158  1.00 18.30           H
ATOM   3854  HE1 MET A 264      29.544  54.589  11.911  1.00 34.52           H
ATOM   3855  HE2 MET A 264      28.054  53.842  11.279  1.00 34.52           H
ATOM   3856  HE3 MET A 264      29.011  53.049  12.560  1.00 34.52           H
ATOM   3857  N   PRO A 265      24.593  50.367   9.288  1.00 12.10           N
ATOM   3858  CA  PRO A 265      23.181  50.265   8.921  1.00 15.60           C
ATOM   3859  C   PRO A 265      22.389  51.561   9.118  1.00 16.60           C
ATOM   3860  O   PRO A 265      21.275  51.645   8.612  1.00 15.07           O
ATOM   3861  CB  PRO A 265      22.628  49.211   9.891  1.00 17.16           C
ATOM   3862  CG  PRO A 265      23.459  49.407  11.152  1.00 14.59           C
ATOM   3863  CD  PRO A 265      24.819  49.881  10.638  1.00 11.02           C
ATOM   3864  HA  PRO A 265      23.047  49.854   7.918  1.00 18.72           H
ATOM   3865  HB2 PRO A 265      21.554  49.266  10.072  1.00 20.59           H
ATOM   3866  HB3 PRO A 265      22.875  48.237   9.486  1.00 20.59           H
ATOM   3867  HG2 PRO A 265      22.997  50.160  11.780  1.00 17.51           H
ATOM   3868  HG3 PRO A 265      23.571  48.469  11.697  1.00 17.51           H
ATOM   3869  HD2 PRO A 265      25.198  50.676  11.263  1.00 13.23           H
ATOM   3870  HD3 PRO A 265      25.497  49.039  10.646  1.00 13.23           H
ATOM   3871  N   PHE A 266      22.920  52.548   9.851  1.00 14.67           N
ATOM   3872  CA  PHE A 266      22.145  53.674  10.378  1.00 14.17           C
ATOM   3873  C   PHE A 266      22.602  55.034   9.810  1.00 12.47           C
ATOM   3874  O   PHE A 266      23.500  55.128   8.977  1.00 13.21           O
ATOM   3875  CB  PHE A 266      22.154  53.606  11.917  1.00 11.65           C
ATOM   3876  CG  PHE A 266      21.558  52.346  12.547  1.00 12.25           C
ATOM   3877  CD1 PHE A 266      22.152  51.802  13.703  1.00 12.83           C
ATOM   3878  CD2 PHE A 266      20.450  51.684  11.977  1.00 15.60           C
ATOM   3879  CE1 PHE A 266      21.681  50.599  14.252  1.00 14.23           C
ATOM   3880  CE2 PHE A 266      19.963  50.490  12.539  1.00 14.44           C
ATOM   3881  CZ  PHE A 266      20.584  49.940  13.672  1.00 12.65           C
ATOM   3882  H   PHE A 266      23.871  52.453  10.179  1.00 17.60           H
ATOM   3883  HA  PHE A 266      21.108  53.571  10.074  1.00 17.00           H
ATOM   3884  HB2 PHE A 266      23.184  53.701  12.244  1.00 13.98           H
ATOM   3885  HB3 PHE A 266      21.620  54.461  12.325  1.00 13.98           H
ATOM   3886  HD1 PHE A 266      22.991  52.292  14.166  1.00 15.39           H
ATOM   3887  HD2 PHE A 266      19.971  52.078  11.096  1.00 18.72           H
ATOM   3888  HE1 PHE A 266      22.173  50.178  15.114  1.00 17.08           H
ATOM   3889  HE2 PHE A 266      19.118  49.987  12.093  1.00 17.33           H
ATOM   3890  HZ  PHE A 266      20.220  49.016  14.097  1.00 15.18           H
ATOM   3891  N   TYR A 267      21.895  56.088  10.207  1.00 14.15           N
ATOM   3892  CA  TYR A 267      21.964  57.430   9.640  1.00 15.14           C
ATOM   3893  C   TYR A 267      23.308  58.134   9.835  1.00 17.25           C
ATOM   3894  O   TYR A 267      23.666  58.987   9.028  1.00 14.86           O
ATOM   3895  CB  TYR A 267      20.793  58.234  10.219  1.00 17.92           C
ATOM   3896  CG  TYR A 267      20.879  59.738  10.069  1.00 13.83           C
ATOM   3897  CD1 TYR A 267      20.485  60.352   8.866  1.00 18.24           C
ATOM   3898  CD2 TYR A 267      21.321  60.519  11.154  1.00 17.25           C
ATOM   3899  CE1 TYR A 267      20.493  61.756   8.760  1.00 19.20           C
ATOM   3900  CE2 TYR A 267      21.325  61.919  11.060  1.00 17.96           C
ATOM   3901  CZ  TYR A 267      20.888  62.540   9.870  1.00 18.87           C
ATOM   3902  OH  TYR A 267      20.813  63.894   9.828  1.00 23.01           O
ATOM   3903  H   TYR A 267      21.149  55.922  10.866  1.00 16.98           H
ATOM   3904  HA  TYR A 267      21.808  57.353   8.564  1.00 18.17           H
ATOM   3905  HB2 TYR A 267      19.868  57.879   9.759  1.00 21.51           H
ATOM   3906  HB3 TYR A 267      20.731  58.021  11.285  1.00 21.51           H
ATOM   3907  HD1 TYR A 267      20.163  59.759   8.022  1.00 21.89           H
ATOM   3908  HD2 TYR A 267      21.649  60.036  12.063  1.00 20.70           H
ATOM   3909  HE1 TYR A 267      20.176  62.247   7.853  1.00 23.04           H
ATOM   3910  HE2 TYR A 267      21.648  62.509  11.906  1.00 21.55           H
ATOM   3911  HH  TYR A 267      21.279  64.322  10.551  1.00 27.61           H
ATOM   3912  N   SER A 268      24.026  57.819  10.915  1.00 14.55           N
ATOM   3913  CA  SER A 268      25.277  58.476  11.276  1.00 15.90           C
ATOM   3914  C   SER A 268      26.236  57.486  11.945  1.00 14.20           C
ATOM   3915  O   SER A 268      25.831  56.420  12.411  1.00 14.26           O
ATOM   3916  CB  SER A 268      24.912  59.675  12.166  1.00 14.18           C
ATOM   3917  OG  SER A 268      26.020  60.271  12.793  1.00 14.44           O
ATOM   3918  H   SER A 268      23.692  57.092  11.528  1.00 17.46           H
ATOM   3919  HA  SER A 268      25.758  58.851  10.376  1.00 19.08           H
ATOM   3920  HB2 SER A 268      24.394  60.428  11.570  1.00 17.01           H
ATOM   3921  HB3 SER A 268      24.234  59.337  12.943  1.00 17.01           H
ATOM   3922  HG  SER A 268      26.325  60.996  12.238  1.00 17.33           H
ATOM   3923  N   TYR A 269      27.520  57.852  11.974  1.00 14.99           N
ATOM   3924  CA  TYR A 269      28.556  57.178  12.745  1.00 13.71           C
ATOM   3925  C   TYR A 269      28.697  57.658  14.209  1.00 13.86           C
ATOM   3926  O   TYR A 269      29.522  57.140  14.932  1.00 13.64           O
ATOM   3927  CB  TYR A 269      29.955  57.380  12.107  1.00  9.17           C
ATOM   3928  CG  TYR A 269      30.330  58.822  11.907  1.00 11.31           C
ATOM   3929  CD1 TYR A 269      30.774  59.630  12.966  1.00  9.87           C
ATOM   3930  CD2 TYR A 269      30.290  59.363  10.610  1.00 12.31           C
ATOM   3931  CE1 TYR A 269      31.159  60.949  12.745  1.00 11.08           C
ATOM   3932  CE2 TYR A 269      30.674  60.672  10.355  1.00 12.28           C
ATOM   3933  CZ  TYR A 269      31.096  61.477  11.436  1.00 11.22           C
ATOM   3934  OH  TYR A 269      31.357  62.768  11.158  1.00 13.60           O
ATOM   3935  H   TYR A 269      27.762  58.720  11.546  1.00 17.98           H
ATOM   3936  HA  TYR A 269      28.341  56.082  12.802  1.00 16.45           H
ATOM   3937  HB2 TYR A 269      30.716  56.880  12.745  1.00 11.00           H
ATOM   3938  HB3 TYR A 269      29.974  56.842  11.141  1.00 11.00           H
ATOM   3939  HD1 TYR A 269      30.820  59.222  13.975  1.00 11.84           H
ATOM   3940  HD2 TYR A 269      29.949  58.735   9.798  1.00 14.77           H
ATOM   3941  HE1 TYR A 269      31.514  61.589  13.554  1.00 13.30           H
ATOM   3942  HE2 TYR A 269      30.673  61.092   9.346  1.00 14.73           H
ATOM   3943  HH  TYR A 269      31.838  63.325  12.000  1.00 16.32           H
ATOM   3944  N   ASP A 270      27.899  58.660  14.614  1.00 14.47           N
ATOM   3945  CA  ASP A 270      27.913  59.194  15.972  1.00 13.06           C
ATOM   3946  C   ASP A 270      27.302  58.162  16.939  1.00 15.61           C
ATOM   3947  O   ASP A 270      26.685  57.181  16.514  1.00 11.92           O
ATOM   3948  CB  ASP A 270      27.193  60.552  16.031  1.00 14.58           C
ATOM   3949  CG  ASP A 270      25.676  60.566  15.830  1.00 14.94           C
ATOM   3950  OD1 ASP A 270      25.043  59.495  15.753  1.00 13.32           O
ATOM   3951  OD2 ASP A 270      25.127  61.686  15.812  1.00 16.81           O1-
ATOM   3952  H   ASP A 270      27.236  59.060  13.966  1.00 17.37           H
ATOM   3953  HA  ASP A 270      28.946  59.374  16.263  1.00 15.67           H
ATOM   3954  HB2 ASP A 270      27.397  61.024  16.987  1.00 17.50           H
ATOM   3955  HB3 ASP A 270      27.642  61.247  15.320  1.00 17.50           H
ATOM   3956  N   ILE A 271      27.504  58.356  18.247  1.00 14.49           N
ATOM   3957  CA  ILE A 271      27.102  57.372  19.253  1.00 13.93           C
ATOM   3958  C   ILE A 271      25.579  57.133  19.225  1.00 12.05           C
ATOM   3959  O   ILE A 271      25.191  55.963  19.259  1.00 13.84           O
ATOM   3960  CB  ILE A 271      27.686  57.721  20.637  1.00 11.70           C
ATOM   3961  CG1 ILE A 271      29.230  57.661  20.567  1.00 15.38           C
ATOM   3962  CG2 ILE A 271      27.155  56.740  21.702  1.00 13.91           C
ATOM   3963  CD1 ILE A 271      29.967  58.218  21.792  1.00 16.15           C
ATOM   3964  H   ILE A 271      28.017  59.172  18.554  1.00 17.39           H
ATOM   3965  HA  ILE A 271      27.573  56.434  18.976  1.00 16.72           H
ATOM   3966  HB  ILE A 271      27.386  58.733  20.899  1.00 14.04           H
ATOM   3967 HG12 ILE A 271      29.540  56.635  20.386  1.00 18.46           H
ATOM   3968 HG13 ILE A 271      29.573  58.255  19.724  1.00 18.46           H
ATOM   3969 HG21 ILE A 271      27.588  56.954  22.675  1.00 16.70           H
ATOM   3970 HG22 ILE A 271      26.073  56.826  21.795  1.00 16.70           H
ATOM   3971 HG23 ILE A 271      27.414  55.718  21.426  1.00 16.70           H
ATOM   3972 HD11 ILE A 271      31.036  58.045  21.673  1.00 19.38           H
ATOM   3973 HD12 ILE A 271      29.801  59.291  21.857  1.00 19.38           H
ATOM   3974 HD13 ILE A 271      29.637  57.736  22.710  1.00 19.38           H
ATOM   3975  N   PRO A 272      24.702  58.160  19.127  1.00 12.59           N
ATOM   3976  CA  PRO A 272      23.267  57.933  19.003  1.00 12.82           C
ATOM   3977  C   PRO A 272      22.856  57.025  17.829  1.00 17.74           C
ATOM   3978  O   PRO A 272      21.811  56.394  17.907  1.00 14.21           O
ATOM   3979  CB  PRO A 272      22.640  59.319  18.846  1.00 13.65           C
ATOM   3980  CG  PRO A 272      23.633  60.231  19.556  1.00 18.40           C
ATOM   3981  CD  PRO A 272      24.974  59.588  19.229  1.00 14.06           C
ATOM   3982  HA  PRO A 272      22.912  57.540  19.953  1.00 15.39           H
ATOM   3983  HB2 PRO A 272      22.639  59.574  17.785  1.00 16.38           H
ATOM   3984  HB3 PRO A 272      21.633  59.390  19.254  1.00 16.38           H
ATOM   3985  HG2 PRO A 272      23.597  61.243  19.153  1.00 22.08           H
ATOM   3986  HG3 PRO A 272      23.449  60.231  20.627  1.00 22.08           H
ATOM   3987  HD2 PRO A 272      25.337  59.972  18.281  1.00 16.87           H
ATOM   3988  HD3 PRO A 272      25.658  59.811  20.045  1.00 16.87           H
ATOM   3989  N   HIS A 273      23.656  56.911  16.762  1.00 12.74           N
ATOM   3990  CA  HIS A 273      23.343  56.084  15.592  1.00 14.22           C
ATOM   3991  C   HIS A 273      24.256  54.873  15.420  1.00 13.51           C
ATOM   3992  O   HIS A 273      24.343  54.355  14.311  1.00 13.22           O
ATOM   3993  CB  HIS A 273      23.297  56.966  14.338  1.00 10.86           C
ATOM   3994  CG  HIS A 273      22.233  58.020  14.430  1.00 11.45           C
ATOM   3995  ND1 HIS A 273      22.383  59.298  14.936  1.00 15.94           N1+
ATOM   3996  CD2 HIS A 273      20.922  57.856  14.097  1.00 17.10           C
ATOM   3997  CE1 HIS A 273      21.191  59.910  14.890  1.00 16.66           C
ATOM   3998  NE2 HIS A 273      20.294  59.047  14.386  1.00 12.57           N
ATOM   3999  H   HIS A 273      24.509  57.459  16.729  1.00 15.29           H
ATOM   4000  HA  HIS A 273      22.347  55.669  15.699  1.00 17.06           H
ATOM   4001  HB2 HIS A 273      23.088  56.357  13.459  1.00 13.03           H
ATOM   4002  HB3 HIS A 273      24.269  57.439  14.212  1.00 13.03           H
ATOM   4003  HD1 HIS A 273      23.253  59.699  15.271  1.00 19.13           H
ATOM   4004  HD2 HIS A 273      20.467  56.961  13.698  1.00 20.52           H
ATOM   4005  HE1 HIS A 273      20.986  60.925  15.200  1.00 19.99           H
ATOM   4006  HE2 HIS A 273      19.315  59.240  14.236  1.00 15.08           H
ATOM   4007  N   THR A 274      24.897  54.391  16.493  1.00 14.09           N
ATOM   4008  CA  THR A 274      25.806  53.243  16.417  1.00 11.96           C
ATOM   4009  C   THR A 274      25.588  52.189  17.509  1.00 13.18           C
ATOM   4010  O   THR A 274      26.150  51.106  17.355  1.00 16.29           O
ATOM   4011  CB  THR A 274      27.271  53.710  16.379  1.00 18.45           C
ATOM   4012  OG1 THR A 274      27.526  54.627  17.407  1.00 13.15           O
ATOM   4013  CG2 THR A 274      27.637  54.343  15.039  1.00 14.54           C
ATOM   4014  H   THR A 274      24.827  54.889  17.370  1.00 16.91           H
ATOM   4015  HA  THR A 274      25.621  52.711  15.491  1.00 14.36           H
ATOM   4016  HB  THR A 274      27.919  52.850  16.538  1.00 22.14           H
ATOM   4017  HG1 THR A 274      27.108  55.463  17.173  1.00 15.78           H
ATOM   4018 HG21 THR A 274      28.686  54.631  15.046  1.00 17.45           H
ATOM   4019 HG22 THR A 274      27.468  53.632  14.236  1.00 17.45           H
ATOM   4020 HG23 THR A 274      27.038  55.234  14.857  1.00 17.45           H
ATOM   4021  N   CYS A 275      24.815  52.436  18.584  1.00 14.36           N
ATOM   4022  CA  CYS A 275      24.536  51.365  19.558  1.00 11.89           C
ATOM   4023  C   CYS A 275      23.431  50.404  19.077  1.00 15.70           C
ATOM   4024  O   CYS A 275      23.326  49.278  19.554  1.00 16.42           O
ATOM   4025  CB  CYS A 275      24.290  51.939  20.965  1.00 18.45           C
ATOM   4026  SG  CYS A 275      22.531  52.014  21.373  1.00 16.84           S
ATOM   4027  H   CYS A 275      24.389  53.343  18.714  1.00 17.23           H
ATOM   4028  HA  CYS A 275      25.449  50.778  19.653  1.00 14.27           H
ATOM   4029  HB2 CYS A 275      24.768  51.272  21.684  1.00 22.14           H
ATOM   4030  HB3 CYS A 275      24.736  52.932  21.044  1.00 22.14           H
ATOM   4031  N   GLY A 276      22.562  50.867  18.177  1.00 14.79           N
ATOM   4032  CA  GLY A 276      21.325  50.198  17.823  1.00 17.59           C
ATOM   4033  C   GLY A 276      20.352  51.154  17.143  1.00 16.83           C
ATOM   4034  O   GLY A 276      20.715  52.297  16.862  1.00 16.13           O
ATOM   4035  H   GLY A 276      22.689  51.803  17.819  1.00 17.75           H
ATOM   4036  HA2 GLY A 276      21.554  49.383  17.143  1.00 21.11           H
ATOM   4037  HA3 GLY A 276      20.867  49.790  18.720  1.00 21.11           H
ATOM   4038  N   PRO A 277      19.130  50.689  16.842  1.00 13.41           N
ATOM   4039  CA  PRO A 277      18.188  51.415  15.994  1.00 16.50           C
ATOM   4040  C   PRO A 277      17.510  52.643  16.626  1.00 14.97           C
ATOM   4041  O   PRO A 277      16.902  53.413  15.886  1.00 15.88           O
ATOM   4042  CB  PRO A 277      17.098  50.375  15.701  1.00 16.37           C
ATOM   4043  CG  PRO A 277      17.136  49.454  16.913  1.00 12.77           C
ATOM   4044  CD  PRO A 277      18.633  49.355  17.159  1.00 14.95           C
ATOM   4045  HA  PRO A 277      18.646  51.664  15.036  1.00 19.81           H
ATOM   4046  HB2 PRO A 277      16.110  50.797  15.567  1.00 19.64           H
ATOM   4047  HB3 PRO A 277      17.401  49.818  14.812  1.00 19.64           H
ATOM   4048  HG2 PRO A 277      16.611  49.913  17.752  1.00 15.32           H
ATOM   4049  HG3 PRO A 277      16.723  48.474  16.688  1.00 15.32           H
ATOM   4050  HD2 PRO A 277      18.791  49.087  18.203  1.00 17.94           H
ATOM   4051  HD3 PRO A 277      19.074  48.623  16.480  1.00 17.94           H
ATOM   4052  N   ASP A 278      17.556  52.829  17.952  1.00 16.83           N
ATOM   4053  CA  ASP A 278      16.838  53.912  18.617  1.00 18.21           C
ATOM   4054  C   ASP A 278      17.839  54.948  19.144  1.00 13.94           C
ATOM   4055  O   ASP A 278      18.452  54.724  20.189  1.00 15.47           O
ATOM   4056  CB  ASP A 278      15.958  53.380  19.757  1.00 15.35           C
ATOM   4057  CG  ASP A 278      15.079  54.478  20.374  1.00 20.19           C
ATOM   4058  OD1 ASP A 278      15.228  55.659  19.994  1.00 18.28           O
ATOM   4059  OD2 ASP A 278      14.235  54.131  21.220  1.00 18.59           O1-
ATOM   4060  H   ASP A 278      18.072  52.178  18.529  1.00 20.19           H
ATOM   4061  HA  ASP A 278      16.157  54.374  17.905  1.00 21.85           H
ATOM   4062  HB2 ASP A 278      15.329  52.559  19.415  1.00 18.42           H
ATOM   4063  HB3 ASP A 278      16.567  52.944  20.548  1.00 18.42           H
ATOM   4064  N   PRO A 279      17.958  56.120  18.497  1.00 17.55           N
ATOM   4065  CA  PRO A 279      18.905  57.128  18.946  1.00 16.74           C
ATOM   4066  C   PRO A 279      18.529  57.793  20.268  1.00 19.43           C
ATOM   4067  O   PRO A 279      19.423  58.261  20.966  1.00 17.90           O
ATOM   4068  CB  PRO A 279      18.943  58.146  17.802  1.00 15.47           C
ATOM   4069  CG  PRO A 279      17.546  58.045  17.194  1.00 17.19           C
ATOM   4070  CD  PRO A 279      17.269  56.549  17.288  1.00 19.07           C
ATOM   4071  HA  PRO A 279      19.886  56.687  19.033  1.00 20.09           H
ATOM   4072  HB2 PRO A 279      19.209  59.147  18.119  1.00 18.56           H
ATOM   4073  HB3 PRO A 279      19.663  57.788  17.065  1.00 18.56           H
ATOM   4074  HG2 PRO A 279      16.834  58.625  17.783  1.00 20.63           H
ATOM   4075  HG3 PRO A 279      17.535  58.353  16.149  1.00 20.63           H
ATOM   4076  HD2 PRO A 279      16.190  56.412  17.362  1.00 22.88           H
ATOM   4077  HD3 PRO A 279      17.691  56.041  16.422  1.00 22.88           H
ATOM   4078  N   LYS A 280      17.252  57.772  20.672  1.00 20.50           N
ATOM   4079  CA  LYS A 280      16.859  58.207  22.007  1.00 16.63           C
ATOM   4080  C   LYS A 280      17.468  57.311  23.085  1.00 16.02           C
ATOM   4081  O   LYS A 280      17.779  57.811  24.160  1.00 20.30           O
ATOM   4082  CB  LYS A 280      15.333  58.273  22.104  1.00 16.93           C
ATOM   4083  CG  LYS A 280      14.843  58.901  23.418  1.00 23.02           C
ATOM   4084  CD  LYS A 280      13.314  58.833  23.531  1.00 19.48           C
ATOM   4085  CE  LYS A 280      12.761  57.410  23.697  1.00 46.68           C
ATOM   4086  NZ  LYS A 280      13.302  56.737  24.895  1.00 53.46           N1+
ATOM   4087  H   LYS A 280      16.558  57.325  20.087  1.00 24.59           H
ATOM   4088  HA  LYS A 280      17.256  59.212  22.148  1.00 19.96           H
ATOM   4089  HB2 LYS A 280      14.965  58.883  21.278  1.00 20.31           H
ATOM   4090  HB3 LYS A 280      14.929  57.265  22.003  1.00 20.31           H
ATOM   4091  HG2 LYS A 280      15.281  58.379  24.268  1.00 27.62           H
ATOM   4092  HG3 LYS A 280      15.161  59.940  23.477  1.00 27.62           H
ATOM   4093  HD2 LYS A 280      12.999  59.443  24.379  1.00 23.38           H
ATOM   4094  HD3 LYS A 280      12.879  59.270  22.633  1.00 23.38           H
ATOM   4095  HE2 LYS A 280      11.672  57.443  23.754  1.00 56.02           H
ATOM   4096  HE3 LYS A 280      13.039  56.828  22.816  1.00 56.02           H
ATOM   4097  HZ1 LYS A 280      12.800  55.878  25.069  1.00 64.16           H
ATOM   4098  HZ2 LYS A 280      14.277  56.513  24.755  1.00 64.16           H
ATOM   4099  HZ3 LYS A 280      13.218  57.341  25.699  1.00 64.16           H
ATOM   4100  N   VAL A 281      17.658  56.015  22.820  1.00 15.50           N
ATOM   4101  CA  VAL A 281      18.322  55.115  23.761  1.00 16.85           C
ATOM   4102  C   VAL A 281      19.843  55.263  23.653  1.00 16.74           C
ATOM   4103  O   VAL A 281      20.497  55.457  24.672  1.00 13.23           O
ATOM   4104  CB  VAL A 281      17.836  53.662  23.593  1.00 21.74           C
ATOM   4105  CG1 VAL A 281      18.555  52.724  24.576  1.00 19.27           C
ATOM   4106  CG2 VAL A 281      16.328  53.573  23.877  1.00 20.54           C
ATOM   4107  H   VAL A 281      17.406  55.654  21.909  1.00 18.60           H
ATOM   4108  HA  VAL A 281      18.042  55.415  24.769  1.00 20.22           H
ATOM   4109  HB  VAL A 281      18.033  53.321  22.575  1.00 26.08           H
ATOM   4110 HG11 VAL A 281      18.170  51.710  24.469  1.00 23.13           H
ATOM   4111 HG12 VAL A 281      19.627  52.706  24.379  1.00 23.13           H
ATOM   4112 HG13 VAL A 281      18.385  53.057  25.601  1.00 23.13           H
ATOM   4113 HG21 VAL A 281      15.984  52.557  23.693  1.00 24.65           H
ATOM   4114 HG22 VAL A 281      16.127  53.843  24.914  1.00 24.65           H
ATOM   4115 HG23 VAL A 281      15.777  54.248  23.227  1.00 24.65           H
ATOM   4116  N   CYS A 282      20.412  55.168  22.446  1.00 15.75           N
ATOM   4117  CA  CYS A 282      21.862  55.192  22.247  1.00 16.24           C
ATOM   4118  C   CYS A 282      22.505  56.486  22.738  1.00 17.97           C
ATOM   4119  O   CYS A 282      23.641  56.452  23.208  1.00 17.74           O
ATOM   4120  CB  CYS A 282      22.191  55.022  20.769  1.00 13.71           C
ATOM   4121  SG  CYS A 282      21.646  53.406  20.179  1.00 16.15           S
ATOM   4122  H   CYS A 282      19.830  54.998  21.636  1.00 18.89           H
ATOM   4123  HA  CYS A 282      22.300  54.368  22.811  1.00 19.49           H
ATOM   4124  HB2 CYS A 282      21.667  55.799  20.221  1.00 16.46           H
ATOM   4125  HB3 CYS A 282      23.266  55.121  20.628  1.00 16.46           H
ATOM   4126  N   CYS A 283      21.796  57.618  22.628  1.00 15.03           N
ATOM   4127  CA  CYS A 283      22.298  58.898  23.105  1.00 13.37           C
ATOM   4128  C   CYS A 283      22.594  58.850  24.616  1.00 16.53           C
ATOM   4129  O   CYS A 283      23.484  59.559  25.087  1.00 17.67           O
ATOM   4130  CB  CYS A 283      21.320  60.018  22.713  1.00 18.00           C
ATOM   4131  SG  CYS A 283      22.193  61.583  22.853  1.00 17.47           S
ATOM   4132  H   CYS A 283      20.884  57.592  22.195  1.00 18.04           H
ATOM   4133  HA  CYS A 283      23.240  59.074  22.584  1.00 16.04           H
ATOM   4134  HB2 CYS A 283      21.021  59.898  21.676  1.00 21.60           H
ATOM   4135  HB3 CYS A 283      20.450  60.020  23.362  1.00 21.60           H
ATOM   4136  N   GLN A 284      21.882  57.990  25.370  1.00 17.38           N
ATOM   4137  CA  GLN A 284      22.078  57.777  26.811  1.00 18.21           C
ATOM   4138  C   GLN A 284      23.367  57.047  27.153  1.00 16.72           C
ATOM   4139  O   GLN A 284      23.718  56.956  28.326  1.00 18.12           O
ATOM   4140  CB  GLN A 284      20.856  57.094  27.451  1.00 16.98           C
ATOM   4141  CG  GLN A 284      19.548  57.862  27.214  1.00 18.23           C
ATOM   4142  CD  GLN A 284      18.346  57.072  27.708  1.00 17.08           C
ATOM   4143  OE1 GLN A 284      18.285  56.664  28.862  1.00 20.83           O
ATOM   4144  NE2 GLN A 284      17.358  56.873  26.849  1.00 19.57           N
ATOM   4145  H   GLN A 284      21.198  57.403  24.912  1.00 20.86           H
ATOM   4146  HA  GLN A 284      22.191  58.736  27.294  1.00 21.85           H
ATOM   4147  HB2 GLN A 284      20.763  56.074  27.082  1.00 20.38           H
ATOM   4148  HB3 GLN A 284      21.029  57.043  28.526  1.00 20.38           H
ATOM   4149  HG2 GLN A 284      19.612  58.758  27.827  1.00 21.87           H
ATOM   4150  HG3 GLN A 284      19.425  58.127  26.165  1.00 21.87           H
ATOM   4151 HE21 GLN A 284      17.447  57.220  25.905  1.00 23.48           H
ATOM   4152 HE22 GLN A 284      16.543  56.348  27.129  1.00 23.48           H
ATOM   4153  N   PHE A 285      24.069  56.539  26.146  1.00 13.59           N
ATOM   4154  CA  PHE A 285      25.323  55.830  26.301  1.00 17.36           C
ATOM   4155  C   PHE A 285      26.470  56.589  25.624  1.00 13.02           C
ATOM   4156  O   PHE A 285      27.552  56.038  25.463  1.00 16.03           O
ATOM   4157  CB  PHE A 285      25.116  54.384  25.831  1.00 14.06           C
ATOM   4158  CG  PHE A 285      24.085  53.658  26.675  1.00 16.32           C
ATOM   4159  CD1 PHE A 285      24.475  53.064  27.888  1.00 14.70           C
ATOM   4160  CD2 PHE A 285      22.734  53.625  26.283  1.00 18.07           C
ATOM   4161  CE1 PHE A 285      23.515  52.475  28.726  1.00 18.24           C
ATOM   4162  CE2 PHE A 285      21.769  53.045  27.126  1.00 20.39           C
ATOM   4163  CZ  PHE A 285      22.159  52.480  28.353  1.00 19.35           C
ATOM   4164  H   PHE A 285      23.719  56.647  25.205  1.00 16.31           H
ATOM   4165  HA  PHE A 285      25.583  55.782  27.359  1.00 20.84           H
ATOM   4166  HB2 PHE A 285      24.814  54.382  24.782  1.00 16.87           H
ATOM   4167  HB3 PHE A 285      26.055  53.850  25.931  1.00 16.87           H
ATOM   4168  HD1 PHE A 285      25.513  53.077  28.184  1.00 17.64           H
ATOM   4169  HD2 PHE A 285      22.441  54.052  25.337  1.00 21.69           H
ATOM   4170  HE1 PHE A 285      23.822  52.022  29.656  1.00 21.89           H
ATOM   4171  HE2 PHE A 285      20.731  53.027  26.828  1.00 24.47           H
ATOM   4172  HZ  PHE A 285      21.418  52.037  29.001  1.00 23.22           H
ATOM   4173  N   ASP A 286      26.258  57.873  25.298  1.00 17.48           N
ATOM   4174  CA  ASP A 286      27.322  58.827  25.037  1.00 14.09           C
ATOM   4175  C   ASP A 286      27.514  59.669  26.302  1.00 14.06           C
ATOM   4176  O   ASP A 286      26.847  60.684  26.497  1.00 15.95           O
ATOM   4177  CB  ASP A 286      26.945  59.683  23.832  1.00 16.71           C
ATOM   4178  CG  ASP A 286      28.065  60.616  23.397  1.00 16.14           C
ATOM   4179  OD1 ASP A 286      29.089  60.724  24.110  1.00 15.97           O
ATOM   4180  OD2 ASP A 286      27.875  61.238  22.335  1.00 14.68           O1-
ATOM   4181  H   ASP A 286      25.334  58.259  25.428  1.00 20.98           H
ATOM   4182  HA  ASP A 286      28.247  58.292  24.815  1.00 16.91           H
ATOM   4183  HB2 ASP A 286      26.621  59.078  22.990  1.00 20.05           H
ATOM   4184  HB3 ASP A 286      26.069  60.293  24.057  1.00 20.05           H
ATOM   4185  N   PHE A 287      28.445  59.254  27.165  1.00 14.10           N
ATOM   4186  CA  PHE A 287      28.626  59.858  28.479  1.00 15.19           C
ATOM   4187  C   PHE A 287      29.288  61.243  28.440  1.00 17.94           C
ATOM   4188  O   PHE A 287      29.403  61.874  29.486  1.00 16.15           O
ATOM   4189  CB  PHE A 287      29.350  58.874  29.402  1.00 16.48           C
ATOM   4190  CG  PHE A 287      28.573  57.590  29.625  1.00 16.73           C
ATOM   4191  CD1 PHE A 287      28.825  56.466  28.820  1.00 13.11           C
ATOM   4192  CD2 PHE A 287      27.570  57.528  30.612  1.00 16.50           C
ATOM   4193  CE1 PHE A 287      28.052  55.305  28.964  1.00 16.12           C
ATOM   4194  CE2 PHE A 287      26.808  56.357  30.763  1.00 16.00           C
ATOM   4195  CZ  PHE A 287      27.043  55.249  29.934  1.00 14.62           C
ATOM   4196  H   PHE A 287      29.000  58.438  26.942  1.00 16.92           H
ATOM   4197  HA  PHE A 287      27.633  60.008  28.908  1.00 18.23           H
ATOM   4198  HB2 PHE A 287      30.335  58.650  28.995  1.00 19.77           H
ATOM   4199  HB3 PHE A 287      29.476  59.351  30.367  1.00 19.77           H
ATOM   4200  HD1 PHE A 287      29.602  56.496  28.073  1.00 15.73           H
ATOM   4201  HD2 PHE A 287      27.374  58.382  31.243  1.00 19.81           H
ATOM   4202  HE1 PHE A 287      28.238  54.448  28.332  1.00 19.34           H
ATOM   4203  HE2 PHE A 287      26.047  56.299  31.519  1.00 19.20           H
ATOM   4204  HZ  PHE A 287      26.456  54.352  30.045  1.00 17.54           H
ATOM   4205  N   LYS A 288      29.674  61.757  27.258  1.00 20.60           N
ATOM   4206  CA  LYS A 288      30.081  63.160  27.107  1.00 16.05           C
ATOM   4207  C   LYS A 288      28.879  64.122  27.110  1.00 15.44           C
ATOM   4208  O   LYS A 288      29.078  65.330  27.103  1.00 17.55           O
ATOM   4209  CB  LYS A 288      30.957  63.315  25.846  1.00 18.25           C
ATOM   4210  CG  LYS A 288      31.799  64.607  25.874  1.00 17.49           C
ATOM   4211  CD  LYS A 288      32.581  64.803  24.577  1.00 13.56           C
ATOM   4212  CE  LYS A 288      33.467  66.044  24.706  1.00 23.72           C
ATOM   4213  NZ  LYS A 288      34.416  66.152  23.587  1.00 20.81           N1+
ATOM   4214  H   LYS A 288      29.564  61.200  26.420  1.00 24.72           H
ATOM   4215  HA  LYS A 288      30.709  63.409  27.965  1.00 19.26           H
ATOM   4216  HB2 LYS A 288      31.660  62.480  25.810  1.00 21.90           H
ATOM   4217  HB3 LYS A 288      30.332  63.281  24.952  1.00 21.90           H
ATOM   4218  HG2 LYS A 288      31.161  65.478  25.985  1.00 20.99           H
ATOM   4219  HG3 LYS A 288      32.487  64.575  26.721  1.00 20.99           H
ATOM   4220  HD2 LYS A 288      33.165  63.916  24.386  1.00 16.27           H
ATOM   4221  HD3 LYS A 288      31.892  64.941  23.745  1.00 16.27           H
ATOM   4222  HE2 LYS A 288      32.827  66.927  24.716  1.00 28.46           H
ATOM   4223  HE3 LYS A 288      34.019  65.999  25.646  1.00 28.46           H
ATOM   4224  HZ1 LYS A 288      34.976  66.988  23.685  1.00 24.97           H
ATOM   4225  HZ2 LYS A 288      35.033  65.349  23.578  1.00 24.97           H
ATOM   4226  HZ3 LYS A 288      33.915  66.205  22.710  1.00 24.97           H
ATOM   4227  N   ARG A 289      27.629  63.636  27.108  1.00 19.04           N
ATOM   4228  CA  ARG A 289      26.444  64.486  26.945  1.00 20.43           C
ATOM   4229  C   ARG A 289      25.683  64.772  28.254  1.00 22.38           C
ATOM   4230  O   ARG A 289      24.467  64.926  28.199  1.00 21.79           O
ATOM   4231  CB  ARG A 289      25.534  63.912  25.846  1.00 14.55           C
ATOM   4232  CG  ARG A 289      26.223  63.693  24.489  1.00 15.55           C
ATOM   4233  CD  ARG A 289      25.149  63.373  23.456  1.00 18.27           C
ATOM   4234  NE  ARG A 289      25.703  63.124  22.119  1.00 15.18           N
ATOM   4235  CZ  ARG A 289      25.161  63.522  20.968  1.00 17.39           C
ATOM   4236  NH1 ARG A 289      24.176  64.418  20.923  1.00 17.66           N
ATOM   4237  NH2 ARG A 289      25.622  63.012  19.834  1.00 14.02           N1+
ATOM   4238  H   ARG A 289      27.502  62.632  27.081  1.00 22.84           H
ATOM   4239  HA  ARG A 289      26.760  65.461  26.576  1.00 24.51           H
ATOM   4240  HB2 ARG A 289      25.125  62.960  26.181  1.00 17.46           H
ATOM   4241  HB3 ARG A 289      24.701  64.599  25.696  1.00 17.46           H
ATOM   4242  HG2 ARG A 289      26.744  64.600  24.188  1.00 18.66           H
ATOM   4243  HG3 ARG A 289      26.935  62.870  24.558  1.00 18.66           H
ATOM   4244  HD2 ARG A 289      24.682  62.446  23.783  1.00 21.92           H
ATOM   4245  HD3 ARG A 289      24.390  64.153  23.433  1.00 21.92           H
ATOM   4246  HE  ARG A 289      26.448  62.442  22.059  1.00 18.22           H
ATOM   4247 HH11 ARG A 289      23.836  64.841  21.771  1.00 21.20           H
ATOM   4248 HH12 ARG A 289      23.801  64.704  20.030  1.00 21.20           H
ATOM   4249 HH21 ARG A 289      26.379  62.343  19.841  1.00 16.82           H
ATOM   4250 HH22 ARG A 289      25.247  63.319  18.947  1.00 16.82           H
ATOM   4251  N   MET A 290      26.363  64.896  29.409  1.00 34.29           N
ATOM   4252  CA  MET A 290      25.717  65.120  30.720  1.00 36.56           C
ATOM   4253  C   MET A 290      25.561  66.595  31.144  1.00 48.59           C
ATOM   4254  O   MET A 290      24.803  66.868  32.075  1.00 46.61           O
ATOM   4255  CB  MET A 290      26.396  64.281  31.820  1.00 33.78           C
ATOM   4256  CG  MET A 290      26.062  62.803  31.613  1.00 31.21           C
ATOM   4257  SD  MET A 290      26.497  61.603  32.893  1.00 31.27           S
ATOM   4258  CE  MET A 290      28.258  61.402  32.540  1.00 29.03           C
ATOM   4259  H   MET A 290      27.364  64.768  29.397  1.00 41.15           H
ATOM   4260  HA  MET A 290      24.695  64.744  30.644  1.00 43.87           H
ATOM   4261  HB2 MET A 290      27.477  64.426  31.787  1.00 40.54           H
ATOM   4262  HB3 MET A 290      26.022  64.588  32.797  1.00 40.54           H
ATOM   4263  HG2 MET A 290      24.983  62.730  31.483  1.00 37.45           H
ATOM   4264  HG3 MET A 290      26.567  62.488  30.700  1.00 37.45           H
ATOM   4265  HE1 MET A 290      28.711  60.757  33.293  1.00 34.84           H
ATOM   4266  HE2 MET A 290      28.369  60.939  31.562  1.00 34.84           H
ATOM   4267  HE3 MET A 290      28.756  62.373  32.542  1.00 34.84           H
ATOM   4268  N   GLY A 291      26.259  67.537  30.496  1.00 32.68           N
ATOM   4269  CA  GLY A 291      26.106  68.980  30.705  1.00 30.13           C
ATOM   4270  C   GLY A 291      27.426  69.753  30.698  1.00 35.36           C
ATOM   4271  O   GLY A 291      27.519  70.781  30.026  1.00 22.02           O
ATOM   4272  H   GLY A 291      26.897  67.248  29.768  1.00 39.22           H
ATOM   4273  HA2 GLY A 291      25.486  69.372  29.899  1.00 36.15           H
ATOM   4274  HA3 GLY A 291      25.600  69.181  31.649  1.00 36.15           H
ATOM   4275  N   SER A 292      28.423  69.292  31.471  1.00 23.18           N
ATOM   4276  CA  SER A 292      29.693  70.000  31.667  1.00 21.02           C
ATOM   4277  C   SER A 292      30.517  70.192  30.382  1.00 21.15           C
ATOM   4278  O   SER A 292      31.337  71.108  30.332  1.00 18.87           O
ATOM   4279  CB  SER A 292      30.538  69.308  32.746  1.00 26.99           C
ATOM   4280  OG  SER A 292      30.940  68.011  32.345  1.00 26.85           O
ATOM   4281  H   SER A 292      28.268  68.455  32.015  1.00 27.82           H
ATOM   4282  HA  SER A 292      29.451  70.994  32.045  1.00 25.22           H
ATOM   4283  HB2 SER A 292      31.432  69.908  32.922  1.00 32.39           H
ATOM   4284  HB3 SER A 292      29.975  69.250  33.678  1.00 32.39           H
ATOM   4285  HG  SER A 292      30.186  67.420  32.416  1.00 32.23           H
ATOM   4286  N   PHE A 293      30.325  69.329  29.370  1.00 16.03           N
ATOM   4287  CA  PHE A 293      31.000  69.416  28.072  1.00 18.62           C
ATOM   4288  C   PHE A 293      30.249  70.297  27.060  1.00 21.33           C
ATOM   4289  O   PHE A 293      30.681  70.406  25.913  1.00 16.28           O
ATOM   4290  CB  PHE A 293      31.226  68.004  27.506  1.00 17.59           C
ATOM   4291  CG  PHE A 293      32.146  67.145  28.342  1.00 15.49           C
ATOM   4292  CD1 PHE A 293      31.616  66.247  29.286  1.00 17.03           C
ATOM   4293  CD2 PHE A 293      33.536  67.234  28.161  1.00 17.56           C
ATOM   4294  CE1 PHE A 293      32.477  65.434  30.042  1.00 24.15           C
ATOM   4295  CE2 PHE A 293      34.398  66.418  28.912  1.00 22.56           C
ATOM   4296  CZ  PHE A 293      33.867  65.518  29.852  1.00 22.59           C
ATOM   4297  H   PHE A 293      29.638  68.598  29.484  1.00 19.23           H
ATOM   4298  HA  PHE A 293      31.985  69.860  28.221  1.00 22.34           H
ATOM   4299  HB2 PHE A 293      30.273  67.506  27.385  1.00 21.10           H
ATOM   4300  HB3 PHE A 293      31.664  68.086  26.513  1.00 21.10           H
ATOM   4301  HD1 PHE A 293      30.548  66.183  29.434  1.00 20.43           H
ATOM   4302  HD2 PHE A 293      33.942  67.921  27.433  1.00 21.07           H
ATOM   4303  HE1 PHE A 293      32.072  64.747  30.771  1.00 28.98           H
ATOM   4304  HE2 PHE A 293      35.464  66.480  28.758  1.00 27.07           H
ATOM   4305  HZ  PHE A 293      34.525  64.891  30.433  1.00 27.11           H
ATOM   4306  N   GLY A 294      29.115  70.893  27.452  1.00 20.34           N
ATOM   4307  CA  GLY A 294      28.274  71.701  26.573  1.00 18.44           C
ATOM   4308  C   GLY A 294      27.546  70.877  25.509  1.00 22.90           C
ATOM   4309  O   GLY A 294      27.109  71.440  24.509  1.00 24.50           O
ATOM   4310  H   GLY A 294      28.815  70.785  28.411  1.00 24.41           H
ATOM   4311  HA2 GLY A 294      27.531  72.223  27.174  1.00 22.12           H
ATOM   4312  HA3 GLY A 294      28.907  72.426  26.060  1.00 22.12           H
ATOM   4313  N   LEU A 295      27.398  69.564  25.729  1.00 17.84           N
ATOM   4314  CA  LEU A 295      26.679  68.653  24.850  1.00 15.96           C
ATOM   4315  C   LEU A 295      25.468  68.071  25.575  1.00 17.77           C
ATOM   4316  O   LEU A 295      25.442  67.958  26.802  1.00 22.34           O
ATOM   4317  CB  LEU A 295      27.604  67.517  24.387  1.00 20.63           C
ATOM   4318  CG  LEU A 295      28.844  67.949  23.580  1.00 19.19           C
ATOM   4319  CD1 LEU A 295      29.660  66.691  23.266  1.00 22.07           C
ATOM   4320  CD2 LEU A 295      28.485  68.656  22.264  1.00 21.30           C
ATOM   4321  H   LEU A 295      27.774  69.178  26.583  1.00 21.41           H
ATOM   4322  HA  LEU A 295      26.321  69.183  23.968  1.00 19.15           H
ATOM   4323  HB2 LEU A 295      27.937  66.972  25.270  1.00 24.75           H
ATOM   4324  HB3 LEU A 295      27.015  66.837  23.770  1.00 24.75           H
ATOM   4325  HG  LEU A 295      29.457  68.619  24.184  1.00 23.02           H
ATOM   4326 HD11 LEU A 295      30.587  66.969  22.768  1.00 26.49           H
ATOM   4327 HD12 LEU A 295      29.898  66.173  24.192  1.00 26.49           H
ATOM   4328 HD13 LEU A 295      29.089  66.023  22.623  1.00 26.49           H
ATOM   4329 HD21 LEU A 295      29.396  68.913  21.723  1.00 25.56           H
ATOM   4330 HD22 LEU A 295      27.877  67.999  21.643  1.00 25.56           H
ATOM   4331 HD23 LEU A 295      27.932  69.574  22.461  1.00 25.56           H
ATOM   4332  N   SER A 296      24.471  67.687  24.786  1.00 16.55           N
ATOM   4333  CA  SER A 296      23.221  67.141  25.272  1.00 25.09           C
ATOM   4334  C   SER A 296      22.560  66.291  24.192  1.00 23.21           C
ATOM   4335  O   SER A 296      22.984  66.226  23.039  1.00 18.86           O
ATOM   4336  CB  SER A 296      22.308  68.273  25.775  1.00 21.11           C
ATOM   4337  OG  SER A 296      21.911  69.129  24.731  1.00 20.47           O
ATOM   4338  H   SER A 296      24.566  67.819  23.788  1.00 19.86           H
ATOM   4339  HA  SER A 296      23.431  66.490  26.120  1.00 30.11           H
ATOM   4340  HB2 SER A 296      21.420  67.859  26.248  1.00 25.33           H
ATOM   4341  HB3 SER A 296      22.849  68.860  26.517  1.00 25.33           H
ATOM   4342  HG  SER A 296      21.096  68.788  24.354  1.00 24.56           H
ATOM   4343  N   CYS A 297      21.497  65.612  24.604  1.00 21.17           N
ATOM   4344  CA  CYS A 297      20.737  64.662  23.826  1.00 19.55           C
ATOM   4345  C   CYS A 297      19.456  65.349  23.301  1.00 23.81           C
ATOM   4346  O   CYS A 297      18.603  65.705  24.116  1.00 23.50           O
ATOM   4347  CB  CYS A 297      20.539  63.487  24.817  1.00 27.06           C
ATOM   4348  SG  CYS A 297      22.006  62.475  24.696  1.00 22.56           S
ATOM   4349  H   CYS A 297      21.215  65.701  25.570  1.00 25.40           H
ATOM   4350  HA  CYS A 297      21.337  64.306  22.990  1.00 23.45           H
ATOM   4351  HB2 CYS A 297      20.408  63.834  25.835  1.00 32.47           H
ATOM   4352  HB3 CYS A 297      19.715  62.837  24.650  1.00 32.47           H
ATOM   4353  N   PRO A 298      19.279  65.511  21.968  1.00 21.88           N
ATOM   4354  CA  PRO A 298      18.129  66.238  21.400  1.00 27.83           C
ATOM   4355  C   PRO A 298      16.767  65.523  21.502  1.00 25.97           C
ATOM   4356  O   PRO A 298      15.736  66.186  21.523  1.00 23.81           O
ATOM   4357  CB  PRO A 298      18.489  66.424  19.920  1.00 27.13           C
ATOM   4358  CG  PRO A 298      19.442  65.273  19.615  1.00 27.63           C
ATOM   4359  CD  PRO A 298      20.227  65.142  20.915  1.00 23.66           C
ATOM   4360  HA  PRO A 298      18.069  67.239  21.826  1.00 33.39           H
ATOM   4361  HB2 PRO A 298      17.634  66.449  19.243  1.00 32.56           H
ATOM   4362  HB3 PRO A 298      19.047  67.358  19.846  1.00 32.56           H
ATOM   4363  HG2 PRO A 298      18.876  64.371  19.387  1.00 33.16           H
ATOM   4364  HG3 PRO A 298      20.121  65.518  18.800  1.00 33.16           H
ATOM   4365  HD2 PRO A 298      20.558  64.108  21.006  1.00 28.40           H
ATOM   4366  HD3 PRO A 298      21.072  65.834  20.901  1.00 28.40           H
ATOM   4367  N   TRP A 299      16.754  64.194  21.605  1.00 22.73           N
ATOM   4368  CA  TRP A 299      15.622  63.338  21.991  1.00 26.66           C
ATOM   4369  C   TRP A 299      15.249  63.442  23.493  1.00 28.87           C
ATOM   4370  O   TRP A 299      14.434  62.650  23.963  1.00 24.27           O
ATOM   4371  CB  TRP A 299      15.883  61.865  21.579  1.00 21.58           C
ATOM   4372  CG  TRP A 299      16.404  61.660  20.189  1.00 19.47           C
ATOM   4373  CD1 TRP A 299      15.594  61.482  19.127  1.00 17.43           C
ATOM   4374  CD2 TRP A 299      17.776  61.661  19.645  1.00 20.53           C
ATOM   4375  NE1 TRP A 299      16.340  61.437  17.978  1.00 19.41           N
ATOM   4376  CE2 TRP A 299      17.683  61.576  18.224  1.00 20.47           C
ATOM   4377  CE3 TRP A 299      19.095  61.720  20.160  1.00 16.85           C
ATOM   4378  CZ2 TRP A 299      18.801  61.602  17.378  1.00 20.59           C
ATOM   4379  CZ3 TRP A 299      20.225  61.769  19.330  1.00 20.08           C
ATOM   4380  CH2 TRP A 299      20.080  61.701  17.940  1.00 18.53           C
ATOM   4381  H   TRP A 299      17.649  63.730  21.558  1.00 27.28           H
ATOM   4382  HA  TRP A 299      14.762  63.669  21.408  1.00 31.99           H
ATOM   4383  HB2 TRP A 299      16.558  61.377  22.273  1.00 25.90           H
ATOM   4384  HB3 TRP A 299      14.930  61.341  21.655  1.00 25.90           H
ATOM   4385  HD1 TRP A 299      14.515  61.448  19.166  1.00 20.92           H
ATOM   4386  HE1 TRP A 299      15.930  61.318  17.062  1.00 23.29           H
ATOM   4387  HE3 TRP A 299      19.280  61.694  21.205  1.00 20.22           H
ATOM   4388  HZ2 TRP A 299      18.675  61.529  16.308  1.00 24.71           H
ATOM   4389  HZ3 TRP A 299      21.209  61.829  19.771  1.00 24.09           H
ATOM   4390  HH2 TRP A 299      20.955  61.691  17.316  1.00 22.24           H
ATOM   4391  N   LYS A 300      15.819  64.403  24.250  1.00 29.20           N
ATOM   4392  CA  LYS A 300      15.345  64.902  25.560  1.00 30.19           C
ATOM   4393  C   LYS A 300      15.648  64.020  26.775  1.00 28.32           C
ATOM   4394  O   LYS A 300      15.309  64.412  27.890  1.00 32.19           O
ATOM   4395  CB  LYS A 300      13.838  65.210  25.544  1.00 29.99           C
ATOM   4396  CG  LYS A 300      13.440  66.210  24.459  1.00 34.86           C
ATOM   4397  CD  LYS A 300      11.922  66.433  24.519  1.00 41.73           C
ATOM   4398  CE  LYS A 300      11.429  67.377  23.420  1.00 48.21           C
ATOM   4399  NZ  LYS A 300      12.136  68.671  23.456  1.00 59.31           N1+
ATOM   4400  H   LYS A 300      16.526  64.970  23.801  1.00 35.04           H
ATOM   4401  HA  LYS A 300      15.862  65.846  25.742  1.00 36.23           H
ATOM   4402  HB2 LYS A 300      13.270  64.287  25.422  1.00 35.98           H
ATOM   4403  HB3 LYS A 300      13.557  65.634  26.510  1.00 35.98           H
ATOM   4404  HG2 LYS A 300      13.971  67.146  24.640  1.00 41.84           H
ATOM   4405  HG3 LYS A 300      13.703  65.827  23.472  1.00 41.84           H
ATOM   4406  HD2 LYS A 300      11.415  65.473  24.398  1.00 50.08           H
ATOM   4407  HD3 LYS A 300      11.650  66.843  25.494  1.00 50.08           H
ATOM   4408  HE2 LYS A 300      11.623  66.897  22.459  1.00 57.85           H
ATOM   4409  HE3 LYS A 300      10.354  67.534  23.519  1.00 57.85           H
ATOM   4410  HZ1 LYS A 300      11.671  69.336  22.855  1.00 71.17           H
ATOM   4411  HZ2 LYS A 300      12.154  69.025  24.404  1.00 71.17           H
ATOM   4412  HZ3 LYS A 300      13.088  68.543  23.142  1.00 71.17           H
ATOM   4413  N   VAL A 301      16.242  62.840  26.590  1.00 25.82           N
ATOM   4414  CA  VAL A 301      16.625  61.971  27.699  1.00 22.69           C
ATOM   4415  C   VAL A 301      18.143  62.061  27.792  1.00 27.36           C
ATOM   4416  O   VAL A 301      18.772  61.765  26.788  1.00 27.94           O
ATOM   4417  CB  VAL A 301      16.138  60.524  27.457  1.00 27.41           C
ATOM   4418  CG1 VAL A 301      16.415  59.674  28.703  1.00 23.86           C
ATOM   4419  CG2 VAL A 301      14.637  60.462  27.128  1.00 27.40           C
ATOM   4420  H   VAL A 301      16.479  62.550  25.652  1.00 30.99           H
ATOM   4421  HA  VAL A 301      16.172  62.315  28.625  1.00 27.22           H
ATOM   4422  HB  VAL A 301      16.687  60.093  26.620  1.00 32.89           H
ATOM   4423 HG11 VAL A 301      16.041  58.662  28.543  1.00 28.63           H
ATOM   4424 HG12 VAL A 301      17.487  59.627  28.894  1.00 28.63           H
ATOM   4425 HG13 VAL A 301      15.911  60.104  29.568  1.00 28.63           H
ATOM   4426 HG21 VAL A 301      14.337  59.425  26.984  1.00 32.88           H
ATOM   4427 HG22 VAL A 301      14.059  60.902  27.940  1.00 32.88           H
ATOM   4428 HG23 VAL A 301      14.428  61.002  26.204  1.00 32.88           H
ATOM   4429  N   PRO A 302      18.760  62.433  28.926  1.00 23.28           N
ATOM   4430  CA  PRO A 302      20.216  62.542  29.007  1.00 22.00           C
ATOM   4431  C   PRO A 302      20.858  61.210  29.409  1.00 22.30           C
ATOM   4432  O   PRO A 302      20.172  60.331  29.930  1.00 20.97           O
ATOM   4433  CB  PRO A 302      20.452  63.564  30.125  1.00 27.26           C
ATOM   4434  CG  PRO A 302      19.251  63.367  31.046  1.00 30.49           C
ATOM   4435  CD  PRO A 302      18.121  63.065  30.068  1.00 22.82           C
ATOM   4436  HA  PRO A 302      20.651  62.974  28.103  1.00 26.40           H
ATOM   4437  HB2 PRO A 302      21.405  63.464  30.643  1.00 32.71           H
ATOM   4438  HB3 PRO A 302      20.379  64.554  29.677  1.00 32.71           H
ATOM   4439  HG2 PRO A 302      19.433  62.538  31.730  1.00 36.59           H
ATOM   4440  HG3 PRO A 302      19.022  64.283  31.591  1.00 36.59           H
ATOM   4441  HD2 PRO A 302      17.398  62.405  30.548  1.00 27.38           H
ATOM   4442  HD3 PRO A 302      17.674  64.008  29.746  1.00 27.38           H
ATOM   4443  N   PRO A 303      22.177  61.043  29.205  1.00 21.22           N
ATOM   4444  CA  PRO A 303      22.869  59.886  29.744  1.00 19.28           C
ATOM   4445  C   PRO A 303      22.956  60.036  31.266  1.00 23.06           C
ATOM   4446  O   PRO A 303      22.942  61.150  31.790  1.00 18.40           O
ATOM   4447  CB  PRO A 303      24.250  59.930  29.074  1.00 25.29           C
ATOM   4448  CG  PRO A 303      24.468  61.402  28.773  1.00 29.70           C
ATOM   4449  CD  PRO A 303      23.077  61.963  28.530  1.00 21.64           C
ATOM   4450  HA  PRO A 303      22.398  58.951  29.443  1.00 23.14           H
ATOM   4451  HB2 PRO A 303      25.059  59.472  29.645  1.00 30.35           H
ATOM   4452  HB3 PRO A 303      24.160  59.442  28.107  1.00 30.35           H
ATOM   4453  HG2 PRO A 303      24.931  61.870  29.614  1.00 35.64           H
ATOM   4454  HG3 PRO A 303      25.078  61.545  27.892  1.00 35.64           H
ATOM   4455  HD2 PRO A 303      23.030  62.963  28.960  1.00 25.97           H
ATOM   4456  HD3 PRO A 303      22.890  61.961  27.459  1.00 25.97           H
ATOM   4457  N   ARG A 304      23.018  58.904  31.970  1.00 20.89           N
ATOM   4458  CA  ARG A 304      23.135  58.836  33.425  1.00 26.88           C
ATOM   4459  C   ARG A 304      24.334  57.978  33.773  1.00 20.17           C
ATOM   4460  O   ARG A 304      24.471  56.878  33.244  1.00 18.19           O
ATOM   4461  CB  ARG A 304      21.863  58.233  34.049  1.00 29.03           C
ATOM   4462  CG  ARG A 304      20.764  59.298  34.186  1.00 31.87           C
ATOM   4463  CD  ARG A 304      19.403  58.711  34.600  1.00 36.54           C
ATOM   4464  NE  ARG A 304      18.766  57.889  33.557  1.00 46.92           N
ATOM   4465  CZ  ARG A 304      18.284  58.328  32.386  1.00 53.10           C
ATOM   4466  NH1 ARG A 304      18.305  59.612  32.033  1.00 42.77           N
ATOM   4467  NH2 ARG A 304      17.765  57.449  31.541  1.00 53.81           N1+
ATOM   4468  H   ARG A 304      23.007  58.027  31.467  1.00 25.07           H
ATOM   4469  HA  ARG A 304      23.302  59.828  33.846  1.00 32.26           H
ATOM   4470  HB2 ARG A 304      21.524  57.372  33.469  1.00 34.84           H
ATOM   4471  HB3 ARG A 304      22.106  57.892  35.057  1.00 34.84           H
ATOM   4472  HG2 ARG A 304      21.072  60.030  34.934  1.00 38.24           H
ATOM   4473  HG3 ARG A 304      20.653  59.820  33.236  1.00 38.24           H
ATOM   4474  HD2 ARG A 304      19.560  58.075  35.472  1.00 43.85           H
ATOM   4475  HD3 ARG A 304      18.728  59.517  34.891  1.00 43.85           H
ATOM   4476  HE  ARG A 304      18.745  56.893  33.724  1.00 56.31           H
ATOM   4477 HH11 ARG A 304      18.711  60.294  32.655  1.00 51.32           H
ATOM   4478 HH12 ARG A 304      17.963  59.897  31.128  1.00 51.32           H
ATOM   4479 HH21 ARG A 304      17.744  56.472  31.786  1.00 64.57           H
ATOM   4480 HH22 ARG A 304      17.421  57.750  30.641  1.00 64.57           H
ATOM   4481  N   THR A 305      25.163  58.472  34.694  1.00 20.56           N
ATOM   4482  CA  THR A 305      26.315  57.754  35.220  1.00 21.34           C
ATOM   4483  C   THR A 305      25.878  56.372  35.695  1.00 21.72           C
ATOM   4484  O   THR A 305      24.892  56.249  36.419  1.00 22.51           O
ATOM   4485  CB  THR A 305      26.949  58.567  36.361  1.00 26.89           C
ATOM   4486  OG1 THR A 305      27.384  59.815  35.862  1.00 26.95           O
ATOM   4487  CG2 THR A 305      28.152  57.858  36.986  1.00 22.90           C
ATOM   4488  H   THR A 305      24.954  59.374  35.096  1.00 24.67           H
ATOM   4489  HA  THR A 305      27.047  57.667  34.414  1.00 25.61           H
ATOM   4490  HB  THR A 305      26.198  58.738  37.134  1.00 32.26           H
ATOM   4491  HG1 THR A 305      26.620  60.301  35.540  1.00 32.34           H
ATOM   4492 HG21 THR A 305      28.582  58.491  37.762  1.00 27.48           H
ATOM   4493 HG22 THR A 305      27.850  56.913  37.435  1.00 27.48           H
ATOM   4494 HG23 THR A 305      28.913  57.681  36.224  1.00 27.48           H
ATOM   4495  N   ILE A 306      26.607  55.341  35.264  1.00 17.30           N
ATOM   4496  CA  ILE A 306      26.348  53.958  35.624  1.00 19.56           C
ATOM   4497  C   ILE A 306      26.789  53.745  37.074  1.00 23.36           C
ATOM   4498  O   ILE A 306      27.886  54.138  37.462  1.00 20.52           O
ATOM   4499  CB  ILE A 306      27.061  52.997  34.647  1.00 18.45           C
ATOM   4500  CG1 ILE A 306      26.750  53.305  33.165  1.00 18.47           C
ATOM   4501  CG2 ILE A 306      26.705  51.537  34.989  1.00 20.10           C
ATOM   4502  CD1 ILE A 306      25.269  53.246  32.777  1.00 16.96           C
ATOM   4503  H   ILE A 306      27.409  55.521  34.678  1.00 20.76           H
ATOM   4504  HA  ILE A 306      25.278  53.777  35.547  1.00 23.47           H
ATOM   4505  HB  ILE A 306      28.136  53.116  34.791  1.00 22.14           H
ATOM   4506 HG12 ILE A 306      27.122  54.298  32.921  1.00 22.17           H
ATOM   4507 HG13 ILE A 306      27.303  52.606  32.541  1.00 22.17           H
ATOM   4508 HG21 ILE A 306      27.154  50.866  34.257  1.00 24.12           H
ATOM   4509 HG22 ILE A 306      27.092  51.271  35.973  1.00 24.12           H
ATOM   4510 HG23 ILE A 306      25.624  51.397  34.991  1.00 24.12           H
ATOM   4511 HD11 ILE A 306      25.170  53.424  31.707  1.00 20.35           H
ATOM   4512 HD12 ILE A 306      24.860  52.264  33.004  1.00 20.35           H
ATOM   4513 HD13 ILE A 306      24.707  54.011  33.310  1.00 20.35           H
ATOM   4514  N   SER A 307      25.921  53.118  37.865  1.00 24.71           N
ATOM   4515  CA  SER A 307      26.153  52.746  39.258  1.00 29.11           C
ATOM   4516  C   SER A 307      25.676  51.316  39.482  1.00 26.95           C
ATOM   4517  O   SER A 307      24.889  50.808  38.688  1.00 20.18           O
ATOM   4518  CB  SER A 307      25.382  53.708  40.169  1.00 26.47           C
ATOM   4519  OG  SER A 307      23.984  53.614  39.962  1.00 22.74           O
ATOM   4520  H   SER A 307      25.049  52.803  37.461  1.00 29.65           H
ATOM   4521  HA  SER A 307      27.215  52.800  39.500  1.00 34.93           H
ATOM   4522  HB2 SER A 307      25.605  53.465  41.208  1.00 31.76           H
ATOM   4523  HB3 SER A 307      25.711  54.730  39.973  1.00 31.76           H
ATOM   4524  HG  SER A 307      23.554  54.159  40.626  1.00 27.29           H
ATOM   4525  N   ASP A 308      26.097  50.683  40.580  1.00 27.22           N
ATOM   4526  CA  ASP A 308      25.624  49.348  40.952  1.00 36.41           C
ATOM   4527  C   ASP A 308      24.090  49.299  41.059  1.00 23.90           C
ATOM   4528  O   ASP A 308      23.480  48.259  40.824  1.00 22.86           O
ATOM   4529  CB  ASP A 308      26.277  48.879  42.261  1.00 31.68           C
ATOM   4530  CG  ASP A 308      27.796  48.719  42.220  1.00 41.35           C
ATOM   4531  OD1 ASP A 308      28.418  49.084  41.200  1.00 42.69           O
ATOM   4532  OD2 ASP A 308      28.332  48.212  43.226  1.00 46.30           O1-
ATOM   4533  H   ASP A 308      26.761  51.135  41.193  1.00 32.66           H
ATOM   4534  HA  ASP A 308      25.929  48.659  40.163  1.00 43.69           H
ATOM   4535  HB2 ASP A 308      26.039  49.580  43.062  1.00 38.01           H
ATOM   4536  HB3 ASP A 308      25.839  47.936  42.593  1.00 38.01           H
ATOM   4537  N   GLN A 309      23.476  50.435  41.413  1.00 27.56           N
ATOM   4538  CA  GLN A 309      22.043  50.627  41.553  1.00 32.57           C
ATOM   4539  C   GLN A 309      21.279  50.603  40.223  1.00 27.60           C
ATOM   4540  O   GLN A 309      20.151  50.112  40.202  1.00 30.10           O
ATOM   4541  CB  GLN A 309      21.847  51.925  42.349  1.00 35.16           C
ATOM   4542  CG  GLN A 309      20.463  52.577  42.274  1.00 31.40           C
ATOM   4543  CD  GLN A 309      20.417  53.860  43.111  1.00 46.70           C
ATOM   4544  OE1 GLN A 309      21.128  54.010  44.101  1.00 40.47           O
ATOM   4545  NE2 GLN A 309      19.555  54.801  42.736  1.00 29.06           N
ATOM   4546  H   GLN A 309      24.060  51.242  41.590  1.00 33.08           H
ATOM   4547  HA  GLN A 309      21.663  49.806  42.163  1.00 39.09           H
ATOM   4548  HB2 GLN A 309      22.058  51.692  43.395  1.00 42.19           H
ATOM   4549  HB3 GLN A 309      22.574  52.665  42.015  1.00 42.19           H
ATOM   4550  HG2 GLN A 309      20.200  52.809  41.240  1.00 37.68           H
ATOM   4551  HG3 GLN A 309      19.740  51.868  42.680  1.00 37.68           H
ATOM   4552 HE21 GLN A 309      18.966  54.652  41.932  1.00 34.87           H
ATOM   4553 HE22 GLN A 309      19.476  55.639  43.290  1.00 34.87           H
ATOM   4554  N   ASN A 310      21.841  51.167  39.140  1.00 20.48           N
ATOM   4555  CA  ASN A 310      21.146  51.266  37.856  1.00 19.93           C
ATOM   4556  C   ASN A 310      21.706  50.341  36.770  1.00 19.61           C
ATOM   4557  O   ASN A 310      21.112  50.302  35.699  1.00 19.93           O
ATOM   4558  CB  ASN A 310      21.047  52.730  37.389  1.00 22.16           C
ATOM   4559  CG  ASN A 310      22.381  53.369  37.020  1.00 19.89           C
ATOM   4560  OD1 ASN A 310      23.314  52.701  36.595  1.00 19.07           O
ATOM   4561  ND2 ASN A 310      22.445  54.692  37.081  1.00 24.55           N
ATOM   4562  H   ASN A 310      22.783  51.529  39.199  1.00 24.58           H
ATOM   4563  HA  ASN A 310      20.120  50.945  37.996  1.00 23.91           H
ATOM   4564  HB2 ASN A 310      20.419  52.743  36.498  1.00 26.59           H
ATOM   4565  HB3 ASN A 310      20.550  53.325  38.155  1.00 26.59           H
ATOM   4566 HD21 ASN A 310      23.306  55.155  36.827  1.00 29.46           H
ATOM   4567 HD22 ASN A 310      21.661  55.218  37.436  1.00 29.46           H
ATOM   4568  N   VAL A 311      22.849  49.671  36.994  1.00 24.12           N
ATOM   4569  CA  VAL A 311      23.586  48.962  35.943  1.00 20.38           C
ATOM   4570  C   VAL A 311      22.730  47.867  35.304  1.00 28.48           C
ATOM   4571  O   VAL A 311      22.822  47.694  34.098  1.00 18.64           O
ATOM   4572  CB  VAL A 311      24.953  48.443  36.440  1.00 21.94           C
ATOM   4573  CG1 VAL A 311      24.832  47.318  37.478  1.00 24.58           C
ATOM   4574  CG2 VAL A 311      25.813  47.949  35.267  1.00 20.01           C
ATOM   4575  H   VAL A 311      23.307  49.777  37.889  1.00 28.94           H
ATOM   4576  HA  VAL A 311      23.798  49.698  35.166  1.00 24.46           H
ATOM   4577  HB  VAL A 311      25.502  49.265  36.891  1.00 26.32           H
ATOM   4578 HG11 VAL A 311      25.821  47.050  37.848  1.00 29.50           H
ATOM   4579 HG12 VAL A 311      24.222  47.649  38.316  1.00 29.50           H
ATOM   4580 HG13 VAL A 311      24.375  46.436  37.031  1.00 29.50           H
ATOM   4581 HG21 VAL A 311      26.794  47.655  35.639  1.00 24.01           H
ATOM   4582 HG22 VAL A 311      25.342  47.097  34.782  1.00 24.01           H
ATOM   4583 HG23 VAL A 311      25.944  48.744  34.538  1.00 24.01           H
ATOM   4584  N   ALA A 312      21.886  47.155  36.064  1.00 20.10           N
ATOM   4585  CA  ALA A 312      20.998  46.138  35.504  1.00 18.90           C
ATOM   4586  C   ALA A 312      19.991  46.723  34.510  1.00 20.23           C
ATOM   4587  O   ALA A 312      19.835  46.179  33.421  1.00 22.37           O
ATOM   4588  CB  ALA A 312      20.316  45.361  36.635  1.00 22.55           C
ATOM   4589  H   ALA A 312      21.862  47.316  37.061  1.00 24.12           H
ATOM   4590  HA  ALA A 312      21.615  45.434  34.949  1.00 22.68           H
ATOM   4591  HB1 ALA A 312      19.719  44.552  36.217  1.00 27.06           H
ATOM   4592  HB2 ALA A 312      21.076  44.938  37.294  1.00 27.06           H
ATOM   4593  HB3 ALA A 312      19.668  46.025  37.207  1.00 27.06           H
ATOM   4594  N   ALA A 313      19.322  47.831  34.851  1.00 23.21           N
ATOM   4595  CA  ALA A 313      18.353  48.485  33.973  1.00 24.94           C
ATOM   4596  C   ALA A 313      19.018  49.132  32.751  1.00 24.43           C
ATOM   4597  O   ALA A 313      18.470  49.090  31.650  1.00 21.33           O
ATOM   4598  CB  ALA A 313      17.576  49.533  34.769  1.00 20.61           C
ATOM   4599  H   ALA A 313      19.486  48.237  35.762  1.00 27.85           H
ATOM   4600  HA  ALA A 313      17.647  47.732  33.618  1.00 29.93           H
ATOM   4601  HB1 ALA A 313      16.836  50.007  34.123  1.00 24.73           H
ATOM   4602  HB2 ALA A 313      17.064  49.051  35.602  1.00 24.73           H
ATOM   4603  HB3 ALA A 313      18.260  50.290  35.153  1.00 24.73           H
ATOM   4604  N   ARG A 314      20.185  49.758  32.951  1.00 19.42           N
ATOM   4605  CA  ARG A 314      20.963  50.379  31.877  1.00 24.52           C
ATOM   4606  C   ARG A 314      21.454  49.321  30.889  1.00 19.74           C
ATOM   4607  O   ARG A 314      21.348  49.525  29.684  1.00 21.16           O
ATOM   4608  CB  ARG A 314      22.152  51.157  32.458  1.00 18.94           C
ATOM   4609  CG  ARG A 314      21.781  52.352  33.354  1.00 19.92           C
ATOM   4610  CD  ARG A 314      21.456  53.637  32.595  1.00 27.32           C
ATOM   4611  NE  ARG A 314      20.089  53.614  32.069  1.00 21.58           N
ATOM   4612  CZ  ARG A 314      19.580  54.512  31.224  1.00 21.93           C
ATOM   4613  NH1 ARG A 314      20.318  55.488  30.708  1.00 28.07           N
ATOM   4614  NH2 ARG A 314      18.301  54.440  30.880  1.00 23.78           N1+
ATOM   4615  H   ARG A 314      20.587  49.748  33.880  1.00 23.31           H
ATOM   4616  HA  ARG A 314      20.321  51.066  31.326  1.00 29.43           H
ATOM   4617  HB2 ARG A 314      22.786  50.475  33.029  1.00 22.73           H
ATOM   4618  HB3 ARG A 314      22.745  51.529  31.622  1.00 22.73           H
ATOM   4619  HG2 ARG A 314      20.947  52.102  34.007  1.00 23.90           H
ATOM   4620  HG3 ARG A 314      22.641  52.568  33.986  1.00 23.90           H
ATOM   4621  HD2 ARG A 314      21.575  54.494  33.260  1.00 32.78           H
ATOM   4622  HD3 ARG A 314      22.159  53.737  31.766  1.00 32.78           H
ATOM   4623  HE  ARG A 314      19.480  52.893  32.428  1.00 25.90           H
ATOM   4624 HH11 ARG A 314      21.298  55.555  30.946  1.00 33.69           H
ATOM   4625 HH12 ARG A 314      19.908  56.146  30.061  1.00 33.69           H
ATOM   4626 HH21 ARG A 314      17.723  53.697  31.243  1.00 28.53           H
ATOM   4627 HH22 ARG A 314      17.929  55.102  30.213  1.00 28.53           H
ATOM   4628  N   SER A 315      21.946  48.192  31.406  1.00 18.80           N
ATOM   4629  CA  SER A 315      22.412  47.056  30.618  1.00 23.78           C
ATOM   4630  C   SER A 315      21.264  46.417  29.858  1.00 29.12           C
ATOM   4631  O   SER A 315      21.453  46.037  28.712  1.00 23.37           O
ATOM   4632  CB  SER A 315      23.080  46.005  31.505  1.00 18.22           C
ATOM   4633  OG  SER A 315      24.291  46.507  32.026  1.00 20.40           O
ATOM   4634  H   SER A 315      21.971  48.095  32.411  1.00 22.56           H
ATOM   4635  HA  SER A 315      23.144  47.401  29.886  1.00 28.54           H
ATOM   4636  HB2 SER A 315      22.416  45.720  32.323  1.00 21.86           H
ATOM   4637  HB3 SER A 315      23.286  45.118  30.909  1.00 21.86           H
ATOM   4638  HG  SER A 315      24.073  47.113  32.740  1.00 24.48           H
ATOM   4639  N   ASP A 316      20.081  46.297  30.465  1.00 23.82           N
ATOM   4640  CA  ASP A 316      18.930  45.708  29.799  1.00 24.63           C
ATOM   4641  C   ASP A 316      18.520  46.572  28.588  1.00 25.83           C
ATOM   4642  O   ASP A 316      18.225  46.026  27.526  1.00 20.32           O
ATOM   4643  CB  ASP A 316      17.804  45.534  30.824  1.00 32.05           C
ATOM   4644  CG  ASP A 316      16.671  44.700  30.242  1.00 44.80           C
ATOM   4645  OD1 ASP A 316      16.926  43.518  29.922  1.00 42.20           O
ATOM   4646  OD2 ASP A 316      15.553  45.247  30.142  1.00 44.67           O1-
ATOM   4647  H   ASP A 316      19.981  46.565  31.434  1.00 28.59           H
ATOM   4648  HA  ASP A 316      19.224  44.721  29.443  1.00 29.55           H
ATOM   4649  HB2 ASP A 316      18.224  44.981  31.664  1.00 38.46           H
ATOM   4650  HB3 ASP A 316      17.438  46.511  31.148  1.00 38.46           H
ATOM   4651  N   LEU A 317      18.550  47.910  28.710  1.00 18.97           N
ATOM   4652  CA  LEU A 317      18.331  48.813  27.580  1.00 24.43           C
ATOM   4653  C   LEU A 317      19.401  48.665  26.495  1.00 19.68           C
ATOM   4654  O   LEU A 317      19.063  48.625  25.314  1.00 17.50           O
ATOM   4655  CB  LEU A 317      18.271  50.273  28.058  1.00 23.62           C
ATOM   4656  CG  LEU A 317      16.868  50.742  28.472  1.00 27.56           C
ATOM   4657  CD1 LEU A 317      17.007  52.130  29.108  1.00 42.19           C
ATOM   4658  CD2 LEU A 317      15.916  50.836  27.271  1.00 29.63           C
ATOM   4659  H   LEU A 317      18.796  48.315  29.602  1.00 22.76           H
ATOM   4660  HA  LEU A 317      17.378  48.539  27.131  1.00 29.32           H
ATOM   4661  HB2 LEU A 317      18.939  50.378  28.915  1.00 28.34           H
ATOM   4662  HB3 LEU A 317      18.645  50.932  27.272  1.00 28.34           H
ATOM   4663  HG  LEU A 317      16.457  50.047  29.206  1.00 33.07           H
ATOM   4664 HD11 LEU A 317      16.029  52.506  29.408  1.00 50.63           H
ATOM   4665 HD12 LEU A 317      17.639  52.046  29.992  1.00 50.63           H
ATOM   4666 HD13 LEU A 317      17.460  52.826  28.399  1.00 50.63           H
ATOM   4667 HD21 LEU A 317      14.969  51.272  27.591  1.00 35.55           H
ATOM   4668 HD22 LEU A 317      16.352  51.458  26.489  1.00 35.55           H
ATOM   4669 HD23 LEU A 317      15.709  49.845  26.871  1.00 35.55           H
ATOM   4670  N   LEU A 318      20.679  48.642  26.880  1.00 20.09           N
ATOM   4671  CA  LEU A 318      21.786  48.651  25.929  1.00 20.12           C
ATOM   4672  C   LEU A 318      21.894  47.323  25.178  1.00 20.43           C
ATOM   4673  O   LEU A 318      22.072  47.320  23.963  1.00 19.04           O
ATOM   4674  CB  LEU A 318      23.091  49.003  26.660  1.00 16.99           C
ATOM   4675  CG  LEU A 318      24.309  49.136  25.719  1.00 18.73           C
ATOM   4676  CD1 LEU A 318      24.107  50.258  24.688  1.00 19.68           C
ATOM   4677  CD2 LEU A 318      25.554  49.425  26.565  1.00 16.22           C
ATOM   4678  H   LEU A 318      20.901  48.683  27.866  1.00 24.11           H
ATOM   4679  HA  LEU A 318      21.574  49.434  25.202  1.00 24.15           H
ATOM   4680  HB2 LEU A 318      22.950  49.944  27.191  1.00 20.39           H
ATOM   4681  HB3 LEU A 318      23.297  48.224  27.396  1.00 20.39           H
ATOM   4682  HG  LEU A 318      24.462  48.195  25.191  1.00 22.48           H
ATOM   4683 HD11 LEU A 318      25.009  50.381  24.091  1.00 23.61           H
ATOM   4684 HD12 LEU A 318      23.288  50.017  24.011  1.00 23.61           H
ATOM   4685 HD13 LEU A 318      23.889  51.197  25.197  1.00 23.61           H
ATOM   4686 HD21 LEU A 318      26.432  49.501  25.924  1.00 19.46           H
ATOM   4687 HD22 LEU A 318      25.419  50.369  27.089  1.00 19.46           H
ATOM   4688 HD23 LEU A 318      25.713  48.623  27.286  1.00 19.46           H
ATOM   4689  N   VAL A 319      21.797  46.198  25.893  1.00 15.68           N
ATOM   4690  CA  VAL A 319      21.833  44.862  25.307  1.00 19.09           C
ATOM   4691  C   VAL A 319      20.665  44.693  24.333  1.00 15.85           C
ATOM   4692  O   VAL A 319      20.852  44.070  23.295  1.00 16.88           O
ATOM   4693  CB  VAL A 319      21.862  43.773  26.402  1.00 17.22           C
ATOM   4694  CG1 VAL A 319      21.697  42.368  25.805  1.00 19.71           C
ATOM   4695  CG2 VAL A 319      23.191  43.796  27.175  1.00 18.38           C
ATOM   4696  H   VAL A 319      21.678  46.267  26.893  1.00 18.82           H
ATOM   4697  HA  VAL A 319      22.759  44.780  24.736  1.00 22.91           H
ATOM   4698  HB  VAL A 319      21.041  43.947  27.098  1.00 20.66           H
ATOM   4699 HG11 VAL A 319      21.793  41.616  26.585  1.00 23.66           H
ATOM   4700 HG12 VAL A 319      20.712  42.262  25.352  1.00 23.66           H
ATOM   4701 HG13 VAL A 319      22.461  42.198  25.047  1.00 23.66           H
ATOM   4702 HG21 VAL A 319      23.150  43.074  27.991  1.00 22.05           H
ATOM   4703 HG22 VAL A 319      24.018  43.545  26.511  1.00 22.05           H
ATOM   4704 HG23 VAL A 319      23.368  44.783  27.597  1.00 22.05           H
ATOM   4705  N   ASP A 320      19.481  45.242  24.636  1.00 15.26           N
ATOM   4706  CA  ASP A 320      18.339  45.192  23.728  1.00 21.16           C
ATOM   4707  C   ASP A 320      18.631  45.921  22.407  1.00 18.66           C
ATOM   4708  O   ASP A 320      18.284  45.411  21.344  1.00 16.60           O
ATOM   4709  CB  ASP A 320      17.090  45.720  24.441  1.00 25.61           C
ATOM   4710  CG  ASP A 320      15.901  45.808  23.491  1.00 14.90           C
ATOM   4711  OD1 ASP A 320      15.552  46.937  23.086  1.00 17.66           O
ATOM   4712  OD2 ASP A 320      15.333  44.743  23.179  1.00 23.77           O1-
ATOM   4713  H   ASP A 320      19.373  45.747  25.505  1.00 18.31           H
ATOM   4714  HA  ASP A 320      18.157  44.142  23.493  1.00 25.39           H
ATOM   4715  HB2 ASP A 320      16.859  45.004  25.231  1.00 30.73           H
ATOM   4716  HB3 ASP A 320      17.309  46.704  24.855  1.00 30.73           H
ATOM   4717  N   GLN A 321      19.276  47.095  22.466  1.00 15.68           N
ATOM   4718  CA  GLN A 321      19.759  47.800  21.277  1.00 13.43           C
ATOM   4719  C   GLN A 321      20.770  46.970  20.487  1.00 18.01           C
ATOM   4720  O   GLN A 321      20.652  46.883  19.265  1.00 13.59           O
ATOM   4721  CB  GLN A 321      20.377  49.156  21.652  1.00 13.78           C
ATOM   4722  CG  GLN A 321      19.343  50.180  22.114  1.00 17.33           C
ATOM   4723  CD  GLN A 321      18.315  50.446  21.026  1.00 17.90           C
ATOM   4724  OE1 GLN A 321      18.643  50.902  19.937  1.00 15.80           O
ATOM   4725  NE2 GLN A 321      17.053  50.147  21.304  1.00 17.98           N
ATOM   4726  H   GLN A 321      19.540  47.462  23.370  1.00 18.81           H
ATOM   4727  HA  GLN A 321      18.901  47.969  20.626  1.00 16.11           H
ATOM   4728  HB2 GLN A 321      21.107  49.023  22.448  1.00 16.53           H
ATOM   4729  HB3 GLN A 321      20.912  49.556  20.795  1.00 16.53           H
ATOM   4730  HG2 GLN A 321      18.874  49.844  23.035  1.00 20.79           H
ATOM   4731  HG3 GLN A 321      19.891  51.105  22.287  1.00 20.79           H
ATOM   4732 HE21 GLN A 321      16.816  49.769  22.211  1.00 21.57           H
ATOM   4733 HE22 GLN A 321      16.341  50.291  20.607  1.00 21.57           H
ATOM   4734  N   TRP A 322      21.753  46.369  21.172  1.00 15.62           N
ATOM   4735  CA  TRP A 322      22.764  45.527  20.552  1.00 19.43           C
ATOM   4736  C   TRP A 322      22.149  44.333  19.825  1.00 15.91           C
ATOM   4737  O   TRP A 322      22.527  44.072  18.688  1.00 14.54           O
ATOM   4738  CB  TRP A 322      23.784  45.045  21.589  1.00 12.67           C
ATOM   4739  CG  TRP A 322      24.734  46.052  22.160  1.00 13.74           C
ATOM   4740  CD1 TRP A 322      24.957  47.307  21.718  1.00 18.14           C
ATOM   4741  CD2 TRP A 322      25.623  45.887  23.299  1.00 14.26           C
ATOM   4742  NE1 TRP A 322      25.942  47.908  22.469  1.00 17.97           N
ATOM   4743  CE2 TRP A 322      26.402  47.071  23.456  1.00 15.68           C
ATOM   4744  CE3 TRP A 322      25.867  44.832  24.200  1.00 19.25           C
ATOM   4745  CZ2 TRP A 322      27.374  47.200  24.459  1.00 16.20           C
ATOM   4746  CZ3 TRP A 322      26.846  44.949  25.200  1.00 14.11           C
ATOM   4747  CH2 TRP A 322      27.598  46.127  25.334  1.00 18.71           C
ATOM   4748  H   TRP A 322      21.809  46.505  22.173  1.00 18.75           H
ATOM   4749  HA  TRP A 322      23.293  46.125  19.808  1.00 23.32           H
ATOM   4750  HB2 TRP A 322      23.267  44.552  22.410  1.00 15.21           H
ATOM   4751  HB3 TRP A 322      24.402  44.277  21.124  1.00 15.21           H
ATOM   4752  HD1 TRP A 322      24.473  47.753  20.870  1.00 21.77           H
ATOM   4753  HE1 TRP A 322      26.279  48.846  22.300  1.00 21.56           H
ATOM   4754  HE3 TRP A 322      25.297  43.920  24.113  1.00 23.10           H
ATOM   4755  HZ2 TRP A 322      27.952  48.104  24.555  1.00 19.45           H
ATOM   4756  HZ3 TRP A 322      27.019  44.129  25.879  1.00 16.93           H
ATOM   4757  HH2 TRP A 322      28.342  46.209  26.113  1.00 22.45           H
ATOM   4758  N   LYS A 323      21.206  43.624  20.457  1.00 17.46           N
ATOM   4759  CA  LYS A 323      20.550  42.459  19.864  1.00 21.64           C
ATOM   4760  C   LYS A 323      19.657  42.839  18.686  1.00 16.87           C
ATOM   4761  O   LYS A 323      19.556  42.064  17.741  1.00 18.23           O
ATOM   4762  CB  LYS A 323      19.791  41.658  20.926  1.00 14.50           C
ATOM   4763  CG  LYS A 323      20.795  40.880  21.795  1.00 16.35           C
ATOM   4764  CD  LYS A 323      20.038  40.021  22.801  1.00 26.77           C
ATOM   4765  CE  LYS A 323      21.003  39.234  23.685  1.00 24.89           C
ATOM   4766  NZ  LYS A 323      20.253  38.451  24.678  1.00 30.11           N1+
ATOM   4767  H   LYS A 323      20.935  43.894  21.394  1.00 20.95           H
ATOM   4768  HA  LYS A 323      21.324  41.806  19.455  1.00 25.97           H
ATOM   4769  HB2 LYS A 323      19.172  42.323  21.532  1.00 17.40           H
ATOM   4770  HB3 LYS A 323      19.144  40.934  20.427  1.00 17.40           H
ATOM   4771  HG2 LYS A 323      21.398  40.228  21.161  1.00 19.62           H
ATOM   4772  HG3 LYS A 323      21.450  41.572  22.327  1.00 19.62           H
ATOM   4773  HD2 LYS A 323      19.434  40.674  23.423  1.00 32.12           H
ATOM   4774  HD3 LYS A 323      19.383  39.330  22.270  1.00 32.12           H
ATOM   4775  HE2 LYS A 323      21.575  38.551  23.054  1.00 29.87           H
ATOM   4776  HE3 LYS A 323      21.690  39.913  24.193  1.00 29.87           H
ATOM   4777  HZ1 LYS A 323      20.894  38.016  25.328  1.00 36.13           H
ATOM   4778  HZ2 LYS A 323      19.611  39.051  25.178  1.00 36.13           H
ATOM   4779  HZ3 LYS A 323      19.734  37.720  24.208  1.00 36.13           H
ATOM   4780  N   LYS A 324      19.058  44.035  18.698  1.00 17.75           N
ATOM   4781  CA  LYS A 324      18.352  44.556  17.531  1.00 13.28           C
ATOM   4782  C   LYS A 324      19.331  44.814  16.390  1.00 17.26           C
ATOM   4783  O   LYS A 324      19.113  44.354  15.275  1.00 15.32           O
ATOM   4784  CB  LYS A 324      17.527  45.784  17.886  1.00 14.34           C
ATOM   4785  CG  LYS A 324      16.313  45.368  18.707  1.00 20.17           C
ATOM   4786  CD  LYS A 324      15.585  46.588  19.270  1.00 20.51           C
ATOM   4787  CE  LYS A 324      14.372  46.098  20.100  1.00 19.17           C
ATOM   4788  NZ  LYS A 324      13.684  47.225  20.788  1.00 18.87           N1+
ATOM   4789  H   LYS A 324      19.163  44.626  19.510  1.00 21.30           H
ATOM   4790  HA  LYS A 324      17.672  43.781  17.175  1.00 15.93           H
ATOM   4791  HB2 LYS A 324      18.131  46.511  18.423  1.00 17.20           H
ATOM   4792  HB3 LYS A 324      17.172  46.233  16.966  1.00 17.20           H
ATOM   4793  HG2 LYS A 324      15.621  44.784  18.103  1.00 24.21           H
ATOM   4794  HG3 LYS A 324      16.621  44.767  19.555  1.00 24.21           H
ATOM   4795  HD2 LYS A 324      16.233  47.177  19.931  1.00 24.61           H
ATOM   4796  HD3 LYS A 324      15.195  47.218  18.462  1.00 24.61           H
ATOM   4797  HE2 LYS A 324      13.642  45.538  19.481  1.00 23.00           H
ATOM   4798  HE3 LYS A 324      14.755  45.434  20.899  1.00 23.00           H
ATOM   4799  HZ1 LYS A 324      12.673  47.059  20.814  1.00 22.65           H
ATOM   4800  HZ2 LYS A 324      14.057  47.289  21.744  1.00 22.65           H
ATOM   4801  HZ3 LYS A 324      13.887  48.095  20.291  1.00 22.65           H
ATOM   4802  N   LYS A 325      20.462  45.473  16.660  1.00 14.07           N
ATOM   4803  CA  LYS A 325      21.477  45.723  15.635  1.00 15.28           C
ATOM   4804  C   LYS A 325      22.005  44.415  15.035  1.00 14.68           C
ATOM   4805  O   LYS A 325      22.161  44.330  13.819  1.00 14.75           O
ATOM   4806  CB  LYS A 325      22.596  46.581  16.226  1.00 10.00           C
ATOM   4807  CG  LYS A 325      23.411  47.232  15.106  1.00 13.71           C
ATOM   4808  CD  LYS A 325      24.532  48.071  15.715  1.00 11.94           C
ATOM   4809  CE  LYS A 325      25.286  48.800  14.607  1.00 14.19           C
ATOM   4810  NZ  LYS A 325      26.558  49.318  15.120  1.00 14.91           N1+
ATOM   4811  H   LYS A 325      20.633  45.797  17.601  1.00 16.89           H
ATOM   4812  HA  LYS A 325      20.991  46.287  14.836  1.00 18.33           H
ATOM   4813  HB2 LYS A 325      22.148  47.373  16.824  1.00 12.01           H
ATOM   4814  HB3 LYS A 325      23.233  45.982  16.878  1.00 12.01           H
ATOM   4815  HG2 LYS A 325      23.850  46.457  14.476  1.00 16.45           H
ATOM   4816  HG3 LYS A 325      22.761  47.861  14.497  1.00 16.45           H
ATOM   4817  HD2 LYS A 325      24.120  48.802  16.412  1.00 14.33           H
ATOM   4818  HD3 LYS A 325      25.215  47.409  16.248  1.00 14.33           H
ATOM   4819  HE2 LYS A 325      25.478  48.108  13.787  1.00 17.03           H
ATOM   4820  HE3 LYS A 325      24.681  49.625  14.228  1.00 17.03           H
ATOM   4821  HZ1 LYS A 325      27.047  49.807  14.384  1.00 17.89           H
ATOM   4822  HZ2 LYS A 325      26.399  49.954  15.888  1.00 17.89           H
ATOM   4823  HZ3 LYS A 325      27.144  48.557  15.433  1.00 17.89           H
ATOM   4824  N   ALA A 326      22.221  43.401  15.884  1.00 15.06           N
ATOM   4825  CA  ALA A 326      22.716  42.080  15.513  1.00 19.06           C
ATOM   4826  C   ALA A 326      21.789  41.325  14.553  1.00 13.45           C
ATOM   4827  O   ALA A 326      22.265  40.499  13.777  1.00 15.73           O
ATOM   4828  CB  ALA A 326      22.968  41.259  16.783  1.00 16.61           C
ATOM   4829  H   ALA A 326      22.067  43.568  16.868  1.00 18.07           H
ATOM   4830  HA  ALA A 326      23.670  42.221  15.005  1.00 22.87           H
ATOM   4831  HB1 ALA A 326      23.374  40.282  16.519  1.00 19.93           H
ATOM   4832  HB2 ALA A 326      23.682  41.777  17.423  1.00 19.93           H
[truncated: 1,134,692 more chars]
