# Supplementary material for: High-throughput quantum-mechanics/molecular-mechanics (ONIOM) macromolecular crystallographic refinement with PHENIX/DivCon: the impact of mixed Hamiltonian methods on ligand and protein structure
Source: Acta Crystallogr D Struct Biol. 2018 Oct 29;74(Pt 11):1063–77. doi: 10.1107/S2059798318012913 (PMC6213575; doi:10.1107/S2059798318012913)
Supplement: Supplementary file 2 [file d-74-01063-sup2.gz › results_ONIOM/1HWW-H.cif]

#
# Files merged : Wed Jan 11 04:40:32 2017
#
#	/scratch/oleg/2711229.gondor.quantumbioinc.com/ligandsCIF/NAG.cif
#	/scratch/oleg/2711229.gondor.quantumbioinc.com/ligandsCIF/SWA.cif
#	/scratch/oleg/2711229.gondor.quantumbioinc.com/ligandsCIF/MRD.cif
#
data_comp_list


#
data_comp_NAG
#
loop_
_chem_comp_atom.comp_id
_chem_comp_atom.atom_id
_chem_comp_atom.type_symbol
_chem_comp_atom.type_energy
_chem_comp_atom.partial_charge
_chem_comp_atom.x
_chem_comp_atom.y
_chem_comp_atom.z
NAG        C1      C   CH2   0.500099999922   58.3090   45.0410   12.8860
NAG        H1      H   HCH2  0.0799999998414   58.5769   44.9810   11.8312
NAG        C2      C   CH1   0.220099999868   59.5320   44.6890   13.7420
NAG        H2      H   HCH1  0.0799999998414   59.2634   44.7956   14.7930
NAG        C3      C   CH1   0.199999999865   59.9630   43.2440   13.4880
NAG        H3      H   HCH1  0.0799999998414   60.3147   43.1566   12.4600
NAG        C4      C   CH1   0.199999999865   58.7830   42.2970   13.6890
NAG        H4      H   HCH1  0.0799999998414   58.4839   42.3156   14.7370
NAG        C5      C   CH1   0.199999999865   57.6020   42.7470   12.8230
NAG        H5      H   HCH1  0.0799999998414   57.9254   42.6462   11.7870
NAG        C6      C   CH2   0.119999999849   56.3660   41.8990   13.0520
NAG        H6      H   HCH2  0.0799999998414   55.5022   42.5534   13.1688
NAG        H7      H   HCH2  0.0799999998414   56.5013   41.3105   13.9595
NAG        C7      C   C     0.568999999936   60.8270   46.6720   14.1790
NAG        C8      C   CH3   -0.17900000014   61.7240   46.5230   15.3970
NAG        H8      H   HCH3  0.0799999998414   62.0755   45.4935   15.4656
NAG        H9      H   HCH3  0.0799999998414   61.1613   46.7754   16.2957
NAG        H10     H   HCH3  0.0799999998414   62.5785   47.1932   15.3031
NAG        N2      N   NH1   -0.730100000033   60.6270   45.5890   13.4340
NAG        H11     H   HNH1  0.369999999897   61.2375   45.3930   12.6536
NAG        O3      O   OH1   -0.680000000043   61.0110   42.8950   14.3800
NAG        H12     H   HOH1  0.399999999903   61.2646   41.9889   14.1896
NAG        O4      O   OH1   -0.680000000043   59.1630   40.9750   13.3360
NAG        H13     H   HOH1  0.399999999903   58.4030   40.4064   13.4796
NAG        O5      O   O2    -0.560000000066   57.2440   44.1120   13.1390
NAG        O6      O   OH1   -0.680000000043   56.1380   41.0210   11.9600
NAG        H14     H   HOH1  0.399999999903   55.3462   40.5144   12.1552
NAG        O7      O   O     -0.570000000064   60.3230   47.7640   13.9190
#
loop_
_chem_comp_bond.comp_id
_chem_comp_bond.atom_id_1
_chem_comp_bond.atom_id_2
_chem_comp_bond.type
_chem_comp_bond.value_dist
_chem_comp_bond.value_dist_esd
NAG  H1      C1     single        1.096 0.020
NAG  C2      C1     single        1.520 0.020
NAG  H2      C2     single        1.098 0.020
NAG  C3      C2     single        1.530 0.020
NAG  H3      C3     single        1.098 0.020
NAG  C4      C3     single        1.533 0.020
NAG  H4      C4     single        1.097 0.020
NAG  C5      C4     single        1.538 0.020
NAG  H5      C5     single        1.099 0.020
NAG  C6      C5     single        1.530 0.020
NAG  H6      C6     single        1.096 0.020
NAG  H7      C6     single        1.096 0.020
NAG  O6      C6     single        1.418 0.020
NAG  H14     O6     single        0.972 0.020
NAG  O5      C5     single        1.430 0.020
NAG  O4      C4     single        1.425 0.020
NAG  H13     O4     single        0.972 0.020
NAG  O3      C3     single        1.428 0.020
NAG  H12     O3     single        0.973 0.020
NAG  N2      C2     single        1.458 0.020
NAG  H11     N2     single        1.016 0.020
NAG  C7      N2     single        1.385 0.020
NAG  C8      C7     single        1.505 0.020
NAG  H8      C8     single        1.094 0.020
NAG  H9      C8     single        1.094 0.020
NAG  H10     C8     single        1.093 0.020
NAG  O7      C7     double        1.228 0.020
NAG  C1      O5     single        1.420 0.020
#
loop_
_chem_comp_angle.comp_id
_chem_comp_angle.atom_id_1
_chem_comp_angle.atom_id_2
_chem_comp_angle.atom_id_3
_chem_comp_angle.value_angle
_chem_comp_angle.value_angle_esd
NAG  H1      C1      C2           113.19 3.000
NAG  H1      C1      O5           110.49 3.000
NAG  C2      C1      O5           111.40 3.000
NAG  H2      C2      C3           109.31 3.000
NAG  H2      C2      N2           107.02 3.000
NAG  C1      C2      H2           108.81 3.000
NAG  C1      C2      C3           110.65 3.000
NAG  C1      C2      N2           109.71 3.000
NAG  C3      C2      N2           111.24 3.000
NAG  H3      C3      C4           110.20 3.000
NAG  H3      C3      O3           106.94 3.000
NAG  C2      C3      H3           110.75 3.000
NAG  C2      C3      C4           111.29 3.000
NAG  C2      C3      O3           108.55 3.000
NAG  C4      C3      O3           108.99 3.000
NAG  H4      C4      C5           110.54 3.000
NAG  H4      C4      O4           107.62 3.000
NAG  C3      C4      H4           108.89 3.000
NAG  C3      C4      C5           111.09 3.000
NAG  C3      C4      O4           107.72 3.000
NAG  C5      C4      O4           110.87 3.000
NAG  H5      C5      C6           107.96 3.000
NAG  H5      C5      O5           109.64 3.000
NAG  C6      C5      O5           106.89 3.000
NAG  C4      C5      H5           109.50 3.000
NAG  C4      C5      C6           112.82 3.000
NAG  C4      C5      O5           109.96 3.000
NAG  H6      C6      H7           107.29 3.000
NAG  H6      C6      O6           108.51 3.000
NAG  H7      C6      O6           109.17 3.000
NAG  C5      C6      H6           110.13 3.000
NAG  C5      C6      H7           110.83 3.000
NAG  C5      C6      O6           110.81 3.000
NAG  C8      C7      N2           112.25 3.000
NAG  C8      C7      O7           122.00 3.000
NAG  N2      C7      O7           125.75 3.000
NAG  H8      C8      H9           108.64 3.000
NAG  H8      C8      H10          109.49 3.000
NAG  H9      C8      H10          109.22 3.000
NAG  C7      C8      H8           110.31 3.000
NAG  C7      C8      H9           109.67 3.000
NAG  C7      C8      H10          109.48 3.000
NAG  C2      N2      H11          118.16 3.000
NAG  C2      N2      C7           122.77 3.000
NAG  C7      N2      H11          119.07 3.000
NAG  C3      O3      H12          107.36 3.000
NAG  C4      O4      H13          107.65 3.000
NAG  C1      O5      C5           112.31 3.000
NAG  C6      O6      H14          107.12 3.000
#
loop_
_chem_comp_tor.comp_id
_chem_comp_tor.id
_chem_comp_tor.atom_id_1
_chem_comp_tor.atom_id_2
_chem_comp_tor.atom_id_3
_chem_comp_tor.atom_id_4
_chem_comp_tor.value_angle
_chem_comp_tor.value_angle_esd
_chem_comp_tor.period
NAG CONST_1       H1      C1      C2      H2           169.68  20.0 3
NAG CONST_2       H1      C1      O5      C5            63.83  20.0 3
NAG CONST_3       H2      C2      C3      H3          -165.96  20.0 3
NAG Var_1         H2      C2      N2      H11          144.50   0.0 0
NAG CONST_4       H3      C3      C4      H4           163.82  20.0 3
NAG Var_2         H3      C3      O3      H12          -62.00   0.0 0
NAG CONST_5       H4      C4      C5      H5          -173.17  20.0 3
NAG Var_3         H4      C4      O4      H13           58.48   0.0 0
NAG Var_4         H5      C5      C6      H6           -66.35   0.0 0
NAG Var_5         H6      C6      O6      H14          -58.89   0.0 0
NAG Var_6         C8      C7      N2      H11           -0.56   0.0 0
#
loop_
_chem_comp_tree.comp_id
_chem_comp_tree.atom_id
_chem_comp_tree.atom_back
_chem_comp_tree.atom_forward
_chem_comp_tree.connect_type
NAG      C1     ?      H1     START
NAG      H1     C1     ?      ?
NAG      C2     C1     H2     ?
NAG      H2     C2     ?      ?
NAG      C3     C2     H3     ?
NAG      H3     C3     ?      ?
NAG      C4     C3     H4     ?
NAG      H4     C4     ?      ?
NAG      C5     C4     H5     ?
NAG      H5     C5     ?      ?
NAG      C6     C5     H6     ?
NAG      H6     C6     ?      ?
NAG      H7     C6     ?      ?
NAG      O6     C6     H14    ?
NAG      H14    O6     ?      ?
NAG      O5     C5     ?      ?
NAG      O4     C4     H13    ?
NAG      H13    O4     ?      ?
NAG      O3     C3     H12    ?
NAG      H12    O3     ?      ?
NAG      N2     C2     H11    ?
NAG      H11    N2     ?      ?
NAG      C7     N2     C8     ?
NAG      C8     C7     H8     ?
NAG      H8     C8     ?      ?
NAG      H9     C8     ?      ?
NAG      H10    C8     ?      ?
NAG      O7     C7     ?      END
NAG      C1     O5     ?      ADD
#
loop_
_chem_comp_chir.comp_id
_chem_comp_chir.id
_chem_comp_chir.atom_id_centre
_chem_comp_chir.atom_id_1
_chem_comp_chir.atom_id_2
_chem_comp_chir.atom_id_3
_chem_comp_chir.volume_sign
NAG chir_1  C2      C1      C3      N2     negative
NAG chir_2  C3      C2      C4      O3     positive
NAG chir_3  C4      C3      C5      O4     negative
NAG chir_4  C5      C6      C4      O5     positive
#
data_comp_SWA
#
loop_
_chem_comp_atom.comp_id
_chem_comp_atom.atom_id
_chem_comp_atom.type_symbol
_chem_comp_atom.type_energy
_chem_comp_atom.partial_charge
_chem_comp_atom.x
_chem_comp_atom.y
_chem_comp_atom.z
SWA        C1      C   CH1   0.2       31.0850   66.8500    6.1040
SWA        HC1     H   HCH1  0.08      31.6175   65.9699    5.7437
SWA        O1      O   OH1   -0.68     31.6160   67.9930    5.4120
SWA        HO1     H   HOH1  0.4       31.1470   68.7682    5.7294
SWA        C3      C   CR56  0.19      31.2910   67.0030    7.6490
SWA        HC3     H   HCH1  0.08      30.8123   67.9539    7.8828
SWA        N4      N   NT    -0.81     30.7310   65.8070    8.3070
SWA        C5      C   CH2   0.11      29.2560   65.6700    8.1360
SWA        HC51    H   HCH2  0.08      28.7573   66.5633    8.5119
SWA        HC52    H   HCH2  0.08      28.9012   64.7977    8.6849
SWA        C6      C   CH2   -0.16     28.9520   65.4970    6.6230
SWA        HC61    H   HCH2  0.08      27.8728   65.4694    6.4728
SWA        HC62    H   HCH2  0.08      29.3918   64.5638    6.2711
SWA        C2      C   CH2   -0.16     29.5540   66.6860    5.8180
SWA        HC21    H   HCH2  0.08      29.4093   66.5032    4.7532
SWA        HC22    H   HCH2  0.08      29.0394   67.6039    6.1023
SWA        C9      C   CH2   0.11      31.2840   65.7130    9.6520
SWA        HC91    H   HCH2  0.08      31.4257   64.6693    9.9326
SWA        HC92    H   HCH2  0.08      30.6210   66.1955   10.3701
SWA        C8      C   CH1   0.2       32.6480   66.4480    9.5970
SWA        HC8     H   HCH1  0.08      32.7158   67.2179   10.3656
SWA        O13     O   OH1   -0.68     33.7150   65.5340    9.8330
SWA        H13O    H   HOH1  0.4       33.6655   64.8502    9.1610
SWA        C7      C   CH1   0.2       32.7550   67.0820    8.1610
SWA        HC7     H   HCH1  0.08      33.1621   68.0931    8.1613
SWA        O11     O   OH1   -0.68     33.6410   66.3140    7.3190
SWA        H11O    H   HOH1  0.4       33.3108   65.4129    7.2958
#
loop_
_chem_comp_bond.comp_id
_chem_comp_bond.atom_id_1
_chem_comp_bond.atom_id_2
_chem_comp_bond.type
_chem_comp_bond.value_dist
_chem_comp_bond.value_dist_esd
SWA  HC1     C1     single        1.096 0.020
SWA  C2      C1     single        1.533 0.020
SWA  HC21    C2     single        1.096 0.020
SWA  HC22    C2     single        1.098 0.020
SWA  C6      C2     single        1.531 0.020
SWA  HC61    C6     single        1.096 0.020
SWA  HC62    C6     single        1.098 0.020
SWA  C5      C6     single        1.535 0.020
SWA  HC51    C5     single        1.097 0.020
SWA  HC52    C5     single        1.096 0.020
SWA  N4      C5     single        1.457 0.020
SWA  C9      N4     single        1.463 0.020
SWA  HC91    C9     single        1.095 0.020
SWA  HC92    C9     single        1.097 0.020
SWA  C8      C9     single        1.536 0.020
SWA  HC8     C8     single        1.097 0.020
SWA  C7      C8     single        1.534 0.020
SWA  HC7     C7     single        1.094 0.020
SWA  C3      C7     single        1.526 0.020
SWA  HC3     C3     single        1.101 0.020
SWA  O11     C7     single        1.423 0.020
SWA  H11O    O11    single        0.972 0.020
SWA  O13     C8     single        1.415 0.020
SWA  H13O    O13    single        0.972 0.020
SWA  O1      C1     single        1.423 0.020
SWA  HO1     O1     single        0.972 0.020
SWA  C1      C3     single        1.527 0.020
SWA  C3      N4     single        1.468 0.020
#
loop_
_chem_comp_angle.comp_id
_chem_comp_angle.atom_id_1
_chem_comp_angle.atom_id_2
_chem_comp_angle.atom_id_3
_chem_comp_angle.value_angle
_chem_comp_angle.value_angle_esd
SWA  HC1     C1      C2           108.95 3.000
SWA  HC1     C1      C3           111.20 3.000
SWA  HC1     C1      O1           107.33 3.000
SWA  C3      C1      C2           109.57 3.000
SWA  O1      C1      C2           109.67 3.000
SWA  O1      C1      C3           110.08 3.000
SWA  C1      O1      HO1          107.99 3.000
SWA  HC3     C3      C7           108.12 3.000
SWA  HC3     C3      N4           110.59 3.000
SWA  C1      C3      HC3          109.69 3.000
SWA  C1      C3      C7           117.26 3.000
SWA  C1      C3      N4           110.10 3.000
SWA  N4      C3      C7           100.73 3.000
SWA  C5      N4      C9           115.04 3.000
SWA  C3      N4      C5           112.16 3.000
SWA  C3      N4      C9           106.60 3.000
SWA  HC51    C5      HC52         107.50 3.000
SWA  HC51    C5      C6           109.74 3.000
SWA  HC52    C5      C6           108.74 3.000
SWA  N4      C5      HC51         111.20 3.000
SWA  N4      C5      HC52         110.05 3.000
SWA  N4      C5      C6           109.55 3.000
SWA  HC61    C6      HC62         106.88 3.000
SWA  HC61    C6      C2           109.64 3.000
SWA  HC62    C6      C2           109.03 3.000
SWA  C5      C6      HC61         109.67 3.000
SWA  C5      C6      HC62         109.31 3.000
SWA  C5      C6      C2           112.17 3.000
SWA  HC21    C2      HC22         105.77 3.000
SWA  C6      C2      HC21         110.37 3.000
SWA  C6      C2      HC22         109.61 3.000
SWA  C1      C2      HC21         109.96 3.000
SWA  C1      C2      HC22         109.78 3.000
SWA  C1      C2      C6           111.20 3.000
SWA  HC91    C9      HC92         108.53 3.000
SWA  HC91    C9      C8           112.71 3.000
SWA  HC92    C9      C8           109.08 3.000
SWA  N4      C9      HC91         111.07 3.000
SWA  N4      C9      HC92         111.26 3.000
SWA  N4      C9      C8           104.15 3.000
SWA  HC8     C8      C7           109.43 3.000
SWA  HC8     C8      O13          108.08 3.000
SWA  C9      C8      HC8          108.67 3.000
SWA  C9      C8      C7           105.57 3.000
SWA  C9      C8      O13          112.46 3.000
SWA  O13     C8      C7           112.55 3.000
SWA  C8      O13     H13O         107.92 3.000
SWA  HC7     C7      O11          107.89 3.000
SWA  C3      C7      HC7          112.57 3.000
SWA  C3      C7      C8           101.73 3.000
SWA  C3      C7      O11          111.44 3.000
SWA  C8      C7      HC7          111.71 3.000
SWA  C8      C7      O11          111.50 3.000
SWA  C7      O11     H11O         107.95 3.000
#
loop_
_chem_comp_tor.comp_id
_chem_comp_tor.id
_chem_comp_tor.atom_id_1
_chem_comp_tor.atom_id_2
_chem_comp_tor.atom_id_3
_chem_comp_tor.atom_id_4
_chem_comp_tor.value_angle
_chem_comp_tor.value_angle_esd
_chem_comp_tor.period
SWA CONST_1       HC1     C1      C2      HC21         -53.09  20.0 3
SWA CONST_2       HC1     C1      C3      HC3          175.46  20.0 3
SWA Var_1         HC1     C1      O1      HO1          179.83   0.0 0
SWA CONST_3       HC3     C3      C7      HC7          -46.17  20.0 3
SWA CONST_4       HC3     C3      N4      C5            58.07  20.0 3
SWA CONST_5       C5      N4      C9      HC91          84.34  20.0 3
SWA CONST_6       C3      N4      C5      HC51         -61.40  20.0 3
SWA CONST_7       HC51    C5      C6      HC61         -53.41  20.0 3
SWA CONST_8       HC61    C6      C2      HC21         -64.56  20.0 3
SWA CONST_9       HC91    C9      C8      HC8         -121.13  20.0 3
SWA CONST_10      HC8     C8      C7      HC7           29.05  20.0 3
SWA Var_2         HC8     C8      O13     H13O         179.21   0.0 0
SWA Var_3         HC7     C7      O11     H11O        -177.48   0.0 0
#
loop_
_chem_comp_tree.comp_id
_chem_comp_tree.atom_id
_chem_comp_tree.atom_back
_chem_comp_tree.atom_forward
_chem_comp_tree.connect_type
SWA      C1     ?      HC1    START
SWA      HC1    C1     ?      ?
SWA      C2     C1     HC21   ?
SWA      HC21   C2     ?      ?
SWA      HC22   C2     ?      ?
SWA      C6     C2     HC61   ?
SWA      HC61   C6     ?      ?
SWA      HC62   C6     ?      ?
SWA      C5     C6     HC51   ?
SWA      HC51   C5     ?      ?
SWA      HC52   C5     ?      ?
SWA      N4     C5     C9     ?
SWA      C9     N4     HC91   ?
SWA      HC91   C9     ?      ?
SWA      HC92   C9     ?      ?
SWA      C8     C9     HC8    ?
SWA      HC8    C8     ?      ?
SWA      C7     C8     HC7    ?
SWA      HC7    C7     ?      ?
SWA      C3     C7     HC3    ?
SWA      HC3    C3     ?      ?
SWA      O11    C7     H11O   ?
SWA      H11O   O11    ?      ?
SWA      O13    C8     H13O   ?
SWA      H13O   O13    ?      ?
SWA      O1     C1     HO1    ?
SWA      HO1    O1     ?      END
SWA      C1     C3     ?      ADD
SWA      C3     N4     ?      ADD
#
loop_
_chem_comp_chir.comp_id
_chem_comp_chir.id
_chem_comp_chir.atom_id_centre
_chem_comp_chir.atom_id_1
_chem_comp_chir.atom_id_2
_chem_comp_chir.atom_id_3
_chem_comp_chir.volume_sign
SWA chir_1  C1      C2      C3      O1     positive
SWA chir_2  C3      C1      C7      N4     positive
SWA chir_3  C8      C9      C7      O13    positive
SWA chir_4  C7      C3      C8      O11    negative
#
data_comp_MRD
#
loop_
_chem_comp_atom.comp_id
_chem_comp_atom.atom_id
_chem_comp_atom.type_symbol
_chem_comp_atom.type_energy
_chem_comp_atom.partial_charge
_chem_comp_atom.x
_chem_comp_atom.y
_chem_comp_atom.z
MRD        C1      C   CH3   -0.200328914363   14.8010   61.2660   10.3140
MRD        H1C1    H   HCH3  0.0426380914704   14.6205   61.4092    9.2486
MRD        H1C2    H   HCH3  0.0426380914704   14.2030   61.9780   10.8828
MRD        H1C3    H   HCH3  0.0426380914704   14.5228   60.2506   10.5964
MRD        C2      C   CT    0.56586209131   16.2660   61.4880   10.6110
MRD        O2      O   OH1   -0.731695918329   16.8860   60.3440    9.8480
MRD        H2      H   HOH1  0.397297086262   16.7309   60.5004    8.9136
MRD        CM      C   CH3   -0.200328914363   17.0730   62.6260   10.0020
MRD        HMC1    H   HCH3  0.0426380914704   16.8516   62.6992    8.9372
MRD        HMC2    H   HCH3  0.0426380914704   18.1366   62.4313   10.1394
MRD        HMC3    H   HCH3  0.0426380914704   16.8087   63.5624   10.4933
MRD        C3      C   CH2   -0.150515912011   16.4910   61.2790   12.1230
MRD        H3C1    H   HCH2  0.0402080920595   15.8292   60.4676   12.4259
MRD        H3C2    H   HCH2  0.0402080920595   16.1818   62.2022   12.6132
MRD        C4      C   CH1   0.377389105106   17.8120   60.9540   12.6460
MRD        H4      H   HCH1  -0.0290259084584   18.5159   60.6321   11.8785
MRD        O4      O   OH1   -0.710852889305   17.5800   59.9480   13.6290
MRD        HA      H   HOH1  0.427348079225   16.9549   60.3027   14.2654
MRD        C5      C   CH3   -0.285704908815   18.3400   62.2330   13.3770
MRD        H5C1    H   HCH3  0.0681040902667   17.6229   62.5380   14.1392
MRD        H5C2    H   HCH3  0.0681040902667   18.4663   63.0387   12.6539
MRD        H5C3    H   HCH3  0.0681040902667   19.2985   62.0132   13.8471
#
loop_
_chem_comp_bond.comp_id
_chem_comp_bond.atom_id_1
_chem_comp_bond.atom_id_2
_chem_comp_bond.type
_chem_comp_bond.value_dist
_chem_comp_bond.value_dist_esd
MRD  H1C1    C1     single        1.096 0.020
MRD  H1C2    C1     single        1.095 0.020
MRD  H1C3    C1     single        1.096 0.020
MRD  C2      C1     single        1.533 0.020
MRD  CM      C2     single        1.528 0.020
MRD  HMC1    CM     single        1.097 0.020
MRD  HMC2    CM     single        1.095 0.020
MRD  HMC3    CM     single        1.094 0.020
MRD  C3      C2     single        1.544 0.020
MRD  H3C1    C3     single        1.100 0.020
MRD  H3C2    C3     single        1.098 0.020
MRD  C4      C3     single        1.539 0.020
MRD  H4      C4     single        1.094 0.020
MRD  C5      C4     single        1.525 0.020
MRD  H5C1    C5     single        1.096 0.020
MRD  H5C2    C5     single        1.091 0.020
MRD  H5C3    C5     single        1.096 0.020
MRD  O4      C4     single        1.432 0.020
MRD  HA      O4     single        0.973 0.020
MRD  O2      C2     single        1.431 0.020
MRD  H2      O2     single        0.973 0.020
#
loop_
_chem_comp_angle.comp_id
_chem_comp_angle.atom_id_1
_chem_comp_angle.atom_id_2
_chem_comp_angle.atom_id_3
_chem_comp_angle.value_angle
_chem_comp_angle.value_angle_esd
MRD  H1C1    C1      H1C2         108.41 3.000
MRD  H1C1    C1      H1C3         106.23 3.000
MRD  H1C1    C1      C2           111.02 3.000
MRD  H1C2    C1      H1C3         108.55 3.000
MRD  H1C2    C1      C2           111.56 3.000
MRD  H1C3    C1      C2           110.87 3.000
MRD  C1      C2      CM           109.79 3.000
MRD  C1      C2      C3           109.36 3.000
MRD  C1      C2      O2           107.68 3.000
MRD  CM      C2      C3           113.66 3.000
MRD  O2      C2      CM           108.23 3.000
MRD  O2      C2      C3           107.93 3.000
MRD  C2      O2      H2           108.03 3.000
MRD  HMC1    CM      HMC2         105.51 3.000
MRD  HMC1    CM      HMC3         108.06 3.000
MRD  HMC2    CM      HMC3         109.33 3.000
MRD  C2      CM      HMC1         110.75 3.000
MRD  C2      CM      HMC2         111.31 3.000
MRD  C2      CM      HMC3         111.65 3.000
MRD  H3C1    C3      H3C2         105.65 3.000
MRD  H3C1    C3      C4           107.52 3.000
MRD  H3C2    C3      C4           109.47 3.000
MRD  C2      C3      H3C1         107.62 3.000
MRD  C2      C3      H3C2         109.96 3.000
MRD  C2      C3      C4           116.07 3.000
MRD  H4      C4      C5           109.88 3.000
MRD  H4      C4      O4           106.55 3.000
MRD  C3      C4      H4           111.06 3.000
MRD  C3      C4      C5           113.56 3.000
MRD  C3      C4      O4           108.34 3.000
MRD  O4      C4      C5           107.12 3.000
MRD  C4      O4      HA           107.82 3.000
MRD  H5C1    C5      H5C2         108.41 3.000
MRD  H5C1    C5      H5C3         106.35 3.000
MRD  H5C2    C5      H5C3         108.11 3.000
MRD  C4      C5      H5C1         110.96 3.000
MRD  C4      C5      H5C2         112.66 3.000
MRD  C4      C5      H5C3         110.10 3.000
#
loop_
_chem_comp_tor.comp_id
_chem_comp_tor.id
_chem_comp_tor.atom_id_1
_chem_comp_tor.atom_id_2
_chem_comp_tor.atom_id_3
_chem_comp_tor.atom_id_4
_chem_comp_tor.value_angle
_chem_comp_tor.value_angle_esd
_chem_comp_tor.period
MRD Var_1         H1C1    C1      C2      CM            58.32   0.0 0
MRD Var_2         C1      C2      CM      HMC1         -51.70   0.0 0
MRD Var_3         C1      C2      C3      H3C1          58.34   0.0 0
MRD Var_4         C1      C2      O2      H2            60.96   0.0 0
MRD Var_5         H3C1    C3      C4      H4            88.40   0.0 0
MRD Var_6         H4      C4      C5      H5C1        -176.58   0.0 0
MRD Var_7         H4      C4      O4      HA          -179.05   0.0 0
#
loop_
_chem_comp_tree.comp_id
_chem_comp_tree.atom_id
_chem_comp_tree.atom_back
_chem_comp_tree.atom_forward
_chem_comp_tree.connect_type
MRD      C1     ?      H1C1   START
MRD      H1C1   C1     ?      ?
MRD      H1C2   C1     ?      ?
MRD      H1C3   C1     ?      ?
MRD      C2     C1     CM     ?
MRD      CM     C2     HMC1   ?
MRD      HMC1   CM     ?      ?
MRD      HMC2   CM     ?      ?
MRD      HMC3   CM     ?      ?
MRD      C3     C2     H3C1   ?
MRD      H3C1   C3     ?      ?
MRD      H3C2   C3     ?      ?
MRD      C4     C3     H4     ?
MRD      H4     C4     ?      ?
MRD      C5     C4     H5C1   ?
MRD      H5C1   C5     ?      ?
MRD      H5C2   C5     ?      ?
MRD      H5C3   C5     ?      ?
MRD      O4     C4     HA     ?
MRD      HA     O4     ?      ?
MRD      O2     C2     H2     ?
MRD      H2     O2     ?      END
#
loop_
_chem_comp_chir.comp_id
_chem_comp_chir.id
_chem_comp_chir.atom_id_centre
_chem_comp_chir.atom_id_1
_chem_comp_chir.atom_id_2
_chem_comp_chir.atom_id_3
_chem_comp_chir.volume_sign
MRD chir_1  C4      C5      C3      O4     positive
