# Supplementary material for: High-throughput quantum-mechanics/molecular-mechanics (ONIOM) macromolecular crystallographic refinement with PHENIX/DivCon: the impact of mixed Hamiltonian methods on ligand and protein structure
Source: Acta Crystallogr D Struct Biol. 2018 Oct 29;74(Pt 11):1063–77. doi: 10.1107/S2059798318012913 (PMC6213575; doi:10.1107/S2059798318012913)
Supplement: Supplementary file 2 [file d-74-01063-sup2.gz › results_ONIOM/1IA1-H_refine_001.pdb]

REMARK Date 2017-01-11 Time 08:34:00 EST -0500 (1484141640.28 s)
REMARK PHENIX refinement
REMARK 
REMARK ****************** INPUT FILES AND LABELS ******************************
REMARK Reflections:
REMARK   file name      : 1IA1.sf
REMARK   labels         : ['r1ia1sf,wavelength_id=1,_refln.F_meas_au,_refln.F_meas_sigma_au']
REMARK R-free flags:
REMARK   file name      : None
REMARK   label          : R-free-flags
REMARK   test_flag_value: 1
REMARK Model file name(s): 
REMARK   /scratch/oleg/2711230.gondor.quantumbioinc.com/1IA1-H.pdb
REMARK 
REMARK ******************** REFINEMENT SUMMARY: QUICK FACTS *******************
REMARK Start: r_work = 0.1569 r_free = 0.1590 bonds = 0.027 angles = 3.404
REMARK Final: r_work = 0.1450 r_free = 0.1868 bonds = 0.014 angles = 2.051
REMARK ************************************************************************
REMARK 
REMARK ****************** REFINEMENT STATISTICS STEP BY STEP ******************
REMARK leading digit, like 1_, means number of macro-cycle                     
REMARK 0    : statistics at the very beginning when nothing is done yet        
REMARK 1_bss: bulk solvent correction and/or (anisotropic) scaling             
REMARK 1_xyz: refinement of coordinates                                        
REMARK 1_adp: refinement of ADPs (Atomic Displacement Parameters)              
REMARK 1_occ: refinement of occupancies                                        
REMARK ------------------------------------------------------------------------
REMARK  stage       r-work r-free bonds angles b_min b_max b_ave n_water shift
REMARK       0    : 0.2437 0.3672 0.027  3.40   2.0  54.2  15.6 708      0.000
REMARK       1_bss: 0.1569 0.1590 0.027  3.40   3.2  55.4  16.8 708      0.000
REMARK 1_settarget: 0.1569 0.1590 0.027  3.40   3.2  55.4  16.8 708      0.000
REMARK       1_nqh: 0.1569 0.1590 0.027  3.40   3.2  55.4  16.8 708      0.000
REMARK    1_weight: 0.1569 0.1590 0.027  3.40   3.2  55.4  16.8 708      0.000
REMARK    1_checkH: 0.1574 0.1601 0.027  3.40   3.2  55.4  16.8 708      0.429
REMARK    1_xyzrec: 0.1576 0.1818 0.014  2.18   3.2  55.4  16.8 708      0.529
REMARK    1_checkH: 0.1576 0.1820 0.014  2.18   3.2  55.4  16.8 708      0.529
REMARK       1_adp: 0.1546 0.1888 0.014  2.18   2.8  55.6  17.2 708      0.529
REMARK   1_regHadp: 0.1541 0.1884 0.014  2.18   2.8  55.6  17.2 708      0.529
REMARK       1_occ: 0.1524 0.1880 0.014  2.18   2.8  55.6  17.2 708      0.529
REMARK       2_bss: 0.1517 0.1872 0.014  2.18   2.8  55.7  17.2 708      0.529
REMARK 2_settarget: 0.1517 0.1872 0.014  2.18   2.8  55.7  17.2 708      0.529
REMARK 2_updatecdl: 0.1517 0.1872 0.014  2.18   2.8  55.7  17.2 708      0.529
REMARK       2_nqh: 0.1517 0.1872 0.014  2.18   2.8  55.7  17.2 708      0.529
REMARK    2_weight: 0.1517 0.1872 0.014  2.18   2.8  55.7  17.2 708      0.529
REMARK    2_checkH: 0.1517 0.1873 0.014  2.18   2.8  55.7  17.2 708      0.530
REMARK    2_xyzrec: 0.1500 0.1864 0.014  2.07   2.8  55.7  17.2 708      0.539
REMARK    2_checkH: 0.1500 0.1863 0.014  2.07   2.8  55.7  17.2 708      0.539
REMARK       2_adp: 0.1472 0.1848 0.014  2.07   3.5  58.7  17.4 708      0.539
REMARK   2_regHadp: 0.1473 0.1848 0.014  2.07   3.5  58.7  17.4 708      0.539
REMARK       2_occ: 0.1464 0.1850 0.014  2.07   3.5  58.7  17.4 708      0.539
REMARK       3_bss: 0.1462 0.1845 0.014  2.07   3.6  58.8  17.5 708      0.539
REMARK 3_settarget: 0.1462 0.1845 0.014  2.07   3.6  58.8  17.5 708      0.539
REMARK 3_updatecdl: 0.1462 0.1845 0.014  2.07   3.6  58.8  17.5 708      0.539
REMARK       3_nqh: 0.1462 0.1845 0.014  2.07   3.6  58.8  17.5 708      0.539
REMARK    3_weight: 0.1462 0.1845 0.014  2.07   3.6  58.8  17.5 708      0.539
REMARK    3_checkH: 0.1462 0.1845 0.014  2.07   3.6  58.8  17.5 708      0.539
REMARK    3_xyzrec: 0.1450 0.1870 0.014  2.05   3.6  58.8  17.5 708      0.553
REMARK    3_checkH: 0.1450 0.1870 0.014  2.05   3.6  58.8  17.5 708      0.553
REMARK       3_adp: 0.1450 0.1869 0.014  2.05   3.4  58.9  17.5 708      0.553
REMARK   3_regHadp: 0.1450 0.1869 0.014  2.05   3.4  58.9  17.5 708      0.553
REMARK       3_occ: 0.1450 0.1870 0.014  2.05   3.4  58.9  17.5 708      0.553
REMARK         end: 0.1450 0.1868 0.014  2.05   3.6  59.0  17.6 708      0.553
REMARK ------------------------------------------------------------------------
REMARK MODEL CONTENT.
REMARK  ELEMENT        ATOM RECORD COUNT   OCCUPANCY SUM
REMARK        C                     2070         2049.66
REMARK        H                     3713         3594.81
REMARK        O                      785          739.22
REMARK        N                      546          536.77
REMARK        P                        8            7.59
REMARK        S                       10           10.00
REMARK      O1-                       73           68.45
REMARK    TOTAL                     7205         7006.50
REMARK -----------------------------------------------------------------------
REMARK r_free_flags.md5.hexdigest d322cf2e98f178c07a6b66ac8e26c036
REMARK 
REMARK IF THIS FILE IS FOR PDB DEPOSITION: REMOVE ALL FROM THIS LINE UP.
REMARK   3
REMARK   3 REFINEMENT.
REMARK   3   PROGRAM     : PHENIX (1.11.1_2575: ???)
REMARK   3   AUTHORS     : Adams,Afonine,Bunkoczi,Burnley,Chen,Dar,Davis,
REMARK   3               : Draizen,Echols,Gildea,Gros,Grosse-Kunstleve,Headd,
REMARK   3               : Hintze,Hung,Ioerger,Liebschner,McCoy,McKee,Moriarty,
REMARK   3               : Oeffner,Poon,Read,Richardson,Richardson,Sacchettini,
REMARK   3               : Sauter,Sobolev,Storoni,Terwilliger,Williams,Zwart
REMARK   3
REMARK   3  REFINEMENT TARGET : ML
REMARK   3  
REMARK   3  DATA USED IN REFINEMENT.
REMARK   3   RESOLUTION RANGE HIGH (ANGSTROMS) : 1.719   
REMARK   3   RESOLUTION RANGE LOW  (ANGSTROMS) : 38.435  
REMARK   3   MIN(FOBS/SIGMA_FOBS)              : 0.00  
REMARK   3   COMPLETENESS FOR RANGE        (%) : 78.71 
REMARK   3   NUMBER OF REFLECTIONS             : 32891     
REMARK   3   NUMBER OF REFLECTIONS (NON-ANOMALOUS) : 32891     
REMARK   3  
REMARK   3  FIT TO DATA USED IN REFINEMENT.
REMARK   3   R VALUE     (WORKING + TEST SET) : 0.1474
REMARK   3   R VALUE            (WORKING SET) : 0.1450
REMARK   3   FREE R VALUE                     : 0.1868
REMARK   3   FREE R VALUE TEST SET SIZE   (%) : 5.74  
REMARK   3   FREE R VALUE TEST SET COUNT      : 1889      
REMARK   3  
REMARK   3  FIT TO DATA USED IN REFINEMENT (IN BINS).
REMARK   3   BIN  RESOLUTION RANGE  COMPL.    NWORK NFREE   RWORK  RFREE  CCWORK CCFREE
REMARK   3     1 38.4444 -  4.0409    0.99     3090   190  0.1206 0.1577   0.963  0.951
REMARK   3     2  4.0409 -  3.2079    0.99     3012   180  0.1221 0.1452   0.960  0.940
REMARK   3     3  3.2079 -  2.8025    0.99     3027   186  0.1535 0.1891   0.934  0.896
REMARK   3     4  2.8025 -  2.5464    0.98     2956   183  0.1589 0.2268   0.921  0.847
REMARK   3     5  2.5464 -  2.3639    0.94     2859   179  0.1574 0.1997   0.924  0.875
REMARK   3     6  2.3639 -  2.2245    0.91     2751   159  0.1544 0.1970   0.931  0.886
REMARK   3     7  2.2245 -  2.1131    0.88     2649   177  0.1490 0.2257   0.931  0.836
REMARK   3     8  2.1131 -  2.0211    0.82     2460   143  0.1579 0.1782   0.923  0.897
REMARK   3     9  2.0211 -  1.9433    0.75     2290   132  0.1581 0.2115   0.921  0.848
REMARK   3    10  1.9433 -  1.8763    0.67     2016   126  0.1630 0.2115   0.916  0.861
REMARK   3    11  1.8763 -  1.8176    0.56     1693   103  0.1753 0.2018   0.907  0.861
REMARK   3    12  1.8176 -  1.7657    0.47     1402    88  0.1906 0.2473   0.891  0.803
REMARK   3    13  1.7657 -  1.7192    0.26      797    43  0.2237 0.2837   0.870  0.774
REMARK   3  
REMARK   3  BULK SOLVENT MODELLING.
REMARK   3   METHOD USED        : FLAT BULK SOLVENT MODEL
REMARK   3   SOLVENT RADIUS     : 1.11    
REMARK   3   SHRINKAGE RADIUS   : 0.90    
REMARK   3   GRID STEP FACTOR   : 4.00    
REMARK   3  
REMARK   3  ERROR ESTIMATES.
REMARK   3   COORDINATE ERROR (MAXIMUM-LIKELIHOOD BASED)     : 0.18    
REMARK   3   PHASE ERROR (DEGREES, MAXIMUM-LIKELIHOOD BASED) : 19.21   
REMARK   3  
REMARK   3  STRUCTURE FACTORS CALCULATION ALGORITHM : FFT
REMARK   3  
REMARK   3  RESTRAINTS LIBRARY
REMARK   3    GEOSTD + MON.LIB. + CDL v1.2
REMARK   3  
REMARK   3  DEVIATIONS FROM IDEAL VALUES.
REMARK   3                 RMSD     MAX  COUNT
REMARK   3   BOND      :  0.014   0.104   3334
REMARK   3   ANGLE     :  2.051  30.692   4544
REMARK   3   CHIRALITY :  0.133   0.906    508
REMARK   3   PLANARITY :  0.019   0.252    561
REMARK   3   DIHEDRAL  : 23.164 178.883   1978
REMARK   3   MIN NONBONDED DISTANCE : 1.936 
REMARK   3  
REMARK   3  MOLPROBITY STATISTICS.
REMARK   3   ALL-ATOM CLASHSCORE : 1.70
REMARK   3   RAMACHANDRAN PLOT:
REMARK   3     OUTLIERS : 0.26  %
REMARK   3     ALLOWED  : 2.11  %
REMARK   3     FAVORED  : 97.63 %
REMARK   3   ROTAMER OUTLIERS : 6.61 %
REMARK   3   CBETA DEVIATIONS : 0
REMARK   3   PEPTIDE PLANE:
REMARK   3     CIS-PROLINE     : 4
REMARK   3     CIS-GENERAL     : 2
REMARK   3     TWISTED PROLINE : 0
REMARK   3     TWISTED GENERAL : 0
REMARK   3  
REMARK   3  ATOMIC DISPLACEMENT PARAMETERS.
REMARK   3   WILSON B : 12.99
REMARK   3   RMS(B_ISO_OR_EQUIVALENT_BONDED) : 4.12
REMARK   3   ATOMS          NUMBER OF ATOMS
REMARK   3                    ISO.  ANISO. 
REMARK   3    ALL         :   7205       0
REMARK   3    ALL (NO H)  :   3492       0
REMARK   3    SOLVENT     :    236       0
REMARK   3    NON-SOLVENT :   3256       0
REMARK   3    HYDROGENS   :   3713       0
REMARK   3
REMARK   3
REMARK   3   OTHER REFINEMENT REMARKS:
REMARK   3   XRAY REFINEMENT USING QUANTUM MECHANICAL FUNCTIONAL
REMARK   3   PROGRAM      :QuantumBio DivCon 6 build-7.1.1-b4015.17
REMARK   3   AUTHORS      :BORBULEVYCH O.Y., PLUMLEY J., 
REMARK   3                :MARTIN, R.I., WESTERHOFF L.M. 
REMARK   3
REMARK   3   REFERENCE     :BORBULEVYCH O.Y., PLUMLEY J.A.,
REMARK   3                 :MARTIN, R.I., MERZ, K.M.,  WESTERHOFF L.M.
REMARK   3                 :ACTA CRYSTLLOGRAPHICA SECTION D, 2014, 
REMARK   3                 :V. D70, pp. 1233-1247
REMARK   3   QM METHOD(HAMILTONIAN): PM6 AMBERFF14
REMARK   3   REGION QM REFINEMENT: 
REMARK   3      MAIN/BUFFER QM REGION RADII (A): 3.0 / 0.0
REMARK   3      LIGAND / STRAIN ENERGY: TQ3_A_194 / 2.01 KCAL/MOLE
REMARK   3      LIGAND / STRAIN ENERGY: TQ3_B_196 / 2.57 KCAL/MOLE
REMARK   3
HELIX    1   1 ARG A   30  THR A   41  1               Generated by MOE   12
HELIX    2   2 ARG A   56  SER A   61  1               Generated by MOE    6
HELIX    3   3 GLN A   64  PHE A   66  5               Generated by MOE    3
HELIX    4   4 ILE A   96  LEU A  100  1               Generated by MOE    5
HELIX    5   5 ALA A  115  LEU A  121  1               Generated by MOE    7
HELIX    6   6 LEU A  153  SER A  155  5               Generated by MOE    3
HELIX    7   7 LYS A  161  VAL A  168  1               Generated by MOE    8
HELIX    8   8 ARG B   30  THR B   41  1               Generated by MOE   12
HELIX    9   9 ARG B   56  GLU B   60  1               Generated by MOE    5
HELIX   10  10 GLN B   64  PHE B   66  5               Generated by MOE    3
HELIX   11  11 ILE B   96  SER B   99  1               Generated by MOE    4
HELIX   12  12 ALA B  115  LEU B  121  1               Generated by MOE    7
HELIX   13  13 PRO B  140  SER B  142  5               Generated by MOE    3
HELIX   14  14 LEU B  153  SER B  155  5               Generated by MOE    3
HELIX   15  15 LYS B  161  VAL B  168  1               Generated by MOE    8
SHEET    1       VAL A   6  LEU A  13                  Generated by MOE
SHEET    2       GLY A  18  GLY A  20                  Generated by MOE
SHEET    3       ARG A  49  ARG A  49                  Generated by MOE
SHEET    4       ASN A  50  ASN A  50                  Generated by MOE
SHEET    5       ALA A  51  GLY A  55                  Generated by MOE
SHEET    6       LEU A  73  LEU A  77                  Generated by MOE
SHEET    7       GLU A  84  ASP A  87                  Generated by MOE
SHEET    8       ILE A  90  ALA A  93                  Generated by MOE
SHEET    9       VAL A 106  VAL A 106                  Generated by MOE
SHEET   10       GLU A 107  ARG A 108                  Generated by MOE
SHEET   11       VAL A 109  ILE A 111                  Generated by MOE
SHEET   12       ILE A 112  ILE A 112                  Generated by MOE
SHEET   13       GLY A 113  GLY A 113                  Generated by MOE
SHEET   14       VAL A 127  VAL A 127                  Generated by MOE
SHEET   15       SER A 128  SER A 128                  Generated by MOE
SHEET   16       HIS A 129  ILE A 135                  Generated by MOE
SHEET   17       GLU A 136  GLU A 136                  Generated by MOE
SHEET   18       THR A 147  PHE A 148                  Generated by MOE
SHEET   19       TRP A 156  LYS A 158                  Generated by MOE
SHEET   20       ILE A 177  GLU A 179                  Generated by MOE
SHEET   21       PHE A 182  ARG A 191                  Generated by MOE
SHEET   22       VAL B   6  LEU B  13                  Generated by MOE
SHEET   23       GLY B  18  GLY B  20                  Generated by MOE
SHEET   24       ALA B  51  GLY B  55                  Generated by MOE
SHEET   25       LEU B  73  LEU B  77                  Generated by MOE
SHEET   26       GLU B  84  ASP B  87                  Generated by MOE
SHEET   27       ILE B  90  ALA B  93                  Generated by MOE
SHEET   28       VAL B 109  ILE B 111                  Generated by MOE
SHEET   29       ILE B 112  ILE B 112                  Generated by MOE
SHEET   30       GLY B 113  GLY B 113                  Generated by MOE
SHEET   31       VAL B 127  VAL B 127                  Generated by MOE
SHEET   32       SER B 128  SER B 128                  Generated by MOE
SHEET   33       HIS B 129  ILE B 135                  Generated by MOE
SHEET   34       GLU B 136  GLU B 136                  Generated by MOE
SHEET   35       THR B 147  PHE B 148                  Generated by MOE
SHEET   36       TRP B 156  LYS B 158                  Generated by MOE
SHEET   37       ILE B 177  GLU B 179                  Generated by MOE
SHEET   38       PHE B 182  ARG B 191                  Generated by MOE
CRYST1   76.910   67.280   38.490  90.00  93.07  90.00 P 1 21 1
SCALE1      0.013002  0.000000  0.000697        0.00000
SCALE2      0.000000  0.014863  0.000000        0.00000
SCALE3      0.000000  0.000000  0.026018        0.00000
ATOM      1  N   MET A   1      34.711  15.106  17.717  1.00 19.27           N
ATOM      2  CA  MET A   1      33.611  15.473  16.782  1.00 15.28           C
ATOM      3  C   MET A   1      32.271  15.392  17.512  1.00 18.72           C
ATOM      4  O   MET A   1      31.985  14.342  18.066  1.00 18.31           O
ATOM      5  CB  MET A   1      33.672  14.482  15.625  1.00 26.48           C
ATOM      6  CG  MET A   1      32.626  14.731  14.559  1.00 29.46           C
ATOM      7  SD  MET A   1      33.164  14.052  12.967  1.00 45.43           S
ATOM      8  CE  MET A   1      34.347  15.409  12.644  1.00 41.37           C
ATOM      9  H1  MET A   1      35.593  15.062  17.220  1.00 23.09           H
ATOM     10  H2  MET A   1      34.522  14.189  18.101  1.00 23.09           H
ATOM     11  HA  MET A   1      33.754  16.485  16.404  1.00 18.31           H
ATOM     12  HB2 MET A   1      33.522  13.468  15.993  1.00 31.75           H
ATOM     13  HB3 MET A   1      34.676  14.520  15.210  1.00 31.75           H
ATOM     14  HG2 MET A   1      32.492  15.806  14.445  1.00 35.32           H
ATOM     15  HG3 MET A   1      31.678  14.291  14.863  1.00 35.32           H
ATOM     16  HE1 MET A   1      33.801  16.312  12.370  1.00 49.61           H
ATOM     17  HE2 MET A   1      34.967  15.625  13.510  1.00 49.61           H
ATOM     18  HE3 MET A   1      35.012  15.129  11.837  1.00 49.61           H
ATOM     19  N   LEU A   2      31.471  16.466  17.572  1.00 11.72           N
ATOM     20  CA  LEU A   2      30.248  16.502  18.368  1.00 12.46           C
ATOM     21  C   LEU A   2      29.040  16.279  17.446  1.00 13.56           C
ATOM     22  O   LEU A   2      28.873  17.021  16.489  1.00 11.97           O
ATOM     23  CB  LEU A   2      30.221  17.866  19.092  1.00 10.36           C
ATOM     24  CG  LEU A   2      28.953  18.173  19.894  1.00 17.60           C
ATOM     25  CD1 LEU A   2      28.733  17.235  21.072  1.00 19.11           C
ATOM     26  CD2 LEU A   2      29.023  19.623  20.376  1.00 15.02           C
ATOM     27  H   LEU A   2      31.737  17.307  17.079  1.00 14.03           H
ATOM     28  HA  LEU A   2      30.271  15.719  19.124  1.00 14.93           H
ATOM     29  HB2 LEU A   2      31.077  17.921  19.763  1.00 12.40           H
ATOM     30  HB3 LEU A   2      30.333  18.648  18.344  1.00 12.40           H
ATOM     31  HG  LEU A   2      28.083  18.090  19.242  1.00 21.09           H
ATOM     32 HD11 LEU A   2      27.794  17.482  21.568  1.00 22.91           H
ATOM     33 HD12 LEU A   2      28.681  16.202  20.728  1.00 22.91           H
ATOM     34 HD13 LEU A   2      29.551  17.332  21.787  1.00 22.91           H
ATOM     35 HD21 LEU A   2      28.077  19.889  20.846  1.00 18.00           H
ATOM     36 HD22 LEU A   2      29.833  19.747  21.092  1.00 18.00           H
ATOM     37 HD23 LEU A   2      29.184  20.285  19.532  1.00 18.00           H
ATOM     38  N   LYS A   3      28.199  15.275  17.735  1.00 12.65           N
ATOM     39  CA  LYS A   3      26.919  15.021  17.085  1.00 14.53           C
ATOM     40  C   LYS A   3      26.988  15.131  15.555  1.00 14.79           C
ATOM     41  O   LYS A   3      26.221  15.891  14.966  1.00 14.66           O
ATOM     42  CB  LYS A   3      25.817  15.944  17.656  1.00 12.35           C
ATOM     43  CG  LYS A   3      25.606  15.891  19.166  1.00 15.86           C
ATOM     44  CD  LYS A   3      25.200  14.519  19.691  1.00 19.86           C
ATOM     45  CE  LYS A   3      24.885  14.617  21.189  1.00 19.42           C
ATOM     46  NZ  LYS A   3      24.324  13.350  21.674  1.00 19.50           N1+
ATOM     47  H   LYS A   3      28.407  14.712  18.548  1.00 15.15           H
ATOM     48  HA  LYS A   3      26.649  13.991  17.313  1.00 17.41           H
ATOM     49  HB2 LYS A   3      26.043  16.977  17.385  1.00 14.79           H
ATOM     50  HB3 LYS A   3      24.870  15.679  17.181  1.00 14.79           H
ATOM     51  HG2 LYS A   3      26.517  16.208  19.668  1.00 19.00           H
ATOM     52  HG3 LYS A   3      24.809  16.585  19.418  1.00 19.00           H
ATOM     53  HD2 LYS A   3      24.318  14.172  19.152  1.00 23.81           H
ATOM     54  HD3 LYS A   3      26.014  13.811  19.546  1.00 23.81           H
ATOM     55  HE2 LYS A   3      25.810  14.821  21.727  1.00 23.27           H
ATOM     56  HE3 LYS A   3      24.185  15.433  21.376  1.00 23.27           H
ATOM     57  HZ1 LYS A   3      24.050  13.446  22.641  1.00 23.38           H
ATOM     58  HZ2 LYS A   3      23.524  13.089  21.115  1.00 23.38           H
ATOM     59  HZ3 LYS A   3      25.036  12.632  21.608  1.00 23.38           H
ATOM     60  N   PRO A   4      27.887  14.402  14.868  1.00 16.02           N
ATOM     61  CA  PRO A   4      27.896  14.422  13.413  1.00 12.49           C
ATOM     62  C   PRO A   4      26.642  13.724  12.868  1.00 10.31           C
ATOM     63  O   PRO A   4      26.023  12.885  13.518  1.00 14.24           O
ATOM     64  CB  PRO A   4      29.159  13.650  13.026  1.00 15.08           C
ATOM     65  CG  PRO A   4      29.267  12.636  14.154  1.00 17.74           C
ATOM     66  CD  PRO A   4      28.797  13.399  15.395  1.00 15.03           C
ATOM     67  HA  PRO A   4      28.023  15.430  13.017  1.00 14.96           H
ATOM     68  HB2 PRO A   4      29.141  13.199  12.034  1.00 18.07           H
ATOM     69  HB3 PRO A   4      29.992  14.350  13.103  1.00 18.07           H
ATOM     70  HG2 PRO A   4      28.630  11.776  13.944  1.00 21.26           H
ATOM     71  HG3 PRO A   4      30.308  12.340  14.290  1.00 21.26           H
ATOM     72  HD2 PRO A   4      28.287  12.704  16.062  1.00 18.00           H
ATOM     73  HD3 PRO A   4      29.655  13.883  15.864  1.00 18.00           H
ATOM     74  N   ASN A   5      26.261  14.126  11.667  1.00 14.74           N
ATOM     75  CA  ASN A   5      25.287  13.393  10.891  1.00 11.75           C
ATOM     76  C   ASN A   5      26.027  12.142  10.439  1.00 20.01           C
ATOM     77  O   ASN A   5      27.211  12.230  10.097  1.00 24.44           O
ATOM     78  CB  ASN A   5      24.793  14.284   9.756  1.00 14.69           C
ATOM     79  CG  ASN A   5      24.163  15.573  10.276  1.00 20.00           C
ATOM     80  OD1 ASN A   5      23.585  15.630  11.356  1.00 26.73           O
ATOM     81  ND2 ASN A   5      24.240  16.613   9.475  1.00 26.47           N
ATOM     82  H   ASN A   5      26.802  14.830  11.186  1.00 17.66           H
ATOM     83  HA  ASN A   5      24.436  13.112  11.509  1.00 14.07           H
ATOM     84  HB2 ASN A   5      25.614  14.511   9.071  1.00 17.60           H
ATOM     85  HB3 ASN A   5      24.028  13.746   9.219  1.00 17.60           H
ATOM     86 HD21 ASN A   5      23.790  17.472   9.755  1.00 31.73           H
ATOM     87 HD22 ASN A   5      24.730  16.537   8.598  1.00 31.73           H
ATOM     88  N   VAL A   6      25.394  10.974  10.564  1.00  9.01           N
ATOM     89  CA  VAL A   6      26.006   9.743  10.073  1.00  9.66           C
ATOM     90  C   VAL A   6      25.079   9.040   9.088  1.00  6.96           C
ATOM     91  O   VAL A   6      23.860   9.112   9.174  1.00  7.25           O
ATOM     92  CB  VAL A   6      26.579   8.824  11.173  0.91 13.85           C
ATOM     93  CG1 VAL A   6      26.766   9.437  12.563  0.92  9.60           C
ATOM     94  CG2 VAL A   6      26.431   7.388  11.109  0.98  7.57           C
ATOM     95  H   VAL A   6      24.474  10.925  10.978  1.00 10.79           H
ATOM     96  HA  VAL A   6      26.833  10.050   9.429  1.00 11.56           H
ATOM     97  HB  VAL A   6      27.647   8.831  10.980  0.00 16.60           H
ATOM     98 HG11 VAL A   6      27.405   8.827  13.199  1.00 11.49           H
ATOM     99 HG12 VAL A   6      27.144  10.461  12.566  0.00 11.49           H
ATOM    100 HG13 VAL A   6      25.749   9.424  12.946  0.00 11.49           H
ATOM    101 HG21 VAL A   6      27.049   6.879  11.847  1.00  9.05           H
ATOM    102 HG22 VAL A   6      25.384   7.242  11.358  0.00  9.05           H
ATOM    103 HG23 VAL A   6      26.649   6.966  10.131  1.00  9.05           H
ATOM    104  N   ALA A   7      25.711   8.398   8.100  1.00  9.01           N
ATOM    105  CA  ALA A   7      25.041   7.697   7.033  1.00  7.68           C
ATOM    106  C   ALA A   7      25.264   6.200   7.156  1.00 11.90           C
ATOM    107  O   ALA A   7      26.379   5.777   7.449  1.00 12.00           O
ATOM    108  CB  ALA A   7      25.544   8.178   5.673  1.00 10.08           C
ATOM    109  H   ALA A   7      26.720   8.445   8.054  1.00 10.78           H
ATOM    110  HA  ALA A   7      23.984   7.916   7.091  1.00  9.19           H
ATOM    111  HB1 ALA A   7      25.020   7.635   4.886  1.00 12.07           H
ATOM    112  HB2 ALA A   7      25.357   9.246   5.558  1.00 12.07           H
ATOM    113  HB3 ALA A   7      26.612   7.992   5.582  1.00 12.07           H
ATOM    114  N   ILE A   8      24.230   5.396   6.903  1.00  7.90           N
ATOM    115  CA  ILE A   8      24.353   3.955   6.729  1.00  4.24           C
ATOM    116  C   ILE A   8      24.532   3.720   5.241  1.00  8.59           C
ATOM    117  O   ILE A   8      23.804   4.310   4.466  1.00  7.25           O
ATOM    118  CB  ILE A   8      23.148   3.197   7.319  1.00  8.77           C
ATOM    119  CG1 ILE A   8      23.289   3.150   8.860  1.00  6.58           C
ATOM    120  CG2 ILE A   8      23.004   1.801   6.673  1.00 10.33           C
ATOM    121  CD1 ILE A   8      22.056   2.592   9.558  1.00  8.16           C
ATOM    122  H   ILE A   8      23.343   5.819   6.670  1.00  9.45           H
ATOM    123  HA  ILE A   8      25.247   3.601   7.242  1.00  5.06           H
ATOM    124  HB  ILE A   8      22.247   3.761   7.081  1.00 10.49           H
ATOM    125 HG12 ILE A   8      24.138   2.514   9.104  1.00  7.87           H
ATOM    126 HG13 ILE A   8      23.478   4.151   9.245  1.00  7.87           H
ATOM    127 HG21 ILE A   8      22.183   1.257   7.132  1.00 12.36           H
ATOM    128 HG22 ILE A   8      22.772   1.887   5.613  1.00 12.36           H
ATOM    129 HG23 ILE A   8      23.921   1.234   6.802  1.00 12.36           H
ATOM    130 HD11 ILE A   8      22.133   2.779  10.630  1.00  9.76           H
ATOM    131 HD12 ILE A   8      21.155   3.079   9.188  1.00  9.76           H
ATOM    132 HD13 ILE A   8      21.985   1.515   9.409  1.00  9.76           H
ATOM    133  N   ILE A   9      25.468   2.853   4.851  1.00  8.10           N
ATOM    134  CA  ILE A   9      25.649   2.459   3.448  1.00  4.93           C
ATOM    135  C   ILE A   9      25.630   0.914   3.445  1.00  6.69           C
ATOM    136  O   ILE A   9      26.342   0.246   4.193  1.00  6.88           O
ATOM    137  CB  ILE A   9      26.902   3.049   2.779  1.00  5.89           C
ATOM    138  CG1 ILE A   9      26.961   2.610   1.299  1.00  7.30           C
ATOM    139  CG2 ILE A   9      28.198   2.698   3.491  1.00  3.68           C
ATOM    140  CD1 ILE A   9      27.947   3.467   0.505  1.00  8.76           C
ATOM    141  H   ILE A   9      26.060   2.445   5.537  1.00  9.69           H
ATOM    142  HA  ILE A   9      24.783   2.837   2.852  1.00  5.88           H
ATOM    143  HB  ILE A   9      26.782   4.166   2.823  1.00  7.04           H
ATOM    144 HG12 ILE A   9      27.247   1.539   1.242  1.00  8.73           H
ATOM    145 HG13 ILE A   9      25.963   2.681   0.823  1.00  8.73           H
ATOM    146 HG21 ILE A   9      29.037   3.279   3.092  1.00  4.39           H
ATOM    147 HG22 ILE A   9      28.131   2.909   4.565  1.00  4.39           H
ATOM    148 HG23 ILE A   9      28.425   1.628   3.382  1.00  4.39           H
ATOM    149 HD11 ILE A   9      28.119   3.023  -0.488  1.00 10.48           H
ATOM    150 HD12 ILE A   9      27.566   4.479   0.345  1.00 10.48           H
ATOM    151 HD13 ILE A   9      28.919   3.543   1.000  1.00 10.48           H
ATOM    152  N   VAL A  10      24.730   0.342   2.567  1.00  6.90           N
ATOM    153  CA  VAL A  10      24.434  -1.104   2.590  1.00  6.42           C
ATOM    154  C   VAL A  10      23.916  -1.483   1.190  1.00  9.12           C
ATOM    155  O   VAL A  10      23.287  -0.674   0.493  1.00  7.18           O
ATOM    156  CB  VAL A  10      23.388  -1.482   3.669  1.00  4.86           C
ATOM    157  CG1 VAL A  10      22.056  -0.761   3.437  1.00  9.09           C
ATOM    158  CG2 VAL A  10      23.224  -3.014   3.730  1.00  7.26           C
ATOM    159  H   VAL A  10      24.123   0.911   1.965  1.00  8.26           H
ATOM    160  HA  VAL A  10      25.401  -1.662   2.824  1.00  7.68           H
ATOM    161  HB  VAL A  10      23.811  -1.147   4.658  1.00  5.81           H
ATOM    162 HG11 VAL A  10      21.321  -1.049   4.197  1.00 10.88           H
ATOM    163 HG12 VAL A  10      22.173   0.324   3.496  1.00 10.88           H
ATOM    164 HG13 VAL A  10      21.621  -0.997   2.460  1.00 10.88           H
ATOM    165 HG21 VAL A  10      22.736  -3.303   4.665  1.00  8.69           H
ATOM    166 HG22 VAL A  10      22.642  -3.408   2.893  1.00  8.69           H
ATOM    167 HG23 VAL A  10      24.204  -3.516   3.733  1.00  8.69           H
ATOM    168  N   ALA A  11      24.179  -2.762   0.792  1.00  8.63           N
ATOM    169  CA  ALA A  11      23.560  -3.308  -0.449  1.00  6.85           C
ATOM    170  C   ALA A  11      22.660  -4.479  -0.019  1.00  8.23           C
ATOM    171  O   ALA A  11      23.048  -5.362   0.718  1.00 10.46           O
ATOM    172  CB  ALA A  11      24.653  -3.741  -1.415  1.00 11.52           C
ATOM    173  H   ALA A  11      24.876  -3.382   1.280  1.00 10.33           H
ATOM    174  HA  ALA A  11      22.926  -2.506  -0.933  1.00  8.20           H
ATOM    175  HB1 ALA A  11      24.256  -3.975  -2.401  1.00 13.80           H
ATOM    176  HB2 ALA A  11      25.398  -2.927  -1.548  1.00 13.80           H
ATOM    177  HB3 ALA A  11      25.226  -4.603  -1.042  1.00 13.80           H
ATOM    178  N   ALA A  12      21.396  -4.459  -0.477  1.00  7.60           N
ATOM    179  CA  ALA A  12      20.391  -5.442  -0.068  1.00 10.85           C
ATOM    180  C   ALA A  12      19.519  -5.918  -1.239  1.00 11.74           C
ATOM    181  O   ALA A  12      19.080  -5.139  -2.080  1.00 11.65           O
ATOM    182  CB  ALA A  12      19.549  -4.824   1.044  1.00 12.26           C
ATOM    183  H   ALA A  12      21.093  -3.695  -1.066  1.00  9.09           H
ATOM    184  HA  ALA A  12      20.894  -6.314   0.348  1.00 12.99           H
ATOM    185  HB1 ALA A  12      18.894  -5.587   1.460  1.00 14.68           H
ATOM    186  HB2 ALA A  12      20.192  -4.453   1.842  1.00 14.68           H
ATOM    187  HB3 ALA A  12      18.954  -3.997   0.655  1.00 14.68           H
ATOM    188  N   LEU A  13      19.196  -7.213  -1.209  1.00 15.19           N
ATOM    189  CA  LEU A  13      18.317  -7.874  -2.177  1.00 14.49           C
ATOM    190  C   LEU A  13      16.855  -7.706  -1.781  1.00 15.56           C
ATOM    191  O   LEU A  13      16.449  -8.116  -0.692  1.00 16.63           O
ATOM    192  CB  LEU A  13      18.744  -9.340  -2.274  1.00 17.56           C
ATOM    193  CG  LEU A  13      17.960 -10.194  -3.309  1.00 21.00           C
ATOM    194  CD1 LEU A  13      18.123  -9.632  -4.723  1.00 20.54           C
ATOM    195  CD2 LEU A  13      18.499 -11.633  -3.334  1.00 25.88           C
ATOM    196  H   LEU A  13      19.586  -7.788  -0.474  1.00 18.20           H
ATOM    197  HA  LEU A  13      18.469  -7.412  -3.148  1.00 17.36           H
ATOM    198  HB2 LEU A  13      19.797  -9.356  -2.556  1.00 21.04           H
ATOM    199  HB3 LEU A  13      18.666  -9.782  -1.284  1.00 21.04           H
ATOM    200  HG  LEU A  13      16.905 -10.214  -3.033  1.00 25.18           H
ATOM    201 HD11 LEU A  13      17.613 -10.276  -5.439  1.00 24.62           H
ATOM    202 HD12 LEU A  13      17.664  -8.656  -4.787  1.00 24.62           H
ATOM    203 HD13 LEU A  13      19.180  -9.571  -4.981  1.00 24.62           H
ATOM    204 HD21 LEU A  13      18.045 -12.174  -4.164  1.00 31.03           H
ATOM    205 HD22 LEU A  13      19.584 -11.645  -3.436  1.00 31.03           H
ATOM    206 HD23 LEU A  13      18.218 -12.156  -2.429  1.00 31.03           H
ATOM    207  N   LYS A  14      16.068  -7.104  -2.675  1.00 15.33           N
ATOM    208  CA  LYS A  14      14.617  -6.961  -2.516  1.00 18.64           C
ATOM    209  C   LYS A  14      13.910  -8.317  -2.773  1.00 21.21           C
ATOM    210  O   LYS A  14      14.463  -9.178  -3.471  1.00 24.85           O
ATOM    211  CB  LYS A  14      14.100  -5.845  -3.446  1.00 21.91           C
ATOM    212  CG  LYS A  14      14.627  -4.470  -2.998  1.00 26.26           C
ATOM    213  CD  LYS A  14      13.641  -3.314  -3.248  1.00 40.85           C
ATOM    214  CE  LYS A  14      13.274  -3.186  -4.733  1.00 41.80           C
ATOM    215  NZ  LYS A  14      12.490  -1.956  -4.980  1.00 43.73           N1+
ATOM    216  H   LYS A  14      16.489  -6.745  -3.522  1.00 18.37           H
ATOM    217  HA  LYS A  14      14.409  -6.656  -1.489  1.00 22.34           H
ATOM    218  HB2 LYS A  14      14.429  -6.049  -4.468  1.00 26.26           H
ATOM    219  HB3 LYS A  14      13.012  -5.827  -3.448  1.00 26.26           H
ATOM    220  HG2 LYS A  14      14.797  -4.491  -1.921  1.00 31.48           H
ATOM    221  HG3 LYS A  14      15.587  -4.268  -3.478  1.00 31.48           H
ATOM    222  HD2 LYS A  14      12.735  -3.482  -2.663  1.00 48.99           H
ATOM    223  HD3 LYS A  14      14.102  -2.384  -2.907  1.00 48.99           H
ATOM    224  HE2 LYS A  14      14.191  -3.152  -5.324  1.00 50.13           H
ATOM    225  HE3 LYS A  14      12.697  -4.059  -5.040  1.00 50.13           H
ATOM    226  HZ1 LYS A  14      12.264  -1.904  -5.964  1.00 52.45           H
ATOM    227  HZ2 LYS A  14      11.640  -1.972  -4.436  1.00 52.45           H
ATOM    228  HZ3 LYS A  14      13.040  -1.146  -4.724  1.00 52.45           H
ATOM    229  N   PRO A  15      12.705  -8.527  -2.206  1.00 25.38           N
ATOM    230  CA  PRO A  15      11.985  -7.593  -1.338  1.00 24.61           C
ATOM    231  C   PRO A  15      12.299  -7.755   0.165  1.00 22.11           C
ATOM    232  O   PRO A  15      11.912  -6.887   0.943  1.00 23.58           O
ATOM    233  CB  PRO A  15      10.509  -7.928  -1.612  1.00 29.69           C
ATOM    234  CG  PRO A  15      10.535  -9.432  -1.841  1.00 29.88           C
ATOM    235  CD  PRO A  15      11.849  -9.641  -2.591  1.00 31.07           C
ATOM    236  HA  PRO A  15      12.099  -6.558  -1.656  1.00 29.50           H
ATOM    237  HB2 PRO A  15       9.812  -7.623  -0.833  1.00 35.60           H
ATOM    238  HB3 PRO A  15      10.244  -7.447  -2.554  1.00 35.60           H
ATOM    239  HG2 PRO A  15      10.515  -9.956  -0.885  1.00 35.83           H
ATOM    240  HG3 PRO A  15       9.704  -9.745  -2.475  1.00 35.83           H
ATOM    241  HD2 PRO A  15      12.285 -10.599  -2.302  1.00 37.26           H
ATOM    242  HD3 PRO A  15      11.643  -9.580  -3.661  1.00 37.26           H
ATOM    243  N   ALA A  16      12.976  -8.839   0.572  1.00 17.92           N
ATOM    244  CA  ALA A  16      13.213  -9.170   1.979  1.00 21.41           C
ATOM    245  C   ALA A  16      14.341  -8.365   2.632  1.00 22.57           C
ATOM    246  O   ALA A  16      14.502  -8.429   3.852  1.00 19.73           O
ATOM    247  CB  ALA A  16      13.513 -10.664   2.109  1.00 23.94           C
ATOM    248  H   ALA A  16      13.303  -9.506  -0.117  1.00 21.48           H
ATOM    249  HA  ALA A  16      12.296  -8.969   2.533  1.00 25.66           H
ATOM    250  HB1 ALA A  16      13.543 -10.941   3.163  1.00 28.70           H
ATOM    251  HB2 ALA A  16      12.727 -11.239   1.616  1.00 28.70           H
ATOM    252  HB3 ALA A  16      14.477 -10.908   1.662  1.00 28.70           H
ATOM    253  N   LEU A  17      15.163  -7.684   1.819  1.00 17.17           N
ATOM    254  CA  LEU A  17      16.339  -6.931   2.277  1.00 16.22           C
ATOM    255  C   LEU A  17      17.362  -7.864   2.927  1.00 13.74           C
ATOM    256  O   LEU A  17      17.963  -7.565   3.953  1.00 17.60           O
ATOM    257  CB  LEU A  17      15.938  -5.713   3.132  1.00 15.54           C
ATOM    258  CG  LEU A  17      14.963  -4.725   2.445  1.00 18.31           C
ATOM    259  CD1 LEU A  17      14.818  -3.487   3.339  1.00 24.21           C
ATOM    260  CD2 LEU A  17      15.436  -4.267   1.055  1.00 24.57           C
ATOM    261  H   LEU A  17      15.004  -7.733   0.822  1.00 20.57           H
ATOM    262  HA  LEU A  17      16.834  -6.548   1.387  1.00 19.44           H
ATOM    263  HB2 LEU A  17      15.504  -6.043   4.076  1.00 18.62           H
ATOM    264  HB3 LEU A  17      16.856  -5.170   3.361  1.00 18.62           H
ATOM    265  HG  LEU A  17      13.984  -5.197   2.347  1.00 21.94           H
ATOM    266 HD11 LEU A  17      14.100  -2.795   2.899  1.00 29.03           H
ATOM    267 HD12 LEU A  17      14.464  -3.783   4.325  1.00 29.03           H
ATOM    268 HD13 LEU A  17      15.780  -2.983   3.442  1.00 29.03           H
ATOM    269 HD21 LEU A  17      14.734  -3.538   0.649  1.00 29.46           H
ATOM    270 HD22 LEU A  17      16.426  -3.817   1.126  1.00 29.46           H
ATOM    271 HD23 LEU A  17      15.473  -5.114   0.373  1.00 29.46           H
ATOM    272  N   GLY A  18      17.632  -8.995   2.267  1.00 16.33           N
ATOM    273  CA  GLY A  18      18.733  -9.862   2.638  1.00 13.66           C
ATOM    274  C   GLY A  18      20.070  -9.210   2.311  1.00 13.39           C
ATOM    275  O   GLY A  18      20.183  -8.502   1.312  1.00 14.18           O
ATOM    276  H   GLY A  18      17.151  -9.181   1.399  1.00 19.57           H
ATOM    277  HA2 GLY A  18      18.686 -10.072   3.706  1.00 16.37           H
ATOM    278  HA3 GLY A  18      18.645 -10.794   2.099  1.00 16.37           H
ATOM    279  N   ILE A  19      21.053  -9.419   3.181  1.00 13.45           N
ATOM    280  CA  ILE A  19      22.388  -8.799   3.113  1.00 11.51           C
ATOM    281  C   ILE A  19      23.542  -9.793   3.276  1.00 10.51           C
ATOM    282  O   ILE A  19      24.704  -9.411   3.097  1.00 13.66           O
ATOM    283  CB  ILE A  19      22.519  -7.627   4.121  1.00 14.63           C
ATOM    284  CG1 ILE A  19      22.355  -8.104   5.583  1.00 14.97           C
ATOM    285  CG2 ILE A  19      21.520  -6.512   3.790  1.00 12.43           C
ATOM    286  CD1 ILE A  19      22.841  -7.059   6.609  1.00 14.73           C
ATOM    287  H   ILE A  19      20.839  -9.959   4.008  1.00 16.11           H
ATOM    288  HA  ILE A  19      22.514  -8.366   2.118  1.00 13.79           H
ATOM    289  HB  ILE A  19      23.519  -7.208   4.027  1.00 17.53           H
ATOM    290 HG12 ILE A  19      21.312  -8.363   5.780  1.00 17.93           H
ATOM    291 HG13 ILE A  19      22.957  -8.999   5.734  1.00 17.93           H
ATOM    292 HG21 ILE A  19      21.723  -5.623   4.381  1.00 14.89           H
ATOM    293 HG22 ILE A  19      21.620  -6.248   2.740  1.00 14.89           H
ATOM    294 HG23 ILE A  19      20.499  -6.844   3.965  1.00 14.89           H
ATOM    295 HD11 ILE A  19      22.470  -7.335   7.592  1.00 17.65           H
ATOM    296 HD12 ILE A  19      23.933  -7.023   6.616  1.00 17.65           H
ATOM    297 HD13 ILE A  19      22.462  -6.068   6.376  1.00 17.65           H
ATOM    298  N   GLY A  20      23.287 -11.047   3.682  1.00 14.33           N
ATOM    299  CA  GLY A  20      24.395 -11.954   3.942  1.00 20.19           C
ATOM    300  C   GLY A  20      23.977 -13.415   4.076  1.00 22.87           C
ATOM    301  O   GLY A  20      22.808 -13.709   4.290  1.00 19.10           O
ATOM    302  H   GLY A  20      22.342 -11.360   3.858  1.00 17.17           H
ATOM    303  HA2 GLY A  20      25.117 -11.876   3.131  1.00 24.20           H
ATOM    304  HA3 GLY A  20      24.880 -11.641   4.867  1.00 24.20           H
ATOM    305  N   TYR A  21      24.966 -14.304   3.951  1.00 23.05           N
ATOM    306  CA  TYR A  21      24.825 -15.751   4.111  1.00 28.95           C
ATOM    307  C   TYR A  21      26.127 -16.308   4.680  1.00 28.34           C
ATOM    308  O   TYR A  21      27.167 -16.190   4.043  1.00 28.04           O
ATOM    309  CB  TYR A  21      24.482 -16.423   2.784  1.00 29.67           C
ATOM    310  CG  TYR A  21      24.207 -17.911   2.947  1.00 33.67           C
ATOM    311  CD1 TYR A  21      25.069 -18.859   2.363  1.00 35.19           C
ATOM    312  CD2 TYR A  21      23.119 -18.353   3.724  1.00 32.07           C
ATOM    313  CE1 TYR A  21      24.820 -20.235   2.499  1.00 38.57           C
ATOM    314  CE2 TYR A  21      22.843 -19.727   3.842  1.00 45.22           C
ATOM    315  CZ  TYR A  21      23.687 -20.676   3.216  1.00 44.83           C
ATOM    316  OH  TYR A  21      23.438 -22.014   3.333  1.00 47.63           O
ATOM    317  H   TYR A  21      25.900 -13.957   3.782  1.00 27.63           H
ATOM    318  HA  TYR A  21      24.016 -15.965   4.798  1.00 34.71           H
ATOM    319  HB2 TYR A  21      23.602 -15.941   2.369  1.00 35.58           H
ATOM    320  HB3 TYR A  21      25.295 -16.269   2.077  1.00 35.58           H
ATOM    321  HD1 TYR A  21      25.929 -18.539   1.803  1.00 42.20           H
ATOM    322  HD2 TYR A  21      22.494 -17.654   4.250  1.00 38.45           H
ATOM    323  HE1 TYR A  21      25.487 -20.957   2.053  1.00 46.26           H
ATOM    324  HE2 TYR A  21      21.994 -20.056   4.425  1.00 54.23           H
ATOM    325  HH  TYR A  21      22.600 -22.194   3.765  1.00 57.12           H
ATOM    326  N   LYS A  22      26.072 -16.896   5.882  1.00 32.98           N
ATOM    327  CA  LYS A  22      27.198 -17.538   6.554  1.00 26.70           C
ATOM    328  C   LYS A  22      28.460 -16.661   6.548  1.00 30.73           C
ATOM    329  O   LYS A  22      29.540 -17.103   6.163  1.00 35.37           O
ATOM    330  CB  LYS A  22      27.401 -18.939   5.941  1.00 34.88           C
ATOM    331  H   LYS A  22      25.179 -16.920   6.362  1.00 39.55           H
ATOM    332  HA  LYS A  22      26.915 -17.667   7.600  1.00 32.01           H
ATOM    333  HB1 LYS A  22      26.472 -19.511   5.991  1.00 41.82           H
ATOM    334  HB3 LYS A  22      28.177 -19.475   6.486  1.00 41.82           H
ATOM    335  N   GLY A  23      28.325 -15.407   7.004  1.00 27.90           N
ATOM    336  CA  GLY A  23      29.435 -14.476   7.241  1.00 21.61           C
ATOM    337  C   GLY A  23      29.940 -13.736   5.999  1.00 25.37           C
ATOM    338  O   GLY A  23      30.832 -12.892   6.121  1.00 27.52           O
ATOM    339  H   GLY A  23      27.399 -15.099   7.270  1.00 33.45           H
ATOM    340  HA2 GLY A  23      29.097 -13.731   7.962  1.00 25.91           H
ATOM    341  HA3 GLY A  23      30.276 -15.024   7.665  1.00 25.91           H
ATOM    342  N   LYS A  24      29.401 -14.048   4.815  1.00 22.56           N
ATOM    343  CA  LYS A  24      29.872 -13.485   3.548  1.00 26.08           C
ATOM    344  C   LYS A  24      28.721 -12.820   2.797  1.00 24.52           C
ATOM    345  O   LYS A  24      27.552 -13.071   3.083  1.00 20.93           O
ATOM    346  CB  LYS A  24      30.623 -14.577   2.739  1.00 29.16           C
ATOM    347  CG  LYS A  24      29.881 -15.878   2.373  1.00 44.27           C
ATOM    348  CD  LYS A  24      28.801 -15.713   1.273  1.00 48.52           C
ATOM    349  CE  LYS A  24      28.041 -17.009   0.945  1.00 45.91           C
ATOM    350  NZ  LYS A  24      27.542 -17.026  -0.457  1.00 48.78           N1+
ATOM    351  H   LYS A  24      28.641 -14.715   4.786  1.00 27.05           H
ATOM    352  HA  LYS A  24      30.595 -12.693   3.749  1.00 31.27           H
ATOM    353  HB2 LYS A  24      30.981 -14.122   1.815  1.00 34.96           H
ATOM    354  HB3 LYS A  24      31.510 -14.868   3.308  1.00 34.96           H
ATOM    355  HG2 LYS A  24      30.630 -16.572   1.986  1.00 53.09           H
ATOM    356  HG3 LYS A  24      29.473 -16.338   3.271  1.00 53.09           H
ATOM    357  HD2 LYS A  24      28.049 -15.001   1.601  1.00 58.19           H
ATOM    358  HD3 LYS A  24      29.280 -15.327   0.372  1.00 58.19           H
ATOM    359  HE2 LYS A  24      28.679 -17.874   1.135  1.00 55.07           H
ATOM    360  HE3 LYS A  24      27.187 -17.059   1.620  1.00 55.07           H
ATOM    361  HZ1 LYS A  24      27.072 -17.900  -0.651  1.00 58.50           H
ATOM    362  HZ2 LYS A  24      26.880 -16.276  -0.603  1.00 58.50           H
ATOM    363  HZ3 LYS A  24      28.314 -16.913  -1.099  1.00 58.50           H
ATOM    364  N   MET A  25      29.041 -11.961   1.820  1.00 23.28           N
ATOM    365  CA  MET A  25      28.001 -11.395   0.962  1.00 25.98           C
ATOM    366  C   MET A  25      27.534 -12.428  -0.087  1.00 27.19           C
ATOM    367  O   MET A  25      28.359 -13.170  -0.624  1.00 28.39           O
ATOM    368  CB  MET A  25      28.462 -10.077   0.310  1.00 29.54           C
ATOM    369  CG  MET A  25      28.579  -8.948   1.350  1.00 24.70           C
ATOM    370  SD  MET A  25      29.347  -7.425   0.739  1.00 36.63           S
ATOM    371  CE  MET A  25      27.986  -6.794  -0.278  1.00 27.63           C
ATOM    372  H   MET A  25      30.009 -11.754   1.625  1.00 27.91           H
ATOM    373  HA  MET A  25      27.183 -11.124   1.623  1.00 31.15           H
ATOM    374  HB2 MET A  25      29.432 -10.235  -0.163  1.00 35.41           H
ATOM    375  HB3 MET A  25      27.746  -9.784  -0.459  1.00 35.41           H
ATOM    376  HG2 MET A  25      27.581  -8.706   1.716  1.00 29.61           H
ATOM    377  HG3 MET A  25      29.171  -9.293   2.199  1.00 29.61           H
ATOM    378  HE1 MET A  25      28.222  -5.782  -0.612  1.00 33.12           H
ATOM    379  HE2 MET A  25      27.845  -7.444  -1.139  1.00 33.12           H
ATOM    380  HE3 MET A  25      27.073  -6.764   0.311  1.00 33.12           H
ATOM    381  N   PRO A  26      26.238 -12.472  -0.437  1.00 17.51           N
ATOM    382  CA  PRO A  26      25.677 -13.523  -1.290  1.00 25.20           C
ATOM    383  C   PRO A  26      25.902 -13.330  -2.804  1.00 30.01           C
ATOM    384  O   PRO A  26      25.324 -14.037  -3.623  1.00 26.89           O
ATOM    385  CB  PRO A  26      24.170 -13.479  -0.996  1.00 26.76           C
ATOM    386  CG  PRO A  26      24.016 -12.635   0.267  1.00 30.20           C
ATOM    387  CD  PRO A  26      25.157 -11.652   0.102  1.00 24.60           C
ATOM    388  HA  PRO A  26      26.018 -14.496  -0.945  1.00 30.21           H
ATOM    389  HB2 PRO A  26      23.682 -12.938  -1.805  1.00 32.09           H
ATOM    390  HB3 PRO A  26      23.705 -14.461  -0.905  1.00 32.09           H
ATOM    391  HG2 PRO A  26      23.063 -12.104   0.293  1.00 36.21           H
ATOM    392  HG3 PRO A  26      24.140 -13.257   1.154  1.00 36.21           H
ATOM    393  HD2 PRO A  26      24.902 -10.862  -0.602  1.00 29.49           H
ATOM    394  HD3 PRO A  26      25.352 -11.228   1.080  1.00 29.49           H
ATOM    395  N   TRP A  27      26.698 -12.329  -3.187  1.00 22.71           N
ATOM    396  CA  TRP A  27      26.908 -11.857  -4.555  1.00 16.40           C
ATOM    397  C   TRP A  27      28.228 -11.116  -4.631  1.00 19.00           C
ATOM    398  O   TRP A  27      28.797 -10.692  -3.619  1.00 25.61           O
ATOM    399  CB  TRP A  27      25.796 -10.887  -5.000  1.00 18.55           C
ATOM    400  CG  TRP A  27      25.513  -9.786  -4.021  1.00 18.40           C
ATOM    401  CD1 TRP A  27      26.281  -8.706  -3.751  1.00 21.45           C
ATOM    402  CD2 TRP A  27      24.381  -9.704  -3.121  1.00 17.53           C
ATOM    403  NE1 TRP A  27      25.727  -8.002  -2.702  1.00 20.13           N
ATOM    404  CE2 TRP A  27      24.541  -8.564  -2.286  1.00 21.25           C
ATOM    405  CE3 TRP A  27      23.239 -10.506  -2.931  1.00 19.21           C
ATOM    406  CZ2 TRP A  27      23.606  -8.230  -1.304  1.00 16.01           C
ATOM    407  CZ3 TRP A  27      22.293 -10.184  -1.945  1.00 25.86           C
ATOM    408  CH2 TRP A  27      22.487  -9.053  -1.131  1.00 21.00           C
ATOM    409  H   TRP A  27      27.177 -11.808  -2.467  1.00 27.23           H
ATOM    410  HA  TRP A  27      26.937 -12.707  -5.241  1.00 19.66           H
ATOM    411  HB2 TRP A  27      26.066 -10.444  -5.960  1.00 22.23           H
ATOM    412  HB3 TRP A  27      24.883 -11.465  -5.147  1.00 22.23           H
ATOM    413  HD1 TRP A  27      27.225  -8.477  -4.219  1.00 25.71           H
ATOM    414  HE1 TRP A  27      26.141  -7.159  -2.328  1.00 24.13           H
ATOM    415  HE3 TRP A  27      23.093 -11.381  -3.545  1.00 23.02           H
ATOM    416  HZ2 TRP A  27      23.755  -7.362  -0.682  1.00 19.18           H
ATOM    417  HZ3 TRP A  27      21.430 -10.818  -1.795  1.00 31.01           H
ATOM    418  HH2 TRP A  27      21.767  -8.806  -0.378  1.00 25.18           H
ATOM    419  N   ARG A  28      28.703 -10.957  -5.868  1.00 21.60           N
ATOM    420  CA  ARG A  28      29.905 -10.209  -6.182  1.00 19.83           C
ATOM    421  C   ARG A  28      29.510  -9.292  -7.331  1.00 22.57           C
ATOM    422  O   ARG A  28      29.466  -9.709  -8.490  1.00 29.40           O
ATOM    423  CB  ARG A  28      31.036 -11.169  -6.555  1.00 34.67           C
ATOM    424  CG  ARG A  28      32.398 -10.458  -6.690  1.00 37.73           C
ATOM    425  CD  ARG A  28      33.269 -10.894  -7.892  1.00 41.98           C
ATOM    426  NE  ARG A  28      33.344 -12.366  -8.049  1.00 59.00           N
ATOM    427  CZ  ARG A  28      32.866 -12.991  -9.134  1.00 55.84           C
ATOM    428  NH1 ARG A  28      33.288 -12.654 -10.353  1.00 57.20           N
ATOM    429  NH2 ARG A  28      31.967 -13.960  -8.987  1.00 57.64           N1+
ATOM    430  H   ARG A  28      28.143 -11.302  -6.638  1.00 25.89           H
ATOM    431  HA  ARG A  28      30.199  -9.605  -5.320  1.00 23.77           H
ATOM    432  HB2 ARG A  28      31.129 -11.886  -5.743  1.00 41.58           H
ATOM    433  HB3 ARG A  28      30.770 -11.712  -7.458  1.00 41.58           H
ATOM    434  HG2 ARG A  28      32.232  -9.385  -6.804  1.00 45.25           H
ATOM    435  HG3 ARG A  28      32.969 -10.602  -5.771  1.00 45.25           H
ATOM    436  HD2 ARG A  28      32.780 -10.468  -8.776  1.00 50.34           H
ATOM    437  HD3 ARG A  28      34.281 -10.477  -7.822  1.00 50.34           H
ATOM    438  HE  ARG A  28      33.141 -12.823  -7.169  1.00 70.77           H
ATOM    439 HH11 ARG A  28      33.991 -11.936 -10.455  1.00 68.62           H
ATOM    440 HH12 ARG A  28      32.932 -13.150 -11.154  1.00 68.62           H
ATOM    441 HH21 ARG A  28      31.651 -14.222  -8.066  1.00 69.14           H
ATOM    442 HH22 ARG A  28      31.608 -14.435  -9.795  1.00 69.14           H
ATOM    443  N   LEU A  29      29.207  -8.043  -6.991  1.00 20.06           N
ATOM    444  CA  LEU A  29      28.796  -6.992  -7.918  1.00 15.68           C
ATOM    445  C   LEU A  29      29.982  -6.043  -8.003  1.00 15.17           C
ATOM    446  O   LEU A  29      30.218  -5.224  -7.108  1.00 12.94           O
ATOM    447  CB  LEU A  29      27.518  -6.308  -7.398  1.00 15.75           C
ATOM    448  CG  LEU A  29      26.361  -7.274  -7.070  1.00 19.32           C
ATOM    449  CD1 LEU A  29      25.201  -6.491  -6.420  1.00 20.79           C
ATOM    450  CD2 LEU A  29      25.881  -8.044  -8.303  1.00 23.01           C
ATOM    451  H   LEU A  29      29.254  -7.787  -6.015  1.00 24.04           H
ATOM    452  HA  LEU A  29      28.599  -7.411  -8.906  1.00 18.78           H
ATOM    453  HB2 LEU A  29      27.771  -5.780  -6.479  1.00 18.87           H
ATOM    454  HB3 LEU A  29      27.186  -5.577  -8.135  1.00 18.87           H
ATOM    455  HG  LEU A  29      26.712  -8.003  -6.345  1.00 23.15           H
ATOM    456 HD11 LEU A  29      24.380  -7.173  -6.201  1.00 24.92           H
ATOM    457 HD12 LEU A  29      25.530  -6.030  -5.489  1.00 24.92           H
ATOM    458 HD13 LEU A  29      24.845  -5.713  -7.095  1.00 24.92           H
ATOM    459 HD21 LEU A  29      25.071  -8.711  -8.013  1.00 27.59           H
ATOM    460 HD22 LEU A  29      25.517  -7.351  -9.059  1.00 27.59           H
ATOM    461 HD23 LEU A  29      26.688  -8.647  -8.719  1.00 27.59           H
ATOM    462  N   ARG A  30      30.781  -6.161  -9.074  1.00 14.34           N
ATOM    463  CA  ARG A  30      32.034  -5.428  -9.180  1.00 11.05           C
ATOM    464  C   ARG A  30      31.834  -3.911  -9.262  1.00  9.45           C
ATOM    465  O   ARG A  30      32.616  -3.175  -8.660  1.00 12.58           O
ATOM    466  CB  ARG A  30      32.893  -5.911 -10.360  1.00 15.75           C
ATOM    467  CG  ARG A  30      33.414  -7.358 -10.252  1.00 25.00           C
ATOM    468  CD  ARG A  30      33.859  -7.919 -11.614  0.53 21.69           C
ATOM    469  NE  ARG A  30      32.711  -8.171 -12.509  0.38 20.40           N
ATOM    470  CZ  ARG A  30      32.762  -8.464 -13.818  0.25 21.93           C
ATOM    471  NH1 ARG A  30      33.904  -8.453 -14.507  0.71 19.25           N
ATOM    472  NH2 ARG A  30      31.632  -8.778 -14.449  0.36 25.19           N1+
ATOM    473  H   ARG A  30      30.489  -6.751  -9.844  1.00 17.17           H
ATOM    474  HA  ARG A  30      32.599  -5.616  -8.266  1.00 13.24           H
ATOM    475  HB2 ARG A  30      32.321  -5.780 -11.281  1.00 18.87           H
ATOM    476  HB3 ARG A  30      33.771  -5.265 -10.404  1.00 18.87           H
ATOM    477  HG2 ARG A  30      34.245  -7.393  -9.546  1.00 29.97           H
ATOM    478  HG3 ARG A  30      32.620  -8.006  -9.876  1.00 29.97           H
ATOM    479  HD2 ARG A  30      34.520  -7.185 -12.077  0.53 26.00           H
ATOM    480  HD3 ARG A  30      34.420  -8.845 -11.467  1.00 26.00           H
ATOM    481  HE  ARG A  30      31.799  -8.200 -12.072  1.00 24.45           H
ATOM    482 HH11 ARG A  30      34.764  -8.209 -14.040  0.00 23.07           H
ATOM    483 HH12 ARG A  30      33.911  -8.682 -15.489  1.00 23.07           H
ATOM    484 HH21 ARG A  30      30.761  -8.780 -13.937  1.00 30.20           H
ATOM    485 HH22 ARG A  30      31.639  -8.999 -15.432  1.00 30.20           H
ATOM    486  N   LYS A  31      30.830  -3.417 -10.001  1.00 10.94           N
ATOM    487  CA  LYS A  31      30.597  -1.975 -10.101  1.00 12.92           C
ATOM    488  C   LYS A  31      30.122  -1.402  -8.773  1.00  8.30           C
ATOM    489  O   LYS A  31      30.495  -0.292  -8.424  1.00 10.10           O
ATOM    490  CB  LYS A  31      29.653  -1.597 -11.254  1.00 13.43           C
ATOM    491  CG  LYS A  31      30.330  -1.882 -12.597  1.00 17.71           C
ATOM    492  CD  LYS A  31      29.413  -1.687 -13.811  1.00 20.33           C
ATOM    493  CE  LYS A  31      29.231  -0.214 -14.171  1.00 21.64           C
ATOM    494  NZ  LYS A  31      28.851  -0.073 -15.594  1.00 30.07           N1+
ATOM    495  H   LYS A  31      30.172  -4.048 -10.440  1.00 13.10           H
ATOM    496  HA  LYS A  31      31.549  -1.487 -10.303  1.00 15.47           H
ATOM    497  HB2 LYS A  31      28.709  -2.122 -11.191  1.00 16.09           H
ATOM    498  HB3 LYS A  31      29.450  -0.528 -11.200  1.00 16.09           H
ATOM    499  HG2 LYS A  31      31.201  -1.232 -12.695  1.00 21.23           H
ATOM    500  HG3 LYS A  31      30.679  -2.916 -12.614  1.00 21.23           H
ATOM    501  HD2 LYS A  31      29.840  -2.224 -14.660  1.00 24.37           H
ATOM    502  HD3 LYS A  31      28.433  -2.117 -13.595  1.00 24.37           H
ATOM    503  HE2 LYS A  31      28.453   0.224 -13.541  1.00 25.94           H
ATOM    504  HE3 LYS A  31      30.164   0.324 -13.992  1.00 25.94           H
ATOM    505  HZ1 LYS A  31      28.569   0.892 -15.751  1.00 36.05           H
ATOM    506  HZ2 LYS A  31      29.631  -0.292 -16.194  1.00 36.05           H
ATOM    507  HZ3 LYS A  31      28.063  -0.670 -15.803  1.00 36.05           H
ATOM    508  N   GLU A  32      29.338  -2.185  -8.046  1.00 10.96           N
ATOM    509  CA  GLU A  32      28.780  -1.803  -6.722  1.00  9.62           C
ATOM    510  C   GLU A  32      29.885  -1.598  -5.669  1.00 13.01           C
ATOM    511  O   GLU A  32      29.948  -0.612  -4.974  1.00 10.34           O
ATOM    512  CB  GLU A  32      27.829  -2.892  -6.195  1.00  6.83           C
ATOM    513  CG  GLU A  32      26.677  -2.351  -5.371  1.00 11.98           C
ATOM    514  CD  GLU A  32      27.108  -1.961  -3.924  1.00 10.73           C
ATOM    515  OE1 GLU A  32      27.932  -2.712  -3.385  1.00 11.42           O
ATOM    516  OE2 GLU A  32      26.528  -0.954  -3.444  1.00  9.68           O1-
ATOM    517  H   GLU A  32      29.069  -3.052  -8.441  1.00 13.13           H
ATOM    518  HA  GLU A  32      28.232  -0.824  -6.815  1.00 11.51           H
ATOM    519  HB2 GLU A  32      27.427  -3.470  -7.048  1.00  8.17           H
ATOM    520  HB3 GLU A  32      28.379  -3.626  -5.561  1.00  8.17           H
ATOM    521  HG2 GLU A  32      26.204  -1.486  -5.861  1.00 14.35           H
ATOM    522  HG3 GLU A  32      25.896  -3.126  -5.267  1.00 14.35           H
ATOM    523  N   ILE A  33      30.921  -2.547  -5.700  1.00 10.77           N
ATOM    524  CA  ILE A  33      32.061  -2.410  -4.777  1.00 10.37           C
ATOM    525  C   ILE A  33      32.820  -1.096  -5.055  1.00 10.44           C
ATOM    526  O   ILE A  33      33.275  -0.422  -4.163  1.00 10.86           O
ATOM    527  CB  ILE A  33      33.058  -3.610  -4.916  1.00 11.59           C
ATOM    528  CG1 ILE A  33      32.460  -4.981  -4.556  1.00 18.38           C
ATOM    529  CG2 ILE A  33      34.309  -3.336  -4.082  1.00 19.53           C
ATOM    530  CD1 ILE A  33      31.773  -5.034  -3.218  0.19 21.62           C
ATOM    531  H   ILE A  33      30.739  -3.480  -6.063  1.00 12.90           H
ATOM    532  HA  ILE A  33      31.680  -2.367  -3.707  1.00 12.41           H
ATOM    533  HB  ILE A  33      33.371  -3.666  -5.991  1.00 13.88           H
ATOM    534 HG12 ILE A  33      31.764  -5.321  -5.333  1.00 22.03           H
ATOM    535 HG13 ILE A  33      33.281  -5.733  -4.573  1.00 22.03           H
ATOM    536 HG21 ILE A  33      34.975  -4.205  -4.064  1.00 23.41           H
ATOM    537 HG22 ILE A  33      34.881  -2.475  -4.444  1.00 23.41           H
ATOM    538 HG23 ILE A  33      34.042  -3.116  -3.034  1.00 23.41           H
ATOM    539 HD11 ILE A  33      31.497  -6.054  -2.926  1.00 25.91           H
ATOM    540 HD12 ILE A  33      32.430  -4.646  -2.419  0.00 25.91           H
ATOM    541 HD13 ILE A  33      30.849  -4.421  -3.190  1.00 25.91           H
ATOM    542  N   ARG A  34      32.984  -0.754  -6.351  1.00  9.60           N
ATOM    543  CA  ARG A  34      33.661   0.473  -6.772  1.00 12.95           C
ATOM    544  C   ARG A  34      32.890   1.735  -6.345  1.00  9.88           C
ATOM    545  O   ARG A  34      33.509   2.710  -5.904  1.00 10.56           O
ATOM    546  CB  ARG A  34      33.960   0.363  -8.293  1.00 13.48           C
ATOM    547  CG  ARG A  34      34.924   1.395  -8.882  1.00 27.32           C
ATOM    548  CD  ARG A  34      35.323   1.013 -10.338  1.00 26.74           C
ATOM    549  NE  ARG A  34      36.164  -0.214 -10.446  1.00 34.03           N
ATOM    550  CZ  ARG A  34      35.762  -1.422 -10.887  1.00 27.43           C
ATOM    551  NH1 ARG A  34      34.530  -1.632 -11.366  1.00 29.19           N
ATOM    552  NH2 ARG A  34      36.606  -2.453 -10.848  1.00 25.79           N1+
ATOM    553  H   ARG A  34      32.546  -1.329  -7.055  1.00 11.49           H
ATOM    554  HA  ARG A  34      34.618   0.501  -6.252  1.00 15.51           H
ATOM    555  HB2 ARG A  34      34.393  -0.623  -8.472  1.00 16.14           H
ATOM    556  HB3 ARG A  34      33.023   0.410  -8.845  1.00 16.14           H
ATOM    557  HG2 ARG A  34      34.445   2.376  -8.873  1.00 32.76           H
ATOM    558  HG3 ARG A  34      35.824   1.438  -8.268  1.00 32.76           H
ATOM    559  HD2 ARG A  34      34.404   0.887 -10.912  1.00 32.06           H
ATOM    560  HD3 ARG A  34      35.864   1.848 -10.787  1.00 32.06           H
ATOM    561  HE  ARG A  34      37.105  -0.141 -10.086  1.00 40.81           H
ATOM    562 HH11 ARG A  34      33.874  -0.864 -11.410  1.00 35.00           H
ATOM    563 HH12 ARG A  34      34.252  -2.547 -11.683  1.00 35.00           H
ATOM    564 HH21 ARG A  34      37.539  -2.324 -10.487  1.00 30.92           H
ATOM    565 HH22 ARG A  34      36.309  -3.361 -11.166  1.00 30.92           H
ATOM    566  N   TYR A  35      31.554   1.712  -6.439  1.00 11.19           N
ATOM    567  CA  TYR A  35      30.693   2.777  -5.919  1.00 10.54           C
ATOM    568  C   TYR A  35      30.936   2.970  -4.417  1.00 10.85           C
ATOM    569  O   TYR A  35      31.180   4.083  -3.958  1.00  9.26           O
ATOM    570  CB  TYR A  35      29.218   2.460  -6.211  1.00  9.79           C
ATOM    571  CG  TYR A  35      28.248   3.300  -5.428  1.00 11.02           C
ATOM    572  CD1 TYR A  35      27.602   2.814  -4.267  1.00 16.30           C
ATOM    573  CD2 TYR A  35      27.927   4.565  -5.940  1.00 13.64           C
ATOM    574  CE1 TYR A  35      26.638   3.632  -3.632  1.00 14.95           C
ATOM    575  CE2 TYR A  35      26.979   5.365  -5.309  1.00 14.21           C
ATOM    576  CZ  TYR A  35      26.333   4.917  -4.149  1.00 16.44           C
ATOM    577  OH  TYR A  35      25.415   5.757  -3.576  1.00 18.73           O
ATOM    578  H   TYR A  35      31.107   0.876  -6.788  1.00 13.40           H
ATOM    579  HA  TYR A  35      30.934   3.712  -6.424  1.00 12.62           H
ATOM    580  HB2 TYR A  35      29.041   2.614  -7.275  1.00 11.73           H
ATOM    581  HB3 TYR A  35      29.010   1.415  -6.000  1.00 11.73           H
ATOM    582  HD1 TYR A  35      27.819   1.823  -3.892  1.00 19.54           H
ATOM    583  HD2 TYR A  35      28.410   4.929  -6.837  1.00 16.34           H
ATOM    584  HE1 TYR A  35      26.125   3.276  -2.755  1.00 17.92           H
ATOM    585  HE2 TYR A  35      26.761   6.341  -5.698  1.00 17.02           H
ATOM    586  HH  TYR A  35      25.268   6.549  -4.096  1.00 22.45           H
ATOM    587  N   PHE A  36      30.924   1.878  -3.670  1.00 10.29           N
ATOM    588  CA  PHE A  36      31.112   1.892  -2.209  1.00  9.22           C
ATOM    589  C   PHE A  36      32.459   2.556  -1.872  1.00  8.71           C
ATOM    590  O   PHE A  36      32.522   3.438  -1.046  1.00  8.34           O
ATOM    591  CB  PHE A  36      31.096   0.458  -1.677  1.00  9.00           C
ATOM    592  CG  PHE A  36      31.620   0.347  -0.279  1.00 10.93           C
ATOM    593  CD1 PHE A  36      32.916  -0.155  -0.074  1.00 15.08           C
ATOM    594  CD2 PHE A  36      30.830   0.712   0.821  1.00  8.34           C
ATOM    595  CE1 PHE A  36      33.427  -0.225   1.225  1.00 16.47           C
ATOM    596  CE2 PHE A  36      31.329   0.585   2.123  1.00 10.40           C
ATOM    597  CZ  PHE A  36      32.640   0.141   2.321  1.00 14.15           C
ATOM    598  H   PHE A  36      30.711   1.013  -4.114  1.00 12.32           H
ATOM    599  HA  PHE A  36      30.296   2.488  -1.712  1.00 11.03           H
ATOM    600  HB2 PHE A  36      30.058   0.043  -1.743  1.00 10.77           H
ATOM    601  HB3 PHE A  36      31.680  -0.203  -2.363  1.00 10.77           H
ATOM    602  HD1 PHE A  36      33.511  -0.480  -0.921  1.00 18.07           H
ATOM    603  HD2 PHE A  36      29.810   1.068   0.668  1.00  9.98           H
ATOM    604  HE1 PHE A  36      34.434  -0.596   1.395  1.00 19.74           H
ATOM    605  HE2 PHE A  36      30.690   0.805   2.978  1.00 12.45           H
ATOM    606  HZ  PHE A  36      33.031   0.040   3.332  1.00 16.95           H
ATOM    607  N   LYS A  37      33.528   2.157  -2.592  1.00  9.51           N
ATOM    608  CA  LYS A  37      34.861   2.719  -2.423  1.00 11.57           C
ATOM    609  C   LYS A  37      34.897   4.223  -2.715  1.00  9.94           C
ATOM    610  O   LYS A  37      35.409   4.968  -1.892  1.00 11.08           O
ATOM    611  CB  LYS A  37      35.888   1.934  -3.266  1.00 13.77           C
ATOM    612  CG  LYS A  37      37.304   2.535  -3.274  0.82 15.02           C
ATOM    613  CD  LYS A  37      38.203   1.879  -4.342  0.48 22.27           C
ATOM    614  CE  LYS A  37      37.620   1.826  -5.766  0.00 27.32           C
ATOM    615  NZ  LYS A  37      37.250   3.162  -6.275  0.30 27.56           N1+
ATOM    616  H   LYS A  37      33.401   1.426  -3.278  1.00 11.39           H
ATOM    617  HA  LYS A  37      35.135   2.606  -1.375  1.00 13.86           H
ATOM    618  HB2 LYS A  37      35.937   0.911  -2.895  1.00 16.50           H
ATOM    619  HB3 LYS A  37      35.506   1.904  -4.285  1.00 16.50           H
ATOM    620  HG2 LYS A  37      37.274   3.601  -3.494  1.00 18.00           H
ATOM    621  HG3 LYS A  37      37.755   2.404  -2.291  1.00 18.00           H
ATOM    622  HD2 LYS A  37      39.146   2.428  -4.387  1.00 26.69           H
ATOM    623  HD3 LYS A  37      38.427   0.860  -4.026  1.00 26.69           H
ATOM    624  HE2 LYS A  37      38.357   1.382  -6.440  1.00 32.75           H
ATOM    625  HE3 LYS A  37      36.738   1.185  -5.769  0.87 32.75           H
ATOM    626  HZ1 LYS A  37      36.865   3.109  -7.208  1.00 33.04           H
ATOM    627  HZ2 LYS A  37      36.548   3.598  -5.688  1.00 33.04           H
ATOM    628  HZ3 LYS A  37      38.057   3.770  -6.289  1.00 33.04           H
ATOM    629  N   ASP A  38      34.332   4.660  -3.839  1.00 11.07           N
ATOM    630  CA  ASP A  38      34.292   6.072  -4.208  1.00 13.39           C
ATOM    631  C   ASP A  38      33.511   6.905  -3.202  1.00 13.10           C
ATOM    632  O   ASP A  38      34.017   7.932  -2.752  1.00 12.03           O
ATOM    633  CB  ASP A  38      33.716   6.245  -5.616  1.00 14.16           C
ATOM    634  CG  ASP A  38      34.646   5.753  -6.725  1.00 25.26           C
ATOM    635  OD1 ASP A  38      34.128   5.458  -7.824  1.00 32.53           O
ATOM    636  OD2 ASP A  38      35.864   5.661  -6.455  1.00 28.25           O1-
ATOM    637  H   ASP A  38      33.875   4.003  -4.456  1.00 13.25           H
ATOM    638  HA  ASP A  38      35.319   6.441  -4.200  1.00 16.03           H
ATOM    639  HB2 ASP A  38      32.742   5.766  -5.718  1.00 16.96           H
ATOM    640  HB3 ASP A  38      33.541   7.309  -5.788  1.00 16.96           H
ATOM    641  N   VAL A  39      32.292   6.463  -2.840  1.00 10.00           N
ATOM    642  CA  VAL A  39      31.460   7.239  -1.927  1.00  9.41           C
ATOM    643  C   VAL A  39      32.109   7.373  -0.555  1.00  9.93           C
ATOM    644  O   VAL A  39      32.060   8.447   0.038  1.00 11.60           O
ATOM    645  CB  VAL A  39      30.014   6.707  -1.894  1.00 14.62           C
ATOM    646  CG1 VAL A  39      29.195   7.455  -0.838  1.00 12.94           C
ATOM    647  CG2 VAL A  39      29.359   6.912  -3.269  1.00 18.35           C
ATOM    648  H   VAL A  39      31.918   5.613  -3.233  1.00 11.97           H
ATOM    649  HA  VAL A  39      31.408   8.251  -2.336  1.00 11.27           H
ATOM    650  HB  VAL A  39      30.023   5.643  -1.652  1.00 17.52           H
ATOM    651 HG11 VAL A  39      28.169   7.100  -0.861  1.00 15.49           H
ATOM    652 HG12 VAL A  39      29.593   7.251   0.157  1.00 15.49           H
ATOM    653 HG13 VAL A  39      29.214   8.526  -1.030  1.00 15.49           H
ATOM    654 HG21 VAL A  39      28.331   6.562  -3.221  1.00 21.99           H
ATOM    655 HG22 VAL A  39      29.369   7.969  -3.536  1.00 21.99           H
ATOM    656 HG23 VAL A  39      29.886   6.353  -4.040  1.00 21.99           H
ATOM    657  N   THR A  40      32.686   6.302  -0.016  1.00  8.92           N
ATOM    658  CA  THR A  40      33.201   6.360   1.346  1.00  9.79           C
ATOM    659  C   THR A  40      34.579   7.036   1.371  1.00 13.58           C
ATOM    660  O   THR A  40      34.997   7.435   2.440  1.00 10.19           O
ATOM    661  CB  THR A  40      33.241   4.979   2.010  1.00  6.88           C
ATOM    662  OG1 THR A  40      34.069   4.078   1.279  1.00  8.58           O
ATOM    663  CG2 THR A  40      31.812   4.428   2.128  1.00  9.42           C
ATOM    664  H   THR A  40      32.697   5.426  -0.519  1.00 10.67           H
ATOM    665  HA  THR A  40      32.530   6.973   1.948  1.00 11.72           H
ATOM    666  HB  THR A  40      33.650   5.095   3.012  1.00  8.23           H
ATOM    667  HG1 THR A  40      33.634   3.874   0.447  1.00 10.27           H
ATOM    668 HG21 THR A  40      31.842   3.472   2.650  1.00 11.27           H
ATOM    669 HG22 THR A  40      31.185   5.122   2.687  1.00 11.27           H
ATOM    670 HG23 THR A  40      31.374   4.262   1.145  1.00 11.27           H
ATOM    671  N   THR A  41      35.286   7.159   0.249  1.00  9.80           N
ATOM    672  CA  THR A  41      36.619   7.764   0.188  1.00 11.33           C
ATOM    673  C   THR A  41      36.572   9.263  -0.099  1.00 13.84           C
ATOM    674  O   THR A  41      37.372  10.008   0.470  1.00 14.62           O
ATOM    675  CB  THR A  41      37.535   6.970  -0.773  1.00 13.14           C
ATOM    676  OG1 THR A  41      37.627   5.611  -0.365  0.84 10.49           O
ATOM    677  CG2 THR A  41      38.962   7.509  -0.787  0.72 15.67           C
ATOM    678  H   THR A  41      34.888   6.822  -0.616  1.00 11.73           H
ATOM    679  HA  THR A  41      37.062   7.642   1.177  1.00 13.57           H
ATOM    680  HB  THR A  41      37.122   7.015  -1.782  1.00 15.74           H
ATOM    681  HG1 THR A  41      36.779   5.196  -0.549  1.00 12.55           H
ATOM    682 HG21 THR A  41      39.582   6.891  -1.438  0.00 18.78           H
ATOM    683 HG22 THR A  41      38.978   8.538  -1.148  1.00 18.78           H
ATOM    684 HG23 THR A  41      39.378   7.478   0.220  0.61 18.78           H
ATOM    685  N   ARG A  42      35.700   9.725  -1.005  1.00 14.71           N
ATOM    686  CA  ARG A  42      35.755  11.112  -1.495  1.00 18.58           C
ATOM    687  C   ARG A  42      35.328  12.149  -0.456  1.00 21.04           C
ATOM    688  O   ARG A  42      34.347  11.983   0.267  1.00 16.56           O
ATOM    689  CB  ARG A  42      35.009  11.276  -2.836  1.00 20.54           C
ATOM    690  CG  ARG A  42      33.495  11.475  -2.749  0.42 23.96           C
ATOM    691  CD  ARG A  42      32.873  11.704  -4.134  0.17 31.14           C
ATOM    692  NE  ARG A  42      33.030  13.027  -4.799  0.59 31.60           N
ATOM    693  CZ  ARG A  42      33.248  14.285  -4.379  0.62 31.86           C
ATOM    694  NH1 ARG A  42      33.253  15.255  -5.292  0.65 33.66           N
ATOM    695  NH2 ARG A  42      33.465  14.652  -3.118  0.07 34.23           N1+
ATOM    696  H   ARG A  42      35.064   9.081  -1.457  1.00 17.62           H
ATOM    697  HA  ARG A  42      36.805  11.304  -1.717  1.00 22.26           H
ATOM    698  HB2 ARG A  42      35.412  12.168  -3.323  1.00 24.61           H
ATOM    699  HB3 ARG A  42      35.237  10.427  -3.485  1.00 24.61           H
ATOM    700  HG2 ARG A  42      33.057  10.571  -2.324  0.22 28.72           H
ATOM    701  HG3 ARG A  42      33.246  12.303  -2.094  0.46 28.72           H
ATOM    702  HD2 ARG A  42      33.288  10.957  -4.812  1.00 37.34           H
ATOM    703  HD3 ARG A  42      31.812  11.480  -4.049  1.00 37.34           H
ATOM    704  HE  ARG A  42      32.924  12.964  -5.800  0.00 37.89           H
ATOM    705 HH11 ARG A  42      33.147  15.050  -6.275  1.00 40.36           H
ATOM    706 HH12 ARG A  42      33.419  16.209  -5.012  0.64 40.36           H
ATOM    707 HH21 ARG A  42      33.464  13.972  -2.378  1.00 41.04           H
ATOM    708 HH22 ARG A  42      33.617  15.626  -2.897  1.00 41.04           H
ATOM    709  N   THR A  43      36.064  13.257  -0.446  1.00 14.63           N
ATOM    710  CA  THR A  43      35.837  14.414   0.418  1.00 15.49           C
ATOM    711  C   THR A  43      35.845  15.672  -0.452  1.00 27.10           C
ATOM    712  O   THR A  43      36.278  15.645  -1.612  1.00 25.83           O
ATOM    713  CB  THR A  43      36.937  14.520   1.488  1.00 16.42           C
ATOM    714  OG1 THR A  43      38.228  14.569   0.909  1.00 21.78           O
ATOM    715  CG2 THR A  43      36.901  13.360   2.489  1.00 16.82           C
ATOM    716  H   THR A  43      36.854  13.313  -1.069  1.00 17.53           H
ATOM    717  HA  THR A  43      34.872  14.336   0.919  1.00 18.56           H
ATOM    718  HB  THR A  43      36.786  15.443   2.050  1.00 19.68           H
ATOM    719  HG1 THR A  43      38.823  14.978   1.543  1.00 26.11           H
ATOM    720 HG21 THR A  43      37.691  13.485   3.227  1.00 20.16           H
ATOM    721 HG22 THR A  43      35.937  13.355   2.997  1.00 20.16           H
ATOM    722 HG23 THR A  43      37.065  12.411   1.978  1.00 20.16           H
ATOM    723  N   THR A  44      35.299  16.746   0.128  1.00 27.02           N
ATOM    724  CA  THR A  44      35.195  18.094  -0.445  1.00 29.74           C
ATOM    725  C   THR A  44      36.249  19.029   0.150  1.00 37.34           C
ATOM    726  O   THR A  44      36.911  19.763  -0.586  1.00 47.47           O
ATOM    727  CB  THR A  44      33.760  18.607  -0.216  1.00 27.46           C
ATOM    728  OG1 THR A  44      32.842  17.768  -0.894  1.00 31.11           O
ATOM    729  CG2 THR A  44      33.554  20.035  -0.738  1.00 45.18           C
ATOM    730  H   THR A  44      34.923  16.634   1.062  1.00 32.40           H
ATOM    731  HA  THR A  44      35.363  18.021  -1.520  1.00 35.65           H
ATOM    732  HB  THR A  44      33.529  18.587   0.851  1.00 32.92           H
ATOM    733  HG1 THR A  44      32.057  17.693  -0.347  1.00 37.31           H
ATOM    734 HG21 THR A  44      32.513  20.324  -0.590  1.00 54.19           H
ATOM    735 HG22 THR A  44      34.195  20.739  -0.207  1.00 54.19           H
ATOM    736 HG23 THR A  44      33.775  20.065  -1.805  1.00 54.19           H
ATOM    737  N   LYS A  45      36.377  19.013   1.484  1.00 38.15           N
ATOM    738  CA  LYS A  45      37.305  19.814   2.279  1.00 37.13           C
ATOM    739  C   LYS A  45      38.748  19.281   2.129  1.00 49.89           C
ATOM    740  O   LYS A  45      38.952  18.175   1.611  1.00 39.62           O
ATOM    741  CB  LYS A  45      36.787  19.802   3.726  1.00 43.50           C
ATOM    742  H   LYS A  45      35.802  18.356   1.994  1.00 45.75           H
ATOM    743  HA  LYS A  45      37.272  20.842   1.922  1.00 44.53           H
ATOM    744  HB1 LYS A  45      35.772  20.198   3.769  1.00 52.18           H
ATOM    745  HB3 LYS A  45      37.422  20.370   4.399  1.00 52.18           H
ATOM    746  N   PRO A  46      39.775  20.069   2.516  1.00 53.06           N
ATOM    747  CA  PRO A  46      41.090  19.878   1.896  1.00 45.99           C
ATOM    748  C   PRO A  46      41.973  18.833   2.584  1.00 46.12           C
ATOM    749  O   PRO A  46      42.605  18.013   1.912  1.00 48.44           O
ATOM    750  CB  PRO A  46      41.755  21.265   2.002  1.00 46.97           C
ATOM    751  CG  PRO A  46      41.102  21.908   3.228  1.00 47.62           C
ATOM    752  CD  PRO A  46      39.668  21.400   3.115  1.00 48.23           C
ATOM    753  HA  PRO A  46      40.988  19.672   0.828  1.00 55.16           H
ATOM    754  HB2 PRO A  46      42.844  21.251   2.059  1.00 56.34           H
ATOM    755  HB3 PRO A  46      41.446  21.831   1.121  1.00 56.34           H
ATOM    756  HG2 PRO A  46      41.591  21.579   4.146  1.00 57.11           H
ATOM    757  HG3 PRO A  46      41.107  22.996   3.161  1.00 57.11           H
ATOM    758  HD2 PRO A  46      39.239  21.373   4.115  1.00 57.85           H
ATOM    759  HD3 PRO A  46      39.116  22.061   2.443  1.00 57.85           H
ATOM    760  N   ASN A  47      42.011  18.855   3.917  1.00 37.11           N
ATOM    761  CA  ASN A  47      42.862  17.969   4.699  1.00 32.56           C
ATOM    762  C   ASN A  47      41.968  17.100   5.572  1.00 36.31           C
ATOM    763  O   ASN A  47      42.243  16.923   6.759  1.00 46.47           O
ATOM    764  CB  ASN A  47      43.922  18.773   5.484  1.00 40.72           C
ATOM    765  CG  ASN A  47      44.946  19.449   4.560  1.00 50.38           C
ATOM    766  OD1 ASN A  47      44.648  20.406   3.844  1.00 46.86           O
ATOM    767  ND2 ASN A  47      46.189  18.968   4.599  1.00 51.98           N
ATOM    768  H   ASN A  47      41.440  19.525   4.413  1.00 44.50           H
ATOM    769  HA  ASN A  47      43.401  17.289   4.038  1.00 39.04           H
ATOM    770  HB2 ASN A  47      43.380  19.554   6.021  1.00 48.84           H
ATOM    771  HB3 ASN A  47      44.435  18.124   6.196  1.00 48.84           H
ATOM    772 HD21 ASN A  47      46.900  19.394   4.024  1.00 62.35           H
ATOM    773 HD22 ASN A  47      46.412  18.196   5.210  1.00 62.35           H
ATOM    774  N   THR A  48      40.918  16.527   4.962  1.00 32.86           N
ATOM    775  CA  THR A  48      39.970  15.659   5.655  1.00 26.26           C
ATOM    776  C   THR A  48      39.958  14.269   5.011  1.00 19.64           C
ATOM    777  O   THR A  48      40.439  14.033   3.901  1.00 20.54           O
ATOM    778  CB  THR A  48      38.550  16.274   5.685  1.00 25.50           C
ATOM    779  OG1 THR A  48      38.059  16.434   4.371  1.00 23.10           O
ATOM    780  CG2 THR A  48      38.490  17.625   6.396  1.00 30.69           C
ATOM    781  H   THR A  48      40.755  16.695   3.980  1.00 39.41           H
ATOM    782  HA  THR A  48      40.279  15.534   6.692  1.00 31.49           H
ATOM    783  HB  THR A  48      37.887  15.592   6.220  1.00 30.57           H
ATOM    784  HG1 THR A  48      37.113  16.598   4.407  1.00 27.69           H
ATOM    785 HG21 THR A  48      37.461  17.982   6.410  1.00 36.80           H
ATOM    786 HG22 THR A  48      38.852  17.520   7.420  1.00 36.80           H
ATOM    787 HG23 THR A  48      39.094  18.355   5.857  1.00 36.80           H
ATOM    788  N   ARG A  49      39.429  13.329   5.800  1.00 16.07           N
ATOM    789  CA  ARG A  49      39.143  11.950   5.448  1.00 17.36           C
ATOM    790  C   ARG A  49      37.713  11.668   5.912  1.00 10.40           C
ATOM    791  O   ARG A  49      37.169  12.401   6.739  1.00 13.78           O
ATOM    792  CB  ARG A  49      40.072  10.995   6.219  1.00 15.34           C
ATOM    793  CG  ARG A  49      41.543  11.386   6.290  1.00 39.54           C
ATOM    794  CD  ARG A  49      42.295  10.337   7.117  1.00 21.20           C
ATOM    795  NE  ARG A  49      41.951  10.382   8.556  1.00 27.34           N
ATOM    796  CZ  ARG A  49      42.591   9.588   9.425  1.00 22.22           C
ATOM    797  NH1 ARG A  49      43.130   8.454   8.989  1.00 18.13           N
ATOM    798  NH2 ARG A  49      42.679   9.915  10.716  1.00 18.06           N1+
ATOM    799  H   ARG A  49      39.129  13.616   6.722  1.00 19.25           H
ATOM    800  HA  ARG A  49      39.244  11.794   4.372  1.00 20.80           H
ATOM    801  HB2 ARG A  49      39.714  10.949   7.252  1.00 18.38           H
ATOM    802  HB3 ARG A  49      39.978   9.998   5.783  1.00 18.38           H
ATOM    803  HG2 ARG A  49      41.963  11.437   5.283  1.00 47.42           H
ATOM    804  HG3 ARG A  49      41.656  12.358   6.776  1.00 47.42           H
ATOM    805  HD2 ARG A  49      41.939   9.381   6.728  1.00 25.41           H
ATOM    806  HD3 ARG A  49      43.376  10.362   6.959  1.00 25.41           H
ATOM    807  HE  ARG A  49      41.557  11.239   8.913  1.00 32.78           H
ATOM    808 HH11 ARG A  49      43.073   8.199   8.016  1.00 21.72           H
ATOM    809 HH12 ARG A  49      43.625   7.854   9.636  1.00 21.72           H
ATOM    810 HH21 ARG A  49      42.278  10.772  11.062  1.00 21.64           H
ATOM    811 HH22 ARG A  49      43.174   9.303  11.350  1.00 21.64           H
ATOM    812  N   ASN A  50      37.090  10.614   5.392  1.00  9.83           N
ATOM    813  CA  ASN A  50      35.854  10.084   5.986  1.00  9.38           C
ATOM    814  C   ASN A  50      36.179   8.959   6.950  1.00  9.26           C
ATOM    815  O   ASN A  50      37.256   8.359   6.884  1.00 11.13           O
ATOM    816  CB  ASN A  50      34.924   9.600   4.894  1.00  9.69           C
ATOM    817  CG  ASN A  50      34.555  10.720   3.929  1.00 12.13           C
ATOM    818  OD1 ASN A  50      34.336  11.865   4.327  1.00 10.86           O
ATOM    819  ND2 ASN A  50      34.406  10.363   2.666  1.00 12.73           N
ATOM    820  H   ASN A  50      37.559  10.055   4.696  1.00 11.77           H
ATOM    821  HA  ASN A  50      35.329  10.870   6.529  1.00 11.22           H
ATOM    822  HB2 ASN A  50      35.411   8.779   4.377  1.00 11.60           H
ATOM    823  HB3 ASN A  50      34.005   9.248   5.361  1.00 11.60           H
ATOM    824 HD21 ASN A  50      34.138  11.055   1.982  1.00 15.25           H
ATOM    825 HD22 ASN A  50      34.569   9.406   2.397  1.00 15.25           H
ATOM    826  N   ALA A  51      35.255   8.678   7.865  1.00  8.26           N
ATOM    827  CA  ALA A  51      35.359   7.567   8.774  1.00  9.77           C
ATOM    828  C   ALA A  51      34.397   6.465   8.313  1.00 11.00           C
ATOM    829  O   ALA A  51      33.304   6.759   7.827  1.00  9.96           O
ATOM    830  CB  ALA A  51      35.098   8.073  10.183  1.00 11.14           C
ATOM    831  H   ALA A  51      34.404   9.228   7.894  1.00  9.88           H
ATOM    832  HA  ALA A  51      36.374   7.180   8.767  1.00 11.70           H
ATOM    833  HB1 ALA A  51      35.259   7.262  10.892  1.00 13.34           H
ATOM    834  HB2 ALA A  51      35.788   8.887  10.409  1.00 13.34           H
ATOM    835  HB3 ALA A  51      34.076   8.436  10.268  1.00 13.34           H
ATOM    836  N   VAL A  52      34.811   5.197   8.460  1.00  7.49           N
ATOM    837  CA  VAL A  52      33.938   4.051   8.275  1.00  6.41           C
ATOM    838  C   VAL A  52      33.899   3.309   9.592  1.00  6.65           C
ATOM    839  O   VAL A  52      34.944   3.040  10.176  1.00 10.74           O
ATOM    840  CB  VAL A  52      34.332   3.133   7.107  1.00  8.00           C
ATOM    841  CG1 VAL A  52      34.134   3.859   5.769  1.00  8.13           C
ATOM    842  CG2 VAL A  52      35.782   2.606   7.162  1.00 10.15           C
ATOM    843  H   VAL A  52      35.728   5.022   8.846  1.00  8.96           H
ATOM    844  HA  VAL A  52      32.936   4.406   8.056  1.00  7.66           H
ATOM    845  HB  VAL A  52      33.667   2.272   7.128  1.00  9.57           H
ATOM    846 HG11 VAL A  52      34.311   3.174   4.945  1.00  9.73           H
ATOM    847 HG12 VAL A  52      33.111   4.224   5.696  1.00  9.73           H
ATOM    848 HG13 VAL A  52      34.812   4.708   5.694  1.00  9.73           H
ATOM    849 HG21 VAL A  52      35.953   1.945   6.315  1.00 12.16           H
ATOM    850 HG22 VAL A  52      36.498   3.427   7.112  1.00 12.16           H
ATOM    851 HG23 VAL A  52      35.946   2.032   8.070  1.00 12.16           H
ATOM    852  N   ILE A  53      32.697   2.969  10.025  1.00  6.91           N
ATOM    853  CA  ILE A  53      32.388   2.319  11.290  1.00  7.09           C
ATOM    854  C   ILE A  53      31.864   0.933  10.971  1.00  7.83           C
ATOM    855  O   ILE A  53      30.903   0.777  10.205  1.00  7.12           O
ATOM    856  CB  ILE A  53      31.355   3.137  12.101  0.95  6.23           C
ATOM    857  CG1 ILE A  53      31.904   4.534  12.449  0.98  8.13           C
ATOM    858  CG2 ILE A  53      30.984   2.341  13.372  0.88  5.40           C
ATOM    859  CD1 ILE A  53      30.982   5.358  13.345  0.77 12.26           C
ATOM    860  H   ILE A  53      31.903   3.217   9.453  1.00  8.27           H
ATOM    861  HA  ILE A  53      33.296   2.235  11.883  1.00  8.48           H
ATOM    862  HB  ILE A  53      30.451   3.257  11.503  1.00  7.45           H
ATOM    863 HG12 ILE A  53      32.840   4.428  12.983  1.00  9.73           H
ATOM    864 HG13 ILE A  53      32.094   5.102  11.537  1.00  9.73           H
ATOM    865 HG21 ILE A  53      30.273   2.886  13.988  0.87  6.45           H
ATOM    866 HG22 ILE A  53      30.495   1.406  13.110  1.00  6.45           H
ATOM    867 HG23 ILE A  53      31.883   2.142  13.953  0.67  6.45           H
ATOM    868 HD11 ILE A  53      31.366   6.377  13.414  1.00 14.68           H
ATOM    869 HD12 ILE A  53      29.970   5.372  12.943  1.00 14.68           H
ATOM    870 HD13 ILE A  53      30.984   4.947  14.351  1.00 14.68           H
ATOM    871  N   MET A  54      32.454  -0.082  11.604  1.00  7.95           N
ATOM    872  CA  MET A  54      32.029  -1.451  11.379  1.00  5.81           C
ATOM    873  C   MET A  54      32.078  -2.250  12.656  1.00  7.57           C
ATOM    874  O   MET A  54      32.835  -1.922  13.549  1.00  7.18           O
ATOM    875  CB  MET A  54      32.882  -2.116  10.298  1.00  7.05           C
ATOM    876  CG  MET A  54      34.298  -2.486  10.739  1.00 10.90           C
ATOM    877  SD  MET A  54      35.379  -2.787   9.309  1.00 11.76           S
ATOM    878  CE  MET A  54      36.030  -1.133   9.023  1.00 14.42           C
ATOM    879  H   MET A  54      33.217   0.086  12.247  1.00  9.51           H
ATOM    880  HA  MET A  54      30.999  -1.437  11.052  1.00  6.94           H
ATOM    881  HB2 MET A  54      32.378  -3.016   9.954  1.00  8.43           H
ATOM    882  HB3 MET A  54      32.950  -1.430   9.458  1.00  8.43           H
ATOM    883  HG2 MET A  54      34.714  -1.661  11.322  1.00 13.05           H
ATOM    884  HG3 MET A  54      34.262  -3.373  11.365  1.00 13.05           H
ATOM    885  HE1 MET A  54      36.733  -1.154   8.191  1.00 17.28           H
ATOM    886  HE2 MET A  54      35.213  -0.448   8.785  1.00 17.28           H
ATOM    887  HE3 MET A  54      36.539  -0.776   9.921  1.00 17.28           H
ATOM    888  N   GLY A  55      31.305  -3.331  12.702  1.00  5.64           N
ATOM    889  CA  GLY A  55      31.343  -4.288  13.800  1.00  7.75           C
ATOM    890  C   GLY A  55      32.584  -5.180  13.727  1.00  9.65           C
ATOM    891  O   GLY A  55      33.249  -5.314  12.691  1.00  7.42           O
ATOM    892  H   GLY A  55      30.704  -3.535  11.921  1.00  6.74           H
ATOM    893  HA2 GLY A  55      31.371  -3.745  14.746  1.00  9.27           H
ATOM    894  HA3 GLY A  55      30.456  -4.917  13.752  1.00  9.27           H
ATOM    895  N   ARG A  56      32.914  -5.795  14.859  1.00 11.02           N
ATOM    896  CA  ARG A  56      34.104  -6.631  14.984  1.00 10.67           C
ATOM    897  C   ARG A  56      34.101  -7.772  13.986  1.00  6.72           C
ATOM    898  O   ARG A  56      35.151  -8.066  13.416  1.00 12.17           O
ATOM    899  CB  ARG A  56      34.242  -7.138  16.426  1.00 17.37           C
ATOM    900  CG  ARG A  56      35.526  -7.988  16.590  1.00 18.62           C
ATOM    901  CD  ARG A  56      35.634  -8.708  17.936  1.00 25.29           C
ATOM    902  NE  ARG A  56      34.423  -9.480  18.248  1.00 24.66           N
ATOM    903  CZ  ARG A  56      34.064 -10.706  17.874  1.00 23.91           C
ATOM    904  NH1 ARG A  56      32.932 -11.203  18.360  1.00 21.81           N
ATOM    905  NH2 ARG A  56      34.800 -11.445  17.046  1.00 30.73           N1+
ATOM    906  H   ARG A  56      32.342  -5.642  15.681  1.00 13.19           H
ATOM    907  HA  ARG A  56      34.974  -6.016  14.763  1.00 12.78           H
ATOM    908  HB2 ARG A  56      34.297  -6.281  17.097  1.00 20.81           H
ATOM    909  HB3 ARG A  56      33.358  -7.725  16.681  1.00 20.81           H
ATOM    910  HG2 ARG A  56      35.574  -8.769  15.833  1.00 22.32           H
ATOM    911  HG3 ARG A  56      36.393  -7.338  16.469  1.00 22.32           H
ATOM    912  HD2 ARG A  56      36.496  -9.380  17.917  1.00 30.33           H
ATOM    913  HD3 ARG A  56      35.792  -7.969  18.724  1.00 30.33           H
ATOM    914  HE  ARG A  56      33.772  -9.002  18.855  1.00 29.57           H
ATOM    915 HH11 ARG A  56      32.376 -10.640  18.997  1.00 26.14           H
ATOM    916 HH12 ARG A  56      32.644 -12.133  18.115  1.00 26.14           H
ATOM    917 HH21 ARG A  56      35.667 -11.079  16.669  1.00 36.84           H
ATOM    918 HH22 ARG A  56      34.501 -12.368  16.779  1.00 36.84           H
ATOM    919  N   LYS A  57      32.961  -8.430  13.767  1.00 10.39           N
ATOM    920  CA  LYS A  57      32.915  -9.564  12.850  1.00 10.17           C
ATOM    921  C   LYS A  57      33.165  -9.146  11.390  1.00 13.26           C
ATOM    922  O   LYS A  57      33.826  -9.874  10.637  1.00 11.54           O
ATOM    923  CB  LYS A  57      31.583 -10.304  12.975  1.00 11.12           C
ATOM    924  CG  LYS A  57      31.300 -10.951  14.347  1.00 18.01           C
ATOM    925  CD  LYS A  57      29.952 -11.678  14.212  1.00 22.39           C
ATOM    926  CE  LYS A  57      29.490 -12.574  15.369  1.00 39.37           C
ATOM    927  NZ  LYS A  57      29.412 -11.849  16.645  1.00 36.40           N1+
ATOM    928  H   LYS A  57      32.108  -8.119  14.213  1.00 12.43           H
ATOM    929  HA  LYS A  57      33.710 -10.256  13.128  1.00 12.18           H
ATOM    930  HB2 LYS A  57      30.782  -9.607  12.745  1.00 13.31           H
ATOM    931  HB3 LYS A  57      31.567 -11.083  12.213  1.00 13.31           H
ATOM    932  HG2 LYS A  57      32.086 -11.662  14.603  1.00 21.59           H
ATOM    933  HG3 LYS A  57      31.233 -10.183  15.120  1.00 21.59           H
ATOM    934  HD2 LYS A  57      29.180 -10.924  14.062  1.00 26.84           H
ATOM    935  HD3 LYS A  57      29.978 -12.304  13.320  1.00 26.84           H
ATOM    936  HE2 LYS A  57      28.496 -12.962  15.133  1.00 47.22           H
ATOM    937  HE3 LYS A  57      30.178 -13.414  15.464  1.00 47.22           H
ATOM    938  HZ1 LYS A  57      29.024 -12.440  17.365  1.00 43.66           H
ATOM    939  HZ2 LYS A  57      30.327 -11.524  16.921  1.00 43.66           H
ATOM    940  HZ3 LYS A  57      28.806 -11.043  16.546  1.00 43.66           H
ATOM    941  N   THR A  58      32.662  -7.983  10.968  1.00  9.08           N
ATOM    942  CA  THR A  58      32.953  -7.487   9.630  1.00 11.33           C
ATOM    943  C   THR A  58      34.428  -7.180   9.468  1.00 15.11           C
ATOM    944  O   THR A  58      35.020  -7.569   8.470  1.00 12.55           O
ATOM    945  CB  THR A  58      32.026  -6.326   9.244  1.00 12.12           C
ATOM    946  OG1 THR A  58      30.718  -6.846   9.126  1.00 11.54           O
ATOM    947  CG2 THR A  58      32.404  -5.725   7.891  1.00 14.85           C
ATOM    948  H   THR A  58      32.080  -7.421  11.579  1.00 10.87           H
ATOM    949  HA  THR A  58      32.733  -8.312   8.956  1.00 13.57           H
ATOM    950  HB  THR A  58      32.046  -5.556  10.018  1.00 14.51           H
ATOM    951  HG1 THR A  58      30.368  -6.976  10.019  1.00 13.81           H
ATOM    952 HG21 THR A  58      31.676  -4.957   7.628  1.00 17.79           H
ATOM    953 HG22 THR A  58      33.395  -5.274   7.939  1.00 17.79           H
ATOM    954 HG23 THR A  58      32.381  -6.496   7.122  1.00 17.79           H
ATOM    955  N   TRP A  59      35.024  -6.514  10.453  1.00  8.91           N
ATOM    956  CA  TRP A  59      36.457  -6.278  10.452  1.00  8.90           C
ATOM    957  C   TRP A  59      37.261  -7.579  10.290  1.00 13.86           C
ATOM    958  O   TRP A  59      38.138  -7.637   9.450  1.00 12.24           O
ATOM    959  CB  TRP A  59      36.854  -5.602  11.733  1.00  8.24           C
ATOM    960  CG  TRP A  59      38.337  -5.458  11.871  1.00 10.59           C
ATOM    961  CD1 TRP A  59      39.114  -6.211  12.679  1.00 13.71           C
ATOM    962  CD2 TRP A  59      39.220  -4.466  11.269  1.00  9.02           C
ATOM    963  NE1 TRP A  59      40.403  -5.731  12.659  1.00 13.58           N
ATOM    964  CE2 TRP A  59      40.525  -4.653  11.822  1.00  6.32           C
ATOM    965  CE3 TRP A  59      39.058  -3.380  10.367  1.00  8.42           C
ATOM    966  CZ2 TRP A  59      41.596  -3.810  11.509  1.00  9.01           C
ATOM    967  CZ3 TRP A  59      40.124  -2.521  10.081  1.00 12.03           C
ATOM    968  CH2 TRP A  59      41.383  -2.717  10.666  1.00  8.33           C
ATOM    969  H   TRP A  59      34.481  -6.214  11.250  1.00 10.66           H
ATOM    970  HA  TRP A  59      36.706  -5.607   9.628  1.00 10.65           H
ATOM    971  HB2 TRP A  59      36.385  -4.617  11.751  1.00  9.86           H
ATOM    972  HB3 TRP A  59      36.482  -6.171  12.580  1.00  9.86           H
ATOM    973  HD1 TRP A  59      38.761  -7.017  13.308  1.00 16.42           H
ATOM    974  HE1 TRP A  59      41.134  -6.108  13.246  1.00 16.26           H
ATOM    975  HE3 TRP A  59      38.101  -3.205   9.911  1.00 10.07           H
ATOM    976  HZ2 TRP A  59      42.571  -3.976  11.943  1.00 10.78           H
ATOM    977  HZ3 TRP A  59      39.984  -1.703   9.404  1.00 14.40           H
ATOM    978  HH2 TRP A  59      42.199  -2.048  10.441  1.00  9.97           H
ATOM    979  N   GLU A  60      36.969  -8.608  11.096  1.00 12.32           N
ATOM    980  CA  GLU A  60      37.654  -9.884  11.036  1.00 14.67           C
ATOM    981  C   GLU A  60      37.452 -10.625   9.716  1.00 19.17           C
ATOM    982  O   GLU A  60      38.312 -11.435   9.392  1.00 18.53           O
ATOM    983  CB  GLU A  60      37.219 -10.760  12.210  1.00 15.58           C
ATOM    984  CG  GLU A  60      37.773 -10.224  13.529  1.00 13.92           C
ATOM    985  CD  GLU A  60      37.355 -11.044  14.752  1.00 19.84           C
ATOM    986  OE1 GLU A  60      37.901 -10.733  15.830  1.00 23.78           O
ATOM    987  OE2 GLU A  60      36.480 -11.921  14.621  1.00 25.69           O1-
ATOM    988  H   GLU A  60      36.241  -8.507  11.789  1.00 14.75           H
ATOM    989  HA  GLU A  60      38.723  -9.689  11.139  1.00 17.57           H
ATOM    990  HB2 GLU A  60      36.127 -10.787  12.248  1.00 18.67           H
ATOM    991  HB3 GLU A  60      37.586 -11.776  12.062  1.00 18.67           H
ATOM    992  HG2 GLU A  60      38.858 -10.138  13.494  1.00 16.68           H
ATOM    993  HG3 GLU A  60      37.443  -9.200  13.694  1.00 16.68           H
ATOM    994  N   SER A  61      36.363 -10.358   8.967  1.00 14.59           N
ATOM    995  CA  SER A  61      36.097 -10.978   7.671  1.00 13.38           C
ATOM    996  C   SER A  61      37.021 -10.453   6.574  1.00 19.89           C
ATOM    997  O   SER A  61      37.094 -11.062   5.510  1.00 20.85           O
ATOM    998  CB  SER A  61      34.609 -10.822   7.301  1.00 15.37           C
ATOM    999  OG  SER A  61      34.339  -9.562   6.689  1.00 15.62           O
ATOM   1000  H   SER A  61      35.702  -9.667   9.297  1.00 17.48           H
ATOM   1001  HA  SER A  61      36.285 -12.045   7.783  1.00 16.02           H
ATOM   1002  HB2 SER A  61      34.338 -11.617   6.608  1.00 18.42           H
ATOM   1003  HB3 SER A  61      33.994 -10.926   8.192  1.00 18.42           H
ATOM   1004  HG  SER A  61      34.514  -8.866   7.331  1.00 18.72           H
ATOM   1005  N   ILE A  62      37.694  -9.309   6.802  1.00 13.56           N
ATOM   1006  CA  ILE A  62      38.613  -8.720   5.838  1.00 14.55           C
ATOM   1007  C   ILE A  62      39.944  -9.489   6.083  1.00 15.38           C
ATOM   1008  O   ILE A  62      40.417  -9.602   7.196  1.00 13.09           O
ATOM   1009  CB  ILE A  62      38.885  -7.205   6.043  1.00  9.13           C
ATOM   1010  CG1 ILE A  62      37.532  -6.435   6.032  1.00 15.18           C
ATOM   1011  CG2 ILE A  62      39.804  -6.653   4.953  1.00 18.12           C
ATOM   1012  CD1 ILE A  62      37.679  -5.080   6.705  1.00 14.53           C
ATOM   1013  H   ILE A  62      37.624  -8.895   7.706  1.00 16.24           H
ATOM   1014  HA  ILE A  62      38.209  -8.840   4.804  1.00 17.43           H
ATOM   1015  HB  ILE A  62      39.366  -7.058   7.040  1.00 10.93           H
ATOM   1016 HG12 ILE A  62      37.166  -6.326   4.996  1.00 18.18           H
ATOM   1017 HG13 ILE A  62      36.750  -7.022   6.551  1.00 18.18           H
ATOM   1018 HG21 ILE A  62      39.807  -5.556   4.957  1.00 21.71           H
ATOM   1019 HG22 ILE A  62      40.838  -6.974   5.096  1.00 21.71           H
ATOM   1020 HG23 ILE A  62      39.480  -6.962   3.954  1.00 21.71           H
ATOM   1021 HD11 ILE A  62      36.710  -4.568   6.774  1.00 17.41           H
ATOM   1022 HD12 ILE A  62      38.048  -5.180   7.734  1.00 17.41           H
ATOM   1023 HD13 ILE A  62      38.365  -4.418   6.170  1.00 17.41           H
ATOM   1024  N   PRO A  63      40.577 -10.006   5.021  1.00 17.95           N
ATOM   1025  CA  PRO A  63      41.870 -10.673   5.175  1.00 18.77           C
ATOM   1026  C   PRO A  63      42.878  -9.681   5.744  1.00 15.71           C
ATOM   1027  O   PRO A  63      42.850  -8.512   5.375  1.00 15.49           O
ATOM   1028  CB  PRO A  63      42.233 -11.126   3.748  1.00 18.01           C
ATOM   1029  CG  PRO A  63      40.881 -11.259   3.054  1.00 20.62           C
ATOM   1030  CD  PRO A  63      40.093 -10.088   3.649  1.00 15.63           C
ATOM   1031  HA  PRO A  63      41.763 -11.567   5.789  1.00 22.50           H
ATOM   1032  HB2 PRO A  63      42.780 -10.312   3.269  1.00 21.58           H
ATOM   1033  HB3 PRO A  63      42.802 -12.049   3.692  1.00 21.58           H
ATOM   1034  HG2 PRO A  63      40.971 -11.135   1.976  1.00 24.72           H
ATOM   1035  HG3 PRO A  63      40.429 -12.222   3.297  1.00 24.72           H
ATOM   1036  HD2 PRO A  63      40.320  -9.161   3.124  1.00 18.73           H
ATOM   1037  HD3 PRO A  63      39.036 -10.350   3.603  1.00 18.73           H
ATOM   1038  N   GLN A  64      43.725 -10.117   6.687  1.00 17.66           N
ATOM   1039  CA  GLN A  64      44.544  -9.198   7.492  1.00 14.16           C
ATOM   1040  C   GLN A  64      45.423  -8.264   6.660  1.00 15.16           C
ATOM   1041  O   GLN A  64      45.653  -7.129   7.067  1.00 13.99           O
ATOM   1042  CB  GLN A  64      45.337  -9.955   8.572  1.00 20.42           C
ATOM   1043  CG  GLN A  64      46.368 -10.985   8.089  1.00 21.70           C
ATOM   1044  CD  GLN A  64      47.105 -11.609   9.279  1.00 20.72           C
ATOM   1045  OE1 GLN A  64      46.515 -12.330  10.071  1.00 18.36           O
ATOM   1046  NE2 GLN A  64      48.392 -11.316   9.428  1.00 26.05           N
ATOM   1047  H   GLN A  64      43.651 -11.075   6.999  1.00 21.17           H
ATOM   1048  HA  GLN A  64      43.841  -8.557   8.025  1.00 16.96           H
ATOM   1049  HB2 GLN A  64      45.858  -9.219   9.186  1.00 24.47           H
ATOM   1050  HB3 GLN A  64      44.618 -10.467   9.215  1.00 24.47           H
ATOM   1051  HG2 GLN A  64      45.793 -11.779   7.617  1.00 26.01           H
ATOM   1052  HG3 GLN A  64      47.069 -10.532   7.387  1.00 26.01           H
ATOM   1053 HE21 GLN A  64      48.858 -10.706   8.775  1.00 31.23           H
ATOM   1054 HE22 GLN A  64      48.898 -11.684  10.221  1.00 31.23           H
ATOM   1055  N   LYS A  65      45.863  -8.699   5.471  1.00 14.04           N
ATOM   1056  CA  LYS A  65      46.676  -7.917   4.532  1.00 20.79           C
ATOM   1057  C   LYS A  65      45.933  -6.720   3.921  1.00 19.89           C
ATOM   1058  O   LYS A  65      46.586  -5.786   3.480  1.00 21.80           O
ATOM   1059  CB  LYS A  65      47.232  -8.811   3.396  1.00 20.18           C
ATOM   1060  CG  LYS A  65      47.431 -10.299   3.759  1.00 39.47           C
ATOM   1061  CD  LYS A  65      46.129 -11.161   3.711  1.00 27.96           C
ATOM   1062  CE  LYS A  65      46.162 -12.237   4.803  1.00 24.09           C
ATOM   1063  NZ  LYS A  65      44.818 -12.719   5.190  1.00 37.66           N
ATOM   1064  H   LYS A  65      45.577  -9.622   5.183  1.00 16.82           H
ATOM   1065  HA  LYS A  65      47.524  -7.523   5.096  1.00 24.92           H
ATOM   1066  HB2 LYS A  65      48.166  -8.386   3.026  1.00 24.18           H
ATOM   1067  HB3 LYS A  65      46.519  -8.793   2.568  1.00 24.18           H
ATOM   1068  HG2 LYS A  65      47.931 -10.375   4.727  1.00 47.33           H
ATOM   1069  HG3 LYS A  65      48.113 -10.714   3.014  1.00 47.33           H
ATOM   1070  HD2 LYS A  65      46.086 -11.669   2.746  1.00 33.52           H
ATOM   1071  HD3 LYS A  65      45.232 -10.548   3.790  1.00 33.52           H
ATOM   1072  HE2 LYS A  65      46.686 -11.863   5.681  1.00 28.88           H
ATOM   1073  HE3 LYS A  65      46.727 -13.085   4.411  1.00 28.88           H
ATOM   1074  HZ1 LYS A  65      44.860 -13.258   6.047  1.00 45.17           H
ATOM   1075  HZ2 LYS A  65      44.422 -13.290   4.456  1.00 45.17           H
ATOM   1076  N   PHE A  66      44.595  -6.762   3.850  1.00 18.05           N
ATOM   1077  CA  PHE A  66      43.766  -5.763   3.172  1.00 19.45           C
ATOM   1078  C   PHE A  66      43.007  -4.860   4.159  1.00 18.49           C
ATOM   1079  O   PHE A  66      42.128  -4.098   3.753  1.00 15.61           O
ATOM   1080  CB  PHE A  66      42.783  -6.442   2.204  1.00 22.33           C
ATOM   1081  CG  PHE A  66      43.420  -7.360   1.170  1.00 27.35           C
ATOM   1082  CD1 PHE A  66      44.609  -7.005   0.495  1.00 36.24           C
ATOM   1083  CD2 PHE A  66      42.852  -8.630   0.954  1.00 37.77           C
ATOM   1084  CE1 PHE A  66      45.262  -7.946  -0.323  1.00 34.71           C
ATOM   1085  CE2 PHE A  66      43.513  -9.578   0.151  1.00 39.86           C
ATOM   1086  CZ  PHE A  66      44.727  -9.237  -0.470  1.00 39.11           C
ATOM   1087  H   PHE A  66      44.117  -7.548   4.264  1.00 21.63           H
ATOM   1088  HA  PHE A  66      44.408  -5.112   2.579  1.00 23.31           H
ATOM   1089  HB2 PHE A  66      42.059  -7.010   2.790  1.00 26.77           H
ATOM   1090  HB3 PHE A  66      42.236  -5.667   1.666  1.00 26.77           H
ATOM   1091  HD1 PHE A  66      45.050  -6.029   0.633  1.00 43.46           H
ATOM   1092  HD2 PHE A  66      41.922  -8.892   1.436  1.00 45.30           H
ATOM   1093  HE1 PHE A  66      46.187  -7.684  -0.816  1.00 41.62           H
ATOM   1094  HE2 PHE A  66      43.091 -10.563   0.018  1.00 47.81           H
ATOM   1095  HZ  PHE A  66      45.239  -9.967  -1.081  1.00 46.90           H
ATOM   1096  N   ARG A  67      43.353  -4.935   5.446  1.00 17.21           N
ATOM   1097  CA  ARG A  67      42.877  -4.002   6.445  1.00 13.09           C
ATOM   1098  C   ARG A  67      44.051  -3.222   7.045  1.00 13.14           C
ATOM   1099  O   ARG A  67      45.171  -3.751   7.091  1.00 14.10           O
ATOM   1100  CB  ARG A  67      41.965  -4.715   7.437  1.00 19.79           C
ATOM   1101  CG  ARG A  67      42.642  -5.702   8.367  1.00 13.41           C
ATOM   1102  CD  ARG A  67      41.628  -6.721   8.887  1.00 15.30           C
ATOM   1103  NE  ARG A  67      42.140  -7.325  10.104  1.00 16.90           N
ATOM   1104  CZ  ARG A  67      42.036  -8.585  10.510  1.00 14.56           C
ATOM   1105  NH1 ARG A  67      41.364  -9.514   9.844  1.00 14.63           N
ATOM   1106  NH2 ARG A  67      42.640  -8.918  11.634  1.00 16.16           N1+
ATOM   1107  H   ARG A  67      44.089  -5.571   5.723  1.00 20.62           H
ATOM   1108  HA  ARG A  67      42.221  -3.302   5.941  1.00 15.68           H
ATOM   1109  HB2 ARG A  67      41.487  -3.958   8.057  1.00 23.72           H
ATOM   1110  HB3 ARG A  67      41.175  -5.223   6.887  1.00 23.72           H
ATOM   1111  HG2 ARG A  67      43.387  -6.255   7.803  1.00 16.06           H
ATOM   1112  HG3 ARG A  67      43.144  -5.170   9.177  1.00 16.06           H
ATOM   1113  HD2 ARG A  67      40.675  -6.234   9.100  1.00 18.33           H
ATOM   1114  HD3 ARG A  67      41.475  -7.490   8.132  1.00 18.33           H
ATOM   1115  HE  ARG A  67      42.657  -6.700  10.701  1.00 20.25           H
ATOM   1116 HH11 ARG A  67      40.881  -9.260   8.995  1.00 17.53           H
ATOM   1117 HH12 ARG A  67      41.306 -10.457  10.196  1.00 17.53           H
ATOM   1118 HH21 ARG A  67      43.155  -8.226  12.154  1.00 19.36           H
ATOM   1119 HH22 ARG A  67      42.579  -9.867  11.980  1.00 19.36           H
ATOM   1120  N   PRO A  68      43.830  -1.979   7.517  1.00 11.47           N
ATOM   1121  CA  PRO A  68      42.566  -1.227   7.415  1.00 14.09           C
ATOM   1122  C   PRO A  68      42.192  -0.911   5.964  1.00 14.45           C
ATOM   1123  O   PRO A  68      43.025  -0.945   5.049  1.00 12.93           O
ATOM   1124  CB  PRO A  68      42.817   0.085   8.165  1.00 10.25           C
ATOM   1125  CG  PRO A  68      44.317   0.318   8.078  1.00 12.05           C
ATOM   1126  CD  PRO A  68      44.894  -1.100   7.982  1.00 13.85           C
ATOM   1127  HA  PRO A  68      41.756  -1.725   7.947  1.00 16.88           H
ATOM   1128  HB2 PRO A  68      42.244   0.939   7.808  1.00 12.27           H
ATOM   1129  HB3 PRO A  68      42.559  -0.103   9.206  1.00 12.27           H
ATOM   1130  HG2 PRO A  68      44.538   0.902   7.183  1.00 14.43           H
ATOM   1131  HG3 PRO A  68      44.701   0.822   8.964  1.00 14.43           H
ATOM   1132  HD2 PRO A  68      45.723  -1.079   7.274  1.00 16.59           H
ATOM   1133  HD3 PRO A  68      45.210  -1.423   8.974  1.00 16.59           H
ATOM   1134  N   LEU A  69      40.902  -0.615   5.761  1.00 12.10           N
ATOM   1135  CA  LEU A  69      40.447  -0.104   4.472  1.00 11.16           C
ATOM   1136  C   LEU A  69      41.209   1.242   4.239  1.00 11.74           C
ATOM   1137  O   LEU A  69      41.250   2.127   5.056  1.00 11.77           O
ATOM   1138  CB  LEU A  69      38.936   0.113   4.428  1.00 10.43           C
ATOM   1139  CG  LEU A  69      38.125  -1.178   4.657  1.00 15.32           C
ATOM   1140  CD1 LEU A  69      36.623  -0.842   4.559  1.00 16.42           C
ATOM   1141  CD2 LEU A  69      38.464  -2.289   3.663  1.00 18.41           C
ATOM   1142  H   LEU A  69      40.301  -0.547   6.549  1.00 14.49           H
ATOM   1143  HA  LEU A  69      40.710  -0.869   3.694  1.00 13.36           H
ATOM   1144  HB2 LEU A  69      38.639   0.861   5.192  1.00 12.48           H
ATOM   1145  HB3 LEU A  69      38.651   0.554   3.460  1.00 12.48           H
ATOM   1146  HG  LEU A  69      38.338  -1.560   5.685  1.00 18.36           H
ATOM   1147 HD11 LEU A  69      36.006  -1.749   4.607  1.00 19.67           H
ATOM   1148 HD12 LEU A  69      36.296  -0.200   5.382  1.00 19.67           H
ATOM   1149 HD13 LEU A  69      36.375  -0.333   3.623  1.00 19.67           H
ATOM   1150 HD21 LEU A  69      37.795  -3.146   3.805  1.00 22.06           H
ATOM   1151 HD22 LEU A  69      38.347  -1.954   2.628  1.00 22.06           H
ATOM   1152 HD23 LEU A  69      39.487  -2.654   3.800  1.00 22.06           H
ATOM   1153  N   PRO A  70      41.878   1.357   3.080  1.00 10.54           N
ATOM   1154  CA  PRO A  70      42.765   2.489   2.839  1.00 15.67           C
ATOM   1155  C   PRO A  70      41.995   3.787   2.618  1.00 14.66           C
ATOM   1156  O   PRO A  70      40.863   3.778   2.142  1.00 11.92           O
ATOM   1157  CB  PRO A  70      43.509   2.120   1.552  1.00 23.65           C
ATOM   1158  CG  PRO A  70      42.573   1.146   0.848  1.00 20.11           C
ATOM   1159  CD  PRO A  70      41.990   0.368   2.012  1.00 17.18           C
ATOM   1160  HA  PRO A  70      43.525   2.582   3.617  1.00 18.77           H
ATOM   1161  HB2 PRO A  70      43.794   2.969   0.930  1.00 28.36           H
ATOM   1162  HB3 PRO A  70      44.401   1.573   1.861  1.00 28.36           H
ATOM   1163  HG2 PRO A  70      41.811   1.690   0.288  1.00 24.11           H
ATOM   1164  HG3 PRO A  70      43.118   0.457   0.204  1.00 24.11           H
ATOM   1165  HD2 PRO A  70      41.017  -0.018   1.709  1.00 20.58           H
ATOM   1166  HD3 PRO A  70      42.682  -0.419   2.314  1.00 20.58           H
ATOM   1167  N   ASP A  71      42.651   4.898   2.957  1.00 11.18           N
ATOM   1168  CA  ASP A  71      42.207   6.245   2.676  1.00 10.13           C
ATOM   1169  C   ASP A  71      41.018   6.689   3.534  1.00 12.77           C
ATOM   1170  O   ASP A  71      40.516   7.784   3.324  1.00 15.76           O
ATOM   1171  CB  ASP A  71      41.921   6.435   1.175  1.00 14.94           C
ATOM   1172  CG  ASP A  71      43.103   6.031   0.296  1.00 26.53           C
ATOM   1173  OD1 ASP A  71      44.241   6.389   0.676  1.00 28.57           O
ATOM   1174  OD2 ASP A  71      42.845   5.367  -0.731  1.00 29.92           O1-
ATOM   1175  H   ASP A  71      43.564   4.805   3.377  1.00 13.39           H
ATOM   1176  HA  ASP A  71      43.029   6.907   2.938  1.00 12.13           H
ATOM   1177  HB2 ASP A  71      41.010   5.926   0.857  1.00 17.90           H
ATOM   1178  HB3 ASP A  71      41.769   7.503   1.022  1.00 17.90           H
ATOM   1179  N   ARG A  72      40.577   5.852   4.490  1.00  9.85           N
ATOM   1180  CA  ARG A  72      39.530   6.185   5.457  1.00  8.91           C
ATOM   1181  C   ARG A  72      40.000   5.877   6.864  1.00 11.54           C
ATOM   1182  O   ARG A  72      40.774   4.947   7.072  1.00 10.10           O
ATOM   1183  CB  ARG A  72      38.287   5.352   5.152  1.00  9.73           C
ATOM   1184  CG  ARG A  72      37.617   5.845   3.861  1.00 14.18           C
ATOM   1185  CD  ARG A  72      36.979   4.713   3.064  1.00 11.75           C
ATOM   1186  NE  ARG A  72      37.967   3.794   2.471  1.00 10.91           N
ATOM   1187  CZ  ARG A  72      37.692   2.705   1.755  1.00 11.46           C
ATOM   1188  NH1 ARG A  72      36.447   2.329   1.516  1.00 11.18           N
ATOM   1189  NH2 ARG A  72      38.685   1.970   1.255  1.00 13.89           N1+
ATOM   1190  H   ARG A  72      41.031   4.956   4.593  1.00 11.79           H
ATOM   1191  HA  ARG A  72      39.265   7.243   5.408  1.00 10.67           H
ATOM   1192  HB2 ARG A  72      38.545   4.291   5.106  1.00 11.65           H
ATOM   1193  HB3 ARG A  72      37.567   5.482   5.961  1.00 11.65           H
ATOM   1194  HG2 ARG A  72      36.876   6.604   4.113  1.00 16.99           H
ATOM   1195  HG3 ARG A  72      38.341   6.310   3.197  1.00 16.99           H
ATOM   1196  HD2 ARG A  72      36.322   4.153   3.732  1.00 14.07           H
ATOM   1197  HD3 ARG A  72      36.378   5.142   2.260  1.00 14.07           H
ATOM   1198  HE  ARG A  72      38.940   4.047   2.590  1.00 13.06           H
ATOM   1199 HH11 ARG A  72      35.685   2.893   1.864  1.00 13.38           H
ATOM   1200 HH12 ARG A  72      36.253   1.506   0.976  1.00 13.38           H
ATOM   1201 HH21 ARG A  72      39.641   2.263   1.422  1.00 16.64           H
ATOM   1202 HH22 ARG A  72      38.485   1.151   0.710  1.00 16.64           H
ATOM   1203  N   LEU A  73      39.501   6.661   7.833  1.00  7.81           N
ATOM   1204  CA  LEU A  73      39.645   6.313   9.237  1.00  8.56           C
ATOM   1205  C   LEU A  73      38.750   5.088   9.510  1.00 12.05           C
ATOM   1206  O   LEU A  73      37.555   5.167   9.286  1.00  9.50           O
ATOM   1207  CB  LEU A  73      39.259   7.515  10.114  1.00  6.94           C
ATOM   1208  CG  LEU A  73      39.217   7.232  11.627  1.00 17.32           C
ATOM   1209  CD1 LEU A  73      40.495   6.599  12.167  1.00 15.44           C
ATOM   1210  CD2 LEU A  73      39.001   8.568  12.341  1.00 18.65           C
ATOM   1211  H   LEU A  73      38.843   7.383   7.585  1.00  9.35           H
ATOM   1212  HA  LEU A  73      40.686   6.063   9.439  1.00 10.24           H
ATOM   1213  HB2 LEU A  73      39.997   8.298   9.931  1.00  8.30           H
ATOM   1214  HB3 LEU A  73      38.290   7.906   9.806  1.00  8.30           H
ATOM   1215  HG  LEU A  73      38.376   6.575  11.851  1.00 20.75           H
ATOM   1216 HD11 LEU A  73      40.423   6.510  13.247  1.00 18.49           H
ATOM   1217 HD12 LEU A  73      40.625   5.599  11.764  1.00 18.49           H
ATOM   1218 HD13 LEU A  73      41.353   7.221  11.911  1.00 18.49           H
ATOM   1219 HD21 LEU A  73      38.996   8.409  13.416  1.00 22.35           H
ATOM   1220 HD22 LEU A  73      39.803   9.265  12.094  1.00 22.35           H
ATOM   1221 HD23 LEU A  73      38.044   8.995  12.045  1.00 22.35           H
ATOM   1222  N   ASN A  74      39.304   3.972  10.009  1.00  9.54           N
ATOM   1223  CA  ASN A  74      38.531   2.775  10.343  1.00  6.40           C
ATOM   1224  C   ASN A  74      38.233   2.752  11.852  1.00  7.42           C
ATOM   1225  O   ASN A  74      39.145   2.835  12.660  1.00 11.24           O
ATOM   1226  CB  ASN A  74      39.224   1.460   9.958  1.00  5.06           C
ATOM   1227  CG  ASN A  74      39.458   1.197   8.472  1.00  6.52           C
ATOM   1228  OD1 ASN A  74      39.286   0.069   8.020  1.00 11.02           O
ATOM   1229  ND2 ASN A  74      39.845   2.196   7.696  1.00 10.20           N
ATOM   1230  H   ASN A  74      40.287   3.980  10.231  1.00 11.42           H
ATOM   1231  HA  ASN A  74      37.587   2.790   9.800  1.00  7.66           H
ATOM   1232  HB2 ASN A  74      40.193   1.426  10.460  1.00  6.05           H
ATOM   1233  HB3 ASN A  74      38.654   0.628  10.374  1.00  6.05           H
ATOM   1234 HD21 ASN A  74      40.022   2.034   6.714  1.00 12.21           H
ATOM   1235 HD22 ASN A  74      39.979   3.119   8.087  1.00 12.21           H
ATOM   1236  N   ILE A  75      36.968   2.571  12.202  1.00  4.97           N
ATOM   1237  CA  ILE A  75      36.487   2.464  13.569  1.00  5.73           C
ATOM   1238  C   ILE A  75      35.833   1.100  13.706  1.00  7.18           C
ATOM   1239  O   ILE A  75      34.945   0.744  12.931  1.00  7.94           O
ATOM   1240  CB  ILE A  75      35.511   3.621  13.870  1.00  7.29           C
ATOM   1241  CG1 ILE A  75      36.181   5.017  13.827  1.00 11.41           C
ATOM   1242  CG2 ILE A  75      34.894   3.401  15.243  1.00  8.20           C
ATOM   1243  CD1 ILE A  75      35.182   6.183  13.798  1.00 14.46           C
ATOM   1244  H   ILE A  75      36.282   2.426  11.475  1.00  5.94           H
ATOM   1245  HA  ILE A  75      37.316   2.534  14.268  1.00  6.84           H
ATOM   1246  HB  ILE A  75      34.737   3.587  13.111  1.00  8.71           H
ATOM   1247 HG12 ILE A  75      36.811   5.145  14.704  1.00 13.67           H
ATOM   1248 HG13 ILE A  75      36.818   5.098  12.946  1.00 13.67           H
ATOM   1249 HG21 ILE A  75      34.154   4.169  15.439  1.00  9.81           H
ATOM   1250 HG22 ILE A  75      34.376   2.448  15.306  1.00  9.81           H
ATOM   1251 HG23 ILE A  75      35.671   3.447  16.005  1.00  9.81           H
ATOM   1252 HD11 ILE A  75      35.732   7.122  13.773  1.00 17.32           H
ATOM   1253 HD12 ILE A  75      34.563   6.122  12.902  1.00 17.32           H
ATOM   1254 HD13 ILE A  75      34.552   6.185  14.683  1.00 17.32           H
ATOM   1255  N   ILE A  76      36.277   0.309  14.684  1.00  6.95           N
ATOM   1256  CA  ILE A  76      35.759  -1.028  14.900  1.00  7.00           C
ATOM   1257  C   ILE A  76      35.093  -1.018  16.266  1.00  8.66           C
ATOM   1258  O   ILE A  76      35.727  -0.626  17.255  1.00  9.10           O
ATOM   1259  CB  ILE A  76      36.845  -2.132  14.831  1.00 13.20           C
ATOM   1260  CG1 ILE A  76      37.591  -2.108  13.483  1.00 14.24           C
ATOM   1261  CG2 ILE A  76      36.186  -3.513  14.963  1.00  9.14           C
ATOM   1262  CD1 ILE A  76      38.871  -1.278  13.544  1.00 15.87           C
ATOM   1263  H   ILE A  76      36.976   0.661  15.323  1.00  8.32           H
ATOM   1264  HA  ILE A  76      35.015  -1.266  14.147  1.00  8.37           H
ATOM   1265  HB  ILE A  76      37.554  -2.000  15.650  1.00 15.82           H
ATOM   1266 HG12 ILE A  76      37.903  -3.121  13.240  1.00 17.06           H
ATOM   1267 HG13 ILE A  76      36.941  -1.753  12.679  1.00 17.06           H
ATOM   1268 HG21 ILE A  76      36.946  -4.293  14.957  1.00 10.94           H
ATOM   1269 HG22 ILE A  76      35.635  -3.601  15.898  1.00 10.94           H
ATOM   1270 HG23 ILE A  76      35.502  -3.693  14.133  1.00 10.94           H
ATOM   1271 HD11 ILE A  76      39.333  -1.252  12.557  1.00 19.01           H
ATOM   1272 HD12 ILE A  76      38.671  -0.253  13.851  1.00 19.01           H
ATOM   1273 HD13 ILE A  76      39.559  -1.743  14.251  1.00 19.01           H
ATOM   1274  N   LEU A  77      33.827  -1.441  16.290  1.00 10.16           N
ATOM   1275  CA  LEU A  77      33.038  -1.565  17.497  1.00 10.27           C
ATOM   1276  C   LEU A  77      33.034  -3.000  18.005  1.00 11.44           C
ATOM   1277  O   LEU A  77      32.705  -3.924  17.260  1.00 12.87           O
ATOM   1278  CB  LEU A  77      31.590  -1.060  17.297  1.00 10.53           C
ATOM   1279  CG  LEU A  77      31.454   0.394  16.809  1.00 12.86           C
ATOM   1280  CD1 LEU A  77      29.968   0.769  16.748  1.00 18.78           C
ATOM   1281  CD2 LEU A  77      32.182   1.401  17.707  1.00 12.12           C
ATOM   1282  H   LEU A  77      33.396  -1.748  15.428  1.00 12.17           H
ATOM   1283  HA  LEU A  77      33.486  -0.942  18.257  1.00 12.29           H
ATOM   1284  HB2 LEU A  77      31.079  -1.716  16.589  1.00 12.61           H
ATOM   1285  HB3 LEU A  77      31.083  -1.138  18.261  1.00 12.61           H
ATOM   1286  HG  LEU A  77      31.868   0.463  15.802  1.00 15.40           H
ATOM   1287 HD11 LEU A  77      29.862   1.790  16.374  1.00 22.51           H
ATOM   1288 HD12 LEU A  77      29.444   0.102  16.072  1.00 22.51           H
ATOM   1289 HD13 LEU A  77      29.521   0.697  17.741  1.00 22.51           H
ATOM   1290 HD21 LEU A  77      32.033   2.412  17.330  1.00 14.52           H
ATOM   1291 HD22 LEU A  77      31.791   1.333  18.723  1.00 14.52           H
ATOM   1292 HD23 LEU A  77      33.252   1.193  17.719  1.00 14.52           H
ATOM   1293  N   SER A  78      33.306  -3.147  19.309  1.00  9.81           N
ATOM   1294  CA  SER A  78      33.070  -4.366  20.079  1.00 12.50           C
ATOM   1295  C   SER A  78      32.641  -3.925  21.480  1.00 10.23           C
ATOM   1296  O   SER A  78      33.179  -2.963  22.013  1.00 10.65           O
ATOM   1297  CB  SER A  78      34.392  -5.162  20.143  1.00 13.72           C
ATOM   1298  OG  SER A  78      34.374  -6.144  21.144  1.00 14.23           O
ATOM   1299  H   SER A  78      33.565  -2.323  19.841  1.00 11.74           H
ATOM   1300  HA  SER A  78      32.280  -4.971  19.629  1.00 14.97           H
ATOM   1301  HB2 SER A  78      34.603  -5.627  19.181  1.00 16.44           H
ATOM   1302  HB3 SER A  78      35.188  -4.471  20.384  1.00 16.44           H
ATOM   1303  HG  SER A  78      33.864  -6.903  20.825  1.00 17.05           H
ATOM   1304  N   ARG A  79      31.743  -4.676  22.103  1.00 11.12           N
ATOM   1305  CA  ARG A  79      31.379  -4.417  23.503  1.00 14.66           C
ATOM   1306  C   ARG A  79      32.547  -4.689  24.475  1.00 15.15           C
ATOM   1307  O   ARG A  79      32.536  -4.184  25.598  1.00 18.32           O
ATOM   1308  CB  ARG A  79      30.106  -5.212  23.830  1.00 20.01           C
ATOM   1309  CG  ARG A  79      28.908  -4.648  23.044  1.00 22.32           C
ATOM   1310  CD  ARG A  79      27.659  -5.500  23.238  0.88 22.47           C
ATOM   1311  NE  ARG A  79      27.677  -6.670  22.358  0.55 28.69           N
ATOM   1312  CZ  ARG A  79      26.889  -6.841  21.293  0.99 20.73           C
ATOM   1313  NH1 ARG A  79      25.903  -5.992  20.983  0.81 22.18           N
ATOM   1314  NH2 ARG A  79      27.107  -7.902  20.538  0.34 24.88           N1+
ATOM   1315  H   ARG A  79      31.355  -5.493  21.642  1.00 13.31           H
ATOM   1316  HA  ARG A  79      31.143  -3.358  23.616  1.00 17.56           H
ATOM   1317  HB2 ARG A  79      30.252  -6.272  23.617  1.00 23.98           H
ATOM   1318  HB3 ARG A  79      29.891  -5.103  24.894  1.00 23.98           H
ATOM   1319  HG2 ARG A  79      28.700  -3.629  23.376  1.00 26.76           H
ATOM   1320  HG3 ARG A  79      29.129  -4.619  21.977  1.00 26.76           H
ATOM   1321  HD2 ARG A  79      27.565  -5.818  24.277  0.65 26.93           H
ATOM   1322  HD3 ARG A  79      26.809  -4.865  22.999  1.00 26.93           H
ATOM   1323  HE  ARG A  79      28.425  -7.336  22.494  1.00 34.40           H
ATOM   1324 HH11 ARG A  79      25.733  -5.178  21.554  1.00 26.59           H
ATOM   1325 HH12 ARG A  79      25.328  -6.162  20.167  1.00 26.59           H
ATOM   1326 HH21 ARG A  79      27.848  -8.545  20.771  1.00 29.83           H
ATOM   1327 HH22 ARG A  79      26.508  -8.067  19.738  0.00 29.83           H
ATOM   1328  N   SER A  80      33.534  -5.493  24.062  1.00 13.22           N
ATOM   1329  CA  SER A  80      34.753  -5.772  24.825  1.00 20.59           C
ATOM   1330  C   SER A  80      35.865  -4.728  24.689  1.00 20.21           C
ATOM   1331  O   SER A  80      36.867  -4.851  25.393  1.00 25.75           O
ATOM   1332  CB  SER A  80      35.327  -7.129  24.414  1.00 18.09           C
ATOM   1333  OG  SER A  80      34.438  -8.148  24.822  1.00 35.57           O
ATOM   1334  H   SER A  80      33.447  -5.937  23.157  1.00 15.84           H
ATOM   1335  HA  SER A  80      34.502  -5.830  25.884  1.00 24.67           H
ATOM   1336  HB2 SER A  80      35.479  -7.166  23.335  1.00 21.68           H
ATOM   1337  HB3 SER A  80      36.289  -7.285  24.904  1.00 21.68           H
ATOM   1338  HG  SER A  80      34.813  -8.996  24.573  1.00 42.65           H
ATOM   1339  N   TYR A  81      35.773  -3.768  23.756  1.00 14.80           N
ATOM   1340  CA  TYR A  81      36.860  -2.814  23.543  1.00 14.25           C
ATOM   1341  C   TYR A  81      36.845  -1.637  24.489  1.00 14.46           C
ATOM   1342  O   TYR A  81      35.821  -0.982  24.677  1.00 17.62           O
ATOM   1343  CB  TYR A  81      36.863  -2.283  22.098  1.00 15.78           C
ATOM   1344  CG  TYR A  81      37.299  -3.228  21.001  1.00 16.04           C
ATOM   1345  CD1 TYR A  81      37.981  -4.438  21.269  1.00 17.49           C
ATOM   1346  CD2 TYR A  81      37.047  -2.851  19.662  1.00 13.10           C
ATOM   1347  CE1 TYR A  81      38.418  -5.249  20.221  1.00 15.31           C
ATOM   1348  CE2 TYR A  81      37.478  -3.669  18.614  1.00 15.24           C
ATOM   1349  CZ  TYR A  81      38.173  -4.865  18.885  1.00 18.70           C
ATOM   1350  OH  TYR A  81      38.588  -5.681  17.876  1.00 20.30           O
ATOM   1351  H   TYR A  81      34.932  -3.676  23.202  1.00 17.73           H
ATOM   1352  HA  TYR A  81      37.813  -3.319  23.698  1.00 17.08           H
ATOM   1353  HB2 TYR A  81      35.876  -1.889  21.855  1.00 18.91           H
ATOM   1354  HB3 TYR A  81      37.543  -1.435  22.065  1.00 18.91           H
ATOM   1355  HD1 TYR A  81      38.177  -4.767  22.278  1.00 20.96           H
ATOM   1356  HD2 TYR A  81      36.515  -1.938  19.451  1.00 15.69           H
ATOM   1357  HE1 TYR A  81      38.937  -6.173  20.432  1.00 18.35           H
ATOM   1358  HE2 TYR A  81      37.280  -3.378  17.596  1.00 18.26           H
ATOM   1359  HH  TYR A  81      38.038  -5.584  17.097  1.00 24.33           H
ATOM   1360  N   GLU A  82      38.042  -1.290  24.968  1.00 18.78           N
ATOM   1361  CA  GLU A  82      38.289   0.062  25.465  1.00 22.71           C
ATOM   1362  C   GLU A  82      38.336   1.062  24.303  1.00 19.90           C
ATOM   1363  O   GLU A  82      38.642   0.698  23.164  1.00 22.12           O
ATOM   1364  CB  GLU A  82      39.590   0.100  26.274  1.00 31.15           C
ATOM   1365  CG  GLU A  82      39.523  -0.838  27.497  1.00 31.11           C
ATOM   1366  CD  GLU A  82      38.402  -0.441  28.455  1.00 38.15           C
ATOM   1367  OE1 GLU A  82      37.581  -1.324  28.802  1.00 41.75           O
ATOM   1368  OE2 GLU A  82      38.371   0.754  28.805  1.00 41.78           O1-
ATOM   1369  H   GLU A  82      38.845  -1.874  24.785  1.00 22.51           H
ATOM   1370  HA  GLU A  82      37.477   0.349  26.131  1.00 27.23           H
ATOM   1371  HB2 GLU A  82      40.419  -0.203  25.631  1.00 37.35           H
ATOM   1372  HB3 GLU A  82      39.783   1.122  26.604  1.00 37.35           H
ATOM   1373  HG2 GLU A  82      39.431  -1.882  27.197  1.00 37.30           H
ATOM   1374  HG3 GLU A  82      40.468  -0.703  28.026  1.00 37.30           H
ATOM   1375  N   ASN A  83      38.013   2.326  24.589  1.00 12.60           N
ATOM   1376  CA  ASN A  83      38.107   3.417  23.638  1.00 18.26           C
ATOM   1377  C   ASN A  83      39.578   3.810  23.481  1.00 27.39           C
ATOM   1378  O   ASN A  83      40.167   4.389  24.386  1.00 27.21           O
ATOM   1379  CB  ASN A  83      37.169   4.558  24.066  1.00 18.82           C
ATOM   1380  CG  ASN A  83      35.712   4.116  24.216  1.00 27.60           C
ATOM   1381  OD1 ASN A  83      35.131   3.458  23.357  1.00 24.76           O
ATOM   1382  ND2 ASN A  83      35.056   4.566  25.281  1.00 34.31           N
ATOM   1383  H   ASN A  83      37.737   2.560  25.532  1.00 15.09           H
ATOM   1384  HA  ASN A  83      37.742   3.053  22.680  1.00 21.88           H
ATOM   1385  HB2 ASN A  83      37.529   5.025  24.981  1.00 22.56           H
ATOM   1386  HB3 ASN A  83      37.187   5.277  23.253  1.00 22.56           H
ATOM   1387 HD21 ASN A  83      34.090   4.307  25.405  1.00 41.15           H
ATOM   1388 HD22 ASN A  83      35.548   5.085  25.988  1.00 41.15           H
ATOM   1389  N   GLU A  84      40.174   3.439  22.338  1.00 22.30           N
ATOM   1390  CA  GLU A  84      41.617   3.380  22.137  1.00 17.56           C
ATOM   1391  C   GLU A  84      41.919   3.769  20.685  1.00 18.29           C
ATOM   1392  O   GLU A  84      41.361   3.176  19.760  1.00 11.53           O
ATOM   1393  CB  GLU A  84      42.080   1.954  22.475  1.00 19.41           C
ATOM   1394  CG  GLU A  84      43.584   1.719  22.266  1.00 31.07           C
ATOM   1395  CD  GLU A  84      44.074   0.314  22.655  1.00 37.57           C
ATOM   1396  OE1 GLU A  84      45.310   0.174  22.796  1.00 41.67           O
ATOM   1397  OE2 GLU A  84      43.232  -0.609  22.765  1.00 40.50           O1-
ATOM   1398  H   GLU A  84      39.608   2.988  21.633  1.00 26.73           H
ATOM   1399  HA  GLU A  84      42.122   4.082  22.802  1.00 21.04           H
ATOM   1400  HB2 GLU A  84      41.841   1.747  23.520  1.00 23.27           H
ATOM   1401  HB3 GLU A  84      41.528   1.249  21.856  1.00 23.27           H
ATOM   1402  HG2 GLU A  84      43.827   1.864  21.213  1.00 37.25           H
ATOM   1403  HG3 GLU A  84      44.172   2.465  22.801  1.00 37.25           H
ATOM   1404  N   ILE A  85      42.818   4.744  20.489  1.00 12.47           N
ATOM   1405  CA  ILE A  85      43.424   5.003  19.188  1.00  9.61           C
ATOM   1406  C   ILE A  85      44.575   4.014  19.028  1.00 13.80           C
ATOM   1407  O   ILE A  85      45.550   4.043  19.792  1.00 13.91           O
ATOM   1408  CB  ILE A  85      43.882   6.464  19.038  1.00 18.45           C
ATOM   1409  CG1 ILE A  85      42.713   7.469  19.131  1.00 14.91           C
ATOM   1410  CG2 ILE A  85      44.589   6.618  17.686  1.00 13.63           C
ATOM   1411  CD1 ILE A  85      43.187   8.887  19.455  1.00 26.13           C
ATOM   1412  H   ILE A  85      43.243   5.184  21.291  1.00 14.94           H
ATOM   1413  HA  ILE A  85      42.687   4.816  18.407  1.00 11.50           H
ATOM   1414  HB  ILE A  85      44.596   6.674  19.834  1.00 22.11           H
ATOM   1415 HG12 ILE A  85      42.158   7.483  18.192  1.00 17.87           H
ATOM   1416 HG13 ILE A  85      42.028   7.169  19.922  1.00 17.87           H
ATOM   1417 HG21 ILE A  85      44.840   7.659  17.488  1.00 16.33           H
ATOM   1418 HG22 ILE A  85      45.519   6.052  17.672  1.00 16.33           H
ATOM   1419 HG23 ILE A  85      43.940   6.260  16.889  1.00 16.33           H
ATOM   1420 HD11 ILE A  85      42.327   9.556  19.500  1.00 31.33           H
ATOM   1421 HD12 ILE A  85      43.692   8.895  20.422  1.00 31.33           H
ATOM   1422 HD13 ILE A  85      43.869   9.247  18.685  1.00 31.33           H
ATOM   1423  N   ILE A  86      44.460   3.132  18.027  1.00 11.53           N
ATOM   1424  CA  ILE A  86      45.508   2.150  17.736  1.00 14.85           C
ATOM   1425  C   ILE A  86      46.629   2.813  16.948  1.00 13.61           C
ATOM   1426  O   ILE A  86      47.774   2.820  17.387  1.00 15.78           O
ATOM   1427  CB  ILE A  86      44.912   0.892  17.079  1.00 11.70           C
ATOM   1428  CG1 ILE A  86      43.945   0.253  18.116  1.00 18.27           C
ATOM   1429  CG2 ILE A  86      46.066  -0.050  16.669  1.00 15.82           C
ATOM   1430  CD1 ILE A  86      43.651  -1.228  17.917  1.00 36.71           C
ATOM   1431  H   ILE A  86      43.655   3.166  17.418  1.00 13.81           H
ATOM   1432  HA  ILE A  86      45.947   1.831  18.682  1.00 17.79           H
ATOM   1433  HB  ILE A  86      44.354   1.170  16.193  1.00 14.01           H
ATOM   1434 HG12 ILE A  86      44.371   0.345  19.118  1.00 21.90           H
ATOM   1435 HG13 ILE A  86      42.998   0.798  18.108  1.00 21.90           H
ATOM   1436 HG21 ILE A  86      45.678  -0.952  16.197  1.00 18.95           H
ATOM   1437 HG22 ILE A  86      46.714   0.435  15.936  1.00 18.95           H
ATOM   1438 HG23 ILE A  86      46.653  -0.322  17.545  1.00 18.95           H
ATOM   1439 HD11 ILE A  86      42.988  -1.551  18.712  1.00 44.02           H
ATOM   1440 HD12 ILE A  86      43.192  -1.392  16.941  1.00 44.02           H
ATOM   1441 HD13 ILE A  86      44.567  -1.812  18.009  1.00 44.02           H
ATOM   1442  N   ASP A  87      46.288   3.405  15.806  1.00 12.98           N
ATOM   1443  CA  ASP A  87      47.176   4.217  14.975  1.00  9.84           C
ATOM   1444  C   ASP A  87      46.313   5.289  14.294  1.00 12.24           C
ATOM   1445  O   ASP A  87      45.126   5.411  14.602  1.00 12.01           O
ATOM   1446  CB  ASP A  87      47.992   3.333  14.017  1.00 10.81           C
ATOM   1447  CG  ASP A  87      47.214   2.596  12.920  1.00 14.28           C
ATOM   1448  OD1 ASP A  87      47.788   1.663  12.319  1.00 18.06           O
ATOM   1449  OD2 ASP A  87      46.073   3.008  12.625  1.00 10.77           O1-
ATOM   1450  H   ASP A  87      45.312   3.408  15.542  1.00 15.55           H
ATOM   1451  HA  ASP A  87      47.878   4.747  15.618  1.00 11.78           H
ATOM   1452  HB2 ASP A  87      48.745   3.956  13.540  1.00 12.94           H
ATOM   1453  HB3 ASP A  87      48.578   2.601  14.574  1.00 12.94           H
ATOM   1454  N   ASP A  88      46.890   6.054  13.364  1.00 11.75           N
ATOM   1455  CA  ASP A  88      46.161   7.168  12.760  1.00 14.49           C
ATOM   1456  C   ASP A  88      44.966   6.676  11.915  1.00 12.38           C
ATOM   1457  O   ASP A  88      44.085   7.472  11.602  1.00 15.61           O
ATOM   1458  CB  ASP A  88      47.126   8.013  11.920  1.00 18.04           C
ATOM   1459  CG  ASP A  88      46.546   9.400  11.635  1.00 22.86           C
ATOM   1460  OD1 ASP A  88      46.610   9.799  10.452  1.00 27.43           O
ATOM   1461  OD2 ASP A  88      46.056  10.033  12.601  1.00 30.68           O1-
ATOM   1462  H   ASP A  88      47.841   5.884  13.068  1.00 14.07           H
ATOM   1463  HA  ASP A  88      45.774   7.780  13.574  1.00 17.36           H
ATOM   1464  HB2 ASP A  88      48.035   8.161  12.507  1.00 21.62           H
ATOM   1465  HB3 ASP A  88      47.385   7.496  10.995  1.00 21.62           H
ATOM   1466  N   ASN A  89      44.910   5.387  11.543  1.00 10.67           N
ATOM   1467  CA  ASN A  89      43.878   4.816  10.693  1.00 12.98           C
ATOM   1468  C   ASN A  89      42.913   3.892  11.416  1.00  9.95           C
ATOM   1469  O   ASN A  89      41.963   3.473  10.772  1.00  7.97           O
ATOM   1470  CB  ASN A  89      44.519   4.054   9.528  1.00 15.88           C
ATOM   1471  CG  ASN A  89      45.297   4.970   8.588  1.00 18.45           C
ATOM   1472  OD1 ASN A  89      44.827   6.039   8.233  1.00 20.17           O
ATOM   1473  ND2 ASN A  89      46.456   4.513   8.124  1.00 22.31           N
ATOM   1474  H   ASN A  89      45.610   4.753  11.897  1.00 12.78           H
ATOM   1475  HA  ASN A  89      43.270   5.620  10.279  1.00 15.54           H
ATOM   1476  HB2 ASN A  89      45.149   3.248   9.907  1.00 19.03           H
ATOM   1477  HB3 ASN A  89      43.706   3.622   8.950  1.00 19.03           H
ATOM   1478 HD21 ASN A  89      46.985   5.077   7.477  1.00 26.75           H
ATOM   1479 HD22 ASN A  89      46.809   3.622   8.444  1.00 26.75           H
ATOM   1480  N   ILE A  90      43.146   3.519  12.678  1.00  8.21           N
ATOM   1481  CA  ILE A  90      42.374   2.486  13.368  1.00  8.16           C
ATOM   1482  C   ILE A  90      42.041   2.996  14.768  1.00 12.55           C
ATOM   1483  O   ILE A  90      42.939   3.314  15.543  1.00 10.58           O
ATOM   1484  CB  ILE A  90      43.105   1.132  13.470  1.00  9.98           C
ATOM   1485  CG1 ILE A  90      43.404   0.558  12.070  1.00 12.13           C
ATOM   1486  CG2 ILE A  90      42.247   0.138  14.284  1.00 12.37           C
ATOM   1487  CD1 ILE A  90      44.341  -0.649  12.099  1.00 14.79           C
ATOM   1488  H   ILE A  90      43.928   3.929  13.170  1.00  9.82           H
ATOM   1489  HA  ILE A  90      41.456   2.306  12.820  1.00  9.77           H
ATOM   1490  HB  ILE A  90      44.050   1.301  13.986  1.00 11.95           H
ATOM   1491 HG12 ILE A  90      42.466   0.265  11.594  1.00 14.53           H
ATOM   1492 HG13 ILE A  90      43.883   1.314  11.448  1.00 14.53           H
ATOM   1493 HG21 ILE A  90      42.740  -0.827  14.356  1.00 14.82           H
ATOM   1494 HG22 ILE A  90      42.102   0.482  15.309  1.00 14.82           H
ATOM   1495 HG23 ILE A  90      41.277   0.019  13.809  1.00 14.82           H
ATOM   1496 HD11 ILE A  90      44.524  -0.978  11.077  1.00 17.72           H
ATOM   1497 HD12 ILE A  90      45.290  -0.363  12.551  1.00 17.72           H
ATOM   1498 HD13 ILE A  90      43.903  -1.481  12.646  1.00 17.72           H
ATOM   1499  N   ILE A  91      40.748   2.990  15.079  1.00  8.10           N
ATOM   1500  CA  ILE A  91      40.203   3.260  16.416  1.00 11.25           C
ATOM   1501  C   ILE A  91      39.359   2.083  16.868  1.00  7.50           C
ATOM   1502  O   ILE A  91      38.557   1.552  16.117  1.00  8.73           O
ATOM   1503  CB  ILE A  91      39.383   4.562  16.373  1.00  9.96           C
ATOM   1504  CG1 ILE A  91      40.321   5.751  16.123  1.00 13.19           C
ATOM   1505  CG2 ILE A  91      38.570   4.732  17.673  1.00 16.44           C
ATOM   1506  CD1 ILE A  91      39.594   7.085  15.994  1.00 18.14           C
ATOM   1507  H   ILE A  91      40.091   2.746  14.354  1.00  9.69           H
ATOM   1508  HA  ILE A  91      41.023   3.392  17.126  1.00 13.48           H
ATOM   1509  HB  ILE A  91      38.692   4.486  15.538  1.00 11.93           H
ATOM   1510 HG12 ILE A  91      41.031   5.819  16.947  1.00 15.80           H
ATOM   1511 HG13 ILE A  91      40.890   5.590  15.212  1.00 15.80           H
ATOM   1512 HG21 ILE A  91      37.989   5.652  17.641  1.00 19.70           H
ATOM   1513 HG22 ILE A  91      37.857   3.918  17.790  1.00 19.70           H
ATOM   1514 HG23 ILE A  91      39.239   4.764  18.535  1.00 19.70           H
ATOM   1515 HD11 ILE A  91      40.301   7.846  15.662  1.00 21.74           H
ATOM   1516 HD12 ILE A  91      38.791   6.983  15.264  1.00 21.74           H
ATOM   1517 HD13 ILE A  91      39.180   7.396  16.950  1.00 21.74           H
ATOM   1518  N   HIS A  92      39.527   1.681  18.126  1.00 12.71           N
ATOM   1519  CA  HIS A  92      38.679   0.737  18.851  1.00 10.07           C
ATOM   1520  C   HIS A  92      37.734   1.502  19.760  1.00 12.14           C
ATOM   1521  O   HIS A  92      38.131   2.501  20.358  1.00 11.86           O
ATOM   1522  CB  HIS A  92      39.576  -0.194  19.701  1.00  9.97           C
ATOM   1523  CG  HIS A  92      40.129  -1.377  18.970  1.00 14.94           C
ATOM   1524  ND1 HIS A  92      40.126  -1.520  17.602  1.00 23.15           N1+
ATOM   1525  CD2 HIS A  92      40.677  -2.514  19.503  1.00 12.64           C
ATOM   1526  CE1 HIS A  92      40.652  -2.715  17.309  1.00 16.71           C
ATOM   1527  NE2 HIS A  92      40.989  -3.343  18.448  1.00 21.82           N
ATOM   1528  H   HIS A  92      40.202   2.188  18.681  1.00 15.22           H
ATOM   1529  HA  HIS A  92      38.075   0.136  18.170  1.00 12.06           H
ATOM   1530  HB2 HIS A  92      38.982  -0.585  20.524  1.00 11.93           H
ATOM   1531  HB3 HIS A  92      40.396   0.373  20.141  1.00 11.93           H
ATOM   1532  HD1 HIS A  92      39.805  -0.827  16.939  1.00 27.75           H
ATOM   1533  HD2 HIS A  92      40.805  -2.768  20.534  1.00 15.14           H
ATOM   1534  HE1 HIS A  92      40.829  -3.059  16.305  1.00 20.02           H
ATOM   1535  HE2 HIS A  92      41.445  -4.243  18.520  1.00 26.16           H
ATOM   1536  N   ALA A  93      36.486   1.060  19.847  1.00 11.00           N
ATOM   1537  CA  ALA A  93      35.489   1.693  20.707  1.00 13.57           C
ATOM   1538  C   ALA A  93      34.351   0.732  21.020  1.00 11.05           C
ATOM   1539  O   ALA A  93      34.162  -0.250  20.313  1.00  9.90           O
ATOM   1540  CB  ALA A  93      34.961   2.984  20.047  1.00 15.01           C
ATOM   1541  H   ALA A  93      36.202   0.255  19.306  1.00 13.17           H
ATOM   1542  HA  ALA A  93      35.963   1.944  21.656  1.00 16.26           H
ATOM   1543  HB1 ALA A  93      34.205   3.448  20.678  1.00 17.98           H
ATOM   1544  HB2 ALA A  93      35.775   3.695  19.913  1.00 17.98           H
ATOM   1545  HB3 ALA A  93      34.532   2.753  19.075  1.00 17.98           H
ATOM   1546  N   SER A  94      33.602   0.995  22.100  1.00 10.59           N
ATOM   1547  CA  SER A  94      32.434   0.203  22.466  1.00 13.15           C
ATOM   1548  C   SER A  94      31.105   0.880  22.145  1.00 12.56           C
ATOM   1549  O   SER A  94      30.061   0.287  22.379  1.00 14.13           O
ATOM   1550  CB  SER A  94      32.517  -0.211  23.939  1.00 18.12           C
ATOM   1551  OG  SER A  94      32.456   0.958  24.728  1.00 22.03           O
ATOM   1552  H   SER A  94      33.846   1.780  22.694  1.00 12.67           H
ATOM   1553  HA  SER A  94      32.425  -0.715  21.884  1.00 15.75           H
ATOM   1554  HB2 SER A  94      31.694  -0.880  24.189  1.00 21.72           H
ATOM   1555  HB3 SER A  94      33.453  -0.734  24.117  1.00 21.72           H
ATOM   1556  HG  SER A  94      32.795   0.752  25.602  1.00 26.41           H
ATOM   1557  N   SER A  95      31.131   2.124  21.659  1.00 10.75           N
ATOM   1558  CA  SER A  95      29.944   2.766  21.159  1.00 13.18           C
ATOM   1559  C   SER A  95      30.298   3.781  20.089  1.00 11.25           C
ATOM   1560  O   SER A  95      31.390   4.350  20.067  1.00 11.13           O
ATOM   1561  CB  SER A  95      29.149   3.395  22.314  1.00 19.69           C
ATOM   1562  OG  SER A  95      29.747   4.587  22.738  1.00 17.28           O
ATOM   1563  H   SER A  95      32.014   2.598  21.538  1.00 12.88           H
ATOM   1564  HA  SER A  95      29.323   1.999  20.702  1.00 15.78           H
ATOM   1565  HB2 SER A  95      28.132   3.598  21.978  1.00 23.60           H
ATOM   1566  HB3 SER A  95      29.108   2.701  23.154  1.00 23.60           H
ATOM   1567  HG  SER A  95      29.252   4.914  23.493  1.00 20.71           H
ATOM   1568  N   ILE A  96      29.352   3.995  19.173  1.00 13.25           N
ATOM   1569  CA  ILE A  96      29.547   4.952  18.098  1.00  9.44           C
ATOM   1570  C   ILE A  96      29.884   6.339  18.654  1.00 11.62           C
ATOM   1571  O   ILE A  96      30.834   6.982  18.209  1.00 12.46           O
ATOM   1572  CB  ILE A  96      28.329   4.950  17.145  1.00 22.88           C
ATOM   1573  CG1 ILE A  96      28.541   6.041  16.074  1.00 22.20           C
ATOM   1574  CG2 ILE A  96      26.962   5.148  17.836  1.00 19.62           C
ATOM   1575  CD1 ILE A  96      27.644   5.846  14.850  1.00 24.29           C
ATOM   1576  H   ILE A  96      28.468   3.506  19.236  1.00 15.87           H
ATOM   1577  HA  ILE A  96      30.409   4.606  17.523  1.00 11.30           H
ATOM   1578  HB  ILE A  96      28.310   3.980  16.644  1.00 27.43           H
ATOM   1579 HG12 ILE A  96      28.337   7.023  16.504  1.00 26.61           H
ATOM   1580 HG13 ILE A  96      29.579   6.037  15.744  1.00 26.61           H
ATOM   1581 HG21 ILE A  96      26.160   5.043  17.109  1.00 23.51           H
ATOM   1582 HG22 ILE A  96      26.805   4.394  18.604  1.00 23.51           H
ATOM   1583 HG23 ILE A  96      26.898   6.138  18.285  1.00 23.51           H
ATOM   1584 HD11 ILE A  96      27.934   6.558  14.078  1.00 29.12           H
ATOM   1585 HD12 ILE A  96      27.763   4.835  14.459  1.00 29.12           H
ATOM   1586 HD13 ILE A  96      26.601   6.021  15.108  1.00 29.12           H
ATOM   1587  N   GLU A  97      29.112   6.835  19.635  1.00 13.95           N
ATOM   1588  CA  GLU A  97      29.295   8.210  20.045  1.00 13.20           C
ATOM   1589  C   GLU A  97      30.631   8.410  20.787  1.00 12.94           C
ATOM   1590  O   GLU A  97      31.319   9.405  20.549  1.00 15.19           O
ATOM   1591  CB  GLU A  97      28.031   8.714  20.748  1.00 15.33           C
ATOM   1592  CG  GLU A  97      28.042  10.231  20.820  1.00 26.00           C
ATOM   1593  CD  GLU A  97      26.717  10.853  21.268  1.00 18.61           C
ATOM   1594  OE1 GLU A  97      25.690  10.140  21.355  1.00 16.17           O
ATOM   1595  OE2 GLU A  97      26.769  12.073  21.502  1.00 21.77           O1-
ATOM   1596  H   GLU A  97      28.340   6.302  20.009  1.00 16.71           H
ATOM   1597  HA  GLU A  97      29.369   8.794  19.125  1.00 15.81           H
ATOM   1598  HB2 GLU A  97      27.157   8.390  20.180  1.00 18.36           H
ATOM   1599  HB3 GLU A  97      27.982   8.307  21.759  1.00 18.36           H
ATOM   1600  HG2 GLU A  97      28.853  10.590  21.456  1.00 31.18           H
ATOM   1601  HG3 GLU A  97      28.259  10.641  19.831  1.00 31.18           H
ATOM   1602  N   SER A  98      31.043   7.437  21.613  1.00 10.95           N
ATOM   1603  CA  SER A  98      32.368   7.447  22.233  1.00 17.47           C
ATOM   1604  C   SER A  98      33.480   7.479  21.200  1.00 15.00           C
ATOM   1605  O   SER A  98      34.448   8.212  21.396  1.00 13.70           O
ATOM   1606  CB  SER A  98      32.558   6.263  23.197  1.00 23.43           C
ATOM   1607  OG  SER A  98      31.705   6.453  24.311  0.56 19.52           O
ATOM   1608  H   SER A  98      30.485   6.599  21.704  1.00 13.11           H
ATOM   1609  HA  SER A  98      32.463   8.368  22.810  1.00 20.94           H
ATOM   1610  HB2 SER A  98      32.331   5.316  22.704  1.00 28.09           H
ATOM   1611  HB3 SER A  98      33.592   6.241  23.538  1.00 28.09           H
ATOM   1612  HG  SER A  98      30.800   6.299  24.031  1.00 23.40           H
ATOM   1613  N   SER A  99      33.342   6.699  20.109  1.00 14.68           N
ATOM   1614  CA  SER A  99      34.366   6.615  19.060  1.00 12.02           C
ATOM   1615  C   SER A  99      34.595   7.990  18.402  1.00 19.62           C
ATOM   1616  O   SER A  99      35.719   8.364  18.074  1.00 15.78           O
ATOM   1617  CB  SER A  99      33.975   5.564  18.005  1.00 13.10           C
ATOM   1618  OG  SER A  99      33.093   6.036  16.991  1.00 14.42           O
ATOM   1619  H   SER A  99      32.513   6.127  20.013  1.00 17.58           H
ATOM   1620  HA  SER A  99      35.289   6.290  19.540  1.00 14.40           H
ATOM   1621  HB2 SER A  99      34.889   5.221  17.521  1.00 15.70           H
ATOM   1622  HB3 SER A  99      33.504   4.712  18.492  1.00 15.70           H
ATOM   1623  HG  SER A  99      32.247   6.253  17.395  1.00 17.28           H
ATOM   1624  N   LEU A 100      33.500   8.733  18.193  1.00 15.15           N
ATOM   1625  CA  LEU A 100      33.535   9.985  17.451  1.00 19.83           C
ATOM   1626  C   LEU A 100      34.150  11.118  18.294  1.00 18.73           C
ATOM   1627  O   LEU A 100      34.677  12.077  17.742  1.00 15.22           O
ATOM   1628  CB  LEU A 100      32.126  10.249  16.898  1.00 15.14           C
ATOM   1629  CG  LEU A 100      31.763   9.279  15.748  1.00 22.64           C
ATOM   1630  CD1 LEU A 100      30.259   9.323  15.484  1.00 27.61           C
ATOM   1631  CD2 LEU A 100      32.563   9.549  14.465  1.00 30.19           C
ATOM   1632  H   LEU A 100      32.600   8.386  18.493  1.00 18.15           H
ATOM   1633  HA  LEU A 100      34.208   9.850  16.606  1.00 23.77           H
ATOM   1634  HB2 LEU A 100      31.410  10.095  17.705  1.00 18.14           H
ATOM   1635  HB3 LEU A 100      32.046  11.282  16.556  1.00 18.14           H
ATOM   1636  HG  LEU A 100      31.999   8.262  16.055  1.00 27.14           H
ATOM   1637 HD11 LEU A 100      29.995   8.583  14.728  1.00 33.11           H
ATOM   1638 HD12 LEU A 100      29.717   9.099  16.403  1.00 33.11           H
ATOM   1639 HD13 LEU A 100      29.970  10.306  15.139  1.00 33.11           H
ATOM   1640 HD21 LEU A 100      32.257   8.847  13.691  1.00 36.20           H
ATOM   1641 HD22 LEU A 100      32.386  10.569  14.122  1.00 36.20           H
ATOM   1642 HD23 LEU A 100      33.628   9.402  14.633  1.00 36.20           H
ATOM   1643  N   ASN A 101      34.212  10.973  19.623  1.00 17.71           N
ATOM   1644  CA  ASN A 101      34.988  11.883  20.460  1.00 19.41           C
ATOM   1645  C   ASN A 101      36.506  11.782  20.255  1.00 26.67           C
ATOM   1646  O   ASN A 101      37.210  12.741  20.558  1.00 27.90           O
ATOM   1647  CB  ASN A 101      34.550  11.713  21.926  1.00 22.94           C
ATOM   1648  CG  ASN A 101      33.078  12.112  22.151  1.00 31.10           C
ATOM   1649  OD1 ASN A 101      32.588  13.087  21.585  1.00 39.91           O
ATOM   1650  ND2 ASN A 101      32.375  11.419  23.050  1.00 39.49           N
ATOM   1651  H   ASN A 101      33.808  10.154  20.051  1.00 21.23           H
ATOM   1652  HA  ASN A 101      34.725  12.900  20.164  1.00 23.26           H
ATOM   1653  HB2 ASN A 101      34.737  10.697  22.274  1.00 27.50           H
ATOM   1654  HB3 ASN A 101      35.159  12.402  22.513  1.00 27.50           H
ATOM   1655 HD21 ASN A 101      31.418  11.683  23.235  1.00 47.36           H
ATOM   1656 HD22 ASN A 101      32.791  10.631  23.522  1.00 47.36           H
ATOM   1657  N   LEU A 102      37.017  10.654  19.744  1.00 24.41           N
ATOM   1658  CA  LEU A 102      38.439  10.468  19.427  1.00 26.82           C
ATOM   1659  C   LEU A 102      38.858  11.032  18.061  1.00 35.26           C
ATOM   1660  O   LEU A 102      40.058  11.027  17.783  1.00 32.51           O
ATOM   1661  CB  LEU A 102      38.846   8.989  19.498  1.00 27.13           C
ATOM   1662  CG  LEU A 102      39.020   8.298  20.865  1.00 23.28           C
ATOM   1663  CD1 LEU A 102      39.156   9.245  22.060  1.00 29.37           C
ATOM   1664  CD2 LEU A 102      37.966   7.210  21.061  1.00 30.58           C
ATOM   1665  H   LEU A 102      36.385   9.903  19.503  1.00 29.27           H
ATOM   1666  HA  LEU A 102      39.027  11.014  20.164  1.00 32.15           H
ATOM   1667  HB2 LEU A 102      38.158   8.414  18.881  1.00 32.53           H
ATOM   1668  HB3 LEU A 102      39.817   8.893  19.011  1.00 32.53           H
ATOM   1669  HG  LEU A 102      39.968   7.762  20.830  1.00 27.90           H
ATOM   1670 HD11 LEU A 102      39.400   8.669  22.954  1.00 35.22           H
ATOM   1671 HD12 LEU A 102      39.962   9.957  21.879  1.00 35.22           H
ATOM   1672 HD13 LEU A 102      38.220   9.780  22.223  1.00 35.22           H
ATOM   1673 HD21 LEU A 102      38.246   6.601  21.916  1.00 36.67           H
ATOM   1674 HD22 LEU A 102      36.993   7.670  21.229  1.00 36.67           H
ATOM   1675 HD23 LEU A 102      37.918   6.562  20.186  1.00 36.67           H
ATOM   1676  N   VAL A 103      37.913  11.473  17.209  1.00 30.47           N
ATOM   1677  CA  VAL A 103      38.229  11.924  15.844  1.00 34.12           C
ATOM   1678  C   VAL A 103      38.173  13.449  15.712  1.00 24.63           C
ATOM   1679  O   VAL A 103      37.279  14.124  16.236  1.00 30.10           O
ATOM   1680  CB  VAL A 103      37.382  11.219  14.750  1.00 31.65           C
ATOM   1681  CG1 VAL A 103      37.149   9.736  15.084  1.00 28.66           C
ATOM   1682  CG2 VAL A 103      36.024  11.862  14.445  1.00 33.34           C
ATOM   1683  H   VAL A 103      36.946  11.471  17.499  1.00 36.53           H
ATOM   1684  HA  VAL A 103      39.256  11.630  15.619  1.00 40.91           H
ATOM   1685  HB  VAL A 103      37.955  11.255  13.822  1.00 37.95           H
ATOM   1686 HG11 VAL A 103      36.717   9.229  14.223  1.00 34.36           H
ATOM   1687 HG12 VAL A 103      38.102   9.280  15.340  1.00 34.36           H
ATOM   1688 HG13 VAL A 103      36.468   9.633  15.928  1.00 34.36           H
ATOM   1689 HG21 VAL A 103      35.523  11.299  13.656  1.00 39.97           H
ATOM   1690 HG22 VAL A 103      35.393  11.855  15.331  1.00 39.97           H
ATOM   1691 HG23 VAL A 103      36.152  12.885  14.096  1.00 39.97           H
ATOM   1692  N   SER A 104      39.111  13.945  14.908  1.00 31.36           N
ATOM   1693  CA  SER A 104      39.116  15.274  14.299  1.00 27.56           C
ATOM   1694  C   SER A 104      39.504  15.162  12.804  1.00 23.73           C
ATOM   1695  O   SER A 104      40.010  14.133  12.345  1.00 23.47           O
ATOM   1696  CB  SER A 104      40.117  16.161  15.052  1.00 39.04           C
ATOM   1697  OG  SER A 104      41.436  15.655  14.900  1.00 43.66           O
ATOM   1698  H   SER A 104      39.822  13.309  14.572  1.00 37.61           H
ATOM   1699  HA  SER A 104      38.124  15.722  14.377  1.00 33.04           H
ATOM   1700  HB2 SER A 104      40.066  17.181  14.671  1.00 46.82           H
ATOM   1701  HB3 SER A 104      39.850  16.167  16.110  1.00 46.82           H
ATOM   1702  HG  SER A 104      42.004  16.067  15.555  1.00 52.37           H
ATOM   1703  N   ASP A 105      39.239  16.224  12.040  1.00 27.74           N
ATOM   1704  CA  ASP A 105      39.569  16.291  10.617  1.00 29.91           C
ATOM   1705  C   ASP A 105      38.870  15.154   9.832  1.00 25.30           C
ATOM   1706  O   ASP A 105      39.423  14.576   8.892  1.00 21.99           O
ATOM   1707  CB  ASP A 105      41.098  16.334  10.427  1.00 36.72           C
ATOM   1708  H   ASP A 105      38.815  17.039  12.456  1.00 33.26           H
ATOM   1709  HA  ASP A 105      39.169  17.234  10.239  1.00 35.87           H
ATOM   1710  HB1 ASP A 105      41.511  17.192  10.959  1.00 44.04           H
ATOM   1711  HB3 ASP A 105      41.341  16.427   9.368  1.00 44.04           H
ATOM   1712  N   VAL A 106      37.605  14.892  10.199  1.00 19.34           N
ATOM   1713  CA  VAL A 106      36.717  13.966   9.503  1.00 16.78           C
ATOM   1714  C   VAL A 106      35.573  14.753   8.864  1.00 17.42           C
ATOM   1715  O   VAL A 106      34.939  15.559   9.529  1.00 17.86           O
ATOM   1716  CB  VAL A 106      36.251  12.837  10.452  1.00 18.04           C
ATOM   1717  CG1 VAL A 106      35.092  12.039   9.851  1.00 14.26           C
ATOM   1718  CG2 VAL A 106      37.419  11.877  10.706  1.00 22.41           C
ATOM   1719  H   VAL A 106      37.211  15.411  10.969  1.00 23.18           H
ATOM   1720  HA  VAL A 106      37.282  13.503   8.709  1.00 20.11           H
ATOM   1721  HB  VAL A 106      35.928  13.252  11.404  1.00 21.62           H
ATOM   1722 HG11 VAL A 106      34.831  11.219  10.519  1.00 17.09           H
ATOM   1723 HG12 VAL A 106      34.212  12.672   9.731  1.00 17.09           H
ATOM   1724 HG13 VAL A 106      35.384  11.638   8.883  1.00 17.09           H
ATOM   1725 HG21 VAL A 106      37.104  11.084  11.382  1.00 26.87           H
ATOM   1726 HG22 VAL A 106      37.756  11.437   9.767  1.00 26.87           H
ATOM   1727 HG23 VAL A 106      38.247  12.415  11.165  1.00 26.87           H
ATOM   1728  N   GLU A 107      35.290  14.503   7.581  1.00 10.82           N
ATOM   1729  CA  GLU A 107      34.179  15.135   6.893  1.00 13.06           C
ATOM   1730  C   GLU A 107      32.879  14.352   7.090  1.00 16.24           C
ATOM   1731  O   GLU A 107      31.972  14.862   7.734  1.00 15.98           O
ATOM   1732  CB  GLU A 107      34.536  15.339   5.418  1.00 12.96           C
ATOM   1733  CG  GLU A 107      33.447  16.121   4.688  1.00 17.94           C
ATOM   1734  CD  GLU A 107      33.910  16.387   3.252  1.00 24.00           C
ATOM   1735  OE1 GLU A 107      33.325  15.800   2.314  1.00 34.63           O
ATOM   1736  OE2 GLU A 107      34.885  17.141   3.112  1.00 31.15           O1-
ATOM   1737  H   GLU A 107      35.829  13.815   7.077  1.00 12.95           H
ATOM   1738  HA  GLU A 107      34.044  16.130   7.316  1.00 15.64           H
ATOM   1739  HB2 GLU A 107      35.471  15.895   5.368  1.00 15.52           H
ATOM   1740  HB3 GLU A 107      34.694  14.378   4.933  1.00 15.52           H
ATOM   1741  HG2 GLU A 107      32.515  15.563   4.695  1.00 21.50           H
ATOM   1742  HG3 GLU A 107      33.345  17.073   5.209  1.00 21.50           H
ATOM   1743  N   ARG A 108      32.769  13.133   6.552  1.00  9.05           N
ATOM   1744  CA  ARG A 108      31.587  12.284   6.741  1.00  7.80           C
ATOM   1745  C   ARG A 108      31.904  10.998   7.477  1.00  9.23           C
ATOM   1746  O   ARG A 108      33.034  10.509   7.454  1.00  9.57           O
ATOM   1747  CB  ARG A 108      31.008  11.912   5.381  1.00 14.68           C
ATOM   1748  CG  ARG A 108      30.346  13.110   4.718  1.00 18.48           C
ATOM   1749  CD  ARG A 108      29.866  12.619   3.371  1.00 21.63           C
ATOM   1750  NE  ARG A 108      29.022  13.619   2.755  1.00 28.30           N
ATOM   1751  CZ  ARG A 108      28.652  13.593   1.482  1.00 24.04           C
ATOM   1752  NH1 ARG A 108      27.746  14.479   1.087  1.00 28.31           N
ATOM   1753  NH2 ARG A 108      29.168  12.711   0.626  1.00 20.66           N1+
ATOM   1754  H   ARG A 108      33.534  12.766   6.004  1.00 10.83           H
ATOM   1755  HA  ARG A 108      30.824  12.811   7.307  1.00  9.33           H
ATOM   1756  HB2 ARG A 108      31.783  11.495   4.741  1.00 17.59           H
ATOM   1757  HB3 ARG A 108      30.242  11.150   5.525  1.00 17.59           H
ATOM   1758  HG2 ARG A 108      29.506  13.463   5.317  1.00 22.14           H
ATOM   1759  HG3 ARG A 108      31.068  13.910   4.572  1.00 22.14           H
ATOM   1760  HD2 ARG A 108      30.748  12.462   2.744  1.00 25.93           H
ATOM   1761  HD3 ARG A 108      29.312  11.684   3.468  1.00 25.93           H
ATOM   1762  HE  ARG A 108      28.597  14.301   3.364  1.00 33.93           H
ATOM   1763 HH11 ARG A 108      27.358  15.139   1.742  1.00 33.95           H
ATOM   1764 HH12 ARG A 108      27.449  14.476   0.122  1.00 33.95           H
ATOM   1765 HH21 ARG A 108      29.872  12.053   0.926  1.00 24.77           H
ATOM   1766 HH22 ARG A 108      28.868  12.721  -0.338  1.00 24.77           H
ATOM   1767  N   VAL A 109      30.850  10.415   8.057  1.00  8.31           N
ATOM   1768  CA  VAL A 109      30.935   9.192   8.849  1.00  9.05           C
ATOM   1769  C   VAL A 109      29.906   8.244   8.251  1.00  7.36           C
ATOM   1770  O   VAL A 109      28.740   8.609   8.094  1.00  8.12           O
ATOM   1771  CB  VAL A 109      30.642   9.476  10.339  1.00  9.09           C
ATOM   1772  CG1 VAL A 109      30.768   8.180  11.166  0.82  9.56           C
ATOM   1773  CG2 VAL A 109      31.580  10.528  10.919  1.00 10.05           C
ATOM   1774  H   VAL A 109      29.944  10.846   7.956  1.00  9.94           H
ATOM   1775  HA  VAL A 109      31.929   8.748   8.768  1.00 10.83           H
ATOM   1776  HB  VAL A 109      29.630   9.862  10.425  1.00 10.88           H
ATOM   1777 HG11 VAL A 109      30.559   8.400  12.211  1.00 11.45           H
ATOM   1778 HG12 VAL A 109      30.048   7.437  10.830  1.00 11.45           H
ATOM   1779 HG13 VAL A 109      31.777   7.776  11.077  1.00 11.45           H
ATOM   1780 HG21 VAL A 109      31.335  10.696  11.964  1.00 12.03           H
ATOM   1781 HG22 VAL A 109      32.613  10.197  10.838  0.35 12.03           H
ATOM   1782 HG23 VAL A 109      31.465  11.476  10.399  1.00 12.03           H
ATOM   1783  N   PHE A 110      30.374   7.063   7.862  1.00  6.45           N
ATOM   1784  CA  PHE A 110      29.573   6.007   7.277  1.00  6.70           C
ATOM   1785  C   PHE A 110      29.579   4.813   8.215  1.00  8.59           C
ATOM   1786  O   PHE A 110      30.655   4.340   8.605  1.00  9.95           O
ATOM   1787  CB  PHE A 110      30.156   5.593   5.923  1.00  8.00           C
ATOM   1788  CG  PHE A 110      30.056   6.670   4.869  1.00  6.10           C
ATOM   1789  CD1 PHE A 110      28.880   6.821   4.110  1.00  7.71           C
ATOM   1790  CD2 PHE A 110      31.158   7.519   4.663  1.00  9.84           C
ATOM   1791  CE1 PHE A 110      28.802   7.841   3.143  1.00 12.45           C
ATOM   1792  CE2 PHE A 110      31.090   8.505   3.665  1.00 12.29           C
ATOM   1793  CZ  PHE A 110      29.902   8.686   2.940  1.00 10.99           C
ATOM   1794  H   PHE A 110      31.357   6.866   7.996  1.00  7.71           H
ATOM   1795  HA  PHE A 110      28.565   6.363   7.111  1.00  8.01           H
ATOM   1796  HB2 PHE A 110      31.201   5.321   6.060  1.00  9.57           H
ATOM   1797  HB3 PHE A 110      29.628   4.709   5.569  1.00  9.57           H
ATOM   1798  HD1 PHE A 110      28.041   6.162   4.261  1.00  9.23           H
ATOM   1799  HD2 PHE A 110      32.052   7.408   5.257  1.00 11.78           H
ATOM   1800  HE1 PHE A 110      27.909   7.967   2.551  1.00 14.91           H
ATOM   1801  HE2 PHE A 110      31.938   9.148   3.479  1.00 14.72           H
ATOM   1802  HZ  PHE A 110      29.854   9.461   2.187  1.00 13.15           H
ATOM   1803  N   ILE A 111      28.417   4.206   8.451  1.00  4.17           N
ATOM   1804  CA  ILE A 111      28.308   2.860   9.022  1.00  6.03           C
ATOM   1805  C   ILE A 111      28.232   1.866   7.867  1.00  8.37           C
ATOM   1806  O   ILE A 111      27.364   1.982   7.015  1.00  6.55           O
ATOM   1807  CB  ILE A 111      27.067   2.756   9.913  1.00  7.39           C
ATOM   1808  CG1 ILE A 111      27.203   3.653  11.168  1.00  6.51           C
ATOM   1809  CG2 ILE A 111      26.799   1.299  10.318  1.00  8.11           C
ATOM   1810  CD1 ILE A 111      25.847   3.902  11.842  1.00 11.34           C
ATOM   1811  H   ILE A 111      27.575   4.609   8.077  1.00  4.97           H
ATOM   1812  HA  ILE A 111      29.188   2.637   9.624  1.00  7.20           H
ATOM   1813  HB  ILE A 111      26.226   3.117   9.322  1.00  8.84           H
ATOM   1814 HG12 ILE A 111      27.883   3.183  11.878  1.00  7.79           H
ATOM   1815 HG13 ILE A 111      27.622   4.619  10.893  1.00  7.79           H
ATOM   1816 HG21 ILE A 111      25.955   1.235  11.003  1.00  9.70           H
ATOM   1817 HG22 ILE A 111      26.546   0.696   9.447  1.00  9.70           H
ATOM   1818 HG23 ILE A 111      27.686   0.879  10.795  1.00  9.70           H
ATOM   1819 HD11 ILE A 111      25.978   4.589  12.678  1.00 13.58           H
ATOM   1820 HD12 ILE A 111      25.160   4.352  11.123  1.00 13.58           H
ATOM   1821 HD13 ILE A 111      25.414   2.976  12.212  1.00 13.58           H
ATOM   1822  N   ILE A 112      29.146   0.895   7.857  1.00  5.77           N
ATOM   1823  CA  ILE A 112      29.345   0.013   6.706  1.00  7.03           C
ATOM   1824  C   ILE A 112      29.028  -1.465   6.952  1.00  9.00           C
ATOM   1825  O   ILE A 112      29.175  -2.273   6.053  1.00  9.88           O
ATOM   1826  CB  ILE A 112      30.769   0.169   6.083  1.00  7.69           C
ATOM   1827  CG1 ILE A 112      31.845  -0.451   6.991  1.00  8.19           C
ATOM   1828  CG2 ILE A 112      31.025   1.629   5.715  1.00  8.25           C
ATOM   1829  CD1 ILE A 112      33.147  -0.752   6.261  1.00  9.89           C
ATOM   1830  H   ILE A 112      29.791   0.852   8.608  1.00  6.90           H
ATOM   1831  HA  ILE A 112      28.627   0.312   5.880  1.00  8.41           H
ATOM   1832  HB  ILE A 112      30.753  -0.430   5.125  1.00  9.20           H
ATOM   1833 HG12 ILE A 112      32.056   0.221   7.844  1.00  9.80           H
ATOM   1834 HG13 ILE A 112      31.462  -1.397   7.426  1.00  9.80           H
ATOM   1835 HG21 ILE A 112      31.953   1.717   5.135  1.00  9.87           H
ATOM   1836 HG22 ILE A 112      30.219   2.032   5.091  1.00  9.87           H
ATOM   1837 HG23 ILE A 112      31.114   2.273   6.596  1.00  9.87           H
ATOM   1838 HD11 ILE A 112      33.891  -1.170   6.942  1.00 11.84           H
ATOM   1839 HD12 ILE A 112      32.981  -1.484   5.458  1.00 11.84           H
ATOM   1840 HD13 ILE A 112      33.569   0.152   5.808  1.00 11.84           H
ATOM   1841  N   GLY A 113      28.538  -1.766   8.173  1.00  7.58           N
ATOM   1842  CA  GLY A 113      27.990  -3.051   8.543  1.00  8.32           C
ATOM   1843  C   GLY A 113      28.674  -3.656   9.772  1.00  8.49           C
ATOM   1844  O   GLY A 113      29.504  -3.029  10.414  1.00  8.06           O
ATOM   1845  H   GLY A 113      28.491  -1.038   8.871  1.00  9.06           H
ATOM   1846  HA2 GLY A 113      26.939  -2.909   8.783  1.00  9.95           H
ATOM   1847  HA3 GLY A 113      28.082  -3.742   7.708  1.00  9.95           H
ATOM   1848  N   GLY A 114      28.335  -4.874  10.153  1.00  7.70           N
ATOM   1849  CA  GLY A 114      27.415  -5.784   9.477  1.00  5.90           C
ATOM   1850  C   GLY A 114      26.010  -5.715  10.056  1.00  7.78           C
ATOM   1851  O   GLY A 114      25.546  -4.662  10.482  1.00  7.90           O
ATOM   1852  H   GLY A 114      28.762  -5.225  11.000  1.00  9.21           H
ATOM   1853  HA2 GLY A 114      27.364  -5.572   8.413  1.00  7.05           H
ATOM   1854  HA3 GLY A 114      27.806  -6.791   9.601  1.00  7.05           H
ATOM   1855  N   ALA A 115      25.288  -6.844  10.018  1.00 10.22           N
ATOM   1856  CA  ALA A 115      23.849  -6.883  10.278  1.00  9.73           C
ATOM   1857  C   ALA A 115      23.458  -6.434  11.676  1.00 10.75           C
ATOM   1858  O   ALA A 115      22.518  -5.646  11.823  1.00  9.76           O
ATOM   1859  CB  ALA A 115      23.371  -8.297  10.034  1.00 10.93           C
ATOM   1860  H   ALA A 115      25.730  -7.693   9.694  1.00 12.23           H
ATOM   1861  HA  ALA A 115      23.360  -6.232   9.557  1.00 11.65           H
ATOM   1862  HB1 ALA A 115      22.281  -8.326  10.050  1.00 13.09           H
ATOM   1863  HB2 ALA A 115      23.749  -8.594   9.062  1.00 13.09           H
ATOM   1864  HB3 ALA A 115      23.766  -8.977  10.788  1.00 13.09           H
ATOM   1865  N   GLU A 116      24.184  -6.888  12.701  1.00 11.96           N
ATOM   1866  CA  GLU A 116      23.863  -6.502  14.065  1.00 11.10           C
ATOM   1867  C   GLU A 116      24.058  -4.991  14.246  1.00 11.65           C
ATOM   1868  O   GLU A 116      23.188  -4.307  14.795  1.00 11.00           O
ATOM   1869  CB  GLU A 116      24.668  -7.349  15.058  1.00 11.51           C
ATOM   1870  CG  GLU A 116      24.268  -7.035  16.507  1.00 20.09           C
ATOM   1871  CD  GLU A 116      24.983  -7.903  17.544  1.00 26.57           C
ATOM   1872  OE1 GLU A 116      24.773  -7.640  18.743  1.00 33.28           O
ATOM   1873  OE2 GLU A 116      25.756  -8.804  17.153  1.00 26.21           O1-
ATOM   1874  H   GLU A 116      25.003  -7.461  12.536  1.00 14.32           H
ATOM   1875  HA  GLU A 116      22.811  -6.739  14.227  1.00 13.30           H
ATOM   1876  HB2 GLU A 116      24.477  -8.404  14.860  1.00 13.78           H
ATOM   1877  HB3 GLU A 116      25.728  -7.155  14.921  1.00 13.78           H
ATOM   1878  HG2 GLU A 116      24.446  -5.987  16.749  1.00 24.08           H
ATOM   1879  HG3 GLU A 116      23.193  -7.166  16.637  1.00 24.08           H
ATOM   1880  N   ILE A 117      25.162  -4.452  13.727  1.00 10.65           N
ATOM   1881  CA  ILE A 117      25.453  -3.023  13.754  1.00 11.43           C
ATOM   1882  C   ILE A 117      24.347  -2.240  13.047  1.00  8.89           C
ATOM   1883  O   ILE A 117      23.839  -1.275  13.598  1.00  9.64           O
ATOM   1884  CB  ILE A 117      26.843  -2.785  13.151  1.00 12.06           C
ATOM   1885  CG1 ILE A 117      27.947  -3.350  14.068  1.00 11.03           C
ATOM   1886  CG2 ILE A 117      27.051  -1.318  12.778  1.00 11.81           C
ATOM   1887  CD1 ILE A 117      28.223  -2.549  15.338  1.00 18.80           C
ATOM   1888  H   ILE A 117      25.818  -5.059  13.246  1.00 12.76           H
ATOM   1889  HA  ILE A 117      25.467  -2.699  14.795  1.00 13.69           H
ATOM   1890  HB  ILE A 117      26.894  -3.343  12.217  1.00 14.45           H
ATOM   1891 HG12 ILE A 117      27.730  -4.381  14.346  1.00 13.20           H
ATOM   1892 HG13 ILE A 117      28.856  -3.354  13.484  1.00 13.20           H
ATOM   1893 HG21 ILE A 117      28.077  -1.172  12.434  1.00 14.15           H
ATOM   1894 HG22 ILE A 117      26.384  -1.040  11.963  1.00 14.15           H
ATOM   1895 HG23 ILE A 117      26.862  -0.683  13.640  1.00 14.15           H
ATOM   1896 HD11 ILE A 117      29.012  -3.041  15.907  1.00 22.54           H
ATOM   1897 HD12 ILE A 117      28.563  -1.556  15.061  1.00 22.54           H
ATOM   1898 HD13 ILE A 117      27.331  -2.469  15.954  1.00 22.54           H
ATOM   1899  N   TYR A 118      23.936  -2.672  11.861  1.00  9.53           N
ATOM   1900  CA  TYR A 118      22.938  -1.951  11.085  1.00 10.44           C
ATOM   1901  C   TYR A 118      21.592  -1.881  11.850  1.00  8.15           C
ATOM   1902  O   TYR A 118      20.979  -0.838  11.952  1.00 11.38           O
ATOM   1903  CB  TYR A 118      22.636  -2.642   9.739  1.00  7.05           C
ATOM   1904  CG  TYR A 118      23.677  -2.472   8.678  1.00  7.41           C
ATOM   1905  CD1 TYR A 118      24.285  -1.246   8.391  1.00  9.13           C
ATOM   1906  CD2 TYR A 118      23.973  -3.619   7.905  1.00  8.14           C
ATOM   1907  CE1 TYR A 118      25.156  -1.143   7.298  1.00  8.86           C
ATOM   1908  CE2 TYR A 118      24.768  -3.529   6.785  1.00  7.71           C
ATOM   1909  CZ  TYR A 118      25.355  -2.278   6.504  1.00  8.88           C
ATOM   1910  OH  TYR A 118      26.151  -2.249   5.404  1.00  7.21           O
ATOM   1911  H   TYR A 118      24.349  -3.510  11.500  1.00 11.41           H
ATOM   1912  HA  TYR A 118      23.273  -0.892  10.904  1.00 12.50           H
ATOM   1913  HB2 TYR A 118      22.470  -3.729   9.919  1.00  8.43           H
ATOM   1914  HB3 TYR A 118      21.682  -2.267   9.330  1.00  8.43           H
ATOM   1915  HD1 TYR A 118      24.106  -0.373   9.012  1.00 10.93           H
ATOM   1916  HD2 TYR A 118      23.537  -4.581   8.179  1.00  9.74           H
ATOM   1917  HE1 TYR A 118      25.674  -0.220   7.076  1.00 10.60           H
ATOM   1918  HE2 TYR A 118      25.025  -4.393   6.172  1.00  9.23           H
ATOM   1919  HH  TYR A 118      26.416  -1.310   5.150  1.00  8.62           H
ATOM   1920  N   ASN A 119      21.166  -3.044  12.362  1.00 11.44           N
ATOM   1921  CA  ASN A 119      19.855  -3.259  12.960  1.00 11.05           C
ATOM   1922  C   ASN A 119      19.705  -2.608  14.344  1.00 12.48           C
ATOM   1923  O   ASN A 119      18.588  -2.291  14.742  1.00 15.43           O
ATOM   1924  CB  ASN A 119      19.578  -4.749  12.994  1.00 10.15           C
ATOM   1925  CG  ASN A 119      19.305  -5.289  11.594  1.00 15.88           C
ATOM   1926  OD1 ASN A 119      18.822  -4.584  10.707  1.00 14.15           O
ATOM   1927  ND2 ASN A 119      19.512  -6.585  11.430  1.00 15.63           N
ATOM   1928  H   ASN A 119      21.766  -3.854  12.273  1.00 13.70           H
ATOM   1929  HA  ASN A 119      19.117  -2.781  12.312  1.00 13.24           H
ATOM   1930  HB2 ASN A 119      20.408  -5.283  13.459  1.00 12.15           H
ATOM   1931  HB3 ASN A 119      18.690  -4.903  13.600  1.00 12.15           H
ATOM   1932 HD21 ASN A 119      19.304  -7.024  10.546  1.00 18.72           H
ATOM   1933 HD22 ASN A 119      19.909  -7.120  12.188  1.00 18.72           H
ATOM   1934  N   GLU A 120      20.811  -2.391  15.038  1.00 12.89           N
ATOM   1935  CA  GLU A 120      20.880  -1.610  16.261  1.00 12.48           C
ATOM   1936  C   GLU A 120      20.931  -0.108  15.961  1.00 14.89           C
ATOM   1937  O   GLU A 120      20.156   0.656  16.538  1.00 15.40           O
ATOM   1938  CB  GLU A 120      22.139  -2.011  17.037  1.00 19.50           C
ATOM   1939  CG  GLU A 120      21.933  -1.973  18.545  1.00 38.53           C
ATOM   1940  CD  GLU A 120      21.646  -3.404  18.994  1.00 53.23           C
ATOM   1941  OE1 GLU A 120      22.628  -4.055  19.428  1.00 49.39           O
ATOM   1942  OE2 GLU A 120      20.460  -3.800  18.896  1.00 49.59           O1-
ATOM   1943  H   GLU A 120      21.680  -2.792  14.709  1.00 15.43           H
ATOM   1944  HA  GLU A 120      20.001  -1.834  16.866  1.00 14.95           H
ATOM   1945  HB2 GLU A 120      22.430  -3.021  16.757  1.00 23.37           H
ATOM   1946  HB3 GLU A 120      22.974  -1.357  16.782  1.00 23.37           H
ATOM   1947  HG2 GLU A 120      22.851  -1.603  19.001  1.00 46.21           H
ATOM   1948  HG3 GLU A 120      21.086  -1.323  18.776  1.00 46.21           H
ATOM   1949  N   LEU A 121      21.866   0.335  15.089  1.00 12.57           N
ATOM   1950  CA  LEU A 121      22.208   1.736  14.943  1.00 11.53           C
ATOM   1951  C   LEU A 121      21.222   2.508  14.074  1.00 11.38           C
ATOM   1952  O   LEU A 121      21.184   3.736  14.140  1.00 11.54           O
ATOM   1953  CB  LEU A 121      23.670   1.914  14.519  1.00 15.05           C
ATOM   1954  CG  LEU A 121      24.701   1.445  15.567  0.99 12.58           C
ATOM   1955  CD1 LEU A 121      26.111   1.743  15.038  0.79 15.89           C
ATOM   1956  CD2 LEU A 121      24.519   2.147  16.917  0.81 14.96           C
ATOM   1957  H   LEU A 121      22.448  -0.339  14.608  1.00 15.06           H
ATOM   1958  HA  LEU A 121      22.109   2.191  15.927  1.00 13.81           H
ATOM   1959  HB2 LEU A 121      23.838   1.373  13.588  1.00 18.03           H
ATOM   1960  HB3 LEU A 121      23.844   2.972  14.313  1.00 18.03           H
ATOM   1961  HG  LEU A 121      24.594   0.370  15.724  1.00 15.07           H
ATOM   1962 HD11 LEU A 121      26.857   1.255  15.669  0.59 19.04           H
ATOM   1963 HD12 LEU A 121      26.209   1.374  14.018  1.00 19.04           H
ATOM   1964 HD13 LEU A 121      26.298   2.818  15.025  1.00 19.04           H
ATOM   1965 HD21 LEU A 121      25.375   1.932  17.556  0.00 17.92           H
ATOM   1966 HD22 LEU A 121      24.448   3.226  16.777  0.66 17.92           H
ATOM   1967 HD23 LEU A 121      23.624   1.783  17.422  0.00 17.92           H
ATOM   1968  N   ILE A 122      20.360   1.804  13.334  1.00 10.61           N
ATOM   1969  CA  ILE A 122      19.262   2.425  12.604  1.00 15.43           C
ATOM   1970  C   ILE A 122      18.346   3.218  13.557  1.00 11.19           C
ATOM   1971  O   ILE A 122      17.723   4.170  13.097  1.00 12.87           O
ATOM   1972  CB  ILE A 122      18.510   1.336  11.810  1.00 12.44           C
ATOM   1973  CG1 ILE A 122      17.405   1.855  10.893  1.00 17.02           C
ATOM   1974  CG2 ILE A 122      17.842   0.310  12.735  1.00  8.29           C
ATOM   1975  CD1 ILE A 122      17.903   2.765   9.793  1.00 13.23           C
ATOM   1976  H   ILE A 122      20.424   0.794  13.323  1.00 12.71           H
ATOM   1977  HA  ILE A 122      19.700   3.129  11.896  1.00 18.49           H
ATOM   1978  HB  ILE A 122      19.229   0.816  11.180  1.00 14.90           H
ATOM   1979 HG12 ILE A 122      16.923   1.003  10.412  1.00 20.40           H
ATOM   1980 HG13 ILE A 122      16.642   2.378  11.470  1.00 20.40           H
ATOM   1981 HG21 ILE A 122      17.430  -0.508  12.146  1.00  9.92           H
ATOM   1982 HG22 ILE A 122      18.578  -0.105  13.417  1.00  9.92           H
ATOM   1983 HG23 ILE A 122      17.030   0.767  13.294  1.00  9.92           H
ATOM   1984 HD11 ILE A 122      17.063   3.042   9.154  1.00 15.85           H
ATOM   1985 HD12 ILE A 122      18.342   3.668  10.213  1.00 15.85           H
ATOM   1986 HD13 ILE A 122      18.641   2.234   9.190  1.00 15.85           H
ATOM   1987  N   ASN A 123      18.244   2.819  14.840  1.00 11.81           N
ATOM   1988  CA  ASN A 123      17.401   3.530  15.803  1.00 13.99           C
ATOM   1989  C   ASN A 123      18.174   4.587  16.598  1.00 15.33           C
ATOM   1990  O   ASN A 123      17.630   5.115  17.564  1.00 14.58           O
ATOM   1991  CB  ASN A 123      16.638   2.547  16.695  1.00 19.96           C
ATOM   1992  CG  ASN A 123      15.702   1.673  15.863  1.00 21.00           C
ATOM   1993  OD1 ASN A 123      14.902   2.174  15.067  1.00 30.92           O
ATOM   1994  ND2 ASN A 123      15.811   0.366  16.054  1.00 31.77           N
ATOM   1995  H   ASN A 123      18.807   2.048  15.176  1.00 14.14           H
ATOM   1996  HA  ASN A 123      16.631   4.078  15.258  1.00 16.76           H
ATOM   1997  HB2 ASN A 123      17.332   1.944  17.286  1.00 23.92           H
ATOM   1998  HB3 ASN A 123      16.009   3.146  17.355  1.00 23.92           H
ATOM   1999 HD21 ASN A 123      15.220  -0.261  15.529  1.00 38.10           H
ATOM   2000 HD22 ASN A 123      16.522   0.007  16.677  1.00 38.10           H
ATOM   2001  N   ASN A 124      19.418   4.889  16.234  1.00 11.91           N
ATOM   2002  CA  ASN A 124      20.201   5.969  16.839  1.00  9.74           C
ATOM   2003  C   ASN A 124      19.928   7.233  16.034  1.00 10.05           C
ATOM   2004  O   ASN A 124      20.095   7.239  14.819  1.00 10.73           O
ATOM   2005  CB  ASN A 124      21.679   5.593  16.854  1.00 12.11           C
ATOM   2006  CG  ASN A 124      22.506   6.570  17.685  1.00 15.63           C
ATOM   2007  OD1 ASN A 124      22.490   7.772  17.461  1.00 14.41           O
ATOM   2008  ND2 ASN A 124      23.271   6.067  18.641  1.00 16.52           N
ATOM   2009  H   ASN A 124      19.817   4.426  15.429  1.00 14.27           H
ATOM   2010  HA  ASN A 124      19.887   6.123  17.872  1.00 11.66           H
ATOM   2011  HB2 ASN A 124      21.806   4.573  17.220  1.00 14.50           H
ATOM   2012  HB3 ASN A 124      22.021   5.665  15.821  1.00 14.50           H
ATOM   2013 HD21 ASN A 124      23.833   6.691  19.205  1.00 19.80           H
ATOM   2014 HD22 ASN A 124      23.278   5.076  18.816  1.00 19.80           H
ATOM   2015  N   SER A 125      19.478   8.305  16.700  1.00 10.40           N
ATOM   2016  CA  SER A 125      19.100   9.544  16.030  1.00 13.89           C
ATOM   2017  C   SER A 125      20.284  10.248  15.349  1.00  8.45           C
ATOM   2018  O   SER A 125      20.023  11.157  14.575  1.00  8.86           O
ATOM   2019  CB  SER A 125      18.381  10.477  17.021  1.00 14.05           C
ATOM   2020  OG  SER A 125      19.265  10.794  18.069  1.00 13.71           O
ATOM   2021  H   SER A 125      19.387   8.260  17.703  1.00 12.45           H
ATOM   2022  HA  SER A 125      18.378   9.296  15.251  1.00 16.64           H
ATOM   2023  HB2 SER A 125      18.062  11.392  16.528  1.00 16.83           H
ATOM   2024  HB3 SER A 125      17.505   9.966  17.425  1.00 16.83           H
ATOM   2025  HG  SER A 125      19.762  11.577  17.802  1.00 16.43           H
ATOM   2026  N   LEU A 126      21.563   9.882  15.606  1.00  7.50           N
ATOM   2027  CA  LEU A 126      22.705  10.393  14.842  1.00 10.50           C
ATOM   2028  C   LEU A 126      22.604   9.988  13.366  1.00  7.68           C
ATOM   2029  O   LEU A 126      23.155  10.681  12.500  1.00  8.24           O
ATOM   2030  CB  LEU A 126      24.059   9.891  15.408  1.00 10.29           C
ATOM   2031  CG  LEU A 126      24.489  10.434  16.785  1.00 16.99           C
ATOM   2032  CD1 LEU A 126      25.803   9.752  17.217  1.00 20.03           C
ATOM   2033  CD2 LEU A 126      24.731  11.943  16.749  1.00 19.27           C
ATOM   2034  H   LEU A 126      21.735   9.153  16.282  1.00  8.97           H
ATOM   2035  HA  LEU A 126      22.690  11.481  14.884  1.00 12.57           H
ATOM   2036  HB2 LEU A 126      24.030   8.802  15.456  1.00 12.32           H
ATOM   2037  HB3 LEU A 126      24.841  10.175  14.712  1.00 12.32           H
ATOM   2038  HG  LEU A 126      23.719  10.215  17.523  1.00 20.36           H
ATOM   2039 HD11 LEU A 126      26.109  10.118  18.198  1.00 24.00           H
ATOM   2040 HD12 LEU A 126      25.657   8.674  17.281  1.00 24.00           H
ATOM   2041 HD13 LEU A 126      26.593   9.966  16.494  1.00 24.00           H
ATOM   2042 HD21 LEU A 126      25.057  12.284  17.730  1.00 23.10           H
ATOM   2043 HD22 LEU A 126      25.505  12.176  16.017  1.00 23.10           H
ATOM   2044 HD23 LEU A 126      23.816  12.474  16.486  1.00 23.10           H
ATOM   2045  N   VAL A 127      21.945   8.858  13.094  1.00  6.96           N
ATOM   2046  CA  VAL A 127      21.814   8.362  11.726  1.00  7.79           C
ATOM   2047  C   VAL A 127      20.760   9.195  11.003  1.00  7.72           C
ATOM   2048  O   VAL A 127      19.594   9.159  11.388  1.00 10.45           O
ATOM   2049  CB  VAL A 127      21.491   6.860  11.705  1.00  7.99           C
ATOM   2050  CG1 VAL A 127      21.347   6.398  10.244  1.00  9.74           C
ATOM   2051  CG2 VAL A 127      22.615   6.065  12.354  1.00 10.39           C
ATOM   2052  H   VAL A 127      21.497   8.336  13.834  1.00  8.33           H
ATOM   2053  HA  VAL A 127      22.777   8.498  11.232  1.00  9.32           H
ATOM   2054  HB  VAL A 127      20.557   6.663  12.234  1.00  9.56           H
ATOM   2055 HG11 VAL A 127      21.151   5.327  10.221  1.00 11.65           H
ATOM   2056 HG12 VAL A 127      20.506   6.895   9.767  1.00 11.65           H
ATOM   2057 HG13 VAL A 127      22.255   6.612   9.683  1.00 11.65           H
ATOM   2058 HG21 VAL A 127      22.377   5.007  12.314  1.00 12.44           H
ATOM   2059 HG22 VAL A 127      23.545   6.234  11.821  1.00 12.44           H
ATOM   2060 HG23 VAL A 127      22.728   6.352  13.396  1.00 12.44           H
ATOM   2061  N   SER A 128      21.175   9.944   9.978  1.00  8.25           N
ATOM   2062  CA  SER A 128      20.332  10.862   9.226  1.00  8.58           C
ATOM   2063  C   SER A 128      20.118  10.431   7.783  1.00  7.89           C
ATOM   2064  O   SER A 128      19.201  10.942   7.156  1.00  7.19           O
ATOM   2065  CB  SER A 128      20.955  12.245   9.248  1.00 12.15           C
ATOM   2066  OG  SER A 128      22.261  12.184   8.714  1.00 12.62           O
ATOM   2067  H   SER A 128      22.166   9.982   9.781  1.00  9.87           H
ATOM   2068  HA  SER A 128      19.354  10.934   9.700  1.00 10.27           H
ATOM   2069  HB2 SER A 128      20.353  12.941   8.666  1.00 14.55           H
ATOM   2070  HB3 SER A 128      21.008  12.586  10.279  1.00 14.55           H
ATOM   2071  HG  SER A 128      22.191  12.120   7.755  1.00 15.11           H
ATOM   2072  N   HIS A 129      20.951   9.543   7.215  1.00  7.32           N
ATOM   2073  CA  HIS A 129      20.887   9.216   5.800  1.00  6.37           C
ATOM   2074  C   HIS A 129      21.090   7.713   5.677  1.00  7.74           C
ATOM   2075  O   HIS A 129      21.989   7.160   6.316  1.00  6.91           O
ATOM   2076  CB  HIS A 129      21.939   9.966   4.967  1.00  6.12           C
ATOM   2077  CG  HIS A 129      21.773  11.456   4.931  1.00 11.16           C
ATOM   2078  ND1 HIS A 129      22.176  12.308   5.950  1.00 11.77           N
ATOM   2079  CD2 HIS A 129      21.203  12.206   3.936  1.00 14.19           C
ATOM   2080  CE1 HIS A 129      21.821  13.545   5.559  1.00 15.02           C
ATOM   2081  NE2 HIS A 129      21.253  13.513   4.348  1.00 13.60           N
ATOM   2082  H   HIS A 129      21.686   9.123   7.764  1.00  8.75           H
ATOM   2083  HA  HIS A 129      19.909   9.474   5.403  1.00  7.62           H
ATOM   2084  HB2 HIS A 129      21.918   9.584   3.947  1.00  7.31           H
ATOM   2085  HB3 HIS A 129      22.930   9.757   5.368  1.00  7.31           H
ATOM   2086  HD2 HIS A 129      20.748  11.856   3.029  1.00 17.00           H
ATOM   2087  HE1 HIS A 129      22.004  14.447   6.126  1.00 18.00           H
ATOM   2088  HE2 HIS A 129      20.904  14.313   3.842  1.00 16.29           H
ATOM   2089  N   LEU A 130      20.314   7.088   4.781  1.00  7.34           N
ATOM   2090  CA  LEU A 130      20.567   5.730   4.344  1.00  6.20           C
ATOM   2091  C   LEU A 130      20.893   5.748   2.858  1.00  8.52           C
ATOM   2092  O   LEU A 130      20.133   6.251   2.038  1.00  8.87           O
ATOM   2093  CB  LEU A 130      19.363   4.816   4.554  1.00  7.31           C
ATOM   2094  CG  LEU A 130      18.619   4.930   5.882  1.00 11.98           C
ATOM   2095  CD1 LEU A 130      17.411   3.988   5.852  1.00 11.31           C
ATOM   2096  CD2 LEU A 130      19.496   4.606   7.087  1.00 10.11           C
ATOM   2097  H   LEU A 130      19.635   7.623   4.262  1.00  8.78           H
ATOM   2098  HA  LEU A 130      21.411   5.305   4.884  1.00  7.42           H
ATOM   2099  HB2 LEU A 130      18.657   4.957   3.740  1.00  8.74           H
ATOM   2100  HB3 LEU A 130      19.732   3.791   4.474  1.00  8.74           H
ATOM   2101  HG  LEU A 130      18.246   5.944   5.983  1.00 14.35           H
ATOM   2102 HD11 LEU A 130      16.827   4.115   6.765  1.00 13.54           H
ATOM   2103 HD12 LEU A 130      16.773   4.210   4.994  1.00 13.54           H
ATOM   2104 HD13 LEU A 130      17.748   2.952   5.792  1.00 13.54           H
ATOM   2105 HD21 LEU A 130      18.919   4.781   7.995  1.00 12.10           H
ATOM   2106 HD22 LEU A 130      19.816   3.563   7.046  1.00 12.10           H
ATOM   2107 HD23 LEU A 130      20.370   5.253   7.114  1.00 12.10           H
ATOM   2108  N   LEU A 131      22.024   5.142   2.519  1.00  4.21           N
ATOM   2109  CA  LEU A 131      22.444   4.887   1.155  1.00  6.94           C
ATOM   2110  C   LEU A 131      22.241   3.400   0.939  1.00  6.54           C
ATOM   2111  O   LEU A 131      23.077   2.592   1.341  1.00  6.91           O
ATOM   2112  CB  LEU A 131      23.899   5.340   0.980  1.00  6.78           C
ATOM   2113  CG  LEU A 131      24.168   6.844   0.875  1.00 11.67           C
ATOM   2114  CD1 LEU A 131      25.694   7.029   0.761  0.74 18.17           C
ATOM   2115  CD2 LEU A 131      23.537   7.451  -0.373  0.80  7.89           C
ATOM   2116  H   LEU A 131      22.579   4.728   3.248  1.00  5.02           H
ATOM   2117  HA  LEU A 131      21.817   5.440   0.464  1.00  8.30           H
ATOM   2118  HB2 LEU A 131      24.471   4.961   1.827  1.00  8.10           H
ATOM   2119  HB3 LEU A 131      24.290   4.847   0.088  1.00  8.10           H
ATOM   2120  HG  LEU A 131      23.808   7.364   1.764  1.00 13.97           H
ATOM   2121 HD11 LEU A 131      25.933   8.089   0.678  0.92 21.77           H
ATOM   2122 HD12 LEU A 131      26.197   6.617   1.638  1.00 21.77           H
ATOM   2123 HD13 LEU A 131      26.064   6.520  -0.130  0.70 21.77           H
ATOM   2124 HD21 LEU A 131      23.840   8.494  -0.467  1.00  9.44           H
ATOM   2125 HD22 LEU A 131      23.859   6.905  -1.259  0.00  9.44           H
ATOM   2126 HD23 LEU A 131      22.453   7.405  -0.305  0.00  9.44           H
ATOM   2127  N   ILE A 132      21.142   3.020   0.285  1.00  7.42           N
ATOM   2128  CA  ILE A 132      20.774   1.626   0.066  1.00  5.47           C
ATOM   2129  C   ILE A 132      20.908   1.307  -1.407  1.00  8.41           C
ATOM   2130  O   ILE A 132      20.205   1.890  -2.230  1.00  8.19           O
ATOM   2131  CB  ILE A 132      19.351   1.308   0.581  1.00  7.55           C
ATOM   2132  CG1 ILE A 132      19.234   1.631   2.083  1.00 11.55           C
ATOM   2133  CG2 ILE A 132      18.995  -0.168   0.297  1.00  9.25           C
ATOM   2134  CD1 ILE A 132      17.806   1.540   2.616  1.00 10.11           C
ATOM   2135  H   ILE A 132      20.531   3.732  -0.092  1.00  8.88           H
ATOM   2136  HA  ILE A 132      21.455   0.983   0.622  1.00  6.54           H
ATOM   2137  HB  ILE A 132      18.641   1.942   0.052  1.00  9.04           H
ATOM   2138 HG12 ILE A 132      19.871   0.951   2.650  1.00 13.83           H
ATOM   2139 HG13 ILE A 132      19.581   2.647   2.263  1.00 13.83           H
ATOM   2140 HG21 ILE A 132      17.989  -0.395   0.644  1.00 11.07           H
ATOM   2141 HG22 ILE A 132      19.018  -0.375  -0.772  1.00 11.07           H
ATOM   2142 HG23 ILE A 132      19.697  -0.831   0.803  1.00 11.07           H
ATOM   2143 HD11 ILE A 132      17.796   1.855   3.658  1.00 12.10           H
ATOM   2144 HD12 ILE A 132      17.155   2.196   2.044  1.00 12.10           H
ATOM   2145 HD13 ILE A 132      17.438   0.517   2.575  1.00 12.10           H
ATOM   2146  N   THR A 133      21.765   0.335  -1.721  1.00  6.55           N
ATOM   2147  CA  THR A 133      21.836  -0.205  -3.084  1.00  7.52           C
ATOM   2148  C   THR A 133      20.760  -1.326  -3.078  1.00 10.52           C
ATOM   2149  O   THR A 133      20.818  -2.302  -2.358  1.00 11.15           O
ATOM   2150  CB  THR A 133      23.203  -0.841  -3.438  1.00  6.08           C
ATOM   2151  OG1 THR A 133      24.144   0.219  -3.386  1.00  8.41           O
ATOM   2152  CG2 THR A 133      23.169  -1.404  -4.878  1.00  8.43           C
ATOM   2153  H   THR A 133      22.298  -0.105  -0.990  1.00  7.83           H
ATOM   2154  HA  THR A 133      21.626   0.589  -3.841  1.00  8.99           H
ATOM   2155  HB  THR A 133      23.484  -1.621  -2.695  1.00  7.27           H
ATOM   2156  HG1 THR A 133      25.100  -0.166  -3.521  1.00 10.06           H
ATOM   2157 HG21 THR A 133      24.188  -1.674  -5.187  1.00 10.09           H
ATOM   2158 HG22 THR A 133      22.552  -2.300  -4.946  1.00 10.09           H
ATOM   2159 HG23 THR A 133      22.807  -0.659  -5.592  1.00 10.09           H
ATOM   2160  N   GLU A 134      19.709  -1.070  -3.861  1.00  9.39           N
ATOM   2161  CA  GLU A 134      18.548  -1.942  -4.008  1.00 10.84           C
ATOM   2162  C   GLU A 134      18.800  -2.906  -5.164  1.00 11.41           C
ATOM   2163  O   GLU A 134      18.812  -2.495  -6.325  1.00 10.42           O
ATOM   2164  CB  GLU A 134      17.272  -1.122  -4.294  1.00 15.17           C
ATOM   2165  CG  GLU A 134      16.808  -0.274  -3.094  1.00 15.68           C
ATOM   2166  CD  GLU A 134      15.411   0.353  -3.262  1.00 21.36           C
ATOM   2167  OE1 GLU A 134      14.807   0.667  -2.224  1.00 19.82           O
ATOM   2168  OE2 GLU A 134      14.946   0.550  -4.409  1.00 18.34           O1-
ATOM   2169  H   GLU A 134      19.724  -0.237  -4.433  1.00 11.24           H
ATOM   2170  HA  GLU A 134      18.400  -2.496  -3.082  1.00 12.98           H
ATOM   2171  HB2 GLU A 134      17.458  -0.459  -5.140  1.00 18.18           H
ATOM   2172  HB3 GLU A 134      16.466  -1.810  -4.562  1.00 18.18           H
ATOM   2173  HG2 GLU A 134      16.814  -0.862  -2.173  1.00 18.79           H
ATOM   2174  HG3 GLU A 134      17.527   0.530  -2.933  1.00 18.79           H
ATOM   2175  N   ILE A 135      18.971  -4.183  -4.826  1.00 10.71           N
ATOM   2176  CA  ILE A 135      19.291  -5.249  -5.752  1.00 13.11           C
ATOM   2177  C   ILE A 135      18.006  -6.019  -6.066  1.00 15.79           C
ATOM   2178  O   ILE A 135      17.212  -6.318  -5.174  1.00 16.41           O
ATOM   2179  CB  ILE A 135      20.416  -6.132  -5.172  1.00 12.78           C
ATOM   2180  CG1 ILE A 135      21.671  -5.328  -4.772  1.00 11.34           C
ATOM   2181  CG2 ILE A 135      20.767  -7.190  -6.241  1.00 15.19           C
ATOM   2182  CD1 ILE A 135      22.593  -6.141  -3.862  1.00 14.82           C
ATOM   2183  H   ILE A 135      18.948  -4.431  -3.847  1.00 12.82           H
ATOM   2184  HA  ILE A 135      19.663  -4.814  -6.680  1.00 15.70           H
ATOM   2185  HB  ILE A 135      20.043  -6.651  -4.293  1.00 15.31           H
ATOM   2186 HG12 ILE A 135      22.209  -4.993  -5.657  1.00 13.58           H
ATOM   2187 HG13 ILE A 135      21.389  -4.445  -4.202  1.00 13.58           H
ATOM   2188 HG21 ILE A 135      21.575  -7.839  -5.907  1.00 18.20           H
ATOM   2189 HG22 ILE A 135      19.901  -7.819  -6.435  1.00 18.20           H
ATOM   2190 HG23 ILE A 135      21.062  -6.689  -7.165  1.00 18.20           H
ATOM   2191 HD11 ILE A 135      23.534  -5.609  -3.743  1.00 17.76           H
ATOM   2192 HD12 ILE A 135      22.125  -6.268  -2.887  1.00 17.76           H
ATOM   2193 HD13 ILE A 135      22.817  -7.121  -4.277  1.00 17.76           H
ATOM   2194  N   GLU A 136      17.813  -6.349  -7.348  1.00 18.29           N
ATOM   2195  CA  GLU A 136      16.708  -7.178  -7.833  1.00 16.64           C
ATOM   2196  C   GLU A 136      17.286  -8.381  -8.561  1.00 18.10           C
ATOM   2197  O   GLU A 136      18.361  -8.309  -9.162  1.00 18.80           O
ATOM   2198  CB  GLU A 136      15.741  -6.356  -8.700  1.00 20.86           C
ATOM   2199  CG  GLU A 136      14.905  -5.419  -7.805  1.00 27.76           C
ATOM   2200  CD  GLU A 136      14.107  -4.368  -8.578  1.00 43.49           C
ATOM   2201  OE1 GLU A 136      14.748  -3.546  -9.272  1.00 42.16           O
ATOM   2202  OE2 GLU A 136      12.871  -4.354  -8.398  1.00 46.76           O1-
ATOM   2203  H   GLU A 136      18.520  -6.097  -8.022  1.00 21.91           H
ATOM   2204  HA  GLU A 136      16.141  -7.555  -6.984  1.00 19.95           H
ATOM   2205  HB2 GLU A 136      16.304  -5.780  -9.437  1.00 25.01           H
ATOM   2206  HB3 GLU A 136      15.066  -7.033  -9.225  1.00 25.01           H
ATOM   2207  HG2 GLU A 136      14.237  -6.013  -7.177  1.00 33.28           H
ATOM   2208  HG3 GLU A 136      15.604  -4.866  -7.177  1.00 33.28           H
ATOM   2209  N   HIS A 137      16.574  -9.508  -8.478  1.00 21.44           N
ATOM   2210  CA  HIS A 137      16.891 -10.750  -9.177  1.00 22.70           C
ATOM   2211  C   HIS A 137      15.556 -11.392  -9.594  1.00 25.29           C
ATOM   2212  O   HIS A 137      14.546 -11.165  -8.924  1.00 22.16           O
ATOM   2213  CB  HIS A 137      17.724 -11.626  -8.224  1.00 24.26           C
ATOM   2214  CG  HIS A 137      18.228 -12.932  -8.784  1.00 26.54           C
ATOM   2215  ND1 HIS A 137      17.458 -14.088  -8.945  1.00 31.11           N
ATOM   2216  CD2 HIS A 137      19.516 -13.207  -9.149  1.00 30.12           C
ATOM   2217  CE1 HIS A 137      18.303 -15.033  -9.373  1.00 28.52           C
ATOM   2218  NE2 HIS A 137      19.549 -14.544  -9.485  1.00 28.79           N
ATOM   2219  H   HIS A 137      15.710  -9.493  -7.947  1.00 25.70           H
ATOM   2220  HA  HIS A 137      17.485 -10.538 -10.067  1.00 27.22           H
ATOM   2221  HB2 HIS A 137      17.118 -11.852  -7.345  1.00 29.09           H
ATOM   2222  HB3 HIS A 137      18.586 -11.047  -7.894  1.00 29.09           H
ATOM   2223  HD2 HIS A 137      20.354 -12.526  -9.122  1.00 36.12           H
ATOM   2224  HE1 HIS A 137      18.029 -16.062  -9.555  1.00 34.20           H
ATOM   2225  HE2 HIS A 137      20.363 -15.069  -9.773  1.00 34.52           H
ATOM   2226  N   PRO A 138      15.503 -12.166 -10.696  1.00 29.56           N
ATOM   2227  CA  PRO A 138      14.232 -12.735 -11.154  1.00 32.07           C
ATOM   2228  C   PRO A 138      13.662 -13.810 -10.211  1.00 31.18           C
ATOM   2229  O   PRO A 138      12.459 -14.053 -10.230  1.00 38.22           O
ATOM   2230  CB  PRO A 138      14.562 -13.336 -12.528  1.00 27.70           C
ATOM   2231  CG  PRO A 138      16.064 -13.612 -12.468  1.00 21.33           C
ATOM   2232  CD  PRO A 138      16.555 -12.404 -11.673  1.00 25.23           C
ATOM   2233  HA  PRO A 138      13.503 -11.943 -11.328  1.00 38.46           H
ATOM   2234  HB2 PRO A 138      13.978 -14.219 -12.788  1.00 33.21           H
ATOM   2235  HB3 PRO A 138      14.390 -12.549 -13.263  1.00 33.21           H
ATOM   2236  HG2 PRO A 138      16.258 -14.558 -11.960  1.00 25.57           H
ATOM   2237  HG3 PRO A 138      16.521 -13.602 -13.457  1.00 25.57           H
ATOM   2238  HD2 PRO A 138      17.510 -12.661 -11.222  1.00 30.24           H
ATOM   2239  HD3 PRO A 138      16.638 -11.542 -12.334  1.00 30.24           H
ATOM   2240  N   SER A 139      14.513 -14.425  -9.388  1.00 31.27           N
ATOM   2241  CA  SER A 139      14.183 -15.518  -8.488  1.00 34.36           C
ATOM   2242  C   SER A 139      14.880 -15.282  -7.129  1.00 29.12           C
ATOM   2243  O   SER A 139      15.841 -15.974  -6.799  1.00 25.82           O
ATOM   2244  CB  SER A 139      14.599 -16.812  -9.201  1.00 36.87           C
ATOM   2245  OG  SER A 139      14.310 -17.933  -8.401  1.00 57.17           O
ATOM   2246  H   SER A 139      15.486 -14.151  -9.421  1.00 37.49           H
ATOM   2247  HA  SER A 139      13.105 -15.536  -8.328  1.00 41.21           H
ATOM   2248  HB2 SER A 139      14.041 -16.895 -10.134  1.00 44.22           H
ATOM   2249  HB3 SER A 139      15.666 -16.789  -9.427  1.00 44.22           H
ATOM   2250  HG  SER A 139      13.416 -17.845  -8.053  1.00 68.58           H
ATOM   2251  N   PRO A 140      14.465 -14.272  -6.337  1.00 30.60           N
ATOM   2252  CA  PRO A 140      15.190 -13.911  -5.118  1.00 37.28           C
ATOM   2253  C   PRO A 140      15.163 -15.035  -4.071  1.00 37.65           C
ATOM   2254  O   PRO A 140      16.118 -15.187  -3.309  1.00 36.89           O
ATOM   2255  CB  PRO A 140      14.507 -12.623  -4.631  1.00 35.91           C
ATOM   2256  CG  PRO A 140      13.094 -12.699  -5.213  1.00 36.90           C
ATOM   2257  CD  PRO A 140      13.321 -13.405  -6.551  1.00 30.89           C
ATOM   2258  HA  PRO A 140      16.214 -13.628  -5.360  1.00 44.71           H
ATOM   2259  HB2 PRO A 140      14.514 -12.482  -3.550  1.00 43.07           H
ATOM   2260  HB3 PRO A 140      15.022 -11.791  -5.116  1.00 43.07           H
ATOM   2261  HG2 PRO A 140      12.446 -13.278  -4.552  1.00 44.26           H
ATOM   2262  HG3 PRO A 140      12.680 -11.705  -5.386  1.00 44.26           H
ATOM   2263  HD2 PRO A 140      12.426 -13.973  -6.805  1.00 37.03           H
ATOM   2264  HD3 PRO A 140      13.562 -12.667  -7.311  1.00 37.03           H
ATOM   2265  N   GLU A 141      14.114 -15.870  -4.104  1.00 40.90           N
ATOM   2266  CA  GLU A 141      13.935 -17.059  -3.276  1.00 40.99           C
ATOM   2267  C   GLU A 141      14.673 -18.287  -3.855  1.00 46.56           C
ATOM   2268  O   GLU A 141      14.209 -19.412  -3.698  1.00 54.78           O
ATOM   2269  CB  GLU A 141      12.422 -17.272  -3.004  1.00 47.59           C
ATOM   2270  CG  GLU A 141      11.529 -17.741  -4.178  1.00 53.38           C
ATOM   2271  CD  GLU A 141      11.596 -16.830  -5.407  1.00 54.61           C
ATOM   2272  OE1 GLU A 141      11.114 -15.678  -5.311  1.00 53.15           O
ATOM   2273  OE2 GLU A 141      12.164 -17.291  -6.420  1.00 50.26           O1-
ATOM   2274  H   GLU A 141      13.394 -15.694  -4.792  1.00 49.05           H
ATOM   2275  HA  GLU A 141      14.387 -16.854  -2.304  1.00 49.16           H
ATOM   2276  HB2 GLU A 141      12.337 -18.020  -2.214  1.00 57.08           H
ATOM   2277  HB3 GLU A 141      12.006 -16.348  -2.597  1.00 57.08           H
ATOM   2278  HG2 GLU A 141      11.780 -18.765  -4.452  1.00 64.03           H
ATOM   2279  HG3 GLU A 141      10.507 -17.698  -3.794  1.00 64.03           H
ATOM   2280  N   SER A 142      15.850 -18.074  -4.470  1.00 40.49           N
ATOM   2281  CA  SER A 142      16.840 -19.104  -4.802  1.00 34.47           C
ATOM   2282  C   SER A 142      18.238 -18.727  -4.311  1.00 37.34           C
ATOM   2283  O   SER A 142      19.156 -19.551  -4.355  1.00 39.14           O
ATOM   2284  CB  SER A 142      16.847 -19.397  -6.307  1.00 39.08           C
ATOM   2285  OG  SER A 142      17.377 -18.325  -7.064  1.00 42.69           O
ATOM   2286  H   SER A 142      16.143 -17.116  -4.597  1.00 48.56           H
ATOM   2287  HA  SER A 142      16.565 -20.024  -4.286  1.00 41.34           H
ATOM   2288  HB2 SER A 142      17.457 -20.281  -6.486  1.00 46.87           H
ATOM   2289  HB3 SER A 142      15.828 -19.600  -6.634  1.00 46.87           H
ATOM   2290  HG  SER A 142      16.736 -17.605  -7.052  1.00 51.19           H
ATOM   2291  N   ILE A 143      18.414 -17.474  -3.867  1.00 33.44           N
ATOM   2292  CA  ILE A 143      19.654 -17.032  -3.257  1.00 35.41           C
ATOM   2293  C   ILE A 143      19.508 -17.263  -1.762  1.00 33.44           C
ATOM   2294  O   ILE A 143      18.686 -16.618  -1.110  1.00 33.11           O
ATOM   2295  CB  ILE A 143      19.939 -15.574  -3.637  1.00 29.63           C
ATOM   2296  CG1 ILE A 143      20.118 -15.459  -5.172  1.00 30.65           C
ATOM   2297  CG2 ILE A 143      21.182 -15.055  -2.892  1.00 38.45           C
ATOM   2298  CD1 ILE A 143      19.290 -14.302  -5.710  1.00 35.53           C
ATOM   2299  H   ILE A 143      17.623 -16.846  -3.822  1.00 40.10           H
ATOM   2300  HA  ILE A 143      20.481 -17.637  -3.633  1.00 42.47           H
ATOM   2301  HB  ILE A 143      19.084 -14.975  -3.316  1.00 35.53           H
ATOM   2302 HG12 ILE A 143      21.168 -15.310  -5.432  1.00 36.75           H
ATOM   2303 HG13 ILE A 143      19.789 -16.360  -5.691  1.00 36.75           H
ATOM   2304 HG21 ILE A 143      21.404 -14.036  -3.214  1.00 46.11           H
ATOM   2305 HG22 ILE A 143      21.006 -15.043  -1.816  1.00 46.11           H
ATOM   2306 HG23 ILE A 143      22.043 -15.690  -3.107  1.00 46.11           H
ATOM   2307 HD11 ILE A 143      19.406 -14.278  -6.784  1.00 42.60           H
ATOM   2308 HD12 ILE A 143      18.239 -14.444  -5.465  1.00 42.60           H
ATOM   2309 HD13 ILE A 143      19.656 -13.366  -5.293  1.00 42.60           H
ATOM   2310  N   GLU A 144      20.305 -18.197  -1.236  1.00 37.58           N
ATOM   2311  CA  GLU A 144      20.246 -18.523   0.174  1.00 39.33           C
ATOM   2312  C   GLU A 144      20.842 -17.341   0.944  1.00 29.22           C
ATOM   2313  O   GLU A 144      21.931 -16.841   0.636  1.00 26.83           O
ATOM   2314  CB  GLU A 144      20.958 -19.853   0.504  1.00 40.03           C
ATOM   2315  CG  GLU A 144      20.560 -21.028  -0.411  1.00 45.59           C
ATOM   2316  CD  GLU A 144      19.053 -21.326  -0.393  0.00 45.83           C
ATOM   2317  OE1 GLU A 144      18.483 -21.417  -1.501  0.77 48.51           O
ATOM   2318  OE2 GLU A 144      18.498 -21.461   0.723  1.00 47.69           O1-
ATOM   2319  H   GLU A 144      20.908 -18.743  -1.832  1.00 45.06           H
ATOM   2320  HA  GLU A 144      19.196 -18.643   0.455  1.00 47.17           H
ATOM   2321  HB2 GLU A 144      22.036 -19.710   0.429  1.00 48.01           H
ATOM   2322  HB3 GLU A 144      20.731 -20.122   1.536  1.00 48.01           H
ATOM   2323  HG2 GLU A 144      20.911 -20.866  -1.433  1.00 54.68           H
ATOM   2324  HG3 GLU A 144      21.067 -21.906  -0.004  1.00 54.68           H
ATOM   2325  N   MET A 145      20.101 -16.891   1.951  1.00 33.80           N
ATOM   2326  CA  MET A 145      20.607 -15.944   2.930  1.00 32.05           C
ATOM   2327  C   MET A 145      19.936 -16.114   4.272  1.00 26.57           C
ATOM   2328  O   MET A 145      18.803 -16.579   4.374  1.00 29.58           O
ATOM   2329  CB  MET A 145      20.645 -14.493   2.445  1.00 39.32           C
ATOM   2330  CG  MET A 145      19.465 -14.045   1.635  1.00 33.84           C
ATOM   2331  SD  MET A 145      19.905 -12.614   0.625  1.00 40.96           S
ATOM   2332  CE  MET A 145      18.152 -12.410   0.152  1.00 39.37           C
ATOM   2333  H   MET A 145      19.193 -17.300   2.122  1.00 40.53           H
ATOM   2334  HA  MET A 145      21.645 -16.198   3.094  1.00 38.43           H
ATOM   2335  HB2 MET A 145      20.677 -13.820   3.298  1.00 47.16           H
ATOM   2336  HB3 MET A 145      21.554 -14.351   1.858  1.00 47.16           H
ATOM   2337  HG2 MET A 145      19.150 -14.838   0.959  1.00 40.58           H
ATOM   2338  HG3 MET A 145      18.642 -13.808   2.310  1.00 40.58           H
ATOM   2339  HE1 MET A 145      17.986 -11.464  -0.350  1.00 47.22           H
ATOM   2340  HE2 MET A 145      17.856 -13.236  -0.497  1.00 47.22           H
ATOM   2341  HE3 MET A 145      17.520 -12.429   1.040  1.00 47.22           H
ATOM   2342  N   ASP A 146      20.714 -15.757   5.289  1.00 27.21           N
ATOM   2343  CA  ASP A 146      20.424 -16.006   6.681  1.00 28.89           C
ATOM   2344  C   ASP A 146      20.336 -14.698   7.484  1.00 26.07           C
ATOM   2345  O   ASP A 146      20.080 -14.740   8.683  1.00 26.00           O
ATOM   2346  CB  ASP A 146      21.480 -16.973   7.245  1.00 25.51           C
ATOM   2347  CG  ASP A 146      22.939 -16.512   7.229  1.00 31.54           C
ATOM   2348  OD1 ASP A 146      23.801 -17.324   7.623  1.00 36.79           O
ATOM   2349  OD2 ASP A 146      23.208 -15.358   6.847  1.00 31.94           O1-
ATOM   2350  H   ASP A 146      21.623 -15.361   5.088  1.00 32.62           H
ATOM   2351  HA  ASP A 146      19.455 -16.500   6.759  1.00 34.64           H
ATOM   2352  HB2 ASP A 146      21.224 -17.237   8.271  1.00 30.58           H
ATOM   2353  HB3 ASP A 146      21.425 -17.925   6.719  1.00 30.58           H
ATOM   2354  N   THR A 147      20.575 -13.540   6.841  1.00 17.97           N
ATOM   2355  CA  THR A 147      20.778 -12.249   7.497  1.00 18.81           C
ATOM   2356  C   THR A 147      20.061 -11.149   6.724  1.00 19.32           C
ATOM   2357  O   THR A 147      20.195 -11.080   5.509  1.00 15.39           O
ATOM   2358  CB  THR A 147      22.288 -11.997   7.552  1.00 23.95           C
ATOM   2359  OG1 THR A 147      22.920 -13.011   8.286  1.00 41.74           O
ATOM   2360  CG2 THR A 147      22.625 -10.743   8.299  1.00 30.97           C
ATOM   2361  H   THR A 147      20.761 -13.580   5.851  1.00 21.53           H
ATOM   2362  HA  THR A 147      20.393 -12.295   8.514  1.00 22.54           H
ATOM   2363  HB  THR A 147      22.700 -11.947   6.545  1.00 28.71           H
ATOM   2364  HG1 THR A 147      22.754 -13.856   7.851  1.00 50.06           H
ATOM   2365 HG21 THR A 147      23.709 -10.640   8.318  1.00 37.13           H
ATOM   2366 HG22 THR A 147      22.175  -9.880   7.815  1.00 37.13           H
ATOM   2367 HG23 THR A 147      22.262 -10.823   9.324  1.00 37.13           H
ATOM   2368  N   PHE A 148      19.291 -10.305   7.414  1.00 19.31           N
ATOM   2369  CA  PHE A 148      18.335  -9.390   6.818  1.00 18.92           C
ATOM   2370  C   PHE A 148      18.369  -8.051   7.555  1.00 19.51           C
ATOM   2371  O   PHE A 148      18.584  -8.009   8.762  1.00 18.12           O
ATOM   2372  CB  PHE A 148      16.908  -9.977   6.905  1.00 18.90           C
ATOM   2373  CG  PHE A 148      16.758 -11.317   6.208  1.00 18.64           C
ATOM   2374  CD1 PHE A 148      16.990 -12.515   6.914  1.00 21.69           C
ATOM   2375  CD2 PHE A 148      16.450 -11.356   4.842  1.00 18.44           C
ATOM   2376  CE1 PHE A 148      17.000 -13.742   6.229  1.00 27.26           C
ATOM   2377  CE2 PHE A 148      16.445 -12.581   4.162  1.00 22.19           C
ATOM   2378  CZ  PHE A 148      16.743 -13.769   4.850  1.00 25.75           C
ATOM   2379  H   PHE A 148      19.247 -10.408   8.416  1.00 23.15           H
ATOM   2380  HA  PHE A 148      18.582  -9.216   5.773  1.00 22.67           H
ATOM   2381  HB2 PHE A 148      16.629 -10.088   7.954  1.00 22.65           H
ATOM   2382  HB3 PHE A 148      16.216  -9.267   6.451  1.00 22.65           H
ATOM   2383  HD1 PHE A 148      17.225 -12.492   7.968  1.00 26.00           H
ATOM   2384  HD2 PHE A 148      16.247 -10.444   4.304  1.00 22.10           H
ATOM   2385  HE1 PHE A 148      17.227 -14.658   6.753  1.00 32.69           H
ATOM   2386  HE2 PHE A 148      16.228 -12.606   3.104  1.00 26.60           H
ATOM   2387  HZ  PHE A 148      16.768 -14.710   4.318  1.00 30.87           H
ATOM   2388  N   LEU A 149      18.094  -6.968   6.826  1.00 16.90           N
ATOM   2389  CA  LEU A 149      17.797  -5.688   7.445  1.00 16.61           C
ATOM   2390  C   LEU A 149      16.427  -5.750   8.105  1.00 20.45           C
ATOM   2391  O   LEU A 149      15.470  -6.261   7.523  1.00 21.63           O
ATOM   2392  CB  LEU A 149      17.851  -4.537   6.435  1.00 16.16           C
ATOM   2393  CG  LEU A 149      19.219  -4.365   5.761  1.00 14.84           C
ATOM   2394  CD1 LEU A 149      19.175  -3.162   4.813  1.00 21.62           C
ATOM   2395  CD2 LEU A 149      20.354  -4.212   6.790  1.00 13.68           C
ATOM   2396  H   LEU A 149      17.916  -7.067   5.836  1.00 20.25           H
ATOM   2397  HA  LEU A 149      18.536  -5.489   8.220  1.00 19.91           H
ATOM   2398  HB2 LEU A 149      17.090  -4.701   5.672  1.00 19.36           H
ATOM   2399  HB3 LEU A 149      17.599  -3.611   6.956  1.00 19.36           H
ATOM   2400  HG  LEU A 149      19.401  -5.254   5.164  1.00 17.78           H
ATOM   2401 HD11 LEU A 149      20.131  -3.068   4.302  1.00 25.92           H
ATOM   2402 HD12 LEU A 149      18.400  -3.313   4.061  1.00 25.92           H
ATOM   2403 HD13 LEU A 149      18.962  -2.248   5.366  1.00 25.92           H
ATOM   2404 HD21 LEU A 149      21.289  -3.987   6.280  1.00 16.38           H
ATOM   2405 HD22 LEU A 149      20.127  -3.410   7.490  1.00 16.38           H
ATOM   2406 HD23 LEU A 149      20.494  -5.140   7.341  1.00 16.38           H
ATOM   2407  N   LYS A 150      16.349  -5.213   9.322  1.00 13.90           N
ATOM   2408  CA  LYS A 150      15.093  -4.908  10.016  1.00 17.65           C
ATOM   2409  C   LYS A 150      15.070  -3.406  10.206  1.00 17.01           C
ATOM   2410  O   LYS A 150      15.371  -2.877  11.265  1.00 14.34           O
ATOM   2411  CB  LYS A 150      14.888  -5.776  11.288  1.00 19.24           C
ATOM   2412  CG  LYS A 150      16.144  -6.119  12.097  1.00 39.67           C
ATOM   2413  CD  LYS A 150      15.875  -6.895  13.412  1.00 46.31           C
ATOM   2414  CE  LYS A 150      16.080  -6.009  14.666  1.00 45.08           C
ATOM   2415  NZ  LYS A 150      16.660  -6.744  15.815  1.00 45.87           N1+
ATOM   2416  H   LYS A 150      17.203  -4.897   9.762  1.00 16.65           H
ATOM   2417  HA  LYS A 150      14.256  -5.126   9.353  1.00 21.15           H
ATOM   2418  HB2 LYS A 150      14.131  -5.326  11.931  1.00 23.06           H
ATOM   2419  HB3 LYS A 150      14.496  -6.736  10.944  1.00 23.06           H
ATOM   2420  HG2 LYS A 150      16.803  -6.728  11.477  1.00 47.57           H
ATOM   2421  HG3 LYS A 150      16.649  -5.182  12.326  1.00 47.57           H
ATOM   2422  HD2 LYS A 150      14.850  -7.271  13.412  1.00 55.54           H
ATOM   2423  HD3 LYS A 150      16.546  -7.757  13.450  1.00 55.54           H
ATOM   2424  HE2 LYS A 150      16.733  -5.172  14.420  1.00 54.07           H
ATOM   2425  HE3 LYS A 150      15.111  -5.599  14.957  1.00 54.07           H
ATOM   2426  HZ1 LYS A 150      16.842  -6.098  16.570  1.00 55.02           H
ATOM   2427  HZ2 LYS A 150      16.019  -7.457  16.129  1.00 55.02           H
ATOM   2428  HZ3 LYS A 150      17.534  -7.172  15.540  1.00 55.02           H
ATOM   2429  N   PHE A 151      14.762  -2.694   9.121  1.00 14.82           N
ATOM   2430  CA  PHE A 151      14.739  -1.249   9.115  1.00 15.32           C
ATOM   2431  C   PHE A 151      13.283  -0.791   9.114  1.00 15.08           C
ATOM   2432  O   PHE A 151      12.483  -1.312   8.329  1.00 16.16           O
ATOM   2433  CB  PHE A 151      15.462  -0.697   7.862  1.00 15.97           C
ATOM   2434  CG  PHE A 151      16.983  -0.690   7.886  1.00 15.36           C
ATOM   2435  CD1 PHE A 151      17.727  -1.280   8.929  1.00 12.77           C
ATOM   2436  CD2 PHE A 151      17.670  -0.022   6.862  1.00 17.54           C
ATOM   2437  CE1 PHE A 151      19.124  -1.218   8.949  1.00 14.22           C
ATOM   2438  CE2 PHE A 151      19.077   0.044   6.884  1.00 12.51           C
ATOM   2439  CZ  PHE A 151      19.806  -0.546   7.929  1.00  9.92           C
ATOM   2440  H   PHE A 151      14.494  -3.172   8.274  1.00 17.76           H
ATOM   2441  HA  PHE A 151      15.256  -0.861   9.989  1.00 18.36           H
ATOM   2442  HB2 PHE A 151      15.128  -1.241   6.979  1.00 19.13           H
ATOM   2443  HB3 PHE A 151      15.151   0.342   7.729  1.00 19.13           H
ATOM   2444  HD1 PHE A 151      17.243  -1.792   9.743  1.00 15.30           H
ATOM   2445  HD2 PHE A 151      17.119   0.450   6.061  1.00 21.01           H
ATOM   2446  HE1 PHE A 151      19.658  -1.686   9.760  1.00 17.04           H
ATOM   2447  HE2 PHE A 151      19.606   0.558   6.093  1.00 14.99           H
ATOM   2448  HZ  PHE A 151      20.885  -0.496   7.939  1.00 11.88           H
ATOM   2449  N   PRO A 152      12.953   0.218   9.923  1.00 13.11           N
ATOM   2450  CA  PRO A 152      11.594   0.741   9.965  1.00 17.54           C
ATOM   2451  C   PRO A 152      11.406   1.793   8.858  1.00 16.21           C
ATOM   2452  O   PRO A 152      11.302   2.989   9.112  1.00 12.46           O
ATOM   2453  CB  PRO A 152      11.483   1.270  11.401  1.00 17.59           C
ATOM   2454  CG  PRO A 152      12.881   1.784  11.717  1.00 21.35           C
ATOM   2455  CD  PRO A 152      13.782   0.808  10.965  1.00 14.90           C
ATOM   2456  HA  PRO A 152      10.869  -0.068   9.876  1.00 21.02           H
ATOM   2457  HB2 PRO A 152      10.716   2.025  11.547  1.00 21.08           H
ATOM   2458  HB3 PRO A 152      11.283   0.409  12.039  1.00 21.08           H
ATOM   2459  HG2 PRO A 152      12.991   2.807  11.359  1.00 25.60           H
ATOM   2460  HG3 PRO A 152      13.092   1.724  12.785  1.00 25.60           H
ATOM   2461  HD2 PRO A 152      14.621   1.361  10.550  1.00 17.85           H
ATOM   2462  HD3 PRO A 152      14.094   0.030  11.662  1.00 17.85           H
ATOM   2463  N   LEU A 153      11.355   1.340   7.600  1.00 12.36           N
ATOM   2464  CA  LEU A 153      11.363   2.208   6.434  1.00 11.70           C
ATOM   2465  C   LEU A 153      10.085   3.037   6.298  1.00 14.41           C
ATOM   2466  O   LEU A 153      10.095   4.020   5.572  1.00 14.68           O
ATOM   2467  CB  LEU A 153      11.697   1.441   5.149  1.00 14.70           C
ATOM   2468  CG  LEU A 153      13.153   0.915   5.063  1.00 20.98           C
ATOM   2469  CD1 LEU A 153      13.328   0.138   3.752  1.00 19.61           C
ATOM   2470  CD2 LEU A 153      14.222   2.024   5.095  1.00 15.72           C
ATOM   2471  H   LEU A 153      11.409   0.344   7.449  1.00 14.81           H
ATOM   2472  HA  LEU A 153      12.162   2.930   6.590  1.00 14.01           H
ATOM   2473  HB2 LEU A 153      11.010   0.596   5.072  1.00 17.62           H
ATOM   2474  HB3 LEU A 153      11.514   2.092   4.293  1.00 17.62           H
ATOM   2475  HG  LEU A 153      13.339   0.239   5.898  1.00 25.14           H
ATOM   2476 HD11 LEU A 153      14.314  -0.328   3.733  1.00 23.50           H
ATOM   2477 HD12 LEU A 153      12.569  -0.640   3.671  1.00 23.50           H
ATOM   2478 HD13 LEU A 153      13.243   0.810   2.897  1.00 23.50           H
ATOM   2479 HD21 LEU A 153      15.204   1.578   4.928  1.00 18.83           H
ATOM   2480 HD22 LEU A 153      14.029   2.759   4.314  1.00 18.83           H
ATOM   2481 HD23 LEU A 153      14.243   2.519   6.064  1.00 18.83           H
ATOM   2482  N   GLU A 154       9.001   2.723   7.008  1.00 13.39           N
ATOM   2483  CA  GLU A 154       7.827   3.596   6.971  1.00 15.58           C
ATOM   2484  C   GLU A 154       8.063   4.958   7.660  1.00 16.24           C
ATOM   2485  O   GLU A 154       7.282   5.881   7.442  1.00 20.08           O
ATOM   2486  CB  GLU A 154       6.546   2.809   7.405  1.00 25.40           C
ATOM   2487  CG  GLU A 154       6.500   2.051   8.634  1.00 31.16           C
ATOM   2488  CD  GLU A 154       7.364   0.776   8.666  1.00 20.93           C
ATOM   2489  OE1 GLU A 154       6.933  -0.303   8.202  1.00 26.35           O
ATOM   2490  OE2 GLU A 154       8.459   0.912   9.241  1.00 18.31           O1-
ATOM   2491  H   GLU A 154       9.022   1.949   7.655  1.00 16.04           H
ATOM   2492  HA  GLU A 154       7.684   3.852   5.921  1.00 18.67           H
ATOM   2493  HB2 GLU A 154       5.707   3.507   7.394  1.00 30.45           H
ATOM   2494  HB3 GLU A 154       6.340   2.057   6.640  1.00 30.45           H
ATOM   2495  HG2 GLU A 154       6.820   2.745   9.408  1.00 37.37           H
ATOM   2496  HG3 GLU A 154       5.457   1.763   8.775  1.00 37.37           H
ATOM   2497  N   SER A 155       9.165   5.121   8.424  1.00 12.83           N
ATOM   2498  CA  SER A 155       9.625   6.362   9.038  1.00 14.73           C
ATOM   2499  C   SER A 155      10.665   7.105   8.194  1.00 15.02           C
ATOM   2500  O   SER A 155      11.214   8.098   8.667  1.00 13.09           O
ATOM   2501  CB  SER A 155      10.226   6.079  10.422  1.00 18.87           C
ATOM   2502  OG  SER A 155       9.208   5.679  11.305  1.00 24.48           O
ATOM   2503  H   SER A 155       9.774   4.321   8.543  1.00 15.37           H
ATOM   2504  HA  SER A 155       8.783   7.041   9.175  1.00 17.64           H
ATOM   2505  HB2 SER A 155      10.993   5.308  10.359  1.00 22.62           H
ATOM   2506  HB3 SER A 155      10.679   6.985  10.820  1.00 22.62           H
ATOM   2507  HG  SER A 155       8.887   4.806  11.047  1.00 29.35           H
ATOM   2508  N   TRP A 156      10.968   6.606   6.986  1.00 11.37           N
ATOM   2509  CA  TRP A 156      11.979   7.166   6.086  1.00 10.56           C
ATOM   2510  C   TRP A 156      11.349   7.475   4.740  1.00 11.62           C
ATOM   2511  O   TRP A 156      10.357   6.861   4.362  1.00 14.58           O
ATOM   2512  CB  TRP A 156      13.124   6.139   5.934  1.00  9.95           C
ATOM   2513  CG  TRP A 156      13.965   5.971   7.172  1.00  9.91           C
ATOM   2514  CD1 TRP A 156      13.684   5.190   8.241  1.00 12.32           C
ATOM   2515  CD2 TRP A 156      15.242   6.591   7.488  1.00 11.00           C
ATOM   2516  NE1 TRP A 156      14.662   5.300   9.195  1.00 15.30           N
ATOM   2517  CE2 TRP A 156      15.668   6.148   8.777  1.00  9.50           C
ATOM   2518  CE3 TRP A 156      16.095   7.454   6.792  1.00  6.61           C
ATOM   2519  CZ2 TRP A 156      16.886   6.559   9.339  1.00  9.84           C
ATOM   2520  CZ3 TRP A 156      17.273   7.938   7.381  1.00  7.74           C
ATOM   2521  CH2 TRP A 156      17.663   7.500   8.656  1.00  9.63           C
ATOM   2522  H   TRP A 156      10.501   5.767   6.672  1.00 13.62           H
ATOM   2523  HA  TRP A 156      12.389   8.086   6.497  1.00 12.64           H
ATOM   2524  HB2 TRP A 156      12.715   5.169   5.646  1.00 11.91           H
ATOM   2525  HB3 TRP A 156      13.780   6.493   5.142  1.00 11.91           H
ATOM   2526  HD1 TRP A 156      12.798   4.586   8.337  1.00 14.75           H
ATOM   2527  HE1 TRP A 156      14.645   4.788  10.067  1.00 18.34           H
ATOM   2528  HE3 TRP A 156      15.841   7.745   5.786  1.00  7.91           H
ATOM   2529  HZ2 TRP A 156      17.195   6.182  10.303  1.00 11.77           H
ATOM   2530  HZ3 TRP A 156      17.899   8.619   6.826  1.00  9.26           H
ATOM   2531  HH2 TRP A 156      18.575   7.872   9.097  1.00 11.53           H
ATOM   2532  N   THR A 157      11.933   8.434   4.020  1.00 10.59           N
ATOM   2533  CA  THR A 157      11.503   8.896   2.707  1.00 16.44           C
ATOM   2534  C   THR A 157      12.639   8.655   1.727  1.00 14.14           C
ATOM   2535  O   THR A 157      13.724   9.197   1.906  1.00 11.35           O
ATOM   2536  CB  THR A 157      11.145  10.389   2.746  1.00 18.27           C
ATOM   2537  OG1 THR A 157      10.067  10.563   3.627  1.00 23.45           O
ATOM   2538  CG2 THR A 157      10.690  10.916   1.384  1.00 21.48           C
ATOM   2539  H   THR A 157      12.754   8.876   4.402  1.00 12.68           H
ATOM   2540  HA  THR A 157      10.616   8.336   2.407  1.00 19.70           H
ATOM   2541  HB  THR A 157      11.994  10.978   3.090  1.00 21.89           H
ATOM   2542  HG1 THR A 157      10.115  11.453   3.983  1.00 28.11           H
ATOM   2543 HG21 THR A 157      10.354  11.949   1.491  1.00 25.75           H
ATOM   2544 HG22 THR A 157      11.507  10.894   0.661  1.00 25.75           H
ATOM   2545 HG23 THR A 157       9.854  10.321   1.014  1.00 25.75           H
ATOM   2546  N   LYS A 158      12.339   7.918   0.663  1.00 13.71           N
ATOM   2547  CA  LYS A 158      13.226   7.741  -0.465  1.00 10.96           C
ATOM   2548  C   LYS A 158      13.241   9.032  -1.282  1.00 16.87           C
ATOM   2549  O   LYS A 158      12.221   9.488  -1.781  1.00 14.84           O
ATOM   2550  CB  LYS A 158      12.783   6.511  -1.280  1.00 13.26           C
ATOM   2551  CG  LYS A 158      13.746   6.279  -2.445  1.00 15.21           C
ATOM   2552  CD  LYS A 158      13.183   5.334  -3.520  1.00 28.50           C
ATOM   2553  CE  LYS A 158      13.645   3.890  -3.347  1.00 27.36           C
ATOM   2554  NZ  LYS A 158      13.360   3.093  -4.559  1.00 32.36           N1+
ATOM   2555  H   LYS A 158      11.411   7.528   0.597  1.00 16.42           H
ATOM   2556  HA  LYS A 158      14.232   7.538  -0.094  1.00 13.13           H
ATOM   2557  HB2 LYS A 158      12.786   5.632  -0.639  1.00 15.88           H
ATOM   2558  HB3 LYS A 158      11.773   6.664  -1.658  1.00 15.88           H
ATOM   2559  HG2 LYS A 158      13.964   7.220  -2.947  1.00 18.23           H
ATOM   2560  HG3 LYS A 158      14.686   5.891  -2.049  1.00 18.23           H
ATOM   2561  HD2 LYS A 158      12.093   5.341  -3.484  1.00 34.18           H
ATOM   2562  HD3 LYS A 158      13.493   5.694  -4.502  1.00 34.18           H
ATOM   2563  HE2 LYS A 158      14.713   3.862  -3.126  1.00 32.80           H
ATOM   2564  HE3 LYS A 158      13.106   3.455  -2.504  1.00 32.80           H
ATOM   2565  HZ1 LYS A 158      13.795   2.180  -4.471  1.00 38.81           H
ATOM   2566  HZ2 LYS A 158      12.365   2.975  -4.671  1.00 38.81           H
ATOM   2567  HZ3 LYS A 158      13.746   3.549  -5.374  1.00 38.81           H
ATOM   2568  N   GLN A 159      14.416   9.626  -1.417  1.00  9.12           N
ATOM   2569  CA  GLN A 159      14.614  10.864  -2.129  1.00  7.98           C
ATOM   2570  C   GLN A 159      14.733  10.624  -3.626  1.00 11.79           C
ATOM   2571  O   GLN A 159      15.080   9.523  -4.069  1.00 10.61           O
ATOM   2572  CB  GLN A 159      15.903  11.496  -1.585  1.00 10.31           C
ATOM   2573  CG  GLN A 159      15.768  11.965  -0.121  1.00 11.07           C
ATOM   2574  CD  GLN A 159      14.650  12.994   0.044  1.00 17.85           C
ATOM   2575  OE1 GLN A 159      14.534  13.933  -0.729  1.00 21.07           O
ATOM   2576  NE2 GLN A 159      13.789  12.802   1.029  1.00 25.49           N
ATOM   2577  H   GLN A 159      15.237   9.191  -1.025  1.00 10.91           H
ATOM   2578  HA  GLN A 159      13.773  11.528  -1.934  1.00  9.54           H
ATOM   2579  HB2 GLN A 159      16.721  10.778  -1.655  1.00 12.34           H
ATOM   2580  HB3 GLN A 159      16.155  12.355  -2.195  1.00 12.34           H
ATOM   2581  HG2 GLN A 159      15.630  11.116   0.555  1.00 13.25           H
ATOM   2582  HG3 GLN A 159      16.713  12.459   0.110  1.00 13.25           H
ATOM   2583 HE21 GLN A 159      13.922  12.029   1.664  1.00 30.56           H
ATOM   2584 HE22 GLN A 159      13.043  13.466   1.160  1.00 30.56           H
ATOM   2585  N   PRO A 160      14.498  11.667  -4.438  1.00  9.89           N
ATOM   2586  CA  PRO A 160      14.709  11.538  -5.874  1.00 12.51           C
ATOM   2587  C   PRO A 160      16.195  11.449  -6.211  1.00 13.24           C
ATOM   2588  O   PRO A 160      17.044  11.823  -5.397  1.00 10.32           O
ATOM   2589  CB  PRO A 160      14.086  12.801  -6.466  1.00 16.84           C
ATOM   2590  CG  PRO A 160      13.893  13.789  -5.311  1.00 18.41           C
ATOM   2591  CD  PRO A 160      13.945  12.952  -4.039  1.00 10.93           C
ATOM   2592  HA  PRO A 160      14.142  10.700  -6.287  1.00 14.98           H
ATOM   2593  HB2 PRO A 160      14.634  13.239  -7.303  1.00 20.18           H
ATOM   2594  HB3 PRO A 160      13.094  12.493  -6.803  1.00 20.18           H
ATOM   2595  HG2 PRO A 160      14.717  14.505  -5.313  1.00 22.07           H
ATOM   2596  HG3 PRO A 160      12.935  14.309  -5.385  1.00 22.07           H
ATOM   2597  HD2 PRO A 160      14.587  13.465  -3.326  1.00 13.09           H
ATOM   2598  HD3 PRO A 160      12.933  12.821  -3.655  1.00 13.09           H
ATOM   2599  N   LYS A 161      16.524  10.956  -7.419  1.00 12.32           N
ATOM   2600  CA  LYS A 161      17.919  10.735  -7.800  1.00 12.93           C
ATOM   2601  C   LYS A 161      18.737  12.036  -7.733  1.00 11.63           C
ATOM   2602  O   LYS A 161      19.921  12.023  -7.424  1.00  8.47           O
ATOM   2603  CB  LYS A 161      17.999  10.123  -9.210  1.00 15.13           C
ATOM   2604  CG  LYS A 161      19.437   9.644  -9.485  1.00 16.47           C
ATOM   2605  CD  LYS A 161      19.619   9.114 -10.902  1.00 24.58           C
ATOM   2606  CE  LYS A 161      21.042   8.560 -10.994  1.00 19.03           C
ATOM   2607  NZ  LYS A 161      21.388   8.266 -12.390  1.00 28.41           N1+
ATOM   2608  H   LYS A 161      15.797  10.656  -8.055  1.00 14.75           H
ATOM   2609  HA  LYS A 161      18.344  10.025  -7.086  1.00 15.49           H
ATOM   2610  HB2 LYS A 161      17.333   9.261  -9.254  1.00 18.13           H
ATOM   2611  HB3 LYS A 161      17.695  10.849  -9.965  1.00 18.13           H
ATOM   2612  HG2 LYS A 161      20.130  10.476  -9.378  1.00 19.73           H
ATOM   2613  HG3 LYS A 161      19.702   8.870  -8.763  1.00 19.73           H
ATOM   2614  HD2 LYS A 161      18.899   8.318 -11.100  1.00 29.46           H
ATOM   2615  HD3 LYS A 161      19.488   9.924 -11.621  1.00 29.46           H
ATOM   2616  HE2 LYS A 161      21.757   9.265 -10.569  1.00 22.80           H
ATOM   2617  HE3 LYS A 161      21.077   7.632 -10.422  1.00 22.80           H
ATOM   2618  HZ1 LYS A 161      22.377   8.081 -12.476  1.00 34.06           H
ATOM   2619  HZ2 LYS A 161      20.881   7.446 -12.703  1.00 34.06           H
ATOM   2620  HZ3 LYS A 161      21.140   9.044 -12.982  1.00 34.06           H
ATOM   2621  N   SER A 162      18.111  13.183  -7.994  1.00 11.92           N
ATOM   2622  CA  SER A 162      18.793  14.463  -7.889  1.00  9.73           C
ATOM   2623  C   SER A 162      19.401  14.716  -6.496  1.00  9.76           C
ATOM   2624  O   SER A 162      20.474  15.300  -6.405  1.00 11.66           O
ATOM   2625  CB  SER A 162      17.807  15.578  -8.259  1.00 16.23           C
ATOM   2626  OG  SER A 162      16.643  15.498  -7.461  1.00 12.01           O
ATOM   2627  H   SER A 162      17.135  13.174  -8.248  1.00 14.27           H
ATOM   2628  HA  SER A 162      19.604  14.477  -8.616  1.00 11.64           H
ATOM   2629  HB2 SER A 162      18.276  16.551  -8.114  1.00 19.44           H
ATOM   2630  HB3 SER A 162      17.531  15.469  -9.308  1.00 19.44           H
ATOM   2631  HG  SER A 162      16.846  15.867  -6.596  1.00 14.38           H
ATOM   2632  N   GLU A 163      18.726  14.320  -5.412  1.00  9.07           N
ATOM   2633  CA  GLU A 163      19.259  14.480  -4.052  1.00 10.00           C
ATOM   2634  C   GLU A 163      20.433  13.522  -3.785  1.00  7.34           C
ATOM   2635  O   GLU A 163      21.414  13.955  -3.168  1.00  9.14           O
ATOM   2636  CB  GLU A 163      18.168  14.237  -3.014  1.00 10.45           C
ATOM   2637  CG  GLU A 163      17.125  15.359  -2.998  1.00 10.53           C
ATOM   2638  CD  GLU A 163      17.774  16.673  -2.604  1.00 14.20           C
ATOM   2639  OE1 GLU A 163      18.461  16.738  -1.571  1.00 17.26           O
ATOM   2640  OE2 GLU A 163      17.603  17.615  -3.408  1.00 21.52           O1-
ATOM   2641  H   GLU A 163      17.874  13.789  -5.524  1.00 10.85           H
ATOM   2642  HA  GLU A 163      19.624  15.499  -3.935  1.00 11.98           H
ATOM   2643  HB2 GLU A 163      17.680  13.302  -3.268  1.00 12.51           H
ATOM   2644  HB3 GLU A 163      18.611  14.138  -2.021  1.00 12.51           H
ATOM   2645  HG2 GLU A 163      16.605  15.426  -3.954  1.00 12.60           H
ATOM   2646  HG3 GLU A 163      16.419  15.100  -2.208  1.00 12.60           H
ATOM   2647  N   LEU A 164      20.365  12.272  -4.287  1.00  8.45           N
ATOM   2648  CA  LEU A 164      21.482  11.343  -4.253  1.00 10.63           C
ATOM   2649  C   LEU A 164      22.687  11.941  -4.976  1.00 10.88           C
ATOM   2650  O   LEU A 164      23.793  11.939  -4.450  1.00 12.31           O
ATOM   2651  CB  LEU A 164      21.069   9.973  -4.830  1.00 10.80           C
ATOM   2652  CG  LEU A 164      22.222   8.966  -4.879  1.00 10.90           C
ATOM   2653  CD1 LEU A 164      22.839   8.685  -3.506  1.00 10.94           C
ATOM   2654  CD2 LEU A 164      21.741   7.644  -5.472  1.00 13.64           C
ATOM   2655  H   LEU A 164      19.535  11.973  -4.779  1.00 10.11           H
ATOM   2656  HA  LEU A 164      21.747  11.208  -3.203  1.00 12.73           H
ATOM   2657  HB2 LEU A 164      20.250   9.570  -4.230  1.00 12.93           H
ATOM   2658  HB3 LEU A 164      20.696  10.113  -5.846  1.00 12.93           H
ATOM   2659  HG  LEU A 164      23.007   9.352  -5.526  1.00 13.05           H
ATOM   2660 HD11 LEU A 164      23.708   8.042  -3.635  1.00 13.10           H
ATOM   2661 HD12 LEU A 164      23.176   9.598  -3.016  1.00 13.10           H
ATOM   2662 HD13 LEU A 164      22.120   8.172  -2.873  1.00 13.10           H
ATOM   2663 HD21 LEU A 164      22.587   6.965  -5.539  1.00 16.33           H
ATOM   2664 HD22 LEU A 164      20.977   7.204  -4.833  1.00 16.33           H
ATOM   2665 HD23 LEU A 164      21.334   7.802  -6.471  1.00 16.33           H
ATOM   2666  N   GLN A 165      22.493  12.462  -6.194  1.00 13.83           N
ATOM   2667  CA  GLN A 165      23.578  13.003  -6.996  1.00 13.28           C
ATOM   2668  C   GLN A 165      24.270  14.139  -6.246  1.00 12.48           C
ATOM   2669  O   GLN A 165      25.499  14.227  -6.235  1.00 15.54           O
ATOM   2670  CB  GLN A 165      23.056  13.466  -8.374  1.00 13.69           C
ATOM   2671  CG  GLN A 165      24.221  13.910  -9.282  1.00 14.91           C
ATOM   2672  CD  GLN A 165      25.043  12.719  -9.770  1.00 18.77           C
ATOM   2673  OE1 GLN A 165      24.610  11.962 -10.627  1.00 16.12           O
ATOM   2674  NE2 GLN A 165      26.228  12.516  -9.226  1.00 17.85           N
ATOM   2675  H   GLN A 165      21.557  12.488  -6.575  1.00 16.57           H
ATOM   2676  HA  GLN A 165      24.301  12.205  -7.160  1.00 15.91           H
ATOM   2677  HB2 GLN A 165      22.516  12.647  -8.850  1.00 16.40           H
ATOM   2678  HB3 GLN A 165      22.366  14.302  -8.249  1.00 16.40           H
ATOM   2679  HG2 GLN A 165      23.747  14.365 -10.151  1.00 17.86           H
ATOM   2680  HG3 GLN A 165      24.858  14.644  -8.789  1.00 17.86           H
ATOM   2681 HE21 GLN A 165      26.588  13.153  -8.528  1.00 21.39           H
ATOM   2682 HE22 GLN A 165      26.785  11.726  -9.519  1.00 21.39           H
ATOM   2683  N   LYS A 166      23.484  15.013  -5.613  1.00  8.40           N
ATOM   2684  CA  LYS A 166      24.015  16.110  -4.797  1.00  8.88           C
ATOM   2685  C   LYS A 166      24.867  15.564  -3.655  1.00 11.74           C
ATOM   2686  O   LYS A 166      25.959  16.067  -3.449  1.00 13.77           O
ATOM   2687  CB  LYS A 166      22.893  17.008  -4.271  1.00 12.53           C
ATOM   2688  CG  LYS A 166      22.303  17.860  -5.408  1.00 15.13           C
ATOM   2689  CD  LYS A 166      20.867  18.354  -5.151  1.00 18.46           C
ATOM   2690  CE  LYS A 166      20.782  19.189  -3.889  1.00 18.78           C
ATOM   2691  NZ  LYS A 166      19.411  19.700  -3.743  1.00 19.25           N1+
ATOM   2692  H   LYS A 166      22.481  14.883  -5.661  1.00 10.05           H
ATOM   2693  HA  LYS A 166      24.678  16.715  -5.419  1.00 10.63           H
ATOM   2694  HB2 LYS A 166      22.118  16.410  -3.791  1.00 15.01           H
ATOM   2695  HB3 LYS A 166      23.316  17.691  -3.533  1.00 15.01           H
ATOM   2696  HG2 LYS A 166      22.962  18.708  -5.598  1.00 18.12           H
ATOM   2697  HG3 LYS A 166      22.264  17.262  -6.319  1.00 18.12           H
ATOM   2698  HD2 LYS A 166      20.546  18.952  -6.006  1.00 22.13           H
ATOM   2699  HD3 LYS A 166      20.189  17.506  -5.052  1.00 22.13           H
ATOM   2700  HE2 LYS A 166      21.008  18.536  -3.046  1.00 22.50           H
ATOM   2701  HE3 LYS A 166      21.499  20.010  -3.912  1.00 22.50           H
ATOM   2702  HZ1 LYS A 166      19.394  20.451  -3.069  1.00 23.07           H
ATOM   2703  HZ2 LYS A 166      19.066  20.036  -4.631  1.00 23.07           H
ATOM   2704  HZ3 LYS A 166      18.808  18.951  -3.425  1.00 23.07           H
ATOM   2705  N   PHE A 167      24.398  14.485  -3.004  1.00 10.41           N
ATOM   2706  CA  PHE A 167      25.075  13.881  -1.873  1.00 10.46           C
ATOM   2707  C   PHE A 167      26.419  13.280  -2.270  1.00 15.93           C
ATOM   2708  O   PHE A 167      27.382  13.462  -1.531  1.00 15.65           O
ATOM   2709  CB  PHE A 167      24.165  12.856  -1.190  1.00 13.72           C
ATOM   2710  CG  PHE A 167      24.756  12.330   0.112  1.00 15.50           C
ATOM   2711  CD1 PHE A 167      25.727  11.302   0.076  1.00 18.20           C
ATOM   2712  CD2 PHE A 167      24.328  12.840   1.351  1.00 21.34           C
ATOM   2713  CE1 PHE A 167      26.276  10.793   1.269  1.00 22.92           C
ATOM   2714  CE2 PHE A 167      24.836  12.281   2.543  1.00 20.02           C
ATOM   2715  CZ  PHE A 167      25.800  11.264   2.501  1.00 15.21           C
ATOM   2716  H   PHE A 167      23.503  14.102  -3.270  1.00 12.46           H
ATOM   2717  HA  PHE A 167      25.262  14.674  -1.148  1.00 12.53           H
ATOM   2718  HB2 PHE A 167      23.200  13.319  -0.985  1.00 16.43           H
ATOM   2719  HB3 PHE A 167      23.996  12.022  -1.870  1.00 16.43           H
ATOM   2720  HD1 PHE A 167      26.061  10.904  -0.871  1.00 21.81           H
ATOM   2721  HD2 PHE A 167      23.589  13.627   1.395  1.00 25.58           H
ATOM   2722  HE1 PHE A 167      27.042  10.034   1.238  1.00 27.47           H
ATOM   2723  HE2 PHE A 167      24.478  12.641   3.497  1.00 24.00           H
ATOM   2724  HZ  PHE A 167      26.189  10.851   3.419  1.00 18.23           H
ATOM   2725  N   VAL A 168      26.517  12.576  -3.403  1.00 11.95           N
ATOM   2726  CA  VAL A 168      27.772  11.928  -3.819  1.00 15.55           C
ATOM   2727  C   VAL A 168      28.671  12.843  -4.661  1.00 19.10           C
ATOM   2728  O   VAL A 168      29.783  12.437  -4.980  1.00 23.21           O
ATOM   2729  CB  VAL A 168      27.541  10.542  -4.481  1.00 18.91           C
ATOM   2730  CG1 VAL A 168      26.695   9.578  -3.634  1.00 17.49           C
ATOM   2731  CG2 VAL A 168      26.872  10.644  -5.859  1.00 18.53           C
ATOM   2732  H   VAL A 168      25.700  12.467  -3.991  1.00 14.31           H
ATOM   2733  HA  VAL A 168      28.346  11.707  -2.917  1.00 18.64           H
ATOM   2734  HB  VAL A 168      28.512  10.064  -4.621  1.00 22.67           H
ATOM   2735 HG11 VAL A 168      26.644   8.608  -4.128  1.00 20.96           H
ATOM   2736 HG12 VAL A 168      27.148   9.448  -2.651  1.00 20.96           H
ATOM   2737 HG13 VAL A 168      25.681   9.958  -3.509  1.00 20.96           H
ATOM   2738 HG21 VAL A 168      26.844   9.660  -6.321  1.00 22.21           H
ATOM   2739 HG22 VAL A 168      25.856  11.024  -5.768  1.00 22.21           H
ATOM   2740 HG23 VAL A 168      27.442  11.309  -6.507  1.00 22.21           H
ATOM   2741  N   GLY A 169      28.217  14.037  -5.079  1.00 15.36           N
ATOM   2742  CA  GLY A 169      29.004  14.966  -5.901  1.00 21.31           C
ATOM   2743  C   GLY A 169      29.341  14.403  -7.286  1.00 23.77           C
ATOM   2744  O   GLY A 169      28.440  14.004  -8.012  1.00 29.43           O
ATOM   2745  H   GLY A 169      27.296  14.337  -4.791  1.00 18.41           H
ATOM   2746  HA2 GLY A 169      28.443  15.890  -6.030  1.00 25.55           H
ATOM   2747  HA3 GLY A 169      29.932  15.194  -5.374  1.00 25.55           H
ATOM   2748  N   ASP A 170      30.636  14.351  -7.629  1.00 26.73           N
ATOM   2749  CA  ASP A 170      31.189  13.863  -8.911  1.00 37.27           C
ATOM   2750  C   ASP A 170      30.835  12.427  -9.339  1.00 34.25           C
ATOM   2751  O   ASP A 170      30.892  12.142 -10.541  1.00 29.99           O
ATOM   2752  CB  ASP A 170      32.736  13.952  -8.867  1.00 30.50           C
ATOM   2753  CG  ASP A 170      33.249  15.378  -8.861  0.55 32.24           C
ATOM   2754  OD1 ASP A 170      34.189  15.626  -8.073  0.21 36.71           O
ATOM   2755  OD2 ASP A 170      32.694  16.187  -9.633  0.56 34.07           O1-
ATOM   2756  H   ASP A 170      31.301  14.737  -6.976  1.00 32.05           H
ATOM   2757  HA  ASP A 170      30.820  14.529  -9.694  1.00 44.70           H
ATOM   2758  HB2 ASP A 170      33.133  13.402  -8.009  1.00 36.57           H
ATOM   2759  HB3 ASP A 170      33.128  13.485  -9.772  1.00 36.57           H
ATOM   2760  N   THR A 171      30.583  11.522  -8.379  1.00 27.77           N
ATOM   2761  CA  THR A 171      30.437  10.092  -8.631  1.00 21.63           C
ATOM   2762  C   THR A 171      29.382   9.831  -9.708  1.00 18.51           C
ATOM   2763  O   THR A 171      28.256  10.328  -9.633  1.00 22.90           O
ATOM   2764  CB  THR A 171      30.072   9.355  -7.335  1.00 23.57           C
ATOM   2765  OG1 THR A 171      30.909   9.781  -6.284  1.00 28.51           O
ATOM   2766  CG2 THR A 171      30.216   7.836  -7.471  1.00 23.97           C
ATOM   2767  H   THR A 171      30.549  11.833  -7.420  1.00 33.30           H
ATOM   2768  HA  THR A 171      31.415   9.729  -8.946  1.00 25.92           H
ATOM   2769  HB  THR A 171      29.043   9.574  -7.071  1.00 28.25           H
ATOM   2770  HG1 THR A 171      30.807  10.731  -6.211  1.00 34.18           H
ATOM   2771 HG21 THR A 171      29.985   7.367  -6.512  1.00 28.74           H
ATOM   2772 HG22 THR A 171      29.534   7.435  -8.227  1.00 28.74           H
ATOM   2773 HG23 THR A 171      31.250   7.590  -7.732  1.00 28.74           H
ATOM   2774  N   VAL A 172      29.774   9.033 -10.701  1.00 21.09           N
ATOM   2775  CA  VAL A 172      28.912   8.634 -11.805  1.00 21.42           C
ATOM   2776  C   VAL A 172      27.907   7.617 -11.277  1.00 14.60           C
ATOM   2777  O   VAL A 172      28.287   6.609 -10.681  1.00 19.47           O
ATOM   2778  CB  VAL A 172      29.766   8.078 -12.962  1.00 24.27           C
ATOM   2779  CG1 VAL A 172      28.907   7.439 -14.070  1.00 27.85           C
ATOM   2780  CG2 VAL A 172      30.590   9.216 -13.580  1.00 29.92           C
ATOM   2781  H   VAL A 172      30.709   8.649 -10.673  1.00 25.27           H
ATOM   2782  HA  VAL A 172      28.384   9.518 -12.169  1.00 25.68           H
ATOM   2783  HB  VAL A 172      30.451   7.324 -12.569  1.00 29.09           H
ATOM   2784 HG11 VAL A 172      29.550   7.057 -14.861  1.00 33.40           H
ATOM   2785 HG12 VAL A 172      28.334   6.604 -13.673  1.00 33.40           H
ATOM   2786 HG13 VAL A 172      28.218   8.177 -14.484  1.00 33.40           H
ATOM   2787 HG21 VAL A 172      31.211   8.821 -14.384  1.00 35.88           H
ATOM   2788 HG22 VAL A 172      29.924   9.984 -13.977  1.00 35.88           H
ATOM   2789 HG23 VAL A 172      31.244   9.665 -12.832  1.00 35.88           H
ATOM   2790  N   LEU A 173      26.623   7.930 -11.486  1.00 15.94           N
ATOM   2791  CA  LEU A 173      25.483   7.147 -11.040  1.00 15.74           C
ATOM   2792  C   LEU A 173      24.749   6.607 -12.272  1.00 15.19           C
ATOM   2793  O   LEU A 173      23.951   7.300 -12.896  1.00 18.08           O
ATOM   2794  CB  LEU A 173      24.522   8.004 -10.202  1.00 18.91           C
ATOM   2795  CG  LEU A 173      25.099   8.509  -8.868  1.00 21.66           C
ATOM   2796  CD1 LEU A 173      23.984   9.291  -8.151  1.00 21.84           C
ATOM   2797  CD2 LEU A 173      25.620   7.387  -7.963  1.00 15.66           C
ATOM   2798  H   LEU A 173      26.412   8.786 -11.976  1.00 19.10           H
ATOM   2799  HA  LEU A 173      25.823   6.303 -10.440  1.00 18.86           H
ATOM   2800  HB2 LEU A 173      24.208   8.865 -10.796  1.00 22.66           H
ATOM   2801  HB3 LEU A 173      23.634   7.402  -9.989  1.00 22.66           H
ATOM   2802  HG  LEU A 173      25.926   9.186  -9.081  1.00 25.96           H
ATOM   2803 HD11 LEU A 173      24.391   9.771  -7.263  1.00 26.18           H
ATOM   2804 HD12 LEU A 173      23.580  10.069  -8.801  1.00 26.18           H
ATOM   2805 HD13 LEU A 173      23.177   8.616  -7.870  1.00 26.18           H
ATOM   2806 HD21 LEU A 173      25.816   7.795  -6.977  1.00 18.77           H
ATOM   2807 HD22 LEU A 173      24.874   6.598  -7.873  1.00 18.77           H
ATOM   2808 HD23 LEU A 173      26.550   6.978  -8.357  1.00 18.77           H
ATOM   2809  N   GLU A 174      25.047   5.367 -12.622  1.00 14.49           N
ATOM   2810  CA  GLU A 174      24.360   4.632 -13.664  1.00 12.34           C
ATOM   2811  C   GLU A 174      23.051   4.072 -13.111  1.00 21.58           C
ATOM   2812  O   GLU A 174      22.946   3.806 -11.914  1.00 16.92           O
ATOM   2813  CB  GLU A 174      25.293   3.537 -14.195  1.00 17.26           C
ATOM   2814  CG  GLU A 174      26.462   4.149 -14.980  1.00 18.65           C
ATOM   2815  CD  GLU A 174      27.411   3.057 -15.469  1.00 33.64           C
ATOM   2816  OE1 GLU A 174      28.162   2.527 -14.623  1.00 30.38           O
ATOM   2817  OE2 GLU A 174      27.397   2.788 -16.689  1.00 28.51           O1-
ATOM   2818  H   GLU A 174      25.726   4.854 -12.081  1.00 17.36           H
ATOM   2819  HA  GLU A 174      24.136   5.308 -14.492  1.00 14.78           H
ATOM   2820  HB2 GLU A 174      25.681   2.948 -13.367  1.00 20.69           H
ATOM   2821  HB3 GLU A 174      24.734   2.878 -14.860  1.00 20.69           H
ATOM   2822  HG2 GLU A 174      26.066   4.709 -15.827  1.00 22.35           H
ATOM   2823  HG3 GLU A 174      27.013   4.795 -14.299  1.00 22.35           H
ATOM   2824  N   ASP A 175      22.058   3.907 -13.989  1.00 15.51           N
ATOM   2825  CA  ASP A 175      20.746   3.356 -13.682  1.00 17.13           C
ATOM   2826  C   ASP A 175      20.661   1.911 -14.164  1.00 17.09           C
ATOM   2827  O   ASP A 175      21.263   1.576 -15.170  1.00 14.96           O
ATOM   2828  CB  ASP A 175      19.651   4.189 -14.363  1.00 15.05           C
ATOM   2829  CG  ASP A 175      19.780   5.663 -14.033  1.00 23.08           C
ATOM   2830  OD1 ASP A 175      19.832   5.971 -12.829  1.00 20.44           O
ATOM   2831  OD2 ASP A 175      19.869   6.477 -14.971  1.00 23.51           O1-
ATOM   2832  H   ASP A 175      22.216   4.165 -14.952  1.00 18.59           H
ATOM   2833  HA  ASP A 175      20.568   3.384 -12.608  1.00 20.52           H
ATOM   2834  HB2 ASP A 175      19.664   4.041 -15.444  1.00 18.03           H
ATOM   2835  HB3 ASP A 175      18.701   3.839 -13.961  1.00 18.03           H
ATOM   2836  N   ASP A 176      19.887   1.070 -13.462  1.00 16.27           N
ATOM   2837  CA  ASP A 176      19.580  -0.310 -13.843  1.00 18.90           C
ATOM   2838  C   ASP A 176      20.832  -1.080 -14.234  1.00 19.99           C
ATOM   2839  O   ASP A 176      20.937  -1.676 -15.310  1.00 17.25           O
ATOM   2840  CB  ASP A 176      18.489  -0.346 -14.925  1.00 20.05           C
ATOM   2841  CG  ASP A 176      17.233   0.366 -14.440  1.00 27.92           C
ATOM   2842  OD1 ASP A 176      16.712   1.188 -15.216  1.00 37.10           O
ATOM   2843  OD2 ASP A 176      16.809   0.073 -13.297  1.00 22.66           O1-
ATOM   2844  H   ASP A 176      19.404   1.424 -12.650  1.00 19.49           H
ATOM   2845  HA  ASP A 176      19.183  -0.803 -12.952  1.00 22.65           H
ATOM   2846  HB2 ASP A 176      18.845   0.097 -15.856  1.00 24.03           H
ATOM   2847  HB3 ASP A 176      18.239  -1.395 -15.090  1.00 24.03           H
ATOM   2848  N   ILE A 177      21.815  -1.055 -13.342  1.00 14.04           N
ATOM   2849  CA  ILE A 177      23.089  -1.708 -13.558  1.00 17.18           C
ATOM   2850  C   ILE A 177      22.847  -3.216 -13.499  1.00 17.05           C
ATOM   2851  O   ILE A 177      22.292  -3.713 -12.529  1.00 12.04           O
ATOM   2852  CB  ILE A 177      24.105  -1.214 -12.516  1.00 14.82           C
ATOM   2853  CG1 ILE A 177      24.256   0.327 -12.551  1.00 19.32           C
ATOM   2854  CG2 ILE A 177      25.453  -1.902 -12.779  1.00 19.49           C
ATOM   2855  CD1 ILE A 177      25.035   0.882 -11.351  1.00 19.48           C
ATOM   2856  H   ILE A 177      21.683  -0.546 -12.479  1.00 16.82           H
ATOM   2857  HA  ILE A 177      23.455  -1.433 -14.546  1.00 20.59           H
ATOM   2858  HB  ILE A 177      23.742  -1.509 -11.530  1.00 17.75           H
ATOM   2859 HG12 ILE A 177      24.758   0.621 -13.474  1.00 23.16           H
ATOM   2860 HG13 ILE A 177      23.279   0.809 -12.541  1.00 23.16           H
ATOM   2861 HG21 ILE A 177      26.208  -1.545 -12.082  1.00 23.36           H
ATOM   2862 HG22 ILE A 177      25.354  -2.980 -12.642  1.00 23.36           H
ATOM   2863 HG23 ILE A 177      25.788  -1.696 -13.794  1.00 23.36           H
ATOM   2864 HD11 ILE A 177      24.991   1.969 -11.364  1.00 23.34           H
ATOM   2865 HD12 ILE A 177      24.579   0.528 -10.426  1.00 23.34           H
ATOM   2866 HD13 ILE A 177      26.079   0.570 -11.392  1.00 23.34           H
ATOM   2867  N   LYS A 178      23.245  -3.934 -14.558  1.00 17.62           N
ATOM   2868  CA  LYS A 178      23.087  -5.385 -14.669  1.00 19.18           C
ATOM   2869  C   LYS A 178      24.453  -6.048 -14.541  1.00 17.90           C
ATOM   2870  O   LYS A 178      25.416  -5.650 -15.204  1.00 23.71           O
ATOM   2871  CB  LYS A 178      22.349  -5.697 -15.997  1.00 23.86           C
ATOM   2872  CG  LYS A 178      22.070  -7.192 -16.287  1.00 43.00           C
ATOM   2873  CD  LYS A 178      20.985  -7.853 -15.400  1.00 38.44           C
ATOM   2874  CE  LYS A 178      20.214  -8.983 -16.118  1.00 45.61           C
ATOM   2875  NZ  LYS A 178      19.039  -9.449 -15.339  1.00 49.87           N1+
ATOM   2876  H   LYS A 178      23.647  -3.446 -15.342  1.00 21.12           H
ATOM   2877  HA  LYS A 178      22.455  -5.739 -13.862  1.00 22.98           H
ATOM   2878  HB2 LYS A 178      21.390  -5.179 -15.978  1.00 28.60           H
ATOM   2879  HB3 LYS A 178      22.922  -5.289 -16.831  1.00 28.60           H
ATOM   2880  HG2 LYS A 178      21.750  -7.270 -17.328  1.00 51.57           H
ATOM   2881  HG3 LYS A 178      23.001  -7.755 -16.195  1.00 51.57           H
ATOM   2882  HD2 LYS A 178      21.465  -8.290 -14.527  1.00 46.09           H
ATOM   2883  HD3 LYS A 178      20.285  -7.089 -15.071  1.00 46.09           H
ATOM   2884  HE2 LYS A 178      19.870  -8.612 -17.086  1.00 54.71           H
ATOM   2885  HE3 LYS A 178      20.885  -9.825 -16.293  1.00 54.71           H
ATOM   2886  HZ1 LYS A 178      18.608 -10.240 -15.796  1.00 59.82           H
ATOM   2887  HZ2 LYS A 178      19.327  -9.725 -14.410  1.00 59.82           H
ATOM   2888  HZ3 LYS A 178      18.360  -8.704 -15.254  1.00 59.82           H
ATOM   2889  N   GLU A 179      24.535  -7.055 -13.679  1.00 15.49           N
ATOM   2890  CA  GLU A 179      25.680  -7.950 -13.516  1.00 16.25           C
ATOM   2891  C   GLU A 179      25.160  -9.362 -13.294  1.00 23.46           C
ATOM   2892  O   GLU A 179      24.545  -9.647 -12.261  1.00 20.23           O
ATOM   2893  CB  GLU A 179      26.585  -7.575 -12.336  1.00 17.37           C
ATOM   2894  CG  GLU A 179      27.374  -6.299 -12.603  1.00 21.92           C
ATOM   2895  CD  GLU A 179      28.531  -6.088 -11.636  1.00 21.55           C
ATOM   2896  OE1 GLU A 179      28.570  -4.971 -11.103  1.00 17.13           O
ATOM   2897  OE2 GLU A 179      29.402  -6.989 -11.494  1.00 20.46           O1-
ATOM   2898  H   GLU A 179      23.706  -7.288 -13.148  1.00 18.56           H
ATOM   2899  HA  GLU A 179      26.276  -7.933 -14.429  1.00 19.47           H
ATOM   2900  HB2 GLU A 179      25.977  -7.444 -11.439  1.00 20.82           H
ATOM   2901  HB3 GLU A 179      27.285  -8.394 -12.162  1.00 20.82           H
ATOM   2902  HG2 GLU A 179      27.806  -6.414 -13.599  1.00 26.28           H
ATOM   2903  HG3 GLU A 179      26.708  -5.433 -12.599  1.00 26.28           H
ATOM   2904  N   GLY A 180      25.394 -10.265 -14.264  1.00 25.01           N
ATOM   2905  CA  GLY A 180      24.789 -11.577 -14.189  1.00 23.58           C
ATOM   2906  C   GLY A 180      23.278 -11.399 -14.215  1.00 23.91           C
ATOM   2907  O   GLY A 180      22.769 -10.590 -14.994  1.00 25.07           O
ATOM   2908  H   GLY A 180      25.874  -9.999 -15.110  1.00 29.98           H
ATOM   2909  HA2 GLY A 180      25.095 -12.182 -15.043  1.00 28.26           H
ATOM   2910  HA3 GLY A 180      25.081 -12.059 -13.255  1.00 28.26           H
ATOM   2911  N   ASP A 181      22.574 -12.092 -13.315  1.00 25.05           N
ATOM   2912  CA  ASP A 181      21.116 -11.999 -13.220  1.00 24.97           C
ATOM   2913  C   ASP A 181      20.639 -10.839 -12.331  1.00 25.31           C
ATOM   2914  O   ASP A 181      19.441 -10.554 -12.326  1.00 29.54           O
ATOM   2915  CB  ASP A 181      20.524 -13.332 -12.746  1.00 33.44           C
ATOM   2916  CG  ASP A 181      20.878 -14.474 -13.696  1.00 47.00           C
ATOM   2917  OD1 ASP A 181      21.405 -15.489 -13.182  1.00 38.96           O
ATOM   2918  OD2 ASP A 181      20.616 -14.303 -14.911  1.00 41.64           O1-
ATOM   2919  H   ASP A 181      23.044 -12.727 -12.686  1.00 30.03           H
ATOM   2920  HA  ASP A 181      20.716 -11.810 -14.216  1.00 29.94           H
ATOM   2921  HB2 ASP A 181      20.857 -13.560 -11.733  1.00 40.09           H
ATOM   2922  HB3 ASP A 181      19.438 -13.218 -12.761  1.00 40.09           H
ATOM   2923  N   PHE A 182      21.542 -10.175 -11.587  1.00 25.92           N
ATOM   2924  CA  PHE A 182      21.193  -9.066 -10.694  1.00 19.23           C
ATOM   2925  C   PHE A 182      21.059  -7.735 -11.442  1.00 22.96           C
ATOM   2926  O   PHE A 182      21.929  -7.410 -12.240  1.00 21.17           O
ATOM   2927  CB  PHE A 182      22.288  -8.906  -9.640  1.00 15.86           C
ATOM   2928  CG  PHE A 182      22.433 -10.091  -8.725  1.00 14.28           C
ATOM   2929  CD1 PHE A 182      21.485 -10.293  -7.705  1.00 21.91           C
ATOM   2930  CD2 PHE A 182      23.493 -10.996  -8.903  1.00 23.74           C
ATOM   2931  CE1 PHE A 182      21.618 -11.376  -6.827  1.00 17.66           C
ATOM   2932  CE2 PHE A 182      23.606 -12.099  -8.044  1.00 24.07           C
ATOM   2933  CZ  PHE A 182      22.675 -12.282  -7.002  1.00 20.90           C
ATOM   2934  H   PHE A 182      22.523 -10.406 -11.676  1.00 31.08           H
ATOM   2935  HA  PHE A 182      20.262  -9.305 -10.186  1.00 23.05           H
ATOM   2936  HB2 PHE A 182      23.242  -8.707 -10.129  1.00 19.00           H
ATOM   2937  HB3 PHE A 182      22.045  -8.036  -9.032  1.00 19.00           H
ATOM   2938  HD1 PHE A 182      20.649  -9.621  -7.598  1.00 26.27           H
ATOM   2939  HD2 PHE A 182      24.215 -10.848  -9.692  1.00 28.46           H
ATOM   2940  HE1 PHE A 182      20.902 -11.515  -6.030  1.00 21.16           H
ATOM   2941  HE2 PHE A 182      24.417 -12.800  -8.172  1.00 28.85           H
ATOM   2942  HZ  PHE A 182      22.770 -13.126  -6.335  1.00 25.06           H
ATOM   2943  N   THR A 183      20.042  -6.935 -11.099  1.00 18.19           N
ATOM   2944  CA  THR A 183      19.860  -5.552 -11.532  1.00 13.81           C
ATOM   2945  C   THR A 183      19.848  -4.660 -10.289  1.00 11.55           C
ATOM   2946  O   THR A 183      19.188  -5.023  -9.322  1.00 16.40           O
ATOM   2947  CB  THR A 183      18.554  -5.414 -12.319  1.00 19.14           C
ATOM   2948  OG1 THR A 183      18.574  -6.322 -13.393  1.00 22.60           O
ATOM   2949  CG2 THR A 183      18.402  -4.014 -12.901  1.00 20.91           C
ATOM   2950  H   THR A 183      19.377  -7.277 -10.417  1.00 21.80           H
ATOM   2951  HA  THR A 183      20.677  -5.295 -12.196  1.00 16.55           H
ATOM   2952  HB  THR A 183      17.707  -5.638 -11.669  1.00 22.93           H
ATOM   2953  HG1 THR A 183      18.524  -7.206 -13.018  1.00 27.09           H
ATOM   2954 HG21 THR A 183      17.499  -3.970 -13.509  1.00 25.06           H
ATOM   2955 HG22 THR A 183      18.320  -3.277 -12.102  1.00 25.06           H
ATOM   2956 HG23 THR A 183      19.255  -3.773 -13.536  1.00 25.06           H
ATOM   2957  N   TYR A 184      20.582  -3.547 -10.273  1.00 11.98           N
ATOM   2958  CA  TYR A 184      20.583  -2.690  -9.082  1.00 10.01           C
ATOM   2959  C   TYR A 184      20.608  -1.203  -9.383  1.00 11.72           C
ATOM   2960  O   TYR A 184      20.984  -0.751 -10.464  1.00 12.77           O
ATOM   2961  CB  TYR A 184      21.673  -3.163  -8.116  1.00  9.60           C
ATOM   2962  CG  TYR A 184      23.072  -3.156  -8.661  1.00 10.48           C
ATOM   2963  CD1 TYR A 184      23.557  -4.279  -9.364  1.00 11.98           C
ATOM   2964  CD2 TYR A 184      23.884  -2.030  -8.469  1.00  9.15           C
ATOM   2965  CE1 TYR A 184      24.893  -4.300  -9.798  1.00 15.61           C
ATOM   2966  CE2 TYR A 184      25.221  -2.067  -8.858  1.00 12.25           C
ATOM   2967  CZ  TYR A 184      25.726  -3.197  -9.522  1.00 12.67           C
ATOM   2968  OH  TYR A 184      27.034  -3.205  -9.844  1.00 15.36           O
ATOM   2969  H   TYR A 184      21.186  -3.309 -11.048  1.00 14.35           H
ATOM   2970  HA  TYR A 184      19.636  -2.838  -8.566  1.00 11.98           H
ATOM   2971  HB2 TYR A 184      21.645  -2.553  -7.213  1.00 11.50           H
ATOM   2972  HB3 TYR A 184      21.441  -4.186  -7.828  1.00 11.50           H
ATOM   2973  HD1 TYR A 184      22.920  -5.137  -9.530  1.00 14.34           H
ATOM   2974  HD2 TYR A 184      23.499  -1.157  -7.965  1.00 10.96           H
ATOM   2975  HE1 TYR A 184      25.289  -5.168 -10.307  1.00 18.70           H
ATOM   2976  HE2 TYR A 184      25.867  -1.233  -8.660  1.00 14.68           H
ATOM   2977  HH  TYR A 184      27.311  -4.002 -10.313  1.00 18.40           H
ATOM   2978  N   ASN A 185      20.160  -0.459  -8.363  1.00 12.78           N
ATOM   2979  CA  ASN A 185      20.096   0.988  -8.341  1.00 12.48           C
ATOM   2980  C   ASN A 185      20.510   1.512  -6.979  1.00 10.19           C
ATOM   2981  O   ASN A 185      20.201   0.912  -5.955  1.00  9.58           O
ATOM   2982  CB  ASN A 185      18.670   1.470  -8.625  1.00 13.30           C
ATOM   2983  CG  ASN A 185      18.314   1.265 -10.082  1.00 19.89           C
ATOM   2984  OD1 ASN A 185      18.756   2.036 -10.928  1.00 19.15           O
ATOM   2985  ND2 ASN A 185      17.529   0.235 -10.376  1.00 15.77           N
ATOM   2986  H   ASN A 185      19.830  -0.942  -7.537  1.00 15.30           H
ATOM   2987  HA  ASN A 185      20.770   1.401  -9.094  1.00 14.94           H
ATOM   2988  HB2 ASN A 185      17.971   0.955  -7.968  1.00 15.93           H
ATOM   2989  HB3 ASN A 185      18.671   2.542  -8.435  1.00 15.93           H
ATOM   2990 HD21 ASN A 185      17.272   0.078 -11.343  1.00 18.90           H
ATOM   2991 HD22 ASN A 185      17.182  -0.369  -9.649  1.00 18.90           H
ATOM   2992  N   TYR A 186      21.185   2.653  -7.007  1.00 11.69           N
ATOM   2993  CA  TYR A 186      21.583   3.379  -5.812  1.00  7.83           C
ATOM   2994  C   TYR A 186      20.430   4.283  -5.346  1.00 12.30           C
ATOM   2995  O   TYR A 186      19.773   4.931  -6.164  1.00  8.75           O
ATOM   2996  CB  TYR A 186      22.809   4.208  -6.163  1.00  8.82           C
ATOM   2997  CG  TYR A 186      23.944   3.389  -6.734  1.00  9.23           C
ATOM   2998  CD1 TYR A 186      24.443   2.318  -5.986  1.00 12.96           C
ATOM   2999  CD2 TYR A 186      24.468   3.663  -8.007  1.00 10.27           C
ATOM   3000  CE1 TYR A 186      25.462   1.508  -6.508  1.00 11.46           C
ATOM   3001  CE2 TYR A 186      25.501   2.863  -8.534  1.00 11.32           C
ATOM   3002  CZ  TYR A 186      25.978   1.768  -7.780  1.00 12.44           C
ATOM   3003  OH  TYR A 186      26.938   0.954  -8.275  1.00 18.38           O
ATOM   3004  H   TYR A 186      21.412   3.063  -7.901  1.00 13.99           H
ATOM   3005  HA  TYR A 186      21.839   2.674  -5.021  1.00  9.37           H
ATOM   3006  HB2 TYR A 186      22.527   4.979  -6.878  1.00 10.55           H
ATOM   3007  HB3 TYR A 186      23.150   4.693  -5.251  1.00 10.55           H
ATOM   3008  HD1 TYR A 186      24.042   2.118  -5.009  1.00 15.52           H
ATOM   3009  HD2 TYR A 186      24.077   4.486  -8.592  1.00 12.29           H
ATOM   3010  HE1 TYR A 186      25.840   0.691  -5.921  1.00 13.72           H
ATOM   3011  HE2 TYR A 186      25.904   3.066  -9.516  1.00 13.56           H
ATOM   3012  HH  TYR A 186      27.204   0.293  -7.635  1.00 22.02           H
ATOM   3013  N   THR A 187      20.196   4.358  -4.027  1.00  8.48           N
ATOM   3014  CA  THR A 187      19.112   5.167  -3.469  1.00 10.06           C
ATOM   3015  C   THR A 187      19.605   5.912  -2.224  1.00  8.87           C
ATOM   3016  O   THR A 187      20.525   5.463  -1.542  1.00  9.10           O
ATOM   3017  CB  THR A 187      17.865   4.317  -3.120  1.00  9.14           C
ATOM   3018  OG1 THR A 187      18.071   3.506  -1.969  1.00 10.75           O
ATOM   3019  CG2 THR A 187      17.400   3.399  -4.266  1.00 15.84           C
ATOM   3020  H   THR A 187      20.753   3.810  -3.388  1.00 10.14           H
ATOM   3021  HA  THR A 187      18.810   5.917  -4.194  1.00 12.04           H
ATOM   3022  HB  THR A 187      17.043   5.001  -2.898  1.00 10.94           H
ATOM   3023  HG1 THR A 187      18.825   2.928  -2.130  1.00 12.88           H
ATOM   3024 HG21 THR A 187      16.484   2.886  -3.978  1.00 18.98           H
ATOM   3025 HG22 THR A 187      17.214   3.991  -5.163  1.00 18.98           H
ATOM   3026 HG23 THR A 187      18.158   2.641  -4.473  1.00 18.98           H
ATOM   3027  N   LEU A 188      18.966   7.041  -1.947  1.00  8.23           N
ATOM   3028  CA  LEU A 188      19.152   7.837  -0.746  1.00  8.18           C
ATOM   3029  C   LEU A 188      17.821   7.956  -0.024  1.00  9.98           C
ATOM   3030  O   LEU A 188      16.808   8.234  -0.656  1.00  9.00           O
ATOM   3031  CB  LEU A 188      19.660   9.245  -1.098  1.00 12.02           C
ATOM   3032  CG  LEU A 188      19.869  10.158   0.142  1.00 10.79           C
ATOM   3033  CD1 LEU A 188      21.065   9.680   0.963  1.00 13.56           C
ATOM   3034  CD2 LEU A 188      20.086  11.625  -0.279  1.00 15.69           C
ATOM   3035  H   LEU A 188      18.223   7.332  -2.565  1.00  9.85           H
ATOM   3036  HA  LEU A 188      19.872   7.352  -0.094  1.00  9.79           H
ATOM   3037  HB2 LEU A 188      20.591   9.167  -1.651  1.00 14.39           H
ATOM   3038  HB3 LEU A 188      18.926   9.716  -1.755  1.00 14.39           H
ATOM   3039  HG  LEU A 188      18.993  10.150   0.785  1.00 12.92           H
ATOM   3040 HD11 LEU A 188      21.153  10.266   1.864  1.00 16.24           H
ATOM   3041 HD12 LEU A 188      20.952   8.640   1.261  1.00 16.24           H
ATOM   3042 HD13 LEU A 188      21.982   9.793   0.383  1.00 16.24           H
ATOM   3043 HD21 LEU A 188      20.154  12.260   0.604  1.00 18.79           H
ATOM   3044 HD22 LEU A 188      21.007  11.718  -0.852  1.00 18.79           H
ATOM   3045 HD23 LEU A 188      19.244  11.964  -0.883  1.00 18.79           H
ATOM   3046  N   TRP A 189      17.843   7.809   1.301  1.00  9.05           N
ATOM   3047  CA  TRP A 189      16.690   7.946   2.170  1.00  7.61           C
ATOM   3048  C   TRP A 189      17.023   8.886   3.331  1.00  9.99           C
ATOM   3049  O   TRP A 189      18.129   8.849   3.868  1.00  6.99           O
ATOM   3050  CB  TRP A 189      16.259   6.599   2.747  1.00  7.74           C
ATOM   3051  CG  TRP A 189      15.930   5.511   1.778  1.00  8.75           C
ATOM   3052  CD1 TRP A 189      16.776   4.892   0.914  1.00  8.81           C
ATOM   3053  CD2 TRP A 189      14.654   4.832   1.618  1.00 11.10           C
ATOM   3054  NE1 TRP A 189      16.096   3.900   0.221  1.00  9.91           N
ATOM   3055  CE2 TRP A 189      14.785   3.826   0.616  1.00 17.05           C
ATOM   3056  CE3 TRP A 189      13.405   4.962   2.252  1.00 12.30           C
ATOM   3057  CZ2 TRP A 189      13.712   3.011   0.236  1.00 17.85           C
ATOM   3058  CZ3 TRP A 189      12.355   4.080   1.933  1.00 16.38           C
ATOM   3059  CH2 TRP A 189      12.504   3.115   0.931  1.00 15.30           C
ATOM   3060  H   TRP A 189      18.716   7.555   1.736  1.00 10.84           H
ATOM   3061  HA  TRP A 189      15.870   8.363   1.593  1.00  9.10           H
ATOM   3062  HB2 TRP A 189      17.046   6.246   3.403  1.00  9.26           H
ATOM   3063  HB3 TRP A 189      15.384   6.782   3.369  1.00  9.26           H
ATOM   3064  HD1 TRP A 189      17.823   5.124   0.792  1.00 10.54           H
ATOM   3065  HE1 TRP A 189      16.537   3.316  -0.474  1.00 11.86           H
ATOM   3066  HE3 TRP A 189      13.261   5.715   3.010  1.00 14.74           H
ATOM   3067  HZ2 TRP A 189      13.835   2.269  -0.533  1.00 21.39           H
ATOM   3068  HZ3 TRP A 189      11.413   4.165   2.460  1.00 19.63           H
ATOM   3069  HH2 TRP A 189      11.689   2.448   0.691  1.00 18.33           H
ATOM   3070  N   THR A 190      16.053   9.714   3.717  1.00  8.61           N
ATOM   3071  CA  THR A 190      16.171  10.589   4.889  1.00  9.13           C
ATOM   3072  C   THR A 190      14.962  10.361   5.794  1.00  8.59           C
ATOM   3073  O   THR A 190      13.988   9.725   5.413  1.00  7.17           O
ATOM   3074  CB  THR A 190      16.287  12.055   4.458  1.00  9.48           C
ATOM   3075  OG1 THR A 190      15.160  12.417   3.676  1.00 13.34           O
ATOM   3076  CG2 THR A 190      17.592  12.326   3.699  1.00 13.03           C
ATOM   3077  H   THR A 190      15.186   9.737   3.200  1.00 10.31           H
ATOM   3078  HA  THR A 190      17.063  10.343   5.460  1.00 10.93           H
ATOM   3079  HB  THR A 190      16.293  12.677   5.351  1.00 11.35           H
ATOM   3080  HG1 THR A 190      14.615  13.023   4.190  1.00 15.98           H
ATOM   3081 HG21 THR A 190      17.649  13.384   3.442  1.00 15.60           H
ATOM   3082 HG22 THR A 190      18.438  12.064   4.332  1.00 15.60           H
ATOM   3083 HG23 THR A 190      17.632  11.750   2.774  1.00 15.60           H
ATOM   3084  N   ARG A 191      15.041  10.829   7.043  1.00  8.97           N
ATOM   3085  CA  ARG A 191      13.975  10.619   8.016  1.00 13.05           C
ATOM   3086  C   ARG A 191      12.810  11.557   7.704  1.00 12.20           C
ATOM   3087  O   ARG A 191      13.028  12.725   7.378  1.00 12.21           O
ATOM   3088  CB  ARG A 191      14.465  10.922   9.432  1.00 12.77           C
ATOM   3089  CG  ARG A 191      15.512   9.952   9.960  1.00 12.67           C
ATOM   3090  CD  ARG A 191      15.749  10.215  11.461  1.00 13.75           C
ATOM   3091  NE  ARG A 191      16.815   9.347  11.990  1.00 10.63           N
ATOM   3092  CZ  ARG A 191      16.638   8.099  12.459  1.00 16.37           C
ATOM   3093  NH1 ARG A 191      15.430   7.556  12.598  1.00 15.01           N
ATOM   3094  NH2 ARG A 191      17.681   7.345  12.784  1.00 14.23           N1+
ATOM   3095  H   ARG A 191      15.850  11.365   7.324  1.00 10.74           H
ATOM   3096  HA  ARG A 191      13.633   9.582   7.981  1.00 15.63           H
ATOM   3097  HB2 ARG A 191      14.857  11.938   9.478  1.00 15.29           H
ATOM   3098  HB3 ARG A 191      13.602  10.879  10.098  1.00 15.29           H
ATOM   3099  HG2 ARG A 191      15.141   8.935   9.836  1.00 15.18           H
ATOM   3100  HG3 ARG A 191      16.443  10.069   9.404  1.00 15.18           H
ATOM   3101  HD2 ARG A 191      16.026  11.256  11.613  1.00 16.47           H
ATOM   3102  HD3 ARG A 191      14.822  10.041  12.010  1.00 16.47           H
ATOM   3103  HE  ARG A 191      17.764   9.680  11.884  1.00 12.73           H
ATOM   3104 HH11 ARG A 191      14.612   8.085  12.340  1.00 17.98           H
ATOM   3105 HH12 ARG A 191      15.333   6.606  12.920  1.00 17.98           H
ATOM   3106 HH21 ARG A 191      18.616   7.715  12.679  1.00 17.04           H
ATOM   3107 HH22 ARG A 191      17.553   6.400  13.116  1.00 17.04           H
ATOM   3108  N   LYS A 192      11.576  11.073   7.831  1.00  9.73           N
ATOM   3109  CA  LYS A 192      10.439  11.999   7.759  1.00 15.80           C
ATOM   3110  C   LYS A 192      10.350  12.864   9.016  1.00 17.03           C
ATOM   3111  O   LYS A 192      10.815  12.402  10.081  1.00 16.79           O
ATOM   3112  CB  LYS A 192       9.117  11.368   7.358  1.00 24.45           C
ATOM   3113  CG  LYS A 192       8.536  10.185   7.966  1.00 39.06           C
ATOM   3114  CD  LYS A 192       7.495   9.496   7.057  1.00 33.17           C
ATOM   3115  CE  LYS A 192       8.143   8.785   5.859  1.00 36.85           C
ATOM   3116  NZ  LYS A 192       7.147   8.103   5.010  1.00 42.47           N1+
ATOM   3117  OXT LYS A 192       9.894  14.018   8.861  1.00 16.75           O1-
ATOM   3118  H   LYS A 192      11.430  10.118   8.121  1.00 11.65           H
ATOM   3119  HA  LYS A 192      10.657  12.712   6.963  1.00 18.93           H
ATOM   3120  HB2 LYS A 192       8.354  12.147   7.369  1.00 29.31           H
ATOM   3121  HB3 LYS A 192       9.234  11.064   6.320  1.00 29.31           H
ATOM   3122  HG2 LYS A 192       9.335   9.482   8.149  1.00 46.84           H
ATOM   3123  HG3 LYS A 192       8.096  10.473   8.921  1.00 46.84           H
ATOM   3124  HD2 LYS A 192       6.933   8.772   7.649  1.00 39.78           H
ATOM   3125  HD3 LYS A 192       6.800  10.249   6.681  1.00 39.78           H
ATOM   3126  HE2 LYS A 192       8.680   9.512   5.253  1.00 44.19           H
ATOM   3127  HE3 LYS A 192       8.860   8.049   6.224  1.00 44.19           H
ATOM   3128  HZ1 LYS A 192       7.621   7.638   4.246  1.00 50.94           H
ATOM   3129  HZ2 LYS A 192       6.654   7.410   5.559  1.00 50.94           H
ATOM   3130  HZ3 LYS A 192       6.492   8.776   4.641  1.00 50.94           H
TER
ATOM   3131  N   MET B   1      12.124   4.570  19.735  1.00 19.54           N
ATOM   3132  CA  MET B   1      13.165   5.631  19.681  1.00 21.79           C
ATOM   3133  C   MET B   1      12.647   6.886  20.397  1.00 18.95           C
ATOM   3134  O   MET B   1      11.521   7.326  20.112  1.00 20.51           O
ATOM   3135  CB  MET B   1      13.563   5.905  18.213  1.00 27.84           C
ATOM   3136  CG  MET B   1      14.703   6.917  18.089  1.00 22.67           C
ATOM   3137  SD  MET B   1      15.175   7.318  16.389  1.00 35.18           S
ATOM   3138  CE  MET B   1      13.778   8.360  15.892  1.00 27.91           C
ATOM   3139  H1  MET B   1      12.440   3.756  19.224  1.00 23.42           H
ATOM   3140  H2  MET B   1      11.267   4.921  19.327  1.00 23.42           H
ATOM   3141  HA  MET B   1      14.058   5.282  20.206  1.00 26.13           H
ATOM   3142  HB2 MET B   1      12.691   6.276  17.671  1.00 33.38           H
ATOM   3143  HB3 MET B   1      13.883   4.970  17.746  1.00 33.38           H
ATOM   3144  HG2 MET B   1      15.581   6.525  18.603  1.00 27.17           H
ATOM   3145  HG3 MET B   1      14.411   7.845  18.582  1.00 27.17           H
ATOM   3146  HE1 MET B   1      12.856   7.781  15.905  1.00 33.47           H
ATOM   3147  HE2 MET B   1      13.695   9.205  16.575  1.00 33.47           H
ATOM   3148  HE3 MET B   1      13.951   8.734  14.883  1.00 33.47           H
ATOM   3149  N   LEU B   2      13.442   7.436  21.331  1.00 15.95           N
ATOM   3150  CA  LEU B   2      13.047   8.642  22.062  1.00 19.28           C
ATOM   3151  C   LEU B   2      13.142   9.815  21.094  1.00 19.96           C
ATOM   3152  O   LEU B   2      14.055   9.892  20.263  1.00 22.62           O
ATOM   3153  CB  LEU B   2      13.929   8.879  23.289  1.00 24.22           C
ATOM   3154  CG  LEU B   2      13.800   7.786  24.374  1.00 42.70           C
ATOM   3155  CD1 LEU B   2      14.665   8.195  25.581  1.00 35.07           C
ATOM   3156  CD2 LEU B   2      12.344   7.560  24.829  1.00 45.84           C
ATOM   3157  H   LEU B   2      14.368   7.062  21.491  1.00 19.11           H
ATOM   3158  HA  LEU B   2      12.012   8.551  22.397  1.00 23.11           H
ATOM   3159  HB2 LEU B   2      14.971   8.944  22.967  1.00 29.03           H
ATOM   3160  HB3 LEU B   2      13.652   9.842  23.722  1.00 29.03           H
ATOM   3161  HG  LEU B   2      14.187   6.847  23.974  1.00 51.21           H
ATOM   3162 HD11 LEU B   2      14.648   7.408  26.335  1.00 42.05           H
ATOM   3163 HD12 LEU B   2      15.698   8.344  25.261  1.00 42.05           H
ATOM   3164 HD13 LEU B   2      14.293   9.120  26.021  1.00 42.05           H
ATOM   3165 HD21 LEU B   2      12.326   6.862  25.668  1.00 54.98           H
ATOM   3166 HD22 LEU B   2      11.896   8.503  25.145  1.00 54.98           H
ATOM   3167 HD23 LEU B   2      11.754   7.128  24.020  1.00 54.98           H
ATOM   3168  N   LYS B   3      12.142  10.688  21.171  1.00 17.34           N
ATOM   3169  CA  LYS B   3      12.057  11.860  20.315  1.00 15.43           C
ATOM   3170  C   LYS B   3      11.834  13.086  21.195  1.00 13.75           C
ATOM   3171  O   LYS B   3      11.100  12.993  22.177  1.00 13.24           O
ATOM   3172  CB  LYS B   3      10.855  11.706  19.393  1.00 15.13           C
ATOM   3173  CG  LYS B   3      11.087  10.612  18.332  1.00 16.13           C
ATOM   3174  CD  LYS B   3       9.807  10.383  17.535  1.00 18.23           C
ATOM   3175  CE  LYS B   3      10.099   9.427  16.376  1.00 13.50           C
ATOM   3176  NZ  LYS B   3       8.919   9.350  15.500  1.00 17.57           N1+
ATOM   3177  H   LYS B   3      11.421  10.566  21.870  1.00 20.77           H
ATOM   3178  HA  LYS B   3      12.961  11.978  19.721  1.00 18.49           H
ATOM   3179  HB2 LYS B   3       9.964  11.477  19.983  1.00 18.13           H
ATOM   3180  HB3 LYS B   3      10.684  12.659  18.888  1.00 18.13           H
ATOM   3181  HG2 LYS B   3      11.895  10.912  17.664  1.00 19.33           H
ATOM   3182  HG3 LYS B   3      11.364   9.672  18.812  1.00 19.33           H
ATOM   3183  HD2 LYS B   3       9.049   9.940  18.183  1.00 21.85           H
ATOM   3184  HD3 LYS B   3       9.440  11.335  17.148  1.00 21.85           H
ATOM   3185  HE2 LYS B   3      10.939   9.820  15.797  1.00 16.17           H
ATOM   3186  HE3 LYS B   3      10.358   8.440  16.763  1.00 16.17           H
ATOM   3187  HZ1 LYS B   3       9.060   8.645  14.788  1.00 21.05           H
ATOM   3188  HZ2 LYS B   3       8.095   9.137  16.042  1.00 21.05           H
ATOM   3189  HZ3 LYS B   3       8.778  10.245  15.051  1.00 21.05           H
ATOM   3190  N   PRO B   4      12.381  14.242  20.800  1.00 13.89           N
ATOM   3191  CA  PRO B   4      12.089  15.491  21.480  1.00 13.48           C
ATOM   3192  C   PRO B   4      10.676  15.976  21.127  1.00 10.94           C
ATOM   3193  O   PRO B   4      10.038  15.534  20.170  1.00 11.41           O
ATOM   3194  CB  PRO B   4      13.162  16.457  20.956  1.00 11.35           C
ATOM   3195  CG  PRO B   4      13.459  15.953  19.549  1.00 20.85           C
ATOM   3196  CD  PRO B   4      13.330  14.439  19.717  1.00 13.82           C
ATOM   3197  HA  PRO B   4      12.251  15.414  22.557  1.00 16.14           H
ATOM   3198  HB2 PRO B   4      12.892  17.512  20.998  1.00 13.59           H
ATOM   3199  HB3 PRO B   4      14.053  16.290  21.561  1.00 13.59           H
ATOM   3200  HG2 PRO B   4      12.730  16.354  18.843  1.00 24.99           H
ATOM   3201  HG3 PRO B   4      14.476  16.197  19.238  1.00 24.99           H
ATOM   3202  HD2 PRO B   4      12.967  14.015  18.782  1.00 16.55           H
ATOM   3203  HD3 PRO B   4      14.296  14.025  20.009  1.00 16.55           H
ATOM   3204  N   ASN B   5      10.190  16.863  21.994  1.00  7.68           N
ATOM   3205  CA  ASN B   5       8.904  17.529  21.937  1.00  8.57           C
ATOM   3206  C   ASN B   5       9.152  18.922  21.396  1.00  6.93           C
ATOM   3207  O   ASN B   5       9.734  19.747  22.099  1.00  8.57           O
ATOM   3208  CB  ASN B   5       8.353  17.618  23.368  1.00 13.16           C
ATOM   3209  CG  ASN B   5       7.095  16.797  23.557  1.00 36.60           C
ATOM   3210  OD1 ASN B   5       6.082  17.351  23.981  1.00 45.38           O
ATOM   3211  ND2 ASN B   5       7.118  15.512  23.197  1.00 27.38           N
ATOM   3212  H   ASN B   5      10.786  17.118  22.768  1.00  9.19           H
ATOM   3213  HA  ASN B   5       8.216  16.976  21.301  1.00 10.26           H
ATOM   3214  HB2 ASN B   5       9.095  17.257  24.085  1.00 15.76           H
ATOM   3215  HB3 ASN B   5       8.128  18.651  23.640  1.00 15.76           H
ATOM   3216 HD21 ASN B   5       6.275  14.965  23.272  1.00 32.83           H
ATOM   3217 HD22 ASN B   5       7.965  15.101  22.836  1.00 32.83           H
ATOM   3218  N   VAL B   6       8.780  19.149  20.146  1.00  6.55           N
ATOM   3219  CA  VAL B   6       9.170  20.340  19.390  1.00  6.67           C
ATOM   3220  C   VAL B   6       7.949  21.077  18.827  1.00  6.21           C
ATOM   3221  O   VAL B   6       6.981  20.482  18.329  1.00  6.45           O
ATOM   3222  CB  VAL B   6      10.273  20.032  18.386  1.00  7.65           C
ATOM   3223  CG1 VAL B   6      11.044  18.748  18.492  0.92  6.10           C
ATOM   3224  CG2 VAL B   6      10.296  20.701  17.030  0.97 14.45           C
ATOM   3225  H   VAL B   6       8.368  18.388  19.624  1.00  7.83           H
ATOM   3226  HA  VAL B   6       9.580  21.013  20.131  1.00  7.98           H
ATOM   3227  HB  VAL B   6      11.113  20.594  18.775  0.00  9.15           H
ATOM   3228 HG11 VAL B   6      11.940  18.733  17.877  0.89  7.30           H
ATOM   3229 HG12 VAL B   6      11.326  18.527  19.516  1.00  7.30           H
ATOM   3230 HG13 VAL B   6      10.353  17.989  18.134  0.00  7.30           H
ATOM   3231 HG21 VAL B   6      11.300  20.757  16.604  0.00 17.31           H
ATOM   3232 HG22 VAL B   6       9.703  20.026  16.419  0.00 17.31           H
ATOM   3233 HG23 VAL B   6       9.858  21.697  17.023  1.00 17.31           H
ATOM   3234  N   ALA B   7       8.001  22.395  18.965  1.00  5.38           N
ATOM   3235  CA  ALA B   7       6.949  23.314  18.545  1.00  3.79           C
ATOM   3236  C   ALA B   7       7.580  24.475  17.802  1.00  6.78           C
ATOM   3237  O   ALA B   7       8.660  24.907  18.166  1.00  8.55           O
ATOM   3238  CB  ALA B   7       6.162  23.817  19.751  1.00  6.57           C
ATOM   3239  H   ALA B   7       8.821  22.802  19.392  1.00  6.43           H
ATOM   3240  HA  ALA B   7       6.254  22.807  17.875  1.00  4.52           H
ATOM   3241  HB1 ALA B   7       5.407  24.524  19.407  1.00  7.86           H
ATOM   3242  HB2 ALA B   7       5.668  22.983  20.246  1.00  7.86           H
ATOM   3243  HB3 ALA B   7       6.821  24.317  20.462  1.00  7.86           H
ATOM   3244  N   ILE B   8       6.900  24.998  16.785  1.00  6.52           N
ATOM   3245  CA  ILE B   8       7.253  26.259  16.150  1.00  5.09           C
ATOM   3246  C   ILE B   8       6.456  27.349  16.855  1.00  9.38           C
ATOM   3247  O   ILE B   8       5.296  27.116  17.134  1.00  6.65           O
ATOM   3248  CB  ILE B   8       6.915  26.173  14.658  1.00  5.92           C
ATOM   3249  CG1 ILE B   8       7.971  25.297  13.943  1.00  9.44           C
ATOM   3250  CG2 ILE B   8       6.713  27.570  14.048  1.00  5.39           C
ATOM   3251  CD1 ILE B   8       7.689  25.018  12.453  1.00 10.88           C
ATOM   3252  H   ILE B   8       6.027  24.571  16.505  1.00  7.80           H
ATOM   3253  HA  ILE B   8       8.310  26.483  16.274  1.00  6.08           H
ATOM   3254  HB  ILE B   8       5.950  25.673  14.589  1.00  7.07           H
ATOM   3255 HG12 ILE B   8       8.930  25.802  13.995  1.00 11.30           H
ATOM   3256 HG13 ILE B   8       8.065  24.343  14.462  1.00 11.30           H
ATOM   3257 HG21 ILE B   8       6.625  27.494  12.968  1.00  6.44           H
ATOM   3258 HG22 ILE B   8       5.798  28.024  14.417  1.00  6.44           H
ATOM   3259 HG23 ILE B   8       7.561  28.206  14.294  1.00  6.44           H
ATOM   3260 HD11 ILE B   8       8.380  24.253  12.098  1.00 13.02           H
ATOM   3261 HD12 ILE B   8       6.672  24.658  12.322  1.00 13.02           H
ATOM   3262 HD13 ILE B   8       7.826  25.924  11.864  1.00 13.02           H
ATOM   3263  N   ILE B   9       7.066  28.498  17.150  1.00  7.13           N
ATOM   3264  CA  ILE B   9       6.362  29.630  17.770  1.00  6.51           C
ATOM   3265  C   ILE B   9       6.703  30.872  16.919  1.00 10.29           C
ATOM   3266  O   ILE B   9       7.862  31.172  16.646  1.00  9.07           O
ATOM   3267  CB  ILE B   9       6.675  29.882  19.268  1.00  5.54           C
ATOM   3268  CG1 ILE B   9       5.851  31.059  19.784  1.00  6.79           C
ATOM   3269  CG2 ILE B   9       8.161  30.072  19.537  1.00  7.64           C
ATOM   3270  CD1 ILE B   9       5.716  31.021  21.303  1.00 11.01           C
ATOM   3271  H   ILE B   9       8.032  28.587  16.942  1.00  8.53           H
ATOM   3272  HA  ILE B   9       5.263  29.441  17.736  1.00  7.78           H
ATOM   3273  HB  ILE B   9       6.345  28.954  19.806  1.00  6.62           H
ATOM   3274 HG12 ILE B   9       6.322  32.015  19.461  1.00  8.12           H
ATOM   3275 HG13 ILE B   9       4.836  31.071  19.338  1.00  8.12           H
ATOM   3276 HG21 ILE B   9       8.366  30.256  20.593  1.00  9.14           H
ATOM   3277 HG22 ILE B   9       8.730  29.181  19.245  1.00  9.14           H
ATOM   3278 HG23 ILE B   9       8.552  30.929  18.961  1.00  9.14           H
ATOM   3279 HD11 ILE B   9       5.117  31.875  21.647  1.00 13.18           H
ATOM   3280 HD12 ILE B   9       5.225  30.110  21.653  1.00 13.18           H
ATOM   3281 HD13 ILE B   9       6.697  31.099  21.791  1.00 13.18           H
ATOM   3282  N   VAL B  10       5.626  31.604  16.440  1.00  8.02           N
ATOM   3283  CA  VAL B  10       5.824  32.700  15.469  1.00  6.58           C
ATOM   3284  C   VAL B  10       4.636  33.659  15.642  1.00  5.69           C
ATOM   3285  O   VAL B  10       3.558  33.279  16.131  1.00  5.00           O
ATOM   3286  CB  VAL B  10       5.878  32.129  14.029  1.00  6.59           C
ATOM   3287  CG1 VAL B  10       4.594  31.334  13.727  1.00 10.35           C
ATOM   3288  CG2 VAL B  10       6.160  33.223  13.007  1.00 11.86           C
ATOM   3289  H   VAL B  10       4.660  31.368  16.663  1.00  9.59           H
ATOM   3290  HA  VAL B  10       6.794  33.247  15.695  1.00  7.87           H
ATOM   3291  HB  VAL B  10       6.745  31.413  13.992  1.00  7.87           H
ATOM   3292 HG11 VAL B  10       4.641  30.889  12.728  1.00 12.39           H
ATOM   3293 HG12 VAL B  10       4.459  30.519  14.443  1.00 12.39           H
ATOM   3294 HG13 VAL B  10       3.697  31.955  13.793  1.00 12.39           H
ATOM   3295 HG21 VAL B  10       6.300  32.807  12.006  1.00 14.20           H
ATOM   3296 HG22 VAL B  10       5.365  33.973  12.941  1.00 14.20           H
ATOM   3297 HG23 VAL B  10       7.094  33.754  13.264  1.00 14.20           H
ATOM   3298  N   ALA B  11       4.883  34.945  15.278  1.00  6.75           N
ATOM   3299  CA  ALA B  11       3.809  35.966  15.247  1.00  6.48           C
ATOM   3300  C   ALA B  11       3.746  36.407  13.767  1.00  8.83           C
ATOM   3301  O   ALA B  11       4.737  36.745  13.152  1.00 12.21           O
ATOM   3302  CB  ALA B  11       4.200  37.144  16.134  1.00  8.02           C
ATOM   3303  H   ALA B  11       5.867  35.309  15.111  1.00  8.08           H
ATOM   3304  HA  ALA B  11       2.829  35.512  15.575  1.00  7.75           H
ATOM   3305  HB1 ALA B  11       3.435  37.916  16.166  1.00  9.60           H
ATOM   3306  HB2 ALA B  11       4.370  36.815  17.178  1.00  9.60           H
ATOM   3307  HB3 ALA B  11       5.145  37.609  15.819  1.00  9.60           H
ATOM   3308  N   ALA B  12       2.526  36.401  13.209  1.00  6.89           N
ATOM   3309  CA  ALA B  12       2.309  36.657  11.773  1.00  6.58           C
ATOM   3310  C   ALA B  12       1.096  37.534  11.529  1.00 13.02           C
ATOM   3311  O   ALA B  12       0.051  37.316  12.137  1.00 10.72           O
ATOM   3312  CB  ALA B  12       2.127  35.329  11.031  1.00 13.75           C
ATOM   3313  H   ALA B  12       1.725  36.152  13.769  1.00  8.24           H
ATOM   3314  HA  ALA B  12       3.178  37.171  11.373  1.00  7.86           H
ATOM   3315  HB1 ALA B  12       2.235  35.475   9.958  1.00 16.48           H
ATOM   3316  HB2 ALA B  12       2.865  34.607  11.377  1.00 16.48           H
ATOM   3317  HB3 ALA B  12       1.141  34.914  11.235  1.00 16.48           H
ATOM   3318  N   LEU B  13       1.228  38.438  10.559  1.00 10.56           N
ATOM   3319  CA  LEU B  13       0.184  39.358  10.140  1.00  9.98           C
ATOM   3320  C   LEU B  13      -0.645  38.683   9.081  1.00 13.62           C
ATOM   3321  O   LEU B  13      -0.112  38.282   8.048  1.00 16.74           O
ATOM   3322  CB  LEU B  13       0.811  40.653   9.607  1.00 11.91           C
ATOM   3323  CG  LEU B  13      -0.204  41.755   9.225  1.00 15.97           C
ATOM   3324  CD1 LEU B  13      -1.046  42.203  10.427  1.00 20.29           C
ATOM   3325  CD2 LEU B  13       0.542  42.985   8.693  1.00 19.89           C
ATOM   3326  H   LEU B  13       2.113  38.492  10.070  1.00 12.64           H
ATOM   3327  HA  LEU B  13      -0.438  39.600  10.997  1.00 11.95           H
ATOM   3328  HB2 LEU B  13       1.463  41.043  10.383  1.00 14.26           H
ATOM   3329  HB3 LEU B  13       1.428  40.417   8.738  1.00 14.26           H
ATOM   3330  HG  LEU B  13      -0.861  41.388   8.440  1.00 19.14           H
ATOM   3331 HD11 LEU B  13      -1.666  43.052  10.140  1.00 24.32           H
ATOM   3332 HD12 LEU B  13      -1.710  41.410  10.735  1.00 24.32           H
ATOM   3333 HD13 LEU B  13      -0.399  42.491  11.256  1.00 24.32           H
ATOM   3334 HD21 LEU B  13      -0.176  43.751   8.397  1.00 23.83           H
ATOM   3335 HD22 LEU B  13       1.203  43.394   9.457  1.00 23.83           H
ATOM   3336 HD23 LEU B  13       1.128  42.707   7.817  1.00 23.83           H
ATOM   3337  N   LYS B  14      -1.949  38.607   9.324  1.00 13.87           N
ATOM   3338  CA  LYS B  14      -2.926  38.117   8.371  1.00 19.39           C
ATOM   3339  C   LYS B  14      -3.219  39.237   7.354  1.00 22.64           C
ATOM   3340  O   LYS B  14      -3.122  40.418   7.702  1.00 19.51           O
ATOM   3341  CB  LYS B  14      -4.218  37.693   9.102  1.00 18.09           C
ATOM   3342  CG  LYS B  14      -4.117  36.370   9.882  1.00 22.01           C
ATOM   3343  CD  LYS B  14      -5.437  35.565   9.850  1.00 31.96           C
ATOM   3344  CE  LYS B  14      -6.034  35.425  11.249  1.00 47.03           C
ATOM   3345  NZ  LYS B  14      -7.386  34.840  11.214  1.00 40.84           N1+
ATOM   3346  H   LYS B  14      -2.301  39.001  10.183  1.00 16.62           H
ATOM   3347  HA  LYS B  14      -2.519  37.251   7.849  1.00 23.24           H
ATOM   3348  HB2 LYS B  14      -4.529  38.489   9.782  1.00 21.68           H
ATOM   3349  HB3 LYS B  14      -5.007  37.603   8.358  1.00 21.68           H
ATOM   3350  HG2 LYS B  14      -3.351  35.747   9.422  1.00 26.38           H
ATOM   3351  HG3 LYS B  14      -3.805  36.579  10.907  1.00 26.38           H
ATOM   3352  HD2 LYS B  14      -6.179  36.040   9.206  1.00 38.33           H
ATOM   3353  HD3 LYS B  14      -5.239  34.568   9.451  1.00 38.33           H
ATOM   3354  HE2 LYS B  14      -5.386  34.777  11.838  1.00 56.41           H
ATOM   3355  HE3 LYS B  14      -6.077  36.409  11.720  1.00 56.41           H
ATOM   3356  HZ1 LYS B  14      -7.689  34.672  12.165  1.00 48.98           H
ATOM   3357  HZ2 LYS B  14      -8.026  35.481  10.767  1.00 48.98           H
ATOM   3358  HZ3 LYS B  14      -7.363  33.961  10.714  1.00 48.98           H
ATOM   3359  N   PRO B  15      -3.625  38.889   6.123  1.00 22.78           N
ATOM   3360  CA  PRO B  15      -3.884  37.527   5.657  1.00 22.85           C
ATOM   3361  C   PRO B  15      -2.659  36.800   5.079  1.00 25.11           C
ATOM   3362  O   PRO B  15      -2.681  35.575   4.958  1.00 24.25           O
ATOM   3363  CB  PRO B  15      -4.929  37.744   4.544  1.00 28.94           C
ATOM   3364  CG  PRO B  15      -4.495  39.065   3.922  1.00 30.90           C
ATOM   3365  CD  PRO B  15      -4.096  39.878   5.154  1.00 26.53           C
ATOM   3366  HA  PRO B  15      -4.384  36.920   6.409  1.00 27.40           H
ATOM   3367  HB2 PRO B  15      -4.999  36.936   3.814  1.00 34.70           H
ATOM   3368  HB3 PRO B  15      -5.898  37.892   5.023  1.00 34.70           H
ATOM   3369  HG2 PRO B  15      -3.659  38.907   3.240  1.00 37.05           H
ATOM   3370  HG3 PRO B  15      -5.321  39.563   3.414  1.00 37.05           H
ATOM   3371  HD2 PRO B  15      -3.316  40.590   4.881  1.00 31.81           H
ATOM   3372  HD3 PRO B  15      -4.982  40.375   5.550  1.00 31.81           H
ATOM   3373  N   ALA B  16      -1.608  37.538   4.715  1.00 20.71           N
ATOM   3374  CA  ALA B  16      -0.454  37.019   3.981  1.00 24.19           C
ATOM   3375  C   ALA B  16       0.505  36.171   4.826  1.00 28.91           C
ATOM   3376  O   ALA B  16       1.404  35.553   4.261  1.00 24.18           O
ATOM   3377  CB  ALA B  16       0.313  38.200   3.365  1.00 24.21           C
ATOM   3378  H   ALA B  16      -1.639  38.538   4.871  1.00 24.83           H
ATOM   3379  HA  ALA B  16      -0.824  36.399   3.164  1.00 29.00           H
ATOM   3380  HB1 ALA B  16       1.077  37.833   2.678  1.00 29.03           H
ATOM   3381  HB2 ALA B  16      -0.380  38.842   2.820  1.00 29.03           H
ATOM   3382  HB3 ALA B  16       0.804  38.779   4.147  1.00 29.03           H
ATOM   3383  N   LEU B  17       0.392  36.223   6.162  1.00 17.65           N
ATOM   3384  CA  LEU B  17       1.327  35.597   7.100  1.00 17.62           C
ATOM   3385  C   LEU B  17       2.737  36.180   6.951  1.00 15.72           C
ATOM   3386  O   LEU B  17       3.739  35.460   6.944  1.00 19.04           O
ATOM   3387  CB  LEU B  17       1.303  34.061   7.010  1.00 15.97           C
ATOM   3388  CG  LEU B  17      -0.094  33.440   7.222  1.00 24.85           C
ATOM   3389  CD1 LEU B  17       0.067  31.910   7.295  1.00 27.07           C
ATOM   3390  CD2 LEU B  17      -0.795  33.948   8.495  1.00 30.63           C
ATOM   3391  H   LEU B  17      -0.320  36.819   6.556  1.00 21.16           H
ATOM   3392  HA  LEU B  17       0.996  35.868   8.101  1.00 21.11           H
ATOM   3393  HB2 LEU B  17       1.704  33.736   6.051  1.00 19.13           H
ATOM   3394  HB3 LEU B  17       1.961  33.681   7.793  1.00 19.13           H
ATOM   3395  HG  LEU B  17      -0.721  33.679   6.363  1.00 29.79           H
ATOM   3396 HD11 LEU B  17      -0.915  31.447   7.382  1.00 32.45           H
ATOM   3397 HD12 LEU B  17       0.548  31.541   6.389  1.00 32.45           H
ATOM   3398 HD13 LEU B  17       0.675  31.631   8.156  1.00 32.45           H
ATOM   3399 HD21 LEU B  17      -1.747  33.431   8.618  1.00 36.73           H
ATOM   3400 HD22 LEU B  17      -0.167  33.758   9.366  1.00 36.73           H
ATOM   3401 HD23 LEU B  17      -1.001  35.016   8.423  1.00 36.73           H
ATOM   3402  N   GLY B  18       2.822  37.512   6.887  1.00 18.61           N
ATOM   3403  CA  GLY B  18       4.097  38.196   6.882  1.00 21.76           C
ATOM   3404  C   GLY B  18       4.694  38.227   8.290  1.00 16.51           C
ATOM   3405  O   GLY B  18       3.970  38.321   9.279  1.00 13.32           O
ATOM   3406  H   GLY B  18       1.977  38.065   6.889  1.00 22.31           H
ATOM   3407  HA2 GLY B  18       4.780  37.671   6.215  1.00 26.09           H
ATOM   3408  HA3 GLY B  18       3.946  39.198   6.502  1.00 26.09           H
ATOM   3409  N   ILE B  19       6.017  38.099   8.345  1.00 15.27           N
ATOM   3410  CA  ILE B  19       6.842  37.841   9.521  1.00 15.52           C
ATOM   3411  C   ILE B  19       7.934  38.890   9.744  1.00 13.32           C
ATOM   3412  O   ILE B  19       8.456  38.981  10.848  1.00 13.99           O
ATOM   3413  CB  ILE B  19       7.395  36.388   9.354  1.00 23.35           C
ATOM   3414  CG1 ILE B  19       6.693  35.473  10.349  1.00 20.95           C
ATOM   3415  CG2 ILE B  19       8.883  36.084   9.543  1.00 26.35           C
ATOM   3416  CD1 ILE B  19       5.245  35.316  10.008  1.00 22.79           C
ATOM   3417  H   ILE B  19       6.496  38.036   7.459  1.00 18.30           H
ATOM   3418  HA  ILE B  19       6.200  37.893  10.401  1.00 18.59           H
ATOM   3419  HB  ILE B  19       7.165  36.014   8.352  1.00 27.99           H
ATOM   3420 HG12 ILE B  19       7.148  34.478  10.343  1.00 25.11           H
ATOM   3421 HG13 ILE B  19       6.788  35.886  11.350  1.00 25.11           H
ATOM   3422 HG21 ILE B  19       9.106  35.097   9.132  1.00 31.59           H
ATOM   3423 HG22 ILE B  19       9.494  36.831   9.035  1.00 31.59           H
ATOM   3424 HG23 ILE B  19       9.125  36.070  10.599  1.00 31.59           H
ATOM   3425 HD11 ILE B  19       4.863  34.431  10.510  1.00 27.31           H
ATOM   3426 HD12 ILE B  19       4.707  36.184  10.358  1.00 27.31           H
ATOM   3427 HD13 ILE B  19       5.123  35.223   8.936  1.00 27.31           H
ATOM   3428  N   GLY B  20       8.347  39.647   8.725  1.00 13.41           N
ATOM   3429  CA  GLY B  20       9.562  40.425   8.874  1.00 15.00           C
ATOM   3430  C   GLY B  20       9.748  41.405   7.740  1.00 14.68           C
ATOM   3431  O   GLY B  20       9.137  41.254   6.690  1.00 16.02           O
ATOM   3432  H   GLY B  20       7.902  39.584   7.819  1.00 16.06           H
ATOM   3433  HA2 GLY B  20       9.527  40.973   9.813  1.00 17.97           H
ATOM   3434  HA3 GLY B  20      10.416  39.749   8.906  1.00 17.97           H
ATOM   3435  N   TYR B  21      10.611  42.388   7.993  1.00 18.15           N
ATOM   3436  CA  TYR B  21      11.021  43.396   7.015  1.00 19.71           C
ATOM   3437  C   TYR B  21      12.428  43.847   7.352  1.00 15.06           C
ATOM   3438  O   TYR B  21      12.689  44.275   8.483  1.00 24.95           O
ATOM   3439  CB  TYR B  21      10.087  44.603   7.060  1.00 26.27           C
ATOM   3440  CG  TYR B  21      10.400  45.609   5.950  1.00 23.43           C
ATOM   3441  CD1 TYR B  21      10.314  45.226   4.594  1.00 27.87           C
ATOM   3442  CD2 TYR B  21      10.780  46.921   6.284  1.00 34.58           C
ATOM   3443  CE1 TYR B  21      10.544  46.166   3.570  1.00 34.84           C
ATOM   3444  CE2 TYR B  21      11.022  47.864   5.264  1.00 33.94           C
ATOM   3445  CZ  TYR B  21      10.897  47.496   3.905  1.00 41.29           C
ATOM   3446  OH  TYR B  21      11.163  48.410   2.927  1.00 43.22           O
ATOM   3447  H   TYR B  21      11.042  42.426   8.908  1.00 21.75           H
ATOM   3448  HA  TYR B  21      10.999  42.970   6.017  1.00 23.62           H
ATOM   3449  HB2 TYR B  21       9.065  44.253   6.946  1.00 31.49           H
ATOM   3450  HB3 TYR B  21      10.161  45.085   8.037  1.00 31.49           H
ATOM   3451  HD1 TYR B  21      10.063  44.213   4.327  1.00 33.41           H
ATOM   3452  HD2 TYR B  21      10.867  47.214   7.320  1.00 41.47           H
ATOM   3453  HE1 TYR B  21      10.454  45.873   2.535  1.00 41.77           H
ATOM   3454  HE2 TYR B  21      11.295  48.877   5.523  1.00 40.70           H
ATOM   3455  HH  TYR B  21      10.928  49.304   3.194  1.00 51.83           H
ATOM   3456  N   LYS B  22      13.346  43.718   6.385  1.00 22.89           N
ATOM   3457  CA  LYS B  22      14.739  44.188   6.516  1.00 25.82           C
ATOM   3458  C   LYS B  22      15.401  43.642   7.795  1.00 23.41           C
ATOM   3459  O   LYS B  22      16.120  44.342   8.500  1.00 26.19           O
ATOM   3460  CB  LYS B  22      14.787  45.740   6.392  1.00 32.06           C
ATOM   3461  CG  LYS B  22      15.161  46.236   4.988  1.00 34.32           C
ATOM   3462  CD  LYS B  22      14.135  45.914   3.896  1.00 38.36           C
ATOM   3463  CE  LYS B  22      14.442  46.654   2.581  1.00 37.08           C
ATOM   3464  NZ  LYS B  22      15.707  46.190   1.973  1.00 40.33           N1+
ATOM   3465  H   LYS B  22      13.065  43.317   5.497  1.00 27.44           H
ATOM   3466  HA  LYS B  22      15.318  43.761   5.697  1.00 30.95           H
ATOM   3467  HB2 LYS B  22      13.850  46.191   6.723  1.00 38.45           H
ATOM   3468  HB3 LYS B  22      15.560  46.146   7.042  1.00 38.45           H
ATOM   3469  HG2 LYS B  22      15.278  47.320   5.036  1.00 41.16           H
ATOM   3470  HG3 LYS B  22      16.124  45.801   4.717  1.00 41.16           H
ATOM   3471  HD2 LYS B  22      14.136  44.843   3.703  1.00 46.00           H
ATOM   3472  HD3 LYS B  22      13.151  46.196   4.255  1.00 46.00           H
ATOM   3473  HE2 LYS B  22      13.619  46.509   1.879  1.00 44.47           H
ATOM   3474  HE3 LYS B  22      14.523  47.721   2.797  1.00 44.47           H
ATOM   3475  HZ1 LYS B  22      15.822  46.608   1.061  1.00 48.37           H
ATOM   3476  HZ2 LYS B  22      16.484  46.449   2.563  1.00 48.37           H
ATOM   3477  HZ3 LYS B  22      15.682  45.184   1.877  1.00 48.37           H
ATOM   3478  N   GLY B  23      15.161  42.370   8.113  1.00 25.37           N
ATOM   3479  CA  GLY B  23      15.800  41.691   9.231  1.00 21.15           C
ATOM   3480  C   GLY B  23      15.233  42.017  10.607  1.00 22.40           C
ATOM   3481  O   GLY B  23      15.817  41.595  11.604  1.00 22.55           O
ATOM   3482  H   GLY B  23      14.552  41.826   7.518  1.00 30.41           H
ATOM   3483  HA2 GLY B  23      15.703  40.621   9.066  1.00 25.35           H
ATOM   3484  HA3 GLY B  23      16.858  41.954   9.245  1.00 25.35           H
ATOM   3485  N   LYS B  24      14.120  42.754  10.691  1.00 28.99           N
ATOM   3486  CA  LYS B  24      13.486  43.079  11.972  1.00 30.56           C
ATOM   3487  C   LYS B  24      12.004  42.723  11.883  1.00 20.52           C
ATOM   3488  O   LYS B  24      11.476  42.410  10.819  1.00 19.21           O
ATOM   3489  CB  LYS B  24      13.782  44.552  12.334  1.00 28.42           C
ATOM   3490  CG  LYS B  24      13.950  44.781  13.854  0.00 38.19           C
ATOM   3491  CD  LYS B  24      12.711  45.414  14.494  0.30 36.32           C
ATOM   3492  CE  LYS B  24      12.549  45.056  15.974  0.51 36.24           C
ATOM   3493  NZ  LYS B  24      11.147  45.236  16.403  0.32 39.56           N1+
ATOM   3494  H   LYS B  24      13.660  43.052   9.840  1.00 34.76           H
ATOM   3495  HA  LYS B  24      13.921  42.442  12.740  1.00 36.64           H
ATOM   3496  HB2 LYS B  24      14.736  44.839  11.885  1.00 34.07           H
ATOM   3497  HB3 LYS B  24      13.017  45.202  11.906  1.00 34.07           H
ATOM   3498  HG2 LYS B  24      14.227  43.858  14.366  1.00 45.80           H
ATOM   3499  HG3 LYS B  24      14.772  45.485  13.993  1.00 45.80           H
ATOM   3500  HD2 LYS B  24      12.781  46.499  14.402  1.00 43.55           H
ATOM   3501  HD3 LYS B  24      11.840  45.098  13.944  1.00 43.55           H
ATOM   3502  HE2 LYS B  24      12.843  44.016  16.126  1.00 43.45           H
ATOM   3503  HE3 LYS B  24      13.199  45.697  16.571  1.00 43.45           H
ATOM   3504  HZ1 LYS B  24      11.062  45.083  17.396  1.00 47.45           H
ATOM   3505  HZ2 LYS B  24      10.840  46.170  16.173  0.57 47.45           H
ATOM   3506  HZ3 LYS B  24      10.553  44.583  15.910  1.00 47.45           H
ATOM   3507  N   MET B  25      11.342  42.708  13.031  1.00 23.27           N
ATOM   3508  CA  MET B  25       9.921  42.430  13.055  1.00 18.40           C
ATOM   3509  C   MET B  25       9.195  43.779  12.812  1.00 19.97           C
ATOM   3510  O   MET B  25       9.612  44.802  13.326  1.00 30.00           O
ATOM   3511  CB  MET B  25       9.459  41.813  14.395  1.00 25.28           C
ATOM   3512  CG  MET B  25       9.781  40.319  14.395  1.00 25.74           C
ATOM   3513  SD  MET B  25       9.352  39.598  15.991  1.00 33.77           S
ATOM   3514  CE  MET B  25      10.462  40.526  17.083  1.00 32.97           C
ATOM   3515  H   MET B  25      11.827  42.934  13.865  1.00 27.90           H
ATOM   3516  HA  MET B  25       9.690  41.680  12.256  1.00 22.06           H
ATOM   3517  HB2 MET B  25       9.957  42.338  15.236  1.00 30.30           H
ATOM   3518  HB3 MET B  25       8.372  41.967  14.541  1.00 30.30           H
ATOM   3519  HG2 MET B  25       9.189  39.764  13.640  1.00 30.86           H
ATOM   3520  HG3 MET B  25      10.854  40.135  14.167  1.00 30.86           H
ATOM   3521  HE1 MET B  25      10.354  40.105  18.092  1.00 39.54           H
ATOM   3522  HE2 MET B  25      11.510  40.407  16.777  1.00 39.54           H
ATOM   3523  HE3 MET B  25      10.204  41.585  17.110  1.00 39.54           H
ATOM   3524  N   PRO B  26       8.105  43.779  12.018  1.00 18.91           N
ATOM   3525  CA  PRO B  26       7.471  45.005  11.530  1.00 18.94           C
ATOM   3526  C   PRO B  26       6.591  45.719  12.567  1.00 27.08           C
ATOM   3527  O   PRO B  26       5.912  46.692  12.249  1.00 32.86           O
ATOM   3528  CB  PRO B  26       6.630  44.570  10.312  1.00 22.02           C
ATOM   3529  CG  PRO B  26       7.049  43.147  10.011  1.00 20.54           C
ATOM   3530  CD  PRO B  26       7.458  42.633  11.377  1.00 23.58           C
ATOM   3531  HA  PRO B  26       8.238  45.670  11.130  1.00 22.70           H
ATOM   3532  HB2 PRO B  26       5.585  44.536  10.621  1.00 26.40           H
ATOM   3533  HB3 PRO B  26       6.729  45.217   9.441  1.00 26.40           H
ATOM   3534  HG2 PRO B  26       6.225  42.554   9.618  1.00 24.62           H
ATOM   3535  HG3 PRO B  26       7.889  43.155   9.316  1.00 24.62           H
ATOM   3536  HD2 PRO B  26       6.590  42.328  11.960  1.00 28.26           H
ATOM   3537  HD3 PRO B  26       8.105  41.783  11.199  1.00 28.26           H
ATOM   3538  N   TRP B  27       6.570  45.212  13.802  1.00 23.17           N
ATOM   3539  CA  TRP B  27       5.778  45.720  14.908  1.00 17.14           C
ATOM   3540  C   TRP B  27       6.509  45.518  16.226  1.00 16.73           C
ATOM   3541  O   TRP B  27       7.405  44.683  16.367  1.00 20.67           O
ATOM   3542  CB  TRP B  27       4.420  44.998  14.949  1.00 16.06           C
ATOM   3543  CG  TRP B  27       4.527  43.507  14.850  1.00 15.19           C
ATOM   3544  CD1 TRP B  27       4.950  42.671  15.825  1.00 20.75           C
ATOM   3545  CD2 TRP B  27       4.294  42.666  13.684  1.00 11.95           C
ATOM   3546  NE1 TRP B  27       5.036  41.392  15.344  1.00 13.39           N
ATOM   3547  CE2 TRP B  27       4.660  41.329  14.027  1.00 16.92           C
ATOM   3548  CE3 TRP B  27       3.833  42.916  12.373  1.00 14.58           C
ATOM   3549  CZ2 TRP B  27       4.589  40.280  13.113  1.00 16.36           C
ATOM   3550  CZ3 TRP B  27       3.774  41.866  11.441  1.00 19.53           C
ATOM   3551  CH2 TRP B  27       4.145  40.564  11.816  1.00 18.52           C
ATOM   3552  H   TRP B  27       7.124  44.389  13.984  1.00 27.78           H
ATOM   3553  HA  TRP B  27       5.610  46.789  14.778  1.00 20.54           H
ATOM   3554  HB2 TRP B  27       3.900  45.263  15.870  1.00 19.25           H
ATOM   3555  HB3 TRP B  27       3.829  45.350  14.103  1.00 19.25           H
ATOM   3556  HD1 TRP B  27       5.234  42.971  16.822  1.00 24.87           H
ATOM   3557  HE1 TRP B  27       5.344  40.613  15.905  1.00 16.04           H
ATOM   3558  HE3 TRP B  27       3.536  43.911  12.080  1.00 17.47           H
ATOM   3559  HZ2 TRP B  27       4.905  39.286  13.391  1.00 19.60           H
ATOM   3560  HZ3 TRP B  27       3.439  42.054  10.435  1.00 23.41           H
ATOM   3561  HH2 TRP B  27       4.089  39.765  11.102  1.00 22.20           H
ATOM   3562  N   ARG B  28       6.080  46.282  17.223  1.00 13.86           N
ATOM   3563  CA  ARG B  28       6.545  46.160  18.594  1.00 23.46           C
ATOM   3564  C   ARG B  28       5.304  46.056  19.466  1.00 24.12           C
ATOM   3565  O   ARG B  28       4.640  47.054  19.755  1.00 23.40           O
ATOM   3566  CB  ARG B  28       7.481  47.335  18.956  1.00 28.40           C
ATOM   3567  CG  ARG B  28       8.558  46.896  19.976  1.00 43.65           C
ATOM   3568  CD  ARG B  28       8.758  47.829  21.186  1.00 48.48           C
ATOM   3569  NE  ARG B  28       8.187  47.267  22.432  1.00 54.62           N
ATOM   3570  CZ  ARG B  28       8.842  46.516  23.340  1.00 57.42           C
ATOM   3571  NH1 ARG B  28       8.194  46.055  24.412  1.00 58.29           N
ATOM   3572  NH2 ARG B  28      10.136  46.208  23.219  1.00 57.72           N1+
ATOM   3573  H   ARG B  28       5.329  46.933  17.038  1.00 16.60           H
ATOM   3574  HA  ARG B  28       7.105  45.227  18.669  1.00 28.12           H
ATOM   3575  HB2 ARG B  28       8.016  47.634  18.052  1.00 34.05           H
ATOM   3576  HB3 ARG B  28       6.908  48.200  19.292  1.00 34.05           H
ATOM   3577  HG2 ARG B  28       8.312  45.903  20.359  1.00 52.35           H
ATOM   3578  HG3 ARG B  28       9.508  46.798  19.449  1.00 52.35           H
ATOM   3579  HD2 ARG B  28       9.826  48.010  21.316  1.00 58.14           H
ATOM   3580  HD3 ARG B  28       8.291  48.795  20.991  1.00 58.14           H
ATOM   3581  HE  ARG B  28       7.201  47.429  22.575  1.00 65.51           H
ATOM   3582 HH11 ARG B  28       7.216  46.267  24.538  1.00 69.92           H
ATOM   3583 HH12 ARG B  28       8.686  45.498  25.093  1.00 69.92           H
ATOM   3584 HH21 ARG B  28      10.657  46.540  22.421  1.00 69.24           H
ATOM   3585 HH22 ARG B  28      10.596  45.642  23.915  1.00 69.24           H
ATOM   3586  N   LEU B  29       4.992  44.818  19.851  1.00 18.51           N
ATOM   3587  CA  LEU B  29       3.822  44.473  20.625  1.00 17.27           C
ATOM   3588  C   LEU B  29       4.281  43.959  21.970  1.00 18.16           C
ATOM   3589  O   LEU B  29       4.923  42.907  22.085  1.00 15.05           O
ATOM   3590  CB  LEU B  29       2.995  43.405  19.902  1.00 12.64           C
ATOM   3591  CG  LEU B  29       2.481  43.765  18.500  1.00 14.08           C
ATOM   3592  CD1 LEU B  29       1.911  42.507  17.848  1.00 19.44           C
ATOM   3593  CD2 LEU B  29       1.428  44.873  18.535  1.00 17.04           C
ATOM   3594  H   LEU B  29       5.575  44.052  19.541  1.00 22.18           H
ATOM   3595  HA  LEU B  29       3.199  45.356  20.774  1.00 20.69           H
ATOM   3596  HB2 LEU B  29       3.623  42.518  19.804  1.00 15.15           H
ATOM   3597  HB3 LEU B  29       2.147  43.141  20.535  1.00 15.15           H
ATOM   3598  HG  LEU B  29       3.313  44.106  17.885  1.00 16.86           H
ATOM   3599 HD11 LEU B  29       1.518  42.753  16.863  1.00 23.30           H
ATOM   3600 HD12 LEU B  29       2.698  41.760  17.735  1.00 23.30           H
ATOM   3601 HD13 LEU B  29       1.111  42.093  18.461  1.00 23.30           H
ATOM   3602 HD21 LEU B  29       1.108  45.106  17.519  1.00 20.43           H
ATOM   3603 HD22 LEU B  29       0.567  44.542  19.110  1.00 20.43           H
ATOM   3604 HD23 LEU B  29       1.843  45.776  18.983  1.00 20.43           H
ATOM   3605  N   ARG B  30       3.943  44.722  23.003  1.00 15.49           N
ATOM   3606  CA  ARG B  30       4.518  44.586  24.325  1.00 16.33           C
ATOM   3607  C   ARG B  30       3.958  43.349  25.029  1.00 15.00           C
ATOM   3608  O   ARG B  30       4.753  42.589  25.575  1.00 14.00           O
ATOM   3609  CB  ARG B  30       4.341  45.881  25.128  1.00 20.61           C
ATOM   3610  CG  ARG B  30       4.743  47.153  24.330  1.00 38.08           C
ATOM   3611  CD  ARG B  30       4.489  48.482  25.062  1.00 45.05           C
ATOM   3612  NE  ARG B  30       5.641  48.946  25.867  1.00 52.69           N
ATOM   3613  CZ  ARG B  30       5.816  48.779  27.186  1.00 48.68           C
ATOM   3614  NH1 ARG B  30       6.821  49.405  27.791  1.00 57.51           N
ATOM   3615  NH2 ARG B  30       5.015  48.004  27.918  1.00 51.34           N1+
ATOM   3616  H   ARG B  30       3.294  45.483  22.843  1.00 18.56           H
ATOM   3617  HA  ARG B  30       5.587  44.430  24.182  1.00 19.57           H
ATOM   3618  HB2 ARG B  30       3.291  45.972  25.408  1.00 24.71           H
ATOM   3619  HB3 ARG B  30       4.937  45.809  26.039  1.00 24.71           H
ATOM   3620  HG2 ARG B  30       5.787  47.091  24.038  1.00 45.67           H
ATOM   3621  HG3 ARG B  30       4.156  47.206  23.413  1.00 45.67           H
ATOM   3622  HD2 ARG B  30       4.280  49.243  24.306  1.00 54.03           H
ATOM   3623  HD3 ARG B  30       3.599  48.396  25.687  1.00 54.03           H
ATOM   3624  HE  ARG B  30       6.307  49.530  25.383  1.00 63.20           H
ATOM   3625 HH11 ARG B  30       7.433  50.010  27.265  1.00 68.99           H
ATOM   3626 HH12 ARG B  30       6.955  49.304  28.789  1.00 68.99           H
ATOM   3627 HH21 ARG B  30       4.235  47.535  27.482  1.00 61.58           H
ATOM   3628 HH22 ARG B  30       5.171  47.910  28.911  1.00 61.58           H
ATOM   3629  N   LYS B  31       2.649  43.077  24.967  1.00 13.55           N
ATOM   3630  CA  LYS B  31       2.080  41.857  25.562  1.00 14.93           C
ATOM   3631  C   LYS B  31       2.516  40.583  24.803  1.00  9.22           C
ATOM   3632  O   LYS B  31       2.772  39.568  25.433  1.00 13.87           O
ATOM   3633  CB  LYS B  31       0.556  41.926  25.703  1.00 17.86           C
ATOM   3634  CG  LYS B  31       0.089  42.987  26.714  1.00 26.09           C
ATOM   3635  CD  LYS B  31      -1.442  43.142  26.656  1.00 20.87           C
ATOM   3636  CE  LYS B  31      -2.119  42.863  27.999  1.00 37.84           C
ATOM   3637  NZ  LYS B  31      -3.582  42.789  27.840  1.00 45.80           N1+
ATOM   3638  H   LYS B  31       2.042  43.678  24.424  1.00 16.23           H
ATOM   3639  HA  LYS B  31       2.475  41.754  26.575  1.00 17.88           H
ATOM   3640  HB2 LYS B  31       0.099  42.120  24.746  1.00 21.41           H
ATOM   3641  HB3 LYS B  31       0.200  40.958  26.052  1.00 21.41           H
ATOM   3642  HG2 LYS B  31       0.415  42.701  27.714  1.00 31.28           H
ATOM   3643  HG3 LYS B  31       0.538  43.948  26.459  1.00 31.28           H
ATOM   3644  HD2 LYS B  31      -1.684  44.157  26.336  1.00 25.02           H
ATOM   3645  HD3 LYS B  31      -1.866  42.453  25.924  1.00 25.02           H
ATOM   3646  HE2 LYS B  31      -1.744  41.936  28.436  1.00 45.38           H
ATOM   3647  HE3 LYS B  31      -1.885  43.693  28.667  1.00 45.38           H
ATOM   3648  HZ1 LYS B  31      -4.010  42.364  28.657  1.00 54.94           H
ATOM   3649  HZ2 LYS B  31      -3.985  43.702  27.690  1.00 54.94           H
ATOM   3650  HZ3 LYS B  31      -3.814  42.189  27.060  1.00 54.94           H
ATOM   3651  N   GLU B  32       2.663  40.665  23.490  1.00  9.74           N
ATOM   3652  CA  GLU B  32       3.069  39.527  22.632  1.00 10.14           C
ATOM   3653  C   GLU B  32       4.493  39.061  22.977  1.00 10.70           C
ATOM   3654  O   GLU B  32       4.775  37.897  23.174  1.00 11.49           O
ATOM   3655  CB  GLU B  32       2.986  39.902  21.149  1.00  8.60           C
ATOM   3656  CG  GLU B  32       2.539  38.742  20.275  1.00  6.99           C
ATOM   3657  CD  GLU B  32       3.666  37.689  20.042  1.00 12.18           C
ATOM   3658  OE1 GLU B  32       4.819  38.130  19.933  1.00 10.07           O
ATOM   3659  OE2 GLU B  32       3.290  36.492  19.992  1.00  9.20           O1-
ATOM   3660  H   GLU B  32       2.566  41.555  23.076  1.00 11.66           H
ATOM   3661  HA  GLU B  32       2.396  38.645  22.836  1.00 12.14           H
ATOM   3662  HB2 GLU B  32       2.283  40.746  21.011  1.00 10.29           H
ATOM   3663  HB3 GLU B  32       3.973  40.261  20.779  1.00 10.29           H
ATOM   3664  HG2 GLU B  32       1.661  38.228  20.690  1.00  8.36           H
ATOM   3665  HG3 GLU B  32       2.262  39.116  19.276  1.00  8.36           H
ATOM   3666  N   ILE B  33       5.427  40.074  23.250  1.00 11.84           N
ATOM   3667  CA  ILE B  33       6.811  39.669  23.584  1.00 11.42           C
ATOM   3668  C   ILE B  33       6.829  38.976  24.958  1.00 14.31           C
ATOM   3669  O   ILE B  33       7.565  38.045  25.184  1.00 10.80           O
ATOM   3670  CB  ILE B  33       7.732  40.922  23.593  1.00 12.10           C
ATOM   3671  CG1 ILE B  33       7.918  41.456  22.163  1.00 14.71           C
ATOM   3672  CG2 ILE B  33       9.098  40.555  24.180  1.00 18.10           C
ATOM   3673  CD1 ILE B  33       8.553  42.845  22.150  1.00 24.54           C
ATOM   3674  H   ILE B  33       5.330  40.980  22.794  1.00 14.18           H
ATOM   3675  HA  ILE B  33       7.179  38.914  22.821  1.00 13.68           H
ATOM   3676  HB  ILE B  33       7.259  41.713  24.219  1.00 14.49           H
ATOM   3677 HG12 ILE B  33       8.549  40.749  21.578  1.00 17.63           H
ATOM   3678 HG13 ILE B  33       6.965  41.466  21.606  1.00 17.63           H
ATOM   3679 HG21 ILE B  33       9.788  41.401  24.146  1.00 21.69           H
ATOM   3680 HG22 ILE B  33       9.030  40.207  25.214  1.00 21.69           H
ATOM   3681 HG23 ILE B  33       9.564  39.742  23.602  1.00 21.69           H
ATOM   3682 HD11 ILE B  33       8.636  43.221  21.121  1.00 29.41           H
ATOM   3683 HD12 ILE B  33       7.962  43.566  22.721  1.00 29.41           H
ATOM   3684 HD13 ILE B  33       9.568  42.831  22.560  1.00 29.41           H
ATOM   3685  N   ARG B  34       5.992  39.466  25.899  1.00 11.09           N
ATOM   3686  CA  ARG B  34       5.826  38.830  27.212  1.00 11.92           C
ATOM   3687  C   ARG B  34       5.245  37.416  27.108  1.00 11.72           C
ATOM   3688  O   ARG B  34       5.691  36.539  27.844  1.00 13.08           O
ATOM   3689  CB  ARG B  34       4.984  39.661  28.194  1.00 15.72           C
ATOM   3690  CG  ARG B  34       5.788  40.399  29.277  0.45 23.57           C
ATOM   3691  CD  ARG B  34       5.525  41.916  29.335  0.00 30.44           C
ATOM   3692  NE  ARG B  34       5.986  42.656  28.144  0.11 27.01           N
ATOM   3693  CZ  ARG B  34       7.233  42.729  27.661  0.52 22.66           C
ATOM   3694  NH1 ARG B  34       8.280  42.252  28.333  0.24 24.48           N
ATOM   3695  NH2 ARG B  34       7.446  43.294  26.476  0.75 18.96           N1+
ATOM   3696  H   ARG B  34       5.387  40.234  25.649  1.00 13.28           H
ATOM   3697  HA  ARG B  34       6.819  38.693  27.636  1.00 14.27           H
ATOM   3698  HB2 ARG B  34       4.320  40.329  27.644  1.00 18.84           H
ATOM   3699  HB3 ARG B  34       4.341  38.972  28.746  1.00 18.84           H
ATOM   3700  HG2 ARG B  34       5.518  39.971  30.242  1.00 28.26           H
ATOM   3701  HG3 ARG B  34       6.852  40.216  29.145  0.05 28.26           H
ATOM   3702  HD2 ARG B  34       4.439  42.028  29.374  1.00 36.50           H
ATOM   3703  HD3 ARG B  34       5.921  42.366  30.247  1.00 36.50           H
ATOM   3704  HE  ARG B  34       5.256  42.973  27.522  1.00 32.38           H
ATOM   3705 HH11 ARG B  34       8.129  41.813  29.228  0.52 29.35           H
ATOM   3706 HH12 ARG B  34       9.206  42.299  27.943  1.00 29.35           H
ATOM   3707 HH21 ARG B  34       6.660  43.629  25.941  0.85 22.72           H
ATOM   3708 HH22 ARG B  34       8.377  43.326  26.095  0.00 22.72           H
ATOM   3709  N   TYR B  35       4.250  37.192  26.241  1.00  8.16           N
ATOM   3710  CA  TYR B  35       3.726  35.854  25.985  1.00  9.35           C
ATOM   3711  C   TYR B  35       4.835  34.925  25.490  1.00  9.08           C
ATOM   3712  O   TYR B  35       5.034  33.833  26.022  1.00 10.73           O
ATOM   3713  CB  TYR B  35       2.566  35.943  25.004  1.00  9.59           C
ATOM   3714  CG  TYR B  35       2.102  34.602  24.489  1.00  8.24           C
ATOM   3715  CD1 TYR B  35       2.549  34.109  23.249  1.00  9.64           C
ATOM   3716  CD2 TYR B  35       1.195  33.858  25.259  1.00 13.27           C
ATOM   3717  CE1 TYR B  35       2.033  32.893  22.746  1.00 11.43           C
ATOM   3718  CE2 TYR B  35       0.716  32.632  24.787  1.00 12.56           C
ATOM   3719  CZ  TYR B  35       1.104  32.163  23.521  1.00 10.45           C
ATOM   3720  OH  TYR B  35       0.585  30.985  23.078  1.00 15.30           O
ATOM   3721  H   TYR B  35       3.911  37.949  25.663  1.00  9.77           H
ATOM   3722  HA  TYR B  35       3.346  35.428  26.913  1.00 11.20           H
ATOM   3723  HB2 TYR B  35       1.733  36.430  25.510  1.00 11.48           H
ATOM   3724  HB3 TYR B  35       2.856  36.557  24.151  1.00 11.48           H
ATOM   3725  HD1 TYR B  35       3.259  34.681  22.670  1.00 11.54           H
ATOM   3726  HD2 TYR B  35       0.859  34.233  26.215  1.00 15.89           H
ATOM   3727  HE1 TYR B  35       2.353  32.516  21.787  1.00 13.68           H
ATOM   3728  HE2 TYR B  35       0.047  32.048  25.395  1.00 15.04           H
ATOM   3729  HH  TYR B  35      -0.062  30.623  23.687  1.00 18.33           H
ATOM   3730  N   PHE B  36       5.608  35.419  24.522  1.00 10.06           N
ATOM   3731  CA  PHE B  36       6.698  34.641  23.924  1.00 11.16           C
ATOM   3732  C   PHE B  36       7.721  34.223  24.995  1.00 10.14           C
ATOM   3733  O   PHE B  36       8.093  33.072  25.094  1.00  8.86           O
ATOM   3734  CB  PHE B  36       7.379  35.500  22.844  1.00 11.04           C
ATOM   3735  CG  PHE B  36       8.680  34.885  22.403  1.00 10.60           C
ATOM   3736  CD1 PHE B  36       9.896  35.433  22.844  1.00 10.86           C
ATOM   3737  CD2 PHE B  36       8.674  33.777  21.548  1.00  7.27           C
ATOM   3738  CE1 PHE B  36      11.114  34.844  22.461  1.00  9.66           C
ATOM   3739  CE2 PHE B  36       9.887  33.214  21.153  1.00  7.33           C
ATOM   3740  CZ  PHE B  36      11.100  33.734  21.616  1.00  8.03           C
ATOM   3741  H   PHE B  36       5.395  36.319  24.147  1.00 12.05           H
ATOM   3742  HA  PHE B  36       6.295  33.699  23.454  1.00 13.36           H
ATOM   3743  HB2 PHE B  36       6.684  35.619  21.973  1.00 13.22           H
ATOM   3744  HB3 PHE B  36       7.532  36.539  23.215  1.00 13.22           H
ATOM   3745  HD1 PHE B  36       9.887  36.324  23.464  1.00 13.01           H
ATOM   3746  HD2 PHE B  36       7.735  33.387  21.158  1.00  8.69           H
ATOM   3747  HE1 PHE B  36      12.054  35.266  22.793  1.00 11.57           H
ATOM   3748  HE2 PHE B  36       9.890  32.383  20.447  1.00  8.77           H
ATOM   3749  HZ  PHE B  36      12.034  33.292  21.277  1.00  9.60           H
ATOM   3750  N   LYS B  37       8.109  35.187  25.857  1.00 10.14           N
ATOM   3751  CA  LYS B  37       9.010  34.962  26.978  1.00 11.71           C
ATOM   3752  C   LYS B  37       8.427  33.935  27.953  1.00  9.64           C
ATOM   3753  O   LYS B  37       9.100  32.969  28.269  1.00  9.45           O
ATOM   3754  CB  LYS B  37       9.320  36.288  27.697  1.00 15.03           C
ATOM   3755  CG  LYS B  37      10.425  36.115  28.746  1.00 21.21           C
ATOM   3756  CD  LYS B  37      10.527  37.335  29.674  1.00 30.66           C
ATOM   3757  CE  LYS B  37      11.544  37.006  30.783  1.00 41.90           C
ATOM   3758  NZ  LYS B  37      11.690  38.093  31.769  1.00 46.08           N1+
ATOM   3759  H   LYS B  37       7.726  36.115  25.742  1.00 12.14           H
ATOM   3760  HA  LYS B  37       9.939  34.560  26.573  1.00 14.03           H
ATOM   3761  HB2 LYS B  37       9.646  37.014  26.953  1.00 18.00           H
ATOM   3762  HB3 LYS B  37       8.416  36.671  28.172  1.00 18.00           H
ATOM   3763  HG2 LYS B  37      10.201  35.248  29.369  1.00 25.42           H
ATOM   3764  HG3 LYS B  37      11.380  35.939  28.248  1.00 25.42           H
ATOM   3765  HD2 LYS B  37      10.868  38.199  29.104  1.00 36.76           H
ATOM   3766  HD3 LYS B  37       9.550  37.545  30.115  1.00 36.76           H
ATOM   3767  HE2 LYS B  37      11.221  36.100  31.300  1.00 50.25           H
ATOM   3768  HE3 LYS B  37      12.514  36.810  30.323  1.00 50.25           H
ATOM   3769  HZ1 LYS B  37      12.353  37.804  32.477  1.00 55.27           H
ATOM   3770  HZ2 LYS B  37      12.029  38.928  31.315  1.00 55.27           H
ATOM   3771  HZ3 LYS B  37      10.799  38.271  32.210  1.00 55.27           H
ATOM   3772  N   ASP B  38       7.184  34.101  28.398  1.00  9.84           N
ATOM   3773  CA  ASP B  38       6.541  33.167  29.338  1.00 10.42           C
ATOM   3774  C   ASP B  38       6.416  31.740  28.804  1.00 11.63           C
ATOM   3775  O   ASP B  38       6.790  30.799  29.502  1.00 11.97           O
ATOM   3776  CB  ASP B  38       5.189  33.715  29.811  1.00 17.27           C
ATOM   3777  CG  ASP B  38       5.249  34.969  30.690  1.00 19.00           C
ATOM   3778  OD1 ASP B  38       4.157  35.518  30.912  1.00 25.16           O
ATOM   3779  OD2 ASP B  38       6.351  35.378  31.141  1.00 24.21           O1-
ATOM   3780  H   ASP B  38       6.664  34.917  28.116  1.00 11.78           H
ATOM   3781  HA  ASP B  38       7.185  33.111  30.217  1.00 12.47           H
ATOM   3782  HB2 ASP B  38       4.529  33.904  28.963  1.00 20.69           H
ATOM   3783  HB3 ASP B  38       4.663  32.945  30.379  1.00 20.69           H
ATOM   3784  N   VAL B  39       5.923  31.572  27.573  1.00  9.06           N
ATOM   3785  CA  VAL B  39       5.676  30.269  26.981  1.00  7.57           C
ATOM   3786  C   VAL B  39       6.980  29.543  26.704  1.00  6.30           C
ATOM   3787  O   VAL B  39       7.021  28.345  26.955  1.00  7.89           O
ATOM   3788  CB  VAL B  39       4.799  30.387  25.738  1.00 12.15           C
ATOM   3789  CG1 VAL B  39       4.698  29.050  25.008  1.00 12.37           C
ATOM   3790  CG2 VAL B  39       3.395  30.853  26.160  1.00 13.92           C
ATOM   3791  H   VAL B  39       5.672  32.388  27.028  1.00 10.84           H
ATOM   3792  HA  VAL B  39       5.131  29.677  27.717  1.00  9.06           H
ATOM   3793  HB  VAL B  39       5.241  31.122  25.061  1.00 14.55           H
ATOM   3794 HG11 VAL B  39       3.992  29.154  24.186  1.00 14.81           H
ATOM   3795 HG12 VAL B  39       5.664  28.783  24.581  1.00 14.81           H
ATOM   3796 HG13 VAL B  39       4.357  28.268  25.684  1.00 14.81           H
ATOM   3797 HG21 VAL B  39       2.758  30.892  25.278  1.00 16.68           H
ATOM   3798 HG22 VAL B  39       2.966  30.158  26.882  1.00 16.68           H
ATOM   3799 HG23 VAL B  39       3.428  31.846  26.608  1.00 16.68           H
ATOM   3800  N   THR B  40       8.022  30.238  26.226  1.00  9.72           N
ATOM   3801  CA  THR B  40       9.273  29.543  25.887  1.00  6.52           C
ATOM   3802  C   THR B  40      10.088  29.258  27.164  1.00 11.10           C
ATOM   3803  O   THR B  40      10.975  28.405  27.116  1.00  8.46           O
ATOM   3804  CB  THR B  40      10.093  30.327  24.839  1.00  7.30           C
ATOM   3805  OG1 THR B  40      10.514  31.602  25.318  1.00  6.34           O
ATOM   3806  CG2 THR B  40       9.373  30.448  23.489  1.00 10.45           C
ATOM   3807  H   THR B  40       7.936  31.224  26.020  1.00 11.64           H
ATOM   3808  HA  THR B  40       9.020  28.592  25.429  1.00  7.79           H
ATOM   3809  HB  THR B  40      10.998  29.752  24.646  1.00  8.73           H
ATOM   3810  HG1 THR B  40       9.746  32.182  25.345  1.00  7.58           H
ATOM   3811 HG21 THR B  40      10.030  30.945  22.778  1.00 12.51           H
ATOM   3812 HG22 THR B  40       9.135  29.454  23.110  1.00 12.51           H
ATOM   3813 HG23 THR B  40       8.454  31.022  23.577  1.00 12.51           H
ATOM   3814  N   THR B  41       9.822  29.933  28.302  1.00  7.21           N
ATOM   3815  CA  THR B  41      10.592  29.763  29.541  1.00 10.86           C
ATOM   3816  C   THR B  41       9.943  28.745  30.468  1.00 13.74           C
ATOM   3817  O   THR B  41      10.637  28.020  31.192  1.00 12.58           O
ATOM   3818  CB  THR B  41      10.805  31.128  30.243  1.00 13.03           C
ATOM   3819  OG1 THR B  41      11.501  32.028  29.404  1.00 11.76           O
ATOM   3820  CG2 THR B  41      11.633  31.034  31.529  1.00 16.34           C
ATOM   3821  H   THR B  41       9.074  30.612  28.309  1.00  8.62           H
ATOM   3822  HA  THR B  41      11.580  29.394  29.263  1.00 13.01           H
ATOM   3823  HB  THR B  41       9.829  31.555  30.486  1.00 15.61           H
ATOM   3824  HG1 THR B  41      10.939  32.229  28.651  1.00 14.08           H
ATOM   3825 HG21 THR B  41      11.771  32.027  31.959  1.00 19.58           H
ATOM   3826 HG22 THR B  41      11.133  30.402  32.262  1.00 19.58           H
ATOM   3827 HG23 THR B  41      12.611  30.613  31.299  1.00 19.58           H
ATOM   3828  N   ARG B  42       8.613  28.700  30.486  1.00 13.59           N
ATOM   3829  CA  ARG B  42       7.850  27.903  31.441  1.00 11.99           C
ATOM   3830  C   ARG B  42       8.117  26.410  31.289  1.00 12.09           C
ATOM   3831  O   ARG B  42       8.025  25.850  30.198  1.00 13.49           O
ATOM   3832  CB  ARG B  42       6.347  28.210  31.283  1.00 18.09           C
ATOM   3833  CG  ARG B  42       5.499  27.314  32.195  1.00 26.51           C
ATOM   3834  CD  ARG B  42       3.996  27.488  31.958  1.00 31.87           C
ATOM   3835  NE  ARG B  42       3.253  26.472  32.735  1.00 41.31           N
ATOM   3836  CZ  ARG B  42       3.100  25.187  32.374  1.00 35.37           C
ATOM   3837  NH1 ARG B  42       2.579  24.326  33.248  1.00 37.78           N
ATOM   3838  NH2 ARG B  42       3.453  24.746  31.165  1.00 44.32           N1+
ATOM   3839  H   ARG B  42       8.099  29.303  29.856  1.00 16.28           H
ATOM   3840  HA  ARG B  42       8.150  28.203  32.443  1.00 14.36           H
ATOM   3841  HB2 ARG B  42       6.162  29.255  31.535  1.00 21.68           H
ATOM   3842  HB3 ARG B  42       6.048  28.035  30.248  1.00 21.68           H
ATOM   3843  HG2 ARG B  42       5.726  26.267  32.006  1.00 31.79           H
ATOM   3844  HG3 ARG B  42       5.734  27.537  33.237  1.00 31.79           H
ATOM   3845  HD2 ARG B  42       3.702  28.483  32.296  1.00 38.22           H
ATOM   3846  HD3 ARG B  42       3.766  27.404  30.894  1.00 38.22           H
ATOM   3847  HE  ARG B  42       2.993  26.729  33.674  1.00 49.55           H
ATOM   3848 HH11 ARG B  42       2.316  24.636  34.169  1.00 45.31           H
ATOM   3849 HH12 ARG B  42       2.462  23.359  32.989  1.00 45.31           H
ATOM   3850 HH21 ARG B  42       3.857  25.379  30.489  1.00 53.15           H
ATOM   3851 HH22 ARG B  42       3.328  23.775  30.920  1.00 53.15           H
ATOM   3852  N   THR B  43       8.333  25.762  32.436  1.00 13.14           N
ATOM   3853  CA  THR B  43       8.471  24.319  32.534  1.00 14.68           C
ATOM   3854  C   THR B  43       7.491  23.781  33.582  1.00 12.08           C
ATOM   3855  O   THR B  43       6.855  24.537  34.303  1.00 16.35           O
ATOM   3856  CB  THR B  43       9.925  23.955  32.870  1.00 11.60           C
ATOM   3857  OG1 THR B  43      10.338  24.592  34.056  1.00 17.49           O
ATOM   3858  CG2 THR B  43      10.859  24.352  31.744  1.00  8.30           C
ATOM   3859  H   THR B  43       8.407  26.293  33.289  1.00 15.74           H
ATOM   3860  HA  THR B  43       8.227  23.847  31.586  1.00 17.59           H
ATOM   3861  HB  THR B  43       9.975  22.873  32.989  1.00 13.89           H
ATOM   3862  HG1 THR B  43       9.827  24.236  34.788  1.00 20.95           H
ATOM   3863 HG21 THR B  43      11.842  23.928  31.933  1.00  9.94           H
ATOM   3864 HG22 THR B  43      10.481  23.951  30.805  1.00  9.94           H
ATOM   3865 HG23 THR B  43      10.959  25.433  31.685  1.00  9.94           H
ATOM   3866  N   THR B  44       7.333  22.463  33.632  1.00 12.38           N
ATOM   3867  CA  THR B  44       6.329  21.827  34.506  1.00 20.10           C
ATOM   3868  C   THR B  44       6.870  21.615  35.918  1.00 25.48           C
ATOM   3869  O   THR B  44       6.073  21.384  36.823  1.00 32.20           O
ATOM   3870  CB  THR B  44       5.826  20.505  33.920  1.00 22.34           C
ATOM   3871  OG1 THR B  44       6.863  19.539  33.849  1.00 24.59           O
ATOM   3872  CG2 THR B  44       5.208  20.704  32.534  1.00 27.65           C
ATOM   3873  H   THR B  44       7.865  21.872  33.004  1.00 14.82           H
ATOM   3874  HA  THR B  44       5.461  22.485  34.581  1.00 24.10           H
ATOM   3875  HB  THR B  44       5.049  20.119  34.582  1.00 26.78           H
ATOM   3876  HG1 THR B  44       7.557  19.842  33.254  1.00 29.48           H
ATOM   3877 HG21 THR B  44       4.845  19.743  32.171  1.00 33.15           H
ATOM   3878 HG22 THR B  44       4.384  21.415  32.591  1.00 33.15           H
ATOM   3879 HG23 THR B  44       5.960  21.064  31.831  1.00 33.15           H
ATOM   3880  N   LYS B  45       8.195  21.670  36.102  1.00 16.04           N
ATOM   3881  CA  LYS B  45       8.847  21.480  37.383  1.00 24.36           C
ATOM   3882  C   LYS B  45      10.069  22.386  37.516  1.00 23.02           C
ATOM   3883  O   LYS B  45      10.637  22.828  36.512  1.00 13.84           O
ATOM   3884  CB  LYS B  45       9.136  19.985  37.643  1.00 33.05           C
ATOM   3885  CG  LYS B  45       9.841  19.217  36.515  1.00 42.98           C
ATOM   3886  CD  LYS B  45       9.881  17.698  36.805  1.00 44.61           C
ATOM   3887  CE  LYS B  45      11.050  17.008  36.089  1.00 39.11           C
ATOM   3888  H   LYS B  45       8.788  21.865  35.307  1.00 19.22           H
ATOM   3889  HA  LYS B  45       8.144  21.804  38.148  1.00 29.20           H
ATOM   3890  HB2 LYS B  45       8.179  19.488  37.817  1.00 39.63           H
ATOM   3891  HB3 LYS B  45       9.723  19.889  38.557  1.00 39.63           H
ATOM   3892  HG2 LYS B  45      10.844  19.620  36.390  1.00 51.55           H
ATOM   3893  HG3 LYS B  45       9.287  19.356  35.584  1.00 51.55           H
ATOM   3894  HD2 LYS B  45       8.953  17.246  36.454  1.00 53.50           H
ATOM   3895  HD3 LYS B  45       9.967  17.518  37.878  1.00 53.50           H
ATOM   3896  HE1 LYS B  45      11.982  17.533  36.306  1.00 46.90           H
ATOM   3897  HE3 LYS B  45      11.138  15.979  36.438  1.00 46.90           H
ATOM   3898  N   PRO B  46      10.473  22.722  38.753  1.00 19.83           N
ATOM   3899  CA  PRO B  46      11.566  23.661  38.943  1.00 23.00           C
ATOM   3900  C   PRO B  46      12.877  22.975  38.540  1.00 15.41           C
ATOM   3901  O   PRO B  46      12.949  21.744  38.494  1.00 16.36           O
ATOM   3902  CB  PRO B  46      11.564  23.979  40.461  1.00 22.60           C
ATOM   3903  CG  PRO B  46      10.202  23.500  40.956  1.00 25.27           C
ATOM   3904  CD  PRO B  46       9.927  22.308  40.044  1.00 24.35           C
ATOM   3905  HA  PRO B  46      11.377  24.601  38.421  1.00 27.57           H
ATOM   3906  HB2 PRO B  46      12.324  23.351  40.933  1.00 27.09           H
ATOM   3907  HB3 PRO B  46      11.758  25.026  40.697  1.00 27.09           H
ATOM   3908  HG2 PRO B  46      10.245  23.172  41.994  1.00 30.29           H
ATOM   3909  HG3 PRO B  46       9.457  24.288  40.829  1.00 30.29           H
ATOM   3910  HD2 PRO B  46      10.450  21.417  40.396  1.00 29.19           H
ATOM   3911  HD3 PRO B  46       8.850  22.154  40.022  1.00 29.19           H
ATOM   3912  N   ASN B  47      13.899  23.781  38.252  1.00 11.72           N
ATOM   3913  CA  ASN B  47      15.255  23.325  37.964  1.00 15.72           C
ATOM   3914  C   ASN B  47      15.299  22.496  36.674  1.00 14.75           C
ATOM   3915  O   ASN B  47      16.097  21.579  36.533  1.00 13.22           O
ATOM   3916  CB  ASN B  47      15.841  22.554  39.147  1.00 13.10           C
ATOM   3917  CG  ASN B  47      15.796  23.370  40.428  1.00 16.69           C
ATOM   3918  OD1 ASN B  47      16.287  24.490  40.461  1.00 18.33           O
ATOM   3919  ND2 ASN B  47      15.259  22.799  41.495  1.00 16.68           N
ATOM   3920  H   ASN B  47      13.735  24.780  38.219  1.00 14.04           H
ATOM   3921  HA  ASN B  47      15.876  24.206  37.797  1.00 18.84           H
ATOM   3922  HB2 ASN B  47      15.361  21.585  39.272  1.00 15.69           H
ATOM   3923  HB3 ASN B  47      16.896  22.409  38.912  1.00 15.69           H
ATOM   3924 HD21 ASN B  47      15.273  23.295  42.371  1.00 19.98           H
ATOM   3925 HD22 ASN B  47      14.866  21.875  41.424  1.00 19.98           H
ATOM   3926  N   THR B  48      14.446  22.879  35.724  1.00 12.70           N
ATOM   3927  CA  THR B  48      14.455  22.388  34.351  1.00 12.63           C
ATOM   3928  C   THR B  48      14.336  23.591  33.410  1.00 11.40           C
ATOM   3929  O   THR B  48      14.006  24.709  33.801  1.00 10.33           O
ATOM   3930  CB  THR B  48      13.309  21.399  34.107  1.00 16.07           C
ATOM   3931  OG1 THR B  48      12.050  22.049  34.157  1.00 19.04           O
ATOM   3932  CG2 THR B  48      13.315  20.232  35.092  1.00 16.70           C
ATOM   3933  H   THR B  48      13.863  23.683  35.904  1.00 15.21           H
ATOM   3934  HA  THR B  48      15.399  21.885  34.140  1.00 15.13           H
ATOM   3935  HB  THR B  48      13.438  20.986  33.105  1.00 19.25           H
ATOM   3936  HG1 THR B  48      11.952  22.473  35.014  1.00 22.82           H
ATOM   3937 HG21 THR B  48      12.543  19.520  34.799  1.00 20.01           H
ATOM   3938 HG22 THR B  48      14.287  19.737  35.070  1.00 20.01           H
ATOM   3939 HG23 THR B  48      13.100  20.581  36.101  1.00 20.01           H
ATOM   3940  N   ARG B  49      14.600  23.368  32.125  1.00  7.52           N
ATOM   3941  CA  ARG B  49      14.553  24.436  31.123  1.00  8.23           C
ATOM   3942  C   ARG B  49      14.176  23.843  29.774  1.00  7.48           C
ATOM   3943  O   ARG B  49      14.221  22.633  29.602  1.00  6.74           O
ATOM   3944  CB  ARG B  49      15.911  25.142  31.065  1.00  9.55           C
ATOM   3945  CG  ARG B  49      17.031  24.279  30.462  1.00 11.48           C
ATOM   3946  CD  ARG B  49      18.360  25.015  30.554  1.00 10.13           C
ATOM   3947  NE  ARG B  49      19.462  24.202  30.034  1.00 14.32           N
ATOM   3948  CZ  ARG B  49      20.640  24.691  29.636  1.00  9.56           C
ATOM   3949  NH1 ARG B  49      20.848  26.006  29.604  1.00 12.94           N
ATOM   3950  NH2 ARG B  49      21.604  23.847  29.276  1.00 11.46           N1+
ATOM   3951  H   ARG B  49      14.783  22.424  31.813  1.00  9.00           H
ATOM   3952  HA  ARG B  49      13.784  25.161  31.391  1.00  9.85           H
ATOM   3953  HB2 ARG B  49      15.804  26.035  30.447  1.00 11.43           H
ATOM   3954  HB3 ARG B  49      16.191  25.473  32.063  1.00 11.43           H
ATOM   3955  HG2 ARG B  49      17.104  23.341  31.013  1.00 13.74           H
ATOM   3956  HG3 ARG B  49      16.814  24.073  29.414  1.00 13.74           H
ATOM   3957  HD2 ARG B  49      18.266  25.930  29.968  1.00 12.12           H
ATOM   3958  HD3 ARG B  49      18.571  25.292  31.589  1.00 12.12           H
ATOM   3959  HE  ARG B  49      19.358  23.196  30.051  1.00 17.16           H
ATOM   3960 HH11 ARG B  49      20.124  26.647  29.893  1.00 15.50           H
ATOM   3961 HH12 ARG B  49      21.755  26.352  29.323  1.00 15.50           H
ATOM   3962 HH21 ARG B  49      21.445  22.845  29.298  1.00 13.72           H
ATOM   3963 HH22 ARG B  49      22.505  24.202  28.993  1.00 13.72           H
ATOM   3964  N   ASN B  50      13.817  24.745  28.851  1.00  5.83           N
ATOM   3965  CA  ASN B  50      13.542  24.497  27.451  1.00  7.72           C
ATOM   3966  C   ASN B  50      14.711  24.986  26.596  1.00  9.94           C
ATOM   3967  O   ASN B  50      15.545  25.772  27.044  1.00  8.67           O
ATOM   3968  CB  ASN B  50      12.261  25.246  27.051  1.00  7.71           C
ATOM   3969  CG  ASN B  50      11.079  24.808  27.887  1.00  9.13           C
ATOM   3970  OD1 ASN B  50      10.925  23.624  28.139  1.00  8.53           O
ATOM   3971  ND2 ASN B  50      10.242  25.770  28.291  1.00  8.36           N
ATOM   3972  H   ASN B  50      13.804  25.712  29.136  1.00  6.96           H
ATOM   3973  HA  ASN B  50      13.385  23.432  27.281  1.00  9.23           H
ATOM   3974  HB2 ASN B  50      12.420  26.319  27.142  1.00  9.22           H
ATOM   3975  HB3 ASN B  50      12.030  25.008  26.017  1.00  9.22           H
ATOM   3976 HD21 ASN B  50       9.453  25.527  28.867  1.00 10.01           H
ATOM   3977 HD22 ASN B  50      10.432  26.733  28.063  1.00 10.01           H
ATOM   3978  N   ALA B  51      14.723  24.549  25.347  1.00  7.07           N
ATOM   3979  CA  ALA B  51      15.629  25.067  24.331  1.00  7.72           C
ATOM   3980  C   ALA B  51      14.876  25.923  23.321  1.00  7.94           C
ATOM   3981  O   ALA B  51      13.711  25.691  23.033  1.00  6.43           O
ATOM   3982  CB  ALA B  51      16.345  23.905  23.632  1.00  6.39           C
ATOM   3983  H   ALA B  51      14.004  23.904  25.048  1.00  8.46           H
ATOM   3984  HA  ALA B  51      16.384  25.691  24.798  1.00  9.24           H
ATOM   3985  HB1 ALA B  51      17.000  24.313  22.864  1.00  7.64           H
ATOM   3986  HB2 ALA B  51      16.953  23.349  24.338  1.00  7.64           H
ATOM   3987  HB3 ALA B  51      15.629  23.235  23.157  1.00  7.64           H
ATOM   3988  N   VAL B  52      15.586  26.906  22.754  1.00  4.29           N
ATOM   3989  CA  VAL B  52      15.144  27.680  21.616  1.00  3.98           C
ATOM   3990  C   VAL B  52      16.187  27.496  20.518  1.00  5.56           C
ATOM   3991  O   VAL B  52      17.386  27.600  20.762  1.00  9.87           O
ATOM   3992  CB  VAL B  52      14.893  29.153  21.957  1.00  5.42           C
ATOM   3993  CG1 VAL B  52      13.692  29.290  22.891  1.00  3.72           C
ATOM   3994  CG2 VAL B  52      16.079  29.888  22.604  1.00  8.51           C
ATOM   3995  H   VAL B  52      16.539  27.040  23.047  1.00  5.12           H
ATOM   3996  HA  VAL B  52      14.206  27.269  21.267  1.00  4.75           H
ATOM   3997  HB  VAL B  52      14.662  29.672  21.026  1.00  6.47           H
ATOM   3998 HG11 VAL B  52      13.453  30.346  23.033  1.00  4.43           H
ATOM   3999 HG12 VAL B  52      12.825  28.816  22.440  1.00  4.43           H
ATOM   4000 HG13 VAL B  52      13.890  28.819  23.853  1.00  4.43           H
ATOM   4001 HG21 VAL B  52      15.785  30.913  22.830  1.00 10.18           H
ATOM   4002 HG22 VAL B  52      16.371  29.409  23.540  1.00 10.18           H
ATOM   4003 HG23 VAL B  52      16.925  29.907  21.922  1.00 10.18           H
ATOM   4004  N   ILE B  53      15.722  27.211  19.312  1.00  5.77           N
ATOM   4005  CA  ILE B  53      16.554  27.010  18.133  1.00  5.13           C
ATOM   4006  C   ILE B  53      16.265  28.158  17.183  1.00  8.28           C
ATOM   4007  O   ILE B  53      15.107  28.486  16.924  1.00  5.45           O
ATOM   4008  CB  ILE B  53      16.278  25.626  17.489  1.00  7.47           C
ATOM   4009  CG1 ILE B  53      16.722  24.500  18.448  1.00  8.51           C
ATOM   4010  CG2 ILE B  53      16.936  25.493  16.104  1.00  8.65           C
ATOM   4011  CD1 ILE B  53      16.376  23.092  17.997  1.00 12.80           C
ATOM   4012  H   ILE B  53      14.720  27.160  19.186  1.00  6.89           H
ATOM   4013  HA  ILE B  53      17.606  27.037  18.404  1.00  6.12           H
ATOM   4014  HB  ILE B  53      15.205  25.535  17.341  1.00  8.94           H
ATOM   4015 HG12 ILE B  53      17.799  24.526  18.543  1.00 10.18           H
ATOM   4016 HG13 ILE B  53      16.281  24.654  19.430  1.00 10.18           H
ATOM   4017 HG21 ILE B  53      16.671  24.537  15.654  1.00 10.35           H
ATOM   4018 HG22 ILE B  53      16.585  26.267  15.424  1.00 10.35           H
ATOM   4019 HG23 ILE B  53      18.020  25.557  16.206  1.00 10.35           H
ATOM   4020 HD11 ILE B  53      16.622  22.392  18.797  1.00 15.33           H
ATOM   4021 HD12 ILE B  53      15.311  23.023  17.775  1.00 15.33           H
ATOM   4022 HD13 ILE B  53      16.952  22.820  17.113  1.00 15.33           H
ATOM   4023  N   MET B  54      17.326  28.797  16.678  1.00  6.96           N
ATOM   4024  CA  MET B  54      17.173  29.926  15.781  1.00  9.39           C
ATOM   4025  C   MET B  54      18.249  29.943  14.712  1.00  7.87           C
ATOM   4026  O   MET B  54      19.330  29.405  14.890  1.00  6.14           O
ATOM   4027  CB  MET B  54      17.161  31.227  16.560  1.00  8.21           C
ATOM   4028  CG  MET B  54      18.530  31.669  17.081  1.00 10.84           C
ATOM   4029  SD  MET B  54      18.415  32.964  18.356  1.00 13.30           S
ATOM   4030  CE  MET B  54      18.308  31.923  19.843  1.00 14.09           C
ATOM   4031  H   MET B  54      18.259  28.511  16.936  1.00  8.32           H
ATOM   4032  HA  MET B  54      16.220  29.827  15.281  1.00 11.23           H
ATOM   4033  HB2 MET B  54      16.748  32.021  15.942  1.00  9.83           H
ATOM   4034  HB3 MET B  54      16.500  31.104  17.416  1.00  9.83           H
ATOM   4035  HG2 MET B  54      19.039  30.809  17.515  1.00 12.98           H
ATOM   4036  HG3 MET B  54      19.136  32.031  16.251  1.00 12.98           H
ATOM   4037  HE1 MET B  54      18.041  32.545  20.696  1.00 16.88           H
ATOM   4038  HE2 MET B  54      17.556  31.147  19.707  1.00 16.88           H
ATOM   4039  HE3 MET B  54      19.268  31.449  20.028  1.00 16.88           H
ATOM   4040  N   GLY B  55      17.948  30.625  13.614  1.00  5.91           N
ATOM   4041  CA  GLY B  55      18.889  30.881  12.545  1.00  8.75           C
ATOM   4042  C   GLY B  55      19.871  31.984  12.953  1.00  8.60           C
ATOM   4043  O   GLY B  55      19.584  32.803  13.829  1.00  7.03           O
ATOM   4044  H   GLY B  55      17.023  31.021  13.529  1.00  7.07           H
ATOM   4045  HA2 GLY B  55      19.454  29.967  12.349  1.00 10.47           H
ATOM   4046  HA3 GLY B  55      18.346  31.186  11.652  1.00 10.47           H
ATOM   4047  N   ARG B  56      21.047  31.974  12.307  1.00 11.47           N
ATOM   4048  CA  ARG B  56      22.109  32.942  12.606  1.00 11.69           C
ATOM   4049  C   ARG B  56      21.625  34.388  12.456  1.00 11.12           C
ATOM   4050  O   ARG B  56      22.028  35.232  13.244  1.00 10.59           O
ATOM   4051  CB  ARG B  56      23.352  32.690  11.750  1.00 10.41           C
ATOM   4052  CG  ARG B  56      24.516  33.667  12.066  1.00 15.51           C
ATOM   4053  CD  ARG B  56      25.528  33.929  10.958  1.00 28.58           C
ATOM   4054  NE  ARG B  56      24.916  34.069   9.635  1.00 26.86           N
ATOM   4055  CZ  ARG B  56      24.692  35.145   8.893  1.00 18.43           C
ATOM   4056  NH1 ARG B  56      24.512  34.945   7.597  1.00 16.42           N
ATOM   4057  NH2 ARG B  56      24.646  36.379   9.392  1.00 31.46           N1+
ATOM   4058  H   ARG B  56      21.237  31.243  11.637  1.00 13.73           H
ATOM   4059  HA  ARG B  56      22.393  32.803  13.649  1.00 14.00           H
ATOM   4060  HB2 ARG B  56      23.698  31.679  11.958  1.00 12.46           H
ATOM   4061  HB3 ARG B  56      23.071  32.733  10.698  1.00 12.46           H
ATOM   4062  HG2 ARG B  56      24.141  34.658  12.294  1.00 18.58           H
ATOM   4063  HG3 ARG B  56      25.044  33.311  12.951  1.00 18.58           H
ATOM   4064  HD2 ARG B  56      26.112  34.818  11.192  1.00 34.27           H
ATOM   4065  HD3 ARG B  56      26.205  33.074  10.924  1.00 34.27           H
ATOM   4066  HE  ARG B  56      24.866  33.194   9.132  1.00 32.21           H
ATOM   4067 HH11 ARG B  56      24.555  33.999   7.230  1.00 19.67           H
ATOM   4068 HH12 ARG B  56      24.337  35.719   6.980  1.00 19.67           H
ATOM   4069 HH21 ARG B  56      24.800  36.532  10.381  1.00 37.72           H
ATOM   4070 HH22 ARG B  56      24.479  37.168   8.793  1.00 37.72           H
ATOM   4071  N   LYS B  57      20.805  34.686  11.443  1.00 10.84           N
ATOM   4072  CA  LYS B  57      20.386  36.064  11.214  1.00 11.75           C
ATOM   4073  C   LYS B  57      19.522  36.567  12.365  1.00 12.33           C
ATOM   4074  O   LYS B  57      19.664  37.712  12.789  1.00 12.92           O
ATOM   4075  CB  LYS B  57      19.723  36.251   9.845  1.00 10.48           C
ATOM   4076  CG  LYS B  57      20.657  35.832   8.682  1.00 11.58           C
ATOM   4077  CD  LYS B  57      19.981  36.120   7.349  1.00 16.64           C
ATOM   4078  CE  LYS B  57      20.838  35.593   6.199  1.00 21.86           C
ATOM   4079  NZ  LYS B  57      20.006  35.361   5.006  1.00 35.00           N1+
ATOM   4080  H   LYS B  57      20.452  33.950  10.848  1.00 12.98           H
ATOM   4081  HA  LYS B  57      21.296  36.670  11.207  1.00 14.08           H
ATOM   4082  HB2 LYS B  57      18.806  35.668   9.810  1.00 12.54           H
ATOM   4083  HB3 LYS B  57      19.461  37.305   9.731  1.00 12.54           H
ATOM   4084  HG2 LYS B  57      21.584  36.402   8.742  1.00 13.86           H
ATOM   4085  HG3 LYS B  57      20.892  34.769   8.746  1.00 13.86           H
ATOM   4086  HD2 LYS B  57      19.010  35.629   7.329  1.00 19.94           H
ATOM   4087  HD3 LYS B  57      19.842  37.197   7.235  1.00 19.94           H
ATOM   4088  HE2 LYS B  57      21.615  36.322   5.966  1.00 26.20           H
ATOM   4089  HE3 LYS B  57      21.306  34.656   6.504  1.00 26.20           H
ATOM   4090  HZ1 LYS B  57      20.575  34.998   4.255  1.00 41.97           H
ATOM   4091  HZ2 LYS B  57      19.290  34.674   5.221  1.00 41.97           H
ATOM   4092  HZ3 LYS B  57      19.553  36.217   4.726  1.00 41.97           H
ATOM   4093  N   THR B  58      18.637  35.708  12.888  1.00  9.83           N
ATOM   4094  CA  THR B  58      17.779  36.091  13.992  1.00  7.18           C
ATOM   4095  C   THR B  58      18.611  36.326  15.260  1.00 10.22           C
ATOM   4096  O   THR B  58      18.486  37.315  15.973  1.00 11.42           O
ATOM   4097  CB  THR B  58      16.690  34.948  14.145  1.00  7.43           C
ATOM   4098  OG1 THR B  58      15.864  35.039  13.030  1.00  9.62           O
ATOM   4099  CG2 THR B  58      15.873  35.111  15.417  1.00 11.06           C
ATOM   4100  H   THR B  58      18.434  34.862  12.349  1.00 11.77           H
ATOM   4101  HA  THR B  58      17.208  37.036  13.776  1.00  8.59           H
ATOM   4102  HB  THR B  58      17.208  33.957  14.143  1.00  8.88           H
ATOM   4103  HG1 THR B  58      16.257  34.429  12.145  1.00 11.52           H
ATOM   4104 HG21 THR B  58      15.038  34.394  15.398  1.00 13.24           H
ATOM   4105 HG22 THR B  58      16.459  34.922  16.318  1.00 13.24           H
ATOM   4106 HG23 THR B  58      15.422  36.108  15.493  1.00 13.24           H
ATOM   4107  N   TRP B  59      19.588  35.427  15.505  1.00  8.03           N
ATOM   4108  CA  TRP B  59      20.556  35.592  16.609  1.00  5.95           C
ATOM   4109  C   TRP B  59      21.291  36.943  16.549  1.00 11.21           C
ATOM   4110  O   TRP B  59      21.358  37.670  17.536  1.00 10.83           O
ATOM   4111  CB  TRP B  59      21.580  34.448  16.586  1.00  8.71           C
ATOM   4112  CG  TRP B  59      22.722  34.657  17.534  1.00 10.92           C
ATOM   4113  CD1 TRP B  59      23.973  35.034  17.180  1.00 16.30           C
ATOM   4114  CD2 TRP B  59      22.758  34.453  18.978  1.00  9.12           C
ATOM   4115  NE1 TRP B  59      24.771  35.082  18.300  1.00 13.29           N
ATOM   4116  CE2 TRP B  59      24.084  34.708  19.432  1.00 11.00           C
ATOM   4117  CE3 TRP B  59      21.817  34.053  19.951  1.00 15.41           C
ATOM   4118  CZ2 TRP B  59      24.461  34.566  20.761  1.00 12.20           C
ATOM   4119  CZ3 TRP B  59      22.218  33.830  21.280  1.00 12.18           C
ATOM   4120  CH2 TRP B  59      23.545  34.067  21.678  1.00 13.75           C
ATOM   4121  H   TRP B  59      19.686  34.625  14.898  1.00  9.60           H
ATOM   4122  HA  TRP B  59      20.022  35.546  17.558  1.00  7.11           H
ATOM   4123  HB2 TRP B  59      21.072  33.521  16.858  1.00 10.43           H
ATOM   4124  HB3 TRP B  59      21.977  34.330  15.581  1.00 10.43           H
ATOM   4125  HD1 TRP B  59      24.290  35.264  16.174  1.00 19.53           H
ATOM   4126  HE1 TRP B  59      25.744  35.347  18.263  1.00 15.92           H
ATOM   4127  HE3 TRP B  59      20.795  33.869  19.661  1.00 18.47           H
ATOM   4128  HZ2 TRP B  59      25.473  34.782  21.061  1.00 14.61           H
ATOM   4129  HZ3 TRP B  59      21.503  33.474  22.002  1.00 14.59           H
ATOM   4130  HH2 TRP B  59      23.848  33.894  22.700  1.00 16.47           H
ATOM   4131  N   GLU B  60      21.857  37.269  15.395  1.00 11.87           N
ATOM   4132  CA  GLU B  60      22.625  38.510  15.236  1.00 12.37           C
ATOM   4133  C   GLU B  60      21.775  39.778  15.377  1.00 16.33           C
ATOM   4134  O   GLU B  60      22.321  40.860  15.625  1.00 15.36           O
ATOM   4135  CB  GLU B  60      23.335  38.487  13.881  1.00 12.96           C
ATOM   4136  CG  GLU B  60      24.567  37.587  13.930  1.00 22.41           C
ATOM   4137  CD  GLU B  60      25.384  37.592  12.636  1.00 32.00           C
ATOM   4138  OE1 GLU B  60      26.447  36.938  12.666  1.00 33.09           O
ATOM   4139  OE2 GLU B  60      24.938  38.214  11.644  1.00 34.66           O1-
ATOM   4140  H   GLU B  60      21.790  36.641  14.605  1.00 14.22           H
ATOM   4141  HA  GLU B  60      23.382  38.537  16.022  1.00 14.82           H
ATOM   4142  HB2 GLU B  60      22.651  38.144  13.104  1.00 15.52           H
ATOM   4143  HB3 GLU B  60      23.651  39.501  13.624  1.00 15.52           H
ATOM   4144  HG2 GLU B  60      25.221  37.867  14.758  1.00 26.86           H
ATOM   4145  HG3 GLU B  60      24.280  36.559  14.146  1.00 26.86           H
ATOM   4146  N   SER B  61      20.457  39.650  15.171  1.00 12.19           N
ATOM   4147  CA  SER B  61      19.498  40.735  15.287  1.00 13.63           C
ATOM   4148  C   SER B  61      19.212  41.120  16.747  1.00 15.90           C
ATOM   4149  O   SER B  61      18.613  42.141  17.071  1.00 16.02           O
ATOM   4150  CB  SER B  61      18.152  40.405  14.567  1.00 13.90           C
ATOM   4151  OG  SER B  61      17.277  39.668  15.415  1.00 17.42           O
ATOM   4152  H   SER B  61      20.106  38.728  14.998  1.00 14.60           H
ATOM   4153  HA  SER B  61      19.912  41.667  14.805  1.00 16.33           H
ATOM   4154  HB2 SER B  61      17.588  41.342  14.380  1.00 16.65           H
ATOM   4155  HB3 SER B  61      18.327  39.874  13.614  1.00 16.65           H
ATOM   4156  HG  SER B  61      17.607  38.709  15.524  1.00 20.88           H
ATOM   4157  N   ILE B  62      19.750  40.277  17.714  1.00 11.72           N
ATOM   4158  CA  ILE B  62      19.540  40.526  19.141  1.00 10.60           C
ATOM   4159  C   ILE B  62      20.798  41.326  19.542  1.00 10.91           C
ATOM   4160  O   ILE B  62      21.903  40.854  19.334  1.00 14.07           O
ATOM   4161  CB  ILE B  62      19.523  39.246  20.015  1.00 12.88           C
ATOM   4162  CG1 ILE B  62      18.484  38.194  19.581  1.00 16.67           C
ATOM   4163  CG2 ILE B  62      19.304  39.643  21.464  1.00 15.40           C
ATOM   4164  CD1 ILE B  62      18.783  36.831  20.203  1.00 16.85           C
ATOM   4165  H   ILE B  62      20.200  39.392  17.465  1.00 14.03           H
ATOM   4166  HA  ILE B  62      18.575  41.082  19.262  1.00 12.69           H
ATOM   4167  HB  ILE B  62      20.539  38.772  19.920  1.00 15.42           H
ATOM   4168 HG12 ILE B  62      17.465  38.530  19.854  1.00 19.98           H
ATOM   4169 HG13 ILE B  62      18.472  38.087  18.470  1.00 19.98           H
ATOM   4170 HG21 ILE B  62      19.098  38.753  22.075  1.00 18.46           H
ATOM   4171 HG22 ILE B  62      20.173  40.136  21.894  1.00 18.46           H
ATOM   4172 HG23 ILE B  62      18.439  40.305  21.578  1.00 18.46           H
ATOM   4173 HD11 ILE B  62      18.075  36.074  19.839  1.00 20.19           H
ATOM   4174 HD12 ILE B  62      19.783  36.476  19.925  1.00 20.19           H
ATOM   4175 HD13 ILE B  62      18.720  36.843  21.294  1.00 20.19           H
ATOM   4176  N   PRO B  63      20.637  42.513  20.152  1.00 19.85           N
ATOM   4177  CA  PRO B  63      21.782  43.290  20.641  1.00 21.49           C
ATOM   4178  C   PRO B  63      22.593  42.435  21.611  1.00 17.78           C
ATOM   4179  O   PRO B  63      22.011  41.715  22.421  1.00 17.68           O
ATOM   4180  CB  PRO B  63      21.169  44.498  21.373  1.00 21.07           C
ATOM   4181  CG  PRO B  63      19.780  44.628  20.756  1.00 28.02           C
ATOM   4182  CD  PRO B  63      19.384  43.179  20.475  1.00 21.10           C
ATOM   4183  HA  PRO B  63      22.367  43.673  19.804  1.00 25.76           H
ATOM   4184  HB2 PRO B  63      21.060  44.240  22.425  1.00 25.25           H
ATOM   4185  HB3 PRO B  63      21.750  45.413  21.273  1.00 25.25           H
ATOM   4186  HG2 PRO B  63      19.076  45.082  21.453  1.00 33.59           H
ATOM   4187  HG3 PRO B  63      19.841  45.217  19.839  1.00 33.59           H
ATOM   4188  HD2 PRO B  63      18.955  42.732  21.371  1.00 25.29           H
ATOM   4189  HD3 PRO B  63      18.688  43.178  19.636  1.00 25.29           H
ATOM   4190  N   GLN B  64      23.927  42.513  21.543  1.00 15.84           N
ATOM   4191  CA  GLN B  64      24.810  41.579  22.218  1.00 17.91           C
ATOM   4192  C   GLN B  64      24.623  41.565  23.753  1.00 18.20           C
ATOM   4193  O   GLN B  64      24.923  40.554  24.386  1.00 18.10           O
ATOM   4194  CB  GLN B  64      26.259  41.803  21.753  1.00 22.91           C
ATOM   4195  CG  GLN B  64      27.093  42.705  22.667  1.00 26.17           C
ATOM   4196  CD  GLN B  64      28.331  43.283  21.990  1.00 21.97           C
ATOM   4197  OE1 GLN B  64      28.376  43.509  20.788  1.00 23.06           O
ATOM   4198  NE2 GLN B  64      29.349  43.560  22.791  1.00 25.23           N
ATOM   4199  H   GLN B  64      24.343  43.137  20.864  1.00 18.98           H
ATOM   4200  HA  GLN B  64      24.535  40.586  21.862  1.00 21.46           H
ATOM   4201  HB2 GLN B  64      26.750  40.828  21.713  1.00 27.46           H
ATOM   4202  HB3 GLN B  64      26.253  42.196  20.738  1.00 27.46           H
ATOM   4203  HG2 GLN B  64      26.488  43.539  22.984  1.00 31.38           H
ATOM   4204  HG3 GLN B  64      27.383  42.145  23.559  1.00 31.38           H
ATOM   4205 HE21 GLN B  64      29.289  43.361  23.778  1.00 30.25           H
ATOM   4206 HE22 GLN B  64      30.195  43.935  22.388  1.00 30.25           H
ATOM   4207  N   LYS B  65      24.129  42.658  24.366  1.00 19.04           N
ATOM   4208  CA  LYS B  65      23.899  42.693  25.819  1.00 22.21           C
ATOM   4209  C   LYS B  65      22.656  41.881  26.223  1.00 22.76           C
ATOM   4210  O   LYS B  65      22.486  41.571  27.397  1.00 20.94           O
ATOM   4211  CB  LYS B  65      23.827  44.123  26.405  1.00 31.12           C
ATOM   4212  CG  LYS B  65      24.367  45.260  25.530  0.38 28.31           C
ATOM   4213  CD  LYS B  65      23.307  45.685  24.490  0.47 27.94           C
ATOM   4214  CE  LYS B  65      23.887  46.170  23.173  0.86 17.56           C
ATOM   4215  NZ  LYS B  65      24.728  45.177  22.511  0.71 26.56           N
ATOM   4216  H   LYS B  65      23.888  43.468  23.814  1.00 22.82           H
ATOM   4217  HA  LYS B  65      24.764  42.214  26.285  1.00 26.62           H
ATOM   4218  HB2 LYS B  65      24.323  44.135  27.377  1.00 37.32           H
ATOM   4219  HB3 LYS B  65      22.774  44.351  26.594  1.00 37.32           H
ATOM   4220  HG2 LYS B  65      25.323  44.983  25.085  1.00 33.94           H
ATOM   4221  HG3 LYS B  65      24.548  46.114  26.186  1.00 33.94           H
ATOM   4222  HD2 LYS B  65      22.737  46.515  24.912  1.00 33.50           H
ATOM   4223  HD3 LYS B  65      22.601  44.878  24.289  0.00 33.50           H
ATOM   4224  HE2 LYS B  65      24.496  47.051  23.379  0.00 21.05           H
ATOM   4225  HE3 LYS B  65      23.079  46.468  22.505  0.00 21.05           H
ATOM   4226  HZ1 LYS B  65      25.591  45.060  23.024  0.03 31.84           H
ATOM   4227  HZ2 LYS B  65      24.948  45.485  21.572  0.43 31.84           H
ATOM   4228  N   PHE B  66      21.763  41.604  25.268  1.00 20.00           N
ATOM   4229  CA  PHE B  66      20.517  40.885  25.494  1.00 18.09           C
ATOM   4230  C   PHE B  66      20.574  39.427  25.049  1.00 17.45           C
ATOM   4231  O   PHE B  66      19.548  38.751  25.058  1.00 16.03           O
ATOM   4232  CB  PHE B  66      19.374  41.647  24.816  1.00 19.65           C
ATOM   4233  CG  PHE B  66      19.111  43.002  25.448  1.00 29.33           C
ATOM   4234  CD1 PHE B  66      18.880  43.107  26.833  1.00 36.14           C
ATOM   4235  CD2 PHE B  66      19.110  44.161  24.652  1.00 42.23           C
ATOM   4236  CE1 PHE B  66      18.691  44.369  27.421  1.00 38.39           C
ATOM   4237  CE2 PHE B  66      18.933  45.426  25.239  1.00 43.55           C
ATOM   4238  CZ  PHE B  66      18.728  45.527  26.624  1.00 33.87           C
ATOM   4239  H   PHE B  66      21.958  41.900  24.323  1.00 23.97           H
ATOM   4240  HA  PHE B  66      20.309  40.854  26.562  1.00 21.68           H
ATOM   4241  HB2 PHE B  66      19.598  41.762  23.755  1.00 23.55           H
ATOM   4242  HB3 PHE B  66      18.455  41.067  24.903  1.00 23.55           H
ATOM   4243  HD1 PHE B  66      18.851  42.221  27.451  1.00 43.34           H
ATOM   4244  HD2 PHE B  66      19.247  44.080  23.587  1.00 50.64           H
ATOM   4245  HE1 PHE B  66      18.522  44.447  28.485  1.00 46.04           H
ATOM   4246  HE2 PHE B  66      18.956  46.315  24.625  1.00 52.23           H
ATOM   4247  HZ  PHE B  66      18.592  46.498  27.076  1.00 40.62           H
ATOM   4248  N   ARG B  67      21.739  38.944  24.635  1.00 17.20           N
ATOM   4249  CA  ARG B  67      21.907  37.534  24.343  1.00 19.38           C
ATOM   4250  C   ARG B  67      22.911  36.926  25.310  1.00 13.39           C
ATOM   4251  O   ARG B  67      23.738  37.657  25.861  1.00 14.42           O
ATOM   4252  CB  ARG B  67      22.138  37.292  22.851  1.00 19.33           C
ATOM   4253  CG  ARG B  67      23.444  37.826  22.327  1.00 15.11           C
ATOM   4254  CD  ARG B  67      23.352  38.069  20.817  1.00 18.94           C
ATOM   4255  NE  ARG B  67      24.701  38.154  20.284  1.00 20.45           N
ATOM   4256  CZ  ARG B  67      25.182  38.920  19.309  1.00 21.41           C
ATOM   4257  NH1 ARG B  67      26.462  38.768  19.011  1.00 22.89           N
ATOM   4258  NH2 ARG B  67      24.454  39.811  18.638  1.00 18.46           N1+
ATOM   4259  H   ARG B  67      22.567  39.526  24.658  1.00 20.61           H
ATOM   4260  HA  ARG B  67      20.955  37.062  24.525  1.00 23.23           H
ATOM   4261  HB2 ARG B  67      22.117  36.225  22.655  1.00 23.16           H
ATOM   4262  HB3 ARG B  67      21.314  37.735  22.291  1.00 23.16           H
ATOM   4263  HG2 ARG B  67      23.651  38.781  22.801  1.00 18.10           H
ATOM   4264  HG3 ARG B  67      24.242  37.127  22.578  1.00 18.10           H
ATOM   4265  HD2 ARG B  67      22.831  37.242  20.332  1.00 22.70           H
ATOM   4266  HD3 ARG B  67      22.817  38.997  20.638  1.00 22.70           H
ATOM   4267  HE  ARG B  67      25.354  37.513  20.704  1.00 24.51           H
ATOM   4268 HH11 ARG B  67      27.017  38.089  19.507  1.00 27.43           H
ATOM   4269 HH12 ARG B  67      26.879  39.315  18.273  1.00 27.43           H
ATOM   4270 HH21 ARG B  67      23.476  39.924  18.862  1.00 22.12           H
ATOM   4271 HH22 ARG B  67      24.859  40.351  17.890  1.00 22.12           H
ATOM   4272  N   PRO B  68      22.810  35.612  25.566  1.00 13.76           N
ATOM   4273  CA  PRO B  68      21.749  34.733  25.057  1.00 10.49           C
ATOM   4274  C   PRO B  68      20.395  35.099  25.666  1.00 11.14           C
ATOM   4275  O   PRO B  68      20.313  35.771  26.693  1.00 10.76           O
ATOM   4276  CB  PRO B  68      22.175  33.345  25.535  1.00  9.67           C
ATOM   4277  CG  PRO B  68      22.842  33.626  26.880  1.00 11.63           C
ATOM   4278  CD  PRO B  68      23.587  34.936  26.602  1.00 13.54           C
ATOM   4279  HA  PRO B  68      21.722  34.674  23.973  1.00 12.55           H
ATOM   4280  HB2 PRO B  68      21.362  32.625  25.619  1.00 11.57           H
ATOM   4281  HB3 PRO B  68      22.918  32.987  24.827  1.00 11.57           H
ATOM   4282  HG2 PRO B  68      22.083  33.740  27.655  1.00 13.93           H
ATOM   4283  HG3 PRO B  68      23.557  32.846  27.143  1.00 13.93           H
ATOM   4284  HD2 PRO B  68      23.604  35.518  27.525  1.00 16.22           H
ATOM   4285  HD3 PRO B  68      24.588  34.716  26.230  1.00 16.22           H
ATOM   4286  N   LEU B  69      19.315  34.635  25.031  1.00 11.89           N
ATOM   4287  CA  LEU B  69      17.974  34.774  25.600  1.00 10.97           C
ATOM   4288  C   LEU B  69      17.966  34.019  26.966  1.00 12.60           C
ATOM   4289  O   LEU B  69      18.346  32.879  27.059  1.00 12.35           O
ATOM   4290  CB  LEU B  69      16.926  34.154  24.663  1.00  9.42           C
ATOM   4291  CG  LEU B  69      16.826  34.826  23.273  1.00 13.97           C
ATOM   4292  CD1 LEU B  69      15.614  34.231  22.526  1.00 18.33           C
ATOM   4293  CD2 LEU B  69      16.668  36.338  23.348  1.00 17.20           C
ATOM   4294  H   LEU B  69      19.453  34.046  24.240  1.00 14.24           H
ATOM   4295  HA  LEU B  69      17.738  35.857  25.740  1.00 13.13           H
ATOM   4296  HB2 LEU B  69      17.151  33.077  24.525  1.00 11.28           H
ATOM   4297  HB3 LEU B  69      15.937  34.189  25.151  1.00 11.28           H
ATOM   4298  HG  LEU B  69      17.756  34.596  22.699  1.00 16.73           H
ATOM   4299 HD11 LEU B  69      15.518  34.663  21.522  1.00 21.97           H
ATOM   4300 HD12 LEU B  69      15.712  33.152  22.386  1.00 21.97           H
ATOM   4301 HD13 LEU B  69      14.669  34.417  23.047  1.00 21.97           H
ATOM   4302 HD21 LEU B  69      16.609  36.767  22.338  1.00 20.61           H
ATOM   4303 HD22 LEU B  69      15.753  36.629  23.875  1.00 20.61           H
ATOM   4304 HD23 LEU B  69      17.522  36.806  23.852  1.00 20.61           H
ATOM   4305  N   PRO B  70      17.573  34.691  28.069  1.00  8.36           N
ATOM   4306  CA  PRO B  70      17.814  34.134  29.394  1.00 10.91           C
ATOM   4307  C   PRO B  70      16.862  32.981  29.729  1.00  9.12           C
ATOM   4308  O   PRO B  70      15.732  32.919  29.245  1.00 11.11           O
ATOM   4309  CB  PRO B  70      17.551  35.304  30.369  1.00 12.36           C
ATOM   4310  CG  PRO B  70      16.681  36.281  29.583  1.00 16.40           C
ATOM   4311  CD  PRO B  70      17.165  36.091  28.154  1.00 12.14           C
ATOM   4312  HA  PRO B  70      18.864  33.870  29.516  1.00 13.07           H
ATOM   4313  HB2 PRO B  70      17.120  35.023  31.329  1.00 14.80           H
ATOM   4314  HB3 PRO B  70      18.517  35.786  30.527  1.00 14.80           H
ATOM   4315  HG2 PRO B  70      15.628  36.023  29.699  1.00 19.65           H
ATOM   4316  HG3 PRO B  70      16.857  37.311  29.894  1.00 19.65           H
ATOM   4317  HD2 PRO B  70      16.353  36.327  27.468  1.00 14.54           H
ATOM   4318  HD3 PRO B  70      18.041  36.722  27.991  1.00 14.54           H
ATOM   4319  N   ASP B  71      17.345  32.084  30.595  1.00  9.04           N
ATOM   4320  CA  ASP B  71      16.603  30.995  31.227  1.00 12.08           C
ATOM   4321  C   ASP B  71      16.255  29.872  30.230  1.00 11.86           C
ATOM   4322  O   ASP B  71      15.463  28.994  30.568  1.00 11.76           O
ATOM   4323  CB  ASP B  71      15.339  31.517  31.962  1.00 13.03           C
ATOM   4324  CG  ASP B  71      15.630  32.642  32.970  1.00 17.13           C
ATOM   4325  OD1 ASP B  71      14.883  33.653  32.921  1.00 28.11           O
ATOM   4326  OD2 ASP B  71      16.568  32.462  33.769  1.00 24.87           O1-
ATOM   4327  H   ASP B  71      18.300  32.198  30.911  1.00 10.82           H
ATOM   4328  HA  ASP B  71      17.253  30.557  31.984  1.00 14.46           H
ATOM   4329  HB2 ASP B  71      14.580  31.828  31.246  1.00 15.60           H
ATOM   4330  HB3 ASP B  71      14.951  30.675  32.534  1.00 15.60           H
ATOM   4331  N   ARG B  72      16.832  29.898  29.015  1.00  7.98           N
ATOM   4332  CA  ARG B  72      16.635  28.883  27.978  1.00 10.93           C
ATOM   4333  C   ARG B  72      17.986  28.502  27.375  1.00 10.18           C
ATOM   4334  O   ARG B  72      18.895  29.335  27.286  1.00  9.45           O
ATOM   4335  CB  ARG B  72      15.709  29.423  26.872  1.00  9.24           C
ATOM   4336  CG  ARG B  72      14.255  29.585  27.341  1.00  9.60           C
ATOM   4337  CD  ARG B  72      13.563  30.730  26.602  1.00  9.20           C
ATOM   4338  NE  ARG B  72      14.058  32.028  27.066  1.00  9.17           N
ATOM   4339  CZ  ARG B  72      13.655  33.233  26.669  1.00 11.81           C
ATOM   4340  NH1 ARG B  72      12.752  33.371  25.711  1.00 12.57           N
ATOM   4341  NH2 ARG B  72      14.165  34.324  27.239  1.00 12.33           N1+
ATOM   4342  H   ARG B  72      17.518  30.618  28.830  1.00  9.54           H
ATOM   4343  HA  ARG B  72      16.189  27.983  28.402  1.00 13.09           H
ATOM   4344  HB2 ARG B  72      16.101  30.362  26.477  1.00 11.06           H
ATOM   4345  HB3 ARG B  72      15.693  28.694  26.060  1.00 11.06           H
ATOM   4346  HG2 ARG B  72      13.710  28.649  27.213  1.00 11.49           H
ATOM   4347  HG3 ARG B  72      14.217  29.836  28.399  1.00 11.49           H
ATOM   4348  HD2 ARG B  72      13.770  30.627  25.535  1.00 11.01           H
ATOM   4349  HD3 ARG B  72      12.488  30.673  26.769  1.00 11.01           H
ATOM   4350  HE  ARG B  72      14.745  31.990  27.808  1.00 10.98           H
ATOM   4351 HH11 ARG B  72      12.347  32.549  25.286  1.00 15.06           H
ATOM   4352 HH12 ARG B  72      12.458  34.284  25.410  1.00 15.06           H
ATOM   4353 HH21 ARG B  72      14.849  34.213  27.978  1.00 14.77           H
ATOM   4354 HH22 ARG B  72      13.879  35.237  26.940  1.00 14.77           H
ATOM   4355  N   LEU B  73      18.099  27.247  26.911  1.00  8.23           N
ATOM   4356  CA  LEU B  73      19.228  26.831  26.101  1.00  5.60           C
ATOM   4357  C   LEU B  73      19.091  27.438  24.700  1.00  9.68           C
ATOM   4358  O   LEU B  73      18.104  27.209  24.024  1.00  7.88           O
ATOM   4359  CB  LEU B  73      19.274  25.294  26.080  1.00  5.59           C
ATOM   4360  CG  LEU B  73      20.369  24.706  25.179  1.00  8.00           C
ATOM   4361  CD1 LEU B  73      21.770  25.167  25.591  1.00  9.83           C
ATOM   4362  CD2 LEU B  73      20.303  23.177  25.205  1.00  9.89           C
ATOM   4363  H   LEU B  73      17.326  26.606  27.008  1.00  9.84           H
ATOM   4364  HA  LEU B  73      20.149  27.191  26.559  1.00  6.69           H
ATOM   4365  HB2 LEU B  73      19.431  24.936  27.100  1.00  6.68           H
ATOM   4366  HB3 LEU B  73      18.310  24.912  25.747  1.00  6.68           H
ATOM   4367  HG  LEU B  73      20.189  25.037  24.157  1.00  9.57           H
ATOM   4368 HD11 LEU B  73      22.513  24.585  25.056  1.00 11.76           H
ATOM   4369 HD12 LEU B  73      21.906  26.218  25.343  1.00 11.76           H
ATOM   4370 HD13 LEU B  73      21.914  25.018  26.659  1.00 11.76           H
ATOM   4371 HD21 LEU B  73      21.008  22.766  24.481  1.00 11.84           H
ATOM   4372 HD22 LEU B  73      20.545  22.799  26.199  1.00 11.84           H
ATOM   4373 HD23 LEU B  73      19.300  22.845  24.935  1.00 11.84           H
ATOM   4374  N   ASN B  74      20.062  28.217  24.242  1.00  5.24           N
ATOM   4375  CA  ASN B  74      20.032  28.824  22.911  1.00  5.06           C
ATOM   4376  C   ASN B  74      20.895  27.998  21.971  1.00  5.26           C
ATOM   4377  O   ASN B  74      22.094  27.865  22.219  1.00  8.95           O
ATOM   4378  CB  ASN B  74      20.561  30.278  22.928  1.00  5.70           C
ATOM   4379  CG  ASN B  74      19.741  31.333  23.679  1.00 11.02           C
ATOM   4380  OD1 ASN B  74      19.566  32.436  23.178  1.00 12.07           O
ATOM   4381  ND2 ASN B  74      19.244  31.047  24.865  1.00  7.92           N
ATOM   4382  H   ASN B  74      20.895  28.349  24.799  1.00  6.26           H
ATOM   4383  HA  ASN B  74      19.011  28.857  22.527  1.00  6.04           H
ATOM   4384  HB2 ASN B  74      21.574  30.301  23.323  1.00  6.81           H
ATOM   4385  HB3 ASN B  74      20.646  30.622  21.897  1.00  6.81           H
ATOM   4386 HD21 ASN B  74      18.727  31.747  25.370  1.00  9.48           H
ATOM   4387 HD22 ASN B  74      19.406  30.139  25.281  1.00  9.48           H
ATOM   4388  N   ILE B  75      20.322  27.544  20.852  1.00  5.92           N
ATOM   4389  CA  ILE B  75      21.004  26.815  19.801  1.00  5.95           C
ATOM   4390  C   ILE B  75      20.886  27.665  18.541  1.00  7.60           C
ATOM   4391  O   ILE B  75      19.785  28.051  18.162  1.00  7.34           O
ATOM   4392  CB  ILE B  75      20.374  25.420  19.625  1.00  5.97           C
ATOM   4393  CG1 ILE B  75      20.477  24.648  20.965  1.00 11.85           C
ATOM   4394  CG2 ILE B  75      21.092  24.642  18.513  1.00  8.65           C
ATOM   4395  CD1 ILE B  75      19.810  23.285  20.989  1.00 11.20           C
ATOM   4396  H   ILE B  75      19.334  27.698  20.710  1.00  7.07           H
ATOM   4397  HA  ILE B  75      22.050  26.683  20.066  1.00  7.11           H
ATOM   4398  HB  ILE B  75      19.336  25.564  19.365  1.00  7.13           H
ATOM   4399 HG12 ILE B  75      21.515  24.501  21.230  1.00 14.19           H
ATOM   4400 HG13 ILE B  75      20.007  25.223  21.762  1.00 14.19           H
ATOM   4401 HG21 ILE B  75      20.639  23.661  18.389  1.00 10.35           H
ATOM   4402 HG22 ILE B  75      21.002  25.167  17.565  1.00 10.35           H
ATOM   4403 HG23 ILE B  75      22.147  24.523  18.755  1.00 10.35           H
ATOM   4404 HD11 ILE B  75      19.880  22.880  21.998  1.00 13.41           H
ATOM   4405 HD12 ILE B  75      18.762  23.394  20.708  1.00 13.41           H
ATOM   4406 HD13 ILE B  75      20.311  22.594  20.310  1.00 13.41           H
ATOM   4407  N   ILE B  76      22.019  27.955  17.916  1.00  6.26           N
ATOM   4408  CA  ILE B  76      22.089  28.826  16.739  1.00  7.83           C
ATOM   4409  C   ILE B  76      22.628  28.007  15.574  1.00  8.61           C
ATOM   4410  O   ILE B  76      23.653  27.327  15.715  1.00  7.25           O
ATOM   4411  CB  ILE B  76      22.986  30.047  17.008  1.00  9.85           C
ATOM   4412  CG1 ILE B  76      22.605  30.845  18.268  1.00 10.58           C
ATOM   4413  CG2 ILE B  76      22.935  31.004  15.804  1.00  9.78           C
ATOM   4414  CD1 ILE B  76      23.429  30.489  19.499  1.00 16.25           C
ATOM   4415  H   ILE B  76      22.882  27.563  18.263  1.00  7.49           H
ATOM   4416  HA  ILE B  76      21.097  29.199  16.500  1.00  9.37           H
ATOM   4417  HB  ILE B  76      24.016  29.700  17.112  1.00 11.79           H
ATOM   4418 HG12 ILE B  76      22.782  31.902  18.089  1.00 12.66           H
ATOM   4419 HG13 ILE B  76      21.543  30.725  18.491  1.00 12.66           H
ATOM   4420 HG21 ILE B  76      23.578  31.866  15.992  1.00 11.71           H
ATOM   4421 HG22 ILE B  76      23.294  30.513  14.899  1.00 11.71           H
ATOM   4422 HG23 ILE B  76      21.910  31.346  15.645  1.00 11.71           H
ATOM   4423 HD11 ILE B  76      23.135  31.146  20.319  1.00 19.47           H
ATOM   4424 HD12 ILE B  76      23.253  29.457  19.799  1.00 19.47           H
ATOM   4425 HD13 ILE B  76      24.489  30.642  19.286  1.00 19.47           H
ATOM   4426  N   LEU B  77      21.942  28.090  14.430  1.00 10.55           N
ATOM   4427  CA  LEU B  77      22.281  27.361  13.221  1.00  9.12           C
ATOM   4428  C   LEU B  77      23.039  28.296  12.274  1.00  9.70           C
ATOM   4429  O   LEU B  77      22.577  29.392  12.001  1.00  8.05           O
ATOM   4430  CB  LEU B  77      20.993  26.852  12.562  1.00  8.05           C
ATOM   4431  CG  LEU B  77      20.348  25.636  13.269  1.00 10.87           C
ATOM   4432  CD1 LEU B  77      18.863  25.498  12.920  1.00 22.48           C
ATOM   4433  CD2 LEU B  77      21.040  24.369  12.776  1.00 19.07           C
ATOM   4434  H   LEU B  77      21.127  28.690  14.386  1.00 12.63           H
ATOM   4435  HA  LEU B  77      22.902  26.502  13.458  1.00 10.92           H
ATOM   4436  HB2 LEU B  77      20.280  27.676  12.578  1.00  9.63           H
ATOM   4437  HB3 LEU B  77      21.173  26.622  11.514  1.00  9.63           H
ATOM   4438  HG  LEU B  77      20.465  25.697  14.354  1.00 13.01           H
ATOM   4439 HD11 LEU B  77      18.429  24.675  13.490  1.00 26.95           H
ATOM   4440 HD12 LEU B  77      18.332  26.417  13.172  1.00 26.95           H
ATOM   4441 HD13 LEU B  77      18.748  25.287  11.855  1.00 26.95           H
ATOM   4442 HD21 LEU B  77      20.527  23.501  13.180  1.00 22.85           H
ATOM   4443 HD22 LEU B  77      20.999  24.315  11.687  1.00 22.85           H
ATOM   4444 HD23 LEU B  77      22.080  24.355  13.095  1.00 22.85           H
ATOM   4445  N   SER B  78      24.144  27.808  11.712  1.00 10.53           N
ATOM   4446  CA  SER B  78      24.835  28.426  10.574  1.00 10.34           C
ATOM   4447  C   SER B  78      25.506  27.293   9.810  1.00 11.44           C
ATOM   4448  O   SER B  78      26.081  26.382  10.417  1.00  8.49           O
ATOM   4449  CB  SER B  78      25.878  29.454  11.036  1.00 13.33           C
ATOM   4450  OG  SER B  78      26.752  29.808   9.968  1.00 11.33           O
ATOM   4451  H   SER B  78      24.472  26.896  12.005  1.00 12.61           H
ATOM   4452  HA  SER B  78      24.123  28.931   9.925  1.00 12.38           H
ATOM   4453  HB2 SER B  78      25.389  30.349  11.414  1.00 15.96           H
ATOM   4454  HB3 SER B  78      26.467  29.015  11.829  1.00 15.96           H
ATOM   4455  HG  SER B  78      26.297  30.453   9.408  1.00 13.57           H
ATOM   4456  N   ARG B  79      25.479  27.384   8.478  1.00 11.52           N
ATOM   4457  CA  ARG B  79      26.192  26.430   7.629  1.00 11.93           C
ATOM   4458  C   ARG B  79      27.720  26.536   7.774  1.00 16.41           C
ATOM   4459  O   ARG B  79      28.409  25.622   7.325  1.00 19.99           O
ATOM   4460  CB  ARG B  79      25.748  26.539   6.176  1.00 11.71           C
ATOM   4461  CG  ARG B  79      24.273  26.144   6.008  1.00 15.50           C
ATOM   4462  CD  ARG B  79      23.827  26.231   4.544  1.00 17.23           C
ATOM   4463  NE  ARG B  79      22.442  25.764   4.368  0.77 11.00           N
ATOM   4464  CZ  ARG B  79      21.356  26.543   4.435  0.95  9.93           C
ATOM   4465  NH1 ARG B  79      21.437  27.865   4.572  0.74 10.17           N
ATOM   4466  NH2 ARG B  79      20.160  25.968   4.378  0.71  9.92           N1+
ATOM   4467  H   ARG B  79      25.008  28.164   8.037  1.00 13.79           H
ATOM   4468  HA  ARG B  79      25.922  25.425   7.955  1.00 14.28           H
ATOM   4469  HB2 ARG B  79      25.912  27.553   5.813  1.00 14.02           H
ATOM   4470  HB3 ARG B  79      26.345  25.854   5.575  1.00 14.02           H
ATOM   4471  HG2 ARG B  79      24.134  25.121   6.361  1.00 18.57           H
ATOM   4472  HG3 ARG B  79      23.656  26.819   6.601  1.00 18.57           H
ATOM   4473  HD2 ARG B  79      23.927  27.262   4.205  1.00 20.64           H
ATOM   4474  HD3 ARG B  79      24.477  25.603   3.935  1.00 20.64           H
ATOM   4475  HE  ARG B  79      22.296  24.768   4.301  1.00 13.17           H
ATOM   4476 HH11 ARG B  79      22.334  28.320   4.639  1.00 12.17           H
ATOM   4477 HH12 ARG B  79      20.589  28.415   4.620  1.00 12.17           H
ATOM   4478 HH21 ARG B  79      20.091  24.967   4.285  1.00 11.88           H
ATOM   4479 HH22 ARG B  79      19.333  26.544   4.447  1.00 11.88           H
ATOM   4480  N   SER B  80      28.242  27.617   8.365  1.00 13.95           N
ATOM   4481  CA  SER B  80      29.680  27.839   8.617  1.00 21.82           C
ATOM   4482  C   SER B  80      30.155  27.355   9.989  1.00 21.28           C
ATOM   4483  O   SER B  80      31.349  27.423  10.298  1.00 18.73           O
ATOM   4484  CB  SER B  80      30.017  29.328   8.500  1.00 22.37           C
ATOM   4485  OG  SER B  80      30.018  29.690   7.142  1.00 40.54           O
ATOM   4486  H   SER B  80      27.607  28.335   8.682  1.00 16.71           H
ATOM   4487  HA  SER B  80      30.267  27.299   7.872  1.00 26.16           H
ATOM   4488  HB2 SER B  80      29.289  29.926   9.045  1.00 26.81           H
ATOM   4489  HB3 SER B  80      31.009  29.515   8.908  1.00 26.81           H
ATOM   4490  HG  SER B  80      29.110  29.679   6.817  1.00 48.62           H
ATOM   4491  N   TYR B  81      29.228  26.922  10.846  1.00 12.92           N
ATOM   4492  CA  TYR B  81      29.592  26.463  12.182  1.00 16.98           C
ATOM   4493  C   TYR B  81      30.094  25.030  12.169  1.00 16.15           C
ATOM   4494  O   TYR B  81      29.581  24.202  11.433  1.00 18.44           O
ATOM   4495  CB  TYR B  81      28.380  26.586  13.116  1.00 12.18           C
ATOM   4496  CG  TYR B  81      27.975  27.977  13.575  1.00 15.31           C
ATOM   4497  CD1 TYR B  81      28.820  29.096  13.449  1.00 14.11           C
ATOM   4498  CD2 TYR B  81      26.721  28.130  14.199  1.00 10.97           C
ATOM   4499  CE1 TYR B  81      28.421  30.362  13.902  1.00 15.76           C
ATOM   4500  CE2 TYR B  81      26.332  29.387  14.683  1.00 13.31           C
ATOM   4501  CZ  TYR B  81      27.161  30.511  14.515  1.00 15.35           C
ATOM   4502  OH  TYR B  81      26.718  31.746  14.874  1.00 19.13           O
ATOM   4503  H   TYR B  81      28.269  26.832  10.546  1.00 15.47           H
ATOM   4504  HA  TYR B  81      30.393  27.080  12.573  1.00 20.35           H
ATOM   4505  HB2 TYR B  81      27.522  26.108  12.647  1.00 14.58           H
ATOM   4506  HB3 TYR B  81      28.595  26.012  14.017  1.00 14.58           H
ATOM   4507  HD1 TYR B  81      29.791  29.013  12.983  1.00 16.91           H
ATOM   4508  HD2 TYR B  81      26.064  27.281  14.311  1.00 13.13           H
ATOM   4509  HE1 TYR B  81      29.072  31.215  13.775  1.00 18.88           H
ATOM   4510  HE2 TYR B  81      25.364  29.497  15.148  1.00 15.94           H
ATOM   4511  HH  TYR B  81      25.773  31.744  15.030  1.00 22.92           H
ATOM   4512  N   GLU B  82      31.012  24.747  13.088  1.00 16.41           N
ATOM   4513  CA  GLU B  82      31.270  23.437  13.663  1.00 23.60           C
ATOM   4514  C   GLU B  82      30.270  23.238  14.819  1.00 12.97           C
ATOM   4515  O   GLU B  82      30.031  24.183  15.566  1.00 13.64           O
ATOM   4516  CB  GLU B  82      32.731  23.442  14.202  1.00 21.62           C
ATOM   4517  CG  GLU B  82      33.687  22.517  13.435  1.00 32.29           C
ATOM   4518  CD  GLU B  82      33.691  22.770  11.934  0.42 32.40           C
ATOM   4519  OE1 GLU B  82      33.446  21.779  11.212  0.86 37.98           O
ATOM   4520  OE2 GLU B  82      33.932  23.933  11.539  0.43 34.14           O1-
ATOM   4521  H   GLU B  82      31.415  25.522  13.592  1.00 19.66           H
ATOM   4522  HA  GLU B  82      31.146  22.652  12.916  1.00 28.29           H
ATOM   4523  HB2 GLU B  82      33.138  24.455  14.195  1.00 25.92           H
ATOM   4524  HB3 GLU B  82      32.725  23.113  15.242  1.00 25.92           H
ATOM   4525  HG2 GLU B  82      34.686  22.747  13.809  1.00 38.72           H
ATOM   4526  HG3 GLU B  82      33.453  21.473  13.649  1.00 38.72           H
ATOM   4527  N   ASN B  83      29.730  22.037  15.033  1.00 12.29           N
ATOM   4528  CA  ASN B  83      28.964  21.741  16.251  1.00 11.71           C
ATOM   4529  C   ASN B  83      29.833  22.001  17.480  1.00 13.83           C
ATOM   4530  O   ASN B  83      30.925  21.452  17.587  1.00 14.79           O
ATOM   4531  CB  ASN B  83      28.454  20.304  16.257  1.00 11.37           C
ATOM   4532  CG  ASN B  83      27.400  20.016  15.201  1.00 11.22           C
ATOM   4533  OD1 ASN B  83      26.688  20.894  14.737  1.00 11.76           O
ATOM   4534  ND2 ASN B  83      27.214  18.755  14.869  1.00 13.90           N
ATOM   4535  H   ASN B  83      29.987  21.266  14.434  1.00 14.72           H
ATOM   4536  HA  ASN B  83      28.097  22.396  16.276  1.00 14.03           H
ATOM   4537  HB2 ASN B  83      29.302  19.629  16.144  1.00 13.62           H
ATOM   4538  HB3 ASN B  83      27.982  20.135  17.225  1.00 13.62           H
ATOM   4539 HD21 ASN B  83      26.483  18.521  14.216  1.00 16.66           H
ATOM   4540 HD22 ASN B  83      27.762  18.027  15.300  1.00 16.66           H
ATOM   4541  N   GLU B  84      29.380  22.838  18.399  1.00  9.79           N
ATOM   4542  CA  GLU B  84      30.230  23.287  19.495  1.00  8.93           C
ATOM   4543  C   GLU B  84      29.367  23.766  20.663  1.00  9.61           C
ATOM   4544  O   GLU B  84      28.491  24.601  20.476  1.00 10.51           O
ATOM   4545  CB  GLU B  84      31.137  24.418  18.966  1.00 14.09           C
ATOM   4546  CG  GLU B  84      32.089  24.951  20.040  1.00 19.79           C
ATOM   4547  CD  GLU B  84      33.071  26.033  19.539  1.00 27.80           C
ATOM   4548  OE1 GLU B  84      34.060  26.273  20.258  1.00 31.85           O
ATOM   4549  OE2 GLU B  84      32.817  26.642  18.473  1.00 25.42           O1-
ATOM   4550  H   GLU B  84      28.468  23.260  18.288  1.00 11.72           H
ATOM   4551  HA  GLU B  84      30.850  22.460  19.843  1.00 10.69           H
ATOM   4552  HB2 GLU B  84      31.727  24.045  18.129  1.00 16.88           H
ATOM   4553  HB3 GLU B  84      30.512  25.241  18.616  1.00 16.88           H
ATOM   4554  HG2 GLU B  84      31.509  25.399  20.846  1.00 23.72           H
ATOM   4555  HG3 GLU B  84      32.644  24.139  20.512  1.00 23.72           H
ATOM   4556  N   ILE B  85      29.643  23.258  21.871  1.00 10.15           N
ATOM   4557  CA  ILE B  85      29.051  23.806  23.077  1.00  9.55           C
ATOM   4558  C   ILE B  85      29.949  24.967  23.533  1.00 13.16           C
ATOM   4559  O   ILE B  85      31.094  24.759  23.936  1.00 13.81           O
ATOM   4560  CB  ILE B  85      28.890  22.686  24.117  1.00 10.39           C
ATOM   4561  CG1 ILE B  85      27.903  21.607  23.592  1.00 14.72           C
ATOM   4562  CG2 ILE B  85      28.405  23.309  25.441  1.00 14.07           C
ATOM   4563  CD1 ILE B  85      27.816  20.353  24.463  1.00 20.79           C
ATOM   4564  H   ILE B  85      30.354  22.547  21.972  1.00 12.15           H
ATOM   4565  HA  ILE B  85      28.055  24.193  22.850  1.00 11.43           H
ATOM   4566  HB  ILE B  85      29.864  22.224  24.282  1.00 12.44           H
ATOM   4567 HG12 ILE B  85      26.907  22.038  23.512  1.00 17.64           H
ATOM   4568 HG13 ILE B  85      28.206  21.279  22.599  1.00 17.64           H
ATOM   4569 HG21 ILE B  85      28.235  22.537  26.189  1.00 16.86           H
ATOM   4570 HG22 ILE B  85      29.151  23.997  25.838  1.00 16.86           H
ATOM   4571 HG23 ILE B  85      27.474  23.850  25.276  1.00 16.86           H
ATOM   4572 HD11 ILE B  85      27.149  19.633  23.990  1.00 24.92           H
ATOM   4573 HD12 ILE B  85      28.806  19.908  24.569  1.00 24.92           H
ATOM   4574 HD13 ILE B  85      27.413  20.603  25.444  1.00 24.92           H
ATOM   4575  N   ILE B  86      29.442  26.198  23.424  1.00  8.78           N
ATOM   4576  CA  ILE B  86      30.183  27.377  23.848  1.00  9.85           C
ATOM   4577  C   ILE B  86      30.159  27.463  25.369  1.00 11.98           C
ATOM   4578  O   ILE B  86      31.224  27.488  25.986  1.00 10.38           O
ATOM   4579  CB  ILE B  86      29.689  28.618  23.094  1.00 13.30           C
ATOM   4580  CG1 ILE B  86      30.232  28.459  21.644  1.00 17.88           C
ATOM   4581  CG2 ILE B  86      30.151  29.922  23.787  1.00 14.94           C
ATOM   4582  CD1 ILE B  86      29.419  29.257  20.673  1.00 25.54           C
ATOM   4583  H   ILE B  86      28.497  26.320  23.090  1.00 10.51           H
ATOM   4584  HA  ILE B  86      31.227  27.237  23.563  1.00 11.79           H
ATOM   4585  HB  ILE B  86      28.599  28.613  23.076  1.00 15.93           H
ATOM   4586 HG12 ILE B  86      31.283  28.744  21.584  1.00 21.43           H
ATOM   4587 HG13 ILE B  86      30.161  27.425  21.307  1.00 21.43           H
ATOM   4588 HG21 ILE B  86      29.877  30.789  23.188  1.00 17.90           H
ATOM   4589 HG22 ILE B  86      29.667  30.014  24.761  1.00 17.90           H
ATOM   4590 HG23 ILE B  86      31.234  29.905  23.921  1.00 17.90           H
ATOM   4591 HD11 ILE B  86      29.859  29.113  19.690  1.00 30.62           H
ATOM   4592 HD12 ILE B  86      28.397  28.885  20.684  1.00 30.62           H
ATOM   4593 HD13 ILE B  86      29.444  30.313  20.939  1.00 30.62           H
ATOM   4594  N   ASP B  87      28.968  27.462  25.971  1.00 12.11           N
ATOM   4595  CA  ASP B  87      28.803  27.399  27.422  1.00 11.44           C
ATOM   4596  C   ASP B  87      27.469  26.695  27.723  1.00 10.56           C
ATOM   4597  O   ASP B  87      26.864  26.121  26.808  1.00 11.14           O
ATOM   4598  CB  ASP B  87      28.955  28.788  28.065  1.00  9.73           C
ATOM   4599  CG  ASP B  87      27.912  29.847  27.684  1.00 12.93           C
ATOM   4600  OD1 ASP B  87      28.235  31.042  27.834  1.00 14.87           O
ATOM   4601  OD2 ASP B  87      26.785  29.470  27.264  1.00  8.75           O1-
ATOM   4602  H   ASP B  87      28.132  27.389  25.408  1.00 14.50           H
ATOM   4603  HA  ASP B  87      29.589  26.760  27.819  1.00 13.70           H
ATOM   4604  HB2 ASP B  87      28.913  28.664  29.146  1.00 11.65           H
ATOM   4605  HB3 ASP B  87      29.954  29.187  27.876  1.00 11.65           H
ATOM   4606  N   ASP B  88      27.006  26.725  28.977  1.00 11.01           N
ATOM   4607  CA  ASP B  88      25.786  26.010  29.328  1.00 11.46           C
ATOM   4608  C   ASP B  88      24.535  26.597  28.629  1.00 10.37           C
ATOM   4609  O   ASP B  88      23.510  25.912  28.603  1.00 11.26           O
ATOM   4610  CB  ASP B  88      25.622  26.053  30.853  1.00 15.62           C
ATOM   4611  CG  ASP B  88      24.648  24.983  31.358  1.00 21.48           C
ATOM   4612  OD1 ASP B  88      23.849  25.351  32.253  1.00 24.17           O
ATOM   4613  OD2 ASP B  88      24.716  23.837  30.874  1.00 20.95           O1-
ATOM   4614  H   ASP B  88      27.502  27.218  29.705  1.00 13.18           H
ATOM   4615  HA  ASP B  88      25.906  24.975  29.007  1.00 13.73           H
ATOM   4616  HB2 ASP B  88      26.594  25.816  31.287  1.00 18.71           H
ATOM   4617  HB3 ASP B  88      25.335  27.050  31.190  1.00 18.71           H
ATOM   4618  N   ASN B  89      24.606  27.823  28.084  1.00  8.34           N
ATOM   4619  CA  ASN B  89      23.475  28.530  27.493  1.00 10.06           C
ATOM   4620  C   ASN B  89      23.523  28.681  25.978  1.00 11.54           C
ATOM   4621  O   ASN B  89      22.514  29.134  25.422  1.00  8.56           O
ATOM   4622  CB  ASN B  89      23.335  29.906  28.153  1.00 12.87           C
ATOM   4623  CG  ASN B  89      22.941  29.783  29.623  1.00 12.32           C
ATOM   4624  OD1 ASN B  89      22.149  28.924  30.000  1.00 14.07           O
ATOM   4625  ND2 ASN B  89      23.451  30.671  30.455  1.00 12.11           N
ATOM   4626  H   ASN B  89      25.506  28.281  28.038  1.00  9.98           H
ATOM   4627  HA  ASN B  89      22.564  27.964  27.691  1.00 12.05           H
ATOM   4628  HB2 ASN B  89      24.257  30.478  28.031  1.00 15.42           H
ATOM   4629  HB3 ASN B  89      22.535  30.426  27.634  1.00 15.42           H
ATOM   4630 HD21 ASN B  89      23.226  30.597  31.433  1.00 14.50           H
ATOM   4631 HD22 ASN B  89      24.090  31.374  30.119  1.00 14.50           H
ATOM   4632  N   ILE B  90      24.666  28.400  25.340  1.00  7.89           N
ATOM   4633  CA  ILE B  90      24.860  28.663  23.921  1.00  5.99           C
ATOM   4634  C   ILE B  90      25.502  27.448  23.288  1.00  9.75           C
ATOM   4635  O   ILE B  90      26.573  27.020  23.695  1.00  8.63           O
ATOM   4636  CB  ILE B  90      25.721  29.938  23.685  1.00  6.03           C
ATOM   4637  CG1 ILE B  90      25.107  31.193  24.332  1.00 10.28           C
ATOM   4638  CG2 ILE B  90      25.911  30.137  22.158  1.00  7.20           C
ATOM   4639  CD1 ILE B  90      26.064  32.396  24.286  1.00 11.09           C
ATOM   4640  H   ILE B  90      25.453  28.051  25.870  1.00  9.43           H
ATOM   4641  HA  ILE B  90      23.893  28.833  23.455  1.00  7.15           H
ATOM   4642  HB  ILE B  90      26.700  29.773  24.136  1.00  7.21           H
ATOM   4643 HG12 ILE B  90      24.191  31.451  23.801  1.00 12.31           H
ATOM   4644 HG13 ILE B  90      24.872  31.010  25.377  1.00 12.31           H
ATOM   4645 HG21 ILE B  90      26.604  30.952  21.956  1.00  8.61           H
ATOM   4646 HG22 ILE B  90      26.322  29.250  21.686  1.00  8.61           H
ATOM   4647 HG23 ILE B  90      24.951  30.366  21.704  1.00  8.61           H
ATOM   4648 HD11 ILE B  90      25.615  33.227  24.825  1.00 13.28           H
ATOM   4649 HD12 ILE B  90      27.008  32.131  24.764  1.00 13.28           H
ATOM   4650 HD13 ILE B  90      26.236  32.712  23.259  1.00 13.28           H
ATOM   4651  N   ILE B  91      24.880  26.948  22.209  1.00  7.20           N
ATOM   4652  CA  ILE B  91      25.394  25.891  21.367  1.00  6.44           C
ATOM   4653  C   ILE B  91      25.335  26.387  19.924  1.00 11.55           C
ATOM   4654  O   ILE B  91      24.329  26.950  19.511  1.00  7.76           O
ATOM   4655  CB  ILE B  91      24.563  24.604  21.573  1.00  7.50           C
ATOM   4656  CG1 ILE B  91      24.678  24.112  23.038  1.00  8.83           C
ATOM   4657  CG2 ILE B  91      25.000  23.505  20.595  1.00  8.50           C
ATOM   4658  CD1 ILE B  91      23.996  22.777  23.372  1.00 11.36           C
ATOM   4659  H   ILE B  91      24.009  27.364  21.921  1.00  8.61           H
ATOM   4660  HA  ILE B  91      26.428  25.667  21.622  1.00  7.69           H
ATOM   4661  HB  ILE B  91      23.531  24.852  21.371  1.00  8.98           H
ATOM   4662 HG12 ILE B  91      25.735  24.001  23.278  1.00 10.56           H
ATOM   4663 HG13 ILE B  91      24.274  24.872  23.704  1.00 10.56           H
ATOM   4664 HG21 ILE B  91      24.360  22.636  20.736  1.00 10.17           H
ATOM   4665 HG22 ILE B  91      24.866  23.830  19.566  1.00 10.17           H
ATOM   4666 HG23 ILE B  91      26.039  23.222  20.771  1.00 10.17           H
ATOM   4667 HD11 ILE B  91      24.044  22.599  24.444  1.00 13.61           H
ATOM   4668 HD12 ILE B  91      22.954  22.803  23.056  1.00 13.61           H
ATOM   4669 HD13 ILE B  91      24.508  21.953  22.877  1.00 13.61           H
ATOM   4670  N   HIS B  92      26.395  26.145  19.148  1.00  9.69           N
ATOM   4671  CA  HIS B  92      26.400  26.237  17.695  1.00  7.02           C
ATOM   4672  C   HIS B  92      26.138  24.883  17.069  1.00 10.00           C
ATOM   4673  O   HIS B  92      26.730  23.877  17.478  1.00  9.52           O
ATOM   4674  CB  HIS B  92      27.759  26.724  17.195  1.00  9.63           C
ATOM   4675  CG  HIS B  92      28.055  28.158  17.437  1.00 14.06           C
ATOM   4676  ND1 HIS B  92      27.285  29.024  18.171  1.00 16.58           N1+
ATOM   4677  CD2 HIS B  92      29.104  28.868  16.928  1.00 12.08           C
ATOM   4678  CE1 HIS B  92      27.879  30.225  18.136  1.00 13.09           C
ATOM   4679  NE2 HIS B  92      28.961  30.162  17.367  1.00 16.11           N
ATOM   4680  H   HIS B  92      27.182  25.669  19.572  1.00 11.60           H
ATOM   4681  HA  HIS B  92      25.623  26.926  17.363  1.00  8.40           H
ATOM   4682  HB2 HIS B  92      27.822  26.558  16.122  1.00 11.52           H
ATOM   4683  HB3 HIS B  92      28.542  26.114  17.652  1.00 11.52           H
ATOM   4684  HD1 HIS B  92      26.485  28.767  18.731  1.00 19.87           H
ATOM   4685  HD2 HIS B  92      29.838  28.525  16.224  1.00 14.47           H
ATOM   4686  HE1 HIS B  92      27.603  31.041  18.766  1.00 15.68           H
ATOM   4687  HE2 HIS B  92      29.643  30.899  17.242  1.00 19.30           H
ATOM   4688  N   ALA B  93      25.278  24.877  16.053  1.00 10.05           N
ATOM   4689  CA  ALA B  93      24.961  23.686  15.294  1.00 11.30           C
ATOM   4690  C   ALA B  93      25.108  23.977  13.799  1.00  9.55           C
ATOM   4691  O   ALA B  93      24.786  25.059  13.321  1.00  8.84           O
ATOM   4692  CB  ALA B  93      23.553  23.190  15.665  1.00  9.87           C
ATOM   4693  H   ALA B  93      24.864  25.747  15.750  1.00 12.03           H
ATOM   4694  HA  ALA B  93      25.661  22.898  15.560  1.00 13.53           H
ATOM   4695  HB1 ALA B  93      23.321  22.292  15.094  1.00 11.81           H
ATOM   4696  HB2 ALA B  93      23.517  22.957  16.728  1.00 11.81           H
ATOM   4697  HB3 ALA B  93      22.815  23.958  15.446  1.00 11.81           H
ATOM   4698  N   SER B  94      25.659  23.000  13.085  1.00  9.88           N
ATOM   4699  CA  SER B  94      25.955  23.074  11.655  1.00  7.77           C
ATOM   4700  C   SER B  94      24.805  22.607  10.753  1.00  9.47           C
ATOM   4701  O   SER B  94      24.883  22.718   9.533  1.00 10.02           O
ATOM   4702  CB  SER B  94      27.213  22.230  11.406  1.00 11.92           C
ATOM   4703  OG  SER B  94      26.915  20.881  11.624  1.00 19.01           O
ATOM   4704  H   SER B  94      25.969  22.170  13.568  1.00 11.82           H
ATOM   4705  HA  SER B  94      26.198  24.104  11.405  1.00  9.29           H
ATOM   4706  HB2 SER B  94      27.571  22.391  10.391  1.00 14.27           H
ATOM   4707  HB3 SER B  94      27.993  22.515  12.101  1.00 14.27           H
ATOM   4708  HG  SER B  94      26.703  20.776  12.556  1.00 22.79           H
ATOM   4709  N   SER B  95      23.792  21.943  11.313  1.00  9.38           N
ATOM   4710  CA  SER B  95      22.671  21.421  10.533  1.00 10.00           C
ATOM   4711  C   SER B  95      21.448  21.311  11.412  1.00 10.79           C
ATOM   4712  O   SER B  95      21.584  21.274  12.637  1.00  7.53           O
ATOM   4713  CB  SER B  95      23.034  20.054   9.931  1.00 10.76           C
ATOM   4714  OG  SER B  95      23.121  19.054  10.915  1.00 11.10           O
ATOM   4715  H   SER B  95      23.780  21.815  12.314  1.00 11.23           H
ATOM   4716  HA  SER B  95      22.439  22.099   9.717  1.00 11.97           H
ATOM   4717  HB2 SER B  95      22.257  19.775   9.225  1.00 12.89           H
ATOM   4718  HB3 SER B  95      23.978  20.123   9.395  1.00 12.89           H
ATOM   4719  HG  SER B  95      23.933  19.169  11.417  1.00 13.29           H
ATOM   4720  N   ILE B  96      20.274  21.218  10.789  1.00  9.10           N
ATOM   4721  CA  ILE B  96      19.029  21.012  11.527  1.00 10.69           C
ATOM   4722  C   ILE B  96      19.076  19.677  12.286  1.00  8.98           C
ATOM   4723  O   ILE B  96      18.717  19.603  13.461  1.00  8.46           O
ATOM   4724  CB  ILE B  96      17.833  21.137  10.574  1.00 12.61           C
ATOM   4725  CG1 ILE B  96      17.665  22.617  10.144  1.00 16.25           C
ATOM   4726  CG2 ILE B  96      16.552  20.577  11.214  1.00 12.55           C
ATOM   4727  CD1 ILE B  96      16.851  22.736   8.859  1.00 20.30           C
ATOM   4728  H   ILE B  96      20.248  21.178   9.780  1.00 10.89           H
ATOM   4729  HA  ILE B  96      18.942  21.812  12.263  1.00 12.79           H
ATOM   4730  HB  ILE B  96      18.056  20.525   9.697  1.00 15.10           H
ATOM   4731 HG12 ILE B  96      17.171  23.184  10.936  1.00 19.47           H
ATOM   4732 HG13 ILE B  96      18.633  23.082   9.957  1.00 19.47           H
ATOM   4733 HG21 ILE B  96      15.687  20.764  10.581  1.00 15.03           H
ATOM   4734 HG22 ILE B  96      16.637  19.499  11.333  1.00 15.03           H
ATOM   4735 HG23 ILE B  96      16.390  21.039  12.188  1.00 15.03           H
ATOM   4736 HD11 ILE B  96      16.775  23.788   8.587  1.00 24.33           H
ATOM   4737 HD12 ILE B  96      17.338  22.184   8.053  1.00 24.33           H
ATOM   4738 HD13 ILE B  96      15.849  22.341   9.022  1.00 24.33           H
ATOM   4739  N   GLU B  97      19.593  18.629  11.644  1.00  7.77           N
ATOM   4740  CA  GLU B  97      19.682  17.306  12.243  1.00 10.03           C
ATOM   4741  C   GLU B  97      20.543  17.340  13.499  1.00  8.04           C
ATOM   4742  O   GLU B  97      20.176  16.707  14.491  1.00  8.75           O
ATOM   4743  CB  GLU B  97      20.234  16.286  11.237  1.00 15.23           C
ATOM   4744  CG  GLU B  97      19.330  16.090  10.000  1.00 18.82           C
ATOM   4745  CD  GLU B  97      19.434  17.147   8.885  1.00 21.16           C
ATOM   4746  OE1 GLU B  97      18.634  17.021   7.940  1.00 32.54           O
ATOM   4747  OE2 GLU B  97      20.275  18.073   8.972  1.00 16.81           O1-
ATOM   4748  H   GLU B  97      19.945  18.745  10.704  1.00  9.30           H
ATOM   4749  HA  GLU B  97      18.674  16.997  12.518  1.00 12.01           H
ATOM   4750  HB2 GLU B  97      21.224  16.596  10.913  1.00 18.24           H
ATOM   4751  HB3 GLU B  97      20.335  15.326  11.742  1.00 18.24           H
ATOM   4752  HG2 GLU B  97      19.573  15.131   9.544  1.00 22.56           H
ATOM   4753  HG3 GLU B  97      18.285  15.974  10.295  1.00 22.56           H
ATOM   4754  N   SER B  98      21.676  18.078  13.476  1.00  8.28           N
ATOM   4755  CA  SER B  98      22.508  18.207  14.661  1.00  8.62           C
ATOM   4756  C   SER B  98      21.792  18.965  15.760  1.00  5.23           C
ATOM   4757  O   SER B  98      21.899  18.563  16.917  1.00  6.99           O
ATOM   4758  CB  SER B  98      23.845  18.880  14.331  1.00 10.90           C
ATOM   4759  OG  SER B  98      24.572  18.013  13.494  1.00 13.08           O
ATOM   4760  H   SER B  98      21.974  18.535  12.622  1.00  9.91           H
ATOM   4761  HA  SER B  98      22.715  17.214  15.053  1.00 10.32           H
ATOM   4762  HB2 SER B  98      23.674  19.829  13.824  1.00 13.05           H
ATOM   4763  HB3 SER B  98      24.405  19.047  15.255  1.00 13.05           H
ATOM   4764  HG  SER B  98      24.716  17.182  13.960  1.00 15.67           H
ATOM   4765  N   SER B  99      21.081  20.047  15.421  1.00  7.43           N
ATOM   4766  CA  SER B  99      20.400  20.858  16.426  1.00  6.45           C
ATOM   4767  C   SER B  99      19.394  20.011  17.236  1.00  8.98           C
ATOM   4768  O   SER B  99      19.264  20.207  18.444  1.00  9.93           O
ATOM   4769  CB  SER B  99      19.798  22.105  15.769  1.00  8.17           C
ATOM   4770  OG  SER B  99      18.569  21.858  15.106  1.00  8.08           O
ATOM   4771  H   SER B  99      20.992  20.312  14.450  1.00  8.88           H
ATOM   4772  HA  SER B  99      21.167  21.202  17.121  1.00  7.71           H
ATOM   4773  HB2 SER B  99      19.633  22.858  16.541  1.00  9.78           H
ATOM   4774  HB3 SER B  99      20.510  22.508  15.055  1.00  9.78           H
ATOM   4775  HG  SER B  99      18.717  21.229  14.393  1.00  9.67           H
ATOM   4776  N   LEU B 100      18.699  19.057  16.592  1.00  9.28           N
ATOM   4777  CA  LEU B 100      17.705  18.215  17.258  1.00  9.56           C
ATOM   4778  C   LEU B 100      18.308  17.025  18.004  1.00 11.01           C
ATOM   4779  O   LEU B 100      17.557  16.311  18.682  1.00 12.02           O
ATOM   4780  CB  LEU B 100      16.589  17.843  16.266  1.00 11.43           C
ATOM   4781  CG  LEU B 100      15.689  19.068  15.939  1.00 13.04           C
ATOM   4782  CD1 LEU B 100      14.787  18.733  14.765  1.00 17.10           C
ATOM   4783  CD2 LEU B 100      14.832  19.486  17.150  1.00 21.93           C
ATOM   4784  H   LEU B 100      18.839  18.920  15.599  1.00 11.10           H
ATOM   4785  HA  LEU B 100      17.247  18.814  18.040  1.00 11.44           H
ATOM   4786  HB2 LEU B 100      17.053  17.485  15.344  1.00 13.69           H
ATOM   4787  HB3 LEU B 100      15.980  17.033  16.670  1.00 13.69           H
ATOM   4788  HG  LEU B 100      16.316  19.914  15.656  1.00 15.62           H
ATOM   4789 HD11 LEU B 100      14.172  19.600  14.526  1.00 20.49           H
ATOM   4790 HD12 LEU B 100      15.387  18.470  13.892  1.00 20.49           H
ATOM   4791 HD13 LEU B 100      14.136  17.902  15.024  1.00 20.49           H
ATOM   4792 HD21 LEU B 100      14.139  20.277  16.859  1.00 26.28           H
ATOM   4793 HD22 LEU B 100      14.270  18.625  17.516  1.00 26.28           H
ATOM   4794 HD23 LEU B 100      15.452  19.872  17.957  1.00 26.28           H
ATOM   4795  N   ASN B 101      19.629  16.845  17.906  1.00  8.47           N
ATOM   4796  CA  ASN B 101      20.469  15.906  18.667  1.00  8.40           C
ATOM   4797  C   ASN B 101      21.232  16.582  19.814  1.00  9.68           C
ATOM   4798  O   ASN B 101      21.972  15.899  20.524  1.00 11.60           O
ATOM   4799  CB  ASN B 101      21.405  15.175  17.686  1.00  9.30           C
ATOM   4800  CG  ASN B 101      20.660  14.074  16.937  1.00 12.46           C
ATOM   4801  OD1 ASN B 101      19.915  13.324  17.544  1.00 21.16           O
ATOM   4802  ND2 ASN B 101      20.903  13.888  15.659  1.00 14.24           N
ATOM   4803  H   ASN B 101      20.133  17.459  17.279  1.00 10.14           H
ATOM   4804  HA  ASN B 101      19.819  15.169  19.137  1.00 10.05           H
ATOM   4805  HB2 ASN B 101      21.878  15.874  16.995  1.00 11.13           H
ATOM   4806  HB3 ASN B 101      22.174  14.687  18.282  1.00 11.13           H
ATOM   4807 HD21 ASN B 101      20.473  13.118  15.166  1.00 17.06           H
ATOM   4808 HD22 ASN B 101      21.546  14.502  15.174  1.00 17.06           H
ATOM   4809  N   LEU B 102      21.047  17.907  19.980  1.00  9.55           N
ATOM   4810  CA  LEU B 102      21.722  18.707  21.010  1.00  9.57           C
ATOM   4811  C   LEU B 102      20.742  19.213  22.088  1.00 10.27           C
ATOM   4812  O   LEU B 102      21.007  20.202  22.754  1.00 12.23           O
ATOM   4813  CB  LEU B 102      22.511  19.855  20.342  1.00  8.64           C
ATOM   4814  CG  LEU B 102      23.758  19.356  19.602  1.00 10.66           C
ATOM   4815  CD1 LEU B 102      24.216  20.372  18.547  1.00 12.56           C
ATOM   4816  CD2 LEU B 102      24.904  19.095  20.587  1.00 13.22           C
ATOM   4817  H   LEU B 102      20.432  18.395  19.341  1.00 11.43           H
ATOM   4818  HA  LEU B 102      22.442  18.076  21.532  1.00 11.45           H
ATOM   4819  HB2 LEU B 102      21.844  20.343  19.630  1.00 10.34           H
ATOM   4820  HB3 LEU B 102      22.815  20.597  21.078  1.00 10.34           H
ATOM   4821  HG  LEU B 102      23.537  18.416  19.098  1.00 12.76           H
ATOM   4822 HD11 LEU B 102      25.030  19.935  17.969  1.00 15.05           H
ATOM   4823 HD12 LEU B 102      23.396  20.613  17.871  1.00 15.05           H
ATOM   4824 HD13 LEU B 102      24.572  21.287  19.006  1.00 15.05           H
ATOM   4825 HD21 LEU B 102      25.765  18.699  20.049  1.00 15.84           H
ATOM   4826 HD22 LEU B 102      25.197  20.025  21.073  1.00 15.84           H
ATOM   4827 HD23 LEU B 102      24.598  18.374  21.344  1.00 15.84           H
ATOM   4828  N   VAL B 103      19.614  18.529  22.279  1.00  8.10           N
ATOM   4829  CA  VAL B 103      18.537  18.979  23.177  1.00  8.62           C
ATOM   4830  C   VAL B 103      18.209  17.917  24.236  1.00  9.01           C
ATOM   4831  O   VAL B 103      17.081  17.857  24.707  1.00 10.79           O
ATOM   4832  CB  VAL B 103      17.302  19.379  22.356  1.00  6.56           C
ATOM   4833  CG1 VAL B 103      17.630  20.642  21.566  1.00  8.83           C
ATOM   4834  CG2 VAL B 103      16.833  18.272  21.397  1.00 11.77           C
ATOM   4835  H   VAL B 103      19.448  17.693  21.737  1.00  9.69           H
ATOM   4836  HA  VAL B 103      18.861  19.862  23.724  1.00 10.32           H
ATOM   4837  HB  VAL B 103      16.476  19.619  23.027  1.00  7.85           H
ATOM   4838 HG11 VAL B 103      16.757  20.948  20.989  1.00 10.56           H
ATOM   4839 HG12 VAL B 103      17.913  21.439  22.249  1.00 10.56           H
ATOM   4840 HG13 VAL B 103      18.451  20.467  20.875  1.00 10.56           H
ATOM   4841 HG21 VAL B 103      15.944  18.595  20.858  1.00 14.09           H
ATOM   4842 HG22 VAL B 103      17.605  18.066  20.659  1.00 14.09           H
ATOM   4843 HG23 VAL B 103      16.591  17.365  21.947  1.00 14.09           H
ATOM   4844  N   SER B 104      19.176  17.053  24.590  1.00 13.71           N
ATOM   4845  CA  SER B 104      18.936  15.908  25.489  1.00 13.34           C
ATOM   4846  C   SER B 104      18.592  16.330  26.941  1.00 16.41           C
ATOM   4847  O   SER B 104      18.098  15.498  27.706  1.00 13.60           O
ATOM   4848  CB  SER B 104      20.201  15.021  25.536  1.00 15.10           C
ATOM   4849  OG  SER B 104      20.520  14.608  24.228  1.00 34.31           O
ATOM   4850  H   SER B 104      20.089  17.134  24.161  1.00 16.42           H
ATOM   4851  HA  SER B 104      18.109  15.315  25.099  1.00 15.98           H
ATOM   4852  HB2 SER B 104      21.038  15.571  25.959  1.00 18.09           H
ATOM   4853  HB3 SER B 104      20.013  14.154  26.166  1.00 18.09           H
ATOM   4854  HG  SER B 104      19.922  14.868  23.698  1.00 41.14           H
ATOM   4855  N   ASP B 105      18.928  17.555  27.348  1.00 11.64           N
ATOM   4856  CA  ASP B 105      18.851  18.027  28.732  1.00  9.40           C
ATOM   4857  C   ASP B 105      17.646  18.974  28.973  1.00 11.29           C
ATOM   4858  O   ASP B 105      17.601  19.613  30.021  1.00 15.10           O
ATOM   4859  CB  ASP B 105      20.190  18.677  29.142  1.00 14.26           C
ATOM   4860  CG  ASP B 105      20.462  20.004  28.448  0.72 14.11           C
ATOM   4861  OD1 ASP B 105      20.227  20.085  27.220  0.58 15.43           O
ATOM   4862  OD2 ASP B 105      20.871  20.938  29.168  0.47 22.09           O1-
ATOM   4863  H   ASP B 105      19.338  18.205  26.689  1.00 13.93           H
ATOM   4864  HA  ASP B 105      18.728  17.159  29.383  1.00 11.25           H
ATOM   4865  HB2 ASP B 105      20.248  18.791  30.224  1.00 17.09           H
ATOM   4866  HB3 ASP B 105      20.986  17.996  28.837  1.00 17.09           H
ATOM   4867  N   VAL B 106      16.708  19.111  28.016  1.00  6.88           N
ATOM   4868  CA  VAL B 106      15.582  20.067  28.113  1.00  6.21           C
ATOM   4869  C   VAL B 106      14.230  19.380  28.040  1.00  7.40           C
ATOM   4870  O   VAL B 106      14.140  18.229  27.627  1.00  8.60           O
ATOM   4871  CB  VAL B 106      15.685  21.199  27.060  1.00 11.50           C
ATOM   4872  CG1 VAL B 106      17.049  21.906  27.081  1.00 10.98           C
ATOM   4873  CG2 VAL B 106      15.370  20.736  25.645  1.00  9.74           C
ATOM   4874  H   VAL B 106      16.810  18.586  27.158  1.00  8.22           H
ATOM   4875  HA  VAL B 106      15.626  20.554  29.088  1.00  7.42           H
ATOM   4876  HB  VAL B 106      14.945  21.957  27.298  1.00 13.77           H
ATOM   4877 HG11 VAL B 106      16.997  22.830  26.512  1.00 13.15           H
[truncated: 184,041 more chars]
