# Supplementary material for: High-throughput quantum-mechanics/molecular-mechanics (ONIOM) macromolecular crystallographic refinement with PHENIX/DivCon: the impact of mixed Hamiltonian methods on ligand and protein structure
Source: Acta Crystallogr D Struct Biol. 2018 Oct 29;74(Pt 11):1063–77. doi: 10.1107/S2059798318012913 (PMC6213575; doi:10.1107/S2059798318012913)
Supplement: Supplementary file 2 [file d-74-01063-sup2.gz › results_ONIOM/1IA1-H.cif]

# Generated by MOE 2016.08 on 2017-01-11 04:32.55
# Structure optimized with MOE using MMFF94x forcefield to determine
# ideal geometry (Gas Phase with Electrostatics disabled).
data_comp_list
_chem_comp.id	TQ3
_chem_comp.three_letter_code	TQ3
_chem_comp.name	1IA1.A
_chem_comp.group	non-polymer
_chem_comp.number_atoms_all	31
_chem_comp.number_atoms_nh	19
_chem_comp.desc_level	?
#
data_comp_TQ3
#
loop_
_chem_comp_atom.comp_id
_chem_comp_atom.atom_id
_chem_comp_atom.type_symbol
_chem_comp_atom.type_energy
_chem_comp_atom.partial_charge
_chem_comp_atom.x
_chem_comp_atom.y
_chem_comp_atom.z
TQ3	C1	C	CR66	0.31	29.4300	-2.6870	-0.1890	
TQ3	C2	C	CR66	-1.47453069299892e-016	29.6240	-2.5650	1.1880	
TQ3	C3	C	CR6	0.41	28.6600	-1.6800	1.9010	
TQ3	N4	N	NRD6	-0.62	27.7010	-1.0720	1.2670	
TQ3	C5	C	CR6	0.72	27.5830	-1.1030	-0.0650	
TQ3	N6	N	NRD6	-0.62	28.3450	-1.9800	-0.8340	
TQ3	N7	N	NT2	-0.9	28.6630	-1.4890	3.1940	
TQ3	HN71	H	H	0.4	27.9559	-0.9072	3.6202	
TQ3	HN72	H	H	0.4	29.3724	-1.9232	3.7670	
TQ3	C8	C	CR16	-0.15	30.2390	-3.5100	-0.9560	
TQ3	HC8	H	HCR6	0.15	30.0657	-3.6121	-2.0171	
TQ3	C9	C	CR16	-0.15	31.3010	-4.2190	-0.3280	
TQ3	HC9	H	HCR6	0.15	31.9317	-4.8656	-0.9201	
TQ3	C12	C	CR16	-0.15	31.5420	-4.0910	1.0510	
TQ3	H12	H	HCR6	0.15	32.3556	-4.6221	1.5226	
TQ3	C13	C	CR6	0.1015	30.7090	-3.2660	1.7900	
TQ3	N14	N	NT2	-0.9	26.6190	-0.5070	-0.7380	
TQ3	H141	H	H	0.4	26.4908	-0.7062	-1.7198	
TQ3	H142	H	H	0.4	26.0085	0.1488	-0.2718	
TQ3	S20	S	S2	-0.203	31.0990	-3.1010	3.5170	
TQ3	C22	C	CR6	0.1015	32.2290	-4.4670	3.8830	
TQ3	C23	C	CR16	-0.15	31.7890	-5.7780	3.8940	
TQ3	H23	H	HCR6	0.15	30.7579	-6.0017	3.6633	
TQ3	C24	C	CR16	-0.15	32.6810	-6.8220	4.2050	
TQ3	H24	H	HCR6	0.15	32.3543	-7.8513	4.1916	
TQ3	C25	C	CR16	-0.15	34.0140	-6.4900	4.5350	
TQ3	H25	H	HCR6	0.15	34.7080	-7.2843	4.7669	
TQ3	C26	C	CR16	-0.15	34.4620	-5.1730	4.5710	
TQ3	H26	H	HCR6	0.15	35.4819	-4.9519	4.8492	
TQ3	C27	C	CR16	-0.15	33.5670	-4.1230	4.2390	
TQ3	H27	H	HCR6	0.15	33.8897	-3.0925	4.2554	
#
#
loop_
_chem_comp_tree.comp_id
_chem_comp_tree.atom_id
_chem_comp_tree.atom_back
_chem_comp_tree.atom_forward
_chem_comp_tree.connect_type
TQ3	C1	?	C8	START	
TQ3	C8	C1	HC8	?	
TQ3	HC8	C8	?	?	
TQ3	C9	C8	HC9	?	
TQ3	HC9	C9	?	?	
TQ3	C12	C9	H12	?	
TQ3	H12	C12	?	?	
TQ3	C13	C12	C2	?	
TQ3	C2	C13	C3	?	
TQ3	C3	C2	N7	?	
TQ3	N7	C3	HN71	?	
TQ3	HN71	N7	?	?	
TQ3	HN72	N7	?	?	
TQ3	N4	C3	C5	?	
TQ3	C5	N4	N14	?	
TQ3	N14	C5	H141	?	
TQ3	H141	N14	?	?	
TQ3	H142	N14	?	?	
TQ3	N6	C5	?	?	
TQ3	S20	C13	C22	?	
TQ3	C22	S20	C23	?	
TQ3	C23	C22	H23	?	
TQ3	H23	C23	?	?	
TQ3	C24	C23	H24	?	
TQ3	H24	C24	?	?	
TQ3	C25	C24	H25	?	
TQ3	H25	C25	?	?	
TQ3	C26	C25	H26	?	
TQ3	H26	C26	?	?	
TQ3	C27	C26	H27	?	
TQ3	H27	C27	?	END	
TQ3	C1	C2	?	ADD	
TQ3	C1	N6	?	ADD	
TQ3	C22	C27	?	ADD	
#
#
loop_
_chem_comp_bond.comp_id
_chem_comp_bond.atom_id_1
_chem_comp_bond.atom_id_2
_chem_comp_bond.type
_chem_comp_bond.value_dist
_chem_comp_bond.value_dist_esd
TQ3	C8	C1	aromatic	1.390	0.020	
TQ3	HC8	C8	single	1.089	0.020	
TQ3	C9	C8	aromatic	1.389	0.020	
TQ3	HC9	C9	single	1.086	0.020	
TQ3	C12	C9	aromatic	1.384	0.020	
TQ3	H12	C12	single	1.088	0.020	
TQ3	C13	C12	aromatic	1.404	0.020	
TQ3	C2	C13	aromatic	1.442	0.020	
TQ3	C3	C2	aromatic	1.423	0.020	
TQ3	N7	C3	single	1.386	0.020	
TQ3	HN71	N7	single	1.011	0.020	
TQ3	HN72	N7	single	1.010	0.020	
TQ3	N4	C3	aromatic	1.356	0.020	
TQ3	C5	N4	aromatic	1.342	0.020	
TQ3	N14	C5	single	1.385	0.020	
TQ3	H141	N14	single	1.011	0.020	
TQ3	H142	N14	single	1.011	0.020	
TQ3	N6	C5	aromatic	1.344	0.020	
TQ3	S20	C13	single	1.802	0.020	
TQ3	C22	S20	single	1.787	0.020	
TQ3	C23	C22	aromatic	1.400	0.020	
TQ3	H23	C23	single	1.087	0.020	
TQ3	C24	C23	aromatic	1.396	0.020	
TQ3	H24	C24	single	1.086	0.020	
TQ3	C25	C24	aromatic	1.394	0.020	
TQ3	H25	C25	single	1.086	0.020	
TQ3	C26	C25	aromatic	1.394	0.020	
TQ3	H26	C26	single	1.086	0.020	
TQ3	C27	C26	aromatic	1.396	0.020	
TQ3	H27	C27	single	1.087	0.020	
TQ3	C1	C2	aromatic	1.412	0.020	
TQ3	C1	N6	aromatic	1.339	0.020	
TQ3	C22	C27	aromatic	1.400	0.020	
#
#
loop_
_chem_comp_angle.comp_id
_chem_comp_angle.atom_id_1
_chem_comp_angle.atom_id_2
_chem_comp_angle.atom_id_3
_chem_comp_angle.value_angle
_chem_comp_angle.value_angle_esd
TQ3	C2	C1	C8	120.04	3.000	
TQ3	C2	C1	N6	123.37	3.000	
TQ3	N6	C1	C8	116.59	3.000	
TQ3	C1	C2	C3	113.63	3.000	
TQ3	C1	C2	C13	117.54	3.000	
TQ3	C3	C2	C13	128.83	3.000	
TQ3	C2	C3	N7	122.19	3.000	
TQ3	C2	C3	N4	122.50	3.000	
TQ3	N4	C3	N7	115.31	3.000	
TQ3	C3	N4	C5	118.64	3.000	
TQ3	N6	C5	N14	118.49	3.000	
TQ3	N4	C5	N14	118.51	3.000	
TQ3	N4	C5	N6	123.00	3.000	
TQ3	C1	N6	C5	118.87	3.000	
TQ3	HN71	N7	HN72	119.26	3.000	
TQ3	C3	N7	HN71	119.19	3.000	
TQ3	C3	N7	HN72	121.54	3.000	
TQ3	HC8	C8	C9	118.15	3.000	
TQ3	C1	C8	HC8	119.77	3.000	
TQ3	C1	C8	C9	122.07	3.000	
TQ3	HC9	C9	C12	120.29	3.000	
TQ3	C8	C9	HC9	120.16	3.000	
TQ3	C8	C9	C12	119.55	3.000	
TQ3	H12	C12	C13	121.32	3.000	
TQ3	C9	C12	H12	118.48	3.000	
TQ3	C9	C12	C13	120.21	3.000	
TQ3	C12	C13	S20	115.21	3.000	
TQ3	C2	C13	C12	120.58	3.000	
TQ3	C2	C13	S20	124.20	3.000	
TQ3	H141	N14	H142	120.15	3.000	
TQ3	C5	N14	H141	119.92	3.000	
TQ3	C5	N14	H142	119.93	3.000	
TQ3	C13	S20	C22	100.76	3.000	
TQ3	C23	C22	C27	119.39	3.000	
TQ3	S20	C22	C23	121.14	3.000	
TQ3	S20	C22	C27	119.46	3.000	
TQ3	H23	C23	C24	118.73	3.000	
TQ3	C22	C23	H23	121.06	3.000	
TQ3	C22	C23	C24	120.21	3.000	
TQ3	H24	C24	C25	119.96	3.000	
TQ3	C23	C24	H24	119.91	3.000	
TQ3	C23	C24	C25	120.13	3.000	
TQ3	H25	C25	C26	120.04	3.000	
TQ3	C24	C25	H25	120.03	3.000	
TQ3	C24	C25	C26	119.93	3.000	
TQ3	H26	C26	C27	119.92	3.000	
TQ3	C25	C26	H26	119.96	3.000	
TQ3	C25	C26	C27	120.12	3.000	
TQ3	C26	C27	H27	118.86	3.000	
TQ3	C22	C27	H27	120.92	3.000	
TQ3	C22	C27	C26	120.22	3.000	
#
#
loop_
_chem_comp_tor.comp_id
_chem_comp_tor.id
_chem_comp_tor.atom_id_1
_chem_comp_tor.atom_id_2
_chem_comp_tor.atom_id_3
_chem_comp_tor.atom_id_4
_chem_comp_tor.value_angle
_chem_comp_tor.value_angle_esd
_chem_comp_tor.period
TQ3	CONST_1	C2	C1	C8	HC8	-179.97	20.0	1	
TQ3	CONST_2	C2	C1	N6	C5	0.09	20.0	1	
TQ3	CONST_3	C1	C2	C3	N7	-179.77	20.0	1	
TQ3	CONST_4	C1	C2	C13	C12	0.89	20.0	1	
TQ3	Var_1	C2	C3	N7	HN71	179.98	0.0	0	
TQ3	CONST_5	C2	C3	N4	C5	-0.05	20.0	1	
TQ3	CONST_6	C3	N4	C5	N14	179.95	20.0	1	
TQ3	Var_2	N6	C5	N14	H141	0.01	0.0	0	
TQ3	CONST_7	C1	N6	C5	N14	-179.97	20.0	1	
TQ3	CONST_8	HC8	C8	C9	HC9	0.08	20.0	1	
TQ3	CONST_9	HC9	C9	C12	H12	0.17	20.0	1	
TQ3	CONST_10	H12	C12	C13	S20	0.19	20.0	1	
TQ3	Var_3	C12	C13	S20	C22	-72.74	0.0	0	
TQ3	Var_4	C13	S20	C22	C23	-63.15	0.0	0	
TQ3	CONST_11	C23	C22	C27	H27	-179.54	20.0	1	
TQ3	CONST_12	S20	C22	C23	H23	0.31	20.0	1	
TQ3	CONST_13	H23	C23	C24	H24	0.27	20.0	1	
TQ3	CONST_14	H24	C24	C25	H25	0.10	20.0	1	
TQ3	CONST_15	H25	C25	C26	H26	-0.02	20.0	1	
TQ3	CONST_16	H26	C26	C27	H27	-0.00	20.0	1	
#
#
loop_
_chem_comp_plane_atom.comp_id
_chem_comp_plane_atom.plane_id
_chem_comp_plane_atom.atom_id
_chem_comp_plane_atom.dist_esd
TQ3	plan-1	S20	0.020	
TQ3	plan-1	C22	0.020	
TQ3	plan-1	C23	0.020	
TQ3	plan-1	C24	0.020	
TQ3	plan-1	C25	0.020	
TQ3	plan-1	C26	0.020	
TQ3	plan-1	C27	0.020	
TQ3	plan-2	C1	0.020	
TQ3	plan-2	C2	0.020	
TQ3	plan-2	C3	0.020	
TQ3	plan-2	N4	0.020	
TQ3	plan-2	C5	0.020	
TQ3	plan-2	N6	0.020	
TQ3	plan-2	N7	0.020	
TQ3	plan-2	C8	0.020	
TQ3	plan-2	C9	0.020	
TQ3	plan-2	C12	0.020	
TQ3	plan-2	C13	0.020	
TQ3	plan-2	N14	0.020	
TQ3	plan-2	S20	0.020	
#
