# Supplementary material for: High-throughput quantum-mechanics/molecular-mechanics (ONIOM) macromolecular crystallographic refinement with PHENIX/DivCon: the impact of mixed Hamiltonian methods on ligand and protein structure
Source: Acta Crystallogr D Struct Biol. 2018 Oct 29;74(Pt 11):1063–77. doi: 10.1107/S2059798318012913 (PMC6213575; doi:10.1107/S2059798318012913)
Supplement: Supplementary file 2 [file d-74-01063-sup2.gz › results_ONIOM/1IG3-H_refine_001.pdb]

REMARK Date 2017-01-11 Time 09:13:27 EST -0500 (1484144007.00 s)
REMARK PHENIX refinement
REMARK 
REMARK ****************** INPUT FILES AND LABELS ******************************
REMARK Reflections:
REMARK   file name      : 1IG3.sf
REMARK   labels         : ['r1ig3sf,wavelength_id=1,_refln.F_meas_au,_refln.F_meas_sigma_au']
REMARK R-free flags:
REMARK   file name      : 1IG3.sf
REMARK   label          : r1ig3sf,wavelength_id=1,_refln.status
REMARK   test_flag_value: 0
REMARK Model file name(s): 
REMARK   /scratch/oleg/2711231.gondor.quantumbioinc.com/1IG3-H.pdb
REMARK 
REMARK ******************** REFINEMENT SUMMARY: QUICK FACTS *******************
REMARK Start: r_work = 0.2112 r_free = 0.2241 bonds = 0.012 angles = 1.546
REMARK Final: r_work = 0.1829 r_free = 0.2089 bonds = 0.014 angles = 1.747
REMARK ************************************************************************
REMARK 
REMARK ****************** REFINEMENT STATISTICS STEP BY STEP ******************
REMARK leading digit, like 1_, means number of macro-cycle                     
REMARK 0    : statistics at the very beginning when nothing is done yet        
REMARK 1_bss: bulk solvent correction and/or (anisotropic) scaling             
REMARK 1_xyz: refinement of coordinates                                        
REMARK 1_adp: refinement of ADPs (Atomic Displacement Parameters)              
REMARK 1_occ: refinement of occupancies                                        
REMARK ------------------------------------------------------------------------
REMARK  stage       r-work r-free bonds angles b_min b_max b_ave n_water shift
REMARK       0    : 0.3300 0.2956 0.012  1.55  21.5  75.9  37.3 1239      0.000
REMARK       1_bss: 0.2112 0.2241 0.012  1.55  21.5  75.9  37.3 1239      0.000
REMARK 1_settarget: 0.2112 0.2241 0.012  1.55  21.5  75.9  37.3 1239      0.000
REMARK       1_nqh: 0.2112 0.2242 0.012  1.55  21.5  75.9  37.3 1239      0.002
REMARK    1_weight: 0.2112 0.2242 0.012  1.55  21.5  75.9  37.3 1239      0.002
REMARK    1_checkH: 0.2115 0.2240 0.012  1.55  21.5  75.9  37.3 1239      0.420
REMARK    1_xyzrec: 0.2097 0.2308 0.014  1.92  21.5  75.9  37.3 1239      0.543
REMARK    1_checkH: 0.2098 0.2309 0.014  1.92  21.5  75.9  37.3 1239      0.543
REMARK       1_adp: 0.1910 0.2202 0.014  1.92  18.9 110.8  38.1 1239      0.543
REMARK   1_regHadp: 0.1904 0.2199 0.014  1.92  18.9 110.8  38.1 1239      0.543
REMARK       1_occ: 0.1905 0.2199 0.014  1.92  18.9 110.8  38.1 1239      0.543
REMARK       2_bss: 0.1905 0.2196 0.014  1.92  18.6 110.5  37.8 1239      0.543
REMARK 2_settarget: 0.1905 0.2196 0.014  1.92  18.6 110.5  37.8 1239      0.543
REMARK 2_updatecdl: 0.1905 0.2196 0.014  1.92  18.6 110.5  37.8 1239      0.543
REMARK       2_nqh: 0.1908 0.2200 0.014  1.92  18.6 110.5  37.8 1239      0.545
REMARK    2_weight: 0.1908 0.2200 0.014  1.92  18.6 110.5  37.8 1239      0.545
REMARK    2_checkH: 0.1908 0.2201 0.014  1.92  18.6 110.5  37.8 1239      0.545
REMARK    2_xyzrec: 0.1882 0.2119 0.014  1.73  18.6 110.5  37.8 1239      0.545
REMARK    2_checkH: 0.1882 0.2120 0.014  1.73  18.6 110.5  37.8 1239      0.545
REMARK       2_adp: 0.1858 0.2086 0.014  1.73  20.1 109.7  37.7 1239      0.545
REMARK   2_regHadp: 0.1862 0.2088 0.014  1.73  20.1 109.7  37.7 1239      0.545
REMARK       2_occ: 0.1862 0.2086 0.014  1.73  20.1 109.7  37.7 1239      0.545
REMARK       3_bss: 0.1859 0.2084 0.014  1.73  20.1 109.6  37.6 1239      0.545
REMARK 3_settarget: 0.1859 0.2084 0.014  1.73  20.1 109.6  37.6 1239      0.545
REMARK 3_updatecdl: 0.1859 0.2084 0.014  1.73  20.1 109.6  37.6 1239      0.545
REMARK       3_nqh: 0.1859 0.2085 0.014  1.73  20.1 109.6  37.6 1239      0.547
REMARK    3_weight: 0.1859 0.2085 0.014  1.73  20.1 109.6  37.6 1239      0.547
REMARK    3_checkH: 0.1859 0.2085 0.014  1.73  20.1 109.6  37.6 1239      0.547
REMARK    3_xyzrec: 0.1838 0.2087 0.014  1.75  20.1 109.6  37.6 1239      0.560
REMARK    3_checkH: 0.1839 0.2087 0.014  1.75  20.1 109.6  37.6 1239      0.561
REMARK       3_adp: 0.1834 0.2082 0.014  1.75  20.1 109.2  37.5 1239      0.561
REMARK   3_regHadp: 0.1834 0.2082 0.014  1.75  20.1 109.2  37.5 1239      0.561
REMARK       3_occ: 0.1833 0.2082 0.014  1.75  20.1 109.2  37.5 1239      0.561
REMARK         end: 0.1829 0.2089 0.014  1.75  20.1 109.2  37.5 1239      0.561
REMARK ------------------------------------------------------------------------
REMARK MODEL CONTENT.
REMARK  ELEMENT        ATOM RECORD COUNT   OCCUPANCY SUM
REMARK        C                     2501         2501.00
REMARK        H                     4742         4742.00
REMARK        O                     1089         1089.00
REMARK        N                      664          664.00
REMARK        S                       36           32.55
REMARK      O1-                      116          102.20
REMARK    TOTAL                     9148         9130.75
REMARK -----------------------------------------------------------------------
REMARK r_free_flags.md5.hexdigest e490e7bef911f50a59a671ae491cbd22
REMARK 
REMARK IF THIS FILE IS FOR PDB DEPOSITION: REMOVE ALL FROM THIS LINE UP.
REMARK   3
REMARK   3 REFINEMENT.
REMARK   3   PROGRAM     : PHENIX (1.11.1_2575: ???)
REMARK   3   AUTHORS     : Adams,Afonine,Bunkoczi,Burnley,Chen,Dar,Davis,
REMARK   3               : Draizen,Echols,Gildea,Gros,Grosse-Kunstleve,Headd,
REMARK   3               : Hintze,Hung,Ioerger,Liebschner,McCoy,McKee,Moriarty,
REMARK   3               : Oeffner,Poon,Read,Richardson,Richardson,Sacchettini,
REMARK   3               : Sauter,Sobolev,Storoni,Terwilliger,Williams,Zwart
REMARK   3
REMARK   3  REFINEMENT TARGET : ML
REMARK   3  
REMARK   3  DATA USED IN REFINEMENT.
REMARK   3   RESOLUTION RANGE HIGH (ANGSTROMS) : 1.901   
REMARK   3   RESOLUTION RANGE LOW  (ANGSTROMS) : 29.969  
REMARK   3   MIN(FOBS/SIGMA_FOBS)              : 1.34  
REMARK   3   COMPLETENESS FOR RANGE        (%) : 99.82 
REMARK   3   NUMBER OF REFLECTIONS             : 52356     
REMARK   3   NUMBER OF REFLECTIONS (NON-ANOMALOUS) : 52356     
REMARK   3  
REMARK   3  FIT TO DATA USED IN REFINEMENT.
REMARK   3   R VALUE     (WORKING + TEST SET) : 0.1842
REMARK   3   R VALUE            (WORKING SET) : 0.1829
REMARK   3   FREE R VALUE                     : 0.2089
REMARK   3   FREE R VALUE TEST SET SIZE   (%) : 5.04  
REMARK   3   FREE R VALUE TEST SET COUNT      : 2641      
REMARK   3  
REMARK   3  FIT TO DATA USED IN REFINEMENT (IN BINS).
REMARK   3   BIN  RESOLUTION RANGE  COMPL.    NWORK NFREE   RWORK  RFREE  CCWORK CCFREE
REMARK   3     1 29.9725 -  5.0636    1.00     2809   141  0.1854 0.1823   0.920  0.916
REMARK   3     2  5.0636 -  4.0222    1.00     2714   126  0.1424 0.1480   0.946  0.951
REMARK   3     3  4.0222 -  3.5147    1.00     2654   141  0.1582 0.1705   0.933  0.912
REMARK   3     4  3.5147 -  3.1937    1.00     2653   145  0.1879 0.2317   0.911  0.831
REMARK   3     5  3.1937 -  2.9650    1.00     2631   123  0.1952 0.2234   0.895  0.871
REMARK   3     6  2.9650 -  2.7903    1.00     2588   149  0.1954 0.2226   0.905  0.878
REMARK   3     7  2.7903 -  2.6507    1.00     2622   138  0.1883 0.2223   0.911  0.894
REMARK   3     8  2.6507 -  2.5354    1.00     2625   150  0.1863 0.2252   0.909  0.871
REMARK   3     9  2.5354 -  2.4378    1.00     2583   146  0.1867 0.2168   0.907  0.848
REMARK   3    10  2.4378 -  2.3537    1.00     2570   154  0.1901 0.2397   0.901  0.819
REMARK   3    11  2.3537 -  2.2801    1.00     2638   145  0.1917 0.2340   0.906  0.865
REMARK   3    12  2.2801 -  2.2150    1.00     2574   154  0.2034 0.2583   0.887  0.816
REMARK   3    13  2.2150 -  2.1567    1.00     2567   135  0.2004 0.2220   0.888  0.874
REMARK   3    14  2.1567 -  2.1041    1.00     2601   137  0.2113 0.2408   0.877  0.805
REMARK   3    15  2.1041 -  2.0563    1.00     2601   138  0.2170 0.2522   0.869  0.809
REMARK   3    16  2.0563 -  2.0125    1.00     2598   132  0.2155 0.2581   0.863  0.807
REMARK   3    17  2.0125 -  1.9723    1.00     2591   131  0.2222 0.2879   0.855  0.721
REMARK   3    18  1.9723 -  1.9351    1.00     2599   127  0.2463 0.3025   0.831  0.710
REMARK   3    19  1.9351 -  1.9005    0.98     2497   129  0.2636 0.3077   0.793  0.758
REMARK   3  
REMARK   3  BULK SOLVENT MODELLING.
REMARK   3   METHOD USED        : FLAT BULK SOLVENT MODEL
REMARK   3   SOLVENT RADIUS     : 1.11    
REMARK   3   SHRINKAGE RADIUS   : 0.90    
REMARK   3   GRID STEP FACTOR   : 4.00    
REMARK   3  
REMARK   3  ERROR ESTIMATES.
REMARK   3   COORDINATE ERROR (MAXIMUM-LIKELIHOOD BASED)     : 0.21    
REMARK   3   PHASE ERROR (DEGREES, MAXIMUM-LIKELIHOOD BASED) : 21.47   
REMARK   3  
REMARK   3  STRUCTURE FACTORS CALCULATION ALGORITHM : FFT
REMARK   3  
REMARK   3  RESTRAINTS LIBRARY
REMARK   3    GEOSTD + MON.LIB. + CDL v1.2
REMARK   3  
REMARK   3  DEVIATIONS FROM IDEAL VALUES.
REMARK   3                 RMSD     MAX  COUNT
REMARK   3   BOND      :  0.014   0.258   4070
REMARK   3   ANGLE     :  1.747  15.644   5547
REMARK   3   CHIRALITY :  0.103   0.377    625
REMARK   3   PLANARITY :  0.013   0.099    701
REMARK   3   DIHEDRAL  : 14.177 178.887   2377
REMARK   3   MIN NONBONDED DISTANCE : 1.406 
REMARK   3  
REMARK   3  MOLPROBITY STATISTICS.
REMARK   3   ALL-ATOM CLASHSCORE : 0.25
REMARK   3   RAMACHANDRAN PLOT:
REMARK   3     OUTLIERS : 0.00  %
REMARK   3     ALLOWED  : 3.25  %
REMARK   3     FAVORED  : 96.75 %
REMARK   3   ROTAMER OUTLIERS : 1.60 %
REMARK   3   CBETA DEVIATIONS : 0
REMARK   3   PEPTIDE PLANE:
REMARK   3     CIS-PROLINE     : 0
REMARK   3     CIS-GENERAL     : 0
REMARK   3     TWISTED PROLINE : 0
REMARK   3     TWISTED GENERAL : 0
REMARK   3  
REMARK   3  ATOMIC DISPLACEMENT PARAMETERS.
REMARK   3   WILSON B : 33.83
REMARK   3   RMS(B_ISO_OR_EQUIVALENT_BONDED) : 4.61
REMARK   3   ATOMS          NUMBER OF ATOMS
REMARK   3                    ISO.  ANISO. 
REMARK   3    ALL         :   9148       0
REMARK   3    ALL (NO H)  :   4406       0
REMARK   3    SOLVENT     :    413       0
REMARK   3    NON-SOLVENT :   3993       0
REMARK   3    HYDROGENS   :   4742       0
REMARK   3
REMARK   3
REMARK   3   OTHER REFINEMENT REMARKS:
REMARK   3   XRAY REFINEMENT USING QUANTUM MECHANICAL FUNCTIONAL
REMARK   3   PROGRAM      :QuantumBio DivCon 6 build-7.1.1-b4015.17
REMARK   3   AUTHORS      :BORBULEVYCH O.Y., PLUMLEY J., 
REMARK   3                :MARTIN, R.I., WESTERHOFF L.M. 
REMARK   3
REMARK   3   REFERENCE     :BORBULEVYCH O.Y., PLUMLEY J.A.,
REMARK   3                 :MARTIN, R.I., MERZ, K.M.,  WESTERHOFF L.M.
REMARK   3                 :ACTA CRYSTLLOGRAPHICA SECTION D, 2014, 
REMARK   3                 :V. D70, pp. 1233-1247
REMARK   3   QM METHOD(HAMILTONIAN): PM6 AMBERFF14
REMARK   3   REGION QM REFINEMENT: 
REMARK   3      MAIN/BUFFER QM REGION RADII (A): 3.0 / 0.0
REMARK   3      LIGAND / STRAIN ENERGY: VIB_A_502 / 4.37 KCAL/MOLE
REMARK   3      LIGAND / STRAIN ENERGY: VIB_B_501 / 2.72 KCAL/MOLE
REMARK   3
HELIX    1   1 GLU A   29  LEU A   31  5               Generated by MOE    3
HELIX    2   2 PHE A   52  LYS A   58  1               Generated by MOE    7
HELIX    3   3 GLY A   68  ASP A   74  1               Generated by MOE    7
HELIX    4   4 ARG A   80  SER A   82  5               Generated by MOE    3
HELIX    5   5 PRO A   97  LYS A  105  1               Generated by MOE    9
HELIX    6   6 ASP A  120  GLU A  134  1               Generated by MOE   15
HELIX    7   7 PHE A  152  GLN A  164  1               Generated by MOE   13
HELIX    8   8 ALA A  165  HIS A  167  5               Generated by MOE    3
HELIX    9   9 GLU B   29  LEU B   31  5               Generated by MOE    3
HELIX   10  10 PHE B   52  LYS B   58  1               Generated by MOE    7
HELIX   11  11 GLY B   68  LEU B   75  1               Generated by MOE    8
HELIX   12  12 ARG B   80  SER B   82  5               Generated by MOE    3
HELIX   13  13 PHE B   92  SER B   94  5               Generated by MOE    3
HELIX   14  14 PRO B   97  LYS B  105  1               Generated by MOE    9
HELIX   15  15 ASP B  120  GLU B  134  1               Generated by MOE   15
HELIX   16  16 PHE B  152  ILE B  168  1               Generated by MOE   17
SHEET    1       HIS A  23  PHE A  25                  Generated by MOE
SHEET    2       TYR A  39  VAL A  43                  Generated by MOE
SHEET    3       LEU A  61  ALA A  65                  Generated by MOE
SHEET    4       PHE A  87  GLY A  90                  Generated by MOE
SHEET    5       ASP A 109  SER A 112                  Generated by MOE
SHEET    6       VAL A 141  LEU A 145                  Generated by MOE
SHEET    7       ILE A 173  ILE A 176                  Generated by MOE
SHEET    8       GLN A 177  GLN A 177                  Generated by MOE
SHEET    9       SER A 180  LEU A 185                  Generated by MOE
SHEET   10       GLY A 188  LYS A 189                  Generated by MOE
SHEET   11       HIS A 190  LEU A 192                  Generated by MOE
SHEET   12       HIS A 193  HIS A 193                  Generated by MOE
SHEET   13       GLU A 199  ILE A 206                  Generated by MOE
SHEET   14       CYS A 212  THR A 218                  Generated by MOE
SHEET   15       ASP A 227  LEU A 229                  Generated by MOE
SHEET   16       SER A 236  ASN A 239                  Generated by MOE
SHEET   17       LEU A 246  THR A 251                  Generated by MOE
SHEET   18       LEU A 255  ILE A 261                  Generated by MOE
SHEET   19       GLU B  22  PHE B  25                  Generated by MOE
SHEET   20       TYR B  39  VAL B  43                  Generated by MOE
SHEET   21       LEU B  61  ALA B  65                  Generated by MOE
SHEET   22       PHE B  87  GLY B  90                  Generated by MOE
SHEET   23       ASP B 109  SER B 112                  Generated by MOE
SHEET   24       VAL B 141  LEU B 145                  Generated by MOE
SHEET   25       ILE B 173  ILE B 176                  Generated by MOE
SHEET   26       GLN B 177  GLN B 177                  Generated by MOE
SHEET   27       SER B 180  LEU B 185                  Generated by MOE
SHEET   28       GLY B 188  GLY B 188                  Generated by MOE
SHEET   29       LYS B 189  LEU B 192                  Generated by MOE
SHEET   30       HIS B 193  HIS B 193                  Generated by MOE
SHEET   31       GLU B 199  ILE B 206                  Generated by MOE
SHEET   32       CYS B 212  THR B 218                  Generated by MOE
SHEET   33       ASP B 227  LEU B 229                  Generated by MOE
SHEET   34       SER B 236  ASN B 239                  Generated by MOE
SHEET   35       LEU B 246  THR B 251                  Generated by MOE
SHEET   36       LEU B 255  ILE B 261                  Generated by MOE
CRYST1   89.800   89.800  141.100  90.00  90.00 120.00 P 31 2 1
SCALE1      0.011136  0.006429  0.000000        0.00000
SCALE2      0.000000  0.012859  0.000000        0.00000
SCALE3      0.000000  0.000000  0.007087        0.00000
ATOM      1  N   HIS A  10      32.440  76.125  65.018  1.00 56.08           N
ATOM      2  CA  HIS A  10      31.714  76.748  63.884  1.00 54.23           C
ATOM      3  C   HIS A  10      32.534  77.869  63.241  1.00 51.02           C
ATOM      4  O   HIS A  10      33.279  78.579  63.922  1.00 55.49           O
ATOM      5  CB  HIS A  10      30.356  77.304  64.345  1.00 47.84           C
ATOM      6  CG  HIS A  10      29.465  76.249  64.946  1.00 47.68           C
ATOM      7  ND1 HIS A  10      28.813  75.250  64.224  1.00 44.73           N
ATOM      8  CD2 HIS A  10      29.182  76.106  66.277  1.00 46.22           C
ATOM      9  CE1 HIS A  10      28.153  74.527  65.141  1.00 45.86           C
ATOM     10  NE2 HIS A  10      28.351  75.018  66.378  1.00 43.64           N
ATOM     11  H1  HIS A  10      31.852  75.438  65.474  1.00 67.30           H
ATOM     12  H2  HIS A  10      32.703  76.839  65.684  1.00 67.30           H
ATOM     13  HA  HIS A  10      31.516  75.988  63.127  1.00 65.08           H
ATOM     14  HB2 HIS A  10      29.840  77.737  63.485  1.00 57.41           H
ATOM     15  HB3 HIS A  10      30.516  78.098  65.076  1.00 57.41           H
ATOM     16  HD2 HIS A  10      29.540  76.726  67.086  1.00 55.46           H
ATOM     17  HE1 HIS A  10      27.540  73.667  64.912  1.00 55.03           H
ATOM     18  HE2 HIS A  10      27.955  74.648  67.230  1.00 52.36           H
ATOM     19  N   SER A  11      32.353  78.040  61.933  1.00 46.27           N
ATOM     20  CA  SER A  11      32.844  79.203  61.207  1.00 55.38           C
ATOM     21  C   SER A  11      32.060  80.454  61.596  1.00 50.35           C
ATOM     22  O   SER A  11      30.917  80.368  62.053  1.00 44.99           O
ATOM     23  CB  SER A  11      32.741  78.945  59.698  1.00 56.67           C
ATOM     24  OG  SER A  11      31.406  78.639  59.324  1.00 58.43           O
ATOM     25  H   SER A  11      31.716  77.432  61.440  1.00 55.53           H
ATOM     26  HA  SER A  11      33.898  79.361  61.443  1.00 66.46           H
ATOM     27  HB2 SER A  11      33.060  79.843  59.168  1.00 68.00           H
ATOM     28  HB3 SER A  11      33.400  78.121  59.420  1.00 68.00           H
ATOM     29  HG  SER A  11      31.335  78.715  58.370  1.00 70.11           H
ATOM     30  N   SER A  12      32.689  81.614  61.397  1.00 49.17           N
ATOM     31  CA  SER A  12      32.086  82.923  61.635  1.00 48.63           C
ATOM     32  C   SER A  12      32.283  83.849  60.435  1.00 48.25           C
ATOM     33  O   SER A  12      33.057  83.554  59.522  1.00 56.53           O
ATOM     34  CB  SER A  12      32.657  83.521  62.931  1.00 50.53           C
ATOM     35  OG  SER A  12      34.035  83.807  62.793  1.00 63.45           O
ATOM     36  H   SER A  12      33.626  81.603  61.022  1.00 59.00           H
ATOM     37  HA  SER A  12      31.010  82.805  61.775  1.00 58.35           H
ATOM     38  HB2 SER A  12      32.121  84.441  63.167  1.00 60.64           H
ATOM     39  HB3 SER A  12      32.517  82.814  63.750  1.00 60.64           H
ATOM     40  HG  SER A  12      34.330  84.268  63.582  1.00 76.14           H
ATOM     41  N   GLY A  13      31.542  84.961  60.432  1.00 38.79           N
ATOM     42  CA  GLY A  13      31.517  85.905  59.324  1.00 43.02           C
ATOM     43  C   GLY A  13      30.554  85.436  58.232  1.00 44.30           C
ATOM     44  O   GLY A  13      29.706  84.574  58.464  1.00 40.54           O
ATOM     45  H   GLY A  13      30.892  85.112  61.187  1.00 46.55           H
ATOM     46  HA2 GLY A  13      31.181  86.874  59.692  1.00 51.62           H
ATOM     47  HA3 GLY A  13      32.518  85.999  58.899  1.00 51.62           H
ATOM     48  N   LEU A  14      30.677  86.029  57.041  1.00 41.45           N
ATOM     49  CA  LEU A  14      29.860  85.650  55.893  1.00 40.59           C
ATOM     50  C   LEU A  14      30.255  84.254  55.436  1.00 47.01           C
ATOM     51  O   LEU A  14      31.434  83.990  55.216  1.00 43.78           O
ATOM     52  CB  LEU A  14      30.008  86.664  54.755  1.00 46.19           C
ATOM     53  CG  LEU A  14      29.331  88.024  55.019  1.00 50.02           C
ATOM     54  CD1 LEU A  14      29.728  89.009  53.905  1.00 48.04           C
ATOM     55  CD2 LEU A  14      27.797  87.907  55.064  1.00 46.13           C
ATOM     56  H   LEU A  14      31.409  86.708  56.898  1.00 49.74           H
ATOM     57  HA  LEU A  14      28.813  85.626  56.197  1.00 48.71           H
ATOM     58  HB2 LEU A  14      31.074  86.829  54.589  1.00 55.43           H
ATOM     59  HB3 LEU A  14      29.595  86.235  53.839  1.00 55.43           H
ATOM     60  HG  LEU A  14      29.679  88.415  55.976  1.00 60.03           H
ATOM     61 HD11 LEU A  14      29.279  89.983  54.095  1.00 57.65           H
ATOM     62 HD12 LEU A  14      30.812  89.125  53.886  1.00 57.65           H
ATOM     63 HD13 LEU A  14      29.391  88.642  52.935  1.00 57.65           H
ATOM     64 HD21 LEU A  14      27.357  88.898  55.176  1.00 55.36           H
ATOM     65 HD22 LEU A  14      27.424  87.458  54.143  1.00 55.36           H
ATOM     66 HD23 LEU A  14      27.486  87.302  55.914  1.00 55.36           H
ATOM     67  N   VAL A  15      29.263  83.369  55.311  1.00 40.87           N
ATOM     68  CA  VAL A  15      29.459  82.015  54.810  1.00 43.59           C
ATOM     69  C   VAL A  15      28.437  81.738  53.697  1.00 43.84           C
ATOM     70  O   VAL A  15      27.303  82.219  53.763  1.00 38.18           O
ATOM     71  CB  VAL A  15      29.409  80.961  55.948  1.00 41.53           C
ATOM     72  CG1 VAL A  15      30.514  81.219  56.984  1.00 49.17           C
ATOM     73  CG2 VAL A  15      28.063  80.897  56.685  1.00 35.65           C
ATOM     74  H   VAL A  15      28.318  83.652  55.524  1.00 49.05           H
ATOM     75  HA  VAL A  15      30.454  81.952  54.373  1.00 52.31           H
ATOM     76  HB  VAL A  15      29.588  79.977  55.512  1.00 49.84           H
ATOM     77 HG11 VAL A  15      30.491  80.442  57.742  1.00 59.00           H
ATOM     78 HG12 VAL A  15      31.489  81.211  56.497  1.00 59.00           H
ATOM     79 HG13 VAL A  15      30.368  82.181  57.475  1.00 59.00           H
ATOM     80 HG21 VAL A  15      28.090  80.109  57.438  1.00 42.78           H
ATOM     81 HG22 VAL A  15      27.849  81.850  57.170  1.00 42.78           H
ATOM     82 HG23 VAL A  15      27.262  80.667  55.985  1.00 42.78           H
ATOM     83  N   PRO A  16      28.795  80.931  52.687  1.00 40.93           N
ATOM     84  CA  PRO A  16      27.855  80.582  51.636  1.00 43.86           C
ATOM     85  C   PRO A  16      27.010  79.403  52.117  1.00 38.75           C
ATOM     86  O   PRO A  16      27.486  78.522  52.838  1.00 42.96           O
ATOM     87  CB  PRO A  16      28.750  80.202  50.447  1.00 41.07           C
ATOM     88  CG  PRO A  16      29.976  79.586  51.120  1.00 42.78           C
ATOM     89  CD  PRO A  16      30.127  80.419  52.395  1.00 48.05           C
ATOM     90  HA  PRO A  16      27.262  81.437  51.306  1.00 52.63           H
ATOM     91  HB2 PRO A  16      28.285  79.538  49.719  1.00 49.29           H
ATOM     92  HB3 PRO A  16      29.052  81.130  49.960  1.00 49.29           H
ATOM     93  HG2 PRO A  16      29.796  78.534  51.342  1.00 51.33           H
ATOM     94  HG3 PRO A  16      30.867  79.698  50.503  1.00 51.33           H
ATOM     95  HD2 PRO A  16      30.498  79.777  53.195  1.00 57.66           H
ATOM     96  HD3 PRO A  16      30.794  81.256  52.185  1.00 57.66           H
ATOM     97  N   ARG A  17      25.738  79.416  51.723  1.00 40.02           N
ATOM     98  CA  ARG A  17      24.733  78.443  52.120  1.00 42.62           C
ATOM     99  C   ARG A  17      23.797  78.167  50.944  1.00 41.83           C
ATOM    100  O   ARG A  17      23.521  79.043  50.124  1.00 40.69           O
ATOM    101  CB  ARG A  17      23.908  79.005  53.297  1.00 39.95           C
ATOM    102  CG  ARG A  17      24.719  79.230  54.588  1.00 39.03           C
ATOM    103  CD  ARG A  17      25.302  77.953  55.198  1.00 40.99           C
ATOM    104  NE  ARG A  17      24.232  77.068  55.686  1.00 50.84           N
ATOM    105  CZ  ARG A  17      24.418  75.896  56.298  1.00 47.06           C
ATOM    106  NH1 ARG A  17      25.625  75.506  56.702  1.00 46.73           N
ATOM    107  NH2 ARG A  17      23.371  75.098  56.505  1.00 49.62           N1+
ATOM    108  H   ARG A  17      25.427  80.172  51.129  1.00 48.03           H
ATOM    109  HA  ARG A  17      25.205  77.506  52.413  1.00 51.14           H
ATOM    110  HB2 ARG A  17      23.456  79.952  52.998  1.00 47.94           H
ATOM    111  HB3 ARG A  17      23.095  78.312  53.515  1.00 47.94           H
ATOM    112  HG2 ARG A  17      25.524  79.939  54.400  1.00 46.83           H
ATOM    113  HG3 ARG A  17      24.053  79.684  55.322  1.00 46.83           H
ATOM    114  HD2 ARG A  17      25.954  77.420  54.507  1.00 49.18           H
ATOM    115  HD3 ARG A  17      25.902  78.265  56.053  1.00 49.18           H
ATOM    116  HE  ARG A  17      23.295  77.284  55.381  1.00 61.00           H
ATOM    117 HH11 ARG A  17      26.426  76.103  56.552  1.00 56.07           H
ATOM    118 HH12 ARG A  17      25.734  74.612  57.160  1.00 56.07           H
ATOM    119 HH21 ARG A  17      22.454  75.373  56.189  1.00 59.55           H
ATOM    120 HH22 ARG A  17      23.506  74.207  56.961  1.00 59.55           H
ATOM    121  N   GLY A  18      23.259  76.949  50.927  1.00 43.68           N
ATOM    122  CA  GLY A  18      22.113  76.606  50.094  1.00 50.70           C
ATOM    123  C   GLY A  18      22.458  76.347  48.625  1.00 43.31           C
ATOM    124  O   GLY A  18      21.544  76.328  47.802  1.00 43.06           O
ATOM    125  H   GLY A  18      23.545  76.278  51.625  1.00 52.41           H
ATOM    126  HA2 GLY A  18      21.638  75.714  50.501  1.00 60.85           H
ATOM    127  HA3 GLY A  18      21.402  77.435  50.123  1.00 60.85           H
ATOM    128  N   SER A  19      23.736  76.121  48.292  1.00 41.57           N
ATOM    129  CA  SER A  19      24.083  75.702  46.932  1.00 48.95           C
ATOM    130  C   SER A  19      23.795  74.211  46.716  1.00 48.73           C
ATOM    131  O   SER A  19      23.648  73.422  47.651  1.00 41.49           O
ATOM    132  CB  SER A  19      25.538  76.035  46.577  1.00 41.65           C
ATOM    133  OG  SER A  19      26.431  75.139  47.186  1.00 45.68           O
ATOM    134  H   SER A  19      24.457  76.117  48.995  1.00 49.88           H
ATOM    135  HA  SER A  19      23.467  76.274  46.235  1.00 58.74           H
ATOM    136  HB2 SER A  19      25.655  75.959  45.494  1.00 49.98           H
ATOM    137  HB3 SER A  19      25.779  77.055  46.882  1.00 49.98           H
ATOM    138  HG  SER A  19      27.226  75.098  46.647  1.00 54.81           H
ATOM    139  N   HIS A  20      23.755  73.848  45.441  1.00 46.92           N
ATOM    140  CA  HIS A  20      23.640  72.485  44.959  1.00 47.00           C
ATOM    141  C   HIS A  20      24.427  72.422  43.641  1.00 44.17           C
ATOM    142  O   HIS A  20      24.733  73.455  43.040  1.00 39.98           O
ATOM    143  CB  HIS A  20      22.149  72.150  44.791  1.00 40.57           C
ATOM    144  CG  HIS A  20      21.473  73.030  43.772  1.00 50.13           C
ATOM    145  ND1 HIS A  20      20.876  74.265  44.036  1.00 52.69           N
ATOM    146  CD2 HIS A  20      21.465  72.811  42.423  1.00 48.05           C
ATOM    147  CE1 HIS A  20      20.585  74.791  42.836  1.00 48.59           C
ATOM    148  NE2 HIS A  20      20.908  73.930  41.857  1.00 52.89           N
ATOM    149  H   HIS A  20      23.852  74.562  44.733  1.00 56.30           H
ATOM    150  HA  HIS A  20      24.085  71.788  45.672  1.00 56.41           H
ATOM    151  HB2 HIS A  20      21.645  72.268  45.750  1.00 48.68           H
ATOM    152  HB3 HIS A  20      22.056  71.109  44.490  1.00 48.68           H
ATOM    153  HD2 HIS A  20      21.912  71.978  41.904  1.00 57.66           H
ATOM    154  HE1 HIS A  20      20.299  75.819  42.663  1.00 58.30           H
ATOM    155  HE2 HIS A  20      20.890  74.143  40.866  1.00 63.47           H
ATOM    156  N   MET A  21      24.810  71.212  43.228  1.00 45.10           N
ATOM    157  CA  MET A  21      25.615  71.004  42.027  1.00 41.81           C
ATOM    158  C   MET A  21      24.715  70.903  40.794  1.00 36.40           C
ATOM    159  O   MET A  21      23.644  70.311  40.856  1.00 36.41           O
ATOM    160  CB  MET A  21      26.493  69.758  42.205  1.00 45.09           C
ATOM    161  CG  MET A  21      27.482  69.878  43.377  1.00 43.85           C
ATOM    162  SD  MET A  21      28.614  71.296  43.343  1.00 50.70           S
ATOM    163  CE  MET A  21      29.647  70.896  41.920  1.00 53.87           C
ATOM    164  H   MET A  21      24.540  70.398  43.763  1.00 54.12           H
ATOM    165  HA  MET A  21      26.284  71.854  41.885  1.00 50.17           H
ATOM    166  HB2 MET A  21      25.855  68.890  42.380  1.00 54.11           H
ATOM    167  HB3 MET A  21      27.054  69.585  41.286  1.00 54.11           H
ATOM    168  HG2 MET A  21      26.916  69.921  44.307  1.00 52.62           H
ATOM    169  HG3 MET A  21      28.080  68.967  43.404  1.00 52.62           H
ATOM    170  HE1 MET A  21      30.402  71.672  41.792  1.00 64.64           H
ATOM    171  HE2 MET A  21      30.138  69.935  42.081  1.00 64.64           H
ATOM    172  HE3 MET A  21      29.032  70.845  41.022  1.00 64.64           H
ATOM    173  N   GLU A  22      25.162  71.484  39.683  1.00 33.43           N
ATOM    174  CA  GLU A  22      24.574  71.297  38.356  1.00 33.94           C
ATOM    175  C   GLU A  22      25.701  70.888  37.396  1.00 39.89           C
ATOM    176  O   GLU A  22      26.858  71.270  37.596  1.00 36.43           O
ATOM    177  CB  GLU A  22      23.867  72.576  37.870  1.00 36.13           C
ATOM    178  CG  GLU A  22      22.749  73.028  38.835  1.00 39.23           C
ATOM    179  CD  GLU A  22      21.809  74.128  38.336  1.00 43.72           C
ATOM    180  OE1 GLU A  22      20.924  74.524  39.124  1.00 46.99           O
ATOM    181  OE2 GLU A  22      21.981  74.592  37.197  1.00 40.45           O1-
ATOM    182  H   GLU A  22      26.049  71.965  39.711  1.00 40.11           H
ATOM    183  HA  GLU A  22      23.842  70.490  38.383  1.00 40.72           H
ATOM    184  HB2 GLU A  22      24.595  73.382  37.761  1.00 43.35           H
ATOM    185  HB3 GLU A  22      23.426  72.374  36.892  1.00 43.35           H
ATOM    186  HG2 GLU A  22      22.138  72.180  39.135  1.00 47.07           H
ATOM    187  HG3 GLU A  22      23.182  73.373  39.774  1.00 47.07           H
ATOM    188  N   HIS A  23      25.367  70.103  36.363  1.00 36.16           N
ATOM    189  CA  HIS A  23      26.333  69.692  35.363  1.00 32.80           C
ATOM    190  C   HIS A  23      26.277  70.697  34.211  1.00 30.73           C
ATOM    191  O   HIS A  23      25.312  70.730  33.444  1.00 30.53           O
ATOM    192  CB  HIS A  23      26.077  68.246  34.914  1.00 36.42           C
ATOM    193  CG  HIS A  23      27.276  67.768  34.124  1.00 53.27           C
ATOM    194  ND1 HIS A  23      27.581  68.139  32.808  1.00 54.17           N
ATOM    195  CD2 HIS A  23      28.311  67.025  34.624  1.00 51.41           C
ATOM    196  CE1 HIS A  23      28.785  67.609  32.539  1.00 49.94           C
ATOM    197  NE2 HIS A  23      29.239  66.923  33.605  1.00 57.54           N
ATOM    198  H   HIS A  23      24.407  69.817  36.230  1.00 43.40           H
ATOM    199  HA  HIS A  23      27.328  69.718  35.808  1.00 39.36           H
ATOM    200  HB2 HIS A  23      25.179  68.197  34.300  1.00 43.70           H
ATOM    201  HB3 HIS A  23      25.950  67.603  35.788  1.00 43.70           H
ATOM    202  HD2 HIS A  23      28.398  66.631  35.626  1.00 61.69           H
ATOM    203  HE1 HIS A  23      29.304  67.708  31.593  1.00 59.93           H
ATOM    204  HE2 HIS A  23      30.119  66.421  33.648  1.00 69.05           H
ATOM    205  N   ALA A  24      27.312  71.526  34.114  1.00 29.18           N
ATOM    206  CA  ALA A  24      27.475  72.495  33.042  1.00 30.96           C
ATOM    207  C   ALA A  24      28.197  71.845  31.861  1.00 32.82           C
ATOM    208  O   ALA A  24      29.157  71.095  32.045  1.00 32.48           O
ATOM    209  CB  ALA A  24      28.268  73.701  33.551  1.00 32.00           C
ATOM    210  H   ALA A  24      28.077  71.414  34.761  1.00 35.02           H
ATOM    211  HA  ALA A  24      26.499  72.851  32.731  1.00 37.15           H
ATOM    212  HB1 ALA A  24      28.365  74.442  32.758  1.00 38.40           H
ATOM    213  HB2 ALA A  24      27.744  74.141  34.398  1.00 38.40           H
ATOM    214  HB3 ALA A  24      29.264  73.389  33.869  1.00 38.40           H
ATOM    215  N   PHE A  25      27.737  72.166  30.656  1.00 31.98           N
ATOM    216  CA  PHE A  25      28.265  71.595  29.418  1.00 31.20           C
ATOM    217  C   PHE A  25      27.880  72.482  28.243  1.00 33.53           C
ATOM    218  O   PHE A  25      26.781  73.028  28.218  1.00 33.40           O
ATOM    219  CB  PHE A  25      27.645  70.199  29.276  1.00 31.04           C
ATOM    220  CG  PHE A  25      28.275  69.325  28.222  1.00 28.61           C
ATOM    221  CD1 PHE A  25      27.492  68.789  27.184  1.00 28.59           C
ATOM    222  CD2 PHE A  25      29.641  68.997  28.318  1.00 36.36           C
ATOM    223  CE1 PHE A  25      28.066  67.924  26.243  1.00 32.35           C
ATOM    224  CE2 PHE A  25      30.218  68.142  27.365  1.00 41.00           C
ATOM    225  CZ  PHE A  25      29.426  67.604  26.339  1.00 31.41           C
ATOM    226  H   PHE A  25      26.911  72.742  30.583  1.00 38.38           H
ATOM    227  HA  PHE A  25      29.351  71.524  29.472  1.00 37.44           H
ATOM    228  HB2 PHE A  25      27.751  69.668  30.220  1.00 37.25           H
ATOM    229  HB3 PHE A  25      26.577  70.300  29.084  1.00 37.25           H
ATOM    230  HD1 PHE A  25      26.440  69.021  27.118  1.00 34.31           H
ATOM    231  HD2 PHE A  25      30.248  69.392  29.120  1.00 43.64           H
ATOM    232  HE1 PHE A  25      27.461  67.504  25.454  1.00 38.82           H
ATOM    233  HE2 PHE A  25      31.265  67.889  27.432  1.00 49.19           H
ATOM    234  HZ  PHE A  25      29.864  66.939  25.615  1.00 37.70           H
ATOM    235  N   THR A  26      28.766  72.590  27.250  1.00 27.70           N
ATOM    236  CA  THR A  26      28.524  73.274  25.996  1.00 31.74           C
ATOM    237  C   THR A  26      28.626  72.211  24.885  1.00 35.67           C
ATOM    238  O   THR A  26      29.738  71.926  24.434  1.00 30.42           O
ATOM    239  CB  THR A  26      29.546  74.409  25.837  1.00 32.11           C
ATOM    240  OG1 THR A  26      29.541  75.281  26.955  1.00 34.44           O
ATOM    241  CG2 THR A  26      29.223  75.224  24.583  1.00 32.91           C
ATOM    242  H   THR A  26      29.655  72.121  27.347  1.00 33.24           H
ATOM    243  HA  THR A  26      27.528  73.718  26.021  1.00 38.09           H
ATOM    244  HB  THR A  26      30.545  73.984  25.741  1.00 38.54           H
ATOM    245  HG1 THR A  26      30.441  75.388  27.274  1.00 41.33           H
ATOM    246 HG21 THR A  26      29.975  76.001  24.455  1.00 39.50           H
ATOM    247 HG22 THR A  26      29.215  74.587  23.701  1.00 39.50           H
ATOM    248 HG23 THR A  26      28.253  75.707  24.693  1.00 39.50           H
ATOM    249  N   PRO A  27      27.509  71.595  24.457  1.00 29.17           N
ATOM    250  CA  PRO A  27      27.539  70.464  23.536  1.00 29.78           C
ATOM    251  C   PRO A  27      28.303  70.704  22.224  1.00 29.95           C
ATOM    252  O   PRO A  27      29.014  69.799  21.790  1.00 30.75           O
ATOM    253  CB  PRO A  27      26.065  70.173  23.229  1.00 30.89           C
ATOM    254  CG  PRO A  27      25.317  70.655  24.459  1.00 32.55           C
ATOM    255  CD  PRO A  27      26.143  71.861  24.895  1.00 31.84           C
ATOM    256  HA  PRO A  27      27.939  69.597  24.061  1.00 35.73           H
ATOM    257  HB2 PRO A  27      25.776  70.813  22.396  1.00 37.07           H
ATOM    258  HB3 PRO A  27      25.848  69.132  22.987  1.00 37.07           H
ATOM    259  HG2 PRO A  27      24.304  70.973  24.210  1.00 39.06           H
ATOM    260  HG3 PRO A  27      25.302  69.871  25.215  1.00 39.06           H
ATOM    261  HD2 PRO A  27      25.763  72.750  24.396  1.00 38.21           H
ATOM    262  HD3 PRO A  27      26.072  71.934  25.980  1.00 38.21           H
ATOM    263  N   LEU A  28      28.196  71.896  21.609  1.00 26.98           N
ATOM    264  CA  LEU A  28      28.814  72.177  20.305  1.00 27.41           C
ATOM    265  C   LEU A  28      30.157  72.890  20.393  1.00 26.95           C
ATOM    266  O   LEU A  28      30.688  73.309  19.363  1.00 32.35           O
ATOM    267  CB  LEU A  28      27.848  72.959  19.401  1.00 28.42           C
ATOM    268  CG  LEU A  28      26.518  72.245  19.143  1.00 32.14           C
ATOM    269  CD1 LEU A  28      25.692  73.084  18.169  1.00 33.91           C
ATOM    270  CD2 LEU A  28      26.690  70.832  18.571  1.00 29.92           C
ATOM    271  H   LEU A  28      27.585  72.600  22.002  1.00 32.38           H
ATOM    272  HA  LEU A  28      29.030  71.235  19.806  1.00 32.89           H
ATOM    273  HB2 LEU A  28      27.654  73.935  19.848  1.00 34.10           H
ATOM    274  HB3 LEU A  28      28.331  73.124  18.438  1.00 34.10           H
ATOM    275  HG  LEU A  28      25.968  72.177  20.081  1.00 38.57           H
ATOM    276 HD11 LEU A  28      24.721  72.615  18.007  1.00 40.69           H
ATOM    277 HD12 LEU A  28      25.547  74.084  18.579  1.00 40.69           H
ATOM    278 HD13 LEU A  28      26.208  73.162  17.211  1.00 40.69           H
ATOM    279 HD21 LEU A  28      25.706  70.381  18.436  1.00 35.90           H
ATOM    280 HD22 LEU A  28      27.196  70.865  17.611  1.00 35.90           H
ATOM    281 HD23 LEU A  28      27.254  70.206  19.259  1.00 35.90           H
ATOM    282  N   GLU A  29      30.724  73.021  21.591  1.00 30.13           N
ATOM    283  CA  GLU A  29      32.026  73.655  21.761  1.00 34.25           C
ATOM    284  C   GLU A  29      33.138  73.019  20.904  1.00 37.43           C
ATOM    285  O   GLU A  29      33.935  73.787  20.358  1.00 37.86           O
ATOM    286  CB  GLU A  29      32.420  73.665  23.239  1.00 32.67           C
ATOM    287  CG  GLU A  29      33.698  74.480  23.506  1.00 40.13           C
ATOM    288  CD  GLU A  29      34.082  74.516  24.988  1.00 51.16           C
ATOM    289  OE1 GLU A  29      33.382  73.865  25.797  1.00 51.32           O
ATOM    290  OE2 GLU A  29      35.093  75.186  25.296  1.00 46.07           O1-
ATOM    291  H   GLU A  29      30.270  72.625  22.404  1.00 36.16           H
ATOM    292  HA  GLU A  29      31.910  74.694  21.446  1.00 41.10           H
ATOM    293  HB2 GLU A  29      31.609  74.108  23.808  1.00 39.20           H
ATOM    294  HB3 GLU A  29      32.562  72.644  23.589  1.00 39.20           H
ATOM    295  HG2 GLU A  29      34.543  74.075  22.952  1.00 48.16           H
ATOM    296  HG3 GLU A  29      33.592  75.502  23.143  1.00 48.16           H
ATOM    297  N   PRO A  30      33.194  71.682  20.709  1.00 34.58           N
ATOM    298  CA  PRO A  30      34.208  71.086  19.842  1.00 33.77           C
ATOM    299  C   PRO A  30      34.161  71.579  18.389  1.00 34.59           C
ATOM    300  O   PRO A  30      35.169  71.498  17.692  1.00 39.82           O
ATOM    301  CB  PRO A  30      33.919  69.585  19.868  1.00 38.11           C
ATOM    302  CG  PRO A  30      33.123  69.342  21.147  1.00 38.77           C
ATOM    303  CD  PRO A  30      32.358  70.650  21.314  1.00 29.95           C
ATOM    304  HA  PRO A  30      35.188  71.233  20.295  1.00 40.53           H
ATOM    305  HB2 PRO A  30      33.250  69.371  19.032  1.00 45.74           H
ATOM    306  HB3 PRO A  30      34.809  68.961  19.795  1.00 45.74           H
ATOM    307  HG2 PRO A  30      32.421  68.517  21.025  1.00 46.53           H
ATOM    308  HG3 PRO A  30      33.790  69.140  21.978  1.00 46.53           H
ATOM    309  HD2 PRO A  30      31.415  70.572  20.775  1.00 35.94           H
ATOM    310  HD3 PRO A  30      32.202  70.818  22.379  1.00 35.94           H
ATOM    311  N   LEU A  31      33.017  72.098  17.922  1.00 30.80           N
ATOM    312  CA  LEU A  31      32.839  72.550  16.552  1.00 33.87           C
ATOM    313  C   LEU A  31      33.427  73.945  16.308  1.00 42.51           C
ATOM    314  O   LEU A  31      33.540  74.354  15.155  1.00 40.30           O
ATOM    315  CB  LEU A  31      31.360  72.512  16.151  1.00 34.67           C
ATOM    316  CG  LEU A  31      30.669  71.138  16.309  1.00 37.30           C
ATOM    317  CD1 LEU A  31      29.247  71.219  15.751  1.00 33.38           C
ATOM    318  CD2 LEU A  31      31.418  70.015  15.589  1.00 34.13           C
ATOM    319  H   LEU A  31      32.227  72.185  18.548  1.00 36.96           H
ATOM    320  HA  LEU A  31      33.377  71.867  15.893  1.00 40.64           H
ATOM    321  HB2 LEU A  31      30.816  73.249  16.738  1.00 41.61           H
ATOM    322  HB3 LEU A  31      31.294  72.804  15.104  1.00 41.61           H
ATOM    323  HG  LEU A  31      30.611  70.891  17.370  1.00 44.76           H
ATOM    324 HD11 LEU A  31      28.730  70.280  15.943  1.00 40.05           H
ATOM    325 HD12 LEU A  31      28.700  72.031  16.228  1.00 40.05           H
ATOM    326 HD13 LEU A  31      29.274  71.393  14.676  1.00 40.05           H
ATOM    327 HD21 LEU A  31      30.844  69.090  15.645  1.00 40.95           H
ATOM    328 HD22 LEU A  31      31.573  70.286  14.544  1.00 40.95           H
ATOM    329 HD23 LEU A  31      32.380  69.850  16.063  1.00 40.95           H
ATOM    330  N   LEU A  32      33.767  74.690  17.365  1.00 43.41           N
ATOM    331  CA  LEU A  32      34.262  76.050  17.229  1.00 43.76           C
ATOM    332  C   LEU A  32      35.703  76.075  16.713  1.00 45.24           C
ATOM    333  O   LEU A  32      36.472  75.184  17.063  1.00 46.70           O
ATOM    334  CB  LEU A  32      34.181  76.762  18.584  1.00 36.31           C
ATOM    335  CG  LEU A  32      32.739  77.116  18.989  1.00 37.49           C
ATOM    336  CD1 LEU A  32      32.742  77.666  20.419  1.00 40.75           C
ATOM    337  CD2 LEU A  32      32.153  78.161  18.029  1.00 41.49           C
ATOM    338  H   LEU A  32      33.672  74.305  18.296  1.00 52.09           H
ATOM    339  HA  LEU A  32      33.609  76.556  16.527  1.00 52.51           H
ATOM    340  HB2 LEU A  32      34.622  76.115  19.343  1.00 43.58           H
ATOM    341  HB3 LEU A  32      34.778  77.675  18.546  1.00 43.58           H
ATOM    342  HG  LEU A  32      32.122  76.217  18.950  1.00 44.99           H
ATOM    343 HD11 LEU A  32      31.725  77.894  20.736  1.00 48.90           H
ATOM    344 HD12 LEU A  32      33.163  76.921  21.096  1.00 48.90           H
ATOM    345 HD13 LEU A  32      33.340  78.576  20.468  1.00 48.90           H
ATOM    346 HD21 LEU A  32      31.240  78.562  18.456  1.00 49.78           H
ATOM    347 HD22 LEU A  32      32.855  78.982  17.878  1.00 49.78           H
ATOM    348 HD23 LEU A  32      31.904  77.708  17.070  1.00 49.78           H
ATOM    349  N   PRO A  33      36.105  77.105  15.943  1.00 46.05           N
ATOM    350  CA  PRO A  33      37.443  77.155  15.344  1.00 54.07           C
ATOM    351  C   PRO A  33      38.562  77.328  16.367  1.00 52.72           C
ATOM    352  O   PRO A  33      39.676  76.846  16.160  1.00 62.81           O
ATOM    353  CB  PRO A  33      37.418  78.387  14.429  1.00 58.46           C
ATOM    354  CG  PRO A  33      35.938  78.606  14.129  1.00 54.38           C
ATOM    355  CD  PRO A  33      35.286  78.202  15.448  1.00 45.22           C
ATOM    356  HA  PRO A  33      37.590  76.289  14.698  1.00 64.88           H
ATOM    357  HB2 PRO A  33      37.761  79.245  15.010  1.00 70.15           H
ATOM    358  HB3 PRO A  33      38.026  78.288  13.529  1.00 70.15           H
ATOM    359  HG2 PRO A  33      35.720  79.653  13.916  1.00 65.25           H
ATOM    360  HG3 PRO A  33      35.623  77.969  13.301  1.00 65.25           H
ATOM    361  HD2 PRO A  33      35.303  79.028  16.158  1.00 54.27           H
ATOM    362  HD3 PRO A  33      34.268  77.899  15.209  1.00 54.27           H
ATOM    363  N   THR A  34      38.239  78.003  17.475  1.00 55.60           N
ATOM    364  CA  THR A  34      39.150  78.360  18.556  1.00 57.79           C
ATOM    365  C   THR A  34      38.722  77.653  19.840  1.00 59.33           C
ATOM    366  O   THR A  34      37.685  76.992  19.906  1.00 62.24           O
ATOM    367  CB  THR A  34      39.152  79.890  18.779  1.00 61.06           C
ATOM    368  OG1 THR A  34      37.867  80.346  19.160  1.00 61.36           O
ATOM    369  CG2 THR A  34      39.604  80.668  17.538  1.00 62.73           C
ATOM    370  H   THR A  34      37.281  78.310  17.576  1.00 66.71           H
ATOM    371  HA  THR A  34      40.165  78.047  18.312  1.00 69.34           H
ATOM    372  HB  THR A  34      39.851  80.126  19.583  1.00 73.28           H
ATOM    373  HG1 THR A  34      37.962  81.086  19.764  1.00 73.63           H
ATOM    374 HG21 THR A  34      39.641  81.731  17.776  1.00 75.28           H
ATOM    375 HG22 THR A  34      40.591  80.331  17.221  1.00 75.28           H
ATOM    376 HG23 THR A  34      38.889  80.534  16.725  1.00 75.28           H
ATOM    377  N   GLY A  35      39.556  77.807  20.868  1.00 63.63           N
ATOM    378  CA  GLY A  35      39.320  77.244  22.184  1.00 66.25           C
ATOM    379  C   GLY A  35      40.323  76.135  22.483  1.00 68.15           C
ATOM    380  O   GLY A  35      41.085  75.718  21.607  1.00 63.84           O
ATOM    381  H   GLY A  35      40.394  78.352  20.740  1.00 76.35           H
ATOM    382  HA2 GLY A  35      39.443  78.031  22.928  1.00 79.50           H
ATOM    383  HA3 GLY A  35      38.308  76.855  22.234  1.00 79.50           H
ATOM    384  N   ASN A  36      40.331  75.701  23.747  1.00 64.52           N
ATOM    385  CA  ASN A  36      41.337  74.810  24.324  1.00 66.78           C
ATOM    386  C   ASN A  36      40.728  73.501  24.862  1.00 61.14           C
ATOM    387  O   ASN A  36      41.390  72.799  25.628  1.00 62.36           O
ATOM    388  CB  ASN A  36      42.126  75.576  25.411  1.00 68.63           C
ATOM    389  CG  ASN A  36      42.735  76.882  24.888  1.00 73.05           C
ATOM    390  OD1 ASN A  36      43.356  76.920  23.829  1.00 73.92           O
ATOM    391  ND2 ASN A  36      42.640  77.958  25.666  1.00 76.59           N
ATOM    392  H   ASN A  36      39.605  76.034  24.368  1.00 77.43           H
ATOM    393  HA  ASN A  36      42.049  74.524  23.548  1.00 80.13           H
ATOM    394  HB2 ASN A  36      41.498  75.757  26.285  1.00 82.35           H
ATOM    395  HB3 ASN A  36      42.960  74.931  25.692  1.00 82.35           H
ATOM    396 HD21 ASN A  36      43.059  78.822  25.361  1.00 91.91           H
ATOM    397 HD22 ASN A  36      42.145  77.901  26.543  1.00 91.91           H
ATOM    398  N   LEU A  37      39.484  73.179  24.464  1.00 58.35           N
ATOM    399  CA  LEU A  37      38.742  72.000  24.918  1.00 59.54           C
ATOM    400  C   LEU A  37      39.556  70.721  24.707  1.00 50.06           C
ATOM    401  O   LEU A  37      40.157  70.540  23.647  1.00 48.00           O
ATOM    402  CB  LEU A  37      37.421  71.917  24.135  1.00 55.30           C
ATOM    403  CG  LEU A  37      36.468  70.800  24.595  1.00 54.65           C
ATOM    404  CD1 LEU A  37      35.879  71.124  25.974  1.00 48.49           C
ATOM    405  CD2 LEU A  37      35.356  70.664  23.549  1.00 49.86           C
ATOM    406  H   LEU A  37      38.994  73.811  23.846  1.00 70.02           H
ATOM    407  HA  LEU A  37      38.516  72.118  25.979  1.00 71.45           H
ATOM    408  HB2 LEU A  37      36.891  72.862  24.219  1.00 66.37           H
ATOM    409  HB3 LEU A  37      37.664  71.761  23.081  1.00 66.37           H
ATOM    410  HG  LEU A  37      37.005  69.853  24.650  1.00 65.58           H
ATOM    411 HD11 LEU A  37      35.160  70.356  26.257  1.00 58.18           H
ATOM    412 HD12 LEU A  37      36.666  71.150  26.724  1.00 58.18           H
ATOM    413 HD13 LEU A  37      35.376  72.089  25.954  1.00 58.18           H
ATOM    414 HD21 LEU A  37      34.624  69.939  23.895  1.00 59.83           H
ATOM    415 HD22 LEU A  37      34.858  71.621  23.397  1.00 59.83           H
ATOM    416 HD23 LEU A  37      35.779  70.325  22.603  1.00 59.83           H
ATOM    417  N   LYS A  38      39.555  69.844  25.716  1.00 45.06           N
ATOM    418  CA  LYS A  38      40.250  68.565  25.684  1.00 42.32           C
ATOM    419  C   LYS A  38      39.254  67.474  25.322  1.00 40.15           C
ATOM    420  O   LYS A  38      38.318  67.215  26.069  1.00 40.30           O
ATOM    421  CB  LYS A  38      40.918  68.301  27.035  1.00 44.20           C
ATOM    422  CG  LYS A  38      41.935  69.393  27.423  1.00 54.76           C
ATOM    423  CD  LYS A  38      43.058  69.535  26.377  1.00 65.72           C
ATOM    424  CE  LYS A  38      44.336  70.132  26.982  1.00 66.29           C
ATOM    425  NZ  LYS A  38      45.517  69.813  26.152  1.00 67.28           N1+
ATOM    426  H   LYS A  38      39.027  70.060  26.554  1.00 54.07           H
ATOM    427  HA  LYS A  38      41.026  68.590  24.926  1.00 50.79           H
ATOM    428  HB2 LYS A  38      40.158  68.237  27.816  1.00 53.04           H
ATOM    429  HB3 LYS A  38      41.423  67.340  26.986  1.00 53.04           H
ATOM    430  HG2 LYS A  38      41.418  70.348  27.523  1.00 65.72           H
ATOM    431  HG3 LYS A  38      42.363  69.141  28.395  1.00 65.72           H
ATOM    432  HD2 LYS A  38      43.278  68.561  25.938  1.00 78.86           H
ATOM    433  HD3 LYS A  38      42.713  70.196  25.581  1.00 78.86           H
ATOM    434  HE2 LYS A  38      44.223  71.215  27.059  1.00 79.55           H
ATOM    435  HE3 LYS A  38      44.479  69.722  27.983  1.00 79.55           H
ATOM    436  HZ1 LYS A  38      46.333  70.277  26.523  1.00 80.74           H
ATOM    437  HZ2 LYS A  38      45.668  68.813  26.153  1.00 80.74           H
ATOM    438  HZ3 LYS A  38      45.354  70.118  25.203  1.00 80.74           H
ATOM    439  N   TYR A  39      39.449  66.843  24.168  1.00 36.80           N
ATOM    440  CA  TYR A  39      38.516  65.847  23.677  1.00 40.44           C
ATOM    441  C   TYR A  39      39.201  64.762  22.859  1.00 34.90           C
ATOM    442  O   TYR A  39      40.244  64.967  22.245  1.00 34.03           O
ATOM    443  CB  TYR A  39      37.374  66.515  22.889  1.00 32.53           C
ATOM    444  CG  TYR A  39      37.758  67.119  21.557  1.00 33.43           C
ATOM    445  CD1 TYR A  39      37.601  66.378  20.368  1.00 34.88           C
ATOM    446  CD2 TYR A  39      38.250  68.435  21.505  1.00 38.24           C
ATOM    447  CE1 TYR A  39      37.942  66.945  19.134  1.00 33.68           C
ATOM    448  CE2 TYR A  39      38.599  69.006  20.277  1.00 38.28           C
ATOM    449  CZ  TYR A  39      38.468  68.254  19.095  1.00 37.77           C
ATOM    450  OH  TYR A  39      38.847  68.799  17.916  1.00 36.88           O
ATOM    451  H   TYR A  39      40.230  67.092  23.578  1.00 44.16           H
ATOM    452  HA  TYR A  39      38.085  65.358  24.541  1.00 48.52           H
ATOM    453  HB2 TYR A  39      36.602  65.768  22.708  1.00 39.04           H
ATOM    454  HB3 TYR A  39      36.931  67.292  23.511  1.00 39.04           H
ATOM    455  HD1 TYR A  39      37.204  65.376  20.401  1.00 41.86           H
ATOM    456  HD2 TYR A  39      38.356  69.010  22.413  1.00 45.89           H
ATOM    457  HE1 TYR A  39      37.816  66.379  18.223  1.00 40.42           H
ATOM    458  HE2 TYR A  39      38.982  70.014  20.235  1.00 45.94           H
ATOM    459  HH  TYR A  39      38.917  68.140  17.218  1.00 44.26           H
ATOM    460  N   CYS A  40      38.569  63.592  22.857  1.00 30.26           N
ATOM    461  CA  CYS A  40      38.894  62.496  21.963  1.00 32.14           C
ATOM    462  C   CYS A  40      37.862  62.429  20.841  1.00 34.19           C
ATOM    463  O   CYS A  40      36.744  62.933  20.979  1.00 28.60           O
ATOM    464  CB  CYS A  40      38.934  61.212  22.768  1.00 29.53           C
ATOM    465  SG  CYS A  40      40.342  61.311  23.901  1.00 37.35           S
ATOM    466  H   CYS A  40      37.735  63.491  23.421  1.00 36.31           H
ATOM    467  HA  CYS A  40      39.888  62.636  21.532  1.00 38.57           H
ATOM    468  HB2 CYS A  40      38.008  61.107  23.326  1.00 35.44           H
ATOM    469  HB3 CYS A  40      39.044  60.354  22.105  1.00 35.44           H
ATOM    470  HG  CYS A  40      40.064  60.129  24.447  1.00 44.83           H
ATOM    471  N   LEU A  41      38.241  61.774  19.745  1.00 29.66           N
ATOM    472  CA  LEU A  41      37.410  61.649  18.554  1.00 33.94           C
ATOM    473  C   LEU A  41      37.266  60.165  18.252  1.00 33.69           C
ATOM    474  O   LEU A  41      38.272  59.465  18.185  1.00 31.10           O
ATOM    475  CB  LEU A  41      38.062  62.440  17.403  1.00 31.89           C
ATOM    476  CG  LEU A  41      37.195  62.545  16.143  1.00 30.65           C
ATOM    477  CD1 LEU A  41      35.940  63.389  16.402  1.00 30.86           C
ATOM    478  CD2 LEU A  41      38.032  63.209  15.041  1.00 37.83           C
ATOM    479  H   LEU A  41      39.163  61.355  19.716  1.00 35.59           H
ATOM    480  HA  LEU A  41      36.433  62.075  18.749  1.00 40.72           H
ATOM    481  HB2 LEU A  41      38.308  63.445  17.747  1.00 38.27           H
ATOM    482  HB3 LEU A  41      38.994  61.939  17.142  1.00 38.27           H
ATOM    483  HG  LEU A  41      36.892  61.547  15.824  1.00 36.78           H
ATOM    484 HD11 LEU A  41      35.475  63.665  15.459  1.00 37.04           H
ATOM    485 HD12 LEU A  41      35.219  62.818  16.980  1.00 37.04           H
ATOM    486 HD13 LEU A  41      36.199  64.301  16.941  1.00 37.04           H
ATOM    487 HD21 LEU A  41      37.462  63.256  14.111  1.00 45.40           H
ATOM    488 HD22 LEU A  41      38.307  64.221  15.341  1.00 45.40           H
ATOM    489 HD23 LEU A  41      38.937  62.627  14.865  1.00 45.40           H
ATOM    490  N   VAL A  42      36.034  59.679  18.104  1.00 28.05           N
ATOM    491  CA  VAL A  42      35.724  58.295  17.755  1.00 28.48           C
ATOM    492  C   VAL A  42      34.977  58.306  16.422  1.00 29.15           C
ATOM    493  O   VAL A  42      33.971  58.990  16.302  1.00 28.30           O
ATOM    494  CB  VAL A  42      34.907  57.615  18.867  1.00 27.23           C
ATOM    495  CG1 VAL A  42      34.449  56.205  18.456  1.00 26.30           C
ATOM    496  CG2 VAL A  42      35.715  57.485  20.162  1.00 28.40           C
ATOM    497  H   VAL A  42      35.248  60.305  18.212  1.00 33.66           H
ATOM    498  HA  VAL A  42      36.643  57.722  17.625  1.00 34.17           H
ATOM    499  HB  VAL A  42      34.018  58.215  19.071  1.00 32.68           H
ATOM    500 HG11 VAL A  42      33.866  55.748  19.257  1.00 31.56           H
ATOM    501 HG12 VAL A  42      33.820  56.255  17.566  1.00 31.56           H
ATOM    502 HG13 VAL A  42      35.316  55.581  18.235  1.00 31.56           H
ATOM    503 HG21 VAL A  42      35.094  57.045  20.940  1.00 34.08           H
ATOM    504 HG22 VAL A  42      36.586  56.852  19.994  1.00 34.08           H
ATOM    505 HG23 VAL A  42      36.044  58.469  20.498  1.00 34.08           H
ATOM    506  N   VAL A  43      35.463  57.568  15.424  1.00 24.73           N
ATOM    507  CA  VAL A  43      34.856  57.515  14.090  1.00 24.23           C
ATOM    508  C   VAL A  43      34.174  56.168  13.943  1.00 27.43           C
ATOM    509  O   VAL A  43      34.836  55.128  13.923  1.00 28.09           O
ATOM    510  CB  VAL A  43      35.923  57.764  13.002  1.00 27.31           C
ATOM    511  CG1 VAL A  43      35.271  57.684  11.611  1.00 32.17           C
ATOM    512  CG2 VAL A  43      36.602  59.133  13.197  1.00 27.36           C
ATOM    513  H   VAL A  43      36.292  57.011  15.579  1.00 29.68           H
ATOM    514  HA  VAL A  43      34.101  58.294  13.993  1.00 29.08           H
ATOM    515  HB  VAL A  43      36.682  56.984  13.075  1.00 32.77           H
ATOM    516 HG11 VAL A  43      36.005  57.922  10.840  1.00 38.60           H
ATOM    517 HG12 VAL A  43      34.895  56.678  11.420  1.00 38.60           H
ATOM    518 HG13 VAL A  43      34.436  58.381  11.550  1.00 38.60           H
ATOM    519 HG21 VAL A  43      37.346  59.282  12.414  1.00 32.83           H
ATOM    520 HG22 VAL A  43      35.859  59.929  13.136  1.00 32.83           H
ATOM    521 HG23 VAL A  43      37.108  59.174  14.161  1.00 32.83           H
ATOM    522  N   LEU A  44      32.852  56.199  13.827  1.00 25.05           N
ATOM    523  CA  LEU A  44      32.034  55.021  13.607  1.00 25.61           C
ATOM    524  C   LEU A  44      31.841  54.752  12.107  1.00 24.09           C
ATOM    525  O   LEU A  44      32.285  55.525  11.262  1.00 25.70           O
ATOM    526  CB  LEU A  44      30.693  55.173  14.330  1.00 27.22           C
ATOM    527  CG  LEU A  44      30.798  55.417  15.848  1.00 29.31           C
ATOM    528  CD1 LEU A  44      29.375  55.423  16.430  1.00 25.55           C
ATOM    529  CD2 LEU A  44      31.639  54.350  16.558  1.00 27.64           C
ATOM    530  H   LEU A  44      32.381  57.093  13.829  1.00 30.06           H
ATOM    531  HA  LEU A  44      32.539  54.147  14.019  1.00 30.73           H
ATOM    532  HB2 LEU A  44      30.134  55.988  13.872  1.00 32.66           H
ATOM    533  HB3 LEU A  44      30.122  54.257  14.174  1.00 32.66           H
ATOM    534  HG  LEU A  44      31.255  56.392  16.010  1.00 35.18           H
ATOM    535 HD11 LEU A  44      29.414  55.544  17.510  1.00 30.65           H
ATOM    536 HD12 LEU A  44      28.809  56.249  16.000  1.00 30.65           H
ATOM    537 HD13 LEU A  44      28.864  54.485  16.206  1.00 30.65           H
ATOM    538 HD21 LEU A  44      31.631  54.528  17.628  1.00 33.17           H
ATOM    539 HD22 LEU A  44      31.243  53.355  16.354  1.00 33.17           H
ATOM    540 HD23 LEU A  44      32.674  54.415  16.222  1.00 33.17           H
ATOM    541  N   ASN A  45      31.194  53.628  11.804  1.00 26.23           N
ATOM    542  CA  ASN A  45      30.964  53.127  10.454  1.00 26.47           C
ATOM    543  C   ASN A  45      29.754  53.789   9.776  1.00 28.90           C
ATOM    544  O   ASN A  45      28.716  53.173   9.529  1.00 28.29           O
ATOM    545  CB  ASN A  45      30.827  51.606  10.518  1.00 31.66           C
ATOM    546  CG  ASN A  45      30.784  51.049   9.107  1.00 30.10           C
ATOM    547  OD1 ASN A  45      31.471  51.576   8.228  1.00 28.71           O
ATOM    548  ND2 ASN A  45      30.025  49.977   8.911  1.00 28.47           N
ATOM    549  H   ASN A  45      30.885  53.032  12.560  1.00 31.48           H
ATOM    550  HA  ASN A  45      31.853  53.365   9.872  1.00 31.77           H
ATOM    551  HB2 ASN A  45      31.729  51.225  10.995  1.00 38.00           H
ATOM    552  HB3 ASN A  45      29.950  51.306  11.094  1.00 38.00           H
ATOM    553 HD21 ASN A  45      29.938  49.579   7.984  1.00 34.16           H
ATOM    554 HD22 ASN A  45      29.507  49.574   9.678  1.00 34.16           H
ATOM    555  N   GLN A  46      29.940  55.064   9.451  1.00 27.77           N
ATOM    556  CA  GLN A  46      29.035  55.888   8.680  1.00 32.65           C
ATOM    557  C   GLN A  46      29.871  56.825   7.801  1.00 32.15           C
ATOM    558  O   GLN A  46      30.997  57.175   8.186  1.00 30.90           O
ATOM    559  CB  GLN A  46      28.118  56.708   9.617  1.00 31.67           C
ATOM    560  CG  GLN A  46      26.926  55.903  10.164  1.00 27.81           C
ATOM    561  CD  GLN A  46      25.918  55.568   9.066  1.00 40.44           C
ATOM    562  OE1 GLN A  46      25.212  56.439   8.561  1.00 36.92           O
ATOM    563  NE2 GLN A  46      25.861  54.306   8.660  1.00 39.22           N
ATOM    564  H   GLN A  46      30.840  55.472   9.655  1.00 33.33           H
ATOM    565  HA  GLN A  46      28.432  55.242   8.045  1.00 39.18           H
ATOM    566  HB2 GLN A  46      28.707  57.076  10.458  1.00 38.00           H
ATOM    567  HB3 GLN A  46      27.738  57.577   9.077  1.00 38.00           H
ATOM    568  HG2 GLN A  46      27.282  54.993  10.624  1.00 33.38           H
ATOM    569  HG3 GLN A  46      26.436  56.529  10.904  1.00 33.38           H
ATOM    570 HE21 GLN A  46      26.443  53.605   9.095  1.00 47.07           H
ATOM    571 HE22 GLN A  46      25.250  54.045   7.894  1.00 47.07           H
ATOM    572  N   PRO A  47      29.303  57.291   6.670  1.00 29.94           N
ATOM    573  CA  PRO A  47      29.905  58.348   5.872  1.00 32.28           C
ATOM    574  C   PRO A  47      30.282  59.524   6.765  1.00 36.16           C
ATOM    575  O   PRO A  47      29.491  59.937   7.618  1.00 32.58           O
ATOM    576  CB  PRO A  47      28.838  58.739   4.841  1.00 30.65           C
ATOM    577  CG  PRO A  47      27.968  57.492   4.723  1.00 38.50           C
ATOM    578  CD  PRO A  47      28.003  56.921   6.146  1.00 31.85           C
ATOM    579  HA  PRO A  47      30.760  57.959   5.321  1.00 38.73           H
ATOM    580  HB2 PRO A  47      28.222  59.530   5.273  1.00 36.78           H
ATOM    581  HB3 PRO A  47      29.245  59.060   3.881  1.00 36.78           H
ATOM    582  HG2 PRO A  47      26.941  57.742   4.452  1.00 46.20           H
ATOM    583  HG3 PRO A  47      28.402  56.801   4.000  1.00 46.20           H
ATOM    584  HD2 PRO A  47      27.215  57.378   6.745  1.00 38.22           H
ATOM    585  HD3 PRO A  47      27.887  55.838   6.078  1.00 38.22           H
ATOM    586  N   LEU A  48      31.506  60.033   6.589  1.00 30.66           N
ATOM    587  CA  LEU A  48      32.027  61.113   7.390  1.00 31.23           C
ATOM    588  C   LEU A  48      31.505  62.434   6.877  1.00 35.92           C
ATOM    589  O   LEU A  48      31.636  62.712   5.688  1.00 30.47           O
ATOM    590  CB  LEU A  48      33.556  61.135   7.340  1.00 38.21           C
ATOM    591  CG  LEU A  48      34.230  60.257   8.397  1.00 38.10           C
ATOM    592  CD1 LEU A  48      35.726  60.204   8.080  1.00 34.21           C
ATOM    593  CD2 LEU A  48      34.014  60.838   9.798  1.00 37.70           C
ATOM    594  H   LEU A  48      32.107  59.634   5.883  1.00 36.80           H
ATOM    595  HA  LEU A  48      31.696  60.974   8.418  1.00 37.47           H
ATOM    596  HB2 LEU A  48      33.862  60.791   6.353  1.00 45.85           H
ATOM    597  HB3 LEU A  48      33.913  62.160   7.451  1.00 45.85           H
ATOM    598  HG  LEU A  48      33.802  59.253   8.357  1.00 45.72           H
ATOM    599 HD11 LEU A  48      36.229  59.549   8.791  1.00 41.06           H
ATOM    600 HD12 LEU A  48      35.866  59.804   7.075  1.00 41.06           H
ATOM    601 HD13 LEU A  48      36.164  61.200   8.130  1.00 41.06           H
ATOM    602 HD21 LEU A  48      34.680  60.354  10.509  1.00 45.24           H
ATOM    603 HD22 LEU A  48      34.222  61.903   9.798  1.00 45.24           H
ATOM    604 HD23 LEU A  48      32.988  60.674  10.125  1.00 45.24           H
ATOM    605  N   ASP A  49      31.007  63.281   7.785  1.00 35.83           N
ATOM    606  CA  ASP A  49      30.719  64.680   7.493  1.00 34.06           C
ATOM    607  C   ASP A  49      32.021  65.475   7.347  1.00 36.58           C
ATOM    608  O   ASP A  49      33.034  65.113   7.936  1.00 35.47           O
ATOM    609  CB  ASP A  49      29.835  65.293   8.591  1.00 34.69           C
ATOM    610  CG  ASP A  49      28.545  64.505   8.757  1.00 31.58           C
ATOM    611  OD1 ASP A  49      27.769  64.446   7.784  1.00 38.43           O
ATOM    612  OD2 ASP A  49      28.340  63.974   9.861  1.00 34.15           O1-
ATOM    613  H   ASP A  49      30.941  62.981   8.744  1.00 43.00           H
ATOM    614  HA  ASP A  49      30.163  64.747   6.557  1.00 40.88           H
ATOM    615  HB2 ASP A  49      30.385  65.340   9.530  1.00 41.63           H
ATOM    616  HB3 ASP A  49      29.562  66.286   8.248  1.00 41.63           H
ATOM    617  N   ALA A  50      31.977  66.589   6.606  1.00 38.35           N
ATOM    618  CA  ALA A  50      33.117  67.467   6.355  1.00 39.85           C
ATOM    619  C   ALA A  50      33.818  67.998   7.615  1.00 41.66           C
ATOM    620  O   ALA A  50      35.030  68.201   7.583  1.00 39.96           O
ATOM    621  CB  ALA A  50      32.649  68.631   5.479  1.00 40.74           C
ATOM    622  H   ALA A  50      31.106  66.822   6.151  1.00 46.02           H
ATOM    623  HA  ALA A  50      33.850  66.892   5.788  1.00 47.82           H
ATOM    624  HB1 ALA A  50      33.493  69.281   5.250  1.00 48.89           H
ATOM    625  HB2 ALA A  50      32.237  68.243   4.546  1.00 48.89           H
ATOM    626  HB3 ALA A  50      31.884  69.210   5.998  1.00 48.89           H
ATOM    627  N   ARG A  51      33.085  68.225   8.716  1.00 39.82           N
ATOM    628  CA  ARG A  51      33.606  68.723   9.993  1.00 37.13           C
ATOM    629  C   ARG A  51      34.659  67.810  10.632  1.00 35.76           C
ATOM    630  O   ARG A  51      35.335  68.242  11.568  1.00 34.97           O
ATOM    631  CB  ARG A  51      32.450  68.987  10.979  1.00 39.69           C
ATOM    632  CG  ARG A  51      31.728  67.694  11.399  1.00 36.21           C
ATOM    633  CD  ARG A  51      30.748  67.925  12.550  1.00 35.47           C
ATOM    634  NE  ARG A  51      29.649  68.817  12.157  1.00 32.78           N
ATOM    635  CZ  ARG A  51      28.496  68.435  11.595  1.00 36.46           C
ATOM    636  NH1 ARG A  51      27.648  69.356  11.139  1.00 35.36           N
ATOM    637  NH2 ARG A  51      28.177  67.152  11.464  1.00 29.10           N1+
ATOM    638  H   ARG A  51      32.092  68.030   8.669  1.00 47.79           H
ATOM    639  HA  ARG A  51      34.074  69.685   9.805  1.00 44.55           H
ATOM    640  HB2 ARG A  51      32.843  69.475  11.872  1.00 47.63           H
ATOM    641  HB3 ARG A  51      31.738  69.666  10.510  1.00 47.63           H
ATOM    642  HG2 ARG A  51      31.200  67.273  10.545  1.00 43.45           H
ATOM    643  HG3 ARG A  51      32.452  66.958  11.746  1.00 43.45           H
ATOM    644  HD2 ARG A  51      30.352  66.965  12.879  1.00 42.57           H
ATOM    645  HD3 ARG A  51      31.285  68.369  13.384  1.00 42.57           H
ATOM    646  HE  ARG A  51      29.841  69.807  12.194  1.00 39.34           H
ATOM    647 HH11 ARG A  51      27.855  70.338  11.221  1.00 42.43           H
ATOM    648 HH12 ARG A  51      26.769  69.073  10.720  1.00 42.43           H
ATOM    649 HH21 ARG A  51      28.805  66.432  11.790  1.00 34.92           H
ATOM    650 HH22 ARG A  51      27.298  66.899  11.033  1.00 34.92           H
ATOM    651  N   PHE A  52      34.791  66.558  10.166  1.00 38.18           N
ATOM    652  CA  PHE A  52      35.788  65.639  10.695  1.00 34.52           C
ATOM    653  C   PHE A  52      37.188  66.246  10.573  1.00 34.49           C
ATOM    654  O   PHE A  52      38.000  65.977  11.447  1.00 35.64           O
ATOM    655  CB  PHE A  52      35.716  64.268  10.015  1.00 36.28           C
ATOM    656  CG  PHE A  52      36.640  64.069   8.827  1.00 38.09           C
ATOM    657  CD1 PHE A  52      37.918  63.515   9.019  1.00 39.21           C
ATOM    658  CD2 PHE A  52      36.239  64.442   7.530  1.00 41.52           C
ATOM    659  CE1 PHE A  52      38.757  63.286   7.917  1.00 38.81           C
ATOM    660  CE2 PHE A  52      37.078  64.210   6.426  1.00 43.11           C
ATOM    661  CZ  PHE A  52      38.333  63.618   6.620  1.00 43.65           C
ATOM    662  H   PHE A  52      34.193  66.238   9.418  1.00 45.82           H
ATOM    663  HA  PHE A  52      35.557  65.495  11.750  1.00 41.42           H
ATOM    664  HB2 PHE A  52      35.983  63.522  10.763  1.00 43.54           H
ATOM    665  HB3 PHE A  52      34.687  64.074   9.716  1.00 43.54           H
ATOM    666  HD1 PHE A  52      38.250  63.239  10.010  1.00 47.06           H
ATOM    667  HD2 PHE A  52      35.286  64.904   7.362  1.00 49.83           H
ATOM    668  HE1 PHE A  52      39.727  62.836   8.065  1.00 46.58           H
ATOM    669  HE2 PHE A  52      36.755  64.484   5.432  1.00 51.73           H
ATOM    670  HZ  PHE A  52      38.972  63.433   5.771  1.00 52.37           H
ATOM    671  N   ARG A  53      37.482  67.036   9.520  1.00 37.13           N
ATOM    672  CA  ARG A  53      38.808  67.617   9.320  1.00 40.23           C
ATOM    673  C   ARG A  53      39.200  68.563  10.444  1.00 43.35           C
ATOM    674  O   ARG A  53      40.307  68.453  10.957  1.00 38.32           O
ATOM    675  CB  ARG A  53      38.924  68.347   7.984  1.00 41.16           C
ATOM    676  CG  ARG A  53      38.927  67.385   6.803  1.00 49.94           C
ATOM    677  CD  ARG A  53      39.168  68.210   5.537  1.00 56.85           C
ATOM    678  NE  ARG A  53      39.619  67.341   4.459  1.00 60.79           N
ATOM    679  CZ  ARG A  53      40.883  66.977   4.238  1.00 60.18           C
ATOM    680  NH1 ARG A  53      41.918  67.675   4.720  1.00 57.51           N
ATOM    681  NH2 ARG A  53      41.088  65.882   3.512  1.00 65.01           N1+
ATOM    682  H   ARG A  53      36.776  67.200   8.814  1.00 44.56           H
ATOM    683  HA  ARG A  53      39.534  66.803   9.322  1.00 48.28           H
ATOM    684  HB2 ARG A  53      38.117  69.069   7.873  1.00 49.39           H
ATOM    685  HB3 ARG A  53      39.871  68.889   7.976  1.00 49.39           H
ATOM    686  HG2 ARG A  53      39.717  66.642   6.931  1.00 59.93           H
ATOM    687  HG3 ARG A  53      37.963  66.880   6.732  1.00 59.93           H
ATOM    688  HD2 ARG A  53      38.245  68.707   5.232  1.00 68.22           H
ATOM    689  HD3 ARG A  53      39.921  68.974   5.734  1.00 68.22           H
ATOM    690  HE  ARG A  53      38.912  66.751   4.041  1.00 72.95           H
ATOM    691 HH11 ARG A  53      41.758  68.507   5.261  1.00 69.01           H
ATOM    692 HH12 ARG A  53      42.864  67.373   4.513  1.00 69.01           H
ATOM    693 HH21 ARG A  53      40.305  65.360   3.143  1.00 78.01           H
ATOM    694 HH22 ARG A  53      42.030  65.587   3.296  1.00 78.01           H
ATOM    695  N   HIS A  54      38.309  69.490  10.812  1.00 43.56           N
ATOM    696  CA  HIS A  54      38.542  70.429  11.900  1.00 44.36           C
ATOM    697  C   HIS A  54      38.644  69.703  13.247  1.00 43.88           C
ATOM    698  O   HIS A  54      39.543  69.972  14.041  1.00 40.02           O
ATOM    699  CB  HIS A  54      37.427  71.486  11.914  1.00 50.62           C
ATOM    700  CG  HIS A  54      37.568  72.393  13.107  1.00 59.14           C
ATOM    701  ND1 HIS A  54      38.629  73.290  13.307  1.00 61.99           N
ATOM    702  CD2 HIS A  54      36.781  72.350  14.224  1.00 57.30           C
ATOM    703  CE1 HIS A  54      38.463  73.749  14.558  1.00 60.94           C
ATOM    704  NE2 HIS A  54      37.361  73.214  15.124  1.00 63.93           N
ATOM    705  H   HIS A  54      37.414  69.524  10.343  1.00 52.27           H
ATOM    706  HA  HIS A  54      39.487  70.939  11.716  1.00 53.24           H
ATOM    707  HB2 HIS A  54      36.455  70.989  11.963  1.00 60.74           H
ATOM    708  HB3 HIS A  54      37.472  72.079  11.001  1.00 60.74           H
ATOM    709  HD2 HIS A  54      35.935  71.699  14.400  1.00 68.76           H
ATOM    710  HE1 HIS A  54      39.125  74.449  15.047  1.00 73.13           H
ATOM    711  HE2 HIS A  54      37.020  73.412  16.058  1.00 76.72           H
ATOM    712  N   LEU A  55      37.720  68.772  13.495  1.00 36.81           N
ATOM    713  CA  LEU A  55      37.688  67.978  14.707  1.00 37.90           C
ATOM    714  C   LEU A  55      38.941  67.121  14.893  1.00 38.65           C
ATOM    715  O   LEU A  55      39.416  66.939  16.013  1.00 34.98           O
ATOM    716  CB  LEU A  55      36.444  67.091  14.683  1.00 37.04           C
ATOM    717  CG  LEU A  55      35.148  67.850  15.008  1.00 37.91           C
ATOM    718  CD1 LEU A  55      33.978  66.902  14.761  1.00 31.90           C
ATOM    719  CD2 LEU A  55      35.113  68.301  16.486  1.00 37.31           C
ATOM    720  H   LEU A  55      37.003  68.596  12.802  1.00 44.17           H
ATOM    721  HA  LEU A  55      37.631  68.670  15.543  1.00 45.49           H
ATOM    722  HB2 LEU A  55      36.361  66.642  13.692  1.00 44.45           H
ATOM    723  HB3 LEU A  55      36.570  66.281  15.403  1.00 44.45           H
ATOM    724  HG  LEU A  55      35.058  68.725  14.362  1.00 45.49           H
ATOM    725 HD11 LEU A  55      33.034  67.415  14.947  1.00 38.28           H
ATOM    726 HD12 LEU A  55      33.986  66.555  13.727  1.00 38.28           H
ATOM    727 HD13 LEU A  55      34.067  66.045  15.429  1.00 38.28           H
ATOM    728 HD21 LEU A  55      34.148  68.740  16.726  1.00 44.78           H
ATOM    729 HD22 LEU A  55      35.279  67.450  17.148  1.00 44.78           H
ATOM    730 HD23 LEU A  55      35.878  69.051  16.676  1.00 44.78           H
ATOM    731  N   TRP A  56      39.473  66.584  13.796  1.00 40.62           N
ATOM    732  CA  TRP A  56      40.630  65.712  13.830  1.00 40.01           C
ATOM    733  C   TRP A  56      41.834  66.438  14.408  1.00 37.78           C
ATOM    734  O   TRP A  56      42.494  65.898  15.287  1.00 38.80           O
ATOM    735  CB  TRP A  56      40.961  65.207  12.425  1.00 39.65           C
ATOM    736  CG  TRP A  56      42.024  64.170  12.466  1.00 40.97           C
ATOM    737  CD1 TRP A  56      43.361  64.369  12.464  1.00 38.44           C
ATOM    738  CD2 TRP A  56      41.823  62.738  12.556  1.00 34.07           C
ATOM    739  NE1 TRP A  56      44.000  63.153  12.568  1.00 38.44           N
ATOM    740  CE2 TRP A  56      43.101  62.113  12.606  1.00 37.46           C
ATOM    741  CE3 TRP A  56      40.678  61.910  12.577  1.00 35.34           C
ATOM    742  CZ2 TRP A  56      43.241  60.726  12.660  1.00 37.48           C
ATOM    743  CZ3 TRP A  56      40.815  60.513  12.653  1.00 39.80           C
ATOM    744  CH2 TRP A  56      42.092  59.926  12.674  1.00 36.11           C
ATOM    745  H   TRP A  56      39.022  66.738  12.905  1.00 48.74           H
ATOM    746  HA  TRP A  56      40.398  64.853  14.460  1.00 48.01           H
ATOM    747  HB2 TRP A  56      40.072  64.743  12.003  1.00 47.58           H
ATOM    748  HB3 TRP A  56      41.272  66.039  11.793  1.00 47.58           H
ATOM    749  HD1 TRP A  56      43.851  65.329  12.417  1.00 46.13           H
ATOM    750  HE1 TRP A  56      45.005  63.058  12.539  1.00 46.12           H
ATOM    751  HE3 TRP A  56      39.694  62.351  12.524  1.00 42.41           H
ATOM    752  HZ2 TRP A  56      44.219  60.286  12.661  1.00 44.98           H
ATOM    753  HZ3 TRP A  56      39.936  59.885  12.661  1.00 47.76           H
ATOM    754  HH2 TRP A  56      42.184  58.851  12.693  1.00 43.33           H
ATOM    755  N   LYS A  57      42.107  67.644  13.893  1.00 46.58           N
ATOM    756  CA  LYS A  57      43.282  68.453  14.199  1.00 47.47           C
ATOM    757  C   LYS A  57      43.515  68.594  15.695  1.00 51.04           C
ATOM    758  O   LYS A  57      44.628  68.352  16.164  1.00 50.80           O
ATOM    759  CB  LYS A  57      43.130  69.848  13.570  1.00 50.43           C
ATOM    760  CG  LYS A  57      43.289  69.811  12.043  1.00 64.30           C
ATOM    761  CD  LYS A  57      43.065  71.200  11.421  1.00 64.00           C
ATOM    762  CE  LYS A  57      42.945  71.107   9.895  1.00 67.65           C
ATOM    763  NZ  LYS A  57      43.000  72.450   9.282  1.00 72.85           N1+
ATOM    764  H   LYS A  57      41.468  68.004  13.195  1.00 55.90           H
ATOM    765  HA  LYS A  57      44.163  67.970  13.775  1.00 56.96           H
ATOM    766  HB2 LYS A  57      42.170  70.285  13.847  1.00 60.52           H
ATOM    767  HB3 LYS A  57      43.920  70.491  13.964  1.00 60.52           H
ATOM    768  HG2 LYS A  57      44.296  69.467  11.801  1.00 77.16           H
ATOM    769  HG3 LYS A  57      42.580  69.107  11.616  1.00 77.16           H
ATOM    770  HD2 LYS A  57      42.154  71.647  11.823  1.00 76.80           H
ATOM    771  HD3 LYS A  57      43.914  71.838  11.675  1.00 76.80           H
ATOM    772  HE2 LYS A  57      43.759  70.491   9.504  1.00 81.18           H
ATOM    773  HE3 LYS A  57      41.994  70.633   9.644  1.00 81.18           H
ATOM    774  HZ1 LYS A  57      42.949  72.366   8.276  1.00 87.42           H
ATOM    775  HZ2 LYS A  57      42.224  73.005   9.617  1.00 87.42           H
ATOM    776  HZ3 LYS A  57      43.869  72.900   9.535  1.00 87.42           H
ATOM    777  N   LYS A  58      42.464  68.979  16.429  1.00 50.29           N
ATOM    778  CA  LYS A  58      42.598  69.408  17.812  1.00 44.82           C
ATOM    779  C   LYS A  58      42.338  68.309  18.838  1.00 45.10           C
ATOM    780  O   LYS A  58      42.656  68.520  20.006  1.00 48.22           O
ATOM    781  CB  LYS A  58      41.755  70.667  18.038  1.00 53.75           C
ATOM    782  CG  LYS A  58      42.154  71.819  17.099  1.00 58.68           C
ATOM    783  CD  LYS A  58      41.386  73.096  17.464  1.00 62.35           C
ATOM    784  CE  LYS A  58      42.236  74.067  18.285  1.00 62.67           C
ATOM    785  NZ  LYS A  58      41.452  75.259  18.666  1.00 68.50           N1+
ATOM    786  H   LYS A  58      41.573  69.118  15.971  1.00 60.35           H
ATOM    787  HA  LYS A  58      43.635  69.702  17.976  1.00 53.78           H
ATOM    788  HB2 LYS A  58      40.707  70.436  17.877  1.00 64.50           H
ATOM    789  HB3 LYS A  58      41.884  70.992  19.070  1.00 64.50           H
ATOM    790  HG2 LYS A  58      43.226  71.998  17.196  1.00 70.41           H
ATOM    791  HG3 LYS A  58      41.936  71.557  16.062  1.00 70.41           H
ATOM    792  HD2 LYS A  58      41.034  73.584  16.553  1.00 74.82           H
ATOM    793  HD3 LYS A  58      40.520  72.823  18.064  1.00 74.82           H
ATOM    794  HE2 LYS A  58      42.566  73.554  19.190  1.00 75.20           H
ATOM    795  HE3 LYS A  58      43.113  74.368  17.709  1.00 75.20           H
ATOM    796  HZ1 LYS A  58      41.961  76.102  18.449  1.00 82.20           H
ATOM    797  HZ2 LYS A  58      40.569  75.253  18.168  1.00 82.20           H
ATOM    798  HZ3 LYS A  58      41.247  75.226  19.658  1.00 82.20           H
ATOM    799  N   ALA A  59      41.803  67.152  18.437  1.00 38.89           N
ATOM    800  CA  ALA A  59      41.611  66.015  19.334  1.00 39.98           C
ATOM    801  C   ALA A  59      42.938  65.526  19.939  1.00 42.51           C
ATOM    802  O   ALA A  59      43.980  65.549  19.284  1.00 44.12           O
ATOM    803  CB  ALA A  59      40.942  64.886  18.552  1.00 37.12           C
ATOM    804  H   ALA A  59      41.538  67.041  17.469  1.00 46.67           H
ATOM    805  HA  ALA A  59      40.932  66.308  20.135  1.00 47.97           H
ATOM    806  HB1 ALA A  59      40.757  64.036  19.211  1.00 44.54           H
ATOM    807  HB2 ALA A  59      39.995  65.232  18.141  1.00 44.54           H
ATOM    808  HB3 ALA A  59      41.591  64.576  17.734  1.00 44.54           H
ATOM    809  N   LEU A  60      42.885  65.072  21.195  1.00 43.16           N
ATOM    810  CA  LEU A  60      43.999  64.455  21.922  1.00 46.58           C
ATOM    811  C   LEU A  60      44.320  63.053  21.418  1.00 46.06           C
ATOM    812  O   LEU A  60      45.466  62.616  21.482  1.00 36.65           O
ATOM    813  CB  LEU A  60      43.648  64.330  23.417  1.00 42.16           C
ATOM    814  CG  LEU A  60      43.778  65.620  24.245  1.00 50.53           C
ATOM    815  CD1 LEU A  60      43.211  65.343  25.646  1.00 50.19           C
ATOM    816  CD2 LEU A  60      45.251  66.053  24.369  1.00 51.15           C
ATOM    817  H   LEU A  60      41.993  65.091  21.667  1.00 51.79           H
ATOM    818  HA  LEU A  60      44.884  65.074  21.791  1.00 55.90           H
ATOM    819  HB2 LEU A  60      42.617  63.978  23.489  1.00 50.59           H
ATOM    820  HB3 LEU A  60      44.278  63.563  23.872  1.00 50.59           H
ATOM    821  HG  LEU A  60      43.204  66.416  23.773  1.00 60.63           H
ATOM    822 HD11 LEU A  60      43.362  66.209  26.287  1.00 60.23           H
ATOM    823 HD12 LEU A  60      42.142  65.139  25.577  1.00 60.23           H
ATOM    824 HD13 LEU A  60      43.713  64.484  26.095  1.00 60.23           H
ATOM    825 HD21 LEU A  60      45.327  66.919  25.026  1.00 61.37           H
ATOM    826 HD22 LEU A  60      45.847  65.237  24.783  1.00 61.37           H
ATOM    827 HD23 LEU A  60      45.651  66.329  23.395  1.00 61.37           H
ATOM    828  N   LEU A  61      43.275  62.321  21.039  1.00 37.12           N
ATOM    829  CA  LEU A  61      43.322  60.916  20.674  1.00 37.39           C
ATOM    830  C   LEU A  61      42.200  60.748  19.652  1.00 42.33           C
ATOM    831  O   LEU A  61      41.089  61.228  19.894  1.00 33.60           O
ATOM    832  CB  LEU A  61      43.073  60.047  21.921  1.00 40.42           C
ATOM    833  CG  LEU A  61      44.096  58.924  22.164  1.00 48.84           C
ATOM    834  CD1 LEU A  61      45.513  59.481  22.357  1.00 56.92           C
ATOM    835  CD2 LEU A  61      43.663  58.176  23.435  1.00 54.97           C
ATOM    836  H   LEU A  61      42.361  62.750  21.065  1.00 44.55           H
ATOM    837  HA  LEU A  61      44.276  60.672  20.214  1.00 44.87           H
ATOM    838  HB2 LEU A  61      43.063  60.689  22.804  1.00 48.51           H
ATOM    839  HB3 LEU A  61      42.084  59.592  21.847  1.00 48.51           H
ATOM    840  HG  LEU A  61      44.075  58.248  21.308  1.00 58.61           H
ATOM    841 HD11 LEU A  61      46.164  58.705  22.756  1.00 68.30           H
ATOM    842 HD12 LEU A  61      45.922  59.815  21.404  1.00 68.30           H
ATOM    843 HD13 LEU A  61      45.494  60.318  23.056  1.00 68.30           H
ATOM    844 HD21 LEU A  61      44.433  57.470  23.745  1.00 65.97           H
ATOM    845 HD22 LEU A  61      43.475  58.877  24.249  1.00 65.97           H
ATOM    846 HD23 LEU A  61      42.751  57.621  23.230  1.00 65.97           H
ATOM    847  N   ARG A  62      42.502  60.091  18.524  1.00 34.33           N
ATOM    848  CA  ARG A  62      41.534  59.752  17.477  1.00 33.72           C
ATOM    849  C   ARG A  62      41.526  58.242  17.333  1.00 37.11           C
ATOM    850  O   ARG A  62      42.589  57.630  17.245  1.00 32.84           O
ATOM    851  CB  ARG A  62      41.845  60.423  16.130  1.00 31.34           C
ATOM    852  CG  ARG A  62      42.081  61.935  16.203  1.00 35.53           C
ATOM    853  CD  ARG A  62      43.574  62.210  16.353  1.00 41.58           C
ATOM    854  NE  ARG A  62      43.874  63.620  16.150  1.00 48.62           N
ATOM    855  CZ  ARG A  62      45.068  64.177  16.349  1.00 46.53           C
ATOM    856  NH1 ARG A  62      46.090  63.468  16.829  1.00 52.70           N
ATOM    857  NH2 ARG A  62      45.235  65.463  16.056  1.00 45.43           N1+
ATOM    858  H   ARG A  62      43.445  59.748  18.402  1.00 41.20           H
ATOM    859  HA  ARG A  62      40.543  60.083  17.777  1.00 40.47           H
ATOM    860  HB2 ARG A  62      42.731  59.945  15.706  1.00 37.61           H
ATOM    861  HB3 ARG A  62      41.021  60.230  15.444  1.00 37.61           H
ATOM    862  HG2 ARG A  62      41.745  62.387  15.272  1.00 42.63           H
ATOM    863  HG3 ARG A  62      41.511  62.372  17.021  1.00 42.63           H
ATOM    864  HD2 ARG A  62      43.871  61.944  17.366  1.00 49.89           H
ATOM    865  HD3 ARG A  62      44.150  61.615  15.645  1.00 49.89           H
ATOM    866  HE  ARG A  62      43.140  64.196  15.764  1.00 58.35           H
ATOM    867 HH11 ARG A  62      45.959  62.488  17.040  1.00 63.24           H
ATOM    868 HH12 ARG A  62      46.986  63.902  16.974  1.00 63.24           H
ATOM    869 HH21 ARG A  62      44.451  65.996  15.707  1.00 54.52           H
ATOM    870 HH22 ARG A  62      46.122  65.915  16.203  1.00 54.52           H
ATOM    871  N   ALA A  63      40.339  57.643  17.317  1.00 28.92           N
ATOM    872  CA  ALA A  63      40.171  56.231  17.041  1.00 32.32           C
ATOM    873  C   ALA A  63      39.086  56.001  15.994  1.00 32.33           C
ATOM    874  O   ALA A  63      38.221  56.853  15.805  1.00 29.64           O
ATOM    875  CB  ALA A  63      39.802  55.544  18.347  1.00 31.73           C
ATOM    876  H   ALA A  63      39.502  58.196  17.427  1.00 34.70           H
ATOM    877  HA  ALA A  63      41.102  55.810  16.676  1.00 38.79           H
ATOM    878  HB1 ALA A  63      39.694  54.473  18.179  1.00 38.08           H
ATOM    879  HB2 ALA A  63      40.591  55.719  19.076  1.00 38.08           H
ATOM    880  HB3 ALA A  63      38.859  55.943  18.724  1.00 38.08           H
ATOM    881  N   CYS A  64      39.116  54.824  15.364  1.00 28.23           N
ATOM    882  CA  CYS A  64      38.021  54.318  14.542  1.00 30.43           C
ATOM    883  C   CYS A  64      37.495  53.027  15.160  1.00 27.32           C
ATOM    884  O   CYS A  64      38.253  52.237  15.723  1.00 30.84           O
ATOM    885  CB  CYS A  64      38.466  54.033  13.099  1.00 29.94           C
ATOM    886  SG  CYS A  64      39.185  55.464  12.242  1.00 30.42           S
ATOM    887  H   CYS A  64      39.840  54.162  15.611  1.00 33.88           H
ATOM    888  HA  CYS A  64      37.213  55.046  14.503  1.00 36.52           H
ATOM    889  HB2 CYS A  64      39.202  53.234  13.113  1.00 35.93           H
ATOM    890  HB3 CYS A  64      37.601  53.676  12.536  1.00 35.93           H
ATOM    891  HG  CYS A  64      39.739  54.782  11.237  1.00 36.50           H
ATOM    892  N   ALA A  65      36.189  52.804  15.037  1.00 30.06           N
ATOM    893  CA  ALA A  65      35.548  51.539  15.348  1.00 26.59           C
ATOM    894  C   ALA A  65      35.174  50.884  14.019  1.00 29.35           C
ATOM    895  O   ALA A  65      34.459  51.463  13.210  1.00 26.29           O
ATOM    896  CB  ALA A  65      34.317  51.775  16.222  1.00 24.52           C
ATOM    897  H   ALA A  65      35.618  53.504  14.581  1.00 36.08           H
ATOM    898  HA  ALA A  65      36.222  50.889  15.901  1.00 31.90           H
ATOM    899  HB1 ALA A  65      33.911  50.818  16.547  1.00 29.42           H
ATOM    900  HB2 ALA A  65      34.579  52.365  17.098  1.00 29.42           H
ATOM    901  HB3 ALA A  65      33.556  52.308  15.654  1.00 29.42           H
ATOM    902  N   ASP A  66      35.660  49.673  13.799  1.00 31.71           N
ATOM    903  CA  ASP A  66      35.315  48.820  12.663  1.00 35.53           C
ATOM    904  C   ASP A  66      35.579  49.599  11.353  1.00 27.92           C
ATOM    905  O   ASP A  66      36.621  50.214  11.133  1.00 28.43           O
ATOM    906  CB  ASP A  66      33.797  48.273  12.921  1.00 41.80           C
ATOM    907  CG  ASP A  66      32.541  48.679  12.298  1.00 58.24           C
ATOM    908  OD1 ASP A  66      31.662  49.057  13.115  1.00 63.73           O
ATOM    909  OD2 ASP A  66      32.315  48.555  11.065  1.00 33.19           O1-
ATOM    910  H   ASP A  66      36.199  49.242  14.528  1.00 38.06           H
ATOM    911  HA  ASP A  66      36.025  47.994  12.684  1.00 42.63           H
ATOM    912  HB2 ASP A  66      33.816  47.198  12.803  1.00 50.17           H
ATOM    913  HB3 ASP A  66      33.615  48.397  13.988  1.00 50.17           H
ATOM    914  N   GLY A  67      34.605  49.582  10.461  1.00 30.42           N
ATOM    915  CA  GLY A  67      34.523  50.210   9.176  1.00 26.87           C
ATOM    916  C   GLY A  67      34.551  51.717   9.208  1.00 25.88           C
ATOM    917  O   GLY A  67      34.711  52.290   8.143  1.00 27.63           O
ATOM    918  H   GLY A  67      33.869  48.926  10.639  1.00 36.51           H
ATOM    919  HA2 GLY A  67      35.370  49.874   8.577  1.00 32.25           H
ATOM    920  HA3 GLY A  67      33.594  49.893   8.700  1.00 32.25           H
ATOM    921  N   GLY A  68      34.515  52.365  10.375  1.00 27.20           N
ATOM    922  CA  GLY A  68      34.918  53.761  10.471  1.00 27.89           C
ATOM    923  C   GLY A  68      36.293  54.000   9.851  1.00 25.08           C
ATOM    924  O   GLY A  68      36.524  55.061   9.268  1.00 23.35           O
ATOM    925  H   GLY A  68      34.375  51.843  11.231  1.00 32.64           H
ATOM    926  HA2 GLY A  68      34.193  54.361   9.920  1.00 33.46           H
ATOM    927  HA3 GLY A  68      34.934  54.077  11.512  1.00 33.46           H
ATOM    928  N   ALA A  69      37.211  53.022   9.948  1.00 27.95           N
ATOM    929  CA  ALA A  69      38.516  53.112   9.287  1.00 28.90           C
ATOM    930  C   ALA A  69      38.399  53.242   7.766  1.00 27.15           C
ATOM    931  O   ALA A  69      39.162  54.013   7.184  1.00 27.80           O
ATOM    932  CB  ALA A  69      39.388  51.917   9.687  1.00 28.43           C
ATOM    933  H   ALA A  69      36.957  52.150  10.394  1.00 33.54           H
ATOM    934  HA  ALA A  69      39.008  54.013   9.651  1.00 34.68           H
ATOM    935  HB1 ALA A  69      40.368  52.007   9.221  1.00 34.11           H
ATOM    936  HB2 ALA A  69      39.509  51.907  10.769  1.00 34.11           H
ATOM    937  HB3 ALA A  69      38.923  50.982   9.372  1.00 34.11           H
ATOM    938  N   ASN A  70      37.466  52.516   7.125  1.00 26.49           N
ATOM    939  CA  ASN A  70      37.189  52.620   5.693  1.00 29.52           C
ATOM    940  C   ASN A  70      36.741  54.031   5.310  1.00 32.76           C
ATOM    941  O   ASN A  70      37.243  54.588   4.333  1.00 28.05           O
ATOM    942  CB  ASN A  70      36.102  51.617   5.264  1.00 27.55           C
ATOM    943  CG  ASN A  70      36.445  50.175   5.577  1.00 30.48           C
ATOM    944  OD1 ASN A  70      37.599  49.761   5.464  1.00 28.40           O
ATOM    945  ND2 ASN A  70      35.434  49.386   5.919  1.00 28.91           N
ATOM    946  H   ASN A  70      36.844  51.931   7.667  1.00 31.78           H
ATOM    947  HA  ASN A  70      38.103  52.389   5.146  1.00 35.42           H
ATOM    948  HB2 ASN A  70      35.139  51.887   5.693  1.00 33.05           H
ATOM    949  HB3 ASN A  70      36.024  51.703   4.181  1.00 33.05           H
ATOM    950 HD21 ASN A  70      35.585  48.416   6.151  1.00 34.70           H
ATOM    951 HD22 ASN A  70      34.503  49.774   5.998  1.00 34.70           H
ATOM    952  N   HIS A  71      35.799  54.594   6.080  1.00 31.88           N
ATOM    953  CA  HIS A  71      35.268  55.922   5.836  1.00 29.58           C
ATOM    954  C   HIS A  71      36.346  56.978   5.942  1.00 29.50           C
ATOM    955  O   HIS A  71      36.378  57.886   5.114  1.00 32.55           O
ATOM    956  CB  HIS A  71      34.090  56.198   6.775  1.00 29.37           C
ATOM    957  CG  HIS A  71      32.884  55.419   6.362  1.00 30.39           C
ATOM    958  ND1 HIS A  71      32.106  55.715   5.247  1.00 32.13           N
ATOM    959  CD2 HIS A  71      32.390  54.308   6.977  1.00 31.41           C
ATOM    960  CE1 HIS A  71      31.143  54.779   5.230  1.00 31.32           C
ATOM    961  NE2 HIS A  71      31.299  53.911   6.239  1.00 35.60           N
ATOM    962  H   HIS A  71      35.400  54.062   6.842  1.00 38.25           H
ATOM    963  HA  HIS A  71      34.891  55.951   4.814  1.00 35.50           H
ATOM    964  HB2 HIS A  71      33.843  57.259   6.742  1.00 35.25           H
ATOM    965  HB3 HIS A  71      34.358  55.942   7.799  1.00 35.25           H
ATOM    966  HD2 HIS A  71      32.770  53.839   7.870  1.00 37.70           H
ATOM    967  HE1 HIS A  71      30.319  54.761   4.537  1.00 37.59           H
ATOM    968  HE2 HIS A  71      30.680  53.133   6.450  1.00 42.72           H
ATOM    969  N   LEU A  72      37.226  56.857   6.948  1.00 28.17           N
ATOM    970  CA  LEU A  72      38.342  57.765   7.135  1.00 31.35           C
ATOM    971  C   LEU A  72      39.273  57.697   5.918  1.00 34.14           C
ATOM    972  O   LEU A  72      39.590  58.721   5.318  1.00 31.24           O
ATOM    973  CB  LEU A  72      39.063  57.424   8.446  1.00 31.09           C
ATOM    974  CG  LEU A  72      40.294  58.312   8.712  1.00 28.38           C
ATOM    975  CD1 LEU A  72      39.889  59.781   8.926  1.00 37.34           C
ATOM    976  CD2 LEU A  72      41.048  57.760   9.919  1.00 33.16           C
ATOM    977  H   LEU A  72      37.116  56.095   7.603  1.00 33.81           H
ATOM    978  HA  LEU A  72      37.944  58.776   7.206  1.00 37.62           H
ATOM    979  HB2 LEU A  72      38.359  57.527   9.275  1.00 37.30           H
ATOM    980  HB3 LEU A  72      39.377  56.381   8.407  1.00 37.30           H
ATOM    981  HG  LEU A  72      40.963  58.270   7.853  1.00 34.06           H
ATOM    982 HD11 LEU A  72      40.753  60.369   9.226  1.00 44.81           H
ATOM    983 HD12 LEU A  72      39.485  60.199   8.005  1.00 44.81           H
ATOM    984 HD13 LEU A  72      39.136  59.849   9.711  1.00 44.81           H
ATOM    985 HD21 LEU A  72      41.952  58.344  10.078  1.00 39.79           H
ATOM    986 HD22 LEU A  72      40.426  57.821  10.812  1.00 39.79           H
ATOM    987 HD23 LEU A  72      41.325  56.720   9.743  1.00 39.79           H
ATOM    988  N   TYR A  73      39.709  56.479   5.591  1.00 28.80           N
ATOM    989  CA  TYR A  73      40.627  56.180   4.498  1.00 30.46           C
ATOM    990  C   TYR A  73      40.104  56.731   3.169  1.00 30.66           C
ATOM    991  O   TYR A  73      40.844  57.393   2.449  1.00 33.64           O
ATOM    992  CB  TYR A  73      40.800  54.666   4.466  1.00 28.85           C
ATOM    993  CG  TYR A  73      41.790  54.168   3.438  1.00 31.22           C
ATOM    994  CD1 TYR A  73      43.106  53.878   3.828  1.00 36.45           C
ATOM    995  CD2 TYR A  73      41.380  53.959   2.111  1.00 27.13           C
ATOM    996  CE1 TYR A  73      44.018  53.377   2.884  1.00 33.55           C
ATOM    997  CE2 TYR A  73      42.276  53.417   1.169  1.00 35.07           C
ATOM    998  CZ  TYR A  73      43.608  53.135   1.558  1.00 35.61           C
ATOM    999  OH  TYR A  73      44.509  52.616   0.679  1.00 38.81           O
ATOM   1000  H   TYR A  73      39.355  55.694   6.121  1.00 34.55           H
ATOM   1001  HA  TYR A  73      41.594  56.637   4.713  1.00 36.55           H
ATOM   1002  HB2 TYR A  73      41.136  54.339   5.445  1.00 34.62           H
ATOM   1003  HB3 TYR A  73      39.834  54.197   4.280  1.00 34.62           H
ATOM   1004  HD1 TYR A  73      43.420  54.048   4.848  1.00 43.73           H
ATOM   1005  HD2 TYR A  73      40.363  54.173   1.825  1.00 32.56           H
ATOM   1006  HE1 TYR A  73      45.033  53.169   3.172  1.00 40.26           H
ATOM   1007  HE2 TYR A  73      41.944  53.232   0.159  1.00 42.08           H
ATOM   1008  HH  TYR A  73      44.097  52.236  -0.100  1.00 46.57           H
ATOM   1009  N   ASP A  74      38.825  56.504   2.861  1.00 31.58           N
ATOM   1010  CA  ASP A  74      38.233  56.875   1.589  1.00 33.71           C
ATOM   1011  C   ASP A  74      38.054  58.365   1.400  1.00 35.50           C
ATOM   1012  O   ASP A  74      37.799  58.783   0.275  1.00 40.11           O
ATOM   1013  CB  ASP A  74      36.905  56.137   1.394  1.00 29.72           C
ATOM   1014  CG  ASP A  74      37.077  54.664   1.094  1.00 31.74           C
ATOM   1015  OD1 ASP A  74      38.205  54.273   0.709  1.00 33.85           O
ATOM   1016  OD2 ASP A  74      36.076  53.945   1.242  1.00 32.79           O1-
ATOM   1017  H   ASP A  74      38.245  55.980   3.505  1.00 37.89           H
ATOM   1018  HA  ASP A  74      38.919  56.552   0.807  1.00 40.45           H
ATOM   1019  HB2 ASP A  74      36.244  56.272   2.253  1.00 35.67           H
ATOM   1020  HB3 ASP A  74      36.364  56.566   0.552  1.00 35.67           H
ATOM   1021  N   LEU A  75      38.140  59.155   2.477  1.00 38.80           N
ATOM   1022  CA  LEU A  75      37.944  60.596   2.409  1.00 36.31           C
ATOM   1023  C   LEU A  75      39.263  61.368   2.585  1.00 38.98           C
ATOM   1024  O   LEU A  75      39.241  62.594   2.644  1.00 43.98           O
ATOM   1025  CB  LEU A  75      36.836  60.961   3.420  1.00 41.39           C
ATOM   1026  CG  LEU A  75      36.025  62.221   3.067  1.00 50.33           C
ATOM   1027  CD1 LEU A  75      35.356  62.158   1.678  1.00 48.74           C
ATOM   1028  CD2 LEU A  75      34.943  62.421   4.140  1.00 54.37           C
ATOM   1029  H   LEU A  75      38.300  58.736   3.384  1.00 46.56           H
ATOM   1030  HA  LEU A  75      37.588  60.842   1.413  1.00 43.57           H
ATOM   1031  HB2 LEU A  75      36.130  60.131   3.490  1.00 49.67           H
ATOM   1032  HB3 LEU A  75      37.294  61.094   4.402  1.00 49.67           H
ATOM   1033  HG  LEU A  75      36.688  63.083   3.086  1.00 60.39           H
ATOM   1034 HD11 LEU A  75      34.689  63.012   1.556  1.00 58.49           H
ATOM   1035 HD12 LEU A  75      36.101  62.210   0.885  1.00 58.49           H
ATOM   1036 HD13 LEU A  75      34.778  61.238   1.581  1.00 58.49           H
ATOM   1037 HD21 LEU A  75      34.489  63.407   4.030  1.00 65.25           H
ATOM   1038 HD22 LEU A  75      34.172  61.654   4.047  1.00 65.25           H
ATOM   1039 HD23 LEU A  75      35.388  62.353   5.133  1.00 65.25           H
ATOM   1040  N   THR A  76      40.410  60.677   2.682  1.00 34.98           N
ATOM   1041  CA  THR A  76      41.699  61.292   3.000  1.00 34.53           C
ATOM   1042  C   THR A  76      42.795  60.897   1.990  1.00 37.59           C
ATOM   1043  O   THR A  76      43.965  61.079   2.315  1.00 34.28           O
ATOM   1044  CB  THR A  76      42.109  60.996   4.456  1.00 40.03           C
ATOM   1045  OG1 THR A  76      42.161  59.614   4.705  1.00 38.71           O
ATOM   1046  CG2 THR A  76      41.166  61.638   5.483  1.00 37.43           C
ATOM   1047  H   THR A  76      40.375  59.668   2.634  1.00 41.98           H
ATOM   1048  HA  THR A  76      41.611  62.375   2.919  1.00 41.43           H
ATOM   1049  HB  THR A  76      43.104  61.407   4.633  1.00 48.03           H
ATOM   1050  HG1 THR A  76      41.259  59.277   4.688  1.00 46.45           H
ATOM   1051 HG21 THR A  76      41.490  61.369   6.487  1.00 44.92           H
ATOM   1052 HG22 THR A  76      41.185  62.722   5.373  1.00 44.92           H
ATOM   1053 HG23 THR A  76      40.150  61.270   5.353  1.00 44.92           H
ATOM   1054  N   GLU A  77      42.455  60.464   0.760  1.00 40.43           N
ATOM   1055  CA  GLU A  77      43.458  60.207  -0.291  1.00 37.42           C
ATOM   1056  C   GLU A  77      44.396  61.418  -0.481  1.00 41.90           C
ATOM   1057  O   GLU A  77      43.948  62.562  -0.604  1.00 36.88           O
ATOM   1058  CB  GLU A  77      42.795  59.836  -1.635  1.00 37.64           C
ATOM   1059  CG  GLU A  77      43.840  59.366  -2.677  1.00 37.25           C
ATOM   1060  CD  GLU A  77      43.312  59.182  -4.106  1.00 46.25           C
ATOM   1061  OE1 GLU A  77      42.082  59.040  -4.269  1.00 47.98           O
ATOM   1062  OE2 GLU A  77      44.149  59.187  -5.034  1.00 52.63           O1-
ATOM   1063  H   GLU A  77      41.480  60.366   0.515  1.00 48.52           H
ATOM   1064  HA  GLU A  77      44.053  59.350   0.024  1.00 44.90           H
ATOM   1065  HB2 GLU A  77      42.074  59.035  -1.475  1.00 45.17           H
ATOM   1066  HB3 GLU A  77      42.264  60.702  -2.034  1.00 45.17           H
ATOM   1067  HG2 GLU A  77      44.701  60.030  -2.722  1.00 44.70           H
ATOM   1068  HG3 GLU A  77      44.243  58.406  -2.352  1.00 44.70           H
ATOM   1069  N   GLY A  78      45.705  61.145  -0.519  1.00 41.28           N
ATOM   1070  CA  GLY A  78      46.759  62.118  -0.775  1.00 45.68           C
ATOM   1071  C   GLY A  78      47.307  62.754   0.500  1.00 46.69           C
ATOM   1072  O   GLY A  78      48.329  63.435   0.442  1.00 49.45           O
ATOM   1073  H   GLY A  78      46.005  60.182  -0.407  1.00 49.53           H
ATOM   1074  HA2 GLY A  78      47.578  61.595  -1.270  1.00 54.81           H
ATOM   1075  HA3 GLY A  78      46.378  62.906  -1.423  1.00 54.81           H
ATOM   1076  N   GLU A  79      46.630  62.564   1.636  1.00 45.41           N
ATOM   1077  CA  GLU A  79      47.029  63.119   2.916  1.00 43.05           C
ATOM   1078  C   GLU A  79      46.735  62.161   4.064  1.00 44.68           C
ATOM   1079  O   GLU A  79      46.557  62.609   5.192  1.00 42.50           O
ATOM   1080  CB  GLU A  79      46.370  64.497   3.097  1.00 49.42           C
ATOM   1081  CG  GLU A  79      44.834  64.450   3.151  1.00 48.16           C
ATOM   1082  CD  GLU A  79      44.261  65.860   3.035  1.00 54.62           C
ATOM   1083  OE1 GLU A  79      44.573  66.706   3.900  1.00 56.86           O
ATOM   1084  OE2 GLU A  79      43.502  66.081   2.069  1.00 65.91           O1-
ATOM   1085  H   GLU A  79      45.806  61.979   1.616  1.00 54.49           H
ATOM   1086  HA  GLU A  79      48.109  63.271   2.916  1.00 51.66           H
ATOM   1087  HB2 GLU A  79      46.745  64.947   4.017  1.00 59.30           H
ATOM   1088  HB3 GLU A  79      46.677  65.142   2.274  1.00 59.30           H
ATOM   1089  HG2 GLU A  79      44.433  63.818   2.359  1.00 57.79           H
ATOM   1090  HG3 GLU A  79      44.559  64.044   4.122  1.00 57.79           H
ATOM   1091  N   ARG A  80      46.723  60.847   3.809  1.00 40.78           N
ATOM   1092  CA  ARG A  80      46.413  59.846   4.825  1.00 40.74           C
ATOM   1093  C   ARG A  80      47.409  59.850   5.977  1.00 39.89           C
ATOM   1094  O   ARG A  80      47.032  59.512   7.093  1.00 40.30           O
ATOM   1095  CB  ARG A  80      46.321  58.459   4.184  1.00 38.34           C
ATOM   1096  CG  ARG A  80      45.185  58.351   3.164  1.00 40.06           C
ATOM   1097  CD  ARG A  80      44.876  56.891   2.863  1.00 36.16           C
ATOM   1098  NE  ARG A  80      43.693  56.788   2.003  1.00 36.74           N
ATOM   1099  CZ  ARG A  80      43.680  56.615   0.674  1.00 47.85           C
ATOM   1100  NH1 ARG A  80      44.792  56.373  -0.017  1.00 43.53           N
ATOM   1101  NH2 ARG A  80      42.519  56.689   0.022  1.00 38.04           N1+
ATOM   1102  H   ARG A  80      46.920  60.524   2.868  1.00 48.93           H
ATOM   1103  HA  ARG A  80      45.437  60.086   5.249  1.00 48.88           H
ATOM   1104  HB2 ARG A  80      47.263  58.230   3.687  1.00 46.01           H
ATOM   1105  HB3 ARG A  80      46.153  57.725   4.971  1.00 46.01           H
ATOM   1106  HG2 ARG A  80      44.290  58.797   3.588  1.00 48.07           H
ATOM   1107  HG3 ARG A  80      45.447  58.879   2.247  1.00 48.07           H
ATOM   1108  HD2 ARG A  80      45.746  56.461   2.365  1.00 43.39           H
ATOM   1109  HD3 ARG A  80      44.700  56.339   3.786  1.00 43.39           H
ATOM   1110  HE  ARG A  80      42.807  56.993   2.445  1.00 44.09           H
ATOM   1111 HH11 ARG A  80      45.686  56.344   0.457  1.00 52.24           H
ATOM   1112 HH12 ARG A  80      44.751  56.265  -1.018  1.00 52.24           H
ATOM   1113 HH21 ARG A  80      41.670  56.872   0.539  1.00 45.65           H
ATOM   1114 HH22 ARG A  80      42.492  56.560  -0.978  1.00 45.65           H
ATOM   1115  N   GLU A  81      48.668  60.233   5.737  1.00 42.30           N
ATOM   1116  CA  GLU A  81      49.668  60.382   6.795  1.00 43.16           C
ATOM   1117  C   GLU A  81      49.299  61.463   7.824  1.00 43.58           C
ATOM   1118  O   GLU A  81      49.825  61.410   8.932  1.00 41.44           O
ATOM   1119  CB  GLU A  81      51.080  60.632   6.222  1.00 46.52           C
ATOM   1120  CG  GLU A  81      51.652  59.352   5.592  1.00 54.32           C
ATOM   1121  CD  GLU A  81      53.138  59.443   5.226  1.00 56.88           C
ATOM   1122  OE1 GLU A  81      53.559  60.510   4.727  1.00 57.66           O
ATOM   1123  OE2 GLU A  81      53.835  58.434   5.479  1.00 62.41           O1-
ATOM   1124  H   GLU A  81      48.935  60.471   4.790  1.00 50.76           H
ATOM   1125  HA  GLU A  81      49.701  59.433   7.331  1.00 51.79           H
ATOM   1126  HB2 GLU A  81      51.035  61.424   5.473  1.00 55.83           H
ATOM   1127  HB3 GLU A  81      51.747  60.953   7.021  1.00 55.83           H
ATOM   1128  HG2 GLU A  81      51.479  58.489   6.235  1.00 65.18           H
ATOM   1129  HG3 GLU A  81      51.103  59.194   4.669  1.00 65.18           H
ATOM   1130  N   SER A  82      48.419  62.420   7.472  1.00 41.47           N
ATOM   1131  CA  SER A  82      47.853  63.444   8.368  1.00 48.62           C
ATOM   1132  C   SER A  82      46.572  62.985   9.092  1.00 46.53           C
ATOM   1133  O   SER A  82      46.032  63.733   9.907  1.00 41.37           O
ATOM   1134  CB  SER A  82      47.564  64.731   7.578  1.00 49.06           C
ATOM   1135  OG  SER A  82      48.738  65.270   7.006  1.00 53.68           O
ATOM   1136  H   SER A  82      48.052  62.397   6.528  1.00 49.76           H
ATOM   1137  HA  SER A  82      48.580  63.687   9.142  1.00 58.34           H
ATOM   1138  HB2 SER A  82      46.857  64.513   6.779  1.00 58.88           H
ATOM   1139  HB3 SER A  82      47.116  65.479   8.233  1.00 58.88           H
ATOM   1140  HG  SER A  82      48.560  65.459   6.080  1.00 64.41           H
ATOM   1141  N   PHE A  83      46.079  61.775   8.792  1.00 41.02           N
ATOM   1142  CA  PHE A  83      44.852  61.217   9.348  1.00 35.53           C
ATOM   1143  C   PHE A  83      45.081  59.760   9.749  1.00 37.90           C
ATOM   1144  O   PHE A  83      44.353  58.861   9.338  1.00 36.04           O
ATOM   1145  CB  PHE A  83      43.691  61.415   8.356  1.00 37.47           C
ATOM   1146  CG  PHE A  83      43.308  62.861   8.114  1.00 40.60           C
ATOM   1147  CD1 PHE A  83      43.802  63.547   6.991  1.00 43.61           C
ATOM   1148  CD2 PHE A  83      42.459  63.532   9.014  1.00 38.51           C
ATOM   1149  CE1 PHE A  83      43.451  64.888   6.765  1.00 44.16           C
ATOM   1150  CE2 PHE A  83      42.131  64.882   8.803  1.00 36.86           C
ATOM   1151  CZ  PHE A  83      42.613  65.558   7.671  1.00 44.04           C
ATOM   1152  H   PHE A  83      46.553  61.220   8.093  1.00 49.22           H
ATOM   1153  HA  PHE A  83      44.600  61.753  10.262  1.00 42.64           H
ATOM   1154  HB2 PHE A  83      43.952  60.948   7.405  1.00 44.97           H
ATOM   1155  HB3 PHE A  83      42.819  60.901   8.751  1.00 44.97           H
ATOM   1156  HD1 PHE A  83      44.438  63.033   6.293  1.00 52.33           H
ATOM   1157  HD2 PHE A  83      42.058  63.007   9.866  1.00 46.22           H
ATOM   1158  HE1 PHE A  83      43.834  65.405   5.903  1.00 53.00           H
ATOM   1159  HE2 PHE A  83      41.478  65.391   9.493  1.00 44.23           H
ATOM   1160  HZ  PHE A  83      42.335  66.585   7.494  1.00 52.85           H
ATOM   1161  N   LEU A  84      46.066  59.545  10.626  1.00 35.60           N
ATOM   1162  CA  LEU A  84      46.369  58.251  11.201  1.00 37.66           C
ATOM   1163  C   LEU A  84      45.744  58.187  12.597  1.00 39.58           C
ATOM   1164  O   LEU A  84      46.186  58.923  13.482  1.00 43.10           O
ATOM   1165  CB  LEU A  84      47.890  58.045  11.299  1.00 37.34           C
ATOM   1166  CG  LEU A  84      48.652  58.072   9.961  1.00 45.60           C
ATOM   1167  CD1 LEU A  84      50.142  57.864  10.275  1.00 42.58           C
ATOM   1168  CD2 LEU A  84      48.181  56.988   8.974  1.00 38.37           C
ATOM   1169  H   LEU A  84      46.618  60.332  10.937  1.00 42.71           H
ATOM   1170  HA  LEU A  84      45.967  57.473  10.557  1.00 45.19           H
ATOM   1171  HB2 LEU A  84      48.307  58.821  11.943  1.00 44.80           H
ATOM   1172  HB3 LEU A  84      48.067  57.087  11.791  1.00 44.80           H
ATOM   1173  HG  LEU A  84      48.523  59.049   9.497  1.00 54.72           H
ATOM   1174 HD11 LEU A  84      50.722  57.875   9.351  1.00 51.09           H
ATOM   1175 HD12 LEU A  84      50.498  58.671  10.915  1.00 51.09           H
ATOM   1176 HD13 LEU A  84      50.291  56.911  10.786  1.00 51.09           H
ATOM   1177 HD21 LEU A  84      48.801  57.020   8.077  1.00 46.04           H
ATOM   1178 HD22 LEU A  84      48.256  56.000   9.431  1.00 46.04           H
ATOM   1179 HD23 LEU A  84      47.150  57.173   8.676  1.00 46.04           H
ATOM   1180  N   PRO A  85      44.752  57.314  12.837  1.00 34.94           N
ATOM   1181  CA  PRO A  85      44.215  57.134  14.175  1.00 34.94           C
ATOM   1182  C   PRO A  85      45.268  56.506  15.080  1.00 41.71           C
ATOM   1183  O   PRO A  85      46.089  55.708  14.622  1.00 35.36           O
ATOM   1184  CB  PRO A  85      43.051  56.152  13.984  1.00 33.18           C
ATOM   1185  CG  PRO A  85      43.450  55.343  12.750  1.00 33.15           C
ATOM   1186  CD  PRO A  85      44.148  56.382  11.889  1.00 33.27           C
ATOM   1187  HA  PRO A  85      43.792  58.056  14.580  1.00 41.93           H
ATOM   1188  HB2 PRO A  85      42.831  55.531  14.848  1.00 39.82           H
ATOM   1189  HB3 PRO A  85      42.170  56.746  13.735  1.00 39.82           H
ATOM   1190  HG2 PRO A  85      44.118  54.529  13.033  1.00 39.78           H
ATOM   1191  HG3 PRO A  85      42.576  54.965  12.220  1.00 39.78           H
ATOM   1192  HD2 PRO A  85      44.896  55.857  11.297  1.00 39.92           H
ATOM   1193  HD3 PRO A  85      43.422  56.905  11.265  1.00 39.92           H
ATOM   1194  N   GLU A  86      45.198  56.829  16.375  1.00 36.96           N
ATOM   1195  CA  GLU A  86      45.941  56.131  17.408  1.00 37.66           C
ATOM   1196  C   GLU A  86      45.658  54.643  17.343  1.00 36.86           C
ATOM   1197  O   GLU A  86      46.580  53.835  17.426  1.00 38.28           O
ATOM   1198  CB  GLU A  86      45.574  56.685  18.796  1.00 40.20           C
ATOM   1199  CG  GLU A  86      46.002  55.800  19.984  1.00 53.73           C
ATOM   1200  CD  GLU A  86      47.502  55.788  20.245  1.00 62.08           C
ATOM   1201  OE1 GLU A  86      48.164  56.803  19.932  1.00 70.85           O
ATOM   1202  OE2 GLU A  86      47.954  54.774  20.821  1.00 64.85           O1-
ATOM   1203  H   GLU A  86      44.493  57.486  16.676  1.00 44.35           H
ATOM   1204  HA  GLU A  86      47.004  56.305  17.236  1.00 45.20           H
ATOM   1205  HB2 GLU A  86      46.022  57.667  18.915  1.00 48.24           H
ATOM   1206  HB3 GLU A  86      44.491  56.799  18.854  1.00 48.24           H
ATOM   1207  HG2 GLU A  86      45.538  56.222  20.876  1.00 64.48           H
ATOM   1208  HG3 GLU A  86      45.626  54.780  19.924  1.00 64.48           H
ATOM   1209  N   PHE A  87      44.373  54.284  17.238  1.00 32.29           N
ATOM   1210  CA  PHE A  87      43.977  52.901  17.210  1.00 31.56           C
ATOM   1211  C   PHE A  87      42.718  52.730  16.376  1.00 34.69           C
ATOM   1212  O   PHE A  87      41.916  53.643  16.206  1.00 31.66           O
ATOM   1213  CB  PHE A  87      43.837  52.334  18.637  1.00 36.90           C
ATOM   1214  CG  PHE A  87      42.573  52.680  19.402  1.00 32.01           C
ATOM   1215  CD1 PHE A  87      42.566  53.747  20.316  1.00 33.33           C
ATOM   1216  CD2 PHE A  87      41.417  51.885  19.244  1.00 32.08           C
ATOM   1217  CE1 PHE A  87      41.407  54.030  21.062  1.00 33.45           C
ATOM   1218  CE2 PHE A  87      40.250  52.191  19.968  1.00 40.30           C
ATOM   1219  CZ  PHE A  87      40.243  53.268  20.872  1.00 36.78           C
ATOM   1220  H   PHE A  87      43.656  54.988  17.124  1.00 38.75           H
ATOM   1221  HA  PHE A  87      44.769  52.352  16.705  1.00 37.87           H
ATOM   1222  HB2 PHE A  87      43.868  51.249  18.562  1.00 44.28           H
ATOM   1223  HB3 PHE A  87      44.705  52.632  19.224  1.00 44.28           H
ATOM   1224  HD1 PHE A  87      43.448  54.351  20.453  1.00 39.99           H
ATOM   1225  HD2 PHE A  87      41.417  51.047  18.563  1.00 38.50           H
ATOM   1226  HE1 PHE A  87      41.406  54.848  21.768  1.00 40.14           H
ATOM   1227  HE2 PHE A  87      39.362  51.591  19.850  1.00 48.35           H
ATOM   1228  HZ  PHE A  87      39.344  53.496  21.426  1.00 44.14           H
ATOM   1229  N   VAL A  88      42.570  51.520  15.865  1.00 31.12           N
ATOM   1230  CA  VAL A  88      41.373  51.052  15.216  1.00 31.81           C
ATOM   1231  C   VAL A  88      40.996  49.779  15.952  1.00 35.75           C
ATOM   1232  O   VAL A  88      41.803  48.856  16.030  1.00 33.01           O
ATOM   1233  CB  VAL A  88      41.640  50.802  13.721  1.00 30.55           C
ATOM   1234  CG1 VAL A  88      40.355  50.266  13.086  1.00 26.83           C
ATOM   1235  CG2 VAL A  88      42.103  52.045  12.966  1.00 32.41           C
ATOM   1236  H   VAL A  88      43.286  50.830  16.044  1.00 37.34           H
ATOM   1237  HA  VAL A  88      40.577  51.784  15.319  1.00 38.17           H
ATOM   1238  HB  VAL A  88      42.423  50.056  13.628  1.00 36.65           H
ATOM   1239 HG11 VAL A  88      40.508  50.144  12.018  1.00 32.19           H
ATOM   1240 HG12 VAL A  88      40.097  49.297  13.512  1.00 32.19           H
ATOM   1241 HG13 VAL A  88      39.529  50.956  13.254  1.00 32.19           H
ATOM   1242 HG21 VAL A  88      42.239  51.810  11.910  1.00 38.89           H
ATOM   1243 HG22 VAL A  88      41.367  52.840  13.064  1.00 38.89           H
ATOM   1244 HG23 VAL A  88      43.059  52.384  13.362  1.00 38.89           H
ATOM   1245  N   SER A  89      39.782  49.727  16.495  1.00 29.38           N
ATOM   1246  CA  SER A  89      39.249  48.535  17.144  1.00 32.29           C
ATOM   1247  C   SER A  89      38.063  47.977  16.386  1.00 39.57           C
ATOM   1248  O   SER A  89      37.449  48.716  15.639  1.00 35.72           O
ATOM   1249  CB  SER A  89      38.876  48.832  18.597  1.00 35.36           C
ATOM   1250  OG  SER A  89      37.894  49.850  18.665  1.00 33.43           O
ATOM   1251  H   SER A  89      39.145  50.497  16.340  1.00 35.25           H
ATOM   1252  HA  SER A  89      40.019  47.784  17.147  1.00 38.75           H
ATOM   1253  HB2 SER A  89      38.497  47.928  19.073  1.00 42.44           H
ATOM   1254  HB3 SER A  89      39.764  49.162  19.132  1.00 42.44           H
ATOM   1255  HG  SER A  89      38.187  50.595  18.133  1.00 40.12           H
ATOM   1256  N   GLY A  90      37.712  46.710  16.601  1.00 35.18           N
ATOM   1257  CA  GLY A  90      36.482  46.137  16.062  1.00 47.30           C
ATOM   1258  C   GLY A  90      36.656  44.703  15.595  1.00 48.33           C
ATOM   1259  O   GLY A  90      37.731  44.114  15.722  1.00 45.02           O
ATOM   1260  H   GLY A  90      38.253  46.144  17.236  1.00 42.22           H
ATOM   1261  HA2 GLY A  90      35.718  46.155  16.835  1.00 56.76           H
ATOM   1262  HA3 GLY A  90      36.126  46.726  15.215  1.00 56.76           H
ATOM   1263  N   ASP A  91      35.591  44.175  14.990  1.00 50.81           N
ATOM   1264  CA  ASP A  91      35.667  43.036  14.090  1.00 56.09           C
ATOM   1265  C   ASP A  91      36.460  43.461  12.855  1.00 52.82           C
ATOM   1266  O   ASP A  91      36.134  44.437  12.193  1.00 51.56           O
ATOM   1267  CB  ASP A  91      34.272  42.516  13.703  1.00 57.44           C
ATOM   1268  CG  ASP A  91      33.412  42.001  14.870  1.00 72.66           C
ATOM   1269  OD1 ASP A  91      33.885  42.011  16.033  1.00 66.84           O
ATOM   1270  OD2 ASP A  91      32.287  41.549  14.561  1.00 74.14           O1-
ATOM   1271  H   ASP A  91      34.722  44.698  14.986  1.00 60.97           H
ATOM   1272  HA  ASP A  91      36.194  42.226  14.594  1.00 67.31           H
ATOM   1273  HB2 ASP A  91      33.710  43.296  13.187  1.00 68.93           H
ATOM   1274  HB3 ASP A  91      34.358  41.722  12.958  1.00 68.93           H
ATOM   1275  N   PHE A  92      37.550  42.768  12.553  1.00 51.69           N
ATOM   1276  CA  PHE A  92      38.437  43.159  11.467  1.00 59.32           C
ATOM   1277  C   PHE A  92      37.977  42.704  10.096  1.00 54.30           C
ATOM   1278  O   PHE A  92      38.529  43.167   9.099  1.00 54.76           O
ATOM   1279  CB  PHE A  92      39.856  42.736  11.831  1.00 65.38           C
ATOM   1280  CG  PHE A  92      40.482  43.603  12.912  1.00 61.20           C
ATOM   1281  CD1 PHE A  92      41.790  43.307  13.320  1.00 65.42           C
ATOM   1282  CD2 PHE A  92      39.824  44.738  13.446  1.00 64.78           C
ATOM   1283  CE1 PHE A  92      42.462  44.183  14.186  1.00 61.42           C
ATOM   1284  CE2 PHE A  92      40.490  45.615  14.299  1.00 62.00           C
ATOM   1285  CZ  PHE A  92      41.816  45.348  14.627  1.00 63.05           C
ATOM   1286  H   PHE A  92      37.816  41.981  13.126  1.00 62.03           H
ATOM   1287  HA  PHE A  92      38.434  44.244  11.372  1.00 71.19           H
ATOM   1288  HB2 PHE A  92      39.864  41.691  12.144  1.00 78.45           H
ATOM   1289  HB3 PHE A  92      40.481  42.814  10.941  1.00 78.45           H
ATOM   1290  HD1 PHE A  92      42.285  42.436  12.925  1.00 78.51           H
ATOM   1291  HD2 PHE A  92      38.809  45.000  13.194  1.00 77.73           H
ATOM   1292  HE1 PHE A  92      43.482  43.991  14.477  1.00 73.70           H
ATOM   1293  HE2 PHE A  92      39.999  46.508  14.661  1.00 74.41           H
ATOM   1294  HZ  PHE A  92      42.333  46.080  15.193  1.00 75.66           H
ATOM   1295  N   ASP A  93      36.945  41.863  10.056  1.00 49.51           N
ATOM   1296  CA  ASP A  93      36.218  41.565   8.835  1.00 59.04           C
ATOM   1297  C   ASP A  93      35.462  42.799   8.314  1.00 50.41           C
ATOM   1298  O   ASP A  93      35.176  42.853   7.119  1.00 51.19           O
ATOM   1299  CB  ASP A  93      35.314  40.345   9.067  1.00 59.70           C
ATOM   1300  CG  ASP A  93      36.065  39.058   9.451  1.00 66.17           C
ATOM   1301  OD1 ASP A  93      37.297  38.981   9.214  1.00 58.61           O
ATOM   1302  OD2 ASP A  93      35.384  38.143   9.965  1.00 61.15           O1-
ATOM   1303  H   ASP A  93      36.539  41.542  10.922  1.00 59.41           H
ATOM   1304  HA  ASP A  93      36.948  41.291   8.074  1.00 70.85           H
ATOM   1305  HB2 ASP A  93      34.539  40.558   9.805  1.00 71.63           H
ATOM   1306  HB3 ASP A  93      34.775  40.138   8.142  1.00 71.63           H
ATOM   1307  N   SER A  94      35.163  43.776   9.193  1.00 45.98           N
ATOM   1308  CA  SER A  94      34.507  45.035   8.831  1.00 45.26           C
ATOM   1309  C   SER A  94      35.444  46.050   8.151  1.00 43.00           C
ATOM   1310  O   SER A  94      34.989  47.087   7.684  1.00 43.85           O
ATOM   1311  CB  SER A  94      33.865  45.668  10.074  1.00 48.04           C
ATOM   1312  OG  SER A  94      34.863  46.312  10.830  1.00 42.45           O
ATOM   1313  H   SER A  94      35.407  43.656  10.166  1.00 55.18           H
ATOM   1314  HA  SER A  94      33.699  44.795   8.140  1.00 54.31           H
ATOM   1315  HB2 SER A  94      33.130  46.408   9.763  1.00 57.65           H
ATOM   1316  HB3 SER A  94      33.372  44.911  10.685  1.00 57.65           H
ATOM   1317  HG  SER A  94      35.255  45.666  11.427  1.00 50.94           H
ATOM   1318  N   ILE A  95      36.760  45.809   8.133  1.00 39.83           N
ATOM   1319  CA  ILE A  95      37.731  46.749   7.577  1.00 35.84           C
ATOM   1320  C   ILE A  95      38.216  46.146   6.263  1.00 36.59           C
ATOM   1321  O   ILE A  95      38.557  44.964   6.238  1.00 34.06           O
ATOM   1322  CB  ILE A  95      38.886  47.007   8.569  1.00 35.84           C
ATOM   1323  CG1 ILE A  95      38.355  47.413   9.963  1.00 40.77           C
ATOM   1324  CG2 ILE A  95      39.788  48.110   7.973  1.00 33.39           C
ATOM   1325  CD1 ILE A  95      39.440  47.476  11.044  1.00 41.27           C
ATOM   1326  H   ILE A  95      37.104  44.944   8.524  1.00 47.80           H
ATOM   1327  HA  ILE A  95      37.263  47.711   7.370  1.00 43.00           H
ATOM   1328  HB  ILE A  95      39.474  46.093   8.670  1.00 43.00           H
ATOM   1329 HG12 ILE A  95      37.865  48.381   9.879  1.00 48.93           H
ATOM   1330 HG13 ILE A  95      37.621  46.690  10.317  1.00 48.93           H
ATOM   1331 HG21 ILE A  95      40.620  48.330   8.637  1.00 40.07           H
ATOM   1332 HG22 ILE A  95      40.209  47.781   7.027  1.00 40.07           H
ATOM   1333 HG23 ILE A  95      39.209  49.019   7.805  1.00 40.07           H
ATOM   1334 HD11 ILE A  95      38.968  47.684  12.005  1.00 49.52           H
ATOM   1335 HD12 ILE A  95      39.962  46.521  11.102  1.00 49.52           H
ATOM   1336 HD13 ILE A  95      40.155  48.263  10.820  1.00 49.52           H
ATOM   1337  N   ARG A  96      38.285  46.944   5.186  1.00 30.64           N
ATOM   1338  CA  ARG A  96      38.766  46.421   3.910  1.00 32.72           C
ATOM   1339  C   ARG A  96      40.240  46.002   4.044  1.00 33.66           C
ATOM   1340  O   ARG A  96      40.983  46.627   4.803  1.00 30.80           O
ATOM   1341  CB  ARG A  96      38.609  47.437   2.787  1.00 29.71           C
ATOM   1342  CG  ARG A  96      37.142  47.835   2.535  1.00 30.65           C
ATOM   1343  CD  ARG A  96      36.965  48.307   1.092  1.00 28.30           C
ATOM   1344  NE  ARG A  96      37.910  49.370   0.746  1.00 28.99           N
ATOM   1345  CZ  ARG A  96      37.776  50.673   0.998  1.00 35.57           C
ATOM   1346  NH1 ARG A  96      36.688  51.176   1.570  1.00 34.18           N
ATOM   1347  NH2 ARG A  96      38.763  51.488   0.659  1.00 29.83           N1+
ATOM   1348  H   ARG A  96      38.010  47.915   5.251  1.00 36.77           H
ATOM   1349  HA  ARG A  96      38.154  45.558   3.659  1.00 39.26           H
ATOM   1350  HB2 ARG A  96      39.185  48.324   3.034  1.00 35.66           H
ATOM   1351  HB3 ARG A  96      39.011  47.002   1.876  1.00 35.66           H
ATOM   1352  HG2 ARG A  96      36.500  46.966   2.676  1.00 36.77           H
ATOM   1353  HG3 ARG A  96      36.827  48.607   3.232  1.00 36.77           H
ATOM   1354  HD2 ARG A  96      37.135  47.464   0.424  1.00 33.96           H
ATOM   1355  HD3 ARG A  96      35.942  48.652   0.946  1.00 33.96           H
ATOM   1356  HE  ARG A  96      38.785  49.075   0.336  1.00 34.79           H
ATOM   1357 HH11 ARG A  96      35.922  50.571   1.836  1.00 41.02           H
ATOM   1358 HH12 ARG A  96      36.609  52.174   1.718  1.00 41.02           H
ATOM   1359 HH21 ARG A  96      39.594  51.119   0.227  1.00 35.80           H
ATOM   1360 HH22 ARG A  96      38.661  52.481   0.823  1.00 35.80           H
ATOM   1361  N   PRO A  97      40.685  44.961   3.322  1.00 32.43           N
ATOM   1362  CA  PRO A  97      42.035  44.437   3.502  1.00 32.86           C
ATOM   1363  C   PRO A  97      43.143  45.476   3.281  1.00 29.20           C
ATOM   1364  O   PRO A  97      44.069  45.539   4.076  1.00 29.45           O
ATOM   1365  CB  PRO A  97      42.125  43.285   2.493  1.00 28.66           C
ATOM   1366  CG  PRO A  97      40.695  42.770   2.426  1.00 31.54           C
ATOM   1367  CD  PRO A  97      39.905  44.074   2.465  1.00 30.71           C
ATOM   1368  HA  PRO A  97      42.109  43.999   4.498  1.00 39.44           H
ATOM   1369  HB2 PRO A  97      42.380  43.711   1.520  1.00 34.39           H
ATOM   1370  HB3 PRO A  97      42.840  42.508   2.764  1.00 34.39           H
ATOM   1371  HG2 PRO A  97      40.496  42.255   1.488  1.00 37.85           H
ATOM   1372  HG3 PRO A  97      40.481  42.126   3.280  1.00 37.85           H
ATOM   1373  HD2 PRO A  97      39.832  44.499   1.464  1.00 36.85           H
ATOM   1374  HD3 PRO A  97      38.929  43.838   2.888  1.00 36.85           H
ATOM   1375  N   GLU A  98      43.045  46.332   2.268  1.00 28.17           N
ATOM   1376  CA  GLU A  98      44.043  47.344   1.973  1.00 33.02           C
ATOM   1377  C   GLU A  98      44.037  48.487   2.996  1.00 31.49           C
ATOM   1378  O   GLU A  98      45.080  49.083   3.257  1.00 29.00           O
ATOM   1379  CB  GLU A  98      43.918  47.811   0.513  1.00 29.00           C
ATOM   1380  CG  GLU A  98      42.833  48.841   0.164  1.00 30.52           C
ATOM   1381  CD  GLU A  98      41.395  48.327   0.113  1.00 32.88           C
ATOM   1382  OE1 GLU A  98      41.105  47.220   0.602  1.00 31.46           O
ATOM   1383  OE2 GLU A  98      40.564  49.103  -0.404  1.00 36.48           O1-
ATOM   1384  H   GLU A  98      42.262  46.253   1.632  1.00 33.80           H
ATOM   1385  HA  GLU A  98      45.016  46.855   2.053  1.00 39.63           H
ATOM   1386  HB2 GLU A  98      44.878  48.243   0.232  1.00 34.80           H
ATOM   1387  HB3 GLU A  98      43.775  46.935  -0.119  1.00 34.80           H
ATOM   1388  HG2 GLU A  98      42.876  49.691   0.844  1.00 36.62           H
ATOM   1389  HG3 GLU A  98      43.059  49.285  -0.804  1.00 36.62           H
ATOM   1390  N   VAL A  99      42.878  48.791   3.591  1.00 31.36           N
ATOM   1391  CA  VAL A  99      42.736  49.811   4.634  1.00 29.49           C
ATOM   1392  C   VAL A  99      43.441  49.325   5.903  1.00 27.23           C
ATOM   1393  O   VAL A  99      44.251  50.052   6.474  1.00 30.09           O
ATOM   1394  CB  VAL A  99      41.237  50.122   4.861  1.00 27.24           C
ATOM   1395  CG1 VAL A  99      41.064  51.146   5.994  1.00 30.44           C
ATOM   1396  CG2 VAL A  99      40.612  50.674   3.569  1.00 27.54           C
ATOM   1397  H   VAL A  99      42.056  48.252   3.357  1.00 37.63           H
ATOM   1398  HA  VAL A  99      43.221  50.726   4.293  1.00 35.38           H
ATOM   1399  HB  VAL A  99      40.713  49.210   5.140  1.00 32.69           H
ATOM   1400 HG11 VAL A  99      40.009  51.381   6.114  1.00 36.53           H
ATOM   1401 HG12 VAL A  99      41.428  50.736   6.934  1.00 36.53           H
ATOM   1402 HG13 VAL A  99      41.612  52.055   5.755  1.00 36.53           H
ATOM   1403 HG21 VAL A  99      39.553  50.880   3.721  1.00 33.05           H
ATOM   1404 HG22 VAL A  99      41.123  51.589   3.287  1.00 33.05           H
ATOM   1405 HG23 VAL A  99      40.709  49.964   2.749  1.00 33.05           H
ATOM   1406  N   LYS A 100      43.163  48.083   6.327  1.00 27.04           N
ATOM   1407  CA  LYS A 100      43.834  47.470   7.454  1.00 30.08           C
ATOM   1408  C   LYS A 100      45.344  47.388   7.215  1.00 31.79           C
ATOM   1409  O   LYS A 100      46.109  47.709   8.116  1.00 29.91           O
ATOM   1410  CB  LYS A 100      43.222  46.106   7.776  1.00 32.88           C
ATOM   1411  CG  LYS A 100      43.713  45.588   9.135  1.00 35.08           C
ATOM   1412  CD  LYS A 100      43.165  44.176   9.366  1.00 46.82           C
ATOM   1413  CE  LYS A 100      44.009  43.361  10.348  1.00 59.69           C
ATOM   1414  NZ  LYS A 100      43.452  41.998  10.471  1.00 66.35           N1+
ATOM   1415  H   LYS A 100      42.493  47.524   5.812  1.00 32.45           H
ATOM   1416  HA  LYS A 100      43.658  48.121   8.309  1.00 36.10           H
ATOM   1417  HB2 LYS A 100      42.136  46.204   7.828  1.00 39.45           H
ATOM   1418  HB3 LYS A 100      43.464  45.400   6.980  1.00 39.45           H
ATOM   1419  HG2 LYS A 100      44.801  45.577   9.176  1.00 42.09           H
ATOM   1420  HG3 LYS A 100      43.345  46.251   9.915  1.00 42.09           H
ATOM   1421  HD2 LYS A 100      42.148  44.257   9.753  1.00 56.18           H
ATOM   1422  HD3 LYS A 100      43.141  43.635   8.419  1.00 56.18           H
ATOM   1423  HE2 LYS A 100      45.044  43.311  10.003  1.00 71.63           H
ATOM   1424  HE3 LYS A 100      43.981  43.855  11.321  1.00 71.63           H
ATOM   1425  HZ1 LYS A 100      44.087  41.411  10.992  1.00 79.62           H
ATOM   1426  HZ2 LYS A 100      42.558  42.042  10.942  1.00 79.62           H
ATOM   1427  HZ3 LYS A 100      43.308  41.613   9.546  1.00 79.62           H
ATOM   1428  N   GLU A 101      45.768  47.015   6.007  1.00 30.93           N
ATOM   1429  CA  GLU A 101      47.178  46.925   5.662  1.00 31.13           C
ATOM   1430  C   GLU A 101      47.844  48.305   5.815  1.00 32.89           C
ATOM   1431  O   GLU A 101      48.938  48.399   6.367  1.00 30.79           O
ATOM   1432  CB  GLU A 101      47.316  46.351   4.229  1.00 34.72           C
ATOM   1433  CG  GLU A 101      48.532  45.450   4.056  1.00 46.19           C
ATOM   1434  CD  GLU A 101      48.480  44.719   2.711  1.00 33.29           C
ATOM   1435  OE1 GLU A 101      48.616  45.429   1.696  1.00 33.11           O
ATOM   1436  OE2 GLU A 101      48.344  43.480   2.721  1.00 39.15           O1-
ATOM   1437  H   GLU A 101      45.088  46.761   5.303  1.00 37.11           H
ATOM   1438  HA  GLU A 101      47.641  46.229   6.362  1.00 37.36           H
ATOM   1439  HB2 GLU A 101      46.454  45.744   3.980  1.00 41.66           H
ATOM   1440  HB3 GLU A 101      47.370  47.171   3.512  1.00 41.66           H
ATOM   1441  HG2 GLU A 101      49.388  46.119   4.063  1.00 55.42           H
ATOM   1442  HG3 GLU A 101      48.576  44.729   4.872  1.00 55.42           H
ATOM   1443  N   TYR A 102      47.187  49.379   5.358  1.00 30.42           N
ATOM   1444  CA  TYR A 102      47.742  50.722   5.406  1.00 31.77           C
ATOM   1445  C   TYR A 102      47.930  51.241   6.842  1.00 36.63           C
ATOM   1446  O   TYR A 102      49.020  51.690   7.194  1.00 33.81           O
ATOM   1447  CB  TYR A 102      46.873  51.661   4.583  1.00 30.89           C
ATOM   1448  CG  TYR A 102      47.382  53.076   4.642  1.00 34.88           C
ATOM   1449  CD1 TYR A 102      48.416  53.487   3.781  1.00 39.91           C
ATOM   1450  CD2 TYR A 102      46.872  53.954   5.616  1.00 32.53           C
ATOM   1451  CE1 TYR A 102      48.957  54.777   3.915  1.00 43.72           C
ATOM   1452  CE2 TYR A 102      47.416  55.241   5.759  1.00 32.36           C
ATOM   1453  CZ  TYR A 102      48.476  55.648   4.922  1.00 40.59           C
ATOM   1454  OH  TYR A 102      49.070  56.851   5.131  1.00 41.31           O
ATOM   1455  H   TYR A 102      46.263  49.266   4.960  1.00 36.50           H
ATOM   1456  HA  TYR A 102      48.722  50.692   4.934  1.00 38.12           H
ATOM   1457  HB2 TYR A 102      46.864  51.322   3.550  1.00 37.07           H
ATOM   1458  HB3 TYR A 102      45.850  51.633   4.964  1.00 37.07           H
ATOM   1459  HD1 TYR A 102      48.802  52.816   3.026  1.00 47.89           H
ATOM   1460  HD2 TYR A 102      46.077  53.632   6.272  1.00 39.04           H
ATOM   1461  HE1 TYR A 102      49.747  55.101   3.252  1.00 52.46           H
ATOM   1462  HE2 TYR A 102      47.037  55.908   6.519  1.00 38.83           H
ATOM   1463  HH  TYR A 102      48.534  57.443   5.663  1.00 49.57           H
ATOM   1464  N   TYR A 103      46.877  51.198   7.670  1.00 34.37           N
ATOM   1465  CA  TYR A 103      46.965  51.666   9.048  1.00 32.89           C
ATOM   1466  C   TYR A 103      47.919  50.806   9.884  1.00 33.66           C
ATOM   1467  O   TYR A 103      48.664  51.347  10.702  1.00 35.83           O
ATOM   1468  CB  TYR A 103      45.564  51.783   9.653  1.00 26.49           C
ATOM   1469  CG  TYR A 103      44.740  52.885   9.013  1.00 26.93           C
ATOM   1470  CD1 TYR A 103      43.433  52.600   8.590  1.00 26.59           C
ATOM   1471  CD2 TYR A 103      45.251  54.193   8.871  1.00 33.31           C
ATOM   1472  CE1 TYR A 103      42.653  53.607   8.003  1.00 30.42           C
ATOM   1473  CE2 TYR A 103      44.478  55.205   8.272  1.00 32.61           C
ATOM   1474  CZ  TYR A 103      43.166  54.908   7.835  1.00 31.77           C
ATOM   1475  OH  TYR A 103      42.395  55.855   7.241  1.00 34.34           O
ATOM   1476  H   TYR A 103      45.989  50.846   7.337  1.00 41.25           H
ATOM   1477  HA  TYR A 103      47.404  52.662   9.029  1.00 39.46           H
ATOM   1478  HB2 TYR A 103      45.052  50.825   9.560  1.00 31.79           H
ATOM   1479  HB3 TYR A 103      45.651  52.003  10.714  1.00 31.79           H
ATOM   1480  HD1 TYR A 103      43.024  51.607   8.709  1.00 31.91           H
ATOM   1481  HD2 TYR A 103      46.244  54.432   9.216  1.00 39.97           H
ATOM   1482  HE1 TYR A 103      41.652  53.384   7.673  1.00 36.51           H
ATOM   1483  HE2 TYR A 103      44.883  56.199   8.146  1.00 39.13           H
ATOM   1484  HH  TYR A 103      41.513  55.538   7.032  1.00 41.21           H
ATOM   1485  N   THR A 104      47.960  49.497   9.626  1.00 32.70           N
ATOM   1486  CA  THR A 104      48.953  48.636  10.232  1.00 32.05           C
ATOM   1487  C   THR A 104      50.385  49.081   9.902  1.00 35.47           C
ATOM   1488  O   THR A 104      51.169  49.265  10.832  1.00 35.88           O
ATOM   1489  CB  THR A 104      48.710  47.168   9.905  1.00 37.97           C
ATOM   1490  OG1 THR A 104      47.432  46.799  10.342  1.00 35.57           O
ATOM   1491  CG2 THR A 104      49.709  46.268  10.634  1.00 36.01           C
ATOM   1492  H   THR A 104      47.347  49.108   8.923  1.00 39.24           H
ATOM   1493  HA  THR A 104      48.806  48.745  11.308  1.00 38.46           H
ATOM   1494  HB  THR A 104      48.786  47.010   8.829  1.00 45.56           H
ATOM   1495  HG1 THR A 104      46.789  47.247   9.782  1.00 42.68           H
ATOM   1496 HG21 THR A 104      49.472  45.223  10.429  1.00 43.21           H
ATOM   1497 HG22 THR A 104      50.725  46.471  10.297  1.00 43.21           H
ATOM   1498 HG23 THR A 104      49.636  46.428  11.709  1.00 43.21           H
ATOM   1499  N   LYS A 105      50.752  49.263   8.625  1.00 41.61           N
ATOM   1500  CA  LYS A 105      52.144  49.594   8.289  1.00 40.08           C
ATOM   1501  C   LYS A 105      52.528  50.994   8.792  1.00 42.52           C
ATOM   1502  O   LYS A 105      53.700  51.227   9.091  1.00 41.16           O
ATOM   1503  CB  LYS A 105      52.464  49.358   6.797  1.00 42.35           C
ATOM   1504  CG  LYS A 105      51.835  50.413   5.888  1.00 44.59           C
ATOM   1505  CD  LYS A 105      52.175  50.222   4.401  1.00 52.54           C
ATOM   1506  CE  LYS A 105      51.633  51.432   3.628  1.00 49.12           C
ATOM   1507  NZ  LYS A 105      51.772  51.297   2.165  1.00 43.68           N1+
ATOM   1508  H   LYS A 105      50.072  49.167   7.880  1.00 49.93           H
ATOM   1509  HA  LYS A 105      52.769  48.886   8.837  1.00 48.10           H
ATOM   1510  HB2 LYS A 105      53.547  49.402   6.665  1.00 50.82           H
ATOM   1511  HB3 LYS A 105      52.130  48.363   6.499  1.00 50.82           H
ATOM   1512  HG2 LYS A 105      50.757  50.353   5.998  1.00 53.50           H
ATOM   1513  HG3 LYS A 105      52.170  51.405   6.191  1.00 53.50           H
ATOM   1514  HD2 LYS A 105      53.256  50.160   4.271  1.00 63.05           H
ATOM   1515  HD3 LYS A 105      51.708  49.308   4.032  1.00 63.05           H
ATOM   1516  HE2 LYS A 105      50.569  51.511   3.858  1.00 58.94           H
ATOM   1517  HE3 LYS A 105      52.121  52.348   3.967  1.00 58.94           H
ATOM   1518  HZ1 LYS A 105      51.984  52.218   1.784  1.00 52.41           H
ATOM   1519  HZ2 LYS A 105      52.524  50.664   1.940  1.00 52.41           H
ATOM   1520  HZ3 LYS A 105      50.899  50.965   1.775  1.00 52.41           H
ATOM   1521  N   LYS A 106      51.554  51.909   8.917  1.00 34.89           N
ATOM   1522  CA  LYS A 106      51.760  53.257   9.428  1.00 34.84           C
ATOM   1523  C   LYS A 106      51.801  53.340  10.957  1.00 34.13           C
ATOM   1524  O   LYS A 106      51.950  54.434  11.495  1.00 40.46           O
ATOM   1525  CB  LYS A 106      50.758  54.227   8.777  1.00 38.83           C
ATOM   1526  CG  LYS A 106      50.994  54.445   7.270  1.00 42.35           C
ATOM   1527  CD  LYS A 106      52.278  55.240   6.963  1.00 45.97           C
ATOM   1528  CE  LYS A 106      52.791  55.023   5.542  1.00 47.97           C
ATOM   1529  NZ  LYS A 106      52.186  55.964   4.588  1.00 62.26           N1+
ATOM   1530  H   LYS A 106      50.613  51.653   8.647  1.00 41.87           H
ATOM   1531  HA  LYS A 106      52.756  53.571   9.127  1.00 41.81           H
ATOM   1532  HB2 LYS A 106      49.738  53.878   8.949  1.00 46.60           H
ATOM   1533  HB3 LYS A 106      50.859  55.200   9.254  1.00 46.60           H
ATOM   1534  HG2 LYS A 106      51.003  53.491   6.744  1.00 50.82           H
ATOM   1535  HG3 LYS A 106      50.152  55.023   6.900  1.00 50.82           H
ATOM   1536  HD2 LYS A 106      52.068  56.301   7.104  1.00 55.16           H
ATOM   1537  HD3 LYS A 106      53.078  54.980   7.651  1.00 55.16           H
ATOM   1538  HE2 LYS A 106      53.870  55.186   5.547  1.00 57.57           H
ATOM   1539  HE3 LYS A 106      52.594  53.999   5.222  1.00 57.57           H
ATOM   1540  HZ1 LYS A 106      52.415  55.693   3.637  1.00 74.71           H
ATOM   1541  HZ2 LYS A 106      51.179  55.989   4.675  1.00 74.71           H
ATOM   1542  HZ3 LYS A 106      52.558  56.895   4.732  1.00 74.71           H
ATOM   1543  N   GLY A 107      51.730  52.203  11.653  1.00 34.78           N
ATOM   1544  CA  GLY A 107      51.971  52.101  13.094  1.00 38.91           C
ATOM   1545  C   GLY A 107      50.740  52.359  13.972  1.00 42.69           C
ATOM   1546  O   GLY A 107      50.912  52.504  15.182  1.00 38.75           O
ATOM   1547  H   GLY A 107      51.572  51.345  11.143  1.00 41.73           H
ATOM   1548  HA2 GLY A 107      52.331  51.096  13.312  1.00 46.70           H
ATOM   1549  HA3 GLY A 107      52.736  52.825  13.375  1.00 46.70           H
ATOM   1550  N   CYS A 108      49.524  52.393  13.394  1.00 42.02           N
ATOM   1551  CA  CYS A 108      48.272  52.437  14.152  1.00 36.20           C
ATOM   1552  C   CYS A 108      48.097  51.126  14.906  1.00 36.89           C
ATOM   1553  O   CYS A 108      48.405  50.057  14.393  1.00 40.34           O
ATOM   1554  CB  CYS A 108      47.074  52.623  13.215  1.00 31.17           C
ATOM   1555  SG  CYS A 108      47.237  54.043  12.127  1.00 35.69           S
ATOM   1556  H   CYS A 108      49.451  52.309  12.389  1.00 50.43           H
ATOM   1557  HA  CYS A 108      48.290  53.268  14.857  1.00 43.44           H
ATOM   1558  HB2 CYS A 108      46.966  51.725  12.607  1.00 37.40           H
ATOM   1559  HB3 CYS A 108      46.168  52.738  13.813  1.00 37.40           H
ATOM   1560  HG  CYS A 108      47.016  54.953  13.078  1.00 42.83           H
ATOM   1561  N   ASP A 109      47.574  51.186  16.124  1.00 35.28           N
ATOM   1562  CA  ASP A 109      47.318  50.001  16.900  1.00 34.34           C
ATOM   1563  C   ASP A 109      45.974  49.385  16.453  1.00 40.69           C
ATOM   1564  O   ASP A 109      44.915  49.983  16.621  1.00 38.68           O
ATOM   1565  CB  ASP A 109      47.352  50.421  18.370  1.00 39.17           C
ATOM   1566  CG  ASP A 109      47.349  49.255  19.343  1.00 45.80           C
ATOM   1567  OD1 ASP A 109      47.566  48.097  18.922  1.00 51.88           O
ATOM   1568  OD2 ASP A 109      47.147  49.551  20.536  1.00 48.60           O1-
ATOM   1569  H   ASP A 109      47.321  52.079  16.523  1.00 42.33           H
ATOM   1570  HA  ASP A 109      48.125  49.288  16.729  1.00 41.20           H
ATOM   1571  HB2 ASP A 109      48.260  50.995  18.564  1.00 47.00           H
ATOM   1572  HB3 ASP A 109      46.540  51.106  18.616  1.00 47.00           H
ATOM   1573  N   LEU A 110      46.017  48.183  15.875  1.00 37.68           N
ATOM   1574  CA  LEU A 110      44.858  47.416  15.425  1.00 42.83           C
ATOM   1575  C   LEU A 110      44.473  46.414  16.515  1.00 42.62           C
ATOM   1576  O   LEU A 110      45.163  45.419  16.726  1.00 45.37           O
ATOM   1577  CB  LEU A 110      45.161  46.753  14.057  1.00 35.41           C
ATOM   1578  CG  LEU A 110      44.789  47.562  12.792  1.00 37.92           C
ATOM   1579  CD1 LEU A 110      43.268  47.569  12.578  1.00 42.79           C
ATOM   1580  CD2 LEU A 110      45.357  48.992  12.781  1.00 35.47           C
ATOM   1581  H   LEU A 110      46.919  47.754  15.734  1.00 45.22           H
ATOM   1582  HA  LEU A 110      44.027  48.102  15.283  1.00 51.39           H
ATOM   1583  HB2 LEU A 110      46.230  46.541  14.010  1.00 42.49           H
ATOM   1584  HB3 LEU A 110      44.661  45.791  13.999  1.00 42.49           H
ATOM   1585  HG  LEU A 110      45.221  47.035  11.943  1.00 45.50           H
ATOM   1586 HD11 LEU A 110      43.008  48.226  11.748  1.00 51.35           H
ATOM   1587 HD12 LEU A 110      42.934  46.559  12.341  1.00 51.35           H
ATOM   1588 HD13 LEU A 110      42.748  47.900  13.474  1.00 51.35           H
ATOM   1589 HD21 LEU A 110      45.175  49.447  11.808  1.00 42.57           H
ATOM   1590 HD22 LEU A 110      44.891  49.606  13.551  1.00 42.57           H
ATOM   1591 HD23 LEU A 110      46.432  48.956  12.948  1.00 42.57           H
ATOM   1592  N   ILE A 111      43.360  46.681  17.212  1.00 40.59           N
ATOM   1593  CA  ILE A 111      42.883  45.927  18.372  1.00 38.35           C
ATOM   1594  C   ILE A 111      41.599  45.158  18.028  1.00 49.16           C
ATOM   1595  O   ILE A 111      40.536  45.750  17.862  1.00 43.70           O
ATOM   1596  CB  ILE A 111      42.679  46.904  19.548  1.00 36.98           C
ATOM   1597  CG1 ILE A 111      43.982  47.680  19.869  1.00 42.67           C
ATOM   1598  CG2 ILE A 111      42.125  46.154  20.771  1.00 43.23           C
ATOM   1599  CD1 ILE A 111      43.754  48.875  20.794  1.00 44.48           C
ATOM   1600  H   ILE A 111      42.829  47.502  16.958  1.00 48.71           H
ATOM   1601  HA  ILE A 111      43.645  45.205  18.669  1.00 46.02           H
ATOM   1602  HB  ILE A 111      41.926  47.634  19.245  1.00 44.38           H
ATOM   1603 HG12 ILE A 111      44.711  47.005  20.317  1.00 51.20           H
ATOM   1604 HG13 ILE A 111      44.421  48.088  18.960  1.00 51.20           H
ATOM   1605 HG21 ILE A 111      41.964  46.838  21.602  1.00 51.87           H
ATOM   1606 HG22 ILE A 111      41.163  45.697  20.541  1.00 51.87           H
ATOM   1607 HG23 ILE A 111      42.823  45.373  21.075  1.00 51.87           H
ATOM   1608 HD11 ILE A 111      44.693  49.393  20.966  1.00 53.37           H
ATOM   1609 HD12 ILE A 111      43.064  49.569  20.318  1.00 53.37           H
ATOM   1610 HD13 ILE A 111      43.362  48.549  21.755  1.00 53.37           H
ATOM   1611  N   SER A 112      41.673  43.827  17.971  1.00 42.18           N
ATOM   1612  CA  SER A 112      40.502  42.981  17.757  1.00 46.97           C
ATOM   1613  C   SER A 112      39.603  42.997  19.004  1.00 52.18           C
ATOM   1614  O   SER A 112      40.092  42.834  20.125  1.00 44.64           O
ATOM   1615  CB  SER A 112      40.988  41.564  17.422  1.00 53.42           C
ATOM   1616  OG  SER A 112      39.906  40.682  17.244  1.00 55.26           O
ATOM   1617  H   SER A 112      42.560  43.376  18.123  1.00 50.62           H
ATOM   1618  HA  SER A 112      39.950  43.360  16.895  1.00 56.37           H
ATOM   1619  HB2 SER A 112      41.565  41.599  16.498  1.00 64.11           H
ATOM   1620  HB3 SER A 112      41.623  41.192  18.227  1.00 64.11           H
ATOM   1621  HG  SER A 112      40.228  39.874  16.837  1.00 66.32           H
ATOM   1622  N   THR A 113      38.289  43.175  18.802  1.00 50.33           N
ATOM   1623  CA  THR A 113      37.285  43.144  19.869  1.00 55.28           C
ATOM   1624  C   THR A 113      36.164  42.185  19.413  1.00 58.77           C
ATOM   1625  O   THR A 113      35.195  42.638  18.811  1.00 61.28           O
ATOM   1626  CB  THR A 113      36.786  44.574  20.213  1.00 53.26           C
ATOM   1627  OG1 THR A 113      36.220  45.215  19.098  1.00 47.10           O
ATOM   1628  CG2 THR A 113      37.876  45.519  20.743  1.00 47.01           C
ATOM   1629  H   THR A 113      37.954  43.338  17.861  1.00 60.39           H
ATOM   1630  HA  THR A 113      37.730  42.730  20.774  1.00 66.34           H
ATOM   1631  HB  THR A 113      36.018  44.484  20.980  1.00 63.91           H
ATOM   1632  HG1 THR A 113      35.545  44.647  18.709  1.00 56.53           H
ATOM   1633 HG21 THR A 113      37.435  46.490  20.969  1.00 56.41           H
ATOM   1634 HG22 THR A 113      38.326  45.106  21.643  1.00 56.41           H
ATOM   1635 HG23 THR A 113      38.641  45.672  19.983  1.00 56.41           H
ATOM   1636  N   PRO A 114      36.272  40.860  19.670  1.00 63.98           N
ATOM   1637  CA  PRO A 114      35.352  39.867  19.081  1.00 64.04           C
ATOM   1638  C   PRO A 114      33.941  39.729  19.692  1.00 65.45           C
ATOM   1639  O   PRO A 114      33.084  39.111  19.060  1.00 64.70           O
ATOM   1640  CB  PRO A 114      36.071  38.520  19.292  1.00 63.98           C
ATOM   1641  CG  PRO A 114      37.546  38.889  19.370  1.00 61.86           C
ATOM   1642  CD  PRO A 114      37.483  40.199  20.147  1.00 61.35           C
ATOM   1643  HA  PRO A 114      35.306  40.019  18.000  1.00 76.85           H
ATOM   1644  HB2 PRO A 114      35.780  38.144  20.276  1.00 76.78           H
ATOM   1645  HB3 PRO A 114      35.858  37.765  18.536  1.00 76.78           H
ATOM   1646  HG2 PRO A 114      38.109  38.155  19.946  1.00 74.24           H
ATOM   1647  HG3 PRO A 114      37.963  39.005  18.369  1.00 74.24           H
ATOM   1648  HD2 PRO A 114      37.409  40.017  21.220  1.00 73.62           H
ATOM   1649  HD3 PRO A 114      38.389  40.750  19.903  1.00 73.62           H
ATOM   1650  N   ASP A 115      33.730  40.217  20.926  1.00 61.74           N
ATOM   1651  CA  ASP A 115      32.541  39.981  21.757  1.00 63.11           C
ATOM   1652  C   ASP A 115      31.197  40.247  21.041  1.00 67.41           C
ATOM   1653  O   ASP A 115      30.858  41.389  20.741  1.00 62.67           O
ATOM   1654  CB  ASP A 115      32.701  40.818  23.037  1.00 67.32           C
ATOM   1655  CG  ASP A 115      31.526  40.842  24.018  1.00 68.01           C
ATOM   1656  OD1 ASP A 115      30.569  40.056  23.848  1.00 64.55           O
ATOM   1657  OD2 ASP A 115      31.621  41.651  24.966  1.00 67.22           O1-
ATOM   1658  H   ASP A 115      34.497  40.693  21.372  1.00 74.09           H
ATOM   1659  HA  ASP A 115      32.566  38.931  22.053  1.00 75.73           H
ATOM   1660  HB2 ASP A 115      33.568  40.450  23.587  1.00 80.78           H
ATOM   1661  HB3 ASP A 115      32.971  41.843  22.799  1.00 80.78           H
ATOM   1662  N   GLN A 116      30.431  39.169  20.813  1.00 63.98           N
ATOM   1663  CA  GLN A 116      29.243  39.137  19.964  1.00 59.40           C
ATOM   1664  C   GLN A 116      27.936  39.526  20.723  1.00 57.84           C
ATOM   1665  O   GLN A 116      26.827  39.555  20.195  1.00 54.59           O
ATOM   1666  CB  GLN A 116      29.094  37.725  19.351  1.00 71.24           C
ATOM   1667  CG  GLN A 116      28.239  37.699  18.082  1.00 72.04           C
ATOM   1668  CD  GLN A 116      28.939  38.366  16.913  1.00 69.24           C
ATOM   1669  OE1 GLN A 116      29.969  39.013  17.000  1.00 66.99           O
ATOM   1670  NE2 GLN A 116      28.298  38.241  15.678  1.00 65.00           N
ATOM   1671  H   GLN A 116      30.798  38.302  21.127  1.00 76.77           H
ATOM   1672  HA  GLN A 116      29.342  39.892  19.127  1.00 71.28           H
ATOM   1673  HB2 GLN A 116      30.110  37.339  19.102  1.00 85.49           H
ATOM   1674  HB3 GLN A 116      28.668  37.023  20.097  1.00 85.49           H
ATOM   1675  HG2 GLN A 116      27.982  36.647  17.833  1.00 86.45           H
ATOM   1676  HG3 GLN A 116      27.262  38.211  18.276  1.00 86.45           H
ATOM   1677 HE21 GLN A 116      27.456  37.722  15.515  1.00 78.00           H
ATOM   1678 HE22 GLN A 116      28.710  38.688  14.866  1.00 78.00           H
ATOM   1679  N   ASP A 117      28.109  39.993  22.026  1.00 52.81           N
ATOM   1680  CA  ASP A 117      27.002  40.563  22.809  1.00 51.79           C
ATOM   1681  C   ASP A 117      27.109  42.105  22.836  1.00 50.68           C
ATOM   1682  O   ASP A 117      26.246  42.799  23.351  1.00 47.96           O
ATOM   1683  CB  ASP A 117      27.005  40.091  24.254  1.00 58.70           C
ATOM   1684  CG  ASP A 117      26.239  38.721  24.507  1.00 64.52           C
ATOM   1685  OD1 ASP A 117      26.225  38.410  25.701  1.00 70.66           O
ATOM   1686  OD2 ASP A 117      25.734  38.143  23.525  1.00 53.60           O1-
ATOM   1687  H   ASP A 117      28.910  39.675  22.582  1.00 63.37           H
ATOM   1688  HA  ASP A 117      26.013  40.303  22.325  1.00 62.14           H
ATOM   1689  HB2 ASP A 117      28.013  39.948  24.659  1.00 70.44           H
ATOM   1690  HB3 ASP A 117      26.489  40.815  24.909  1.00 70.44           H
ATOM   1691  N   HIS A 118      28.312  42.713  22.418  1.00 46.32           N
ATOM   1692  CA  HIS A 118      28.386  44.184  22.444  1.00 50.03           C
ATOM   1693  C   HIS A 118      28.802  44.692  21.045  1.00 44.03           C
ATOM   1694  O   HIS A 118      29.427  44.014  20.244  1.00 36.72           O
ATOM   1695  CB  HIS A 118      29.411  44.670  23.499  1.00 52.84           C
ATOM   1696  CG  HIS A 118      28.959  44.349  24.869  1.00 50.28           C
ATOM   1697  ND1 HIS A 118      29.033  43.037  25.391  1.00 56.42           N1+
ATOM   1698  CD2 HIS A 118      28.367  45.132  25.856  1.00 54.53           C
ATOM   1699  CE1 HIS A 118      28.454  43.015  26.643  1.00 56.97           C
ATOM   1700  NE2 HIS A 118      28.046  44.297  26.937  1.00 58.04           N
ATOM   1701  H   HIS A 118      28.902  42.261  21.706  1.00 55.58           H
ATOM   1702  HA  HIS A 118      27.368  44.582  22.715  1.00 60.04           H
ATOM   1703  HB2 HIS A 118      29.597  45.762  23.381  1.00 63.41           H
ATOM   1704  HB3 HIS A 118      30.401  44.196  23.296  1.00 63.41           H
ATOM   1705  HD1 HIS A 118      29.386  42.221  24.876  1.00 67.70           H
ATOM   1706  HD2 HIS A 118      28.125  46.184  25.830  1.00 65.44           H
ATOM   1707  HE1 HIS A 118      28.323  42.122  27.270  1.00 68.36           H
ATOM   1708  HE2 HIS A 118      27.558  44.591  27.776  1.00 69.65           H
ATOM   1709  N   THR A 119      28.339  45.961  20.745  1.00 35.45           N
ATOM   1710  CA  THR A 119      28.752  46.582  19.478  1.00 36.44           C
ATOM   1711  C   THR A 119      30.196  47.086  19.543  1.00 32.20           C
ATOM   1712  O   THR A 119      30.769  47.323  20.585  1.00 30.56           O
ATOM   1713  CB  THR A 119      27.797  47.776  19.172  1.00 39.64           C
ATOM   1714  OG1 THR A 119      28.018  48.759  20.182  1.00 34.23           O
ATOM   1715  CG2 THR A 119      26.361  47.305  19.087  1.00 34.96           C
ATOM   1716  H   THR A 119      28.019  46.607  21.470  1.00 42.54           H
ATOM   1717  HA  THR A 119      28.658  45.818  18.640  1.00 43.73           H
ATOM   1718  HB  THR A 119      28.115  48.284  18.231  1.00 47.56           H
ATOM   1719  HG1 THR A 119      27.532  49.428  20.034  1.00 41.08           H
ATOM   1720 HG21 THR A 119      25.738  48.053  18.578  1.00 41.96           H
ATOM   1721 HG22 THR A 119      26.257  46.399  18.452  1.00 41.96           H
ATOM   1722 HG23 THR A 119      25.904  47.074  20.056  1.00 41.96           H
ATOM   1723  N   ASP A 120      30.730  47.256  18.325  1.00 28.88           N
ATOM   1724  CA  ASP A 120      32.048  47.815  18.117  1.00 32.51           C
ATOM   1725  C   ASP A 120      32.196  49.212  18.706  1.00 31.87           C
ATOM   1726  O   ASP A 120      33.271  49.537  19.192  1.00 29.25           O
ATOM   1727  CB  ASP A 120      32.517  47.690  16.662  1.00 41.58           C
ATOM   1728  CG  ASP A 120      32.956  46.265  16.267  1.00 43.29           C
ATOM   1729  OD1 ASP A 120      33.170  45.428  17.165  1.00 48.24           O
ATOM   1730  OD2 ASP A 120      33.176  46.040  15.063  1.00 50.14           O1-
ATOM   1731  H   ASP A 120      30.183  47.027  17.504  1.00 34.66           H
ATOM   1732  HA  ASP A 120      32.716  47.196  18.715  1.00 39.02           H
ATOM   1733  HB2 ASP A 120      31.755  48.043  15.967  1.00 49.90           H
ATOM   1734  HB3 ASP A 120      33.366  48.350  16.496  1.00 49.90           H
ATOM   1735  N   PHE A 121      31.136  50.020  18.727  1.00 28.09           N
ATOM   1736  CA  PHE A 121      31.166  51.328  19.371  1.00 23.67           C
ATOM   1737  C   PHE A 121      31.402  51.199  20.880  1.00 25.08           C
ATOM   1738  O   PHE A 121      32.318  51.832  21.404  1.00 29.36           O
ATOM   1739  CB  PHE A 121      29.860  52.049  19.039  1.00 32.69           C
ATOM   1740  CG  PHE A 121      29.638  53.404  19.679  1.00 28.31           C
ATOM   1741  CD1 PHE A 121      28.319  53.875  19.808  1.00 29.03           C
ATOM   1742  CD2 PHE A 121      30.704  54.222  20.094  1.00 26.96           C
ATOM   1743  CE1 PHE A 121      28.067  55.119  20.403  1.00 26.21           C
ATOM   1744  CE2 PHE A 121      30.451  55.480  20.661  1.00 27.16           C
ATOM   1745  CZ  PHE A 121      29.134  55.921  20.842  1.00 27.42           C
ATOM   1746  H   PHE A 121      30.265  49.708  18.318  1.00 33.71           H
ATOM   1747  HA  PHE A 121      31.986  51.906  18.941  1.00 28.40           H
ATOM   1748  HB2 PHE A 121      29.799  52.179  17.958  1.00 39.23           H
ATOM   1749  HB3 PHE A 121      29.034  51.401  19.332  1.00 39.23           H
ATOM   1750  HD1 PHE A 121      27.495  53.269  19.465  1.00 34.84           H
ATOM   1751  HD2 PHE A 121      31.728  53.911  19.952  1.00 32.35           H
ATOM   1752  HE1 PHE A 121      27.049  55.458  20.510  1.00 31.45           H
ATOM   1753  HE2 PHE A 121      31.275  56.109  20.962  1.00 32.59           H
ATOM   1754  HZ  PHE A 121      28.941  56.887  21.286  1.00 32.91           H
ATOM   1755  N   THR A 122      30.608  50.371  21.573  1.00 29.87           N
ATOM   1756  CA  THR A 122      30.779  50.116  22.995  1.00 28.95           C
ATOM   1757  C   THR A 122      32.190  49.613  23.283  1.00 30.04           C
ATOM   1758  O   THR A 122      32.854  50.118  24.187  1.00 27.58           O
ATOM   1759  CB  THR A 122      29.734  49.109  23.505  1.00 33.68           C
ATOM   1760  OG1 THR A 122      28.446  49.669  23.400  1.00 33.87           O
ATOM   1761  CG2 THR A 122      29.952  48.749  24.976  1.00 32.80           C
ATOM   1762  H   THR A 122      29.880  49.865  21.088  1.00 35.84           H
ATOM   1763  HA  THR A 122      30.619  51.064  23.510  1.00 34.74           H
ATOM   1764  HB  THR A 122      29.773  48.197  22.909  1.00 40.41           H
ATOM   1765  HG1 THR A 122      27.807  48.945  23.369  1.00 40.64           H
ATOM   1766 HG21 THR A 122      29.133  48.114  25.307  1.00 39.36           H
ATOM   1767 HG22 THR A 122      30.891  48.216  25.116  1.00 39.36           H
ATOM   1768 HG23 THR A 122      29.941  49.659  25.570  1.00 39.36           H
ATOM   1769  N   LYS A 123      32.645  48.613  22.519  1.00 27.90           N
ATOM   1770  CA  LYS A 123      33.978  48.028  22.693  1.00 30.11           C
ATOM   1771  C   LYS A 123      35.079  49.053  22.432  1.00 32.38           C
ATOM   1772  O   LYS A 123      36.100  49.067  23.123  1.00 33.54           O
ATOM   1773  CB  LYS A 123      34.107  46.762  21.832  1.00 32.13           C
ATOM   1774  CG  LYS A 123      33.376  45.553  22.451  1.00 40.29           C
ATOM   1775  CD  LYS A 123      32.528  44.695  21.499  1.00 51.25           C
ATOM   1776  CE  LYS A 123      33.140  44.391  20.133  1.00 53.17           C
ATOM   1777  NZ  LYS A 123      32.249  43.567  19.288  1.00 47.73           N1+
ATOM   1778  H   LYS A 123      32.049  48.240  21.792  1.00 33.48           H
ATOM   1779  HA  LYS A 123      34.093  47.735  23.735  1.00 36.13           H
ATOM   1780  HB2 LYS A 123      33.762  46.969  20.820  1.00 38.56           H
ATOM   1781  HB3 LYS A 123      35.165  46.506  21.778  1.00 38.56           H
ATOM   1782  HG2 LYS A 123      34.102  44.914  22.955  1.00 48.35           H
ATOM   1783  HG3 LYS A 123      32.693  45.913  23.221  1.00 48.35           H
ATOM   1784  HD2 LYS A 123      32.331  43.744  21.987  1.00 61.50           H
ATOM   1785  HD3 LYS A 123      31.566  45.173  21.358  1.00 61.50           H
ATOM   1786  HE2 LYS A 123      33.373  45.320  19.611  1.00 63.80           H
ATOM   1787  HE3 LYS A 123      34.067  43.846  20.303  1.00 63.80           H
ATOM   1788  HZ1 LYS A 123      32.646  43.483  18.356  1.00 57.28           H
ATOM   1789  HZ2 LYS A 123      32.113  42.647  19.682  1.00 57.28           H
ATOM   1790  HZ3 LYS A 123      31.346  44.016  19.197  1.00 57.28           H
ATOM   1791  N   CYS A 124      34.860  49.950  21.473  1.00 28.73           N
ATOM   1792  CA  CYS A 124      35.786  51.024  21.148  1.00 28.95           C
ATOM   1793  C   CYS A 124      35.926  52.021  22.319  1.00 30.60           C
ATOM   1794  O   CYS A 124      37.042  52.437  22.627  1.00 32.06           O
ATOM   1795  CB  CYS A 124      35.349  51.645  19.808  1.00 26.18           C
ATOM   1796  SG  CYS A 124      36.472  52.957  19.342  1.00 31.89           S
ATOM   1797  H   CYS A 124      34.017  49.875  20.919  1.00 34.48           H
ATOM   1798  HA  CYS A 124      36.767  50.580  20.985  1.00 34.75           H
ATOM   1799  HB2 CYS A 124      35.396  50.884  19.034  1.00 31.42           H
ATOM   1800  HB3 CYS A 124      34.325  52.014  19.862  1.00 31.42           H
ATOM   1801  HG  CYS A 124      37.530  52.135  19.373  1.00 38.26           H
ATOM   1802  N   LEU A 125      34.824  52.380  22.996  1.00 29.31           N
ATOM   1803  CA  LEU A 125      34.873  53.233  24.185  1.00 31.73           C
ATOM   1804  C   LEU A 125      35.662  52.575  25.318  1.00 29.62           C
ATOM   1805  O   LEU A 125      36.404  53.272  26.001  1.00 34.21           O
ATOM   1806  CB  LEU A 125      33.467  53.597  24.688  1.00 30.92           C
ATOM   1807  CG  LEU A 125      32.655  54.487  23.732  1.00 29.86           C
ATOM   1808  CD1 LEU A 125      31.280  54.696  24.371  1.00 31.28           C
ATOM   1809  CD2 LEU A 125      33.305  55.852  23.469  1.00 28.02           C
ATOM   1810  H   LEU A 125      33.933  51.983  22.727  1.00 35.17           H
ATOM   1811  HA  LEU A 125      35.391  54.148  23.907  1.00 38.07           H
ATOM   1812  HB2 LEU A 125      32.913  52.676  24.870  1.00 37.10           H
ATOM   1813  HB3 LEU A 125      33.570  54.116  25.640  1.00 37.10           H
ATOM   1814  HG  LEU A 125      32.522  53.973  22.782  1.00 35.83           H
ATOM   1815 HD11 LEU A 125      30.670  55.344  23.740  1.00 37.54           H
ATOM   1816 HD12 LEU A 125      30.782  53.732  24.475  1.00 37.54           H
ATOM   1817 HD13 LEU A 125      31.391  55.135  25.363  1.00 37.54           H
ATOM   1818 HD21 LEU A 125      32.646  56.461  22.848  1.00 33.62           H
ATOM   1819 HD22 LEU A 125      33.480  56.369  24.413  1.00 33.62           H
ATOM   1820 HD23 LEU A 125      34.245  55.726  22.934  1.00 33.62           H
ATOM   1821  N   GLN A 126      35.496  51.265  25.533  1.00 30.56           N
ATOM   1822  CA  GLN A 126      36.256  50.528  26.538  1.00 36.13           C
ATOM   1823  C   GLN A 126      37.759  50.625  26.247  1.00 39.20           C
ATOM   1824  O   GLN A 126      38.538  50.946  27.144  1.00 36.06           O
ATOM   1825  CB  GLN A 126      35.759  49.077  26.638  1.00 31.22           C
ATOM   1826  CG  GLN A 126      34.344  48.986  27.221  1.00 39.76           C
ATOM   1827  CD  GLN A 126      33.822  47.556  27.257  1.00 45.47           C
ATOM   1828  OE1 GLN A 126      33.815  46.850  26.253  1.00 44.87           O
ATOM   1829  NE2 GLN A 126      33.343  47.121  28.418  1.00 49.24           N
ATOM   1830  H   GLN A 126      34.842  50.751  24.956  1.00 36.67           H
ATOM   1831  HA  GLN A 126      36.082  51.000  27.506  1.00 43.36           H
ATOM   1832  HB2 GLN A 126      35.773  48.618  25.651  1.00 37.46           H
ATOM   1833  HB3 GLN A 126      36.432  48.518  27.288  1.00 37.46           H
ATOM   1834  HG2 GLN A 126      34.316  49.437  28.213  1.00 47.71           H
ATOM   1835  HG3 GLN A 126      33.699  49.536  26.541  1.00 47.71           H
ATOM   1836 HE21 GLN A 126      33.336  47.728  29.223  1.00 59.09           H
ATOM   1837 HE22 GLN A 126      32.959  46.189  28.465  1.00 59.09           H
ATOM   1838  N   VAL A 127      38.178  50.424  24.993  1.00 33.09           N
ATOM   1839  CA  VAL A 127      39.585  50.589  24.608  1.00 32.73           C
ATOM   1840  C   VAL A 127      40.058  52.029  24.819  1.00 38.46           C
ATOM   1841  O   VAL A 127      41.185  52.255  25.269  1.00 38.45           O
ATOM   1842  CB  VAL A 127      39.821  50.111  23.158  1.00 35.39           C
ATOM   1843  CG1 VAL A 127      41.258  50.407  22.704  1.00 38.04           C
ATOM   1844  CG2 VAL A 127      39.586  48.600  23.023  1.00 36.43           C
ATOM   1845  H   VAL A 127      37.504  50.174  24.279  1.00 39.71           H
ATOM   1846  HA  VAL A 127      40.182  49.949  25.261  1.00 39.27           H
ATOM   1847  HB  VAL A 127      39.134  50.628  22.486  1.00 42.47           H
ATOM   1848 HG11 VAL A 127      41.373  50.064  21.678  1.00 45.65           H
ATOM   1849 HG12 VAL A 127      41.467  51.475  22.721  1.00 45.65           H
ATOM   1850 HG13 VAL A 127      41.970  49.890  23.346  1.00 45.65           H
ATOM   1851 HG21 VAL A 127      39.704  48.298  21.982  1.00 43.72           H
ATOM   1852 HG22 VAL A 127      40.302  48.054  23.637  1.00 43.72           H
ATOM   1853 HG23 VAL A 127      38.579  48.337  23.341  1.00 43.72           H
ATOM   1854  N   LEU A 128      39.227  53.009  24.464  1.00 30.79           N
ATOM   1855  CA  LEU A 128      39.570  54.416  24.571  1.00 29.59           C
ATOM   1856  C   LEU A 128      39.814  54.799  26.023  1.00 34.80           C
ATOM   1857  O   LEU A 128      40.798  55.472  26.299  1.00 32.13           O
ATOM   1858  CB  LEU A 128      38.472  55.271  23.934  1.00 32.34           C
ATOM   1859  CG  LEU A 128      38.656  56.791  24.111  1.00 33.71           C
ATOM   1860  CD1 LEU A 128      39.942  57.303  23.452  1.00 34.50           C
ATOM   1861  CD2 LEU A 128      37.453  57.516  23.503  1.00 29.85           C
ATOM   1862  H   LEU A 128      38.314  52.771  24.098  1.00 36.95           H
ATOM   1863  HA  LEU A 128      40.490  54.573  24.008  1.00 35.51           H
ATOM   1864  HB2 LEU A 128      38.420  55.038  22.872  1.00 38.80           H
ATOM   1865  HB3 LEU A 128      37.518  54.993  24.380  1.00 38.80           H
ATOM   1866  HG  LEU A 128      38.687  57.031  25.173  1.00 40.46           H
ATOM   1867 HD11 LEU A 128      40.033  58.378  23.596  1.00 41.40           H
ATOM   1868 HD12 LEU A 128      40.801  56.816  23.909  1.00 41.40           H
ATOM   1869 HD13 LEU A 128      39.932  57.080  22.385  1.00 41.40           H
ATOM   1870 HD21 LEU A 128      37.566  58.592  23.626  1.00 35.82           H
ATOM   1871 HD22 LEU A 128      37.377  57.292  22.441  1.00 35.82           H
ATOM   1872 HD23 LEU A 128      36.541  57.185  24.003  1.00 35.82           H
ATOM   1873  N   GLN A 129      38.937  54.375  26.936  1.00 32.13           N
ATOM   1874  CA  GLN A 129      39.074  54.658  28.357  1.00 36.83           C
ATOM   1875  C   GLN A 129      40.361  54.051  28.937  1.00 38.89           C
ATOM   1876  O   GLN A 129      41.053  54.712  29.706  1.00 39.67           O
ATOM   1877  CB  GLN A 129      37.816  54.188  29.099  1.00 36.45           C
ATOM   1878  CG  GLN A 129      37.936  54.411  30.616  1.00 40.81           C
ATOM   1879  CD  GLN A 129      38.112  55.877  30.996  1.00 42.25           C
ATOM   1880  OE1 GLN A 129      37.761  56.777  30.239  1.00 42.72           O
ATOM   1881  NE2 GLN A 129      38.644  56.136  32.189  1.00 47.92           N
ATOM   1882  H   GLN A 129      38.142  53.826  26.639  1.00 38.56           H
ATOM   1883  HA  GLN A 129      39.141  55.738  28.458  1.00 44.20           H
ATOM   1884  HB2 GLN A 129      36.950  54.732  28.718  1.00 43.75           H
ATOM   1885  HB3 GLN A 129      37.659  53.126  28.908  1.00 43.75           H
ATOM   1886  HG2 GLN A 129      37.020  54.063  31.069  1.00 48.98           H
ATOM   1887  HG3 GLN A 129      38.745  53.813  31.036  1.00 48.98           H
ATOM   1888 HE21 GLN A 129      38.940  55.367  32.781  1.00 57.50           H
ATOM   1889 HE22 GLN A 129      38.793  57.090  32.475  1.00 57.50           H
ATOM   1890  N   ARG A 130      40.701  52.816  28.552  1.00 41.81           N
ATOM   1891  CA  ARG A 130      41.975  52.198  28.920  1.00 45.98           C
ATOM   1892  C   ARG A 130      43.160  53.053  28.453  1.00 42.78           C
ATOM   1893  O   ARG A 130      44.099  53.241  29.219  1.00 47.19           O
ATOM   1894  CB  ARG A 130      42.038  50.756  28.400  1.00 40.40           C
ATOM   1895  CG  ARG A 130      43.294  50.018  28.903  1.00 51.88           C
ATOM   1896  CD  ARG A 130      43.523  48.684  28.184  1.00 59.75           C
ATOM   1897  NE  ARG A 130      43.971  48.884  26.794  1.00 61.19           N
ATOM   1898  CZ  ARG A 130      43.740  48.075  25.754  1.00 62.41           C
ATOM   1899  NH1 ARG A 130      43.014  46.961  25.861  1.00 70.19           N
ATOM   1900  NH2 ARG A 130      44.255  48.388  24.570  1.00 61.98           N1+
ATOM   1901  H   ARG A 130      40.080  52.305  27.939  1.00 50.17           H
ATOM   1902  HA  ARG A 130      42.009  52.154  30.010  1.00 55.18           H
ATOM   1903  HB2 ARG A 130      41.161  50.217  28.763  1.00 48.48           H
ATOM   1904  HB3 ARG A 130      42.015  50.762  27.312  1.00 48.48           H
ATOM   1905  HG2 ARG A 130      44.175  50.633  28.731  1.00 62.25           H
ATOM   1906  HG3 ARG A 130      43.206  49.844  29.976  1.00 62.25           H
ATOM   1907  HD2 ARG A 130      44.290  48.127  28.724  1.00 71.70           H
ATOM   1908  HD3 ARG A 130      42.596  48.109  28.205  1.00 71.70           H
ATOM   1909  HE  ARG A 130      44.551  49.696  26.634  1.00 73.42           H
ATOM   1910 HH11 ARG A 130      42.622  46.705  26.753  1.00 84.22           H
ATOM   1911 HH12 ARG A 130      42.868  46.374  25.053  1.00 84.22           H
ATOM   1912 HH21 ARG A 130      44.821  49.216  24.469  1.00 74.38           H
ATOM   1913 HH22 ARG A 130      44.112  47.787  23.772  1.00 74.38           H
ATOM   1914  N   LYS A 131      43.109  53.612  27.241  1.00 34.92           N
ATOM   1915  CA  LYS A 131      44.166  54.466  26.701  1.00 39.95           C
ATOM   1916  C   LYS A 131      44.242  55.815  27.417  1.00 47.28           C
ATOM   1917  O   LYS A 131      45.349  56.325  27.592  1.00 42.57           O
ATOM   1918  CB  LYS A 131      44.010  54.676  25.185  1.00 42.86           C
ATOM   1919  CG  LYS A 131      44.081  53.357  24.387  1.00 41.96           C
ATOM   1920  CD  LYS A 131      45.242  53.358  23.400  1.00 47.58           C
ATOM   1921  CE  LYS A 131      45.396  51.977  22.763  1.00 49.11           C
ATOM   1922  NZ  LYS A 131      46.663  51.905  22.023  1.00 45.36           N1+
ATOM   1923  H   LYS A 131      42.296  53.442  26.664  1.00 41.90           H
ATOM   1924  HA  LYS A 131      45.119  53.959  26.868  1.00 47.94           H
ATOM   1925  HB2 LYS A 131      43.058  55.165  24.981  1.00 51.43           H
ATOM   1926  HB3 LYS A 131      44.801  55.349  24.851  1.00 51.43           H
ATOM   1927  HG2 LYS A 131      44.192  52.505  25.060  1.00 50.35           H
ATOM   1928  HG3 LYS A 131      43.153  53.237  23.828  1.00 50.35           H
ATOM   1929  HD2 LYS A 131      45.042  54.089  22.615  1.00 57.09           H
ATOM   1930  HD3 LYS A 131      46.161  53.630  23.920  1.00 57.09           H
ATOM   1931  HE2 LYS A 131      45.402  51.228  23.556  1.00 58.93           H
ATOM   1932  HE3 LYS A 131      44.558  51.778  22.093  1.00 58.93           H
ATOM   1933  HZ1 LYS A 131      46.703  51.039  21.499  1.00 54.44           H
ATOM   1934  HZ2 LYS A 131      46.743  52.681  21.376  1.00 54.44           H
ATOM   1935  HZ3 LYS A 131      47.440  51.926  22.667  1.00 54.44           H
ATOM   1936  N   ILE A 132      43.084  56.393  27.788  1.00 44.02           N
ATOM   1937  CA  ILE A 132      42.974  57.634  28.555  1.00 44.93           C
ATOM   1938  C   ILE A 132      43.692  57.449  29.887  1.00 44.32           C
ATOM   1939  O   ILE A 132      44.481  58.308  30.261  1.00 45.55           O
ATOM   1940  CB  ILE A 132      41.490  58.060  28.726  1.00 43.79           C
ATOM   1941  CG1 ILE A 132      40.920  58.615  27.400  1.00 42.59           C
ATOM   1942  CG2 ILE A 132      41.287  59.089  29.865  1.00 40.73           C
ATOM   1943  CD1 ILE A 132      39.398  58.829  27.426  1.00 38.77           C
ATOM   1944  H   ILE A 132      42.224  55.900  27.595  1.00 52.83           H
ATOM   1945  HA  ILE A 132      43.492  58.418  28.006  1.00 53.92           H
ATOM   1946  HB  ILE A 132      40.912  57.175  28.986  1.00 52.55           H
ATOM   1947 HG12 ILE A 132      41.405  59.565  27.172  1.00 51.11           H
ATOM   1948 HG13 ILE A 132      41.151  57.937  26.582  1.00 51.11           H
ATOM   1949 HG21 ILE A 132      40.228  59.297  30.003  1.00 48.87           H
ATOM   1950 HG22 ILE A 132      41.647  58.694  30.813  1.00 48.87           H
ATOM   1951 HG23 ILE A 132      41.806  60.016  29.635  1.00 48.87           H
ATOM   1952 HD11 ILE A 132      39.052  59.085  26.425  1.00 46.52           H
ATOM   1953 HD12 ILE A 132      38.898  57.919  27.755  1.00 46.52           H
ATOM   1954 HD13 ILE A 132      39.135  59.649  28.093  1.00 46.52           H
ATOM   1955  N   GLU A 133      43.416  56.340  30.578  1.00 39.74           N
ATOM   1956  CA  GLU A 133      44.027  56.007  31.857  1.00 51.80           C
ATOM   1957  C   GLU A 133      45.550  55.804  31.714  1.00 54.46           C
ATOM   1958  O   GLU A 133      46.307  56.483  32.404  1.00 48.92           O
ATOM   1959  CB  GLU A 133      43.345  54.775  32.469  1.00 47.49           C
ATOM   1960  CG  GLU A 133      41.916  55.063  32.958  1.00 47.31           C
ATOM   1961  CD  GLU A 133      41.223  53.848  33.583  1.00 53.95           C
ATOM   1962  OE1 GLU A 133      41.939  52.990  34.146  1.00 67.67           O
ATOM   1963  OE2 GLU A 133      39.973  53.808  33.523  1.00 56.48           O1-
ATOM   1964  H   GLU A 133      42.742  55.684  30.206  1.00 47.69           H
ATOM   1965  HA  GLU A 133      43.857  56.846  32.533  1.00 62.16           H
ATOM   1966  HB2 GLU A 133      43.314  53.969  31.735  1.00 56.99           H
ATOM   1967  HB3 GLU A 133      43.942  54.445  33.319  1.00 56.99           H
ATOM   1968  HG2 GLU A 133      41.979  55.833  33.727  1.00 56.77           H
ATOM   1969  HG3 GLU A 133      41.299  55.480  32.167  1.00 56.77           H
ATOM   1970  N   GLU A 134      45.992  54.905  30.815  1.00 46.20           N
ATOM   1971  CA  GLU A 134      47.399  54.588  30.564  1.00 53.08           C
ATOM   1972  C   GLU A 134      48.244  55.832  30.268  1.00 54.91           C
ATOM   1973  O   GLU A 134      49.400  55.897  30.688  1.00 56.70           O
ATOM   1974  CB  GLU A 134      47.538  53.617  29.377  1.00 53.01           C
ATOM   1975  CG  GLU A 134      47.165  52.155  29.682  1.00 56.14           C
ATOM   1976  CD  GLU A 134      47.128  51.235  28.444  1.00 56.05           C
ATOM   1977  OE1 GLU A 134      46.849  50.033  28.649  1.00 59.90           O
ATOM   1978  OE2 GLU A 134      47.360  51.723  27.313  1.00 50.79           O1-
ATOM   1979  H   GLU A 134      45.309  54.385  30.280  1.00 55.44           H
ATOM   1980  HA  GLU A 134      47.795  54.101  31.456  1.00 63.69           H
ATOM   1981  HB2 GLU A 134      46.919  53.984  28.557  1.00 63.62           H
ATOM   1982  HB3 GLU A 134      48.575  53.628  29.040  1.00 63.62           H
ATOM   1983  HG2 GLU A 134      47.866  51.734  30.402  1.00 67.37           H
ATOM   1984  HG3 GLU A 134      46.205  52.091  30.195  1.00 67.37           H
ATOM   1985  N   LYS A 135      47.687  56.793  29.519  1.00 47.13           N
ATOM   1986  CA  LYS A 135      48.362  58.033  29.113  1.00 51.50           C
ATOM   1987  C   LYS A 135      48.093  59.212  30.060  1.00 52.86           C
ATOM   1988  O   LYS A 135      48.531  60.324  29.771  1.00 54.20           O
ATOM   1989  CB  LYS A 135      47.975  58.374  27.667  1.00 55.58           C
ATOM   1990  CG  LYS A 135      48.441  57.311  26.667  1.00 63.37           C
ATOM   1991  CD  LYS A 135      48.003  57.687  25.248  1.00 62.70           C
ATOM   1992  CE  LYS A 135      48.468  56.602  24.277  1.00 61.25           C
ATOM   1993  NZ  LYS A 135      48.424  57.097  22.892  1.00 68.14           N1+
ATOM   1994  H   LYS A 135      46.731  56.663  29.213  1.00 56.55           H
ATOM   1995  HA  LYS A 135      49.440  57.870  29.129  1.00 61.80           H
ATOM   1996  HB2 LYS A 135      46.892  58.459  27.605  1.00 66.69           H
ATOM   1997  HB3 LYS A 135      48.423  59.328  27.385  1.00 66.69           H
ATOM   1998  HG2 LYS A 135      49.529  57.235  26.705  1.00 76.04           H
ATOM   1999  HG3 LYS A 135      48.009  56.342  26.922  1.00 76.04           H
ATOM   2000  HD2 LYS A 135      46.916  57.765  25.209  1.00 75.24           H
ATOM   2001  HD3 LYS A 135      48.444  58.649  24.977  1.00 75.24           H
ATOM   2002  HE2 LYS A 135      49.482  56.284  24.525  1.00 73.51           H
ATOM   2003  HE3 LYS A 135      47.798  55.746  24.374  1.00 73.51           H
ATOM   2004  HZ1 LYS A 135      48.816  56.410  22.257  1.00 81.77           H
ATOM   2005  HZ2 LYS A 135      47.465  57.257  22.616  1.00 81.77           H
ATOM   2006  HZ3 LYS A 135      48.938  57.962  22.808  1.00 81.77           H
ATOM   2007  N   GLU A 136      47.353  58.981  31.150  1.00 50.70           N
ATOM   2008  CA  GLU A 136      46.941  59.983  32.134  1.00 59.95           C
ATOM   2009  C   GLU A 136      46.328  61.243  31.485  1.00 56.05           C
ATOM   2010  O   GLU A 136      46.609  62.377  31.877  1.00 53.48           O
ATOM   2011  CB  GLU A 136      48.098  60.288  33.104  1.00 56.71           C
ATOM   2012  CG  GLU A 136      48.468  59.051  33.936  1.00 64.51           C
ATOM   2013  CD  GLU A 136      49.599  59.269  34.945  1.00 69.31           C
ATOM   2014  OE1 GLU A 136      50.190  60.376  34.958  1.00 65.70           O
ATOM   2015  OE2 GLU A 136      49.855  58.303  35.697  1.00 68.38           O1-
ATOM   2016  H   GLU A 136      47.049  58.033  31.326  1.00 60.84           H
ATOM   2017  HA  GLU A 136      46.141  59.527  32.719  1.00 71.94           H
ATOM   2018  HB2 GLU A 136      48.969  60.626  32.541  1.00 68.05           H
ATOM   2019  HB3 GLU A 136      47.792  61.080  33.787  1.00 68.05           H
ATOM   2020  HG2 GLU A 136      47.595  58.673  34.470  1.00 77.41           H
ATOM   2021  HG3 GLU A 136      48.761  58.226  33.287  1.00 77.41           H
ATOM   2022  N   LEU A 137      45.466  61.041  30.480  1.00 49.76           N
ATOM   2023  CA  LEU A 137      44.837  62.129  29.751  1.00 53.95           C
ATOM   2024  C   LEU A 137      43.722  62.739  30.586  1.00 44.36           C
ATOM   2025  O   LEU A 137      42.955  62.028  31.231  1.00 46.34           O
ATOM   2026  CB  LEU A 137      44.304  61.635  28.396  1.00 56.18           C
ATOM   2027  CG  LEU A 137      45.384  61.125  27.430  1.00 57.19           C
ATOM   2028  CD1 LEU A 137      44.728  60.604  26.147  1.00 50.05           C
ATOM   2029  CD2 LEU A 137      46.412  62.204  27.061  1.00 55.28           C
ATOM   2030  H   LEU A 137      45.250  60.093  30.199  1.00 59.71           H
ATOM   2031  HA  LEU A 137      45.580  62.903  29.558  1.00 64.75           H
ATOM   2032  HB2 LEU A 137      43.602  60.824  28.580  1.00 67.42           H
ATOM   2033  HB3 LEU A 137      43.759  62.451  27.917  1.00 67.42           H
ATOM   2034  HG  LEU A 137      45.908  60.310  27.917  1.00 68.63           H
ATOM   2035 HD11 LEU A 137      45.483  60.137  25.516  1.00 60.06           H
ATOM   2036 HD12 LEU A 137      43.972  59.860  26.393  1.00 60.06           H
ATOM   2037 HD13 LEU A 137      44.259  61.424  25.603  1.00 60.06           H
ATOM   2038 HD21 LEU A 137      47.097  61.813  26.309  1.00 66.34           H
ATOM   2039 HD22 LEU A 137      45.909  63.088  26.667  1.00 66.34           H
ATOM   2040 HD23 LEU A 137      47.000  62.479  27.937  1.00 66.34           H
ATOM   2041  N   GLN A 138      43.626  64.066  30.523  1.00 49.47           N
ATOM   2042  CA  GLN A 138      42.498  64.838  31.029  1.00 55.22           C
ATOM   2043  C   GLN A 138      41.591  65.148  29.837  1.00 44.40           C
ATOM   2044  O   GLN A 138      42.019  65.831  28.908  1.00 43.49           O
ATOM   2045  CB  GLN A 138      43.000  66.129  31.705  1.00 60.17           C
ATOM   2046  CG  GLN A 138      43.838  65.864  32.973  1.00 70.02           C
ATOM   2047  CD  GLN A 138      44.592  67.107  33.479  1.00 78.16           C
ATOM   2048  OE1 GLN A 138      44.488  68.210  32.940  1.00 72.78           O
ATOM   2049  NE2 GLN A 138      45.380  66.936  34.541  1.00 74.99           N
ATOM   2050  H   GLN A 138      44.305  64.567  29.971  1.00 59.36           H
ATOM   2051  HA  GLN A 138      41.947  64.256  31.767  1.00 66.26           H
ATOM   2052  HB2 GLN A 138      43.599  66.693  30.988  1.00 72.20           H
ATOM   2053  HB3 GLN A 138      42.136  66.738  31.979  1.00 72.20           H
ATOM   2054  HG2 GLN A 138      43.178  65.501  33.762  1.00 84.02           H
ATOM   2055  HG3 GLN A 138      44.574  65.083  32.777  1.00 84.02           H
ATOM   2056 HE21 GLN A 138      45.472  66.021  34.958  1.00 89.98           H
ATOM   2057 HE22 GLN A 138      45.886  67.728  34.904  1.00 89.98           H
ATOM   2058  N   VAL A 139      40.361  64.628  29.860  1.00 48.77           N
ATOM   2059  CA  VAL A 139      39.423  64.705  28.738  1.00 44.39           C
ATOM   2060  C   VAL A 139      38.088  65.254  29.258  1.00 33.21           C
ATOM   2061  O   VAL A 139      37.487  64.688  30.170  1.00 39.95           O
ATOM   2062  CB  VAL A 139      39.262  63.317  28.072  1.00 40.82           C
ATOM   2063  CG1 VAL A 139      38.435  63.455  26.789  1.00 39.25           C
ATOM   2064  CG2 VAL A 139      40.602  62.663  27.705  1.00 38.21           C
ATOM   2065  H   VAL A 139      40.072  64.083  30.663  1.00 58.52           H
ATOM   2066  HA  VAL A 139      39.804  65.394  27.983  1.00 53.27           H
ATOM   2067  HB  VAL A 139      38.738  62.650  28.758  1.00 48.98           H
ATOM   2068 HG11 VAL A 139      38.254  62.471  26.356  1.00 47.10           H
ATOM   2069 HG12 VAL A 139      37.474  63.915  27.004  1.00 47.10           H
ATOM   2070 HG13 VAL A 139      38.978  64.071  26.072  1.00 47.10           H
ATOM   2071 HG21 VAL A 139      40.421  61.727  27.180  1.00 45.85           H
ATOM   2072 HG22 VAL A 139      41.177  63.326  27.059  1.00 45.85           H
ATOM   2073 HG23 VAL A 139      41.172  62.441  28.606  1.00 45.85           H
ATOM   2074  N   ASP A 140      37.636  66.346  28.651  1.00 36.68           N
ATOM   2075  CA  ASP A 140      36.348  66.986  28.912  1.00 36.75           C
ATOM   2076  C   ASP A 140      35.185  66.317  28.166  1.00 40.05           C
ATOM   2077  O   ASP A 140      34.071  66.334  28.676  1.00 38.02           O
ATOM   2078  CB  ASP A 140      36.403  68.473  28.531  1.00 40.35           C
ATOM   2079  CG  ASP A 140      37.495  69.260  29.257  1.00 45.80           C
ATOM   2080  OD1 ASP A 140      37.576  69.107  30.495  1.00 46.14           O
ATOM   2081  OD2 ASP A 140      38.217  70.014  28.565  1.00 51.02           O1-
ATOM   2082  H   ASP A 140      38.200  66.755  27.920  1.00 44.01           H
ATOM   2083  HA  ASP A 140      36.150  66.917  29.982  1.00 44.10           H
ATOM   2084  HB2 ASP A 140      36.503  68.593  27.453  1.00 48.41           H
ATOM   2085  HB3 ASP A 140      35.448  68.901  28.836  1.00 48.41           H
ATOM   2086  N   VAL A 141      35.391  65.804  26.941  1.00 34.86           N
ATOM   2087  CA  VAL A 141      34.342  65.132  26.167  1.00 30.63           C
ATOM   2088  C   VAL A 141      34.955  64.111  25.186  1.00 34.98           C
ATOM   2089  O   VAL A 141      36.082  64.261  24.718  1.00 30.67           O
ATOM   2090  CB  VAL A 141      33.424  66.185  25.478  1.00 34.02           C
ATOM   2091  CG1 VAL A 141      34.163  67.080  24.488  1.00 33.44           C
ATOM   2092  CG2 VAL A 141      32.233  65.586  24.713  1.00 30.89           C
ATOM   2093  H   VAL A 141      36.312  65.875  26.528  1.00 41.83           H
ATOM   2094  HA  VAL A 141      33.722  64.570  26.865  1.00 36.75           H
ATOM   2095  HB  VAL A 141      33.011  66.833  26.249  1.00 40.82           H
ATOM   2096 HG11 VAL A 141      33.484  67.843  24.112  1.00 40.12           H
ATOM   2097 HG12 VAL A 141      35.003  67.572  24.977  1.00 40.12           H
ATOM   2098 HG13 VAL A 141      34.521  66.487  23.648  1.00 40.12           H
ATOM   2099 HG21 VAL A 141      31.611  66.385  24.314  1.00 37.07           H
ATOM   2100 HG22 VAL A 141      32.582  64.984  23.876  1.00 37.07           H
ATOM   2101 HG23 VAL A 141      31.633  64.968  25.379  1.00 37.07           H
ATOM   2102  N   ILE A 142      34.202  63.056  24.877  1.00 28.50           N
ATOM   2103  CA  ILE A 142      34.468  62.166  23.747  1.00 27.44           C
ATOM   2104  C   ILE A 142      33.440  62.507  22.665  1.00 29.83           C
ATOM   2105  O   ILE A 142      32.238  62.422  22.905  1.00 29.75           O
ATOM   2106  CB  ILE A 142      34.373  60.705  24.213  1.00 28.53           C
ATOM   2107  CG1 ILE A 142      35.455  60.357  25.262  1.00 26.29           C
ATOM   2108  CG2 ILE A 142      34.457  59.771  22.992  1.00 31.96           C
ATOM   2109  CD1 ILE A 142      35.099  59.116  26.086  1.00 29.59           C
ATOM   2110  H   ILE A 142      33.315  62.938  25.348  1.00 34.20           H
ATOM   2111  HA  ILE A 142      35.471  62.334  23.355  1.00 32.93           H
ATOM   2112  HB  ILE A 142      33.394  60.585  24.662  1.00 34.24           H
ATOM   2113 HG12 ILE A 142      36.420  60.217  24.779  1.00 31.55           H
ATOM   2114 HG13 ILE A 142      35.565  61.175  25.968  1.00 31.55           H
ATOM   2115 HG21 ILE A 142      34.407  58.730  23.308  1.00 38.35           H
ATOM   2116 HG22 ILE A 142      33.621  59.949  22.316  1.00 38.35           H
ATOM   2117 HG23 ILE A 142      35.391  59.939  22.454  1.00 38.35           H
ATOM   2118 HD11 ILE A 142      35.894  58.920  26.806  1.00 35.51           H
ATOM   2119 HD12 ILE A 142      34.168  59.286  26.626  1.00 35.51           H
ATOM   2120 HD13 ILE A 142      34.985  58.246  25.443  1.00 35.51           H
ATOM   2121  N   VAL A 143      33.922  62.933  21.497  1.00 30.12           N
ATOM   2122  CA  VAL A 143      33.130  63.298  20.331  1.00 25.78           C
ATOM   2123  C   VAL A 143      33.084  62.094  19.414  1.00 28.74           C
ATOM   2124  O   VAL A 143      34.109  61.669  18.900  1.00 28.58           O
ATOM   2125  CB  VAL A 143      33.740  64.519  19.625  1.00 24.92           C
ATOM   2126  CG1 VAL A 143      32.885  64.945  18.417  1.00 29.90           C
ATOM   2127  CG2 VAL A 143      33.842  65.708  20.582  1.00 30.36           C
ATOM   2128  H   VAL A 143      34.924  62.979  21.387  1.00 36.15           H
ATOM   2129  HA  VAL A 143      32.115  63.549  20.642  1.00 30.93           H
ATOM   2130  HB  VAL A 143      34.742  64.271  19.273  1.00 29.90           H
ATOM   2131 HG11 VAL A 143      33.337  65.806  17.927  1.00 35.88           H
ATOM   2132 HG12 VAL A 143      32.825  64.133  17.696  1.00 35.88           H
ATOM   2133 HG13 VAL A 143      31.877  65.200  18.743  1.00 35.88           H
ATOM   2134 HG21 VAL A 143      34.252  66.571  20.057  1.00 36.43           H
ATOM   2135 HG22 VAL A 143      32.858  65.955  20.974  1.00 36.43           H
ATOM   2136 HG23 VAL A 143      34.503  65.469  21.415  1.00 36.43           H
ATOM   2137  N   THR A 144      31.897  61.550  19.209  1.00 26.35           N
ATOM   2138  CA  THR A 144      31.682  60.412  18.345  1.00 24.31           C
ATOM   2139  C   THR A 144      31.067  60.913  17.039  1.00 29.40           C
ATOM   2140  O   THR A 144      30.091  61.660  17.065  1.00 26.67           O
ATOM   2141  CB  THR A 144      30.796  59.403  19.080  1.00 25.10           C
ATOM   2142  OG1 THR A 144      31.325  59.068  20.354  1.00 28.14           O
ATOM   2143  CG2 THR A 144      30.677  58.137  18.249  1.00 23.92           C
ATOM   2144  H   THR A 144      31.091  61.932  19.683  1.00 31.62           H
ATOM   2145  HA  THR A 144      32.635  59.924  18.152  1.00 29.17           H
ATOM   2146  HB  THR A 144      29.806  59.831  19.209  1.00 30.12           H
ATOM   2147  HG1 THR A 144      30.622  58.659  20.864  1.00 33.77           H
ATOM   2148 HG21 THR A 144      30.032  57.426  18.758  1.00 28.71           H
ATOM   2149 HG22 THR A 144      30.245  58.359  17.272  1.00 28.71           H
ATOM   2150 HG23 THR A 144      31.659  57.681  18.131  1.00 28.71           H
ATOM   2151  N   LEU A 145      31.625  60.493  15.900  1.00 26.78           N
ATOM   2152  CA  LEU A 145      31.133  60.782  14.557  1.00 27.61           C
ATOM   2153  C   LEU A 145      30.458  59.539  13.981  1.00 26.07           C
ATOM   2154  O   LEU A 145      31.091  58.490  13.925  1.00 24.24           O
ATOM   2155  CB  LEU A 145      32.301  61.238  13.668  1.00 28.57           C
ATOM   2156  CG  LEU A 145      33.015  62.517  14.148  1.00 30.88           C
ATOM   2157  CD1 LEU A 145      34.010  62.979  13.072  1.00 33.05           C
ATOM   2158  CD2 LEU A 145      32.048  63.669  14.453  1.00 34.75           C
ATOM   2159  H   LEU A 145      32.406  59.857  15.957  1.00 32.13           H
ATOM   2160  HA  LEU A 145      30.394  61.577  14.595  1.00 33.13           H
ATOM   2161  HB2 LEU A 145      33.037  60.434  13.603  1.00 34.28           H
ATOM   2162  HB3 LEU A 145      31.904  61.404  12.669  1.00 34.28           H
ATOM   2163  HG  LEU A 145      33.571  62.280  15.054  1.00 37.05           H
ATOM   2164 HD11 LEU A 145      34.520  63.889  13.388  1.00 39.66           H
ATOM   2165 HD12 LEU A 145      34.753  62.199  12.906  1.00 39.66           H
ATOM   2166 HD13 LEU A 145      33.488  63.182  12.134  1.00 39.66           H
ATOM   2167 HD21 LEU A 145      32.604  64.543  14.771  1.00 41.70           H
ATOM   2168 HD22 LEU A 145      31.485  63.916  13.563  1.00 41.70           H
ATOM   2169 HD23 LEU A 145      31.368  63.404  15.262  1.00 41.70           H
ATOM   2170  N   GLY A 146      29.188  59.649  13.566  1.00 25.79           N
ATOM   2171  CA  GLY A 146      28.406  58.526  13.041  1.00 24.76           C
ATOM   2172  C   GLY A 146      27.301  58.064  13.982  1.00 32.20           C
ATOM   2173  O   GLY A 146      26.892  58.810  14.858  1.00 30.88           O
ATOM   2174  H   GLY A 146      28.719  60.538  13.661  1.00 30.94           H
ATOM   2175  HA2 GLY A 146      27.933  58.848  12.118  1.00 29.71           H
ATOM   2176  HA3 GLY A 146      29.054  57.676  12.830  1.00 29.71           H
ATOM   2177  N   GLY A 147      26.781  56.849  13.772  1.00 25.02           N
ATOM   2178  CA  GLY A 147      25.849  56.173  14.661  1.00 26.26           C
ATOM   2179  C   GLY A 147      24.381  56.589  14.549  1.00 27.50           C
ATOM   2180  O   GLY A 147      23.549  55.916  15.142  1.00 24.35           O
ATOM   2181  H   GLY A 147      27.118  56.307  12.988  1.00 30.02           H
ATOM   2182  HA2 GLY A 147      25.901  55.102  14.472  1.00 31.52           H
ATOM   2183  HA3 GLY A 147      26.161  56.355  15.692  1.00 31.52           H
ATOM   2184  N   LEU A 148      24.044  57.703  13.879  1.00 26.23           N
ATOM   2185  CA  LEU A 148      22.683  58.262  13.854  1.00 27.33           C
ATOM   2186  C   LEU A 148      22.011  58.135  12.482  1.00 29.52           C
ATOM   2187  O   LEU A 148      20.908  58.646  12.285  1.00 24.52           O
ATOM   2188  CB  LEU A 148      22.707  59.737  14.282  1.00 28.84           C
ATOM   2189  CG  LEU A 148      23.427  60.036  15.604  1.00 26.11           C
ATOM   2190  CD1 LEU A 148      23.316  61.545  15.883  1.00 26.23           C
ATOM   2191  CD2 LEU A 148      22.852  59.226  16.776  1.00 28.43           C
ATOM   2192  H   LEU A 148      24.772  58.221  13.406  1.00 31.47           H
ATOM   2193  HA  LEU A 148      22.045  57.727  14.556  1.00 32.80           H
ATOM   2194  HB2 LEU A 148      23.151  60.325  13.485  1.00 34.60           H
ATOM   2195  HB3 LEU A 148      21.675  60.063  14.393  1.00 34.60           H
ATOM   2196  HG  LEU A 148      24.483  59.795  15.495  1.00 31.33           H
ATOM   2197 HD11 LEU A 148      23.879  61.793  16.783  1.00 31.48           H
ATOM   2198 HD12 LEU A 148      23.731  62.108  15.046  1.00 31.48           H
ATOM   2199 HD13 LEU A 148      22.274  61.834  16.026  1.00 31.48           H
ATOM   2200 HD21 LEU A 148      23.376  59.504  17.687  1.00 34.12           H
ATOM   2201 HD22 LEU A 148      21.790  59.438  16.893  1.00 34.12           H
ATOM   2202 HD23 LEU A 148      22.995  58.159  16.618  1.00 34.12           H
ATOM   2203  N   GLY A 149      22.677  57.461  11.542  1.00 31.31           N
ATOM   2204  CA  GLY A 149      22.166  57.139  10.216  1.00 32.84           C
ATOM   2205  C   GLY A 149      22.275  55.638   9.958  1.00 27.87           C
ATOM   2206  O   GLY A 149      22.761  54.868  10.785  1.00 37.89           O
ATOM   2207  H   GLY A 149      23.573  57.063  11.791  1.00 37.57           H
ATOM   2208  HA2 GLY A 149      21.123  57.430  10.124  1.00 39.41           H
ATOM   2209  HA3 GLY A 149      22.760  57.669   9.473  1.00 39.41           H
ATOM   2210  N   GLY A 150      21.810  55.234   8.787  1.00 39.98           N
ATOM   2211  CA  GLY A 150      21.830  53.840   8.408  1.00 34.36           C
ATOM   2212  C   GLY A 150      20.777  53.045   9.179  1.00 33.09           C
ATOM   2213  O   GLY A 150      19.659  53.518   9.421  1.00 31.67           O
ATOM   2214  H   GLY A 150      21.458  55.911   8.128  1.00 47.97           H
ATOM   2215  HA2 GLY A 150      21.632  53.750   7.340  1.00 41.24           H
ATOM   2216  HA3 GLY A 150      22.821  53.435   8.625  1.00 41.24           H
ATOM   2217  N   ARG A 151      21.131  51.799   9.506  1.00 26.12           N
ATOM   2218  CA  ARG A 151      20.201  50.781   9.962  1.00 26.88           C
ATOM   2219  C   ARG A 151      19.534  51.234  11.252  1.00 24.85           C
ATOM   2220  O   ARG A 151      20.219  51.725  12.147  1.00 24.32           O
ATOM   2221  CB  ARG A 151      20.987  49.524  10.306  1.00 30.23           C
ATOM   2222  CG  ARG A 151      21.461  48.749   9.093  1.00 26.72           C
ATOM   2223  CD  ARG A 151      22.616  47.842   9.509  1.00 30.56           C
ATOM   2224  NE  ARG A 151      22.227  46.924  10.588  1.00 26.36           N
ATOM   2225  CZ  ARG A 151      22.994  45.937  11.033  1.00 32.56           C
ATOM   2226  NH1 ARG A 151      24.128  45.617  10.417  1.00 36.38           N
ATOM   2227  NH2 ARG A 151      22.617  45.263  12.103  1.00 25.73           N1+
ATOM   2228  H   ARG A 151      22.087  51.510   9.338  1.00 31.34           H
ATOM   2229  HA  ARG A 151      19.461  50.556   9.197  1.00 32.26           H
ATOM   2230  HB2 ARG A 151      21.819  49.776  10.963  1.00 36.27           H
ATOM   2231  HB3 ARG A 151      20.292  48.869  10.822  1.00 36.27           H
ATOM   2232  HG2 ARG A 151      20.641  48.188   8.651  1.00 32.07           H
ATOM   2233  HG3 ARG A 151      21.840  49.442   8.348  1.00 32.07           H
ATOM   2234  HD2 ARG A 151      22.872  47.255   8.628  1.00 36.68           H
ATOM   2235  HD3 ARG A 151      23.486  48.426   9.811  1.00 36.68           H
ATOM   2236  HE  ARG A 151      21.389  47.138  11.110  1.00 31.63           H
ATOM   2237 HH11 ARG A 151      24.421  46.131   9.599  1.00 43.66           H
ATOM   2238 HH12 ARG A 151      24.726  44.891  10.791  1.00 43.66           H
ATOM   2239 HH21 ARG A 151      21.761  45.504  12.581  1.00 30.88           H
ATOM   2240 HH22 ARG A 151      23.217  44.536  12.461  1.00 30.88           H
ATOM   2241  N   PHE A 152      18.213  51.057  11.347  1.00 25.29           N
ATOM   2242  CA  PHE A 152      17.484  51.511  12.516  1.00 21.07           C
ATOM   2243  C   PHE A 152      17.989  50.813  13.795  1.00 26.03           C
ATOM   2244  O   PHE A 152      18.133  51.481  14.815  1.00 22.29           O
ATOM   2245  CB  PHE A 152      15.980  51.328  12.316  1.00 23.51           C
ATOM   2246  CG  PHE A 152      15.219  51.928  13.479  1.00 23.04           C
ATOM   2247  CD1 PHE A 152      14.830  53.284  13.465  1.00 24.97           C
ATOM   2248  CD2 PHE A 152      14.915  51.131  14.602  1.00 24.97           C
ATOM   2249  CE1 PHE A 152      14.205  53.838  14.603  1.00 25.06           C
ATOM   2250  CE2 PHE A 152      14.284  51.684  15.726  1.00 23.36           C
ATOM   2251  CZ  PHE A 152      13.941  53.041  15.729  1.00 24.32           C
ATOM   2252  H   PHE A 152      17.700  50.665  10.572  1.00 30.35           H
ATOM   2253  HA  PHE A 152      17.678  52.578  12.623  1.00 25.28           H
ATOM   2254  HB2 PHE A 152      15.675  51.826  11.397  1.00 28.21           H
ATOM   2255  HB3 PHE A 152      15.748  50.267  12.225  1.00 28.21           H
ATOM   2256  HD1 PHE A 152      15.032  53.904  12.603  1.00 29.96           H
ATOM   2257  HD2 PHE A 152      15.193  50.090  14.616  1.00 29.96           H
ATOM   2258  HE1 PHE A 152      13.912  54.877  14.604  1.00 30.07           H
ATOM   2259  HE2 PHE A 152      14.072  51.066  16.584  1.00 28.04           H
ATOM   2260  HZ  PHE A 152      13.453  53.465  16.593  1.00 29.19           H
ATOM   2261  N   ASP A 153      18.287  49.505  13.757  1.00 24.95           N
ATOM   2262  CA  ASP A 153      18.773  48.819  14.961  1.00 23.63           C
ATOM   2263  C   ASP A 153      20.114  49.416  15.456  1.00 24.59           C
ATOM   2264  O   ASP A 153      20.328  49.498  16.662  1.00 22.85           O
ATOM   2265  CB  ASP A 153      18.858  47.299  14.760  1.00 21.70           C
ATOM   2266  CG  ASP A 153      19.953  46.864  13.777  1.00 27.92           C
ATOM   2267  OD1 ASP A 153      20.226  47.581  12.791  1.00 27.14           O
ATOM   2268  OD2 ASP A 153      20.557  45.812  14.055  1.00 26.69           O1-
ATOM   2269  H   ASP A 153      18.207  48.980  12.898  1.00 29.94           H
ATOM   2270  HA  ASP A 153      18.034  48.991  15.746  1.00 28.36           H
ATOM   2271  HB2 ASP A 153      18.959  46.779  15.711  1.00 26.04           H
ATOM   2272  HB3 ASP A 153      17.909  46.977  14.339  1.00 26.04           H
ATOM   2273  N   GLN A 154      20.995  49.864  14.543  1.00 24.63           N
ATOM   2274  CA  GLN A 154      22.291  50.474  14.850  1.00 27.47           C
ATOM   2275  C   GLN A 154      22.163  51.868  15.446  1.00 29.20           C
ATOM   2276  O   GLN A 154      22.947  52.231  16.327  1.00 25.06           O
ATOM   2277  CB  GLN A 154      23.199  50.508  13.596  1.00 29.45           C
ATOM   2278  CG  GLN A 154      23.544  49.102  13.106  1.00 29.27           C
ATOM   2279  CD  GLN A 154      24.214  48.357  14.244  1.00 36.32           C
ATOM   2280  OE1 GLN A 154      25.319  48.677  14.672  1.00 48.61           O
ATOM   2281  NE2 GLN A 154      23.482  47.415  14.813  1.00 40.75           N
ATOM   2282  H   GLN A 154      20.756  49.773  13.564  1.00 29.56           H
ATOM   2283  HA  GLN A 154      22.767  49.865  15.614  1.00 32.97           H
ATOM   2284  HB2 GLN A 154      22.704  51.053  12.791  1.00 35.34           H
ATOM   2285  HB3 GLN A 154      24.125  51.035  13.834  1.00 35.34           H
ATOM   2286  HG2 GLN A 154      22.651  48.581  12.770  1.00 35.12           H
ATOM   2287  HG3 GLN A 154      24.259  49.215  12.288  1.00 35.12           H
ATOM   2288 HE21 GLN A 154      22.580  47.166  14.433  1.00 48.90           H
ATOM   2289 HE22 GLN A 154      23.858  46.946  15.620  1.00 48.90           H
ATOM   2290  N   ILE A 155      21.188  52.652  14.970  1.00 26.59           N
ATOM   2291  CA  ILE A 155      20.849  53.925  15.595  1.00 24.40           C
ATOM   2292  C   ILE A 155      20.484  53.699  17.054  1.00 23.06           C
ATOM   2293  O   ILE A 155      20.969  54.408  17.928  1.00 24.84           O
ATOM   2294  CB  ILE A 155      19.740  54.667  14.814  1.00 26.55           C
ATOM   2295  CG1 ILE A 155      20.219  54.960  13.371  1.00 28.27           C
ATOM   2296  CG2 ILE A 155      19.371  55.965  15.536  1.00 26.14           C
ATOM   2297  CD1 ILE A 155      19.131  55.588  12.492  1.00 27.21           C
ATOM   2298  H   ILE A 155      20.616  52.321  14.206  1.00 31.91           H
ATOM   2299  HA  ILE A 155      21.740  54.539  15.579  1.00 29.28           H
ATOM   2300  HB  ILE A 155      18.852  54.036  14.762  1.00 31.86           H
ATOM   2301 HG12 ILE A 155      21.078  55.628  13.405  1.00 33.92           H
ATOM   2302 HG13 ILE A 155      20.546  54.046  12.887  1.00 33.92           H
ATOM   2303 HG21 ILE A 155      18.559  56.478  15.023  1.00 31.36           H
ATOM   2304 HG22 ILE A 155      19.025  55.759  16.545  1.00 31.36           H
ATOM   2305 HG23 ILE A 155      20.241  56.621  15.593  1.00 31.36           H
ATOM   2306 HD11 ILE A 155      19.488  55.632  11.463  1.00 32.65           H
ATOM   2307 HD12 ILE A 155      18.227  54.980  12.533  1.00 32.65           H
ATOM   2308 HD13 ILE A 155      18.908  56.604  12.818  1.00 32.65           H
ATOM   2309  N   MET A 156      19.641  52.703  17.320  1.00 26.63           N
ATOM   2310  CA  MET A 156      19.223  52.363  18.673  1.00 27.66           C
ATOM   2311  C   MET A 156      20.381  51.830  19.510  1.00 26.36           C
ATOM   2312  O   MET A 156      20.490  52.162  20.693  1.00 24.36           O
ATOM   2313  CB  MET A 156      18.059  51.374  18.625  1.00 21.48           C
ATOM   2314  CG  MET A 156      16.799  51.936  17.972  1.00 26.27           C
ATOM   2315  SD  MET A 156      16.095  53.349  18.830  1.00 33.81           S
ATOM   2316  CE  MET A 156      16.861  54.686  17.978  1.00 20.82           C
ATOM   2317  H   MET A 156      19.292  52.142  16.553  1.00 31.96           H
ATOM   2318  HA  MET A 156      18.880  53.263  19.175  1.00 33.20           H
ATOM   2319  HB2 MET A 156      18.364  50.489  18.068  1.00 25.77           H
ATOM   2320  HB3 MET A 156      17.815  51.070  19.645  1.00 25.77           H
ATOM   2321  HG2 MET A 156      17.023  52.234  16.948  1.00 31.53           H
ATOM   2322  HG3 MET A 156      16.049  51.151  17.924  1.00 31.53           H
ATOM   2323  HE1 MET A 156      16.555  55.624  18.435  1.00 24.99           H
ATOM   2324  HE2 MET A 156      17.940  54.619  18.055  1.00 24.99           H
ATOM   2325  HE3 MET A 156      16.557  54.663  16.932  1.00 24.99           H
ATOM   2326  N   ALA A 157      21.265  51.036  18.906  1.00 26.89           N
ATOM   2327  CA  ALA A 157      22.448  50.554  19.596  1.00 26.33           C
ATOM   2328  C   ALA A 157      23.327  51.739  20.020  1.00 24.50           C
ATOM   2329  O   ALA A 157      23.865  51.721  21.128  1.00 24.58           O
ATOM   2330  CB  ALA A 157      23.180  49.548  18.699  1.00 24.09           C
ATOM   2331  H   ALA A 157      21.158  50.809  17.928  1.00 32.27           H
ATOM   2332  HA  ALA A 157      22.128  50.020  20.488  1.00 31.59           H
ATOM   2333  HB1 ALA A 157      23.974  49.092  19.285  1.00 28.91           H
ATOM   2334  HB2 ALA A 157      22.500  48.765  18.370  1.00 28.91           H
ATOM   2335  HB3 ALA A 157      23.608  50.052  17.832  1.00 28.91           H
ATOM   2336  N   SER A 158      23.459  52.785  19.178  1.00 21.99           N
ATOM   2337  CA  SER A 158      24.239  53.982  19.507  1.00 27.60           C
ATOM   2338  C   SER A 158      23.683  54.672  20.742  1.00 25.23           C
ATOM   2339  O   SER A 158      24.451  55.072  21.624  1.00 22.99           O
ATOM   2340  CB  SER A 158      24.256  54.988  18.347  1.00 27.99           C
ATOM   2341  OG  SER A 158      24.932  54.475  17.234  1.00 31.67           O
ATOM   2342  H   SER A 158      23.005  52.751  18.275  1.00 26.39           H
ATOM   2343  HA  SER A 158      25.265  53.687  19.721  1.00 33.12           H
ATOM   2344  HB2 SER A 158      23.239  55.245  18.057  1.00 33.59           H
ATOM   2345  HB3 SER A 158      24.758  55.900  18.662  1.00 33.59           H
ATOM   2346  HG  SER A 158      24.305  54.401  16.505  1.00 38.01           H
ATOM   2347  N   VAL A 159      22.347  54.811  20.794  1.00 23.11           N
ATOM   2348  CA  VAL A 159      21.658  55.362  21.949  1.00 24.51           C
ATOM   2349  C   VAL A 159      21.965  54.514  23.175  1.00 26.45           C
ATOM   2350  O   VAL A 159      22.361  55.049  24.209  1.00 21.95           O
ATOM   2351  CB  VAL A 159      20.145  55.480  21.685  1.00 23.92           C
ATOM   2352  CG1 VAL A 159      19.468  55.986  22.963  1.00 23.06           C
ATOM   2353  CG2 VAL A 159      19.869  56.482  20.549  1.00 26.21           C
ATOM   2354  H   VAL A 159      21.784  54.434  20.042  1.00 27.74           H
ATOM   2355  HA  VAL A 159      22.055  56.365  22.126  1.00 29.41           H
ATOM   2356  HB  VAL A 159      19.725  54.509  21.425  1.00 28.71           H
ATOM   2357 HG11 VAL A 159      18.439  56.256  22.736  1.00 27.67           H
ATOM   2358 HG12 VAL A 159      19.466  55.210  23.729  1.00 27.67           H
ATOM   2359 HG13 VAL A 159      19.984  56.873  23.335  1.00 27.67           H
ATOM   2360 HG21 VAL A 159      18.796  56.538  20.363  1.00 31.45           H
ATOM   2361 HG22 VAL A 159      20.236  57.470  20.825  1.00 31.45           H
ATOM   2362 HG23 VAL A 159      20.356  56.173  19.629  1.00 31.45           H
ATOM   2363  N   ASN A 160      21.803  53.194  23.051  1.00 24.97           N
ATOM   2364  CA  ASN A 160      22.047  52.285  24.145  1.00 27.32           C
ATOM   2365  C   ASN A 160      23.507  52.338  24.624  1.00 27.83           C
ATOM   2366  O   ASN A 160      23.738  52.242  25.823  1.00 27.92           O
ATOM   2367  CB  ASN A 160      21.578  50.879  23.772  1.00 22.80           C
ATOM   2368  CG  ASN A 160      21.595  50.028  25.034  1.00 31.03           C
ATOM   2369  OD1 ASN A 160      20.943  50.363  26.016  1.00 32.18           O
ATOM   2370  ND2 ASN A 160      22.310  48.915  25.026  1.00 29.28           N
ATOM   2371  H   ASN A 160      21.509  52.809  22.163  1.00 29.97           H
ATOM   2372  HA  ASN A 160      21.437  52.625  24.979  1.00 32.78           H
ATOM   2373  HB2 ASN A 160      20.544  50.966  23.438  1.00 27.35           H
ATOM   2374  HB3 ASN A 160      22.195  50.448  22.985  1.00 27.35           H
ATOM   2375 HD21 ASN A 160      22.342  48.343  25.856  1.00 35.13           H
ATOM   2376 HD22 ASN A 160      22.848  48.645  24.211  1.00 35.13           H
ATOM   2377  N   THR A 161      24.484  52.574  23.744  1.00 25.87           N
ATOM   2378  CA  THR A 161      25.873  52.795  24.157  1.00 25.56           C
ATOM   2379  C   THR A 161      25.991  53.973  25.121  1.00 29.85           C
ATOM   2380  O   THR A 161      26.765  53.894  26.070  1.00 25.56           O
ATOM   2381  CB  THR A 161      26.808  52.967  22.951  1.00 30.09           C
ATOM   2382  OG1 THR A 161      26.793  51.792  22.191  1.00 25.20           O
ATOM   2383  CG2 THR A 161      28.252  53.221  23.397  1.00 29.15           C
ATOM   2384  H   THR A 161      24.264  52.637  22.759  1.00 31.04           H
ATOM   2385  HA  THR A 161      26.182  51.889  24.676  1.00 30.68           H
ATOM   2386  HB  THR A 161      26.475  53.797  22.331  1.00 36.11           H
ATOM   2387  HG1 THR A 161      27.068  51.063  22.754  1.00 30.24           H
ATOM   2388 HG21 THR A 161      28.910  53.209  22.527  1.00 34.97           H
ATOM   2389 HG22 THR A 161      28.340  54.192  23.880  1.00 34.97           H
ATOM   2390 HG23 THR A 161      28.578  52.434  24.076  1.00 34.97           H
ATOM   2391  N   LEU A 162      25.256  55.069  24.896  1.00 28.75           N
ATOM   2392  CA  LEU A 162      25.280  56.194  25.821  1.00 24.96           C
ATOM   2393  C   LEU A 162      24.814  55.786  27.223  1.00 26.48           C
ATOM   2394  O   LEU A 162      25.368  56.288  28.199  1.00 27.90           O
ATOM   2395  CB  LEU A 162      24.481  57.392  25.274  1.00 26.62           C
ATOM   2396  CG  LEU A 162      24.984  57.934  23.928  1.00 28.30           C
ATOM   2397  CD1 LEU A 162      24.162  59.185  23.583  1.00 25.35           C
ATOM   2398  CD2 LEU A 162      26.476  58.299  23.992  1.00 28.24           C
ATOM   2399  H   LEU A 162      24.631  55.099  24.100  1.00 34.50           H
ATOM   2400  HA  LEU A 162      26.318  56.508  25.921  1.00 29.96           H
ATOM   2401  HB2 LEU A 162      23.433  57.113  25.177  1.00 31.95           H
ATOM   2402  HB3 LEU A 162      24.539  58.194  26.011  1.00 31.95           H
ATOM   2403  HG  LEU A 162      24.823  57.179  23.161  1.00 33.96           H
ATOM   2404 HD11 LEU A 162      24.517  59.608  22.645  1.00 30.42           H
ATOM   2405 HD12 LEU A 162      23.112  58.912  23.480  1.00 30.42           H
ATOM   2406 HD13 LEU A 162      24.264  59.936  24.368  1.00 30.42           H
ATOM   2407 HD21 LEU A 162      26.754  58.874  23.114  1.00 33.89           H
ATOM   2408 HD22 LEU A 162      26.686  58.894  24.878  1.00 33.89           H
ATOM   2409 HD23 LEU A 162      27.081  57.392  24.018  1.00 33.89           H
ATOM   2410  N   PHE A 163      23.828  54.894  27.344  1.00 25.44           N
ATOM   2411  CA  PHE A 163      23.438  54.338  28.634  1.00 27.67           C
ATOM   2412  C   PHE A 163      24.573  53.511  29.248  1.00 39.44           C
ATOM   2413  O   PHE A 163      24.887  53.659  30.432  1.00 35.29           O
ATOM   2414  CB  PHE A 163      22.174  53.488  28.537  1.00 29.44           C
ATOM   2415  CG  PHE A 163      20.897  54.275  28.387  1.00 28.48           C
ATOM   2416  CD1 PHE A 163      20.537  54.811  27.143  1.00 26.30           C
ATOM   2417  CD2 PHE A 163      20.036  54.432  29.483  1.00 29.23           C
ATOM   2418  CE1 PHE A 163      19.360  55.552  27.000  1.00 29.88           C
ATOM   2419  CE2 PHE A 163      18.823  55.117  29.324  1.00 30.73           C
ATOM   2420  CZ  PHE A 163      18.494  55.702  28.092  1.00 31.36           C
ATOM   2421  H   PHE A 163      23.410  54.503  26.510  1.00 30.52           H
ATOM   2422  HA  PHE A 163      23.224  55.168  29.305  1.00 33.20           H
ATOM   2423  HB2 PHE A 163      22.254  52.783  27.715  1.00 35.33           H
ATOM   2424  HB3 PHE A 163      22.096  52.903  29.452  1.00 35.33           H
ATOM   2425  HD1 PHE A 163      21.178  54.664  26.293  1.00 31.56           H
ATOM   2426  HD2 PHE A 163      20.293  54.016  30.446  1.00 35.08           H
ATOM   2427  HE1 PHE A 163      19.101  55.973  26.041  1.00 35.86           H
ATOM   2428  HE2 PHE A 163      18.159  55.230  30.160  1.00 36.88           H
ATOM   2429  HZ  PHE A 163      17.563  56.238  27.980  1.00 37.63           H
ATOM   2430  N   GLN A 164      25.182  52.620  28.460  1.00 30.76           N
ATOM   2431  CA  GLN A 164      26.241  51.731  28.953  1.00 34.34           C
ATOM   2432  C   GLN A 164      27.484  52.502  29.391  1.00 36.20           C
ATOM   2433  O   GLN A 164      28.204  52.037  30.276  1.00 34.56           O
ATOM   2434  CB  GLN A 164      26.626  50.734  27.864  1.00 30.21           C
ATOM   2435  CG  GLN A 164      25.469  49.776  27.550  1.00 39.28           C
ATOM   2436  CD  GLN A 164      25.853  48.886  26.380  1.00 47.53           C
ATOM   2437  OE1 GLN A 164      26.092  49.370  25.277  1.00 48.48           O
ATOM   2438  NE2 GLN A 164      25.916  47.584  26.626  1.00 54.90           N
ATOM   2439  H   GLN A 164      24.890  52.526  27.496  1.00 36.91           H
ATOM   2440  HA  GLN A 164      25.858  51.178  29.810  1.00 41.21           H
ATOM   2441  HB2 GLN A 164      26.917  51.278  26.964  1.00 36.25           H
ATOM   2442  HB3 GLN A 164      27.485  50.148  28.194  1.00 36.25           H
ATOM   2443  HG2 GLN A 164      25.208  49.183  28.430  1.00 47.13           H
ATOM   2444  HG3 GLN A 164      24.616  50.370  27.235  1.00 47.13           H
ATOM   2445 HE21 GLN A 164      25.656  47.221  27.528  1.00 65.88           H
ATOM   2446 HE22 GLN A 164      26.115  46.952  25.856  1.00 65.88           H
ATOM   2447  N   ALA A 165      27.746  53.641  28.737  1.00 30.64           N
ATOM   2448  CA  ALA A 165      28.953  54.424  28.887  1.00 33.30           C
ATOM   2449  C   ALA A 165      29.153  54.988  30.291  1.00 39.54           C
ATOM   2450  O   ALA A 165      30.287  55.308  30.637  1.00 34.18           O
ATOM   2451  CB  ALA A 165      28.979  55.546  27.863  1.00 31.25           C
ATOM   2452  H   ALA A 165      27.102  53.931  28.014  1.00 36.77           H
ATOM   2453  HA  ALA A 165      29.793  53.770  28.667  1.00 39.96           H
ATOM   2454  HB1 ALA A 165      29.889  56.118  28.016  1.00 37.50           H
ATOM   2455  HB2 ALA A 165      28.983  55.136  26.853  1.00 37.50           H
ATOM   2456  HB3 ALA A 165      28.119  56.205  27.989  1.00 37.50           H
ATOM   2457  N   THR A 166      28.075  55.130  31.074  1.00 37.28           N
ATOM   2458  CA  THR A 166      28.135  55.586  32.460  1.00 43.21           C
ATOM   2459  C   THR A 166      28.919  54.589  33.326  1.00 42.77           C
ATOM   2460  O   THR A 166      29.424  54.968  34.377  1.00 42.39           O
ATOM   2461  CB  THR A 166      26.715  55.781  33.034  1.00 41.30           C
ATOM   2462  OG1 THR A 166      25.994  54.565  33.141  1.00 42.56           O
ATOM   2463  CG2 THR A 166      25.895  56.775  32.213  1.00 44.14           C
ATOM   2464  H   THR A 166      27.172  54.865  30.708  1.00 44.73           H
ATOM   2465  HA  THR A 166      28.647  56.549  32.483  1.00 51.85           H
ATOM   2466  HB  THR A 166      26.820  56.191  34.039  1.00 49.55           H
ATOM   2467  HG1 THR A 166      25.886  54.188  32.264  1.00 51.07           H
ATOM   2468 HG21 THR A 166      24.934  56.905  32.699  1.00 52.96           H
ATOM   2469 HG22 THR A 166      26.414  57.731  32.161  1.00 52.96           H
ATOM   2470 HG23 THR A 166      25.713  56.397  31.206  1.00 52.96           H
ATOM   2471  N   HIS A 167      28.977  53.319  32.903  1.00 41.79           N
ATOM   2472  CA  HIS A 167      29.734  52.245  33.522  1.00 41.63           C
ATOM   2473  C   HIS A 167      31.108  52.028  32.862  1.00 47.51           C
ATOM   2474  O   HIS A 167      31.870  51.168  33.303  1.00 45.57           O
ATOM   2475  CB  HIS A 167      28.885  50.973  33.505  1.00 45.89           C
ATOM   2476  CG  HIS A 167      27.543  51.176  34.163  1.00 53.68           C
ATOM   2477  ND1 HIS A 167      27.338  51.357  35.534  1.00 55.03           N
ATOM   2478  CD2 HIS A 167      26.342  51.242  33.511  1.00 57.29           C
ATOM   2479  CE1 HIS A 167      26.016  51.555  35.669  1.00 60.45           C
ATOM   2480  NE2 HIS A 167      25.393  51.487  34.477  1.00 59.06           N
ATOM   2481  H   HIS A 167      28.479  53.081  32.056  1.00 50.15           H
ATOM   2482  HA  HIS A 167      29.911  52.503  34.566  1.00 49.95           H
ATOM   2483  HB2 HIS A 167      29.415  50.185  34.040  1.00 55.07           H
ATOM   2484  HB3 HIS A 167      28.737  50.644  32.477  1.00 55.07           H
ATOM   2485  HD2 HIS A 167      26.177  51.151  32.447  1.00 68.75           H
ATOM   2486  HE1 HIS A 167      25.527  51.788  36.604  1.00 72.54           H
ATOM   2487  HE2 HIS A 167      24.406  51.628  34.315  1.00 70.87           H
ATOM   2488  N   ILE A 168      31.428  52.780  31.801  1.00 42.94           N
ATOM   2489  CA  ILE A 168      32.675  52.638  31.057  1.00 41.44           C
ATOM   2490  C   ILE A 168      33.601  53.784  31.399  1.00 40.53           C
ATOM   2491  O   ILE A 168      34.783  53.559  31.631  1.00 44.49           O
ATOM   2492  CB  ILE A 168      32.426  52.508  29.541  1.00 35.53           C
ATOM   2493  CG1 ILE A 168      31.653  51.212  29.237  1.00 34.58           C
ATOM   2494  CG2 ILE A 168      33.748  52.556  28.745  1.00 38.84           C
ATOM   2495  CD1 ILE A 168      31.197  51.115  27.779  1.00 36.74           C
ATOM   2496  H   ILE A 168      30.778  53.493  31.497  1.00 51.53           H
ATOM   2497  HA  ILE A 168      33.174  51.721  31.371  1.00 49.73           H
ATOM   2498  HB  ILE A 168      31.825  53.359  29.227  1.00 42.63           H
ATOM   2499 HG12 ILE A 168      32.279  50.351  29.475  1.00 41.49           H
ATOM   2500 HG13 ILE A 168      30.759  51.157  29.856  1.00 41.49           H
ATOM   2501 HG21 ILE A 168      33.565  52.456  27.677  1.00 46.61           H
ATOM   2502 HG22 ILE A 168      34.243  53.517  28.886  1.00 46.61           H
ATOM   2503 HG23 ILE A 168      34.411  51.757  29.075  1.00 46.61           H
ATOM   2504 HD11 ILE A 168      30.557  50.240  27.673  1.00 44.09           H
ATOM   2505 HD12 ILE A 168      30.632  52.005  27.503  1.00 44.09           H
ATOM   2506 HD13 ILE A 168      32.045  51.007  27.108  1.00 44.09           H
ATOM   2507  N   THR A 169      33.103  55.014  31.387  1.00 37.24           N
ATOM   2508  CA  THR A 169      33.940  56.194  31.505  1.00 36.54           C
ATOM   2509  C   THR A 169      33.176  57.303  32.237  1.00 41.25           C
ATOM   2510  O   THR A 169      31.961  57.423  32.048  1.00 38.00           O
ATOM   2511  CB  THR A 169      34.419  56.646  30.107  1.00 37.04           C
ATOM   2512  OG1 THR A 169      35.197  57.819  30.195  1.00 41.25           O
ATOM   2513  CG2 THR A 169      33.270  56.924  29.129  1.00 37.67           C
ATOM   2514  H   THR A 169      32.114  55.152  31.224  1.00 44.69           H
ATOM   2515  HA  THR A 169      34.826  55.949  32.081  1.00 43.85           H
ATOM   2516  HB  THR A 169      35.041  55.852  29.694  1.00 44.44           H
ATOM   2517  HG1 THR A 169      36.079  57.581  30.496  1.00 49.51           H
ATOM   2518 HG21 THR A 169      33.680  57.215  28.162  1.00 45.21           H
ATOM   2519 HG22 THR A 169      32.654  56.036  28.997  1.00 45.21           H
ATOM   2520 HG23 THR A 169      32.656  57.749  29.492  1.00 45.21           H
ATOM   2521  N   PRO A 170      33.879  58.183  32.978  1.00 42.28           N
ATOM   2522  CA  PRO A 170      33.262  59.369  33.564  1.00 40.37           C
ATOM   2523  C   PRO A 170      33.113  60.513  32.558  1.00 37.69           C
ATOM   2524  O   PRO A 170      32.440  61.499  32.848  1.00 42.92           O
ATOM   2525  CB  PRO A 170      34.247  59.833  34.661  1.00 39.14           C
ATOM   2526  CG  PRO A 170      35.253  58.701  34.816  1.00 44.94           C
ATOM   2527  CD  PRO A 170      35.263  58.078  33.427  1.00 44.23           C
ATOM   2528  HA  PRO A 170      32.331  59.105  34.065  1.00 48.45           H
ATOM   2529  HB2 PRO A 170      34.801  60.692  34.277  1.00 46.97           H
ATOM   2530  HB3 PRO A 170      33.769  60.102  35.602  1.00 46.97           H
ATOM   2531  HG2 PRO A 170      36.245  59.075  35.071  1.00 53.93           H
ATOM   2532  HG3 PRO A 170      34.898  57.993  35.568  1.00 53.93           H
ATOM   2533  HD2 PRO A 170      35.920  58.631  32.755  1.00 53.07           H
ATOM   2534  HD3 PRO A 170      35.593  57.047  33.547  1.00 53.07           H
ATOM   2535  N   VAL A 171      33.801  60.420  31.415  1.00 35.15           N
ATOM   2536  CA  VAL A 171      33.892  61.517  30.476  1.00 39.00           C
ATOM   2537  C   VAL A 171      32.549  61.595  29.730  1.00 36.52           C
ATOM   2538  O   VAL A 171      32.074  60.560  29.250  1.00 37.48           O
ATOM   2539  CB  VAL A 171      35.089  61.280  29.534  1.00 41.11           C
ATOM   2540  CG1 VAL A 171      35.219  62.429  28.529  1.00 33.40           C
ATOM   2541  CG2 VAL A 171      36.410  61.171  30.315  1.00 40.82           C
ATOM   2542  H   VAL A 171      34.286  59.562  31.190  1.00 42.19           H
ATOM   2543  HA  VAL A 171      34.094  62.432  31.028  1.00 46.81           H
ATOM   2544  HB  VAL A 171      34.930  60.352  28.983  1.00 49.33           H
ATOM   2545 HG11 VAL A 171      36.093  62.263  27.904  1.00 40.08           H
ATOM   2546 HG12 VAL A 171      34.346  62.464  27.886  1.00 40.08           H
ATOM   2547 HG13 VAL A 171      35.325  63.379  29.055  1.00 40.08           H
ATOM   2548 HG21 VAL A 171      37.233  60.996  29.621  1.00 48.98           H
ATOM   2549 HG22 VAL A 171      36.597  62.092  30.868  1.00 48.98           H
ATOM   2550 HG23 VAL A 171      36.376  60.333  31.010  1.00 48.98           H
ATOM   2551  N   PRO A 172      31.952  62.794  29.588  1.00 35.11           N
ATOM   2552  CA  PRO A 172      30.760  62.975  28.774  1.00 34.17           C
ATOM   2553  C   PRO A 172      30.994  62.548  27.323  1.00 31.12           C
ATOM   2554  O   PRO A 172      32.073  62.767  26.774  1.00 29.82           O
ATOM   2555  CB  PRO A 172      30.492  64.482  28.810  1.00 28.19           C
ATOM   2556  CG  PRO A 172      31.101  64.933  30.132  1.00 34.50           C
ATOM   2557  CD  PRO A 172      32.322  64.025  30.256  1.00 37.04           C
ATOM   2558  HA  PRO A 172      29.919  62.470  29.245  1.00 41.01           H
ATOM   2559  HB2 PRO A 172      31.064  64.951  28.007  1.00 33.83           H
ATOM   2560  HB3 PRO A 172      29.446  64.757  28.722  1.00 33.83           H
ATOM   2561  HG2 PRO A 172      31.413  65.975  30.085  1.00 41.40           H
ATOM   2562  HG3 PRO A 172      30.391  64.779  30.943  1.00 41.40           H
ATOM   2563  HD2 PRO A 172      33.176  64.458  29.748  1.00 44.45           H
ATOM   2564  HD3 PRO A 172      32.512  63.863  31.319  1.00 44.45           H
ATOM   2565  N   ILE A 173      29.963  61.997  26.681  1.00 31.39           N
ATOM   2566  CA  ILE A 173      30.048  61.524  25.297  1.00 35.04           C
ATOM   2567  C   ILE A 173      28.928  62.172  24.507  1.00 25.59           C
ATOM   2568  O   ILE A 173      27.769  62.031  24.888  1.00 26.90           O
ATOM   2569  CB  ILE A 173      29.898  59.997  25.228  1.00 32.60           C
ATOM   2570  CG1 ILE A 173      30.954  59.329  26.126  1.00 37.09           C
ATOM   2571  CG2 ILE A 173      30.004  59.503  23.760  1.00 29.80           C
ATOM   2572  CD1 ILE A 173      30.775  57.824  26.141  1.00 40.95           C
ATOM   2573  H   ILE A 173      29.095  61.849  27.177  1.00 37.66           H
ATOM   2574  HA  ILE A 173      31.006  61.797  24.860  1.00 42.05           H
ATOM   2575  HB  ILE A 173      28.913  59.727  25.613  1.00 39.12           H
ATOM   2576 HG12 ILE A 173      31.952  59.561  25.775  1.00 44.50           H
ATOM   2577 HG13 ILE A 173      30.855  59.676  27.152  1.00 44.50           H
ATOM   2578 HG21 ILE A 173      29.807  58.435  23.694  1.00 35.77           H
ATOM   2579 HG22 ILE A 173      29.262  59.997  23.134  1.00 35.77           H
ATOM   2580 HG23 ILE A 173      31.000  59.713  23.369  1.00 35.77           H
ATOM   2581 HD11 ILE A 173      31.405  57.401  26.922  1.00 49.14           H
ATOM   2582 HD12 ILE A 173      29.726  57.598  26.333  1.00 49.14           H
ATOM   2583 HD13 ILE A 173      31.074  57.404  25.183  1.00 49.14           H
ATOM   2584  N   ILE A 174      29.271  62.826  23.400  1.00 25.26           N
ATOM   2585  CA  ILE A 174      28.298  63.253  22.407  1.00 24.91           C
ATOM   2586  C   ILE A 174      28.441  62.428  21.136  1.00 27.78           C
ATOM   2587  O   ILE A 174      29.531  61.960  20.805  1.00 25.91           O
ATOM   2588  CB  ILE A 174      28.424  64.752  22.124  1.00 24.34           C
ATOM   2589  CG1 ILE A 174      29.778  65.144  21.511  1.00 27.95           C
ATOM   2590  CG2 ILE A 174      28.107  65.512  23.428  1.00 28.02           C
ATOM   2591  CD1 ILE A 174      29.869  66.625  21.147  1.00 29.02           C
ATOM   2592  H   ILE A 174      30.249  62.897  23.156  1.00 30.31           H
ATOM   2593  HA  ILE A 174      27.290  63.083  22.784  1.00 29.89           H
ATOM   2594  HB  ILE A 174      27.653  65.013  21.400  1.00 29.21           H
ATOM   2595 HG12 ILE A 174      30.579  64.914  22.214  1.00 33.54           H
ATOM   2596 HG13 ILE A 174      29.941  64.575  20.597  1.00 33.54           H
ATOM   2597 HG21 ILE A 174      28.051  66.582  23.236  1.00 33.63           H
ATOM   2598 HG22 ILE A 174      27.145  65.182  23.806  1.00 33.63           H
ATOM   2599 HG23 ILE A 174      28.865  65.319  24.186  1.00 33.63           H
ATOM   2600 HD11 ILE A 174      30.760  66.801  20.548  1.00 34.82           H
ATOM   2601 HD12 ILE A 174      28.996  66.917  20.573  1.00 34.82           H
ATOM   2602 HD13 ILE A 174      29.927  67.234  22.049  1.00 34.82           H
ATOM   2603  N   ILE A 175      27.327  62.295  20.413  1.00 27.01           N
ATOM   2604  CA  ILE A 175      27.307  61.681  19.086  1.00 24.77           C
ATOM   2605  C   ILE A 175      26.769  62.710  18.103  1.00 30.18           C
ATOM   2606  O   ILE A 175      25.724  63.310  18.343  1.00 28.89           O
ATOM   2607  CB  ILE A 175      26.492  60.378  19.075  1.00 26.50           C
ATOM   2608  CG1 ILE A 175      26.969  59.386  20.158  1.00 23.98           C
ATOM   2609  CG2 ILE A 175      26.553  59.763  17.663  1.00 27.26           C
ATOM   2610  CD1 ILE A 175      26.064  58.166  20.295  1.00 20.66           C
ATOM   2611  H   ILE A 175      26.466  62.704  20.753  1.00 32.41           H
ATOM   2612  HA  ILE A 175      28.321  61.433  18.783  1.00 29.73           H
ATOM   2613  HB  ILE A 175      25.455  60.630  19.288  1.00 31.80           H
ATOM   2614 HG12 ILE A 175      27.975  59.045  19.928  1.00 28.77           H
ATOM   2615 HG13 ILE A 175      26.999  59.875  21.129  1.00 28.77           H
ATOM   2616 HG21 ILE A 175      25.941  58.865  17.604  1.00 32.71           H
ATOM   2617 HG22 ILE A 175      26.168  60.465  16.928  1.00 32.71           H
ATOM   2618 HG23 ILE A 175      27.586  59.519  17.411  1.00 32.71           H
ATOM   2619 HD11 ILE A 175      26.388  57.555  21.134  1.00 24.79           H
ATOM   2620 HD12 ILE A 175      25.044  58.490  20.471  1.00 24.79           H
ATOM   2621 HD13 ILE A 175      26.101  57.557  19.394  1.00 24.79           H
ATOM   2622  N   ILE A 176      27.479  62.886  16.988  1.00 23.70           N
ATOM   2623  CA  ILE A 176      27.158  63.821  15.935  1.00 25.51           C
ATOM   2624  C   ILE A 176      27.173  63.092  14.598  1.00 32.54           C
ATOM   2625  O   ILE A 176      28.153  62.429  14.265  1.00 26.45           O
ATOM   2626  CB  ILE A 176      28.179  64.975  15.936  1.00 24.17           C
ATOM   2627  CG1 ILE A 176      28.112  65.789  17.239  1.00 26.70           C
ATOM   2628  CG2 ILE A 176      27.912  65.873  14.717  1.00 31.03           C
ATOM   2629  CD1 ILE A 176      29.257  66.807  17.353  1.00 30.52           C
ATOM   2630  H   ILE A 176      28.316  62.334  16.862  1.00 28.45           H
ATOM   2631  HA  ILE A 176      26.164  64.229  16.101  1.00 30.61           H
ATOM   2632  HB  ILE A 176      29.181  64.552  15.841  1.00 29.01           H
ATOM   2633 HG12 ILE A 176      27.157  66.310  17.278  1.00 32.04           H
ATOM   2634 HG13 ILE A 176      28.176  65.131  18.106  1.00 32.04           H
ATOM   2635 HG21 ILE A 176      28.589  66.721  14.684  1.00 37.24           H
ATOM   2636 HG22 ILE A 176      28.037  65.325  13.796  1.00 37.24           H
ATOM   2637 HG23 ILE A 176      26.877  66.197  14.746  1.00 37.24           H
ATOM   2638 HD11 ILE A 176      29.235  67.271  18.336  1.00 36.62           H
ATOM   2639 HD12 ILE A 176      30.215  66.304  17.216  1.00 36.62           H
ATOM   2640 HD13 ILE A 176      29.147  67.592  16.607  1.00 36.62           H
ATOM   2641  N   GLN A 177      26.123  63.309  13.804  1.00 25.29           N
ATOM   2642  CA  GLN A 177      26.099  62.938  12.404  1.00 27.27           C
ATOM   2643  C   GLN A 177      25.150  63.871  11.679  1.00 25.96           C
ATOM   2644  O   GLN A 177      24.046  64.117  12.161  1.00 26.54           O
ATOM   2645  CB  GLN A 177      25.627  61.486  12.235  1.00 29.01           C
ATOM   2646  CG  GLN A 177      26.048  60.977  10.851  1.00 30.40           C
ATOM   2647  CD  GLN A 177      25.600  59.550  10.584  1.00 35.17           C
ATOM   2648  OE1 GLN A 177      25.448  58.755  11.500  1.00 27.16           O
ATOM   2649  NE2 GLN A 177      25.434  59.204   9.313  1.00 32.80           N
ATOM   2650  H   GLN A 177      25.360  63.877  14.144  1.00 30.35           H
ATOM   2651  HA  GLN A 177      27.100  63.045  11.988  1.00 32.72           H
ATOM   2652  HB2 GLN A 177      26.069  60.862  13.013  1.00 34.81           H
ATOM   2653  HB3 GLN A 177      24.544  61.436  12.317  1.00 34.81           H
ATOM   2654  HG2 GLN A 177      25.666  61.628  10.074  1.00 36.48           H
ATOM   2655  HG3 GLN A 177      27.135  60.997  10.816  1.00 36.48           H
ATOM   2656 HE21 GLN A 177      25.640  59.863   8.574  1.00 39.36           H
ATOM   2657 HE22 GLN A 177      25.176  58.253   9.091  1.00 39.36           H
ATOM   2658  N   LYS A 178      25.598  64.338  10.508  1.00 24.92           N
ATOM   2659  CA  LYS A 178      24.895  65.232   9.596  1.00 30.20           C
ATOM   2660  C   LYS A 178      24.535  66.512  10.361  1.00 29.75           C
ATOM   2661  O   LYS A 178      25.434  67.226  10.783  1.00 28.36           O
ATOM   2662  CB  LYS A 178      23.721  64.519   8.894  1.00 29.11           C
ATOM   2663  CG  LYS A 178      24.186  63.413   7.922  1.00 46.98           C
ATOM   2664  CD  LYS A 178      23.049  62.567   7.317  1.00 49.74           C
ATOM   2665  CE  LYS A 178      22.147  61.868   8.351  1.00 45.47           C
ATOM   2666  NZ  LYS A 178      21.047  61.151   7.682  1.00 58.49           N1+
ATOM   2667  H   LYS A 178      26.505  64.014  10.200  1.00 29.91           H
ATOM   2668  HA  LYS A 178      25.599  65.539   8.821  1.00 36.24           H
ATOM   2669  HB2 LYS A 178      23.043  64.113   9.640  1.00 34.94           H
ATOM   2670  HB3 LYS A 178      23.182  65.261   8.302  1.00 34.94           H
ATOM   2671  HG2 LYS A 178      24.748  63.878   7.110  1.00 56.38           H
ATOM   2672  HG3 LYS A 178      24.860  62.738   8.437  1.00 56.38           H
ATOM   2673  HD2 LYS A 178      22.433  63.216   6.691  1.00 59.68           H
ATOM   2674  HD3 LYS A 178      23.498  61.806   6.676  1.00 59.68           H
ATOM   2675  HE2 LYS A 178      22.734  61.169   8.949  1.00 54.56           H
ATOM   2676  HE3 LYS A 178      21.718  62.623   9.009  1.00 54.56           H
ATOM   2677  HZ1 LYS A 178      20.501  60.664   8.378  1.00 70.19           H
ATOM   2678  HZ2 LYS A 178      20.468  61.802   7.171  1.00 70.19           H
ATOM   2679  HZ3 LYS A 178      21.438  60.466   7.049  1.00 70.19           H
ATOM   2680  N   ASP A 179      23.253  66.776  10.586  1.00 27.97           N
ATOM   2681  CA  ASP A 179      22.775  67.973  11.258  1.00 31.07           C
ATOM   2682  C   ASP A 179      22.353  67.715  12.713  1.00 27.88           C
ATOM   2683  O   ASP A 179      21.741  68.590  13.306  1.00 27.58           O
ATOM   2684  CB  ASP A 179      21.604  68.567  10.458  1.00 30.49           C
ATOM   2685  CG  ASP A 179      21.950  68.776   8.995  1.00 32.68           C
ATOM   2686  OD1 ASP A 179      23.060  69.274   8.717  1.00 31.06           O
ATOM   2687  OD2 ASP A 179      21.087  68.397   8.175  1.00 38.19           O1-
ATOM   2688  H   ASP A 179      22.553  66.125  10.261  1.00 33.56           H
ATOM   2689  HA  ASP A 179      23.568  68.721  11.276  1.00 37.29           H
ATOM   2690  HB2 ASP A 179      20.703  67.962  10.559  1.00 36.58           H
ATOM   2691  HB3 ASP A 179      21.405  69.554  10.876  1.00 36.58           H
ATOM   2692  N   SER A 180      22.603  66.532  13.281  1.00 26.91           N
ATOM   2693  CA  SER A 180      22.073  66.142  14.589  1.00 27.57           C
ATOM   2694  C   SER A 180      23.191  65.852  15.566  1.00 29.12           C
ATOM   2695  O   SER A 180      24.189  65.238  15.208  1.00 25.87           O
ATOM   2696  CB  SER A 180      21.194  64.900  14.465  1.00 27.14           C
ATOM   2697  OG  SER A 180      20.111  65.123  13.589  1.00 25.89           O
ATOM   2698  H   SER A 180      23.090  65.826  12.747  1.00 32.29           H
ATOM   2699  HA  SER A 180      21.451  66.932  15.006  1.00 33.08           H
ATOM   2700  HB2 SER A 180      21.785  64.058  14.115  1.00 32.56           H
ATOM   2701  HB3 SER A 180      20.812  64.635  15.446  1.00 32.56           H
ATOM   2702  HG  SER A 180      19.750  65.993  13.779  1.00 31.07           H
ATOM   2703  N   LEU A 181      22.967  66.228  16.827  1.00 24.98           N
ATOM   2704  CA  LEU A 181      23.697  65.776  17.997  1.00 26.47           C
ATOM   2705  C   LEU A 181      22.750  65.078  18.962  1.00 29.28           C
ATOM   2706  O   LEU A 181      21.603  65.501  19.105  1.00 22.38           O
ATOM   2707  CB  LEU A 181      24.379  66.982  18.661  1.00 24.94           C
ATOM   2708  CG  LEU A 181      25.060  66.692  20.023  1.00 23.00           C
ATOM   2709  CD1 LEU A 181      26.259  67.619  20.269  1.00 25.41           C
ATOM   2710  CD2 LEU A 181      24.117  66.849  21.243  1.00 25.52           C
ATOM   2711  H   LEU A 181      22.149  66.792  17.009  1.00 29.98           H
ATOM   2712  HA  LEU A 181      24.465  65.086  17.678  1.00 31.76           H
ATOM   2713  HB2 LEU A 181      25.138  67.330  17.960  1.00 29.92           H
ATOM   2714  HB3 LEU A 181      23.666  67.792  18.769  1.00 29.92           H
ATOM   2715  HG  LEU A 181      25.439  65.670  20.027  1.00 27.60           H
ATOM   2716 HD11 LEU A 181      26.760  67.336  21.194  1.00 30.49           H
ATOM   2717 HD12 LEU A 181      26.966  67.545  19.445  1.00 30.49           H
ATOM   2718 HD13 LEU A 181      25.916  68.649  20.361  1.00 30.49           H
ATOM   2719 HD21 LEU A 181      24.619  66.480  22.133  1.00 30.63           H
ATOM   2720 HD22 LEU A 181      23.868  67.899  21.387  1.00 30.63           H
ATOM   2721 HD23 LEU A 181      23.186  66.308  21.132  1.00 30.63           H
ATOM   2722  N   ILE A 182      23.240  64.055  19.661  1.00 22.09           N
ATOM   2723  CA  ILE A 182      22.614  63.518  20.866  1.00 24.61           C
ATOM   2724  C   ILE A 182      23.610  63.449  22.028  1.00 28.90           C
ATOM   2725  O   ILE A 182      24.827  63.367  21.853  1.00 26.27           O
ATOM   2726  CB  ILE A 182      21.889  62.173  20.623  1.00 26.48           C
ATOM   2727  CG1 ILE A 182      22.855  61.006  20.293  1.00 25.14           C
ATOM   2728  CG2 ILE A 182      20.819  62.325  19.534  1.00 24.93           C
ATOM   2729  CD1 ILE A 182      22.194  59.619  20.351  1.00 22.67           C
ATOM   2730  H   ILE A 182      24.174  63.737  19.446  1.00 26.51           H
ATOM   2731  HA  ILE A 182      21.846  64.223  21.168  1.00 29.53           H
ATOM   2732  HB  ILE A 182      21.367  61.927  21.545  1.00 31.77           H
ATOM   2733 HG12 ILE A 182      23.268  61.160  19.299  1.00 30.17           H
ATOM   2734 HG13 ILE A 182      23.681  61.008  21.001  1.00 30.17           H
ATOM   2735 HG21 ILE A 182      20.223  61.420  19.466  1.00 29.92           H
ATOM   2736 HG22 ILE A 182      20.162  63.149  19.789  1.00 29.92           H
ATOM   2737 HG23 ILE A 182      21.276  62.520  18.562  1.00 29.92           H
ATOM   2738 HD11 ILE A 182      22.930  58.843  20.159  1.00 27.20           H
ATOM   2739 HD12 ILE A 182      21.760  59.456  21.336  1.00 27.20           H
ATOM   2740 HD13 ILE A 182      21.421  59.530  19.589  1.00 27.20           H
ATOM   2741  N   TYR A 183      23.047  63.482  23.235  1.00 26.34           N
ATOM   2742  CA  TYR A 183      23.750  63.564  24.498  1.00 24.12           C
ATOM   2743  C   TYR A 183      22.799  63.153  25.610  1.00 24.91           C
ATOM   2744  O   TYR A 183      21.706  63.696  25.732  1.00 24.81           O
ATOM   2745  CB  TYR A 183      24.239  65.000  24.688  1.00 28.56           C
ATOM   2746  CG  TYR A 183      24.870  65.279  26.030  1.00 30.15           C
ATOM   2747  CD1 TYR A 183      26.013  64.564  26.423  1.00 28.31           C
ATOM   2748  CD2 TYR A 183      24.336  66.274  26.877  1.00 31.45           C
ATOM   2749  CE1 TYR A 183      26.619  64.827  27.664  1.00 35.41           C
ATOM   2750  CE2 TYR A 183      24.932  66.532  28.122  1.00 35.71           C
ATOM   2751  CZ  TYR A 183      26.073  65.808  28.527  1.00 35.80           C
ATOM   2752  OH  TYR A 183      26.680  66.115  29.710  1.00 43.23           O
ATOM   2753  H   TYR A 183      22.038  63.545  23.277  1.00 31.61           H
ATOM   2754  HA  TYR A 183      24.600  62.881  24.487  1.00 28.94           H
ATOM   2755  HB2 TYR A 183      24.971  65.219  23.919  1.00 34.27           H
ATOM   2756  HB3 TYR A 183      23.392  65.670  24.545  1.00 34.27           H
ATOM   2757  HD1 TYR A 183      26.425  63.820  25.768  1.00 33.97           H
ATOM   2758  HD2 TYR A 183      23.467  66.840  26.577  1.00 37.74           H
ATOM   2759  HE1 TYR A 183      27.501  64.284  27.947  1.00 42.49           H
ATOM   2760  HE2 TYR A 183      24.529  67.300  28.764  1.00 42.85           H
ATOM   2761  HH  TYR A 183      27.631  65.998  29.675  1.00 51.87           H
ATOM   2762  N   LEU A 184      23.193  62.164  26.412  1.00 26.85           N
ATOM   2763  CA  LEU A 184      22.337  61.567  27.420  1.00 25.08           C
ATOM   2764  C   LEU A 184      22.528  62.325  28.730  1.00 27.87           C
ATOM   2765  O   LEU A 184      23.623  62.374  29.284  1.00 25.81           O
ATOM   2766  CB  LEU A 184      22.623  60.066  27.529  1.00 25.82           C
ATOM   2767  CG  LEU A 184      21.694  59.322  28.504  1.00 24.37           C
ATOM   2768  CD1 LEU A 184      20.221  59.340  28.066  1.00 24.04           C
ATOM   2769  CD2 LEU A 184      22.150  57.862  28.606  1.00 28.94           C
ATOM   2770  H   LEU A 184      24.117  61.777  26.292  1.00 32.22           H
ATOM   2771  HA  LEU A 184      21.302  61.674  27.104  1.00 30.09           H
ATOM   2772  HB2 LEU A 184      22.526  59.619  26.537  1.00 30.99           H
ATOM   2773  HB3 LEU A 184      23.653  59.933  27.854  1.00 30.99           H
ATOM   2774  HG  LEU A 184      21.775  59.776  29.493  1.00 29.25           H
ATOM   2775 HD11 LEU A 184      19.606  58.811  28.790  1.00 28.85           H
ATOM   2776 HD12 LEU A 184      19.858  60.364  27.994  1.00 28.85           H
ATOM   2777 HD13 LEU A 184      20.107  58.855  27.098  1.00 28.85           H
ATOM   2778 HD21 LEU A 184      21.521  57.325  29.317  1.00 34.72           H
ATOM   2779 HD22 LEU A 184      22.073  57.377  27.632  1.00 34.72           H
ATOM   2780 HD23 LEU A 184      23.183  57.822  28.953  1.00 34.72           H
ATOM   2781  N   LEU A 185      21.436  62.902  29.221  1.00 25.60           N
ATOM   2782  CA  LEU A 185      21.408  63.656  30.471  1.00 28.61           C
ATOM   2783  C   LEU A 185      21.128  62.684  31.590  1.00 25.22           C
ATOM   2784  O   LEU A 185      20.028  62.142  31.672  1.00 24.38           O
ATOM   2785  CB  LEU A 185      20.316  64.736  30.441  1.00 27.54           C
ATOM   2786  CG  LEU A 185      20.406  65.720  29.271  1.00 23.99           C
ATOM   2787  CD1 LEU A 185      19.224  66.698  29.360  1.00 26.13           C
ATOM   2788  CD2 LEU A 185      21.732  66.487  29.265  1.00 27.24           C
ATOM   2789  H   LEU A 185      20.568  62.822  28.711  1.00 30.72           H
ATOM   2790  HA  LEU A 185      22.369  64.138  30.641  1.00 34.34           H
ATOM   2791  HB2 LEU A 185      19.340  64.257  30.424  1.00 33.05           H
ATOM   2792  HB3 LEU A 185      20.365  65.297  31.372  1.00 33.05           H
ATOM   2793  HG  LEU A 185      20.321  65.179  28.329  1.00 28.79           H
ATOM   2794 HD11 LEU A 185      19.244  67.384  28.514  1.00 31.36           H
ATOM   2795 HD12 LEU A 185      18.282  66.147  29.338  1.00 31.36           H
ATOM   2796 HD13 LEU A 185      19.291  67.270  30.285  1.00 31.36           H
ATOM   2797 HD21 LEU A 185      21.763  67.145  28.398  1.00 32.69           H
ATOM   2798 HD22 LEU A 185      21.827  67.083  30.172  1.00 32.69           H
ATOM   2799 HD23 LEU A 185      22.564  65.791  29.195  1.00 32.69           H
ATOM   2800  N   GLN A 186      22.101  62.489  32.487  1.00 27.69           N
ATOM   2801  CA  GLN A 186      21.883  61.663  33.675  1.00 26.57           C
ATOM   2802  C   GLN A 186      20.931  62.326  34.671  1.00 29.42           C
ATOM   2803  O   GLN A 186      20.734  63.534  34.589  1.00 27.89           O
ATOM   2804  CB  GLN A 186      23.217  61.335  34.355  1.00 27.50           C
ATOM   2805  CG  GLN A 186      23.986  60.278  33.542  1.00 35.69           C
ATOM   2806  CD  GLN A 186      23.250  58.943  33.331  1.00 39.72           C
ATOM   2807  OE1 GLN A 186      22.982  58.509  32.212  1.00 37.58           O
ATOM   2808  NE2 GLN A 186      22.920  58.267  34.424  1.00 33.99           N
ATOM   2809  H   GLN A 186      22.995  62.943  32.365  1.00 33.23           H
ATOM   2810  HA  GLN A 186      21.417  60.733  33.351  1.00 31.88           H
ATOM   2811  HB2 GLN A 186      23.814  62.243  34.440  1.00 33.00           H
ATOM   2812  HB3 GLN A 186      23.055  60.956  35.363  1.00 33.00           H
ATOM   2813  HG2 GLN A 186      24.226  60.723  32.585  1.00 42.83           H
ATOM   2814  HG3 GLN A 186      24.910  60.063  34.078  1.00 42.83           H
ATOM   2815 HE21 GLN A 186      23.171  58.619  35.336  1.00 40.79           H
ATOM   2816 HE22 GLN A 186      22.407  57.402  34.334  1.00 40.79           H
ATOM   2817  N   PRO A 187      20.337  61.576  35.613  1.00 33.18           N
ATOM   2818  CA  PRO A 187      19.433  62.175  36.593  1.00 31.72           C
ATOM   2819  C   PRO A 187      20.136  63.318  37.312  1.00 32.83           C
ATOM   2820  O   PRO A 187      21.314  63.207  37.651  1.00 30.21           O
ATOM   2821  CB  PRO A 187      19.075  61.041  37.549  1.00 31.51           C
ATOM   2822  CG  PRO A 187      19.173  59.818  36.642  1.00 29.70           C
ATOM   2823  CD  PRO A 187      20.395  60.132  35.787  1.00 31.90           C
ATOM   2824  HA  PRO A 187      18.512  62.485  36.102  1.00 38.07           H
ATOM   2825  HB2 PRO A 187      19.853  60.968  38.311  1.00 37.81           H
ATOM   2826  HB3 PRO A 187      18.096  61.146  38.017  1.00 37.81           H
ATOM   2827  HG2 PRO A 187      19.346  58.907  37.215  1.00 35.63           H
ATOM   2828  HG3 PRO A 187      18.277  59.734  36.038  1.00 35.63           H
ATOM   2829  HD2 PRO A 187      21.300  59.838  36.316  1.00 38.28           H
ATOM   2830  HD3 PRO A 187      20.280  59.611  34.838  1.00 38.28           H
ATOM   2831  N   GLY A 188      19.424  64.431  37.502  1.00 29.41           N
ATOM   2832  CA  GLY A 188      19.978  65.637  38.071  1.00 25.43           C
ATOM   2833  C   GLY A 188      19.673  66.853  37.222  1.00 28.20           C
ATOM   2834  O   GLY A 188      18.795  66.829  36.371  1.00 30.24           O
ATOM   2835  H   GLY A 188      18.476  64.468  37.153  1.00 35.29           H
ATOM   2836  HA2 GLY A 188      19.533  65.785  39.052  1.00 30.52           H
ATOM   2837  HA3 GLY A 188      21.056  65.537  38.187  1.00 30.52           H
ATOM   2838  N   LYS A 189      20.428  67.910  37.487  1.00 25.88           N
ATOM   2839  CA  LYS A 189      20.260  69.245  36.926  1.00 26.13           C
ATOM   2840  C   LYS A 189      21.414  69.578  36.008  1.00 25.68           C
ATOM   2841  O   LYS A 189      22.557  69.397  36.399  1.00 30.57           O
ATOM   2842  CB  LYS A 189      20.259  70.277  38.059  1.00 30.80           C
ATOM   2843  CG  LYS A 189      19.111  70.077  39.064  1.00 42.25           C
ATOM   2844  CD  LYS A 189      19.194  71.129  40.202  1.00 47.24           C
ATOM   2845  CE  LYS A 189      18.151  70.844  41.309  1.00 48.05           C
ATOM   2846  NZ  LYS A 189      18.123  71.977  42.258  1.00 58.65           N1+
ATOM   2847  H   LYS A 189      21.187  67.780  38.139  1.00 31.05           H
ATOM   2848  HA  LYS A 189      19.319  69.319  36.391  1.00 31.36           H
ATOM   2849  HB2 LYS A 189      21.192  70.221  38.621  1.00 36.96           H
ATOM   2850  HB3 LYS A 189      20.153  71.286  37.649  1.00 36.96           H
ATOM   2851  HG2 LYS A 189      18.147  70.226  38.563  1.00 50.70           H
ATOM   2852  HG3 LYS A 189      19.139  69.077  39.527  1.00 50.70           H
ATOM   2853  HD2 LYS A 189      20.198  71.092  40.666  1.00 56.69           H
ATOM   2854  HD3 LYS A 189      19.009  72.139  39.773  1.00 56.69           H
ATOM   2855  HE2 LYS A 189      17.153  70.706  40.855  1.00 57.66           H
ATOM   2856  HE3 LYS A 189      18.458  69.932  41.853  1.00 57.66           H
ATOM   2857  HZ1 LYS A 189      18.422  71.654  43.164  1.00 70.37           H
ATOM   2858  HZ2 LYS A 189      18.745  72.711  41.944  1.00 70.37           H
ATOM   2859  HZ3 LYS A 189      17.187  72.344  42.315  1.00 70.37           H
ATOM   2860  N   HIS A 190      21.113  70.031  34.795  1.00 26.51           N
ATOM   2861  CA  HIS A 190      22.038  70.332  33.715  1.00 27.52           C
ATOM   2862  C   HIS A 190      21.893  71.779  33.269  1.00 23.98           C
ATOM   2863  O   HIS A 190      20.782  72.297  33.211  1.00 28.70           O
ATOM   2864  CB  HIS A 190      21.753  69.404  32.517  1.00 26.37           C
ATOM   2865  CG  HIS A 190      21.963  67.953  32.844  1.00 27.71           C
ATOM   2866  ND1 HIS A 190      23.156  67.256  32.663  1.00 27.58           N
ATOM   2867  CD2 HIS A 190      21.041  67.128  33.405  1.00 28.02           C
ATOM   2868  CE1 HIS A 190      22.919  66.019  33.102  1.00 25.77           C
ATOM   2869  NE2 HIS A 190      21.675  65.925  33.582  1.00 26.95           N
ATOM   2870  H   HIS A 190      20.139  70.131  34.559  1.00 31.81           H
ATOM   2871  HA  HIS A 190      23.063  70.158  34.039  1.00 33.02           H
ATOM   2872  HB2 HIS A 190      22.417  69.668  31.689  1.00 31.64           H
ATOM   2873  HB3 HIS A 190      20.723  69.534  32.183  1.00 31.64           H
ATOM   2874  HD2 HIS A 190      20.026  67.373  33.681  1.00 33.62           H
ATOM   2875  HE1 HIS A 190      23.642  65.218  33.112  1.00 30.92           H
ATOM   2876  HE2 HIS A 190      21.266  65.096  33.985  1.00 32.34           H
ATOM   2877  N   ARG A 191      23.022  72.412  32.948  1.00 27.13           N
ATOM   2878  CA  ARG A 191      23.131  73.718  32.321  1.00 31.81           C
ATOM   2879  C   ARG A 191      23.838  73.498  30.990  1.00 30.10           C
ATOM   2880  O   ARG A 191      25.044  73.269  30.954  1.00 30.11           O
ATOM   2881  CB  ARG A 191      23.932  74.689  33.197  1.00 28.79           C
ATOM   2882  CG  ARG A 191      23.238  75.006  34.523  1.00 39.74           C
ATOM   2883  CD  ARG A 191      24.144  75.843  35.454  1.00 41.26           C
ATOM   2884  NE  ARG A 191      24.616  77.094  34.826  1.00 41.32           N
ATOM   2885  CZ  ARG A 191      23.867  78.191  34.663  1.00 42.71           C
ATOM   2886  NH1 ARG A 191      22.607  78.241  35.107  1.00 39.42           N
ATOM   2887  NH2 ARG A 191      24.395  79.245  34.039  1.00 43.56           N1+
ATOM   2888  H   ARG A 191      23.888  71.897  33.037  1.00 32.56           H
ATOM   2889  HA  ARG A 191      22.134  74.125  32.144  1.00 38.17           H
ATOM   2890  HB2 ARG A 191      24.918  74.274  33.405  1.00 34.55           H
ATOM   2891  HB3 ARG A 191      24.061  75.612  32.633  1.00 34.55           H
ATOM   2892  HG2 ARG A 191      22.299  75.527  34.349  1.00 47.68           H
ATOM   2893  HG3 ARG A 191      23.020  74.063  35.019  1.00 47.68           H
ATOM   2894  HD2 ARG A 191      23.620  76.087  36.375  1.00 49.51           H
ATOM   2895  HD3 ARG A 191      25.010  75.237  35.722  1.00 49.51           H
ATOM   2896  HE  ARG A 191      25.545  77.088  34.434  1.00 49.59           H
ATOM   2897 HH11 ARG A 191      22.208  77.435  35.571  1.00 47.30           H
ATOM   2898 HH12 ARG A 191      22.046  79.066  34.962  1.00 47.30           H
ATOM   2899 HH21 ARG A 191      25.342  79.212  33.693  1.00 52.28           H
ATOM   2900 HH22 ARG A 191      23.836  80.071  33.894  1.00 52.28           H
ATOM   2901  N   LEU A 192      23.070  73.579  29.911  1.00 28.87           N
ATOM   2902  CA  LEU A 192      23.521  73.393  28.539  1.00 27.89           C
ATOM   2903  C   LEU A 192      23.688  74.756  27.888  1.00 30.47           C
ATOM   2904  O   LEU A 192      22.697  75.426  27.603  1.00 30.35           O
ATOM   2905  CB  LEU A 192      22.501  72.530  27.782  1.00 25.10           C
ATOM   2906  CG  LEU A 192      22.149  71.185  28.445  1.00 26.02           C
ATOM   2907  CD1 LEU A 192      21.128  70.464  27.561  1.00 25.61           C
ATOM   2908  CD2 LEU A 192      23.384  70.301  28.677  1.00 30.79           C
ATOM   2909  H   LEU A 192      22.086  73.755  30.038  1.00 34.64           H
ATOM   2910  HA  LEU A 192      24.469  72.864  28.533  1.00 33.47           H
ATOM   2911  HB2 LEU A 192      21.578  73.094  27.675  1.00 30.11           H
ATOM   2912  HB3 LEU A 192      22.894  72.342  26.782  1.00 30.11           H
ATOM   2913  HG  LEU A 192      21.678  71.376  29.410  1.00 31.23           H
ATOM   2914 HD11 LEU A 192      20.796  69.547  28.048  1.00 30.73           H
ATOM   2915 HD12 LEU A 192      20.263  71.108  27.399  1.00 30.73           H
ATOM   2916 HD13 LEU A 192      21.578  70.220  26.597  1.00 30.73           H
ATOM   2917 HD21 LEU A 192      23.071  69.330  29.061  1.00 36.95           H
ATOM   2918 HD22 LEU A 192      23.926  70.154  27.743  1.00 36.95           H
ATOM   2919 HD23 LEU A 192      24.044  70.762  29.412  1.00 36.95           H
ATOM   2920  N   HIS A 193      24.929  75.169  27.627  1.00 29.77           N
ATOM   2921  CA  HIS A 193      25.191  76.411  26.907  1.00 31.49           C
ATOM   2922  C   HIS A 193      25.015  76.180  25.411  1.00 31.37           C
ATOM   2923  O   HIS A 193      25.688  75.330  24.820  1.00 29.43           O
ATOM   2924  CB  HIS A 193      26.570  76.958  27.262  1.00 28.60           C
ATOM   2925  CG  HIS A 193      26.751  77.167  28.740  1.00 34.70           C
ATOM   2926  ND1 HIS A 193      26.215  78.225  29.473  1.00 32.14           N
ATOM   2927  CD2 HIS A 193      27.383  76.311  29.593  1.00 35.75           C
ATOM   2928  CE1 HIS A 193      26.515  77.969  30.755  1.00 34.26           C
ATOM   2929  NE2 HIS A 193      27.223  76.831  30.856  1.00 39.43           N
ATOM   2930  H   HIS A 193      25.711  74.568  27.844  1.00 35.72           H
ATOM   2931  HA  HIS A 193      24.469  77.161  27.234  1.00 37.79           H
ATOM   2932  HB2 HIS A 193      26.709  77.914  26.761  1.00 34.31           H
ATOM   2933  HB3 HIS A 193      27.318  76.269  26.891  1.00 34.31           H
ATOM   2934  HD2 HIS A 193      27.856  75.376  29.330  1.00 42.90           H
ATOM   2935  HE1 HIS A 193      26.227  78.595  31.585  1.00 41.11           H
ATOM   2936  HE2 HIS A 193      27.576  76.421  31.706  1.00 47.32           H
ATOM   2937  N   VAL A 194      24.095  76.946  24.810  1.00 32.17           N
ATOM   2938  CA  VAL A 194      23.666  76.803  23.426  1.00 28.48           C
ATOM   2939  C   VAL A 194      23.904  78.110  22.682  1.00 30.71           C
ATOM   2940  O   VAL A 194      23.110  78.509  21.839  1.00 31.47           O
ATOM   2941  CB  VAL A 194      22.212  76.271  23.333  1.00 28.16           C
ATOM   2942  CG1 VAL A 194      22.165  74.856  23.927  1.00 26.80           C
ATOM   2943  CG2 VAL A 194      21.181  77.161  24.044  1.00 30.46           C
ATOM   2944  H   VAL A 194      23.616  77.642  25.362  1.00 38.60           H
ATOM   2945  HA  VAL A 194      24.301  76.068  22.934  1.00 34.17           H
ATOM   2946  HB  VAL A 194      21.914  76.195  22.292  1.00 33.79           H
ATOM   2947 HG11 VAL A 194      21.163  74.445  23.812  1.00 32.15           H
ATOM   2948 HG12 VAL A 194      22.872  74.216  23.397  1.00 32.15           H
ATOM   2949 HG13 VAL A 194      22.419  74.867  24.984  1.00 32.15           H
ATOM   2950 HG21 VAL A 194      20.184  76.773  23.863  1.00 36.56           H
ATOM   2951 HG22 VAL A 194      21.371  77.180  25.118  1.00 36.56           H
ATOM   2952 HG23 VAL A 194      21.223  78.174  23.651  1.00 36.56           H
ATOM   2953  N   ASP A 195      25.024  78.758  22.988  1.00 31.24           N
ATOM   2954  CA  ASP A 195      25.408  80.075  22.486  1.00 37.32           C
ATOM   2955  C   ASP A 195      26.726  80.052  21.681  1.00 39.25           C
ATOM   2956  O   ASP A 195      27.377  81.093  21.541  1.00 34.41           O
ATOM   2957  CB  ASP A 195      25.541  81.066  23.658  1.00 36.26           C
ATOM   2958  CG  ASP A 195      26.596  80.705  24.697  1.00 38.27           C
ATOM   2959  OD1 ASP A 195      27.050  79.542  24.720  1.00 39.68           O
ATOM   2960  OD2 ASP A 195      26.959  81.619  25.465  1.00 45.16           O1-
ATOM   2961  H   ASP A 195      25.623  78.362  23.701  1.00 37.49           H
ATOM   2962  HA  ASP A 195      24.628  80.453  21.826  1.00 44.78           H
ATOM   2963  HB2 ASP A 195      25.708  82.084  23.307  1.00 43.52           H
ATOM   2964  HB3 ASP A 195      24.586  81.116  24.179  1.00 43.52           H
ATOM   2965  N   THR A 196      27.147  78.891  21.150  1.00 32.18           N
ATOM   2966  CA  THR A 196      28.377  78.814  20.347  1.00 35.57           C
ATOM   2967  C   THR A 196      28.213  79.551  19.003  1.00 35.08           C
ATOM   2968  O   THR A 196      29.209  79.932  18.394  1.00 34.52           O
ATOM   2969  CB  THR A 196      28.785  77.346  20.098  1.00 34.86           C
ATOM   2970  OG1 THR A 196      27.854  76.725  19.256  1.00 31.95           O
ATOM   2971  CG2 THR A 196      28.938  76.539  21.392  1.00 32.03           C
ATOM   2972  H   THR A 196      26.580  78.057  21.249  1.00 38.62           H
ATOM   2973  HA  THR A 196      29.182  79.292  20.906  1.00 42.69           H
ATOM   2974  HB  THR A 196      29.744  77.333  19.586  1.00 41.84           H
ATOM   2975  HG1 THR A 196      27.000  76.695  19.708  1.00 38.34           H
ATOM   2976 HG21 THR A 196      29.261  75.527  21.154  1.00 38.44           H
ATOM   2977 HG22 THR A 196      29.683  77.011  22.032  1.00 38.44           H
ATOM   2978 HG23 THR A 196      27.986  76.469  21.920  1.00 38.44           H
ATOM   2979  N   GLY A 197      26.985  79.681  18.490  1.00 37.34           N
ATOM   2980  CA  GLY A 197      26.700  80.126  17.126  1.00 36.65           C
ATOM   2981  C   GLY A 197      26.707  78.995  16.092  1.00 38.15           C
ATOM   2982  O   GLY A 197      26.452  79.266  14.919  1.00 33.21           O
ATOM   2983  H   GLY A 197      26.203  79.320  19.023  1.00 44.80           H
ATOM   2984  HA2 GLY A 197      25.709  80.580  17.115  1.00 43.98           H
ATOM   2985  HA3 GLY A 197      27.441  80.865  16.824  1.00 43.98           H
ATOM   2986  N   MET A 198      26.998  77.750  16.512  1.00 35.34           N
ATOM   2987  CA  MET A 198      26.933  76.536  15.689  1.00 30.89           C
ATOM   2988  C   MET A 198      25.560  75.856  15.798  1.00 35.36           C
ATOM   2989  O   MET A 198      25.326  74.863  15.117  1.00 31.87           O
ATOM   2990  CB  MET A 198      28.026  75.528  16.101  1.00 32.72           C
ATOM   2991  CG  MET A 198      29.462  76.049  16.026  1.00 38.90           C
ATOM   2992  SD  MET A 198      29.976  76.626  14.399  1.00 50.42           S
ATOM   2993  CE  MET A 198      29.806  75.133  13.374  1.00 42.04           C
ATOM   2994  H   MET A 198      27.196  77.618  17.494  1.00 42.40           H
ATOM   2995  HA  MET A 198      27.088  76.793  14.642  1.00 37.06           H
ATOM   2996  HB2 MET A 198      27.840  75.206  17.126  1.00 39.26           H
ATOM   2997  HB3 MET A 198      27.947  74.642  15.472  1.00 39.26           H
ATOM   2998  HG2 MET A 198      29.569  76.873  16.731  1.00 46.68           H
ATOM   2999  HG3 MET A 198      30.141  75.261  16.342  1.00 46.68           H
ATOM   3000  HE1 MET A 198      30.131  75.351  12.357  1.00 50.45           H
ATOM   3001  HE2 MET A 198      30.424  74.336  13.780  1.00 50.45           H
ATOM   3002  HE3 MET A 198      28.766  74.809  13.346  1.00 50.45           H
ATOM   3003  N   GLU A 199      24.685  76.312  16.702  1.00 33.71           N
ATOM   3004  CA  GLU A 199      23.376  75.722  16.925  1.00 29.50           C
ATOM   3005  C   GLU A 199      22.483  75.921  15.708  1.00 33.35           C
ATOM   3006  O   GLU A 199      22.397  77.028  15.165  1.00 35.04           O
ATOM   3007  CB  GLU A 199      22.698  76.345  18.165  1.00 32.59           C
ATOM   3008  CG  GLU A 199      23.416  76.006  19.478  1.00 30.86           C
ATOM   3009  CD  GLU A 199      24.673  76.817  19.775  1.00 31.54           C
ATOM   3010  OE1 GLU A 199      24.815  77.923  19.199  1.00 31.41           O
ATOM   3011  OE2 GLU A 199      25.481  76.337  20.592  1.00 34.30           O1-
ATOM   3012  H   GLU A 199      24.928  77.112  17.269  1.00 40.46           H
ATOM   3013  HA  GLU A 199      23.497  74.655  17.110  1.00 35.40           H
ATOM   3014  HB2 GLU A 199      22.623  77.426  18.040  1.00 39.11           H
ATOM   3015  HB3 GLU A 199      21.681  75.960  18.234  1.00 39.11           H
ATOM   3016  HG2 GLU A 199      22.714  76.216  20.279  1.00 37.03           H
ATOM   3017  HG3 GLU A 199      23.624  74.942  19.561  1.00 37.03           H
ATOM   3018  N   GLY A 200      21.782  74.853  15.320  1.00 31.40           N
ATOM   3019  CA  GLY A 200      20.676  74.923  14.371  1.00 29.66           C
ATOM   3020  C   GLY A 200      19.370  75.273  15.097  1.00 33.08           C
ATOM   3021  O   GLY A 200      19.383  75.610  16.278  1.00 33.72           O
ATOM   3022  H   GLY A 200      21.930  73.974  15.794  1.00 37.69           H
ATOM   3023  HA2 GLY A 200      20.885  75.693  13.631  1.00 35.60           H
ATOM   3024  HA3 GLY A 200      20.573  73.967  13.862  1.00 35.60           H
ATOM   3025  N   SER A 201      18.230  75.192  14.408  1.00 31.18           N
ATOM   3026  CA  SER A 201      16.975  75.775  14.908  1.00 33.18           C
ATOM   3027  C   SER A 201      16.196  74.862  15.877  1.00 35.01           C
ATOM   3028  O   SER A 201      15.428  75.364  16.699  1.00 35.81           O
ATOM   3029  CB  SER A 201      16.100  76.208  13.728  1.00 39.70           C
ATOM   3030  OG  SER A 201      15.728  75.085  12.962  1.00 38.94           O
ATOM   3031  H   SER A 201      18.256  74.868  13.447  1.00 37.41           H
ATOM   3032  HA  SER A 201      17.231  76.684  15.452  1.00 39.81           H
ATOM   3033  HB2 SER A 201      15.206  76.712  14.095  1.00 47.64           H
ATOM   3034  HB3 SER A 201      16.668  76.896  13.100  1.00 47.64           H
ATOM   3035  HG  SER A 201      15.407  75.381  12.105  1.00 46.73           H
ATOM   3036  N   TRP A 202      16.353  73.535  15.774  1.00 27.58           N
ATOM   3037  CA  TRP A 202      15.553  72.586  16.545  1.00 26.01           C
ATOM   3038  C   TRP A 202      16.343  71.929  17.685  1.00 26.38           C
ATOM   3039  O   TRP A 202      17.568  71.856  17.684  1.00 27.35           O
ATOM   3040  CB  TRP A 202      14.907  71.558  15.614  1.00 26.64           C
ATOM   3041  CG  TRP A 202      15.865  70.678  14.870  1.00 22.37           C
ATOM   3042  CD1 TRP A 202      16.237  70.853  13.584  1.00 27.77           C
ATOM   3043  CD2 TRP A 202      16.566  69.477  15.335  1.00 24.80           C
ATOM   3044  NE1 TRP A 202      17.156  69.885  13.237  1.00 25.07           N
ATOM   3045  CE2 TRP A 202      17.397  69.005  14.269  1.00 24.85           C
ATOM   3046  CE3 TRP A 202      16.594  68.745  16.546  1.00 25.82           C
ATOM   3047  CZ2 TRP A 202      18.218  67.875  14.395  1.00 25.53           C
ATOM   3048  CZ3 TRP A 202      17.426  67.618  16.679  1.00 26.75           C
ATOM   3049  CH2 TRP A 202      18.235  67.186  15.615  1.00 22.68           C
ATOM   3050  H   TRP A 202      16.972  73.167  15.067  1.00 33.09           H
ATOM   3051  HA  TRP A 202      14.729  73.123  16.998  1.00 31.22           H
ATOM   3052  HB2 TRP A 202      14.265  70.917  16.220  1.00 31.96           H
ATOM   3053  HB3 TRP A 202      14.276  72.089  14.900  1.00 31.96           H
ATOM   3054  HD1 TRP A 202      15.899  71.649  12.938  1.00 33.32           H
ATOM   3055  HE1 TRP A 202      17.586  69.860  12.323  1.00 30.08           H
ATOM   3056  HE3 TRP A 202      15.960  69.035  17.367  1.00 30.99           H
ATOM   3057  HZ2 TRP A 202      18.846  67.574  13.570  1.00 30.64           H
ATOM   3058  HZ3 TRP A 202      17.437  67.077  17.607  1.00 32.10           H
ATOM   3059  HH2 TRP A 202      18.875  66.327  15.750  1.00 27.21           H
ATOM   3060  N   CYS A 203      15.604  71.425  18.668  1.00 24.76           N
ATOM   3061  CA  CYS A 203      16.101  70.584  19.749  1.00 22.62           C
ATOM   3062  C   CYS A 203      14.954  69.728  20.271  1.00 24.96           C
ATOM   3063  O   CYS A 203      13.803  69.852  19.832  1.00 24.93           O
ATOM   3064  CB  CYS A 203      16.774  71.421  20.843  1.00 27.52           C
ATOM   3065  SG  CYS A 203      15.593  72.555  21.668  1.00 27.06           S
ATOM   3066  H   CYS A 203      14.601  71.537  18.611  1.00 29.72           H
ATOM   3067  HA  CYS A 203      16.837  69.901  19.336  1.00 27.15           H
ATOM   3068  HB2 CYS A 203      17.216  70.756  21.583  1.00 33.03           H
ATOM   3069  HB3 CYS A 203      17.566  72.009  20.384  1.00 33.03           H
ATOM   3070  HG  CYS A 203      16.512  73.201  22.387  1.00 32.47           H
ATOM   3071  N   GLY A 204      15.287  68.809  21.180  1.00 23.03           N
ATOM   3072  CA  GLY A 204      14.374  67.798  21.664  1.00 24.45           C
ATOM   3073  C   GLY A 204      14.850  67.177  22.977  1.00 22.28           C
ATOM   3074  O   GLY A 204      16.036  67.213  23.315  1.00 23.77           O
ATOM   3075  H   GLY A 204      16.247  68.763  21.496  1.00 27.63           H
ATOM   3076  HA2 GLY A 204      13.390  68.248  21.803  1.00 29.34           H
ATOM   3077  HA3 GLY A 204      14.284  67.015  20.910  1.00 29.34           H
ATOM   3078  N   LEU A 205      13.888  66.589  23.696  1.00 21.55           N
ATOM   3079  CA  LEU A 205      14.108  65.798  24.887  1.00 24.43           C
ATOM   3080  C   LEU A 205      13.335  64.495  24.735  1.00 24.36           C
ATOM   3081  O   LEU A 205      12.106  64.468  24.634  1.00 24.37           O
ATOM   3082  CB  LEU A 205      13.698  66.571  26.146  1.00 24.76           C
ATOM   3083  CG  LEU A 205      14.637  67.729  26.508  1.00 25.23           C
ATOM   3084  CD1 LEU A 205      13.939  68.685  27.480  1.00 29.96           C
ATOM   3085  CD2 LEU A 205      15.929  67.220  27.159  1.00 24.98           C
ATOM   3086  H   LEU A 205      12.953  66.573  23.309  1.00 25.86           H
ATOM   3087  HA  LEU A 205      15.166  65.559  24.959  1.00 29.32           H
ATOM   3088  HB2 LEU A 205      12.694  66.962  25.982  1.00 29.72           H
ATOM   3089  HB3 LEU A 205      13.652  65.879  26.987  1.00 29.72           H
ATOM   3090  HG  LEU A 205      14.901  68.296  25.616  1.00 30.27           H
ATOM   3091 HD11 LEU A 205      14.615  69.502  27.737  1.00 35.95           H
ATOM   3092 HD12 LEU A 205      13.050  69.102  27.006  1.00 35.95           H
ATOM   3093 HD13 LEU A 205      13.648  68.158  28.389  1.00 35.95           H
ATOM   3094 HD21 LEU A 205      16.567  68.063  27.421  1.00 29.98           H
ATOM   3095 HD22 LEU A 205      15.702  66.668  28.067  1.00 29.98           H
ATOM   3096 HD23 LEU A 205      16.469  66.568  26.473  1.00 29.98           H
ATOM   3097  N   ILE A 206      14.089  63.401  24.692  1.00 23.21           N
ATOM   3098  CA  ILE A 206      13.581  62.107  24.285  1.00 22.41           C
ATOM   3099  C   ILE A 206      13.752  61.119  25.447  1.00 22.40           C
ATOM   3100  O   ILE A 206      14.891  60.808  25.794  1.00 23.40           O
ATOM   3101  CB  ILE A 206      14.313  61.594  23.030  1.00 23.52           C
ATOM   3102  CG1 ILE A 206      14.578  62.649  21.941  1.00 24.42           C
ATOM   3103  CG2 ILE A 206      13.522  60.369  22.526  1.00 23.05           C
ATOM   3104  CD1 ILE A 206      13.331  63.233  21.278  1.00 24.57           C
ATOM   3105  H   ILE A 206      15.086  63.491  24.818  1.00 27.85           H
ATOM   3106  HA  ILE A 206      12.535  62.205  24.016  1.00 26.90           H
ATOM   3107  HB  ILE A 206      15.289  61.233  23.321  1.00 28.23           H
ATOM   3108 HG12 ILE A 206      15.175  63.467  22.344  1.00 29.30           H
ATOM   3109 HG13 ILE A 206      15.179  62.178  21.164  1.00 29.30           H
ATOM   3110 HG21 ILE A 206      14.052  59.917  21.692  1.00 27.66           H
ATOM   3111 HG22 ILE A 206      13.433  59.620  23.308  1.00 27.66           H
ATOM   3112 HG23 ILE A 206      12.520  60.665  22.212  1.00 27.66           H
ATOM   3113 HD11 ILE A 206      13.632  64.023  20.590  1.00 29.48           H
ATOM   3114 HD12 ILE A 206      12.803  62.461  20.722  1.00 29.48           H
ATOM   3115 HD13 ILE A 206      12.663  63.651  22.030  1.00 29.48           H
ATOM   3116  N   PRO A 207      12.659  60.590  26.015  1.00 23.18           N
ATOM   3117  CA  PRO A 207      12.690  59.722  27.188  1.00 23.39           C
ATOM   3118  C   PRO A 207      12.825  58.258  26.733  1.00 22.65           C
ATOM   3119  O   PRO A 207      11.921  57.438  26.888  1.00 24.07           O
ATOM   3120  CB  PRO A 207      11.364  60.027  27.903  1.00 24.28           C
ATOM   3121  CG  PRO A 207      10.407  60.295  26.746  1.00 25.40           C
ATOM   3122  CD  PRO A 207      11.290  61.036  25.740  1.00 25.03           C
ATOM   3123  HA  PRO A 207      13.482  60.012  27.881  1.00 28.07           H
ATOM   3124  HB2 PRO A 207      11.007  59.257  28.587  1.00 29.13           H
ATOM   3125  HB3 PRO A 207      11.510  60.961  28.449  1.00 29.13           H
ATOM   3126  HG2 PRO A 207      10.012  59.364  26.343  1.00 30.48           H
ATOM   3127  HG3 PRO A 207       9.596  60.953  27.043  1.00 30.48           H
ATOM   3128  HD2 PRO A 207      10.983  60.767  24.731  1.00 30.04           H
ATOM   3129  HD3 PRO A 207      11.203  62.106  25.934  1.00 30.04           H
ATOM   3130  N   VAL A 208      13.951  57.944  26.081  1.00 26.77           N
ATOM   3131  CA  VAL A 208      14.163  56.661  25.414  1.00 28.91           C
ATOM   3132  C   VAL A 208      13.995  55.440  26.340  1.00 28.54           C
ATOM   3133  O   VAL A 208      13.320  54.491  25.949  1.00 42.55           O
ATOM   3134  CB  VAL A 208      15.534  56.650  24.697  1.00 25.16           C
ATOM   3135  CG1 VAL A 208      15.806  55.246  24.142  1.00 33.24           C
ATOM   3136  CG2 VAL A 208      15.505  57.667  23.550  1.00 33.54           C
ATOM   3137  H   VAL A 208      14.661  58.656  25.967  1.00 32.13           H
ATOM   3138  HA  VAL A 208      13.394  56.575  24.648  1.00 34.69           H
ATOM   3139  HB  VAL A 208      16.323  56.919  25.401  1.00 30.19           H
ATOM   3140 HG11 VAL A 208      16.700  55.245  23.527  1.00 39.89           H
ATOM   3141 HG12 VAL A 208      15.969  54.542  24.957  1.00 39.89           H
ATOM   3142 HG13 VAL A 208      14.964  54.916  23.530  1.00 39.89           H
ATOM   3143 HG21 VAL A 208      16.441  57.625  22.993  1.00 40.25           H
ATOM   3144 HG22 VAL A 208      14.680  57.445  22.873  1.00 40.25           H
ATOM   3145 HG23 VAL A 208      15.400  58.674  23.952  1.00 40.25           H
ATOM   3146  N   GLY A 209      14.643  55.394  27.498  1.00 29.30           N
ATOM   3147  CA  GLY A 209      14.685  54.119  28.260  1.00 31.30           C
ATOM   3148  C   GLY A 209      13.450  53.892  29.139  1.00 32.46           C
ATOM   3149  O   GLY A 209      12.929  52.783  29.280  1.00 28.22           O
ATOM   3150  H   GLY A 209      15.197  56.180  27.811  1.00 35.16           H
ATOM   3151  HA2 GLY A 209      14.756  53.287  27.563  1.00 37.56           H
ATOM   3152  HA3 GLY A 209      15.563  54.113  28.903  1.00 37.56           H
ATOM   3153  N   GLN A 210      13.001  54.965  29.784  1.00 27.43           N
ATOM   3154  CA  GLN A 210      11.851  54.926  30.672  1.00 30.09           C
ATOM   3155  C   GLN A 210      11.232  56.333  30.745  1.00 25.04           C
ATOM   3156  O   GLN A 210      11.926  57.324  30.474  1.00 23.34           O
ATOM   3157  CB  GLN A 210      12.311  54.405  32.045  1.00 25.62           C
ATOM   3158  CG  GLN A 210      13.118  55.415  32.870  1.00 31.06           C
ATOM   3159  CD  GLN A 210      13.694  54.790  34.141  1.00 35.38           C
ATOM   3160  OE1 GLN A 210      14.893  54.574  34.257  1.00 35.91           O
ATOM   3161  NE2 GLN A 210      12.840  54.484  35.109  1.00 31.46           N
ATOM   3162  H   GLN A 210      13.493  55.842  29.680  1.00 32.91           H
ATOM   3163  HA  GLN A 210      11.118  54.230  30.286  1.00 36.11           H
ATOM   3164  HB2 GLN A 210      11.421  54.120  32.605  1.00 30.75           H
ATOM   3165  HB3 GLN A 210      12.908  53.503  31.915  1.00 30.75           H
ATOM   3166  HG2 GLN A 210      13.933  55.787  32.253  1.00 37.27           H
ATOM   3167  HG3 GLN A 210      12.474  56.245  33.153  1.00 37.27           H
ATOM   3168 HE21 GLN A 210      11.854  54.678  34.990  1.00 37.75           H
ATOM   3169 HE22 GLN A 210      13.177  54.070  35.962  1.00 37.75           H
ATOM   3170  N   PRO A 211       9.958  56.459  31.160  1.00 28.82           N
ATOM   3171  CA  PRO A 211       9.382  57.790  31.345  1.00 27.61           C
ATOM   3172  C   PRO A 211      10.197  58.585  32.367  1.00 28.33           C
ATOM   3173  O   PRO A 211      10.635  58.049  33.380  1.00 29.82           O
ATOM   3174  CB  PRO A 211       7.957  57.535  31.841  1.00 31.19           C
ATOM   3175  CG  PRO A 211       7.648  56.115  31.358  1.00 34.29           C
ATOM   3176  CD  PRO A 211       8.998  55.418  31.503  1.00 30.74           C
ATOM   3177  HA  PRO A 211       9.299  58.289  30.382  1.00 33.13           H
ATOM   3178  HB2 PRO A 211       7.979  57.525  32.932  1.00 37.43           H
ATOM   3179  HB3 PRO A 211       7.228  58.267  31.493  1.00 37.43           H
ATOM   3180  HG2 PRO A 211       6.909  55.628  31.994  1.00 41.14           H
ATOM   3181  HG3 PRO A 211       7.313  56.134  30.321  1.00 41.14           H
ATOM   3182  HD2 PRO A 211       9.154  55.093  32.529  1.00 36.88           H
ATOM   3183  HD3 PRO A 211       9.014  54.575  30.821  1.00 36.88           H
ATOM   3184  N   CYS A 212      10.409  59.869  32.111  1.00 25.02           N
ATOM   3185  CA  CYS A 212      11.002  60.808  33.040  1.00 24.25           C
ATOM   3186  C   CYS A 212       9.805  61.520  33.647  1.00 29.83           C
ATOM   3187  O   CYS A 212       9.160  62.324  32.982  1.00 27.12           O
ATOM   3188  CB  CYS A 212      11.947  61.766  32.328  1.00 25.85           C
ATOM   3189  SG  CYS A 212      13.342  60.828  31.625  1.00 27.85           S
ATOM   3190  H   CYS A 212      10.015  60.257  31.266  1.00 30.03           H
ATOM   3191  HA  CYS A 212      11.557  60.283  33.825  1.00 29.10           H
ATOM   3192  HB2 CYS A 212      11.436  62.305  31.532  1.00 31.02           H
ATOM   3193  HB3 CYS A 212      12.317  62.492  33.051  1.00 31.02           H
ATOM   3194  HG  CYS A 212      14.328  61.025  32.280  1.00 33.42           H
ATOM   3195  N   ASN A 213       9.467  61.155  34.876  1.00 31.49           N
ATOM   3196  CA  ASN A 213       8.233  61.586  35.525  1.00 32.79           C
ATOM   3197  C   ASN A 213       8.298  63.017  36.060  1.00 32.02           C
ATOM   3198  O   ASN A 213       7.256  63.565  36.399  1.00 31.70           O
ATOM   3199  CB  ASN A 213       7.839  60.576  36.600  1.00 35.06           C
ATOM   3200  CG  ASN A 213       7.400  59.262  35.982  1.00 36.87           C
ATOM   3201  OD1 ASN A 213       6.561  59.242  35.089  1.00 42.20           O
ATOM   3202  ND2 ASN A 213       7.891  58.151  36.504  1.00 42.16           N
ATOM   3203  H   ASN A 213      10.083  60.533  35.384  1.00 37.79           H
ATOM   3204  HA  ASN A 213       7.453  61.574  34.763  1.00 39.35           H
ATOM   3205  HB2 ASN A 213       8.653  60.430  37.309  1.00 42.07           H
ATOM   3206  HB3 ASN A 213       6.975  60.997  37.109  1.00 42.07           H
ATOM   3207 HD21 ASN A 213       7.596  57.256  36.141  1.00 50.59           H
ATOM   3208 HD22 ASN A 213       8.578  58.182  37.245  1.00 50.59           H
ATOM   3209  N   GLN A 214       9.483  63.616  36.177  1.00 25.78           N
ATOM   3210  CA  GLN A 214       9.612  64.979  36.677  1.00 34.71           C
ATOM   3211  C   GLN A 214      10.711  65.690  35.894  1.00 29.17           C
ATOM   3212  O   GLN A 214      11.888  65.587  36.216  1.00 34.11           O
ATOM   3213  CB  GLN A 214       9.840  64.932  38.196  1.00 31.56           C
ATOM   3214  CG  GLN A 214       9.632  66.309  38.836  1.00 42.32           C
ATOM   3215  CD  GLN A 214       9.910  66.245  40.339  1.00 46.56           C
ATOM   3216  OE1 GLN A 214       9.437  65.351  41.039  1.00 46.49           O
ATOM   3217  NE2 GLN A 214      10.665  67.214  40.850  1.00 57.13           N
ATOM   3218  H   GLN A 214      10.325  63.120  35.910  1.00 30.94           H
ATOM   3219  HA  GLN A 214       8.681  65.514  36.484  1.00 41.65           H
ATOM   3220  HB2 GLN A 214       9.133  64.228  38.639  1.00 37.88           H
ATOM   3221  HB3 GLN A 214      10.849  64.577  38.408  1.00 37.88           H
ATOM   3222  HG2 GLN A 214      10.251  67.065  38.355  1.00 50.78           H
ATOM   3223  HG3 GLN A 214       8.576  66.549  38.703  1.00 50.78           H
ATOM   3224 HE21 GLN A 214      11.011  67.949  40.248  1.00 68.56           H
ATOM   3225 HE22 GLN A 214      10.881  67.213  41.835  1.00 68.56           H
ATOM   3226  N   VAL A 215      10.313  66.405  34.843  1.00 25.44           N
ATOM   3227  CA  VAL A 215      11.208  67.160  33.984  1.00 22.47           C
ATOM   3228  C   VAL A 215      10.862  68.639  34.115  1.00 24.49           C
ATOM   3229  O   VAL A 215       9.700  69.016  33.984  1.00 25.64           O
ATOM   3230  CB  VAL A 215      11.142  66.700  32.509  1.00 25.20           C
ATOM   3231  CG1 VAL A 215      12.200  67.446  31.680  1.00 28.28           C
ATOM   3232  CG2 VAL A 215      11.409  65.193  32.419  1.00 27.41           C
ATOM   3233  H   VAL A 215       9.332  66.397  34.597  1.00 30.53           H
ATOM   3234  HA  VAL A 215      12.221  67.003  34.327  1.00 26.96           H
ATOM   3235  HB  VAL A 215      10.153  66.911  32.098  1.00 30.24           H
ATOM   3236 HG11 VAL A 215      12.180  67.088  30.653  1.00 33.93           H
ATOM   3237 HG12 VAL A 215      11.992  68.514  31.669  1.00 33.93           H
ATOM   3238 HG13 VAL A 215      13.192  67.278  32.099  1.00 33.93           H
ATOM   3239 HG21 VAL A 215      11.399  64.875  31.380  1.00 32.89           H
ATOM   3240 HG22 VAL A 215      12.379  64.964  32.861  1.00 32.89           H
ATOM   3241 HG23 VAL A 215      10.633  64.638  32.948  1.00 32.89           H
ATOM   3242  N   THR A 216      11.883  69.454  34.362  1.00 24.82           N
ATOM   3243  CA  THR A 216      11.765  70.909  34.402  1.00 26.10           C
ATOM   3244  C   THR A 216      12.846  71.517  33.541  1.00 24.27           C
ATOM   3245  O   THR A 216      14.021  71.226  33.739  1.00 27.24           O
ATOM   3246  CB  THR A 216      11.868  71.432  35.847  1.00 26.10           C
ATOM   3247  OG1 THR A 216      10.834  70.853  36.574  1.00 29.88           O
ATOM   3248  CG2 THR A 216      11.750  72.960  35.937  1.00 32.21           C
ATOM   3249  H   THR A 216      12.802  69.054  34.486  1.00 29.79           H
ATOM   3250  HA  THR A 216      10.786  71.172  34.021  1.00 31.32           H
ATOM   3251  HB  THR A 216      12.819  71.119  36.280  1.00 31.32           H
ATOM   3252  HG1 THR A 216      10.867  71.120  37.370  1.00 35.86           H
ATOM   3253 HG21 THR A 216      11.770  73.271  36.982  1.00 38.66           H
ATOM   3254 HG22 THR A 216      12.579  73.436  35.416  1.00 38.66           H
ATOM   3255 HG23 THR A 216      10.807  73.288  35.499  1.00 38.66           H
ATOM   3256  N   THR A 217      12.462  72.429  32.646  1.00 25.02           N
ATOM   3257  CA  THR A 217      13.399  73.137  31.793  1.00 29.00           C
ATOM   3258  C   THR A 217      13.195  74.647  31.876  1.00 28.37           C
ATOM   3259  O   THR A 217      12.098  75.132  32.168  1.00 28.20           O
ATOM   3260  CB  THR A 217      13.258  72.687  30.329  1.00 30.45           C
ATOM   3261  OG1 THR A 217      12.032  73.127  29.785  1.00 29.24           O
ATOM   3262  CG2 THR A 217      13.338  71.164  30.152  1.00 24.78           C
ATOM   3263  H   THR A 217      11.481  72.644  32.545  1.00 30.02           H
ATOM   3264  HA  THR A 217      14.403  72.919  32.130  1.00 34.80           H
ATOM   3265  HB  THR A 217      14.064  73.141  29.752  1.00 36.54           H
ATOM   3266  HG1 THR A 217      12.073  74.083  29.684  1.00 35.09           H
ATOM   3267 HG21 THR A 217      13.263  70.926  29.092  1.00 29.73           H
ATOM   3268 HG22 THR A 217      14.286  70.799  30.540  1.00 29.73           H
ATOM   3269 HG23 THR A 217      12.520  70.668  30.668  1.00 29.73           H
ATOM   3270  N   THR A 218      14.277  75.356  31.536  1.00 24.42           N
ATOM   3271  CA  THR A 218      14.223  76.740  31.062  1.00 26.63           C
ATOM   3272  C   THR A 218      14.935  76.828  29.718  1.00 36.20           C
ATOM   3273  O   THR A 218      15.787  75.987  29.416  1.00 28.97           O
ATOM   3274  CB  THR A 218      14.873  77.723  32.063  1.00 30.37           C
ATOM   3275  OG1 THR A 218      16.285  77.659  32.029  1.00 31.52           O
ATOM   3276  CG2 THR A 218      14.423  77.497  33.518  1.00 33.75           C
ATOM   3277  H   THR A 218      15.137  74.855  31.360  1.00 29.31           H
ATOM   3278  HA  THR A 218      13.187  77.041  30.912  1.00 31.95           H
ATOM   3279  HB  THR A 218      14.579  78.733  31.773  1.00 36.44           H
ATOM   3280  HG1 THR A 218      16.557  76.797  32.363  1.00 37.83           H
ATOM   3281 HG21 THR A 218      14.849  78.273  34.154  1.00 40.50           H
ATOM   3282 HG22 THR A 218      13.335  77.528  33.581  1.00 40.50           H
ATOM   3283 HG23 THR A 218      14.776  76.534  33.884  1.00 40.50           H
ATOM   3284  N   GLY A 219      14.633  77.870  28.931  1.00 30.72           N
ATOM   3285  CA  GLY A 219      15.384  78.145  27.710  1.00 26.34           C
ATOM   3286  C   GLY A 219      14.771  77.588  26.443  1.00 25.34           C
ATOM   3287  O   GLY A 219      15.311  77.818  25.367  1.00 31.00           O
ATOM   3288  H   GLY A 219      13.938  78.542  29.225  1.00 36.86           H
ATOM   3289  HA2 GLY A 219      15.485  79.220  27.611  1.00 31.61           H
ATOM   3290  HA3 GLY A 219      16.377  77.715  27.790  1.00 31.61           H
ATOM   3291  N   LEU A 220      13.662  76.871  26.533  1.00 25.06           N
ATOM   3292  CA  LEU A 220      12.983  76.288  25.388  1.00 26.08           C
ATOM   3293  C   LEU A 220      11.725  77.102  25.098  1.00 30.81           C
ATOM   3294  O   LEU A 220      11.195  77.783  25.983  1.00 26.99           O
ATOM   3295  CB  LEU A 220      12.636  74.822  25.689  1.00 25.40           C
ATOM   3296  CG  LEU A 220      13.839  73.922  26.039  1.00 31.21           C
ATOM   3297  CD1 LEU A 220      13.333  72.536  26.457  1.00 27.93           C
ATOM   3298  CD2 LEU A 220      14.792  73.799  24.848  1.00 30.50           C
ATOM   3299  H   LEU A 220      13.254  76.710  27.445  1.00 30.07           H
ATOM   3300  HA  LEU A 220      13.620  76.319  24.505  1.00 31.30           H
ATOM   3301  HB2 LEU A 220      11.930  74.802  26.519  1.00 30.47           H
ATOM   3302  HB3 LEU A 220      12.125  74.404  24.822  1.00 30.47           H
ATOM   3303  HG  LEU A 220      14.400  74.346  26.873  1.00 37.46           H
ATOM   3304 HD11 LEU A 220      14.164  71.956  26.858  1.00 33.51           H
ATOM   3305 HD12 LEU A 220      12.566  72.630  27.221  1.00 33.51           H
ATOM   3306 HD13 LEU A 220      12.912  72.015  25.599  1.00 33.51           H
ATOM   3307 HD21 LEU A 220      15.595  73.101  25.089  1.00 36.60           H
ATOM   3308 HD22 LEU A 220      14.245  73.434  23.981  1.00 36.60           H
ATOM   3309 HD23 LEU A 220      15.238  74.765  24.612  1.00 36.60           H
ATOM   3310  N   LYS A 221      11.239  77.019  23.859  1.00 27.96           N
ATOM   3311  CA  LYS A 221       9.959  77.612  23.477  1.00 27.39           C
ATOM   3312  C   LYS A 221       8.820  76.908  24.189  1.00 26.55           C
ATOM   3313  O   LYS A 221       7.885  77.555  24.665  1.00 26.67           O
ATOM   3314  CB  LYS A 221       9.807  77.620  21.954  1.00 31.68           C
ATOM   3315  CG  LYS A 221       8.447  78.183  21.543  1.00 29.84           C
ATOM   3316  CD  LYS A 221       8.356  78.411  20.028  1.00 30.35           C
ATOM   3317  CE  LYS A 221       6.966  78.937  19.681  1.00 33.16           C
ATOM   3318  NZ  LYS A 221       6.804  79.123  18.230  1.00 36.46           N1+
ATOM   3319  H   LYS A 221      11.730  76.461  23.173  1.00 33.56           H
ATOM   3320  HA  LYS A 221       9.954  78.654  23.807  1.00 32.87           H
ATOM   3321  HB2 LYS A 221      10.600  78.233  21.528  1.00 38.02           H
ATOM   3322  HB3 LYS A 221       9.898  76.600  21.577  1.00 38.02           H
ATOM   3323  HG2 LYS A 221       7.659  77.490  21.842  1.00 35.81           H
ATOM   3324  HG3 LYS A 221       8.294  79.135  22.051  1.00 35.81           H
ATOM   3325  HD2 LYS A 221       9.114  79.132  19.718  1.00 36.42           H
ATOM   3326  HD3 LYS A 221       8.524  77.469  19.509  1.00 36.42           H
ATOM   3327  HE2 LYS A 221       6.214  78.230  20.034  1.00 39.80           H
ATOM   3328  HE3 LYS A 221       6.813  79.892  20.185  1.00 39.80           H
ATOM   3329  HZ1 LYS A 221       5.863  79.420  18.014  1.00 43.75           H
ATOM   3330  HZ2 LYS A 221       7.481  79.787  17.883  1.00 43.75           H
ATOM   3331  HZ3 LYS A 221       6.970  78.240  17.761  1.00 43.75           H
ATOM   3332  N   TRP A 222       8.931  75.586  24.275  1.00 26.16           N
ATOM   3333  CA  TRP A 222       7.983  74.757  24.990  1.00 24.40           C
ATOM   3334  C   TRP A 222       8.786  74.140  26.152  1.00 30.09           C
ATOM   3335  O   TRP A 222       9.433  73.126  26.045  1.00 27.50           O
ATOM   3336  CB  TRP A 222       7.381  73.613  24.158  1.00 28.21           C
ATOM   3337  CG  TRP A 222       6.399  74.124  23.184  1.00 27.22           C
ATOM   3338  CD1 TRP A 222       5.032  74.238  23.346  1.00 28.91           C
ATOM   3339  CD2 TRP A 222       6.718  74.496  21.828  1.00 28.28           C
ATOM   3340  NE1 TRP A 222       4.468  74.774  22.172  1.00 28.16           N
ATOM   3341  CE2 TRP A 222       5.480  74.871  21.204  1.00 32.45           C
ATOM   3342  CE3 TRP A 222       7.913  74.516  21.084  1.00 26.55           C
ATOM   3343  CZ2 TRP A 222       5.421  75.254  19.849  1.00 31.48           C
ATOM   3344  CZ3 TRP A 222       7.839  74.867  19.744  1.00 28.19           C
ATOM   3345  CH2 TRP A 222       6.607  75.248  19.141  1.00 33.07           C
ATOM   3346  H   TRP A 222       9.664  75.146  23.751  1.00 31.39           H
ATOM   3347  HA  TRP A 222       7.135  75.371  25.401  1.00 29.28           H
ATOM   3348  HB2 TRP A 222       8.199  73.071  23.630  1.00 33.85           H
ATOM   3349  HB3 TRP A 222       6.907  72.865  24.831  1.00 33.85           H
ATOM   3350  HD1 TRP A 222       4.424  74.005  24.207  1.00 34.70           H
ATOM   3351  HE1 TRP A 222       3.484  74.716  21.966  1.00 33.80           H
ATOM   3352  HE3 TRP A 222       8.863  74.274  21.567  1.00 31.86           H
ATOM   3353  HZ2 TRP A 222       4.485  75.550  19.393  1.00 37.78           H
ATOM   3354  HZ3 TRP A 222       8.741  74.873  19.130  1.00 33.82           H
ATOM   3355  HH2 TRP A 222       6.618  75.528  18.087  1.00 39.68           H
ATOM   3356  N   ASN A 223       8.702  74.842  27.304  1.00 24.45           N
ATOM   3357  CA  ASN A 223       9.273  74.337  28.543  1.00 26.84           C
ATOM   3358  C   ASN A 223       8.406  73.268  29.208  1.00 25.58           C
ATOM   3359  O   ASN A 223       7.186  73.185  29.044  1.00 25.09           O
ATOM   3360  CB  ASN A 223       9.614  75.470  29.526  1.00 27.88           C
ATOM   3361  CG  ASN A 223      10.786  76.316  29.063  1.00 31.02           C
ATOM   3362  OD1 ASN A 223      11.893  75.825  28.863  1.00 27.04           O
ATOM   3363  ND2 ASN A 223      10.577  77.624  28.965  1.00 26.46           N
ATOM   3364  H   ASN A 223       8.160  75.688  27.334  1.00 29.34           H
ATOM   3365  HA  ASN A 223      10.219  73.863  28.286  1.00 32.21           H
ATOM   3366  HB2 ASN A 223       8.732  76.084  29.709  1.00 33.45           H
ATOM   3367  HB3 ASN A 223       9.924  74.992  30.454  1.00 33.45           H
ATOM   3368 HD21 ASN A 223      11.313  78.220  28.617  1.00 31.76           H
ATOM   3369 HD22 ASN A 223       9.661  77.993  29.153  1.00 31.76           H
ATOM   3370  N   LEU A 224       9.092  72.464  30.021  1.00 26.86           N
ATOM   3371  CA  LEU A 224       8.507  71.499  30.918  1.00 27.33           C
ATOM   3372  C   LEU A 224       8.690  72.062  32.364  1.00 24.44           C
ATOM   3373  O   LEU A 224       9.652  72.712  32.711  1.00 25.25           O
ATOM   3374  CB  LEU A 224       9.197  70.111  30.850  1.00 27.14           C
ATOM   3375  CG  LEU A 224       8.999  69.307  29.538  1.00 28.26           C
ATOM   3376  CD1 LEU A 224       7.592  69.404  28.932  1.00 26.08           C
ATOM   3377  CD2 LEU A 224      10.051  69.681  28.496  1.00 34.78           C
ATOM   3378  H   LEU A 224      10.080  72.578  30.045  1.00 32.23           H
ATOM   3379  HA  LEU A 224       7.413  71.358  30.721  1.00 32.79           H
ATOM   3380  HB2 LEU A 224      10.280  70.246  31.029  1.00 32.56           H
ATOM   3381  HB3 LEU A 224       8.827  69.496  31.683  1.00 32.56           H
ATOM   3382  HG  LEU A 224       9.172  68.231  29.811  1.00 33.92           H
ATOM   3383 HD11 LEU A 224       7.498  68.756  28.057  1.00 31.30           H
ATOM   3384 HD12 LEU A 224       6.815  69.106  29.640  1.00 31.30           H
ATOM   3385 HD13 LEU A 224       7.369  70.425  28.597  1.00 31.30           H
ATOM   3386 HD21 LEU A 224       9.941  69.076  27.588  1.00 41.73           H
ATOM   3387 HD22 LEU A 224       9.958  70.734  28.192  1.00 41.73           H
ATOM   3388 HD23 LEU A 224      11.067  69.535  28.874  1.00 41.73           H
ATOM   3389  N   THR A 225       7.677  71.786  33.197  1.00 27.91           N
ATOM   3390  CA  THR A 225       7.621  72.194  34.602  1.00 29.30           C
ATOM   3391  C   THR A 225       7.049  71.041  35.432  1.00 24.19           C
ATOM   3392  O   THR A 225       5.839  70.812  35.452  1.00 27.38           O
ATOM   3393  CB  THR A 225       6.773  73.472  34.766  1.00 34.59           C
ATOM   3394  OG1 THR A 225       5.431  73.280  34.354  1.00 39.44           O
ATOM   3395  CG2 THR A 225       7.309  74.622  33.933  1.00 24.62           C
ATOM   3396  H   THR A 225       6.888  71.261  32.838  1.00 33.49           H
ATOM   3397  HA  THR A 225       8.631  72.395  34.958  1.00 35.16           H
ATOM   3398  HB  THR A 225       6.788  73.759  35.820  1.00 41.51           H
ATOM   3399  HG1 THR A 225       5.125  72.445  34.723  1.00 47.33           H
ATOM   3400 HG21 THR A 225       6.726  75.516  34.140  1.00 29.55           H
ATOM   3401 HG22 THR A 225       8.356  74.808  34.176  1.00 29.55           H
ATOM   3402 HG23 THR A 225       7.201  74.402  32.870  1.00 29.55           H
ATOM   3403  N   ASN A 226       7.932  70.289  36.101  1.00 26.80           N
ATOM   3404  CA  ASN A 226       7.588  69.045  36.784  1.00 28.90           C
ATOM   3405  C   ASN A 226       6.638  68.198  35.937  1.00 27.92           C
ATOM   3406  O   ASN A 226       5.629  67.713  36.445  1.00 29.04           O
ATOM   3407  CB  ASN A 226       7.006  69.330  38.187  1.00 33.59           C
ATOM   3408  CG  ASN A 226       7.956  70.058  39.131  1.00 40.89           C
ATOM   3409  OD1 ASN A 226       9.143  69.757  39.220  1.00 41.82           O
ATOM   3410  ND2 ASN A 226       7.407  70.963  39.940  1.00 48.47           N
ATOM   3411  H   ASN A 226       8.915  70.517  36.034  1.00 32.15           H
ATOM   3412  HA  ASN A 226       8.511  68.473  36.898  1.00 34.67           H
ATOM   3413  HB2 ASN A 226       6.065  69.873  38.103  1.00 40.31           H
ATOM   3414  HB3 ASN A 226       6.823  68.355  38.641  1.00 40.31           H
ATOM   3415 HD21 ASN A 226       7.985  71.431  40.621  1.00 58.17           H
ATOM   3416 HD22 ASN A 226       6.422  71.163  39.861  1.00 58.17           H
ATOM   3417  N   ASP A 227       6.945  68.057  34.638  1.00 24.57           N
ATOM   3418  CA  ASP A 227       6.149  67.296  33.689  1.00 26.13           C
ATOM   3419  C   ASP A 227       6.697  65.894  33.432  1.00 26.65           C
ATOM   3420  O   ASP A 227       7.877  65.625  33.642  1.00 27.57           O
ATOM   3421  CB  ASP A 227       5.955  68.076  32.382  1.00 28.35           C
ATOM   3422  CG  ASP A 227       4.978  69.236  32.551  1.00 33.42           C
ATOM   3423  OD1 ASP A 227       3.864  68.982  33.053  1.00 34.15           O
ATOM   3424  OD2 ASP A 227       5.354  70.362  32.164  1.00 30.10           O1-
ATOM   3425  H   ASP A 227       7.793  68.483  34.290  1.00 29.49           H
ATOM   3426  HA  ASP A 227       5.162  67.160  34.126  1.00 31.35           H
ATOM   3427  HB2 ASP A 227       6.910  68.426  31.998  1.00 34.02           H
ATOM   3428  HB3 ASP A 227       5.515  67.388  31.661  1.00 34.02           H
ATOM   3429  N   VAL A 228       5.809  65.010  32.979  1.00 26.84           N
ATOM   3430  CA  VAL A 228       6.143  63.677  32.517  1.00 28.53           C
ATOM   3431  C   VAL A 228       6.513  63.763  31.038  1.00 29.88           C
ATOM   3432  O   VAL A 228       5.733  64.246  30.213  1.00 27.40           O
ATOM   3433  CB  VAL A 228       4.965  62.715  32.739  1.00 31.41           C
ATOM   3434  CG1 VAL A 228       5.308  61.290  32.254  1.00 30.37           C
ATOM   3435  CG2 VAL A 228       4.584  62.666  34.228  1.00 32.95           C
ATOM   3436  H   VAL A 228       4.849  65.300  32.868  1.00 32.20           H
ATOM   3437  HA  VAL A 228       6.982  63.305  33.100  1.00 34.24           H
ATOM   3438  HB  VAL A 228       4.106  63.075  32.171  1.00 37.70           H
ATOM   3439 HG11 VAL A 228       4.460  60.632  32.436  1.00 36.44           H
ATOM   3440 HG12 VAL A 228       5.507  61.281  31.184  1.00 36.44           H
ATOM   3441 HG13 VAL A 228       6.182  60.911  32.785  1.00 36.44           H
ATOM   3442 HG21 VAL A 228       3.760  61.967  34.365  1.00 39.54           H
ATOM   3443 HG22 VAL A 228       5.426  62.331  34.828  1.00 39.54           H
ATOM   3444 HG23 VAL A 228       4.264  63.646  34.575  1.00 39.54           H
ATOM   3445  N   LEU A 229       7.701  63.266  30.691  1.00 27.15           N
ATOM   3446  CA  LEU A 229       8.007  62.886  29.319  1.00 25.70           C
ATOM   3447  C   LEU A 229       7.999  61.356  29.255  1.00 27.85           C
ATOM   3448  O   LEU A 229       8.664  60.690  30.043  1.00 27.83           O
ATOM   3449  CB  LEU A 229       9.357  63.473  28.879  1.00 25.38           C
ATOM   3450  CG  LEU A 229       9.435  65.008  28.835  1.00 24.95           C
ATOM   3451  CD1 LEU A 229      10.857  65.424  28.448  1.00 29.89           C
ATOM   3452  CD2 LEU A 229       8.440  65.599  27.826  1.00 25.01           C
ATOM   3453  H   LEU A 229       8.330  62.950  31.415  1.00 32.58           H
ATOM   3454  HA  LEU A 229       7.238  63.262  28.649  1.00 30.84           H
ATOM   3455  HB2 LEU A 229      10.126  63.105  29.561  1.00 30.45           H
ATOM   3456  HB3 LEU A 229       9.579  63.095  27.881  1.00 30.45           H
ATOM   3457  HG  LEU A 229       9.209  65.411  29.822  1.00 29.94           H
ATOM   3458 HD11 LEU A 229      10.950  66.508  28.510  1.00 35.87           H
ATOM   3459 HD12 LEU A 229      11.577  64.970  29.123  1.00 35.87           H
ATOM   3460 HD13 LEU A 229      11.079  65.103  27.430  1.00 35.87           H
ATOM   3461 HD21 LEU A 229       8.598  66.671  27.731  1.00 30.01           H
ATOM   3462 HD22 LEU A 229       8.578  65.133  26.848  1.00 30.01           H
ATOM   3463 HD23 LEU A 229       7.423  65.426  28.170  1.00 30.01           H
ATOM   3464  N   GLY A 230       7.242  60.792  28.332  1.00 29.16           N
ATOM   3465  CA  GLY A 230       7.257  59.364  28.059  1.00 31.38           C
ATOM   3466  C   GLY A 230       6.724  59.107  26.662  1.00 26.49           C
ATOM   3467  O   GLY A 230       5.844  59.832  26.200  1.00 27.36           O
ATOM   3468  H   GLY A 230       6.708  61.382  27.709  1.00 35.00           H
ATOM   3469  HA2 GLY A 230       8.279  59.004  28.140  1.00 37.65           H
ATOM   3470  HA3 GLY A 230       6.650  58.836  28.790  1.00 37.65           H
ATOM   3471  N   PHE A 231       7.192  58.041  26.003  1.00 27.53           N
ATOM   3472  CA  PHE A 231       6.607  57.602  24.737  1.00 22.42           C
ATOM   3473  C   PHE A 231       5.140  57.231  24.902  1.00 30.13           C
ATOM   3474  O   PHE A 231       4.773  56.512  25.828  1.00 27.80           O
ATOM   3475  CB  PHE A 231       7.417  56.450  24.122  1.00 29.52           C
ATOM   3476  CG  PHE A 231       8.649  56.940  23.400  1.00 26.00           C
ATOM   3477  CD1 PHE A 231       9.820  57.281  24.103  1.00 24.01           C
ATOM   3478  CD2 PHE A 231       8.587  57.133  22.008  1.00 27.71           C
ATOM   3479  CE1 PHE A 231      10.934  57.783  23.415  1.00 25.65           C
ATOM   3480  CE2 PHE A 231       9.705  57.626  21.320  1.00 25.62           C
ATOM   3481  CZ  PHE A 231      10.873  57.957  22.021  1.00 26.61           C
ATOM   3482  H   PHE A 231       7.931  57.486  26.410  1.00 33.03           H
ATOM   3483  HA  PHE A 231       6.661  58.434  24.032  1.00 26.91           H
ATOM   3484  HB2 PHE A 231       7.690  55.733  24.892  1.00 35.43           H
ATOM   3485  HB3 PHE A 231       6.789  55.938  23.392  1.00 35.43           H
ATOM   3486  HD1 PHE A 231       9.866  57.165  25.170  1.00 28.81           H
ATOM   3487  HD2 PHE A 231       7.684  56.900  21.469  1.00 33.25           H
ATOM   3488  HE1 PHE A 231      11.829  58.051  23.956  1.00 30.78           H
ATOM   3489  HE2 PHE A 231       9.658  57.766  20.252  1.00 30.75           H
ATOM   3490  HZ  PHE A 231      11.729  58.338  21.482  1.00 31.93           H
ATOM   3491  N   GLY A 232       4.304  57.763  24.011  1.00 27.80           N
ATOM   3492  CA  GLY A 232       2.853  57.634  24.068  1.00 31.43           C
ATOM   3493  C   GLY A 232       2.196  58.618  25.041  1.00 32.60           C
ATOM   3494  O   GLY A 232       0.971  58.647  25.097  1.00 33.97           O
ATOM   3495  H   GLY A 232       4.687  58.343  23.277  1.00 33.36           H
ATOM   3496  HA2 GLY A 232       2.456  57.826  23.071  1.00 37.72           H
ATOM   3497  HA3 GLY A 232       2.598  56.621  24.376  1.00 37.72           H
ATOM   3498  N   THR A 233       2.974  59.413  25.788  1.00 27.23           N
ATOM   3499  CA  THR A 233       2.472  60.445  26.709  1.00 26.65           C
ATOM   3500  C   THR A 233       2.834  61.831  26.180  1.00 30.74           C
ATOM   3501  O   THR A 233       1.967  62.643  25.879  1.00 29.15           O
ATOM   3502  CB  THR A 233       2.978  60.213  28.146  1.00 26.03           C
ATOM   3503  OG1 THR A 233       2.547  58.950  28.601  1.00 32.82           O
ATOM   3504  CG2 THR A 233       2.489  61.313  29.105  1.00 33.83           C
ATOM   3505  H   THR A 233       3.975  59.338  25.684  1.00 32.68           H
ATOM   3506  HA  THR A 233       1.387  60.364  26.742  1.00 31.99           H
ATOM   3507  HB  THR A 233       4.067  60.207  28.147  1.00 31.24           H
ATOM   3508  HG1 THR A 233       3.098  58.268  28.188  1.00 39.38           H
ATOM   3509 HG21 THR A 233       2.806  61.089  30.120  1.00 40.59           H
ATOM   3510 HG22 THR A 233       2.903  62.280  28.824  1.00 40.59           H
ATOM   3511 HG23 THR A 233       1.402  61.363  29.093  1.00 40.59           H
ATOM   3512  N   LEU A 234       4.126  62.110  26.091  1.00 30.24           N
ATOM   3513  CA  LEU A 234       4.672  63.400  25.676  1.00 26.67           C
ATOM   3514  C   LEU A 234       6.170  63.150  25.433  1.00 27.28           C
ATOM   3515  O   LEU A 234       6.912  62.737  26.307  1.00 26.82           O
ATOM   3516  CB  LEU A 234       4.517  64.518  26.726  1.00 29.03           C
ATOM   3517  CG  LEU A 234       5.091  65.884  26.285  1.00 30.76           C
ATOM   3518  CD1 LEU A 234       4.492  66.418  24.975  1.00 34.23           C
ATOM   3519  CD2 LEU A 234       4.875  66.895  27.419  1.00 30.48           C
ATOM   3520  H   LEU A 234       4.749  61.451  26.496  1.00 36.29           H
ATOM   3521  HA  LEU A 234       4.161  63.738  24.736  1.00 32.00           H
ATOM   3522  HB2 LEU A 234       3.450  64.626  26.988  1.00 34.84           H
ATOM   3523  HB3 LEU A 234       5.026  64.204  27.658  1.00 34.84           H
ATOM   3524  HG  LEU A 234       6.191  65.773  26.117  1.00 36.92           H
ATOM   3525 HD11 LEU A 234       4.905  67.409  24.734  1.00 41.08           H
ATOM   3526 HD12 LEU A 234       4.708  65.765  24.128  1.00 41.08           H
ATOM   3527 HD13 LEU A 234       3.406  66.540  25.041  1.00 41.08           H
ATOM   3528 HD21 LEU A 234       5.292  67.877  27.168  1.00 36.57           H
ATOM   3529 HD22 LEU A 234       3.808  67.044  27.623  1.00 36.57           H
ATOM   3530 HD23 LEU A 234       5.340  66.568  28.353  1.00 36.57           H
ATOM   3531  N   VAL A 235       6.578  63.459  24.205  1.00 27.27           N
ATOM   3532  CA  VAL A 235       7.967  63.499  23.744  1.00 28.87           C
ATOM   3533  C   VAL A 235       8.176  64.872  23.129  1.00 29.33           C
ATOM   3534  O   VAL A 235       7.388  65.296  22.292  1.00 34.15           O
ATOM   3535  CB  VAL A 235       8.259  62.362  22.740  1.00 26.63           C
ATOM   3536  CG1 VAL A 235       9.742  62.402  22.328  1.00 27.77           C
ATOM   3537  CG2 VAL A 235       7.993  60.994  23.378  1.00 29.58           C
ATOM   3538  H   VAL A 235       5.883  63.760  23.530  1.00 32.72           H
ATOM   3539  HA  VAL A 235       8.647  63.388  24.589  1.00 34.64           H
ATOM   3540  HB  VAL A 235       7.635  62.477  21.852  1.00 31.96           H
ATOM   3541 HG11 VAL A 235       9.935  61.606  21.607  1.00 33.33           H
ATOM   3542 HG12 VAL A 235       9.991  63.351  21.860  1.00 33.33           H
ATOM   3543 HG13 VAL A 235      10.378  62.268  23.199  1.00 33.33           H
ATOM   3544 HG21 VAL A 235       8.253  60.201  22.675  1.00 35.49           H
ATOM   3545 HG22 VAL A 235       8.585  60.881  24.285  1.00 35.49           H
ATOM   3546 HG23 VAL A 235       6.936  60.893  23.625  1.00 35.49           H
ATOM   3547  N   SER A 236       9.242  65.555  23.540  1.00 23.14           N
ATOM   3548  CA  SER A 236       9.585  66.866  23.014  1.00 27.38           C
ATOM   3549  C   SER A 236      10.466  66.700  21.741  1.00 25.79           C
ATOM   3550  O   SER A 236      11.644  66.387  21.787  1.00 25.54           O
ATOM   3551  CB  SER A 236      10.366  67.697  24.058  1.00 26.32           C
ATOM   3552  OG  SER A 236      10.603  69.005  23.552  1.00 25.37           O
ATOM   3553  H   SER A 236       9.909  65.080  24.099  1.00 27.76           H
ATOM   3554  HA  SER A 236       8.655  67.447  22.752  1.00 32.85           H
ATOM   3555  HB2 SER A 236       9.815  67.764  25.011  1.00 31.59           H
ATOM   3556  HB3 SER A 236      11.379  67.292  24.232  1.00 31.59           H
ATOM   3557  HG  SER A 236       9.726  69.402  23.218  1.00 30.44           H
ATOM   3558  N   THR A 237       9.830  67.055  20.566  1.00 22.98           N
ATOM   3559  CA  THR A 237      10.562  67.065  19.281  1.00 26.74           C
ATOM   3560  C   THR A 237      10.111  68.359  18.612  1.00 26.70           C
ATOM   3561  O   THR A 237       9.094  68.961  18.926  1.00 24.68           O
ATOM   3562  CB  THR A 237      10.183  65.844  18.351  1.00 25.40           C
ATOM   3563  OG1 THR A 237       8.878  65.934  17.964  1.00 26.62           O
ATOM   3564  CG2 THR A 237      10.475  64.558  19.147  1.00 24.61           C
ATOM   3565  H   THR A 237       8.816  67.008  20.458  1.00 27.57           H
ATOM   3566  HA  THR A 237      11.669  67.056  19.476  1.00 32.09           H
ATOM   3567  HB  THR A 237      10.856  65.891  17.461  1.00 30.48           H
ATOM   3568  HG1 THR A 237       8.760  66.455  16.745  1.00 31.95           H
ATOM   3569 HG21 THR A 237      10.413  63.679  18.506  1.00 29.53           H
ATOM   3570 HG22 THR A 237      11.461  64.590  19.620  1.00 29.53           H
ATOM   3571 HG23 THR A 237       9.716  64.431  19.922  1.00 29.53           H
ATOM   3572  N   SER A 238      11.047  68.899  17.715  1.00 23.42           N
ATOM   3573  CA  SER A 238      10.742  70.170  17.007  1.00 31.45           C
ATOM   3574  C   SER A 238      10.498  71.253  18.071  1.00 29.83           C
ATOM   3575  O   SER A 238       9.726  72.202  17.956  1.00 27.60           O
ATOM   3576  CB  SER A 238       9.512  70.096  16.064  1.00 31.47           C
ATOM   3577  OG  SER A 238       9.743  69.163  15.044  1.00 31.12           O
ATOM   3578  H   SER A 238      11.665  68.266  17.196  1.00 28.10           H
ATOM   3579  HA  SER A 238      11.648  70.454  16.397  1.00 37.74           H
ATOM   3580  HB2 SER A 238       8.599  69.850  16.634  1.00 37.76           H
ATOM   3581  HB3 SER A 238       9.402  71.066  15.523  1.00 37.76           H
ATOM   3582  HG  SER A 238       9.401  69.439  14.328  1.00 37.35           H
ATOM   3583  N   ASN A 239      11.174  71.061  19.276  1.00 26.22           N
ATOM   3584  CA  ASN A 239      11.347  72.210  20.177  1.00 21.39           C
ATOM   3585  C   ASN A 239      12.371  73.148  19.510  1.00 29.99           C
ATOM   3586  O   ASN A 239      12.997  72.890  18.548  1.00 30.24           O
ATOM   3587  CB  ASN A 239      11.757  71.743  21.579  1.00 23.98           C
ATOM   3588  CG  ASN A 239      11.099  72.553  22.682  1.00 27.61           C
ATOM   3589  OD1 ASN A 239      10.801  73.745  22.574  1.00 26.59           O
ATOM   3590  ND2 ASN A 239      10.879  71.896  23.862  1.00 26.43           N
ATOM   3591  H   ASN A 239      11.924  70.359  19.327  1.00 31.46           H
ATOM   3592  HA  ASN A 239      10.361  72.767  20.249  1.00 25.66           H
ATOM   3593  HB2 ASN A 239      11.516  70.655  21.700  1.00 28.78           H
ATOM   3594  HB3 ASN A 239      12.856  71.802  21.712  1.00 28.78           H
ATOM   3595 HD21 ASN A 239      10.394  72.369  24.628  1.00 31.72           H
ATOM   3596 HD22 ASN A 239      11.018  70.892  23.990  1.00 31.72           H
ATOM   3597  N   THR A 240      12.425  74.338  20.142  1.00 26.85           N
ATOM   3598  CA  THR A 240      13.346  75.396  19.782  1.00 27.40           C
ATOM   3599  C   THR A 240      13.675  76.245  21.012  1.00 26.04           C
ATOM   3600  O   THR A 240      13.216  75.965  22.110  1.00 30.00           O
ATOM   3601  CB  THR A 240      12.786  76.207  18.601  1.00 30.55           C
ATOM   3602  OG1 THR A 240      13.794  77.082  18.138  1.00 39.87           O
ATOM   3603  CG2 THR A 240      11.559  77.040  18.989  1.00 28.03           C
ATOM   3604  H   THR A 240      11.841  74.487  20.944  1.00 32.22           H
ATOM   3605  HA  THR A 240      14.294  74.959  19.467  1.00 32.88           H
ATOM   3606  HB  THR A 240      12.508  75.525  17.794  1.00 36.66           H
ATOM   3607  HG1 THR A 240      14.528  76.547  17.814  1.00 47.84           H
ATOM   3608 HG21 THR A 240      11.220  77.589  18.116  1.00 33.63           H
ATOM   3609 HG22 THR A 240      10.752  76.392  19.331  1.00 33.63           H
ATOM   3610 HG23 THR A 240      11.831  77.763  19.753  1.00 33.63           H
ATOM   3611  N   TYR A 241      14.554  77.225  20.843  1.00 27.27           N
ATOM   3612  CA  TYR A 241      15.146  77.978  21.927  1.00 30.24           C
ATOM   3613  C   TYR A 241      14.385  79.296  22.153  1.00 33.44           C
ATOM   3614  O   TYR A 241      13.813  79.860  21.217  1.00 30.73           O
ATOM   3615  CB  TYR A 241      16.598  78.248  21.549  1.00 28.89           C
ATOM   3616  CG  TYR A 241      17.435  76.993  21.341  1.00 30.40           C
ATOM   3617  CD1 TYR A 241      17.729  76.562  20.036  1.00 37.68           C
ATOM   3618  CD2 TYR A 241      17.856  76.235  22.444  1.00 28.19           C
ATOM   3619  CE1 TYR A 241      18.468  75.384  19.828  1.00 33.39           C
ATOM   3620  CE2 TYR A 241      18.591  75.051  22.247  1.00 28.79           C
ATOM   3621  CZ  TYR A 241      18.901  74.626  20.938  1.00 28.82           C
ATOM   3622  OH  TYR A 241      19.608  73.478  20.757  1.00 27.21           O
ATOM   3623  H   TYR A 241      14.888  77.416  19.908  1.00 32.72           H
ATOM   3624  HA  TYR A 241      15.140  77.386  22.842  1.00 36.29           H
ATOM   3625  HB2 TYR A 241      16.628  78.866  20.650  1.00 34.66           H
ATOM   3626  HB3 TYR A 241      17.038  78.804  22.365  1.00 34.66           H
ATOM   3627  HD1 TYR A 241      17.374  77.117  19.183  1.00 45.21           H
ATOM   3628  HD2 TYR A 241      17.599  76.549  23.442  1.00 33.83           H
ATOM   3629  HE1 TYR A 241      18.667  75.062  18.820  1.00 40.06           H
ATOM   3630  HE2 TYR A 241      18.930  74.483  23.094  1.00 34.54           H
ATOM   3631  HH  TYR A 241      19.569  72.891  21.511  1.00 32.65           H
ATOM   3632  N   ASP A 242      14.440  79.822  23.384  1.00 29.29           N
ATOM   3633  CA  ASP A 242      13.835  81.119  23.690  1.00 28.77           C
ATOM   3634  C   ASP A 242      14.780  82.285  23.337  1.00 35.53           C
ATOM   3635  O   ASP A 242      14.394  83.440  23.500  1.00 36.26           O
ATOM   3636  CB  ASP A 242      13.366  81.188  25.152  1.00 29.70           C
ATOM   3637  CG  ASP A 242      14.451  81.182  26.227  1.00 29.30           C
ATOM   3638  OD1 ASP A 242      15.657  81.123  25.888  1.00 32.19           O
ATOM   3639  OD2 ASP A 242      14.052  81.261  27.407  1.00 31.23           O1-
ATOM   3640  H   ASP A 242      14.924  79.335  24.125  1.00 35.15           H
ATOM   3641  HA  ASP A 242      12.936  81.227  23.085  1.00 34.52           H
ATOM   3642  HB2 ASP A 242      12.742  82.071  25.300  1.00 35.64           H
ATOM   3643  HB3 ASP A 242      12.681  80.366  25.364  1.00 35.64           H
ATOM   3644  N   GLY A 243      16.029  82.003  22.924  1.00 33.34           N
ATOM   3645  CA  GLY A 243      17.019  83.005  22.546  1.00 30.37           C
ATOM   3646  C   GLY A 243      17.900  83.494  23.695  1.00 29.61           C
ATOM   3647  O   GLY A 243      18.722  84.379  23.469  1.00 33.30           O
ATOM   3648  H   GLY A 243      16.312  81.034  22.873  1.00 40.01           H
ATOM   3649  HA2 GLY A 243      17.670  82.560  21.795  1.00 36.44           H
ATOM   3650  HA3 GLY A 243      16.515  83.864  22.105  1.00 36.44           H
ATOM   3651  N   SER A 244      17.785  82.927  24.907  1.00 30.81           N
ATOM   3652  CA  SER A 244      18.648  83.274  26.040  1.00 33.95           C
ATOM   3653  C   SER A 244      20.092  82.780  25.937  1.00 38.77           C
ATOM   3654  O   SER A 244      20.937  83.256  26.688  1.00 31.54           O
ATOM   3655  CB  SER A 244      18.062  82.746  27.347  1.00 32.67           C
ATOM   3656  OG  SER A 244      18.009  81.334  27.341  1.00 32.21           O
ATOM   3657  H   SER A 244      17.084  82.209  25.045  1.00 36.97           H
ATOM   3658  HA  SER A 244      18.679  84.360  26.105  1.00 40.74           H
ATOM   3659  HB2 SER A 244      18.702  83.071  28.168  1.00 39.21           H
ATOM   3660  HB3 SER A 244      17.061  83.151  27.500  1.00 39.21           H
ATOM   3661  HG  SER A 244      17.270  81.071  26.778  1.00 38.66           H
ATOM   3662  N   GLY A 245      20.358  81.779  25.092  1.00 31.94           N
ATOM   3663  CA  GLY A 245      21.659  81.135  24.945  1.00 30.58           C
ATOM   3664  C   GLY A 245      21.936  80.034  25.973  1.00 33.76           C
ATOM   3665  O   GLY A 245      23.038  79.493  25.979  1.00 32.41           O
ATOM   3666  H   GLY A 245      19.602  81.427  24.522  1.00 38.33           H
ATOM   3667  HA2 GLY A 245      21.704  80.687  23.953  1.00 36.69           H
ATOM   3668  HA3 GLY A 245      22.443  81.887  25.033  1.00 36.69           H
ATOM   3669  N   LEU A 246      20.959  79.694  26.830  1.00 32.89           N
ATOM   3670  CA  LEU A 246      21.068  78.685  27.876  1.00 28.64           C
ATOM   3671  C   LEU A 246      19.814  77.816  27.875  1.00 29.73           C
ATOM   3672  O   LEU A 246      18.698  78.327  27.821  1.00 33.56           O
ATOM   3673  CB  LEU A 246      21.238  79.391  29.237  1.00 30.26           C
ATOM   3674  CG  LEU A 246      21.292  78.428  30.446  1.00 33.51           C
ATOM   3675  CD1 LEU A 246      22.557  77.551  30.465  1.00 33.42           C
ATOM   3676  CD2 LEU A 246      21.227  79.227  31.762  1.00 38.74           C
ATOM   3677  H   LEU A 246      20.080  80.188  26.769  1.00 39.47           H
ATOM   3678  HA  LEU A 246      21.937  78.054  27.696  1.00 34.36           H
ATOM   3679  HB2 LEU A 246      22.140  80.006  29.220  1.00 36.31           H
ATOM   3680  HB3 LEU A 246      20.387  80.059  29.367  1.00 36.31           H
ATOM   3681  HG  LEU A 246      20.424  77.770  30.435  1.00 40.21           H
ATOM   3682 HD11 LEU A 246      22.491  76.840  31.289  1.00 40.10           H
ATOM   3683 HD12 LEU A 246      22.646  76.990  29.542  1.00 40.10           H
ATOM   3684 HD13 LEU A 246      23.445  78.171  30.585  1.00 40.10           H
ATOM   3685 HD21 LEU A 246      21.203  78.539  32.607  1.00 46.49           H
ATOM   3686 HD22 LEU A 246      22.097  79.879  31.849  1.00 46.49           H
ATOM   3687 HD23 LEU A 246      20.321  79.833  31.781  1.00 46.49           H
ATOM   3688  N   VAL A 247      19.991  76.511  28.043  1.00 26.15           N
ATOM   3689  CA  VAL A 247      18.925  75.573  28.379  1.00 28.40           C
ATOM   3690  C   VAL A 247      19.308  74.944  29.705  1.00 30.00           C
ATOM   3691  O   VAL A 247      20.444  74.503  29.851  1.00 32.19           O
ATOM   3692  CB  VAL A 247      18.751  74.514  27.273  1.00 29.49           C
ATOM   3693  CG1 VAL A 247      17.790  73.394  27.703  1.00 29.65           C
ATOM   3694  CG2 VAL A 247      18.218  75.145  25.985  1.00 31.24           C
ATOM   3695  H   VAL A 247      20.936  76.151  28.067  1.00 31.38           H
ATOM   3696  HA  VAL A 247      17.981  76.102  28.494  1.00 34.08           H
ATOM   3697  HB  VAL A 247      19.720  74.070  27.052  1.00 35.39           H
ATOM   3698 HG11 VAL A 247      17.680  72.671  26.893  1.00 35.58           H
ATOM   3699 HG12 VAL A 247      18.191  72.869  28.567  1.00 35.58           H
ATOM   3700 HG13 VAL A 247      16.807  73.802  27.944  1.00 35.58           H
ATOM   3701 HG21 VAL A 247      18.108  74.373  25.227  1.00 37.49           H
ATOM   3702 HG22 VAL A 247      17.244  75.606  26.159  1.00 37.49           H
ATOM   3703 HG23 VAL A 247      18.916  75.897  25.624  1.00 37.49           H
ATOM   3704  N   THR A 248      18.370  74.869  30.656  1.00 26.25           N
ATOM   3705  CA  THR A 248      18.555  74.052  31.843  1.00 26.85           C
ATOM   3706  C   THR A 248      17.554  72.919  31.780  1.00 26.02           C
ATOM   3707  O   THR A 248      16.465  73.092  31.243  1.00 29.96           O
ATOM   3708  CB  THR A 248      18.466  74.868  33.151  1.00 31.17           C
ATOM   3709  OG1 THR A 248      17.173  75.398  33.347  1.00 29.35           O
ATOM   3710  CG2 THR A 248      19.488  76.007  33.160  1.00 31.12           C
ATOM   3711  H   THR A 248      17.445  75.233  30.473  1.00 31.50           H
ATOM   3712  HA  THR A 248      19.545  73.613  31.810  1.00 32.22           H
ATOM   3713  HB  THR A 248      18.687  74.202  33.985  1.00 37.40           H
ATOM   3714  HG1 THR A 248      16.570  74.664  33.505  1.00 35.22           H
ATOM   3715 HG21 THR A 248      19.451  76.522  34.118  1.00 37.35           H
ATOM   3716 HG22 THR A 248      20.487  75.606  33.004  1.00 37.35           H
ATOM   3717 HG23 THR A 248      19.252  76.728  32.377  1.00 37.35           H
ATOM   3718  N   VAL A 249      17.934  71.759  32.312  1.00 25.88           N
ATOM   3719  CA  VAL A 249      17.088  70.573  32.357  1.00 28.28           C
ATOM   3720  C   VAL A 249      17.332  69.909  33.695  1.00 28.07           C
ATOM   3721  O   VAL A 249      18.473  69.614  34.045  1.00 27.58           O
ATOM   3722  CB  VAL A 249      17.380  69.568  31.217  1.00 27.02           C
ATOM   3723  CG1 VAL A 249      16.383  68.389  31.286  1.00 26.79           C
ATOM   3724  CG2 VAL A 249      17.345  70.237  29.836  1.00 28.35           C
ATOM   3725  H   VAL A 249      18.855  71.695  32.727  1.00 31.06           H
ATOM   3726  HA  VAL A 249      16.041  70.866  32.293  1.00 33.93           H
ATOM   3727  HB  VAL A 249      18.384  69.173  31.372  1.00 32.42           H
ATOM   3728 HG11 VAL A 249      16.555  67.718  30.443  1.00 32.15           H
ATOM   3729 HG12 VAL A 249      16.516  67.815  32.201  1.00 32.15           H
ATOM   3730 HG13 VAL A 249      15.357  68.755  31.237  1.00 32.15           H
ATOM   3731 HG21 VAL A 249      17.506  69.488  29.062  1.00 34.02           H
ATOM   3732 HG22 VAL A 249      16.383  70.719  29.664  1.00 34.02           H
ATOM   3733 HG23 VAL A 249      18.145  70.970  29.761  1.00 34.02           H
ATOM   3734  N   GLU A 250      16.250  69.616  34.403  1.00 27.99           N
ATOM   3735  CA  GLU A 250      16.288  68.751  35.565  1.00 32.32           C
ATOM   3736  C   GLU A 250      15.470  67.534  35.203  1.00 26.52           C
ATOM   3737  O   GLU A 250      14.354  67.678  34.713  1.00 26.84           O
ATOM   3738  CB  GLU A 250      15.744  69.458  36.823  1.00 28.86           C
ATOM   3739  CG  GLU A 250      15.982  68.541  38.046  1.00 40.13           C
ATOM   3740  CD  GLU A 250      15.453  69.067  39.389  1.00 53.39           C
ATOM   3741  OE1 GLU A 250      14.584  69.962  39.361  1.00 45.67           O
ATOM   3742  OE2 GLU A 250      15.913  68.560  40.438  1.00 52.02           O1-
ATOM   3743  H   GLU A 250      15.339  69.851  34.037  1.00 33.59           H
ATOM   3744  HA  GLU A 250      17.308  68.461  35.769  1.00 38.78           H
ATOM   3745  HB2 GLU A 250      16.274  70.402  36.961  1.00 34.63           H
ATOM   3746  HB3 GLU A 250      14.678  69.651  36.696  1.00 34.63           H
ATOM   3747  HG2 GLU A 250      15.503  67.583  37.874  1.00 48.16           H
ATOM   3748  HG3 GLU A 250      17.037  68.288  38.148  1.00 48.16           H
ATOM   3749  N   THR A 251      16.022  66.343  35.435  1.00 25.64           N
ATOM   3750  CA  THR A 251      15.359  65.097  35.116  1.00 25.41           C
ATOM   3751  C   THR A 251      15.591  64.074  36.227  1.00 25.77           C
ATOM   3752  O   THR A 251      16.647  64.020  36.855  1.00 27.01           O
ATOM   3753  CB  THR A 251      15.788  64.589  33.724  1.00 24.69           C
ATOM   3754  OG1 THR A 251      14.988  63.473  33.375  1.00 24.00           O
ATOM   3755  CG2 THR A 251      17.279  64.208  33.658  1.00 26.26           C
ATOM   3756  H   THR A 251      16.957  66.294  35.816  1.00 30.77           H
ATOM   3757  HA  THR A 251      14.283  65.262  35.067  1.00 30.49           H
ATOM   3758  HB  THR A 251      15.606  65.380  32.997  1.00 29.63           H
ATOM   3759  HG1 THR A 251      15.563  62.707  33.281  1.00 28.79           H
ATOM   3760 HG21 THR A 251      17.518  63.866  32.654  1.00 31.51           H
ATOM   3761 HG22 THR A 251      17.915  65.062  33.892  1.00 31.51           H
ATOM   3762 HG23 THR A 251      17.498  63.390  34.336  1.00 31.51           H
ATOM   3763  N   ASP A 252      14.568  63.272  36.459  1.00 26.26           N
ATOM   3764  CA  ASP A 252      14.571  62.169  37.404  1.00 31.16           C
ATOM   3765  C   ASP A 252      15.196  60.869  36.845  1.00 32.14           C
ATOM   3766  O   ASP A 252      15.688  60.052  37.621  1.00 26.66           O
ATOM   3767  CB  ASP A 252      13.152  61.886  37.873  1.00 26.19           C
ATOM   3768  CG  ASP A 252      12.156  61.610  36.756  1.00 29.33           C
ATOM   3769  OD1 ASP A 252      12.172  62.311  35.725  1.00 31.04           O
ATOM   3770  OD2 ASP A 252      11.344  60.689  36.965  1.00 29.64           O1-
ATOM   3771  H   ASP A 252      13.731  63.387  35.901  1.00 31.52           H
ATOM   3772  HA  ASP A 252      15.145  62.482  38.276  1.00 37.39           H
ATOM   3773  HB2 ASP A 252      13.145  61.065  38.593  1.00 31.42           H
ATOM   3774  HB3 ASP A 252      12.812  62.784  38.392  1.00 31.42           H
ATOM   3775  N   HIS A 253      15.132  60.652  35.522  1.00 29.00           N
ATOM   3776  CA  HIS A 253      15.741  59.499  34.850  1.00 28.39           C
ATOM   3777  C   HIS A 253      16.624  59.952  33.681  1.00 31.71           C
ATOM   3778  O   HIS A 253      16.546  61.116  33.291  1.00 25.95           O
ATOM   3779  CB  HIS A 253      14.621  58.530  34.433  1.00 30.59           C
ATOM   3780  CG  HIS A 253      13.953  57.883  35.610  1.00 31.40           C
ATOM   3781  ND1 HIS A 253      14.586  57.178  36.617  1.00 34.34           N1+
ATOM   3782  CD2 HIS A 253      12.622  57.912  35.910  1.00 27.94           C
ATOM   3783  CE1 HIS A 253      13.664  56.783  37.506  1.00 33.24           C
ATOM   3784  NE2 HIS A 253      12.464  57.206  37.083  1.00 33.53           N
ATOM   3785  H   HIS A 253      14.655  61.331  34.943  1.00 34.80           H
ATOM   3786  HA  HIS A 253      16.384  58.964  35.544  1.00 34.06           H
ATOM   3787  HB2 HIS A 253      15.031  57.742  33.802  1.00 36.71           H
ATOM   3788  HB3 HIS A 253      13.868  59.063  33.853  1.00 36.71           H
ATOM   3789  HD1 HIS A 253      15.578  57.006  36.676  1.00 41.21           H
ATOM   3790  HD2 HIS A 253      11.852  58.437  35.374  1.00 33.52           H
ATOM   3791  HE1 HIS A 253      13.847  56.207  38.403  1.00 39.88           H
ATOM   3792  HE2 HIS A 253      11.578  57.015  37.538  1.00 40.23           H
ATOM   3793  N   PRO A 254      17.492  59.082  33.119  1.00 31.56           N
ATOM   3794  CA  PRO A 254      18.272  59.443  31.949  1.00 25.58           C
ATOM   3795  C   PRO A 254      17.340  59.951  30.837  1.00 21.82           C
ATOM   3796  O   PRO A 254      16.337  59.315  30.521  1.00 24.08           O
ATOM   3797  CB  PRO A 254      19.014  58.158  31.546  1.00 27.95           C
ATOM   3798  CG  PRO A 254      19.161  57.446  32.886  1.00 27.55           C
ATOM   3799  CD  PRO A 254      17.802  57.722  33.525  1.00 30.98           C
ATOM   3800  HA  PRO A 254      19.023  60.162  32.247  1.00 30.69           H
ATOM   3801  HB2 PRO A 254      18.356  57.570  30.904  1.00 33.54           H
ATOM   3802  HB3 PRO A 254      19.976  58.328  31.064  1.00 33.54           H
ATOM   3803  HG2 PRO A 254      19.295  56.375  32.747  1.00 33.06           H
ATOM   3804  HG3 PRO A 254      19.985  57.874  33.454  1.00 33.06           H
ATOM   3805  HD2 PRO A 254      17.057  57.031  33.131  1.00 37.17           H
ATOM   3806  HD3 PRO A 254      17.920  57.641  34.602  1.00 37.17           H
ATOM   3807  N   LEU A 255      17.657  61.117  30.283  1.00 24.44           N
ATOM   3808  CA  LEU A 255      16.838  61.819  29.300  1.00 24.28           C
ATOM   3809  C   LEU A 255      17.752  62.268  28.164  1.00 21.65           C
ATOM   3810  O   LEU A 255      18.723  62.975  28.394  1.00 24.17           O
ATOM   3811  CB  LEU A 255      16.145  63.003  29.989  1.00 26.06           C
ATOM   3812  CG  LEU A 255      15.201  63.841  29.102  1.00 22.00           C
ATOM   3813  CD1 LEU A 255      14.036  63.033  28.510  1.00 21.55           C
ATOM   3814  CD2 LEU A 255      14.604  64.974  29.962  1.00 26.25           C
ATOM   3815  H   LEU A 255      18.490  61.592  30.605  1.00 29.32           H
ATOM   3816  HA  LEU A 255      16.077  61.147  28.900  1.00 29.13           H
ATOM   3817  HB2 LEU A 255      15.567  62.606  30.825  1.00 31.28           H
ATOM   3818  HB3 LEU A 255      16.915  63.662  30.394  1.00 31.28           H
ATOM   3819  HG  LEU A 255      15.776  64.284  28.288  1.00 26.40           H
ATOM   3820 HD11 LEU A 255      13.424  63.672  27.878  1.00 25.86           H
ATOM   3821 HD12 LEU A 255      14.426  62.228  27.898  1.00 25.86           H
ATOM   3822 HD13 LEU A 255      13.417  62.617  29.305  1.00 25.86           H
ATOM   3823 HD21 LEU A 255      13.957  65.610  29.358  1.00 31.50           H
ATOM   3824 HD22 LEU A 255      14.021  64.555  30.786  1.00 31.50           H
ATOM   3825 HD23 LEU A 255      15.405  65.587  30.377  1.00 31.50           H
ATOM   3826  N   LEU A 256      17.444  61.851  26.939  1.00 23.71           N
ATOM   3827  CA  LEU A 256      18.289  62.128  25.786  1.00 24.57           C
ATOM   3828  C   LEU A 256      17.980  63.519  25.226  1.00 23.28           C
ATOM   3829  O   LEU A 256      16.895  63.782  24.719  1.00 25.03           O
ATOM   3830  CB  LEU A 256      18.080  61.018  24.748  1.00 25.23           C
ATOM   3831  CG  LEU A 256      19.126  61.024  23.622  1.00 26.11           C
ATOM   3832  CD1 LEU A 256      20.497  60.586  24.158  1.00 23.63           C
ATOM   3833  CD2 LEU A 256      18.647  60.093  22.503  1.00 25.08           C
ATOM   3834  H   LEU A 256      16.601  61.314  26.785  1.00 28.46           H
ATOM   3835  HA  LEU A 256      19.324  62.104  26.119  1.00 29.49           H
ATOM   3836  HB2 LEU A 256      18.077  60.042  25.236  1.00 30.27           H
ATOM   3837  HB3 LEU A 256      17.104  61.165  24.306  1.00 30.27           H
ATOM   3838  HG  LEU A 256      19.222  62.034  23.220  1.00 31.34           H
ATOM   3839 HD11 LEU A 256      21.215  60.548  23.341  1.00 28.36           H
ATOM   3840 HD12 LEU A 256      20.860  61.301  24.886  1.00 28.36           H
ATOM   3841 HD13 LEU A 256      20.428  59.604  24.625  1.00 28.36           H
ATOM   3842 HD21 LEU A 256      19.364  60.103  21.681  1.00 30.10           H
ATOM   3843 HD22 LEU A 256      18.548  59.077  22.884  1.00 30.10           H
ATOM   3844 HD23 LEU A 256      17.679  60.425  22.132  1.00 30.10           H
ATOM   3845  N   TRP A 257      18.964  64.401  25.313  1.00 20.32           N
ATOM   3846  CA  TRP A 257      18.999  65.671  24.628  1.00 20.67           C
ATOM   3847  C   TRP A 257      19.395  65.455  23.182  1.00 27.58           C
ATOM   3848  O   TRP A 257      20.341  64.720  22.894  1.00 24.12           O
ATOM   3849  CB  TRP A 257      20.034  66.540  25.306  1.00 20.90           C
ATOM   3850  CG  TRP A 257      20.291  67.845  24.640  1.00 24.17           C
ATOM   3851  CD1 TRP A 257      21.422  68.175  23.991  1.00 26.50           C
ATOM   3852  CD2 TRP A 257      19.424  69.010  24.541  1.00 24.85           C
ATOM   3853  NE1 TRP A 257      21.328  69.465  23.516  1.00 28.60           N
ATOM   3854  CE2 TRP A 257      20.119  70.038  23.837  1.00 26.81           C
ATOM   3855  CE3 TRP A 257      18.121  69.303  24.969  1.00 26.99           C
ATOM   3856  CZ2 TRP A 257      19.560  71.295  23.576  1.00 25.95           C
ATOM   3857  CZ3 TRP A 257      17.536  70.551  24.692  1.00 25.23           C
ATOM   3858  CH2 TRP A 257      18.247  71.551  24.004  1.00 27.80           C
ATOM   3859  H   TRP A 257      19.819  64.116  25.765  1.00 24.38           H
ATOM   3860  HA  TRP A 257      18.027  66.161  24.677  1.00 24.80           H
ATOM   3861  HB2 TRP A 257      19.700  66.729  26.325  1.00 25.08           H
ATOM   3862  HB3 TRP A 257      20.980  66.007  25.350  1.00 25.08           H
ATOM   3863  HD1 TRP A 257      22.276  67.526  23.866  1.00 31.80           H
ATOM   3864  HE1 TRP A 257      22.062  69.906  22.982  1.00 34.32           H
ATOM   3865  HE3 TRP A 257      17.558  68.543  25.477  1.00 32.39           H
ATOM   3866  HZ2 TRP A 257      20.125  72.044  23.044  1.00 31.14           H
ATOM   3867  HZ3 TRP A 257      16.518  70.737  25.001  1.00 30.27           H
ATOM   3868  HH2 TRP A 257      17.781  72.500  23.792  1.00 33.36           H
ATOM   3869  N   THR A 258      18.686  66.140  22.288  1.00 23.62           N
ATOM   3870  CA  THR A 258      19.046  66.212  20.890  1.00 24.85           C
ATOM   3871  C   THR A 258      18.975  67.656  20.405  1.00 25.75           C
ATOM   3872  O   THR A 258      18.171  68.440  20.895  1.00 25.21           O
ATOM   3873  CB  THR A 258      18.236  65.205  20.060  1.00 22.19           C
ATOM   3874  OG1 THR A 258      18.704  65.165  18.723  1.00 22.90           O
ATOM   3875  CG2 THR A 258      16.736  65.485  20.025  1.00 21.66           C
ATOM   3876  H   THR A 258      17.901  66.693  22.596  1.00 28.34           H
ATOM   3877  HA  THR A 258      20.090  65.936  20.801  1.00 29.82           H
ATOM   3878  HB  THR A 258      18.372  64.219  20.502  1.00 26.63           H
ATOM   3879  HG1 THR A 258      19.651  64.997  18.737  1.00 27.48           H
ATOM   3880 HG21 THR A 258      16.250  64.738  19.400  1.00 25.99           H
ATOM   3881 HG22 THR A 258      16.323  65.432  21.030  1.00 25.99           H
ATOM   3882 HG23 THR A 258      16.542  66.468  19.602  1.00 25.99           H
ATOM   3883  N   MET A 259      19.860  68.031  19.487  1.00 25.78           N
ATOM   3884  CA  MET A 259      19.883  69.384  18.943  1.00 26.04           C
ATOM   3885  C   MET A 259      20.401  69.382  17.512  1.00 28.04           C
ATOM   3886  O   MET A 259      21.247  68.560  17.129  1.00 25.24           O
ATOM   3887  CB  MET A 259      20.719  70.314  19.842  1.00 25.65           C
ATOM   3888  CG  MET A 259      22.216  69.993  19.773  1.00 26.65           C
ATOM   3889  SD  MET A 259      23.250  70.740  21.021  1.00 25.89           S
ATOM   3890  CE  MET A 259      23.023  72.488  20.636  1.00 24.26           C
ATOM   3891  H   MET A 259      20.515  67.358  19.112  1.00 30.93           H
ATOM   3892  HA  MET A 259      18.871  69.782  18.923  1.00 31.24           H
ATOM   3893  HB2 MET A 259      20.574  71.340  19.518  1.00 30.78           H
ATOM   3894  HB3 MET A 259      20.374  70.227  20.871  1.00 30.78           H
ATOM   3895  HG2 MET A 259      22.313  68.918  19.900  1.00 31.98           H
ATOM   3896  HG3 MET A 259      22.603  70.268  18.791  1.00 31.98           H
ATOM   3897  HE1 MET A 259      23.779  73.069  21.165  1.00 29.11           H
ATOM   3898  HE2 MET A 259      23.110  72.651  19.561  1.00 29.11           H
ATOM   3899  HE3 MET A 259      22.036  72.803  20.969  1.00 29.11           H
ATOM   3900  N   ALA A 260      19.903  70.367  16.756  1.00 23.95           N
ATOM   3901  CA  ALA A 260      20.379  70.692  15.430  1.00 29.20           C
ATOM   3902  C   ALA A 260      21.772  71.308  15.474  1.00 30.00           C
ATOM   3903  O   ALA A 260      22.093  72.091  16.369  1.00 27.44           O
ATOM   3904  CB  ALA A 260      19.446  71.722  14.811  1.00 26.54           C
ATOM   3905  H   ALA A 260      19.178  70.956  17.139  1.00 28.74           H
ATOM   3906  HA  ALA A 260      20.352  69.798  14.815  1.00 35.04           H
ATOM   3907  HB1 ALA A 260      19.689  71.878  13.759  1.00 31.84           H
ATOM   3908  HB2 ALA A 260      18.424  71.400  14.912  1.00 31.84           H
ATOM   3909  HB3 ALA A 260      19.531  72.651  15.366  1.00 31.84           H
ATOM   3910  N   ILE A 261      22.547  71.037  14.426  1.00 26.22           N
ATOM   3911  CA  ILE A 261      23.784  71.732  14.098  1.00 28.61           C
ATOM   3912  C   ILE A 261      23.520  72.511  12.809  1.00 28.08           C
ATOM   3913  O   ILE A 261      22.993  71.963  11.842  1.00 30.12           O
ATOM   3914  CB  ILE A 261      24.959  70.749  13.911  1.00 29.54           C
ATOM   3915  CG1 ILE A 261      25.139  69.842  15.140  1.00 30.83           C
ATOM   3916  CG2 ILE A 261      26.246  71.551  13.627  1.00 30.17           C
ATOM   3917  CD1 ILE A 261      26.148  68.711  14.914  1.00 29.25           C
ATOM   3918  H   ILE A 261      22.197  70.389  13.735  1.00 31.46           H
ATOM   3919  HA  ILE A 261      24.044  72.433  14.893  1.00 34.33           H
ATOM   3920  HB  ILE A 261      24.744  70.120  13.045  1.00 35.45           H
ATOM   3921 HG12 ILE A 261      25.462  70.447  15.987  1.00 37.00           H
ATOM   3922 HG13 ILE A 261      24.194  69.365  15.402  1.00 37.00           H
ATOM   3923 HG21 ILE A 261      27.088  70.882  13.471  1.00 36.20           H
ATOM   3924 HG22 ILE A 261      26.136  72.139  12.719  1.00 36.20           H
ATOM   3925 HG23 ILE A 261      26.467  72.215  14.463  1.00 36.20           H
ATOM   3926 HD11 ILE A 261      26.161  68.076  15.798  1.00 35.11           H
ATOM   3927 HD12 ILE A 261      25.844  68.119  14.050  1.00 35.11           H
ATOM   3928 HD13 ILE A 261      27.150  69.101  14.753  1.00 35.11           H
ATOM   3929  N   LYS A 262      23.885  73.791  12.821  1.00 29.91           N
ATOM   3930  CA  LYS A 262      23.685  74.736  11.732  1.00 38.21           C
ATOM   3931  C   LYS A 262      24.345  74.252  10.447  1.00 44.34           C
ATOM   3932  O   LYS A 262      25.444  73.695  10.495  1.00 41.51           O
ATOM   3933  CB  LYS A 262      24.280  76.084  12.176  1.00 39.77           C
ATOM   3934  CG  LYS A 262      23.958  77.235  11.228  1.00 54.01           C
ATOM   3935  CD  LYS A 262      24.485  78.576  11.762  1.00 48.62           C
ATOM   3936  CE  LYS A 262      24.341  79.597  10.623  1.00 67.32           C
ATOM   3937  NZ  LYS A 262      24.950  80.896  10.966  1.00 65.78           N1+
ATOM   3938  H   LYS A 262      24.294  74.157  13.669  1.00 35.89           H
ATOM   3939  HA  LYS A 262      22.614  74.861  11.556  1.00 45.86           H
ATOM   3940  HB2 LYS A 262      23.869  76.342  13.150  1.00 47.72           H
ATOM   3941  HB3 LYS A 262      25.363  75.991  12.278  1.00 47.72           H
ATOM   3942  HG2 LYS A 262      24.410  77.036  10.255  1.00 64.82           H
ATOM   3943  HG3 LYS A 262      22.875  77.304  11.107  1.00 64.82           H
ATOM   3944  HD2 LYS A 262      23.889  78.890  12.621  1.00 58.34           H
ATOM   3945  HD3 LYS A 262      25.532  78.477  12.056  1.00 58.34           H
ATOM   3946  HE2 LYS A 262      24.823  79.200   9.727  1.00 80.78           H
ATOM   3947  HE3 LYS A 262      23.280  79.736  10.408  1.00 80.78           H
ATOM   3948  HZ1 LYS A 262      24.814  81.544  10.205  1.00 78.94           H
ATOM   3949  HZ2 LYS A 262      24.507  81.246  11.805  1.00 78.94           H
ATOM   3950  HZ3 LYS A 262      25.936  80.762  11.143  1.00 78.94           H
ATOM   3951  N   SER A 263      23.676  74.579   9.334  1.00 46.20           N
ATOM   3952  CA  SER A 263      24.177  74.668   7.960  1.00 56.97           C
ATOM   3953  C   SER A 263      23.906  73.347   7.250  1.00 59.39           C
ATOM   3954  O   SER A 263      22.799  73.256   6.669  1.00 58.09           O
ATOM   3955  CB  SER A 263      25.646  75.140   7.894  1.00 51.03           C
ATOM   3956  OG  SER A 263      26.080  75.283   6.567  1.00 60.58           O
ATOM   3957  OXT SER A 263      24.802  72.472   7.307  1.00 69.65           O1-
ATOM   3958  H   SER A 263      22.723  74.907   9.458  1.00 55.45           H
ATOM   3959  HA  SER A 263      23.572  75.436   7.477  1.00 68.37           H
ATOM   3960  HB2 SER A 263      25.762  76.093   8.405  1.00 61.24           H
ATOM   3961  HB3 SER A 263      26.284  74.396   8.361  1.00 61.24           H
ATOM   3962  HG  SER A 263      27.027  75.130   6.543  1.00 72.69           H
TER
ATOM   3963  N   MET B  21      -6.221  35.489  20.441  1.00 61.96           N
ATOM   3964  CA  MET B  21      -5.170  35.247  21.456  1.00 64.66           C
ATOM   3965  C   MET B  21      -3.797  35.756  21.004  1.00 59.58           C
ATOM   3966  O   MET B  21      -3.012  36.160  21.858  1.00 58.69           O
ATOM   3967  CB  MET B  21      -5.042  33.760  21.829  1.00 67.50           C
ATOM   3968  CG  MET B  21      -6.312  33.121  22.396  1.00 68.40           C
ATOM   3969  SD  MET B  21      -6.086  31.375  22.858  1.00 90.46           S
ATOM   3970  CE  MET B  21      -5.714  31.531  24.627  1.00 66.46           C
ATOM   3971  H1  MET B  21      -6.219  36.465  20.175  1.00 74.35           H
ATOM   3972  H2  MET B  21      -7.130  35.246  20.815  1.00 74.35           H
ATOM   3973  HA  MET B  21      -5.428  35.789  22.367  1.00 77.60           H
ATOM   3974  HB2 MET B  21      -4.257  33.667  22.581  1.00 80.99           H
ATOM   3975  HB3 MET B  21      -4.733  33.200  20.944  1.00 80.99           H
ATOM   3976  HG2 MET B  21      -7.106  33.180  21.652  1.00 82.08           H
ATOM   3977  HG3 MET B  21      -6.624  33.683  23.278  1.00 82.08           H
ATOM   3978  HE1 MET B  21      -4.834  32.160  24.762  1.00 79.76           H
ATOM   3979  HE2 MET B  21      -6.568  31.974  25.140  1.00 79.76           H
ATOM   3980  HE3 MET B  21      -5.520  30.542  25.042  1.00 79.76           H
ATOM   3981  N   GLU B  22      -3.506  35.696  19.697  1.00 58.33           N
ATOM   3982  CA  GLU B  22      -2.223  36.108  19.118  1.00 58.46           C
ATOM   3983  C   GLU B  22      -2.474  36.951  17.854  1.00 57.38           C
ATOM   3984  O   GLU B  22      -3.386  36.642  17.076  1.00 52.11           O
ATOM   3985  CB  GLU B  22      -1.344  34.871  18.814  1.00 56.12           C
ATOM   3986  CG  GLU B  22      -1.151  33.972  20.057  1.00 60.54           C
ATOM   3987  CD  GLU B  22       0.006  32.964  20.033  1.00 61.78           C
ATOM   3988  OE1 GLU B  22       0.014  32.112  20.954  1.00 64.28           O
ATOM   3989  OE2 GLU B  22       0.865  33.057  19.130  1.00 59.08           O1-
ATOM   3990  H   GLU B  22      -4.199  35.343  19.054  1.00 70.00           H
ATOM   3991  HA  GLU B  22      -1.685  36.727  19.835  1.00 70.15           H
ATOM   3992  HB2 GLU B  22      -1.812  34.279  18.024  1.00 67.35           H
ATOM   3993  HB3 GLU B  22      -0.375  35.220  18.459  1.00 67.35           H
ATOM   3994  HG2 GLU B  22      -0.997  34.595  20.935  1.00 72.64           H
ATOM   3995  HG3 GLU B  22      -2.069  33.428  20.283  1.00 72.64           H
ATOM   3996  N   HIS B  23      -1.678  38.017  17.656  1.00 45.50           N
ATOM   3997  CA  HIS B  23      -1.739  38.826  16.441  1.00 51.48           C
ATOM   3998  C   HIS B  23      -0.742  38.304  15.393  1.00 47.76           C
ATOM   3999  O   HIS B  23       0.471  38.478  15.536  1.00 41.91           O
ATOM   4000  CB  HIS B  23      -1.555  40.321  16.762  1.00 48.54           C
ATOM   4001  CG  HIS B  23      -1.751  41.206  15.546  1.00 57.94           C
ATOM   4002  ND1 HIS B  23      -0.922  42.270  15.197  1.00 61.90           N
ATOM   4003  CD2 HIS B  23      -2.722  41.071  14.585  1.00 58.92           C
ATOM   4004  CE1 HIS B  23      -1.378  42.719  14.018  1.00 55.69           C
ATOM   4005  NE2 HIS B  23      -2.450  42.011  13.618  1.00 61.75           N
ATOM   4006  H   HIS B  23      -0.947  38.226  18.324  1.00 54.60           H
ATOM   4007  HA  HIS B  23      -2.742  38.721  16.027  1.00 61.78           H
ATOM   4008  HB2 HIS B  23      -0.564  40.493  17.192  1.00 58.25           H
ATOM   4009  HB3 HIS B  23      -2.303  40.615  17.491  1.00 58.25           H
ATOM   4010  HD2 HIS B  23      -3.537  40.363  14.572  1.00 70.70           H
ATOM   4011  HE1 HIS B  23      -0.949  43.559  13.489  1.00 66.82           H
ATOM   4012  HE2 HIS B  23      -2.971  42.160  12.765  1.00 74.10           H
ATOM   4013  N   ALA B  24      -1.274  37.673  14.336  1.00 46.23           N
ATOM   4014  CA  ALA B  24      -0.509  37.254  13.166  1.00 44.89           C
ATOM   4015  C   ALA B  24      -0.306  38.424  12.202  1.00 46.46           C
ATOM   4016  O   ALA B  24      -1.230  39.210  11.966  1.00 42.64           O
ATOM   4017  CB  ALA B  24      -1.226  36.102  12.468  1.00 40.00           C
ATOM   4018  H   ALA B  24      -2.273  37.539  14.298  1.00 55.48           H
ATOM   4019  HA  ALA B  24       0.460  36.883  13.487  1.00 53.86           H
ATOM   4020  HB1 ALA B  24      -0.648  35.794  11.597  1.00 48.00           H
ATOM   4021  HB2 ALA B  24      -1.308  35.255  13.148  1.00 48.00           H
ATOM   4022  HB3 ALA B  24      -2.220  36.415  12.146  1.00 48.00           H
ATOM   4023  N   PHE B  25       0.903  38.524  11.632  1.00 34.30           N
ATOM   4024  CA  PHE B  25       1.283  39.648  10.783  1.00 30.09           C
ATOM   4025  C   PHE B  25       2.513  39.281   9.948  1.00 34.99           C
ATOM   4026  O   PHE B  25       3.425  38.636  10.446  1.00 29.64           O
ATOM   4027  CB  PHE B  25       1.546  40.870  11.691  1.00 28.68           C
ATOM   4028  CG  PHE B  25       1.751  42.159  10.939  1.00 31.28           C
ATOM   4029  CD1 PHE B  25       2.931  42.905  11.115  1.00 30.14           C
ATOM   4030  CD2 PHE B  25       0.751  42.618  10.057  1.00 36.98           C
ATOM   4031  CE1 PHE B  25       3.119  44.091  10.390  1.00 32.16           C
ATOM   4032  CE2 PHE B  25       0.945  43.804   9.335  1.00 37.24           C
ATOM   4033  CZ  PHE B  25       2.136  44.529   9.488  1.00 37.20           C
ATOM   4034  H   PHE B  25       1.613  37.839  11.851  1.00 41.16           H
ATOM   4035  HA  PHE B  25       0.465  39.874  10.102  1.00 36.11           H
ATOM   4036  HB2 PHE B  25       0.688  41.019  12.348  1.00 34.42           H
ATOM   4037  HB3 PHE B  25       2.414  40.672  12.319  1.00 34.42           H
ATOM   4038  HD1 PHE B  25       3.695  42.569  11.801  1.00 36.17           H
ATOM   4039  HD2 PHE B  25      -0.166  42.063   9.930  1.00 44.37           H
ATOM   4040  HE1 PHE B  25       4.027  44.663  10.519  1.00 38.59           H
ATOM   4041  HE2 PHE B  25       0.181  44.153   8.657  1.00 44.69           H
ATOM   4042  HZ  PHE B  25       2.292  45.432   8.923  1.00 44.64           H
ATOM   4043  N   THR B  26       2.547  39.732   8.693  1.00 29.92           N
ATOM   4044  CA  THR B  26       3.667  39.575   7.759  1.00 33.74           C
ATOM   4045  C   THR B  26       4.187  40.974   7.396  1.00 30.30           C
ATOM   4046  O   THR B  26       3.669  41.596   6.472  1.00 30.09           O
ATOM   4047  CB  THR B  26       3.219  38.798   6.504  1.00 34.24           C
ATOM   4048  OG1 THR B  26       2.614  37.569   6.832  1.00 33.23           O
ATOM   4049  CG2 THR B  26       4.422  38.493   5.605  1.00 29.78           C
ATOM   4050  H   THR B  26       1.742  40.239   8.356  1.00 35.91           H
ATOM   4051  HA  THR B  26       4.445  38.991   8.251  1.00 40.49           H
ATOM   4052  HB  THR B  26       2.498  39.398   5.948  1.00 41.09           H
ATOM   4053  HG1 THR B  26       2.189  37.224   6.045  1.00 39.88           H
ATOM   4054 HG21 THR B  26       4.078  37.989   4.705  1.00 35.74           H
ATOM   4055 HG22 THR B  26       4.941  39.407   5.321  1.00 35.74           H
ATOM   4056 HG23 THR B  26       5.117  37.830   6.116  1.00 35.74           H
ATOM   4057  N   PRO B  27       5.200  41.503   8.097  1.00 29.05           N
ATOM   4058  CA  PRO B  27       5.604  42.897   7.947  1.00 28.21           C
ATOM   4059  C   PRO B  27       5.998  43.339   6.532  1.00 28.40           C
ATOM   4060  O   PRO B  27       5.692  44.468   6.144  1.00 29.82           O
ATOM   4061  CB  PRO B  27       6.826  43.037   8.863  1.00 30.55           C
ATOM   4062  CG  PRO B  27       6.611  41.974   9.925  1.00 32.82           C
ATOM   4063  CD  PRO B  27       5.875  40.857   9.212  1.00 32.32           C
ATOM   4064  HA  PRO B  27       4.815  43.535   8.346  1.00 33.85           H
ATOM   4065  HB2 PRO B  27       7.705  42.756   8.284  1.00 36.66           H
ATOM   4066  HB3 PRO B  27       6.965  44.032   9.283  1.00 36.66           H
ATOM   4067  HG2 PRO B  27       7.564  41.603  10.302  1.00 39.39           H
ATOM   4068  HG3 PRO B  27       6.008  42.386  10.735  1.00 39.39           H
ATOM   4069  HD2 PRO B  27       6.591  40.132   8.831  1.00 38.79           H
ATOM   4070  HD3 PRO B  27       5.178  40.412   9.919  1.00 38.79           H
ATOM   4071  N   LEU B  28       6.673  42.475   5.754  1.00 29.10           N
ATOM   4072  CA  LEU B  28       7.158  42.828   4.421  1.00 27.29           C
ATOM   4073  C   LEU B  28       6.213  42.423   3.286  1.00 27.03           C
ATOM   4074  O   LEU B  28       6.551  42.638   2.123  1.00 27.95           O
ATOM   4075  CB  LEU B  28       8.580  42.280   4.214  1.00 32.58           C
ATOM   4076  CG  LEU B  28       9.616  42.756   5.250  1.00 26.69           C
ATOM   4077  CD1 LEU B  28      11.022  42.333   4.782  1.00 27.73           C
ATOM   4078  CD2 LEU B  28       9.619  44.273   5.476  1.00 28.66           C
ATOM   4079  H   LEU B  28       6.903  41.559   6.116  1.00 34.92           H
ATOM   4080  HA  LEU B  28       7.224  43.912   4.343  1.00 32.74           H
ATOM   4081  HB2 LEU B  28       8.549  41.190   4.226  1.00 39.09           H
ATOM   4082  HB3 LEU B  28       8.919  42.598   3.227  1.00 39.09           H
ATOM   4083  HG  LEU B  28       9.416  42.268   6.201  1.00 32.03           H
ATOM   4084 HD11 LEU B  28      11.758  42.556   5.553  1.00 33.28           H
ATOM   4085 HD12 LEU B  28      11.022  41.261   4.588  1.00 33.28           H
ATOM   4086 HD13 LEU B  28      11.302  42.864   3.872  1.00 33.28           H
ATOM   4087 HD21 LEU B  28      10.342  44.523   6.255  1.00 34.39           H
ATOM   4088 HD22 LEU B  28       9.890  44.792   4.560  1.00 34.39           H
ATOM   4089 HD23 LEU B  28       8.640  44.616   5.796  1.00 34.39           H
ATOM   4090  N   GLU B  29       5.050  41.835   3.592  1.00 28.10           N
ATOM   4091  CA  GLU B  29       4.083  41.442   2.569  1.00 34.96           C
ATOM   4092  C   GLU B  29       3.764  42.554   1.541  1.00 34.06           C
ATOM   4093  O   GLU B  29       3.694  42.229   0.355  1.00 29.93           O
ATOM   4094  CB  GLU B  29       2.793  40.923   3.216  1.00 29.39           C
ATOM   4095  CG  GLU B  29       1.851  40.284   2.176  1.00 39.88           C
ATOM   4096  CD  GLU B  29       0.609  39.617   2.761  1.00 52.61           C
ATOM   4097  OE1 GLU B  29      -0.276  39.252   1.952  1.00 55.25           O
ATOM   4098  OE2 GLU B  29       0.558  39.475   4.002  1.00 54.69           O1-
ATOM   4099  H   GLU B  29       4.809  41.677   4.561  1.00 33.72           H
ATOM   4100  HA  GLU B  29       4.533  40.609   2.027  1.00 41.95           H
ATOM   4101  HB2 GLU B  29       3.064  40.168   3.945  1.00 35.27           H
ATOM   4102  HB3 GLU B  29       2.276  41.729   3.734  1.00 35.27           H
ATOM   4103  HG2 GLU B  29       1.534  41.003   1.422  1.00 47.85           H
ATOM   4104  HG3 GLU B  29       2.392  39.520   1.616  1.00 47.85           H
ATOM   4105  N   PRO B  30       3.635  43.845   1.910  1.00 35.48           N
ATOM   4106  CA  PRO B  30       3.394  44.903   0.917  1.00 35.64           C
ATOM   4107  C   PRO B  30       4.544  45.134  -0.072  1.00 33.98           C
ATOM   4108  O   PRO B  30       4.338  45.740  -1.128  1.00 35.72           O
ATOM   4109  CB  PRO B  30       3.188  46.187   1.737  1.00 31.93           C
ATOM   4110  CG  PRO B  30       2.892  45.725   3.157  1.00 34.86           C
ATOM   4111  CD  PRO B  30       3.637  44.396   3.260  1.00 33.02           C
ATOM   4112  HA  PRO B  30       2.454  44.702   0.403  1.00 42.76           H
ATOM   4113  HB2 PRO B  30       4.143  46.715   1.768  1.00 38.32           H
ATOM   4114  HB3 PRO B  30       2.420  46.852   1.341  1.00 38.32           H
ATOM   4115  HG2 PRO B  30       3.283  46.425   3.894  1.00 41.83           H
ATOM   4116  HG3 PRO B  30       1.821  45.606   3.289  1.00 41.83           H
ATOM   4117  HD2 PRO B  30       4.662  44.586   3.579  1.00 39.62           H
ATOM   4118  HD3 PRO B  30       3.100  43.761   3.962  1.00 39.62           H
ATOM   4119  N   LEU B  31       5.760  44.676   0.264  1.00 29.99           N
ATOM   4120  CA  LEU B  31       6.929  44.765  -0.616  1.00 39.12           C
ATOM   4121  C   LEU B  31       6.915  43.698  -1.719  1.00 35.80           C
ATOM   4122  O   LEU B  31       7.681  43.822  -2.672  1.00 36.67           O
ATOM   4123  CB  LEU B  31       8.227  44.689   0.200  1.00 31.76           C
ATOM   4124  CG  LEU B  31       8.326  45.751   1.312  1.00 40.61           C
ATOM   4125  CD1 LEU B  31       9.736  45.678   1.911  1.00 35.00           C
ATOM   4126  CD2 LEU B  31       8.053  47.163   0.779  1.00 32.80           C
ATOM   4127  H   LEU B  31       5.866  44.163   1.129  1.00 35.99           H
ATOM   4128  HA  LEU B  31       6.911  45.732  -1.119  1.00 46.94           H
ATOM   4129  HB2 LEU B  31       8.332  43.699   0.640  1.00 38.12           H
ATOM   4130  HB3 LEU B  31       9.064  44.833  -0.483  1.00 38.12           H
ATOM   4131  HG  LEU B  31       7.600  45.521   2.094  1.00 48.73           H
ATOM   4132 HD11 LEU B  31       9.808  46.357   2.760  1.00 42.00           H
ATOM   4133 HD12 LEU B  31       9.945  44.661   2.247  1.00 42.00           H
ATOM   4134 HD13 LEU B  31      10.477  45.963   1.170  1.00 42.00           H
ATOM   4135 HD21 LEU B  31       8.291  47.899   1.545  1.00 39.36           H
ATOM   4136 HD22 LEU B  31       8.664  47.351  -0.105  1.00 39.36           H
ATOM   4137 HD23 LEU B  31       7.001  47.269   0.526  1.00 39.36           H
ATOM   4138  N   LEU B  32       6.097  42.649  -1.592  1.00 34.74           N
ATOM   4139  CA  LEU B  32       6.076  41.590  -2.583  1.00 32.41           C
ATOM   4140  C   LEU B  32       5.431  42.108  -3.865  1.00 45.36           C
ATOM   4141  O   LEU B  32       4.479  42.888  -3.787  1.00 38.99           O
ATOM   4142  CB  LEU B  32       5.272  40.397  -2.068  1.00 37.17           C
ATOM   4143  CG  LEU B  32       6.019  39.557  -1.019  1.00 30.54           C
ATOM   4144  CD1 LEU B  32       5.051  38.490  -0.500  1.00 33.07           C
ATOM   4145  CD2 LEU B  32       7.277  38.918  -1.621  1.00 38.37           C
ATOM   4146  H   LEU B  32       5.455  42.596  -0.812  1.00 41.69           H
ATOM   4147  HA  LEU B  32       7.099  41.285  -2.767  1.00 38.90           H
ATOM   4148  HB2 LEU B  32       4.337  40.763  -1.644  1.00 44.61           H
ATOM   4149  HB3 LEU B  32       5.015  39.756  -2.912  1.00 44.61           H
ATOM   4150  HG  LEU B  32       6.317  40.202  -0.192  1.00 36.65           H
ATOM   4151 HD11 LEU B  32       5.536  37.894   0.273  1.00 39.69           H
ATOM   4152 HD12 LEU B  32       4.168  38.968  -0.074  1.00 39.69           H
ATOM   4153 HD13 LEU B  32       4.745  37.835  -1.316  1.00 39.69           H
ATOM   4154 HD21 LEU B  32       7.683  38.204  -0.913  1.00 46.04           H
ATOM   4155 HD22 LEU B  32       7.037  38.394  -2.547  1.00 46.04           H
ATOM   4156 HD23 LEU B  32       8.042  39.668  -1.813  1.00 46.04           H
ATOM   4157  N   PRO B  33       5.877  41.626  -5.040  1.00 42.87           N
ATOM   4158  CA  PRO B  33       5.257  42.014  -6.296  1.00 48.59           C
ATOM   4159  C   PRO B  33       3.831  41.467  -6.424  1.00 44.52           C
ATOM   4160  O   PRO B  33       3.077  41.942  -7.261  1.00 55.99           O
ATOM   4161  CB  PRO B  33       6.130  41.361  -7.380  1.00 46.83           C
ATOM   4162  CG  PRO B  33       7.411  40.916  -6.683  1.00 53.67           C
ATOM   4163  CD  PRO B  33       6.964  40.678  -5.250  1.00 47.16           C
ATOM   4164  HA  PRO B  33       5.323  43.094  -6.428  1.00 58.30           H
ATOM   4165  HB2 PRO B  33       5.626  40.451  -7.711  1.00 56.20           H
ATOM   4166  HB3 PRO B  33       6.319  42.000  -8.242  1.00 56.20           H
ATOM   4167  HG2 PRO B  33       7.805  39.994  -7.112  1.00 64.41           H
ATOM   4168  HG3 PRO B  33       8.153  41.711  -6.741  1.00 64.41           H
ATOM   4169  HD2 PRO B  33       6.601  39.657  -5.129  1.00 56.59           H
ATOM   4170  HD3 PRO B  33       7.828  40.879  -4.616  1.00 56.59           H
ATOM   4171  N   THR B  34       3.519  40.424  -5.649  1.00 46.49           N
ATOM   4172  CA  THR B  34       2.337  39.574  -5.690  1.00 54.72           C
ATOM   4173  C   THR B  34       1.460  39.902  -4.488  1.00 50.12           C
ATOM   4174  O   THR B  34       1.932  40.443  -3.490  1.00 52.85           O
ATOM   4175  CB  THR B  34       2.757  38.079  -5.569  1.00 55.30           C
ATOM   4176  OG1 THR B  34       3.401  37.832  -4.329  1.00 56.56           O
ATOM   4177  CG2 THR B  34       3.714  37.594  -6.657  1.00 46.06           C
ATOM   4178  H   THR B  34       4.201  40.165  -4.949  1.00 55.79           H
ATOM   4179  HA  THR B  34       1.779  39.724  -6.615  1.00 65.66           H
ATOM   4180  HB  THR B  34       1.857  37.464  -5.621  1.00 66.36           H
ATOM   4181  HG1 THR B  34       3.301  36.906  -4.095  1.00 67.87           H
ATOM   4182 HG21 THR B  34       3.911  36.530  -6.519  1.00 55.27           H
ATOM   4183 HG22 THR B  34       3.273  37.757  -7.640  1.00 55.27           H
ATOM   4184 HG23 THR B  34       4.667  38.121  -6.582  1.00 55.27           H
ATOM   4185  N   GLY B  35       0.187  39.510  -4.575  1.00 63.27           N
ATOM   4186  CA  GLY B  35      -0.748  39.583  -3.460  1.00 60.50           C
ATOM   4187  C   GLY B  35      -1.876  40.569  -3.718  1.00 55.92           C
ATOM   4188  O   GLY B  35      -1.819  41.401  -4.627  1.00 53.04           O
ATOM   4189  H   GLY B  35      -0.145  39.100  -5.434  1.00 75.92           H
ATOM   4190  HA2 GLY B  35      -1.184  38.595  -3.317  1.00 72.60           H
ATOM   4191  HA3 GLY B  35      -0.231  39.881  -2.545  1.00 72.60           H
ATOM   4192  N   ASN B  36      -2.907  40.424  -2.883  1.00 59.31           N
ATOM   4193  CA  ASN B  36      -4.154  41.188  -2.897  1.00 61.31           C
ATOM   4194  C   ASN B  36      -4.316  42.011  -1.600  1.00 57.58           C
ATOM   4195  O   ASN B  36      -5.429  42.411  -1.259  1.00 61.29           O
ATOM   4196  CB  ASN B  36      -5.330  40.207  -3.134  1.00 68.02           C
ATOM   4197  CG  ASN B  36      -5.349  39.542  -4.527  1.00 77.51           C
ATOM   4198  OD1 ASN B  36      -5.026  40.147  -5.549  1.00 75.22           O
ATOM   4199  ND2 ASN B  36      -5.846  38.307  -4.609  1.00 73.71           N
ATOM   4200  H   ASN B  36      -2.817  39.738  -2.146  1.00 71.17           H
ATOM   4201  HA  ASN B  36      -4.138  41.898  -3.724  1.00 73.57           H
ATOM   4202  HB2 ASN B  36      -5.338  39.445  -2.351  1.00 81.62           H
ATOM   4203  HB3 ASN B  36      -6.248  40.789  -3.055  1.00 81.62           H
ATOM   4204 HD21 ASN B  36      -5.938  37.876  -5.517  1.00 88.45           H
ATOM   4205 HD22 ASN B  36      -6.154  37.830  -3.775  1.00 88.45           H
ATOM   4206  N   LEU B  37      -3.210  42.255  -0.879  1.00 56.37           N
ATOM   4207  CA  LEU B  37      -3.178  42.952   0.406  1.00 55.26           C
ATOM   4208  C   LEU B  37      -3.727  44.372   0.259  1.00 45.27           C
ATOM   4209  O   LEU B  37      -3.372  45.097  -0.673  1.00 43.52           O
ATOM   4210  CB  LEU B  37      -1.731  42.974   0.915  1.00 51.23           C
ATOM   4211  CG  LEU B  37      -1.559  43.553   2.332  1.00 53.05           C
ATOM   4212  CD1 LEU B  37      -2.074  42.604   3.425  1.00 53.88           C
ATOM   4213  CD2 LEU B  37      -0.070  43.821   2.555  1.00 54.85           C
ATOM   4214  H   LEU B  37      -2.324  41.924  -1.232  1.00 67.64           H
ATOM   4215  HA  LEU B  37      -3.786  42.398   1.123  1.00 66.32           H
ATOM   4216  HB2 LEU B  37      -1.318  41.963   0.890  1.00 61.47           H
ATOM   4217  HB3 LEU B  37      -1.152  43.586   0.220  1.00 61.47           H
ATOM   4218  HG  LEU B  37      -2.092  44.500   2.411  1.00 63.66           H
ATOM   4219 HD11 LEU B  37      -1.922  43.053   4.406  1.00 64.66           H
ATOM   4220 HD12 LEU B  37      -3.138  42.419   3.290  1.00 64.66           H
ATOM   4221 HD13 LEU B  37      -1.541  41.654   3.386  1.00 64.66           H
ATOM   4222 HD21 LEU B  37       0.080  44.201   3.564  1.00 65.82           H
ATOM   4223 HD22 LEU B  37       0.499  42.899   2.438  1.00 65.82           H
ATOM   4224 HD23 LEU B  37       0.285  44.558   1.834  1.00 65.82           H
ATOM   4225  N   LYS B  38      -4.595  44.753   1.198  1.00 46.15           N
ATOM   4226  CA  LYS B  38      -5.268  46.045   1.221  1.00 43.46           C
ATOM   4227  C   LYS B  38      -4.464  46.950   2.147  1.00 35.73           C
ATOM   4228  O   LYS B  38      -4.398  46.691   3.339  1.00 34.35           O
ATOM   4229  CB  LYS B  38      -6.739  45.869   1.656  1.00 46.86           C
ATOM   4230  CG  LYS B  38      -7.473  44.801   0.814  1.00 51.79           C
ATOM   4231  CD  LYS B  38      -9.011  44.834   0.931  1.00 63.82           C
ATOM   4232  CE  LYS B  38      -9.683  45.806  -0.056  1.00 64.35           C
ATOM   4233  NZ  LYS B  38     -10.279  46.979   0.614  1.00 62.34           N1+
ATOM   4234  H   LYS B  38      -4.807  44.110   1.954  1.00 55.38           H
ATOM   4235  HA  LYS B  38      -5.270  46.468   0.219  1.00 52.15           H
ATOM   4236  HB2 LYS B  38      -6.764  45.554   2.700  1.00 56.23           H
ATOM   4237  HB3 LYS B  38      -7.248  46.827   1.577  1.00 56.23           H
ATOM   4238  HG2 LYS B  38      -7.216  44.964  -0.233  1.00 62.15           H
ATOM   4239  HG3 LYS B  38      -7.118  43.807   1.092  1.00 62.15           H
ATOM   4240  HD2 LYS B  38      -9.393  43.830   0.742  1.00 76.59           H
ATOM   4241  HD3 LYS B  38      -9.284  45.095   1.955  1.00 76.59           H
ATOM   4242  HE2 LYS B  38      -8.976  46.129  -0.821  1.00 77.22           H
ATOM   4243  HE3 LYS B  38     -10.486  45.254  -0.547  1.00 77.22           H
ATOM   4244  HZ1 LYS B  38     -10.475  47.704  -0.060  1.00 74.81           H
ATOM   4245  HZ2 LYS B  38     -11.129  46.706   1.086  1.00 74.81           H
ATOM   4246  HZ3 LYS B  38      -9.629  47.332   1.308  1.00 74.81           H
ATOM   4247  N   TYR B  39      -3.844  47.995   1.607  1.00 35.30           N
ATOM   4248  CA  TYR B  39      -3.048  48.911   2.392  1.00 35.25           C
ATOM   4249  C   TYR B  39      -3.192  50.334   1.887  1.00 33.16           C
ATOM   4250  O   TYR B  39      -3.343  50.574   0.687  1.00 35.93           O
ATOM   4251  CB  TYR B  39      -1.569  48.471   2.413  1.00 28.64           C
ATOM   4252  CG  TYR B  39      -0.851  48.562   1.093  1.00 30.62           C
ATOM   4253  CD1 TYR B  39      -0.091  49.702   0.767  1.00 29.93           C
ATOM   4254  CD2 TYR B  39      -0.910  47.473   0.206  1.00 37.35           C
ATOM   4255  CE1 TYR B  39       0.598  49.753  -0.453  1.00 34.90           C
ATOM   4256  CE2 TYR B  39      -0.226  47.521  -1.015  1.00 39.95           C
ATOM   4257  CZ  TYR B  39       0.525  48.662  -1.351  1.00 35.29           C
ATOM   4258  OH  TYR B  39       1.164  48.704  -2.548  1.00 33.73           O
ATOM   4259  H   TYR B  39      -3.909  48.165   0.614  1.00 42.36           H
ATOM   4260  HA  TYR B  39      -3.433  48.888   3.404  1.00 42.29           H
ATOM   4261  HB2 TYR B  39      -1.036  49.095   3.128  1.00 34.37           H
ATOM   4262  HB3 TYR B  39      -1.517  47.442   2.770  1.00 34.37           H
ATOM   4263  HD1 TYR B  39      -0.021  50.529   1.458  1.00 35.91           H
ATOM   4264  HD2 TYR B  39      -1.467  46.587   0.471  1.00 44.82           H
ATOM   4265  HE1 TYR B  39       1.193  50.620  -0.699  1.00 41.88           H
ATOM   4266  HE2 TYR B  39      -0.270  46.685  -1.695  1.00 47.94           H
ATOM   4267  HH  TYR B  39       1.476  49.590  -2.759  1.00 40.48           H
ATOM   4268  N   CYS B  40      -3.109  51.278   2.819  1.00 31.40           N
ATOM   4269  CA  CYS B  40      -2.901  52.689   2.518  1.00 27.66           C
ATOM   4270  C   CYS B  40      -1.411  53.023   2.589  1.00 33.11           C
ATOM   4271  O   CYS B  40      -0.668  52.353   3.294  1.00 30.10           O
ATOM   4272  CB  CYS B  40      -3.692  53.569   3.489  1.00 34.63           C
ATOM   4273  SG  CYS B  40      -5.464  53.177   3.386  1.00 36.59           S
ATOM   4274  H   CYS B  40      -2.990  50.993   3.782  1.00 37.68           H
ATOM   4275  HA  CYS B  40      -3.262  52.905   1.514  1.00 33.19           H
ATOM   4276  HB2 CYS B  40      -3.343  53.378   4.504  1.00 41.55           H
ATOM   4277  HB3 CYS B  40      -3.536  54.623   3.253  1.00 41.55           H
ATOM   4278  HG  CYS B  40      -5.767  53.577   4.623  1.00 43.91           H
ATOM   4279  N   LEU B  41      -0.997  54.070   1.881  1.00 29.28           N
ATOM   4280  CA  LEU B  41       0.386  54.529   1.790  1.00 32.69           C
ATOM   4281  C   LEU B  41       0.479  55.977   2.251  1.00 32.55           C
ATOM   4282  O   LEU B  41      -0.256  56.833   1.770  1.00 32.24           O
ATOM   4283  CB  LEU B  41       0.879  54.381   0.350  1.00 28.18           C
ATOM   4284  CG  LEU B  41       2.400  54.597   0.167  1.00 31.55           C
ATOM   4285  CD1 LEU B  41       3.162  53.401   0.752  1.00 32.23           C
ATOM   4286  CD2 LEU B  41       2.702  54.712  -1.337  1.00 34.15           C
ATOM   4287  H   LEU B  41      -1.685  54.595   1.360  1.00 35.14           H
ATOM   4288  HA  LEU B  41       1.002  53.906   2.426  1.00 39.23           H
ATOM   4289  HB2 LEU B  41       0.606  53.395  -0.030  1.00 33.81           H
ATOM   4290  HB3 LEU B  41       0.353  55.125  -0.251  1.00 33.81           H
ATOM   4291  HG  LEU B  41       2.718  55.508   0.676  1.00 37.86           H
ATOM   4292 HD11 LEU B  41       4.208  53.439   0.455  1.00 38.67           H
ATOM   4293 HD12 LEU B  41       3.122  53.426   1.834  1.00 38.67           H
ATOM   4294 HD13 LEU B  41       2.733  52.463   0.403  1.00 38.67           H
ATOM   4295 HD21 LEU B  41       3.765  54.898  -1.492  1.00 40.98           H
ATOM   4296 HD22 LEU B  41       2.421  53.787  -1.838  1.00 40.98           H
ATOM   4297 HD23 LEU B  41       2.139  55.541  -1.767  1.00 40.98           H
ATOM   4298  N   VAL B  42       1.377  56.251   3.191  1.00 29.11           N
ATOM   4299  CA  VAL B  42       1.618  57.572   3.748  1.00 27.28           C
ATOM   4300  C   VAL B  42       3.045  57.946   3.396  1.00 31.54           C
ATOM   4301  O   VAL B  42       3.967  57.216   3.735  1.00 29.65           O
ATOM   4302  CB  VAL B  42       1.381  57.574   5.271  1.00 25.48           C
ATOM   4303  CG1 VAL B  42       1.723  58.943   5.872  1.00 28.80           C
ATOM   4304  CG2 VAL B  42      -0.086  57.225   5.603  1.00 27.24           C
ATOM   4305  H   VAL B  42       1.942  55.494   3.548  1.00 34.93           H
ATOM   4306  HA  VAL B  42       0.944  58.298   3.302  1.00 32.74           H
ATOM   4307  HB  VAL B  42       2.028  56.827   5.734  1.00 30.58           H
ATOM   4308 HG11 VAL B  42       1.503  58.942   6.939  1.00 34.56           H
ATOM   4309 HG12 VAL B  42       2.782  59.164   5.746  1.00 34.56           H
ATOM   4310 HG13 VAL B  42       1.141  59.723   5.382  1.00 34.56           H
ATOM   4311 HG21 VAL B  42      -0.223  57.220   6.683  1.00 32.69           H
ATOM   4312 HG22 VAL B  42      -0.753  57.963   5.157  1.00 32.69           H
ATOM   4313 HG23 VAL B  42      -0.342  56.239   5.216  1.00 32.69           H
ATOM   4314  N   VAL B  43       3.234  59.079   2.736  1.00 26.44           N
ATOM   4315  CA  VAL B  43       4.554  59.577   2.351  1.00 25.40           C
ATOM   4316  C   VAL B  43       4.939  60.706   3.280  1.00 31.09           C
ATOM   4317  O   VAL B  43       4.322  61.770   3.235  1.00 30.55           O
ATOM   4318  CB  VAL B  43       4.550  60.034   0.879  1.00 25.36           C
ATOM   4319  CG1 VAL B  43       5.905  60.648   0.502  1.00 27.97           C
ATOM   4320  CG2 VAL B  43       4.253  58.879  -0.085  1.00 26.90           C
ATOM   4321  H   VAL B  43       2.433  59.638   2.485  1.00 31.73           H
ATOM   4322  HA  VAL B  43       5.289  58.779   2.451  1.00 30.48           H
ATOM   4323  HB  VAL B  43       3.778  60.797   0.748  1.00 30.43           H
ATOM   4324 HG11 VAL B  43       5.905  60.927  -0.552  1.00 33.56           H
ATOM   4325 HG12 VAL B  43       6.100  61.550   1.079  1.00 33.56           H
ATOM   4326 HG13 VAL B  43       6.704  59.929   0.684  1.00 33.56           H
ATOM   4327 HG21 VAL B  43       4.211  59.261  -1.104  1.00 32.28           H
ATOM   4328 HG22 VAL B  43       5.034  58.122  -0.015  1.00 32.28           H
ATOM   4329 HG23 VAL B  43       3.293  58.420   0.154  1.00 32.28           H
ATOM   4330  N   LEU B  44       5.996  60.476   4.070  1.00 25.82           N
ATOM   4331  CA  LEU B  44       6.601  61.473   4.954  1.00 26.91           C
ATOM   4332  C   LEU B  44       7.661  62.286   4.212  1.00 23.86           C
ATOM   4333  O   LEU B  44       7.969  62.005   3.057  1.00 26.66           O
ATOM   4334  CB  LEU B  44       7.206  60.805   6.217  1.00 26.19           C
ATOM   4335  CG  LEU B  44       6.237  59.913   7.017  1.00 27.33           C
ATOM   4336  CD1 LEU B  44       6.930  59.443   8.302  1.00 27.97           C
ATOM   4337  CD2 LEU B  44       4.920  60.636   7.342  1.00 28.88           C
ATOM   4338  H   LEU B  44       6.434  59.568   4.038  1.00 30.99           H
ATOM   4339  HA  LEU B  44       5.829  62.169   5.279  1.00 32.29           H
ATOM   4340  HB2 LEU B  44       8.080  60.219   5.932  1.00 31.43           H
ATOM   4341  HB3 LEU B  44       7.551  61.601   6.879  1.00 31.43           H
ATOM   4342  HG  LEU B  44       6.011  59.038   6.410  1.00 32.79           H
ATOM   4343 HD11 LEU B  44       6.244  58.853   8.905  1.00 33.56           H
ATOM   4344 HD12 LEU B  44       7.790  58.827   8.043  1.00 33.56           H
ATOM   4345 HD13 LEU B  44       7.264  60.297   8.891  1.00 33.56           H
ATOM   4346 HD21 LEU B  44       4.294  59.986   7.949  1.00 34.65           H
ATOM   4347 HD22 LEU B  44       5.127  61.562   7.878  1.00 34.65           H
ATOM   4348 HD23 LEU B  44       4.380  60.865   6.426  1.00 34.65           H
ATOM   4349  N   ASN B  45       8.192  63.310   4.894  1.00 28.19           N
ATOM   4350  CA  ASN B  45       9.158  64.285   4.398  1.00 31.58           C
ATOM   4351  C   ASN B  45      10.591  63.720   4.299  1.00 29.63           C
ATOM   4352  O   ASN B  45      11.526  64.179   4.959  1.00 27.32           O
ATOM   4353  CB  ASN B  45       9.090  65.525   5.301  1.00 34.50           C
ATOM   4354  CG  ASN B  45       9.877  66.674   4.688  1.00 29.97           C
ATOM   4355  OD1 ASN B  45       9.888  66.831   3.476  1.00 33.46           O
ATOM   4356  ND2 ASN B  45      10.502  67.509   5.500  1.00 35.90           N
ATOM   4357  H   ASN B  45       7.847  63.478   5.829  1.00 33.83           H
ATOM   4358  HA  ASN B  45       8.832  64.569   3.398  1.00 37.90           H
ATOM   4359  HB2 ASN B  45       8.041  65.818   5.340  1.00 41.40           H
ATOM   4360  HB3 ASN B  45       9.440  65.300   6.310  1.00 41.40           H
ATOM   4361 HD21 ASN B  45      10.990  68.314   5.124  1.00 43.07           H
ATOM   4362 HD22 ASN B  45      10.432  67.399   6.499  1.00 43.07           H
ATOM   4363  N   GLN B  46      10.771  62.745   3.407  1.00 28.21           N
ATOM   4364  CA  GLN B  46      12.069  62.149   3.096  1.00 31.70           C
ATOM   4365  C   GLN B  46      12.129  61.790   1.600  1.00 27.14           C
ATOM   4366  O   GLN B  46      11.094  61.571   0.965  1.00 28.15           O
ATOM   4367  CB  GLN B  46      12.327  60.902   3.968  1.00 25.83           C
ATOM   4368  CG  GLN B  46      12.799  61.163   5.407  1.00 33.61           C
ATOM   4369  CD  GLN B  46      14.216  61.758   5.472  1.00 46.81           C
ATOM   4370  OE1 GLN B  46      15.211  61.081   5.197  1.00 45.62           O
ATOM   4371  NE2 GLN B  46      14.331  63.030   5.848  1.00 52.34           N
ATOM   4372  H   GLN B  46       9.975  62.431   2.869  1.00 33.85           H
ATOM   4373  HA  GLN B  46      12.847  62.881   3.305  1.00 38.04           H
ATOM   4374  HB2 GLN B  46      11.406  60.324   4.019  1.00 31.00           H
ATOM   4375  HB3 GLN B  46      13.064  60.271   3.473  1.00 31.00           H
ATOM   4376  HG2 GLN B  46      12.080  61.772   5.955  1.00 40.33           H
ATOM   4377  HG3 GLN B  46      12.845  60.179   5.867  1.00 40.33           H
ATOM   4378 HE21 GLN B  46      13.503  63.567   6.070  1.00 62.80           H
ATOM   4379 HE22 GLN B  46      15.245  63.456   5.889  1.00 62.80           H
ATOM   4380  N   PRO B  47      13.333  61.643   1.034  1.00 30.33           N
ATOM   4381  CA  PRO B  47      13.466  61.134  -0.323  1.00 28.50           C
ATOM   4382  C   PRO B  47      12.875  59.720  -0.410  1.00 31.41           C
ATOM   4383  O   PRO B  47      12.936  58.948   0.549  1.00 30.23           O
ATOM   4384  CB  PRO B  47      14.979  61.143  -0.580  1.00 29.96           C
ATOM   4385  CG  PRO B  47      15.555  62.125   0.443  1.00 34.43           C
ATOM   4386  CD  PRO B  47      14.632  61.928   1.638  1.00 34.05           C
ATOM   4387  HA  PRO B  47      13.021  61.829  -1.037  1.00 34.20           H
ATOM   4388  HB2 PRO B  47      15.358  60.150  -0.328  1.00 35.96           H
ATOM   4389  HB3 PRO B  47      15.257  61.387  -1.605  1.00 35.96           H
ATOM   4390  HG2 PRO B  47      16.578  61.867   0.718  1.00 41.32           H
ATOM   4391  HG3 PRO B  47      15.501  63.144   0.057  1.00 41.32           H
ATOM   4392  HD2 PRO B  47      14.964  61.078   2.233  1.00 40.86           H
ATOM   4393  HD3 PRO B  47      14.633  62.855   2.211  1.00 40.86           H
ATOM   4394  N   LEU B  48      12.267  59.388  -1.546  1.00 25.05           N
ATOM   4395  CA  LEU B  48      11.605  58.114  -1.771  1.00 28.87           C
ATOM   4396  C   LEU B  48      12.621  57.083  -2.251  1.00 30.67           C
ATOM   4397  O   LEU B  48      13.435  57.366  -3.120  1.00 26.94           O
ATOM   4398  CB  LEU B  48      10.506  58.259  -2.827  1.00 32.13           C
ATOM   4399  CG  LEU B  48       9.192  58.943  -2.404  1.00 34.22           C
ATOM   4400  CD1 LEU B  48       8.545  58.280  -1.190  1.00 28.14           C
ATOM   4401  CD2 LEU B  48       9.339  60.445  -2.155  1.00 36.44           C
ATOM   4402  H   LEU B  48      12.247  60.062  -2.296  1.00 30.06           H
ATOM   4403  HA  LEU B  48      11.156  57.766  -0.841  1.00 34.64           H
ATOM   4404  HB2 LEU B  48      10.936  58.803  -3.664  1.00 38.55           H
ATOM   4405  HB3 LEU B  48      10.255  57.268  -3.197  1.00 38.55           H
ATOM   4406  HG  LEU B  48       8.482  58.835  -3.225  1.00 41.06           H
ATOM   4407 HD11 LEU B  48       7.510  58.610  -1.107  1.00 33.77           H
ATOM   4408 HD12 LEU B  48       8.563  57.197  -1.303  1.00 33.77           H
ATOM   4409 HD13 LEU B  48       9.085  58.545  -0.285  1.00 33.77           H
ATOM   4410 HD21 LEU B  48       8.351  60.896  -2.054  1.00 43.72           H
ATOM   4411 HD22 LEU B  48       9.900  60.625  -1.238  1.00 43.72           H
ATOM   4412 HD23 LEU B  48       9.855  60.913  -2.994  1.00 43.72           H
ATOM   4413  N   ASP B  49      12.514  55.880  -1.708  1.00 30.51           N
ATOM   4414  CA  ASP B  49      13.291  54.720  -2.090  1.00 30.14           C
ATOM   4415  C   ASP B  49      12.712  54.090  -3.357  1.00 36.28           C
ATOM   4416  O   ASP B  49      11.558  54.323  -3.712  1.00 28.16           O
ATOM   4417  CB  ASP B  49      13.258  53.709  -0.936  1.00 26.11           C
ATOM   4418  CG  ASP B  49      13.842  54.278   0.351  1.00 26.17           C
ATOM   4419  OD1 ASP B  49      14.953  54.834   0.318  1.00 26.28           O
ATOM   4420  OD2 ASP B  49      13.163  54.117   1.383  1.00 27.61           O1-
ATOM   4421  H   ASP B  49      11.804  55.734  -1.008  1.00 36.61           H
ATOM   4422  HA  ASP B  49      14.325  55.007  -2.273  1.00 36.17           H
ATOM   4423  HB2 ASP B  49      12.242  53.353  -0.773  1.00 31.33           H
ATOM   4424  HB3 ASP B  49      13.889  52.873  -1.236  1.00 31.33           H
ATOM   4425  N   ALA B  50      13.509  53.253  -4.023  1.00 31.48           N
ATOM   4426  CA  ALA B  50      13.140  52.525  -5.241  1.00 38.87           C
ATOM   4427  C   ALA B  50      11.809  51.768  -5.135  1.00 37.66           C
ATOM   4428  O   ALA B  50      11.115  51.621  -6.139  1.00 36.74           O
ATOM   4429  CB  ALA B  50      14.269  51.557  -5.596  1.00 34.45           C
ATOM   4430  H   ALA B  50      14.445  53.107  -3.670  1.00 37.78           H
ATOM   4431  HA  ALA B  50      13.052  53.251  -6.049  1.00 46.64           H
ATOM   4432  HB1 ALA B  50      14.010  51.008  -6.502  1.00 41.34           H
ATOM   4433  HB2 ALA B  50      15.190  52.115  -5.765  1.00 41.34           H
ATOM   4434  HB3 ALA B  50      14.424  50.845  -4.785  1.00 41.34           H
ATOM   4435  N   ARG B  51      11.431  51.278  -3.949  1.00 31.74           N
ATOM   4436  CA  ARG B  51      10.174  50.550  -3.728  1.00 32.88           C
ATOM   4437  C   ARG B  51       8.923  51.428  -3.878  1.00 30.77           C
ATOM   4438  O   ARG B  51       7.820  50.894  -3.942  1.00 28.95           O
ATOM   4439  CB  ARG B  51      10.211  49.850  -2.360  1.00 32.82           C
ATOM   4440  CG  ARG B  51      10.309  50.853  -1.202  1.00 29.92           C
ATOM   4441  CD  ARG B  51      10.207  50.141   0.151  1.00 29.19           C
ATOM   4442  NE  ARG B  51      11.352  49.243   0.377  1.00 29.13           N
ATOM   4443  CZ  ARG B  51      12.530  49.591   0.900  1.00 31.58           C
ATOM   4444  NH1 ARG B  51      13.527  48.720   0.866  1.00 31.49           N
ATOM   4445  NH2 ARG B  51      12.744  50.784   1.439  1.00 26.48           N1+
ATOM   4446  H   ARG B  51      12.053  51.396  -3.159  1.00 38.09           H
ATOM   4447  HA  ARG B  51      10.106  49.767  -4.482  1.00 39.46           H
ATOM   4448  HB2 ARG B  51       9.322  49.233  -2.229  1.00 39.38           H
ATOM   4449  HB3 ARG B  51      11.078  49.189  -2.339  1.00 39.38           H
ATOM   4450  HG2 ARG B  51      11.248  51.401  -1.255  1.00 35.90           H
ATOM   4451  HG3 ARG B  51       9.493  51.569  -1.263  1.00 35.90           H
ATOM   4452  HD2 ARG B  51      10.137  50.880   0.946  1.00 35.02           H
ATOM   4453  HD3 ARG B  51       9.291  49.556   0.180  1.00 35.02           H
ATOM   4454  HE  ARG B  51      11.292  48.321  -0.029  1.00 34.95           H
ATOM   4455 HH11 ARG B  51      13.410  47.807   0.453  1.00 37.79           H
ATOM   4456 HH12 ARG B  51      14.427  48.971   1.257  1.00 37.79           H
ATOM   4457 HH21 ARG B  51      12.006  51.471   1.472  1.00 31.78           H
ATOM   4458 HH22 ARG B  51      13.655  51.003   1.818  1.00 31.78           H
ATOM   4459  N   PHE B  52       9.088  52.750  -3.908  1.00 31.46           N
ATOM   4460  CA  PHE B  52       7.988  53.695  -3.970  1.00 30.17           C
ATOM   4461  C   PHE B  52       6.997  53.377  -5.091  1.00 34.63           C
ATOM   4462  O   PHE B  52       5.797  53.327  -4.844  1.00 29.55           O
ATOM   4463  CB  PHE B  52       8.534  55.112  -4.101  1.00 34.52           C
ATOM   4464  CG  PHE B  52       7.451  56.098  -4.492  1.00 30.77           C
ATOM   4465  CD1 PHE B  52       6.525  56.529  -3.521  1.00 35.18           C
ATOM   4466  CD2 PHE B  52       7.297  56.480  -5.839  1.00 35.08           C
ATOM   4467  CE1 PHE B  52       5.434  57.328  -3.897  1.00 32.61           C
ATOM   4468  CE2 PHE B  52       6.217  57.290  -6.215  1.00 34.05           C
ATOM   4469  CZ  PHE B  52       5.280  57.698  -5.249  1.00 39.99           C
ATOM   4470  H   PHE B  52      10.026  53.124  -3.861  1.00 37.75           H
ATOM   4471  HA  PHE B  52       7.447  53.638  -3.025  1.00 36.21           H
ATOM   4472  HB2 PHE B  52       8.976  55.401  -3.147  1.00 41.43           H
ATOM   4473  HB3 PHE B  52       9.311  55.129  -4.866  1.00 41.43           H
ATOM   4474  HD1 PHE B  52       6.638  56.225  -2.493  1.00 42.21           H
ATOM   4475  HD2 PHE B  52       8.001  56.147  -6.586  1.00 42.10           H
ATOM   4476  HE1 PHE B  52       4.731  57.665  -3.151  1.00 39.13           H
ATOM   4477  HE2 PHE B  52       6.096  57.587  -7.246  1.00 40.86           H
ATOM   4478  HZ  PHE B  52       4.437  58.298  -5.550  1.00 47.99           H
ATOM   4479  N   ARG B  53       7.483  53.185  -6.326  1.00 34.71           N
ATOM   4480  CA  ARG B  53       6.590  53.137  -7.478  1.00 33.37           C
ATOM   4481  C   ARG B  53       5.581  51.995  -7.372  1.00 36.35           C
ATOM   4482  O   ARG B  53       4.383  52.212  -7.550  1.00 36.53           O
ATOM   4483  CB  ARG B  53       7.418  53.120  -8.762  1.00 40.22           C
ATOM   4484  CG  ARG B  53       6.541  53.238 -10.004  1.00 48.92           C
ATOM   4485  CD  ARG B  53       7.426  53.131 -11.246  1.00 50.07           C
ATOM   4486  NE  ARG B  53       6.765  53.756 -12.395  1.00 58.92           N
ATOM   4487  CZ  ARG B  53       6.786  55.067 -12.671  1.00 49.96           C
ATOM   4488  NH1 ARG B  53       7.513  55.950 -11.985  1.00 53.40           N
ATOM   4489  NH2 ARG B  53       6.050  55.504 -13.679  1.00 60.86           N1+
ATOM   4490  H   ARG B  53       8.481  53.244  -6.483  1.00 41.65           H
ATOM   4491  HA  ARG B  53       6.018  54.067  -7.473  1.00 40.04           H
ATOM   4492  HB2 ARG B  53       8.087  53.981  -8.752  1.00 48.26           H
ATOM   4493  HB3 ARG B  53       8.014  52.209  -8.812  1.00 48.26           H
ATOM   4494  HG2 ARG B  53       5.805  52.434 -10.027  1.00 58.70           H
ATOM   4495  HG3 ARG B  53       6.024  54.197  -9.982  1.00 58.70           H
ATOM   4496  HD2 ARG B  53       8.399  53.594 -11.072  1.00 60.09           H
ATOM   4497  HD3 ARG B  53       7.585  52.074 -11.466  1.00 60.09           H
ATOM   4498  HE  ARG B  53       6.167  53.167 -12.954  1.00 70.70           H
ATOM   4499 HH11 ARG B  53       8.086  55.658 -11.208  1.00 64.08           H
ATOM   4500 HH12 ARG B  53       7.493  56.931 -12.243  1.00 64.08           H
ATOM   4501 HH21 ARG B  53       5.487  54.874 -14.224  1.00 73.04           H
ATOM   4502 HH22 ARG B  53       6.062  56.494 -13.898  1.00 73.04           H
ATOM   4503  N   HIS B  54       6.045  50.793  -7.041  1.00 30.43           N
ATOM   4504  CA  HIS B  54       5.173  49.635  -6.902  1.00 43.63           C
ATOM   4505  C   HIS B  54       4.252  49.760  -5.683  1.00 36.26           C
ATOM   4506  O   HIS B  54       3.095  49.343  -5.757  1.00 38.99           O
ATOM   4507  CB  HIS B  54       6.005  48.341  -6.930  1.00 47.14           C
ATOM   4508  CG  HIS B  54       5.239  47.113  -6.502  1.00 50.08           C
ATOM   4509  ND1 HIS B  54       5.207  46.575  -5.231  1.00 57.60           N
ATOM   4510  CD2 HIS B  54       4.308  46.440  -7.252  1.00 50.00           C
ATOM   4511  CE1 HIS B  54       4.266  45.616  -5.221  1.00 53.40           C
ATOM   4512  NE2 HIS B  54       3.738  45.446  -6.450  1.00 52.50           N
ATOM   4513  H   HIS B  54       7.030  50.683  -6.849  1.00 36.52           H
ATOM   4514  HA  HIS B  54       4.526  49.606  -7.779  1.00 52.35           H
ATOM   4515  HB2 HIS B  54       6.859  48.453  -6.265  1.00 56.57           H
ATOM   4516  HB3 HIS B  54       6.395  48.194  -7.937  1.00 56.57           H
ATOM   4517  HD1 HIS B  54       5.705  46.929  -4.422  1.00 69.12           H
ATOM   4518  HD2 HIS B  54       4.020  46.680  -8.266  1.00 60.00           H
ATOM   4519  HE1 HIS B  54       3.886  45.168  -4.315  1.00 64.08           H
ATOM   4520  N   LEU B  55       4.742  50.332  -4.573  1.00 35.75           N
ATOM   4521  CA  LEU B  55       3.912  50.544  -3.391  1.00 33.89           C
ATOM   4522  C   LEU B  55       2.765  51.504  -3.707  1.00 34.34           C
ATOM   4523  O   LEU B  55       1.630  51.263  -3.312  1.00 38.40           O
ATOM   4524  CB  LEU B  55       4.745  51.054  -2.198  1.00 32.66           C
ATOM   4525  CG  LEU B  55       5.476  49.925  -1.443  1.00 35.57           C
ATOM   4526  CD1 LEU B  55       6.420  50.541  -0.409  1.00 32.67           C
ATOM   4527  CD2 LEU B  55       4.505  49.001  -0.699  1.00 36.78           C
ATOM   4528  H   LEU B  55       5.692  50.678  -4.556  1.00 42.90           H
ATOM   4529  HA  LEU B  55       3.477  49.582  -3.134  1.00 40.67           H
ATOM   4530  HB2 LEU B  55       5.482  51.768  -2.569  1.00 39.20           H
ATOM   4531  HB3 LEU B  55       4.098  51.589  -1.503  1.00 39.20           H
ATOM   4532  HG  LEU B  55       6.050  49.327  -2.145  1.00 42.68           H
ATOM   4533 HD11 LEU B  55       7.026  49.760   0.044  1.00 39.20           H
ATOM   4534 HD12 LEU B  55       7.077  51.277  -0.874  1.00 39.20           H
ATOM   4535 HD13 LEU B  55       5.817  51.010   0.363  1.00 39.20           H
ATOM   4536 HD21 LEU B  55       5.063  48.295  -0.088  1.00 44.14           H
ATOM   4537 HD22 LEU B  55       3.850  49.583  -0.050  1.00 44.14           H
ATOM   4538 HD23 LEU B  55       3.901  48.431  -1.403  1.00 44.14           H
ATOM   4539  N   TRP B  56       3.054  52.579  -4.436  1.00 34.33           N
ATOM   4540  CA  TRP B  56       2.027  53.513  -4.861  1.00 37.48           C
ATOM   4541  C   TRP B  56       0.982  52.822  -5.742  1.00 39.41           C
ATOM   4542  O   TRP B  56      -0.213  52.993  -5.517  1.00 34.71           O
ATOM   4543  CB  TRP B  56       2.672  54.674  -5.587  1.00 32.28           C
ATOM   4544  CG  TRP B  56       1.655  55.679  -6.012  1.00 42.39           C
ATOM   4545  CD1 TRP B  56       0.820  55.569  -7.073  1.00 39.89           C
ATOM   4546  CD2 TRP B  56       1.340  56.950  -5.386  1.00 34.13           C
ATOM   4547  NE1 TRP B  56      -0.004  56.671  -7.131  1.00 37.60           N
ATOM   4548  CE2 TRP B  56       0.275  57.559  -6.121  1.00 39.85           C
ATOM   4549  CE3 TRP B  56       1.846  57.651  -4.277  1.00 34.24           C
ATOM   4550  CZ2 TRP B  56      -0.269  58.795  -5.758  1.00 35.07           C
ATOM   4551  CZ3 TRP B  56       1.364  58.928  -3.958  1.00 37.73           C
ATOM   4552  CH2 TRP B  56       0.322  59.505  -4.706  1.00 38.18           C
ATOM   4553  H   TRP B  56       4.008  52.742  -4.730  1.00 41.19           H
ATOM   4554  HA  TRP B  56       1.525  53.905  -3.977  1.00 44.98           H
ATOM   4555  HB2 TRP B  56       3.394  55.150  -4.921  1.00 38.74           H
ATOM   4556  HB3 TRP B  56       3.195  54.304  -6.466  1.00 38.74           H
ATOM   4557  HD1 TRP B  56       0.783  54.733  -7.756  1.00 47.87           H
ATOM   4558  HE1 TRP B  56      -0.726  56.783  -7.829  1.00 45.11           H
ATOM   4559  HE3 TRP B  56       2.636  57.217  -3.686  1.00 41.09           H
ATOM   4560  HZ2 TRP B  56      -1.093  59.209  -6.312  1.00 42.09           H
ATOM   4561  HZ3 TRP B  56       1.797  59.473  -3.131  1.00 45.28           H
ATOM   4562  HH2 TRP B  56      -0.030  60.489  -4.455  1.00 45.82           H
ATOM   4563  N   LYS B  57       1.439  52.043  -6.737  1.00 44.09           N
ATOM   4564  CA  LYS B  57       0.592  51.428  -7.752  1.00 43.91           C
ATOM   4565  C   LYS B  57      -0.525  50.633  -7.095  1.00 41.97           C
ATOM   4566  O   LYS B  57      -1.677  50.774  -7.499  1.00 40.68           O
ATOM   4567  CB  LYS B  57       1.435  50.545  -8.691  1.00 45.94           C
ATOM   4568  CG  LYS B  57       0.606  49.949  -9.842  1.00 50.96           C
ATOM   4569  CD  LYS B  57       1.444  48.974 -10.679  1.00 59.25           C
ATOM   4570  CE  LYS B  57       0.540  48.177 -11.624  1.00 62.60           C
ATOM   4571  NZ  LYS B  57       1.324  47.213 -12.423  1.00 70.42           N1+
ATOM   4572  H   LYS B  57       2.439  51.915  -6.822  1.00 52.91           H
ATOM   4573  HA  LYS B  57       0.141  52.226  -8.343  1.00 52.69           H
ATOM   4574  HB2 LYS B  57       2.240  51.138  -9.119  1.00 55.12           H
ATOM   4575  HB3 LYS B  57       1.885  49.735  -8.116  1.00 55.12           H
ATOM   4576  HG2 LYS B  57      -0.248  49.405  -9.438  1.00 61.16           H
ATOM   4577  HG3 LYS B  57       0.241  50.757 -10.477  1.00 61.16           H
ATOM   4578  HD2 LYS B  57       2.170  49.542 -11.265  1.00 71.10           H
ATOM   4579  HD3 LYS B  57       1.976  48.287 -10.019  1.00 71.10           H
ATOM   4580  HE2 LYS B  57      -0.202  47.639 -11.032  1.00 75.12           H
ATOM   4581  HE3 LYS B  57       0.022  48.869 -12.292  1.00 75.12           H
ATOM   4582  HZ1 LYS B  57       0.720  46.726 -13.070  1.00 84.50           H
ATOM   4583  HZ2 LYS B  57       2.037  47.712 -12.939  1.00 84.50           H
ATOM   4584  HZ3 LYS B  57       1.773  46.547 -11.808  1.00 84.50           H
ATOM   4585  N   LYS B  58      -0.179  49.810  -6.099  1.00 40.61           N
ATOM   4586  CA  LYS B  58      -1.096  48.847  -5.494  1.00 41.58           C
ATOM   4587  C   LYS B  58      -1.742  49.306  -4.196  1.00 39.10           C
ATOM   4588  O   LYS B  58      -2.549  48.553  -3.657  1.00 40.97           O
ATOM   4589  CB  LYS B  58      -0.400  47.483  -5.369  1.00 44.69           C
ATOM   4590  CG  LYS B  58      -0.263  46.877  -6.770  1.00 52.86           C
ATOM   4591  CD  LYS B  58       0.114  45.404  -6.685  1.00 61.90           C
ATOM   4592  CE  LYS B  58       0.546  44.963  -8.083  1.00 68.46           C
ATOM   4593  NZ  LYS B  58       1.050  43.585  -8.047  1.00 67.51           N1+
ATOM   4594  H   LYS B  58       0.791  49.782  -5.811  1.00 48.73           H
ATOM   4595  HA  LYS B  58      -1.946  48.706  -6.163  1.00 49.90           H
ATOM   4596  HB2 LYS B  58       0.581  47.592  -4.906  1.00 53.62           H
ATOM   4597  HB3 LYS B  58      -1.001  46.808  -4.757  1.00 53.62           H
ATOM   4598  HG2 LYS B  58      -1.223  46.940  -7.285  1.00 63.43           H
ATOM   4599  HG3 LYS B  58       0.482  47.433  -7.342  1.00 63.43           H
ATOM   4600  HD2 LYS B  58       0.932  45.271  -5.974  1.00 74.28           H
ATOM   4601  HD3 LYS B  58      -0.750  44.819  -6.363  1.00 74.28           H
ATOM   4602  HE2 LYS B  58      -0.305  45.030  -8.765  1.00 82.15           H
ATOM   4603  HE3 LYS B  58       1.339  45.628  -8.431  1.00 82.15           H
ATOM   4604  HZ1 LYS B  58       1.325  43.273  -8.965  1.00 81.01           H
ATOM   4605  HZ2 LYS B  58       1.866  43.547  -7.442  1.00 81.01           H
ATOM   4606  HZ3 LYS B  58       0.353  42.966  -7.656  1.00 81.01           H
ATOM   4607  N   ALA B  59      -1.437  50.510  -3.701  1.00 36.15           N
ATOM   4608  CA  ALA B  59      -2.153  51.087  -2.570  1.00 35.18           C
ATOM   4609  C   ALA B  59      -3.620  51.353  -2.927  1.00 46.42           C
ATOM   4610  O   ALA B  59      -3.941  51.857  -4.006  1.00 36.19           O
ATOM   4611  CB  ALA B  59      -1.489  52.390  -2.146  1.00 34.18           C
ATOM   4612  H   ALA B  59      -0.753  51.084  -4.173  1.00 43.37           H
ATOM   4613  HA  ALA B  59      -2.103  50.398  -1.726  1.00 42.21           H
ATOM   4614  HB1 ALA B  59      -2.039  52.829  -1.313  1.00 41.01           H
ATOM   4615  HB2 ALA B  59      -0.461  52.208  -1.835  1.00 41.01           H
ATOM   4616  HB3 ALA B  59      -1.484  53.080  -2.984  1.00 41.01           H
ATOM   4617  N   LEU B  60      -4.493  51.048  -1.967  1.00 37.63           N
ATOM   4618  CA  LEU B  60      -5.906  51.428  -1.940  1.00 42.82           C
ATOM   4619  C   LEU B  60      -6.077  52.964  -1.947  1.00 45.97           C
ATOM   4620  O   LEU B  60      -6.996  53.487  -2.574  1.00 44.74           O
ATOM   4621  CB  LEU B  60      -6.499  50.839  -0.646  1.00 39.56           C
ATOM   4622  CG  LEU B  60      -7.944  50.339  -0.729  1.00 53.75           C
ATOM   4623  CD1 LEU B  60      -8.364  49.937   0.695  1.00 57.07           C
ATOM   4624  CD2 LEU B  60      -8.915  51.382  -1.298  1.00 58.71           C
ATOM   4625  H   LEU B  60      -4.131  50.589  -1.142  1.00 45.16           H
ATOM   4626  HA  LEU B  60      -6.405  50.997  -2.807  1.00 51.39           H
ATOM   4627  HB2 LEU B  60      -5.892  49.991  -0.320  1.00 47.47           H
ATOM   4628  HB3 LEU B  60      -6.433  51.594   0.138  1.00 47.47           H
ATOM   4629  HG  LEU B  60      -7.963  49.455  -1.368  1.00 64.50           H
ATOM   4630 HD11 LEU B  60      -9.396  49.590   0.694  1.00 68.48           H
ATOM   4631 HD12 LEU B  60      -7.721  49.134   1.057  1.00 68.48           H
ATOM   4632 HD13 LEU B  60      -8.286  50.792   1.367  1.00 68.48           H
ATOM   4633 HD21 LEU B  60      -9.938  51.014  -1.222  1.00 70.45           H
ATOM   4634 HD22 LEU B  60      -8.827  52.321  -0.748  1.00 70.45           H
ATOM   4635 HD23 LEU B  60      -8.706  51.552  -2.354  1.00 70.45           H
ATOM   4636  N   LEU B  61      -5.227  53.679  -1.197  1.00 37.70           N
ATOM   4637  CA  LEU B  61      -5.329  55.114  -0.929  1.00 37.54           C
ATOM   4638  C   LEU B  61      -3.915  55.615  -0.608  1.00 35.15           C
ATOM   4639  O   LEU B  61      -3.209  54.963   0.156  1.00 34.98           O
ATOM   4640  CB  LEU B  61      -6.298  55.303   0.256  1.00 40.80           C
ATOM   4641  CG  LEU B  61      -6.749  56.745   0.546  1.00 44.87           C
ATOM   4642  CD1 LEU B  61      -8.037  56.706   1.389  1.00 49.58           C
ATOM   4643  CD2 LEU B  61      -5.697  57.567   1.305  1.00 44.27           C
ATOM   4644  H   LEU B  61      -4.493  53.185  -0.711  1.00 45.24           H
ATOM   4645  HA  LEU B  61      -5.709  55.633  -1.807  1.00 45.05           H
ATOM   4646  HB2 LEU B  61      -7.192  54.719   0.029  1.00 48.96           H
ATOM   4647  HB3 LEU B  61      -5.860  54.877   1.158  1.00 48.96           H
ATOM   4648  HG  LEU B  61      -6.953  57.232  -0.406  1.00 53.84           H
ATOM   4649 HD11 LEU B  61      -8.363  57.720   1.622  1.00 59.49           H
ATOM   4650 HD12 LEU B  61      -8.824  56.210   0.824  1.00 59.49           H
ATOM   4651 HD13 LEU B  61      -7.863  56.168   2.323  1.00 59.49           H
ATOM   4652 HD21 LEU B  61      -6.137  58.496   1.669  1.00 53.13           H
ATOM   4653 HD22 LEU B  61      -5.307  57.000   2.150  1.00 53.13           H
ATOM   4654 HD23 LEU B  61      -4.881  57.840   0.647  1.00 53.13           H
ATOM   4655  N   ARG B  62      -3.496  56.740  -1.191  1.00 31.76           N
ATOM   4656  CA  ARG B  62      -2.182  57.338  -0.975  1.00 33.16           C
ATOM   4657  C   ARG B  62      -2.369  58.733  -0.412  1.00 39.70           C
ATOM   4658  O   ARG B  62      -3.243  59.479  -0.840  1.00 33.65           O
ATOM   4659  CB  ARG B  62      -1.350  57.406  -2.267  1.00 32.70           C
ATOM   4660  CG  ARG B  62      -1.315  56.088  -3.046  1.00 34.00           C
ATOM   4661  CD  ARG B  62      -2.408  56.054  -4.123  1.00 40.89           C
ATOM   4662  NE  ARG B  62      -2.347  54.835  -4.927  1.00 43.59           N
ATOM   4663  CZ  ARG B  62      -3.205  54.527  -5.902  1.00 48.44           C
ATOM   4664  NH1 ARG B  62      -4.275  55.285  -6.143  1.00 46.44           N
ATOM   4665  NH2 ARG B  62      -2.986  53.446  -6.645  1.00 46.81           N1+
ATOM   4666  H   ARG B  62      -4.116  57.207  -1.841  1.00 38.11           H
ATOM   4667  HA  ARG B  62      -1.619  56.739  -0.264  1.00 39.80           H
ATOM   4668  HB2 ARG B  62      -1.768  58.181  -2.912  1.00 39.24           H
ATOM   4669  HB3 ARG B  62      -0.332  57.706  -2.019  1.00 39.24           H
ATOM   4670  HG2 ARG B  62      -0.353  56.004  -3.546  1.00 40.79           H
ATOM   4671  HG3 ARG B  62      -1.408  55.252  -2.356  1.00 40.79           H
ATOM   4672  HD2 ARG B  62      -3.375  56.061  -3.623  1.00 49.07           H
ATOM   4673  HD3 ARG B  62      -2.345  56.930  -4.771  1.00 49.07           H
ATOM   4674  HE  ARG B  62      -1.541  54.239  -4.807  1.00 52.31           H
ATOM   4675 HH11 ARG B  62      -4.449  56.098  -5.567  1.00 55.73           H
ATOM   4676 HH12 ARG B  62      -4.911  55.039  -6.884  1.00 55.73           H
ATOM   4677 HH21 ARG B  62      -2.182  52.864  -6.457  1.00 56.17           H
ATOM   4678 HH22 ARG B  62      -3.628  53.201  -7.382  1.00 56.17           H
ATOM   4679  N   ALA B  63      -1.535  59.095   0.554  1.00 34.94           N
ATOM   4680  CA  ALA B  63      -1.559  60.399   1.174  1.00 30.00           C
ATOM   4681  C   ALA B  63      -0.146  60.878   1.382  1.00 35.59           C
ATOM   4682  O   ALA B  63       0.760  60.061   1.514  1.00 30.58           O
ATOM   4683  CB  ALA B  63      -2.312  60.306   2.502  1.00 35.13           C
ATOM   4684  H   ALA B  63      -0.828  58.446   0.868  1.00 41.93           H
ATOM   4685  HA  ALA B  63      -2.065  61.102   0.524  1.00 36.00           H
ATOM   4686  HB1 ALA B  63      -2.352  61.293   2.964  1.00 42.16           H
ATOM   4687  HB2 ALA B  63      -3.325  59.949   2.326  1.00 42.16           H
ATOM   4688  HB3 ALA B  63      -1.799  59.620   3.174  1.00 42.16           H
ATOM   4689  N   CYS B  64       0.020  62.197   1.455  1.00 31.34           N
ATOM   4690  CA  CYS B  64       1.255  62.822   1.903  1.00 29.84           C
ATOM   4691  C   CYS B  64       1.012  63.545   3.227  1.00 40.15           C
ATOM   4692  O   CYS B  64      -0.062  64.111   3.468  1.00 36.25           O
ATOM   4693  CB  CYS B  64       1.812  63.810   0.877  1.00 30.21           C
ATOM   4694  SG  CYS B  64       2.157  63.052  -0.733  1.00 33.30           S
ATOM   4695  H   CYS B  64      -0.787  62.794   1.342  1.00 37.61           H
ATOM   4696  HA  CYS B  64       2.024  62.065   2.061  1.00 35.81           H
ATOM   4697  HB2 CYS B  64       1.118  64.635   0.753  1.00 36.25           H
ATOM   4698  HB3 CYS B  64       2.746  64.211   1.265  1.00 36.25           H
ATOM   4699  HG  CYS B  64       2.666  64.153  -1.291  1.00 39.96           H
ATOM   4700  N   ALA B  65       2.048  63.550   4.067  1.00 31.10           N
ATOM   4701  CA  ALA B  65       2.122  64.382   5.251  1.00 32.00           C
ATOM   4702  C   ALA B  65       3.182  65.444   5.010  1.00 34.44           C
ATOM   4703  O   ALA B  65       4.320  65.110   4.701  1.00 31.09           O
ATOM   4704  CB  ALA B  65       2.492  63.520   6.459  1.00 29.93           C
ATOM   4705  H   ALA B  65       2.892  63.059   3.806  1.00 37.32           H
ATOM   4706  HA  ALA B  65       1.162  64.852   5.450  1.00 38.40           H
ATOM   4707  HB1 ALA B  65       2.463  64.133   7.359  1.00 35.91           H
ATOM   4708  HB2 ALA B  65       1.787  62.697   6.556  1.00 35.91           H
ATOM   4709  HB3 ALA B  65       3.497  63.120   6.336  1.00 35.91           H
ATOM   4710  N   ASP B  66       2.833  66.723   5.166  1.00 33.37           N
ATOM   4711  CA  ASP B  66       3.792  67.831   5.123  1.00 33.73           C
ATOM   4712  C   ASP B  66       4.526  67.838   3.758  1.00 31.19           C
ATOM   4713  O   ASP B  66       3.950  67.548   2.708  1.00 31.58           O
ATOM   4714  CB  ASP B  66       4.594  67.762   6.411  1.00 36.80           C
ATOM   4715  CG  ASP B  66       6.115  67.579   6.686  1.00 55.60           C
ATOM   4716  OD1 ASP B  66       6.403  66.835   7.656  1.00 66.96           O
ATOM   4717  OD2 ASP B  66       6.988  68.220   6.059  1.00 31.91           O1-
ATOM   4718  H   ASP B  66       1.888  66.946   5.433  1.00 40.04           H
ATOM   4719  HA  ASP B  66       3.188  68.738   5.125  1.00 40.48           H
ATOM   4720  HB2 ASP B  66       4.450  68.731   6.862  1.00 44.16           H
ATOM   4721  HB3 ASP B  66       4.093  67.062   7.075  1.00 44.16           H
ATOM   4722  N   GLY B  67       5.802  68.189   3.778  1.00 34.02           N
ATOM   4723  CA  GLY B  67       6.802  68.145   2.745  1.00 34.76           C
ATOM   4724  C   GLY B  67       6.986  66.789   2.090  1.00 32.43           C
ATOM   4725  O   GLY B  67       7.631  66.751   1.045  1.00 32.00           O
ATOM   4726  H   GLY B  67       6.130  68.578   4.644  1.00 40.82           H
ATOM   4727  HA2 GLY B  67       6.510  68.854   1.971  1.00 41.71           H
ATOM   4728  HA3 GLY B  67       7.750  68.459   3.181  1.00 41.71           H
ATOM   4729  N   GLY B  68       6.383  65.699   2.593  1.00 30.35           N
ATOM   4730  CA  GLY B  68       6.249  64.490   1.772  1.00 31.19           C
ATOM   4731  C   GLY B  68       5.655  64.813   0.389  1.00 34.79           C
ATOM   4732  O   GLY B  68       6.067  64.228  -0.607  1.00 30.66           O
ATOM   4733  H   GLY B  68       5.889  65.751   3.474  1.00 36.42           H
ATOM   4734  HA2 GLY B  68       7.242  64.069   1.620  1.00 37.42           H
ATOM   4735  HA3 GLY B  68       5.619  63.766   2.283  1.00 37.42           H
ATOM   4736  N   ALA B  69       4.732  65.782   0.299  1.00 28.87           N
ATOM   4737  CA  ALA B  69       4.214  66.265  -0.978  1.00 29.82           C
ATOM   4738  C   ALA B  69       5.287  66.903  -1.877  1.00 30.78           C
ATOM   4739  O   ALA B  69       5.216  66.743  -3.096  1.00 30.40           O
ATOM   4740  CB  ALA B  69       3.055  67.241  -0.729  1.00 30.33           C
ATOM   4741  H   ALA B  69       4.463  66.277   1.139  1.00 34.64           H
ATOM   4742  HA  ALA B  69       3.810  65.408  -1.513  1.00 35.78           H
ATOM   4743  HB1 ALA B  69       2.624  67.551  -1.680  1.00 36.40           H
ATOM   4744  HB2 ALA B  69       2.285  66.746  -0.137  1.00 36.40           H
ATOM   4745  HB3 ALA B  69       3.416  68.119  -0.190  1.00 36.40           H
ATOM   4746  N   ASN B  70       6.267  67.615  -1.312  1.00 32.03           N
ATOM   4747  CA  ASN B  70       7.396  68.153  -2.081  1.00 36.00           C
ATOM   4748  C   ASN B  70       8.223  67.043  -2.719  1.00 34.94           C
ATOM   4749  O   ASN B  70       8.511  67.111  -3.916  1.00 33.22           O
ATOM   4750  CB  ASN B  70       8.302  69.020  -1.200  1.00 29.49           C
ATOM   4751  CG  ASN B  70       7.572  70.184  -0.561  1.00 40.61           C
ATOM   4752  OD1 ASN B  70       6.650  70.746  -1.150  1.00 36.16           O
ATOM   4753  ND2 ASN B  70       8.054  70.602   0.602  1.00 35.27           N
ATOM   4754  H   ASN B  70       6.300  67.694  -0.305  1.00 38.44           H
ATOM   4755  HA  ASN B  70       6.999  68.778  -2.882  1.00 43.20           H
ATOM   4756  HB2 ASN B  70       8.795  68.420  -0.440  1.00 35.39           H
ATOM   4757  HB3 ASN B  70       9.066  69.438  -1.853  1.00 35.39           H
ATOM   4758 HD21 ASN B  70       7.644  71.389   1.083  1.00 42.32           H
ATOM   4759 HD22 ASN B  70       8.829  70.113   1.033  1.00 42.32           H
ATOM   4760  N   HIS B  71       8.589  66.023  -1.927  1.00 32.49           N
ATOM   4761  CA  HIS B  71       9.325  64.873  -2.442  1.00 30.58           C
ATOM   4762  C   HIS B  71       8.562  64.165  -3.547  1.00 29.21           C
ATOM   4763  O   HIS B  71       9.171  63.788  -4.548  1.00 33.18           O
ATOM   4764  CB  HIS B  71       9.731  63.916  -1.318  1.00 29.88           C
ATOM   4765  CG  HIS B  71      10.772  64.510  -0.413  1.00 24.83           C
ATOM   4766  ND1 HIS B  71      12.140  64.542  -0.672  1.00 29.91           N
ATOM   4767  CD2 HIS B  71      10.528  65.142   0.767  1.00 30.78           C
ATOM   4768  CE1 HIS B  71      12.685  65.230   0.340  1.00 31.36           C
ATOM   4769  NE2 HIS B  71      11.737  65.609   1.216  1.00 30.04           N
ATOM   4770  H   HIS B  71       8.361  66.046  -0.943  1.00 38.99           H
ATOM   4771  HA  HIS B  71      10.245  65.239  -2.890  1.00 36.69           H
ATOM   4772  HB2 HIS B  71      10.170  63.031  -1.773  1.00 35.86           H
ATOM   4773  HB3 HIS B  71       8.855  63.616  -0.738  1.00 35.86           H
ATOM   4774  HD2 HIS B  71       9.571  65.270   1.243  1.00 36.94           H
ATOM   4775  HE1 HIS B  71      13.719  65.535   0.386  1.00 37.63           H
ATOM   4776  HE2 HIS B  71      11.887  66.195   2.028  1.00 36.05           H
ATOM   4777  N   LEU B  72       7.247  63.987  -3.374  1.00 27.05           N
ATOM   4778  CA  LEU B  72       6.400  63.332  -4.357  1.00 29.72           C
ATOM   4779  C   LEU B  72       6.419  64.118  -5.667  1.00 32.90           C
ATOM   4780  O   LEU B  72       6.718  63.570  -6.722  1.00 31.91           O
ATOM   4781  CB  LEU B  72       4.986  63.156  -3.793  1.00 28.89           C
ATOM   4782  CG  LEU B  72       4.015  62.455  -4.757  1.00 33.80           C
ATOM   4783  CD1 LEU B  72       4.412  61.009  -5.040  1.00 27.63           C
ATOM   4784  CD2 LEU B  72       2.605  62.466  -4.145  1.00 34.85           C
ATOM   4785  H   LEU B  72       6.819  64.328  -2.524  1.00 32.46           H
ATOM   4786  HA  LEU B  72       6.820  62.343  -4.537  1.00 35.67           H
ATOM   4787  HB2 LEU B  72       5.039  62.589  -2.862  1.00 34.67           H
ATOM   4788  HB3 LEU B  72       4.588  64.141  -3.550  1.00 34.67           H
ATOM   4789  HG  LEU B  72       3.988  62.986  -5.707  1.00 40.56           H
ATOM   4790 HD11 LEU B  72       3.644  60.528  -5.644  1.00 33.16           H
ATOM   4791 HD12 LEU B  72       5.353  60.981  -5.590  1.00 33.16           H
ATOM   4792 HD13 LEU B  72       4.521  60.457  -4.108  1.00 33.16           H
ATOM   4793 HD21 LEU B  72       1.893  62.091  -4.877  1.00 41.82           H
ATOM   4794 HD22 LEU B  72       2.576  61.829  -3.263  1.00 41.82           H
ATOM   4795 HD23 LEU B  72       2.323  63.483  -3.871  1.00 41.82           H
ATOM   4796  N   TYR B  73       6.098  65.407  -5.590  1.00 35.18           N
ATOM   4797  CA  TYR B  73       6.015  66.308  -6.732  1.00 34.45           C
ATOM   4798  C   TYR B  73       7.322  66.318  -7.532  1.00 37.33           C
ATOM   4799  O   TYR B  73       7.305  66.147  -8.756  1.00 35.01           O
ATOM   4800  CB  TYR B  73       5.651  67.695  -6.187  1.00 39.16           C
ATOM   4801  CG  TYR B  73       5.543  68.800  -7.220  1.00 38.92           C
ATOM   4802  CD1 TYR B  73       4.307  69.091  -7.831  1.00 43.59           C
ATOM   4803  CD2 TYR B  73       6.673  69.579  -7.518  1.00 39.05           C
ATOM   4804  CE1 TYR B  73       4.216  70.152  -8.750  1.00 44.32           C
ATOM   4805  CE2 TYR B  73       6.577  70.665  -8.405  1.00 34.78           C
ATOM   4806  CZ  TYR B  73       5.345  70.955  -9.025  1.00 39.01           C
ATOM   4807  OH  TYR B  73       5.243  72.002  -9.890  1.00 43.46           O
ATOM   4808  H   TYR B  73       5.926  65.800  -4.675  1.00 42.21           H
ATOM   4809  HA  TYR B  73       5.215  65.969  -7.391  1.00 41.34           H
ATOM   4810  HB2 TYR B  73       4.696  67.616  -5.674  1.00 46.99           H
ATOM   4811  HB3 TYR B  73       6.398  67.992  -5.449  1.00 46.99           H
ATOM   4812  HD1 TYR B  73       3.434  68.495  -7.607  1.00 52.31           H
ATOM   4813  HD2 TYR B  73       7.611  69.361  -7.034  1.00 46.86           H
ATOM   4814  HE1 TYR B  73       3.286  70.359  -9.248  1.00 53.19           H
ATOM   4815  HE2 TYR B  73       7.452  71.262  -8.618  1.00 41.74           H
ATOM   4816  HH  TYR B  73       6.070  72.481  -9.982  1.00 52.16           H
ATOM   4817  N   ASP B  74       8.446  66.487  -6.828  1.00 31.19           N
ATOM   4818  CA  ASP B  74       9.771  66.511  -7.420  1.00 34.51           C
ATOM   4819  C   ASP B  74      10.140  65.195  -8.105  1.00 37.53           C
ATOM   4820  O   ASP B  74      10.602  65.217  -9.248  1.00 38.04           O
ATOM   4821  CB  ASP B  74      10.791  66.985  -6.374  1.00 36.86           C
ATOM   4822  CG  ASP B  74      10.645  68.461  -5.990  1.00 39.63           C
ATOM   4823  OD1 ASP B  74      10.068  69.234  -6.783  1.00 37.19           O
ATOM   4824  OD2 ASP B  74      11.150  68.838  -4.910  1.00 35.07           O1-
ATOM   4825  H   ASP B  74       8.386  66.604  -5.826  1.00 37.43           H
ATOM   4826  HA  ASP B  74       9.749  67.258  -8.211  1.00 41.41           H
ATOM   4827  HB2 ASP B  74      10.753  66.363  -5.480  1.00 44.23           H
ATOM   4828  HB3 ASP B  74      11.794  66.855  -6.783  1.00 44.23           H
ATOM   4829  N   LEU B  75       9.907  64.061  -7.432  1.00 32.72           N
ATOM   4830  CA  LEU B  75      10.190  62.738  -7.968  1.00 32.61           C
ATOM   4831  C   LEU B  75       9.408  62.451  -9.256  1.00 37.47           C
ATOM   4832  O   LEU B  75       9.949  61.811 -10.154  1.00 35.64           O
ATOM   4833  CB  LEU B  75       9.893  61.672  -6.901  1.00 30.54           C
ATOM   4834  CG  LEU B  75      10.133  60.213  -7.356  1.00 38.39           C
ATOM   4835  CD1 LEU B  75      11.633  59.925  -7.498  1.00 35.99           C
ATOM   4836  CD2 LEU B  75       9.504  59.241  -6.358  1.00 34.73           C
ATOM   4837  H   LEU B  75       9.522  64.115  -6.498  1.00 39.27           H
ATOM   4838  HA  LEU B  75      11.255  62.708  -8.200  1.00 39.14           H
ATOM   4839  HB2 LEU B  75      10.505  61.871  -6.020  1.00 36.64           H
ATOM   4840  HB3 LEU B  75       8.847  61.775  -6.610  1.00 36.64           H
ATOM   4841  HG  LEU B  75       9.651  60.035  -8.315  1.00 46.07           H
ATOM   4842 HD11 LEU B  75      11.781  58.887  -7.796  1.00 43.19           H
ATOM   4843 HD12 LEU B  75      12.067  60.570  -8.261  1.00 43.19           H
ATOM   4844 HD13 LEU B  75      12.141  60.101  -6.548  1.00 43.19           H
ATOM   4845 HD21 LEU B  75       9.729  58.212  -6.641  1.00 41.67           H
ATOM   4846 HD22 LEU B  75       9.892  59.449  -5.368  1.00 41.67           H
ATOM   4847 HD23 LEU B  75       8.422  59.371  -6.342  1.00 41.67           H
ATOM   4848  N   THR B  76       8.127  62.841  -9.316  1.00 35.01           N
ATOM   4849  CA  THR B  76       7.197  62.367 -10.345  1.00 36.37           C
ATOM   4850  C   THR B  76       6.990  63.399 -11.465  1.00 36.74           C
ATOM   4851  O   THR B  76       6.086  63.223 -12.278  1.00 36.72           O
ATOM   4852  CB  THR B  76       5.868  61.915  -9.722  1.00 36.02           C
ATOM   4853  OG1 THR B  76       5.235  62.999  -9.080  1.00 37.68           O
ATOM   4854  CG2 THR B  76       6.062  60.752  -8.738  1.00 36.15           C
ATOM   4855  H   THR B  76       7.746  63.388  -8.557  1.00 42.01           H
ATOM   4856  HA  THR B  76       7.619  61.478 -10.813  1.00 43.65           H
ATOM   4857  HB  THR B  76       5.213  61.566 -10.521  1.00 43.22           H
ATOM   4858  HG1 THR B  76       5.815  63.319  -8.382  1.00 45.22           H
ATOM   4859 HG21 THR B  76       5.112  60.496  -8.281  1.00 43.38           H
ATOM   4860 HG22 THR B  76       6.456  59.884  -9.265  1.00 43.38           H
ATOM   4861 HG23 THR B  76       6.740  61.035  -7.934  1.00 43.38           H
ATOM   4862  N   GLU B  77       7.832  64.438 -11.544  1.00 42.33           N
ATOM   4863  CA  GLU B  77       7.816  65.394 -12.649  1.00 44.26           C
ATOM   4864  C   GLU B  77       7.807  64.669 -14.003  1.00 47.58           C
ATOM   4865  O   GLU B  77       8.545  63.704 -14.200  1.00 40.42           O
ATOM   4866  CB  GLU B  77       9.019  66.345 -12.535  1.00 46.40           C
ATOM   4867  CG  GLU B  77       8.952  67.505 -13.559  1.00 54.39           C
ATOM   4868  CD  GLU B  77      10.298  67.760 -14.210  1.00 63.44           C
ATOM   4869  OE1 GLU B  77      10.712  66.882 -15.000  1.00 57.61           O
ATOM   4870  OE2 GLU B  77      10.881  68.827 -13.901  1.00 69.62           O1-
ATOM   4871  H   GLU B  77       8.542  64.548 -10.834  1.00 50.80           H
[truncated: 338,132 more chars]
