# Supplementary material for: High-throughput quantum-mechanics/molecular-mechanics (ONIOM) macromolecular crystallographic refinement with PHENIX/DivCon: the impact of mixed Hamiltonian methods on ligand and protein structure
Source: Acta Crystallogr D Struct Biol. 2018 Oct 29;74(Pt 11):1063–77. doi: 10.1107/S2059798318012913 (PMC6213575; doi:10.1107/S2059798318012913)
Supplement: Supplementary file 2 [file d-74-01063-sup2.gz › results_ONIOM/1IG3-H.cif]

# Generated by MOE 2016.08 on 2017-01-11 04:33.49
# Structure optimized with MOE using MMFF94x forcefield to determine
# ideal geometry (Gas Phase with Electrostatics disabled).
data_comp_list
_chem_comp.id	VIB
_chem_comp.three_letter_code	VIB
_chem_comp.name	1IG3.A
_chem_comp.group	non-polymer
_chem_comp.number_atoms_all	35
_chem_comp.number_atoms_nh	18
_chem_comp.desc_level	?
#
data_comp_VIB
#
loop_
_chem_comp_atom.comp_id
_chem_comp_atom.atom_id
_chem_comp_atom.type_symbol
_chem_comp_atom.type_energy
_chem_comp_atom.partial_charge
_chem_comp_atom.x
_chem_comp_atom.y
_chem_comp_atom.z
VIB	CM2	C	CH3	-0.0964999999999988	7.1840	69.6540	25.1800	
VIB	HM21	H	HCH3	0.0800000000000012	6.2061	69.7652	25.6484	
VIB	HM22	H	HCH3	0.0800000000000012	7.9120	70.2696	25.7084	
VIB	HM23	H	HCH3	0.0800000000000012	7.4914	68.6092	25.2242	
VIB	N4A	N	NT2	-0.9	4.5780	71.4180	21.3770	
VIB	H4A1	H	H	0.400000000000001	4.5020	71.7175	20.4154	
VIB	H4A2	H	H	0.400000000000001	3.7685	71.4466	21.9804	
VIB	CM4	C	CH3	-0.0589999999999988	6.4560	72.3450	16.8510	
VIB	HM41	H	HCH3	0.0800000000000012	6.1814	72.4522	15.8016	
VIB	HM42	H	HCH3	0.0800000000000012	7.5266	72.5146	16.9656	
VIB	HM43	H	HCH3	0.0800000000000012	5.9068	73.0742	17.4466	
VIB	O1	O	OH1	-0.679999999999999	5.8850	69.7960	12.8260	
VIB	HO1	H	HOH1	0.400000000000001	6.4902	69.2990	12.2707	
VIB	C7	C	CH2	0.120000000000001	6.1380	69.4270	14.1750	
VIB	HC71	H	HCH2	0.0800000000000012	7.1682	69.6674	14.4376	
VIB	HC72	H	HCH2	0.0800000000000012	5.9702	68.3578	14.3040	
VIB	C6	C	CH2	0.0200000000000012	5.1760	70.2160	15.0680	
VIB	HC61	H	HCH2	0.0800000000000012	4.1565	69.8695	14.8986	
VIB	HC62	H	HCH2	0.0800000000000012	5.2440	71.2768	14.8267	
VIB	C2	C	CR15	0.224000000000001	5.9810	69.3240	18.7580	
VIB	HC2	H	HCR5	0.150000000000001	6.1152	68.8666	19.7271	
VIB	S1	S	S2	-0.0799999999999989	5.2670	68.4520	17.3830	
VIB	C5	C	CR5	-0.139999999999999	5.5450	70.0050	16.5190	
VIB	C4	C	CR5	0.152000000000001	6.1110	70.9390	17.3250	
VIB	N3	N	NR5	-0.180999999999999	6.3190	70.5140	18.5200	
VIB	C7A	C	CH2	0.497500000000001	6.9170	71.3440	19.5880	
VIB	H7A1	H	HCH2	0.0800000000000012	6.3725	72.2881	19.5745	
VIB	H7A2	H	HCH2	0.0800000000000012	7.9512	71.5168	19.2900	
VIB	C4A	C	CR6	0.410000000000001	5.8140	70.9600	21.8770	
VIB	N3A	N	NRD6	-0.619999999999999	5.8980	70.5530	23.2190	
VIB	C2A	C	CR6	0.476500000000001	7.1050	70.0910	23.7500	
VIB	N1A	N	NRD6	-0.619999999999999	8.2450	70.0410	22.9310	
VIB	C6A	C	CR16	0.160000000000001	8.1760	70.4470	21.5840	
VIB	H6AC	H	HCR6	0.150000000000001	9.0585	70.4006	20.9631	
VIB	C5A	C	CR6	-0.143499999999999	6.9680	70.9110	21.0450	
#
#
loop_
_chem_comp_tree.comp_id
_chem_comp_tree.atom_id
_chem_comp_tree.atom_back
_chem_comp_tree.atom_forward
_chem_comp_tree.connect_type
VIB	CM2	?	HM21	START	
VIB	HM21	CM2	?	?	
VIB	HM22	CM2	?	?	
VIB	HM23	CM2	?	?	
VIB	C2A	CM2	N1A	?	
VIB	N1A	C2A	C6A	?	
VIB	C6A	N1A	H6AC	?	
VIB	H6AC	C6A	?	?	
VIB	C5A	C6A	C7A	?	
VIB	C7A	C5A	H7A1	?	
VIB	H7A1	C7A	?	?	
VIB	H7A2	C7A	?	?	
VIB	N3	C7A	C4	?	
VIB	C4	N3	CM4	?	
VIB	CM4	C4	HM41	?	
VIB	HM41	CM4	?	?	
VIB	HM42	CM4	?	?	
VIB	HM43	CM4	?	?	
VIB	C5	C4	C6	?	
VIB	C6	C5	HC61	?	
VIB	HC61	C6	?	?	
VIB	HC62	C6	?	?	
VIB	C7	C6	HC71	?	
VIB	HC71	C7	?	?	
VIB	HC72	C7	?	?	
VIB	O1	C7	HO1	?	
VIB	HO1	O1	?	?	
VIB	S1	C5	C2	?	
VIB	C2	S1	HC2	?	
VIB	HC2	C2	?	?	
VIB	C4A	C5A	N4A	?	
VIB	N4A	C4A	H4A1	?	
VIB	H4A1	N4A	?	?	
VIB	H4A2	N4A	?	?	
VIB	N3A	C4A	?	END	
VIB	C2	N3	?	ADD	
VIB	N3A	C2A	?	ADD	
#
#
loop_
_chem_comp_bond.comp_id
_chem_comp_bond.atom_id_1
_chem_comp_bond.atom_id_2
_chem_comp_bond.type
_chem_comp_bond.value_dist
_chem_comp_bond.value_dist_esd
VIB	HM21	CM2	single	1.094	0.020	
VIB	HM22	CM2	single	1.094	0.020	
VIB	HM23	CM2	single	1.094	0.020	
VIB	C2A	CM2	single	1.495	0.020	
VIB	N1A	C2A	aromatic	1.345	0.020	
VIB	C6A	N1A	aromatic	1.347	0.020	
VIB	H6AC	C6A	single	1.086	0.020	
VIB	C5A	C6A	aromatic	1.390	0.020	
VIB	C7A	C5A	single	1.508	0.020	
VIB	H7A1	C7A	single	1.094	0.020	
VIB	H7A2	C7A	single	1.098	0.020	
VIB	N3	C7A	single	1.472	0.020	
VIB	C4	N3	aromatic	1.392	0.020	
VIB	CM4	C4	single	1.481	0.020	
VIB	HM41	CM4	single	1.094	0.020	
VIB	HM42	CM4	single	1.095	0.020	
VIB	HM43	CM4	single	1.093	0.020	
VIB	C5	C4	aromatic	1.384	0.020	
VIB	C6	C5	single	1.496	0.020	
VIB	HC61	C6	single	1.098	0.020	
VIB	HC62	C6	single	1.097	0.020	
VIB	C7	C6	single	1.523	0.020	
VIB	HC71	C7	single	1.095	0.020	
VIB	HC72	C7	single	1.095	0.020	
VIB	O1	C7	single	1.421	0.020	
VIB	HO1	O1	single	0.972	0.020	
VIB	S1	C5	aromatic	1.718	0.020	
VIB	C2	S1	aromatic	1.706	0.020	
VIB	HC2	C2	single	1.081	0.020	
VIB	C4A	C5A	aromatic	1.395	0.020	
VIB	N4A	C4A	single	1.387	0.020	
VIB	H4A1	N4A	single	1.009	0.020	
VIB	H4A2	N4A	single	1.011	0.020	
VIB	N3A	C4A	aromatic	1.357	0.020	
VIB	C2	N3	aromatic	1.323	0.020	
VIB	N3A	C2A	aromatic	1.351	0.020	
#
#
loop_
_chem_comp_angle.comp_id
_chem_comp_angle.atom_id_1
_chem_comp_angle.atom_id_2
_chem_comp_angle.atom_id_3
_chem_comp_angle.value_angle
_chem_comp_angle.value_angle_esd
VIB	HM21	CM2	HM22	108.18	3.000	
VIB	HM21	CM2	HM23	108.81	3.000	
VIB	HM21	CM2	C2A	110.64	3.000	
VIB	HM22	CM2	HM23	108.80	3.000	
VIB	HM22	CM2	C2A	110.67	3.000	
VIB	HM23	CM2	C2A	109.69	3.000	
VIB	H4A1	N4A	H4A2	119.13	3.000	
VIB	H4A1	N4A	C4A	121.84	3.000	
VIB	H4A2	N4A	C4A	119.03	3.000	
VIB	HM41	CM4	HM42	106.93	3.000	
VIB	HM41	CM4	HM43	107.20	3.000	
VIB	HM41	CM4	C4	111.51	3.000	
VIB	HM42	CM4	HM43	109.07	3.000	
VIB	HM42	CM4	C4	110.82	3.000	
VIB	HM43	CM4	C4	111.14	3.000	
VIB	HO1	O1	C7	107.05	3.000	
VIB	HC71	C7	HC72	108.51	3.000	
VIB	HC71	C7	C6	111.25	3.000	
VIB	HC72	C7	C6	111.18	3.000	
VIB	O1	C7	HC71	108.49	3.000	
VIB	O1	C7	HC72	108.51	3.000	
VIB	O1	C7	C6	108.83	3.000	
VIB	HC61	C6	HC62	104.76	3.000	
VIB	HC61	C6	C5	110.96	3.000	
VIB	HC62	C6	C5	109.92	3.000	
VIB	C7	C6	HC61	109.50	3.000	
VIB	C7	C6	HC62	109.55	3.000	
VIB	C7	C6	C5	111.92	3.000	
VIB	HC2	C2	N3	124.60	3.000	
VIB	HC2	C2	S1	123.63	3.000	
VIB	S1	C2	N3	111.77	3.000	
VIB	C2	S1	C5	91.76	3.000	
VIB	C6	C5	C4	129.74	3.000	
VIB	C6	C5	S1	120.25	3.000	
VIB	S1	C5	C4	110.01	3.000	
VIB	CM4	C4	C5	128.11	3.000	
VIB	CM4	C4	N3	119.78	3.000	
VIB	C5	C4	N3	112.10	3.000	
VIB	C4	N3	C7A	124.44	3.000	
VIB	C2	N3	C7A	121.21	3.000	
VIB	C2	N3	C4	114.21	3.000	
VIB	H7A1	C7A	H7A2	106.33	3.000	
VIB	H7A1	C7A	C5A	108.07	3.000	
VIB	H7A2	C7A	C5A	111.09	3.000	
VIB	N3	C7A	H7A1	111.83	3.000	
VIB	N3	C7A	H7A2	107.12	3.000	
VIB	N3	C7A	C5A	112.26	3.000	
VIB	N4A	C4A	C5A	121.27	3.000	
VIB	N4A	C4A	N3A	117.48	3.000	
VIB	N3A	C4A	C5A	121.25	3.000	
VIB	C4A	N3A	C2A	117.82	3.000	
VIB	CM2	C2A	N1A	117.40	3.000	
VIB	CM2	C2A	N3A	117.25	3.000	
VIB	N3A	C2A	N1A	125.32	3.000	
VIB	C2A	N1A	C6A	115.32	3.000	
VIB	H6AC	C6A	C5A	121.11	3.000	
VIB	N1A	C6A	H6AC	114.30	3.000	
VIB	N1A	C6A	C5A	124.59	3.000	
VIB	C7A	C5A	C6A	119.77	3.000	
VIB	C7A	C5A	C4A	124.53	3.000	
VIB	C4A	C5A	C6A	115.70	3.000	
#
#
loop_
_chem_comp_tor.comp_id
_chem_comp_tor.id
_chem_comp_tor.atom_id_1
_chem_comp_tor.atom_id_2
_chem_comp_tor.atom_id_3
_chem_comp_tor.atom_id_4
_chem_comp_tor.value_angle
_chem_comp_tor.value_angle_esd
_chem_comp_tor.period
VIB	Var_1	HM21	CM2	C2A	N1A	150.52	0.0	0	
VIB	Var_2	H4A1	N4A	C4A	C5A	-0.46	0.0	0	
VIB	Var_3	HM41	CM4	C4	C5	-4.55	0.0	0	
VIB	Var_4	HO1	O1	C7	HC71	58.82	0.0	0	
VIB	Var_5	HC71	C7	C6	HC61	176.64	0.0	0	
VIB	Var_6	HC61	C6	C5	C4	-152.19	0.0	0	
VIB	CONST_1	HC2	C2	N3	C7A	0.70	20.0	1	
VIB	CONST_2	HC2	C2	S1	C5	-178.20	20.0	3	
VIB	CONST_3	C2	S1	C5	C4	-0.30	20.0	3	
VIB	CONST_4	C6	C5	C4	N3	178.84	20.0	1	
VIB	CONST_5	CM4	C4	N3	C7A	0.43	20.0	1	
VIB	Var_7	C4	N3	C7A	H7A1	11.12	0.0	0	
VIB	Var_8	H7A1	C7A	C5A	C6A	-123.15	0.0	0	
VIB	CONST_6	N4A	C4A	C5A	C6A	179.52	20.0	1	
VIB	CONST_7	N4A	C4A	N3A	C2A	-179.31	20.0	1	
VIB	CONST_8	C4A	N3A	C2A	N1A	-0.80	20.0	1	
VIB	CONST_9	CM2	C2A	N1A	C6A	178.54	20.0	1	
VIB	CONST_10	C2A	N1A	C6A	H6AC	179.84	20.0	1	
#
#
loop_
_chem_comp_plane_atom.comp_id
_chem_comp_plane_atom.plane_id
_chem_comp_plane_atom.atom_id
_chem_comp_plane_atom.dist_esd
VIB	plan-1	C2	0.020	
VIB	plan-1	S1	0.020	
VIB	plan-1	N3	0.020	
VIB	plan-1	C7A	0.020	
VIB	plan-2	C2	0.020	
VIB	plan-2	S1	0.020	
VIB	plan-2	C5	0.020	
VIB	plan-2	C4	0.020	
VIB	plan-3	CM4	0.020	
VIB	plan-3	C5	0.020	
VIB	plan-3	C4	0.020	
VIB	plan-3	N3	0.020	
VIB	plan-3	C7A	0.020	
VIB	plan-4	N4A	0.020	
VIB	plan-4	C7A	0.020	
VIB	plan-4	C4A	0.020	
VIB	plan-4	N3A	0.020	
VIB	plan-4	C2A	0.020	
VIB	plan-4	N1A	0.020	
VIB	plan-4	C6A	0.020	
VIB	plan-4	C5A	0.020	
#
