# Supplementary material for: High-throughput quantum-mechanics/molecular-mechanics (ONIOM) macromolecular crystallographic refinement with PHENIX/DivCon: the impact of mixed Hamiltonian methods on ligand and protein structure
Source: Acta Crystallogr D Struct Biol. 2018 Oct 29;74(Pt 11):1063–77. doi: 10.1107/S2059798318012913 (PMC6213575; doi:10.1107/S2059798318012913)
Supplement: Supplementary file 2 [file d-74-01063-sup2.gz › results_ONIOM/1J3J-H_refine_001.pdb]

REMARK Date 2017-01-12 Time 10:10:12 EST -0500 (1484233812.44 s)
REMARK PHENIX refinement
REMARK 
REMARK ****************** INPUT FILES AND LABELS ******************************
REMARK Reflections:
REMARK   file name      : 1J3J.sf
REMARK   labels         : ['r1j3jsf,wavelength_id=1,_refln.F_meas_au,_refln.F_meas_sigma_au']
REMARK R-free flags:
REMARK   file name      : 1J3J.sf
REMARK   label          : r1j3jsf,wavelength_id=1,_refln.status
REMARK   test_flag_value: 0
REMARK Model file name(s): 
REMARK   /scratch/oleg/2711232.gondor.quantumbioinc.com/1J3J-H.pdb
REMARK 
REMARK ******************** REFINEMENT SUMMARY: QUICK FACTS *******************
REMARK Start: r_work = 0.1890 r_free = 0.2232 bonds = 0.058 angles = 2.728
REMARK Final: r_work = 0.1772 r_free = 0.2155 bonds = 0.055 angles = 2.610
REMARK ************************************************************************
REMARK 
REMARK ****************** REFINEMENT STATISTICS STEP BY STEP ******************
REMARK leading digit, like 1_, means number of macro-cycle                     
REMARK 0    : statistics at the very beginning when nothing is done yet        
REMARK 1_bss: bulk solvent correction and/or (anisotropic) scaling             
REMARK 1_xyz: refinement of coordinates                                        
REMARK 1_adp: refinement of ADPs (Atomic Displacement Parameters)              
REMARK 1_occ: refinement of occupancies                                        
REMARK ------------------------------------------------------------------------
REMARK  stage       r-work r-free bonds angles b_min b_max b_ave n_water shift
REMARK       0    : 0.2823 0.3125 0.058  2.73   5.7  94.0  39.6 2199      0.000
REMARK       1_bss: 0.1890 0.2232 0.058  2.73   7.6  95.9  41.4 2199      0.000
REMARK 1_settarget: 0.1890 0.2232 0.058  2.73   7.6  95.9  41.4 2199      0.000
REMARK       1_nqh: 0.1891 0.2234 0.058  2.73   7.6  95.9  41.4 2199      0.003
REMARK    1_weight: 0.1891 0.2234 0.058  2.73   7.6  95.9  41.4 2199      0.003
REMARK    1_checkH: 0.1895 0.2239 0.058  2.73   7.6  95.9  41.4 2199      0.429
REMARK    1_xyzrec: 0.1907 0.2216 0.055  2.69   7.6  95.9  41.4 2199      0.511
REMARK    1_checkH: 0.1907 0.2215 0.055  2.69   7.6  95.9  41.4 2199      0.511
REMARK       1_adp: 0.1831 0.2190 0.055  2.69  13.4 113.0  42.1 2199      0.511
REMARK   1_regHadp: 0.1821 0.2187 0.055  2.69  13.4 113.0  42.1 2199      0.511
REMARK       2_bss: 0.1819 0.2188 0.055  2.69  13.5 113.1  42.3 2199      0.511
REMARK 2_settarget: 0.1819 0.2188 0.055  2.69  13.5 113.1  42.3 2199      0.511
REMARK 2_updatecdl: 0.1819 0.2188 0.055  2.69  13.5 113.1  42.3 2199      0.511
REMARK       2_nqh: 0.1820 0.2189 0.055  2.69  13.5 113.1  42.3 2199      0.514
REMARK    2_weight: 0.1820 0.2189 0.055  2.69  13.5 113.1  42.3 2199      0.514
REMARK    2_checkH: 0.1820 0.2188 0.055  2.69  13.5 113.1  42.3 2199      0.514
REMARK    2_xyzrec: 0.1809 0.2175 0.055  2.59  13.5 113.1  42.3 2199      0.530
REMARK    2_checkH: 0.1809 0.2175 0.055  2.59  13.5 113.1  42.3 2199      0.530
REMARK       2_adp: 0.1776 0.2161 0.055  2.59  11.4 117.9  42.1 2199      0.530
REMARK   2_regHadp: 0.1778 0.2161 0.055  2.59  11.4 117.9  42.1 2199      0.530
REMARK       3_bss: 0.1776 0.2157 0.055  2.59  11.4 117.9  42.1 2199      0.530
REMARK 3_settarget: 0.1776 0.2157 0.055  2.59  11.4 117.9  42.1 2199      0.530
REMARK 3_updatecdl: 0.1776 0.2157 0.055  2.59  11.4 117.9  42.1 2199      0.530
REMARK       3_nqh: 0.1776 0.2157 0.055  2.59  11.4 117.9  42.1 2199      0.530
REMARK    3_weight: 0.1776 0.2157 0.055  2.59  11.4 117.9  42.1 2199      0.530
REMARK    3_checkH: 0.1776 0.2157 0.055  2.59  11.4 117.9  42.1 2199      0.530
REMARK    3_xyzrec: 0.1772 0.2156 0.055  2.61  11.4 117.9  42.1 2199      0.537
REMARK    3_checkH: 0.1772 0.2156 0.055  2.61  11.4 117.9  42.1 2199      0.537
REMARK       3_adp: 0.1772 0.2156 0.055  2.61  11.4 117.9  42.1 2199      0.537
REMARK   3_regHadp: 0.1772 0.2156 0.055  2.61  11.4 117.9  42.1 2199      0.537
REMARK         end: 0.1772 0.2155 0.055  2.61  11.4 117.9  42.1 2199      0.537
REMARK ------------------------------------------------------------------------
REMARK MODEL CONTENT.
REMARK  ELEMENT        ATOM RECORD COUNT   OCCUPANCY SUM
REMARK        C                     5929         5929.00
REMARK       Cl                        2            2.00
REMARK        H                    10546        10546.00
REMARK        O                     2289         2289.00
REMARK        N                     1526         1526.00
REMARK        P                        8            8.00
REMARK        S                       54           54.00
REMARK      O1-                      153          153.00
REMARK    TOTAL                    20507        20507.00
REMARK -----------------------------------------------------------------------
REMARK r_free_flags.md5.hexdigest e85a1824a49a94028197becae35062ed
REMARK 
REMARK IF THIS FILE IS FOR PDB DEPOSITION: REMOVE ALL FROM THIS LINE UP.
REMARK   3
REMARK   3 REFINEMENT.
REMARK   3   PROGRAM     : PHENIX (1.11.1_2575: ???)
REMARK   3   AUTHORS     : Adams,Afonine,Bunkoczi,Burnley,Chen,Dar,Davis,
REMARK   3               : Draizen,Echols,Gildea,Gros,Grosse-Kunstleve,Headd,
REMARK   3               : Hintze,Hung,Ioerger,Liebschner,McCoy,McKee,Moriarty,
REMARK   3               : Oeffner,Poon,Read,Richardson,Richardson,Sacchettini,
REMARK   3               : Sauter,Sobolev,Storoni,Terwilliger,Williams,Zwart
REMARK   3
REMARK   3  REFINEMENT TARGET : ML
REMARK   3  
REMARK   3  DATA USED IN REFINEMENT.
REMARK   3   RESOLUTION RANGE HIGH (ANGSTROMS) : 2.300   
REMARK   3   RESOLUTION RANGE LOW  (ANGSTROMS) : 23.829  
REMARK   3   MIN(FOBS/SIGMA_FOBS)              : 1.00  
REMARK   3   COMPLETENESS FOR RANGE        (%) : 94.38 
REMARK   3   NUMBER OF REFLECTIONS             : 61131     
REMARK   3   NUMBER OF REFLECTIONS (NON-ANOMALOUS) : 61131     
REMARK   3  
REMARK   3  FIT TO DATA USED IN REFINEMENT.
REMARK   3   R VALUE     (WORKING + TEST SET) : 0.1791
REMARK   3   R VALUE            (WORKING SET) : 0.1772
REMARK   3   FREE R VALUE                     : 0.2155
REMARK   3   FREE R VALUE TEST SET SIZE   (%) : 5.05  
REMARK   3   FREE R VALUE TEST SET COUNT      : 3087      
REMARK   3  
REMARK   3  FIT TO DATA USED IN REFINEMENT (IN BINS).
REMARK   3   BIN  RESOLUTION RANGE  COMPL.    NWORK NFREE   RWORK  RFREE  CCWORK CCFREE
REMARK   3     1 23.8301 -  6.4047    0.97     2913   161  0.1894 0.1797   0.922  0.929
REMARK   3     2  6.4047 -  5.1000    0.99     2863   145  0.1931 0.2382   0.901  0.876
REMARK   3     3  5.1000 -  4.4601    0.99     2842   143  0.1501 0.1808   0.942  0.919
REMARK   3     4  4.4601 -  4.0545    1.00     2835   128  0.1432 0.1805   0.947  0.928
REMARK   3     5  4.0545 -  3.7651    0.99     2772   149  0.1547 0.1972   0.938  0.905
REMARK   3     6  3.7651 -  3.5438    0.99     2801   138  0.1595 0.1778   0.935  0.910
REMARK   3     7  3.5438 -  3.3669    0.99     2752   156  0.1594 0.2036   0.931  0.907
REMARK   3     8  3.3669 -  3.2207    0.98     2752   159  0.1664 0.1899   0.924  0.884
REMARK   3     9  3.2207 -  3.0970    0.97     2689   148  0.1787 0.2247   0.916  0.891
REMARK   3    10  3.0970 -  2.9903    0.97     2725   132  0.1841 0.2673   0.904  0.826
REMARK   3    11  2.9903 -  2.8970    0.96     2678   138  0.1882 0.2527   0.905  0.789
REMARK   3    12  2.8970 -  2.8143    0.96     2644   146  0.1915 0.2497   0.901  0.802
REMARK   3    13  2.8143 -  2.7403    0.96     2650   144  0.2035 0.2117   0.892  0.863
REMARK   3    14  2.7403 -  2.6735    0.95     2610   130  0.1976 0.2475   0.896  0.829
REMARK   3    15  2.6735 -  2.6128    0.94     2631   130  0.2021 0.2557   0.880  0.803
REMARK   3    16  2.6128 -  2.5573    0.93     2533   126  0.2012 0.2604   0.875  0.783
REMARK   3    17  2.5573 -  2.5062    0.91     2526   154  0.2042 0.2645   0.874  0.812
REMARK   3    18  2.5062 -  2.4590    0.90     2491   112  0.2041 0.2742   0.865  0.782
REMARK   3    19  2.4590 -  2.4151    0.89     2470   131  0.2072 0.2670   0.864  0.757
REMARK   3    20  2.4151 -  2.3742    0.86     2316   148  0.2068 0.2311   0.853  0.821
REMARK   3    21  2.3742 -  2.3359    0.84     2315   122  0.2185 0.2376   0.833  0.798
REMARK   3    22  2.3359 -  2.3000    0.81     2236   147  0.2265 0.2783   0.829  0.757
REMARK   3  
REMARK   3  BULK SOLVENT MODELLING.
REMARK   3   METHOD USED        : FLAT BULK SOLVENT MODEL
REMARK   3   SOLVENT RADIUS     : 1.11    
REMARK   3   SHRINKAGE RADIUS   : 0.90    
REMARK   3   GRID STEP FACTOR   : 4.00    
REMARK   3  
REMARK   3  ERROR ESTIMATES.
REMARK   3   COORDINATE ERROR (MAXIMUM-LIKELIHOOD BASED)     : 0.24    
REMARK   3   PHASE ERROR (DEGREES, MAXIMUM-LIKELIHOOD BASED) : 19.49   
REMARK   3  
REMARK   3  STRUCTURE FACTORS CALCULATION ALGORITHM : FFT
REMARK   3  
REMARK   3  RESTRAINTS LIBRARY
REMARK   3    GEOSTD + MON.LIB. + CDL v1.2
REMARK   3  
REMARK   3  DEVIATIONS FROM IDEAL VALUES.
REMARK   3                 RMSD     MAX  COUNT
REMARK   3   BOND      :  0.055   3.073   9450
REMARK   3   ANGLE     :  2.610  92.329  12783
REMARK   3   CHIRALITY :  0.108   0.835   1362
REMARK   3   PLANARITY :  0.017   0.399   1615
REMARK   3   DIHEDRAL  : 11.943 172.304   5607
REMARK   3   MIN NONBONDED DISTANCE : 1.394 
REMARK   3  
REMARK   3  MOLPROBITY STATISTICS.
REMARK   3   ALL-ATOM CLASHSCORE : 1.70
REMARK   3   RAMACHANDRAN PLOT:
REMARK   3     OUTLIERS : 0.46  %
REMARK   3     ALLOWED  : 5.01  %
REMARK   3     FAVORED  : 94.52 %
REMARK   3   ROTAMER OUTLIERS : 1.97 %
REMARK   3   CBETA DEVIATIONS : 1
REMARK   3   PEPTIDE PLANE:
REMARK   3     CIS-PROLINE     : 2
REMARK   3     CIS-GENERAL     : 2
REMARK   3     TWISTED PROLINE : 0
REMARK   3     TWISTED GENERAL : 1
REMARK   3  
REMARK   3  ATOMIC DISPLACEMENT PARAMETERS.
REMARK   3   WILSON B : 28.49
REMARK   3   RMS(B_ISO_OR_EQUIVALENT_BONDED) : 4.67
REMARK   3   ATOMS          NUMBER OF ATOMS
REMARK   3                    ISO.  ANISO. 
REMARK   3    ALL         :  20507       0
REMARK   3    ALL (NO H)  :   9961       0
REMARK   3    SOLVENT     :    733       0
REMARK   3    NON-SOLVENT :   9228       0
REMARK   3    HYDROGENS   :  10546       0
REMARK   3
REMARK   3
REMARK   3   OTHER REFINEMENT REMARKS:
REMARK   3   XRAY REFINEMENT USING QUANTUM MECHANICAL FUNCTIONAL
REMARK   3   PROGRAM      :QuantumBio DivCon 6 build-7.1.1-b4015.17
REMARK   3   AUTHORS      :BORBULEVYCH O.Y., PLUMLEY J., 
REMARK   3                :MARTIN, R.I., WESTERHOFF L.M. 
REMARK   3
REMARK   3   REFERENCE     :BORBULEVYCH O.Y., PLUMLEY J.A.,
REMARK   3                 :MARTIN, R.I., MERZ, K.M.,  WESTERHOFF L.M.
REMARK   3                 :ACTA CRYSTLLOGRAPHICA SECTION D, 2014, 
REMARK   3                 :V. D70, pp. 1233-1247
REMARK   3   QM METHOD(HAMILTONIAN): PM6 AMBERFF14
REMARK   3   REGION QM REFINEMENT: 
REMARK   3      MAIN/BUFFER QM REGION RADII (A): 3.0 / 0.0
REMARK   3      LIGAND / STRAIN ENERGY: CP6_A_609 / 30.44 KCAL/MOLE
REMARK   3      LIGAND / STRAIN ENERGY: CP6_B_709 / 1.07 KCAL/MOLE
REMARK   3
HELIX    1   1 VAL A    5  VAL A    8  1               Generated by MOE    4
HELIX    2   2 ASN A   34  THR A   36  5               Generated by MOE    3
HELIX    3   3 SER A   52  THR A   63  1               Generated by MOE   12
HELIX    4   4 GLU A   67  LYS A   69  5               Generated by MOE    3
HELIX    5   5 TYR A   70  TYR A   80  1               Generated by MOE   11
HELIX    6   6 ARG A  106  SER A  111  1               Generated by MOE    6
HELIX    7   7 LYS A  114  PHE A  116  5               Generated by MOE    3
HELIX    8   8 LYS A  133  ASP A  135  5               Generated by MOE    3
HELIX    9   9 VAL A  146  LEU A  153  1               Generated by MOE    8
HELIX   10  10 SER A  167  GLU A  175  1               Generated by MOE    9
HELIX   11  11 VAL B    5  PHE B    9  1               Generated by MOE    5
HELIX   12  12 ASN B   34  THR B   36  5               Generated by MOE    3
HELIX   13  13 SER B   52  THR B   63  1               Generated by MOE   12
HELIX   14  14 GLU B   67  LYS B   69  5               Generated by MOE    3
HELIX   15  15 GLU B   71  TYR B   80  1               Generated by MOE   10
HELIX   16  16 ARG B  106  SER B  111  1               Generated by MOE    6
HELIX   17  17 LYS B  133  ASP B  135  5               Generated by MOE    3
HELIX   18  18 VAL B  146  LYS B  155  1               Generated by MOE   10
HELIX   19  19 SER B  167  GLU B  175  1               Generated by MOE    9
HELIX   20  20 GLU C  285  PHE C  293  1               Generated by MOE    9
HELIX   21  21 LYS C  304  ILE C  307  1               Generated by MOE    4
HELIX   22  22 PRO C  309  PHE C  312  5               Generated by MOE    4
HELIX   23  23 GLN C  313  SER C  317  1               Generated by MOE    5
HELIX   24  24 GLU C  325  ASN C  338  1               Generated by MOE   14
HELIX   25  25 ARG C  377  ARG C  388  1               Generated by MOE   12
HELIX   26  26 GLY C  393  LEU C  397  1               Generated by MOE    5
HELIX   27  27 ALA C  406  GLY C  408  5               Generated by MOE    3
HELIX   28  28 ARG C  410  ASN C  415  1               Generated by MOE    6
HELIX   29  29 TYR C  430  HIS C  436  1               Generated by MOE    7
HELIX   30  30 GLN C  455  ASN C  465  1               Generated by MOE   11
HELIX   31  31 VAL C  479  GLN C  484  5               Generated by MOE    6
HELIX   32  32 GLY C  517  VAL C  535  1               Generated by MOE   19
HELIX   33  33 ASN C  554  HIS C  556  5               Generated by MOE    3
HELIX   34  34 ILE C  557  LEU C  564  1               Generated by MOE    8
HELIX   35  35 ILE C  583  ASP C  585  5               Generated by MOE    3
HELIX   36  36 ILE C  588  ASP C  590  5               Generated by MOE    3
HELIX   37  37 GLU D  285  PHE D  293  1               Generated by MOE    9
HELIX   38  38 LYS D  304  ILE D  307  1               Generated by MOE    4
HELIX   39  39 GLU D  325  ASN D  338  1               Generated by MOE   14
HELIX   40  40 ARG D  377  ARG D  388  1               Generated by MOE   12
HELIX   41  41 GLY D  393  LEU D  397  1               Generated by MOE    5
HELIX   42  42 ALA D  406  GLY D  408  5               Generated by MOE    3
HELIX   43  43 ARG D  410  ASN D  415  1               Generated by MOE    6
HELIX   44  44 TYR D  430  HIS D  436  1               Generated by MOE    7
HELIX   45  45 GLN D  455  ASN D  465  1               Generated by MOE   11
HELIX   46  46 LEU D  482  GLN D  484  5               Generated by MOE    3
HELIX   47  47 GLY D  517  VAL D  535  1               Generated by MOE   19
HELIX   48  48 ASN D  554  HIS D  556  5               Generated by MOE    3
HELIX   49  49 ILE D  557  LEU D  564  1               Generated by MOE    8
HELIX   50  50 ILE D  583  ASP D  585  5               Generated by MOE    3
HELIX   51  51 ILE D  588  ASP D  590  5               Generated by MOE    3
SHEET    1       ILE A  11  CYS A  17                  Generated by MOE
SHEET    2       CYS A  18  CYS A  18                  Generated by MOE
SHEET    3       LYS A  19  VAL A  20                  Generated by MOE
SHEET    4       PHE A  37  GLY A  41                  Generated by MOE
SHEET    5       ASN A 100  GLY A 105                  Generated by MOE
SHEET    6       ARG A 122  LEU A 127                  Generated by MOE
SHEET    7       TYR A 141  ILE A 143                  Generated by MOE
SHEET    8       CYS A 161  ILE A 163                  Generated by MOE
SHEET    9       LYS A 181  LYS A 181                  Generated by MOE
SHEET   10       ILE A 182  ARG A 186                  Generated by MOE
SHEET   11       ILE A 187  SER A 189                  Generated by MOE
SHEET   12       THR A 190  TYR A 191                  Generated by MOE
SHEET   13       VAL A 195  PHE A 196                  Generated by MOE
SHEET   14       TYR A 205  ILE A 208                  Generated by MOE
SHEET   15       SER A 209  VAL A 210                  Generated by MOE
SHEET   16       TYR A 214  THR A 215                  Generated by MOE
SHEET   17       THR A 220  LYS A 228                  Generated by MOE
SHEET   18       ILE B  11  CYS B  17                  Generated by MOE
SHEET   19       CYS B  18  CYS B  18                  Generated by MOE
SHEET   20       LYS B  19  VAL B  20                  Generated by MOE
SHEET   21       PHE B  37  GLY B  41                  Generated by MOE
SHEET   22       GLN B  99  GLY B 105                  Generated by MOE
SHEET   23       ARG B 122  LEU B 127                  Generated by MOE
SHEET   24       ILE B 142  ILE B 143                  Generated by MOE
SHEET   25       TYR B 158  TYR B 158                  Generated by MOE
SHEET   26       TYR B 159  LYS B 160                  Generated by MOE
SHEET   27       CYS B 161  ILE B 163                  Generated by MOE
SHEET   28       LYS B 181  LYS B 181                  Generated by MOE
SHEET   29       ILE B 182  ARG B 186                  Generated by MOE
SHEET   30       ILE B 187  SER B 189                  Generated by MOE
SHEET   31       THR B 190  TYR B 191                  Generated by MOE
SHEET   32       VAL B 195  PHE B 196                  Generated by MOE
SHEET   33       TYR B 205  ILE B 208                  Generated by MOE
SHEET   34       SER B 209  VAL B 210                  Generated by MOE
SHEET   35       TYR B 214  THR B 215                  Generated by MOE
SHEET   36       THR B 220  LYS B 228                  Generated by MOE
SHEET   37       TYR C 320  LYS C 321                  Generated by MOE
SHEET   38       ASN C 340  GLN C 342                  Generated by MOE
SHEET   39       VAL C 350  ASP C 361                  Generated by MOE
SHEET   40       LEU C 473  CYS C 475                  Generated by MOE
SHEET   41       HIS C 491  PHE C 499                  Generated by MOE
SHEET   42       LYS C 502  LEU C 503                  Generated by MOE
SHEET   43       SER C 504  SER C 504                  Generated by MOE
SHEET   44       CYS C 505  GLN C 509                  Generated by MOE
SHEET   45       ARG C 510  ARG C 510                  Generated by MOE
SHEET   46       SER C 511  ASP C 513                  Generated by MOE
SHEET   47       GLN C 539  PRO C 540                  Generated by MOE
SHEET   48       ALA C 541  GLN C 542                  Generated by MOE
SHEET   49       PHE C 543  LEU C 547                  Generated by MOE
SHEET   50       GLY C 548  GLY C 548                  Generated by MOE
SHEET   51       ASN C 549  HIS C 551                  Generated by MOE
SHEET   52       VAL C 552  TYR C 553                  Generated by MOE
SHEET   53       THR C 573  LEU C 576                  Generated by MOE
SHEET   54       PHE C 591  GLN C 594                  Generated by MOE
SHEET   55       TYR D 320  LYS D 321                  Generated by MOE
SHEET   56       ASN D 340  SER D 343                  Generated by MOE
SHEET   57       GLY D 349  ASP D 361                  Generated by MOE
SHEET   58       LEU D 473  CYS D 475                  Generated by MOE
SHEET   59       HIS D 491  PHE D 499                  Generated by MOE
SHEET   60       LYS D 502  LEU D 503                  Generated by MOE
SHEET   61       SER D 504  SER D 504                  Generated by MOE
SHEET   62       CYS D 505  GLN D 509                  Generated by MOE
SHEET   63       ARG D 510  ARG D 510                  Generated by MOE
SHEET   64       SER D 511  ASP D 513                  Generated by MOE
SHEET   65       GLN D 539  PRO D 540                  Generated by MOE
SHEET   66       ALA D 541  GLN D 542                  Generated by MOE
SHEET   67       PHE D 543  LEU D 547                  Generated by MOE
SHEET   68       GLY D 548  GLY D 548                  Generated by MOE
SHEET   69       ASN D 549  HIS D 551                  Generated by MOE
SHEET   70       VAL D 552  TYR D 553                  Generated by MOE
SHEET   71       THR D 573  LEU D 576                  Generated by MOE
SHEET   72       PHE D 591  GLN D 594                  Generated by MOE
CRYST1   56.343  154.999  164.001  90.00  90.00  90.00 P 21 21 21
SCALE1      0.017748  0.000000  0.000000        0.00000
SCALE2      0.000000  0.006452  0.000000        0.00000
SCALE3      0.000000  0.000000  0.006098        0.00000
ATOM      1  N   MET A   1      45.827 -25.064  52.728  1.00 97.37           N
ATOM      2  CA  MET A   1      45.485 -23.646  52.985  1.00 99.54           C
ATOM      3  C   MET A   1      45.244 -23.342  54.474  1.00100.36           C
ATOM      4  O   MET A   1      44.611 -24.124  55.183  1.00103.19           O
ATOM      5  CB  MET A   1      44.297 -23.171  52.126  1.00 97.98           C
ATOM      6  CG  MET A   1      43.188 -24.211  51.898  1.00 98.29           C
ATOM      7  SD  MET A   1      41.536 -23.503  51.635  1.00110.35           S
ATOM      8  CE  MET A   1      41.873 -22.341  50.286  1.00 94.73           C
ATOM      9  H1  MET A   1      45.993 -25.208  51.742  1.00116.84           H
ATOM     10  H2  MET A   1      45.063 -25.654  53.031  1.00116.84           H
ATOM     11  HA  MET A   1      46.342 -23.045  52.680  1.00119.45           H
ATOM     12  HB2 MET A   1      44.669 -22.829  51.160  1.00117.58           H
ATOM     13  HB3 MET A   1      43.849 -22.307  52.622  1.00117.58           H
ATOM     14  HG2 MET A   1      43.117 -24.851  52.779  1.00117.94           H
ATOM     15  HG3 MET A   1      43.451 -24.839  51.045  1.00117.94           H
ATOM     16  HE1 MET A   1      42.584 -21.587  50.622  1.00113.68           H
ATOM     17  HE2 MET A   1      42.282 -22.877  49.430  1.00113.68           H
ATOM     18  HE3 MET A   1      40.944 -21.848  50.000  1.00113.68           H
ATOM     19  N   MET A   2      45.743 -22.174  54.906  1.00 96.07           N
ATOM     20  CA  MET A   2      45.605 -21.622  56.255  1.00 96.24           C
ATOM     21  C   MET A   2      44.463 -20.586  56.289  1.00 98.28           C
ATOM     22  O   MET A   2      44.574 -19.470  55.786  1.00 99.81           O
ATOM     23  CB  MET A   2      46.967 -21.073  56.723  1.00 99.15           C
ATOM     24  CG  MET A   2      47.555 -19.952  55.840  1.00101.24           C
ATOM     25  SD  MET A   2      49.157 -19.294  56.362  1.00108.50           S
ATOM     26  CE  MET A   2      50.202 -20.722  55.997  1.00 91.78           C
ATOM     27  H   MET A   2      46.238 -21.598  54.243  1.00115.29           H
ATOM     28  HA  MET A   2      45.344 -22.440  56.929  1.00115.49           H
ATOM     29  HB2 MET A   2      46.861 -20.706  57.744  1.00118.98           H
ATOM     30  HB3 MET A   2      47.668 -21.909  56.742  1.00118.98           H
ATOM     31  HG2 MET A   2      47.655 -20.318  54.818  1.00121.49           H
ATOM     32  HG3 MET A   2      46.878 -19.102  55.822  1.00121.49           H
ATOM     33  HE1 MET A   2      51.239 -20.471  56.222  1.00110.14           H
ATOM     34  HE2 MET A   2      49.893 -21.563  56.617  1.00110.14           H
ATOM     35  HE3 MET A   2      50.101 -20.979  54.942  1.00110.14           H
ATOM     36  N   GLU A   3      43.324 -20.999  56.840  1.00 96.66           N
ATOM     37  CA  GLU A   3      42.056 -20.283  56.743  1.00 95.30           C
ATOM     38  C   GLU A   3      42.088 -19.100  57.726  1.00 92.99           C
ATOM     39  O   GLU A   3      42.176 -19.292  58.941  1.00 91.31           O
ATOM     40  CB  GLU A   3      40.874 -21.257  56.987  1.00 90.05           C
ATOM     41  CG  GLU A   3      41.062 -22.634  56.287  1.00 95.53           C
ATOM     42  CD  GLU A   3      40.163 -23.813  56.674  1.00 97.35           C
ATOM     43  OE1 GLU A   3      39.432 -23.740  57.679  1.00 93.90           O
ATOM     44  OE2 GLU A   3      40.260 -24.823  55.944  1.00104.08           O1-
ATOM     45  H   GLU A   3      43.271 -21.950  57.168  1.00115.99           H
ATOM     46  HA  GLU A   3      41.951 -19.899  55.726  1.00114.36           H
ATOM     47  HB2 GLU A   3      40.720 -21.382  58.056  1.00108.06           H
ATOM     48  HB3 GLU A   3      39.977 -20.791  56.572  1.00108.06           H
ATOM     49  HG2 GLU A   3      41.037 -22.506  55.205  1.00114.63           H
ATOM     50  HG3 GLU A   3      42.056 -23.032  56.476  1.00114.63           H
ATOM     51  N   GLN A   4      42.050 -17.873  57.185  1.00 87.22           N
ATOM     52  CA  GLN A   4      42.090 -16.644  57.968  1.00 87.82           C
ATOM     53  C   GLN A   4      40.652 -16.272  58.339  1.00 79.17           C
ATOM     54  O   GLN A   4      39.754 -16.354  57.501  1.00 74.07           O
ATOM     55  CB  GLN A   4      42.810 -15.545  57.155  1.00 86.53           C
ATOM     56  CG  GLN A   4      43.260 -14.322  57.983  1.00 88.97           C
ATOM     57  CD  GLN A   4      44.321 -14.624  59.051  1.00 89.16           C
ATOM     58  OE1 GLN A   4      44.962 -15.668  59.050  1.00 92.31           O
ATOM     59  NE2 GLN A   4      44.551 -13.686  59.968  1.00 86.63           N
ATOM     60  H   GLN A   4      41.994 -17.780  56.182  1.00104.66           H
ATOM     61  HA  GLN A   4      42.659 -16.819  58.882  1.00105.39           H
ATOM     62  HB2 GLN A   4      43.686 -15.973  56.664  1.00103.84           H
ATOM     63  HB3 GLN A   4      42.138 -15.194  56.369  1.00103.84           H
ATOM     64  HG2 GLN A   4      43.706 -13.615  57.284  1.00106.76           H
ATOM     65  HG3 GLN A   4      42.400 -13.834  58.443  1.00106.76           H
ATOM     66 HE21 GLN A   4      44.030 -12.823  59.962  1.00103.96           H
ATOM     67 HE22 GLN A   4      45.238 -13.874  60.684  1.00103.96           H
ATOM     68  N   VAL A   5      40.440 -15.872  59.599  1.00 71.94           N
ATOM     69  CA  VAL A   5      39.131 -15.528  60.164  1.00 67.78           C
ATOM     70  C   VAL A   5      38.336 -14.553  59.279  1.00 64.25           C
ATOM     71  O   VAL A   5      37.132 -14.751  59.110  1.00 59.20           O
ATOM     72  CB  VAL A   5      39.328 -14.957  61.584  1.00 73.09           C
ATOM     73  CG1 VAL A   5      38.046 -14.369  62.184  1.00 72.65           C
ATOM     74  CG2 VAL A   5      39.826 -16.036  62.559  1.00 69.27           C
ATOM     75  H   VAL A   5      41.214 -15.919  60.247  1.00 86.33           H
ATOM     76  HA  VAL A   5      38.554 -16.450  60.249  1.00 81.34           H
ATOM     77  HB  VAL A   5      40.078 -14.168  61.539  1.00 87.70           H
ATOM     78 HG11 VAL A   5      38.267 -13.935  63.158  1.00 87.18           H
ATOM     79 HG12 VAL A   5      37.634 -13.582  61.552  1.00 87.18           H
ATOM     80 HG13 VAL A   5      37.314 -15.158  62.324  1.00 87.18           H
ATOM     81 HG21 VAL A   5      39.956 -15.600  63.551  1.00 83.12           H
ATOM     82 HG22 VAL A   5      39.101 -16.849  62.620  1.00 83.12           H
ATOM     83 HG23 VAL A   5      40.787 -16.433  62.233  1.00 83.12           H
ATOM     84  N   CYS A   6      38.981 -13.503  58.738  1.00 65.60           N
ATOM     85  CA  CYS A   6      38.312 -12.477  57.931  1.00 62.94           C
ATOM     86  C   CYS A   6      37.592 -13.083  56.712  1.00 58.85           C
ATOM     87  O   CYS A   6      36.541 -12.578  56.320  1.00 53.72           O
ATOM     88  CB  CYS A   6      39.310 -11.379  57.511  1.00 60.32           C
ATOM     89  SG  CYS A   6      40.521 -11.878  56.259  1.00 73.62           S
ATOM     90  H   CYS A   6      39.969 -13.394  58.910  1.00 78.72           H
ATOM     91  HA  CYS A   6      37.558 -12.003  58.563  1.00 75.53           H
ATOM     92  HB2 CYS A   6      38.746 -10.525  57.131  1.00 72.39           H
ATOM     93  HB3 CYS A   6      39.878 -11.075  58.384  1.00 72.39           H
ATOM     94  HG  CYS A   6      40.938 -10.643  55.965  1.00 88.34           H
ATOM     95  N   ASP A   7      38.153 -14.151  56.125  1.00 57.27           N
ATOM     96  CA  ASP A   7      37.606 -14.855  54.977  1.00 60.14           C
ATOM     97  C   ASP A   7      36.455 -15.775  55.342  1.00 50.07           C
ATOM     98  O   ASP A   7      35.462 -15.822  54.614  1.00 53.02           O
ATOM     99  CB  ASP A   7      38.700 -15.639  54.237  1.00 65.51           C
ATOM    100  CG  ASP A   7      39.655 -14.744  53.459  1.00 68.66           C
ATOM    101  OD1 ASP A   7      39.151 -13.828  52.774  1.00 68.39           O
ATOM    102  OD2 ASP A   7      40.873 -15.009  53.533  1.00 80.06           O1-
ATOM    103  H   ASP A   7      38.995 -14.537  56.529  1.00 68.73           H
ATOM    104  HA  ASP A   7      37.208 -14.106  54.295  1.00 72.16           H
ATOM    105  HB2 ASP A   7      39.261 -16.267  54.929  1.00 78.61           H
ATOM    106  HB3 ASP A   7      38.199 -16.290  53.519  1.00 78.61           H
ATOM    107  N   VAL A   8      36.612 -16.543  56.428  1.00 52.36           N
ATOM    108  CA  VAL A   8      35.617 -17.524  56.837  1.00 49.39           C
ATOM    109  C   VAL A   8      34.288 -16.835  57.131  1.00 43.37           C
ATOM    110  O   VAL A   8      33.247 -17.254  56.625  1.00 35.76           O
ATOM    111  CB  VAL A   8      36.100 -18.386  58.014  1.00 49.21           C
ATOM    112  CG1 VAL A   8      35.033 -19.428  58.374  1.00 51.31           C
ATOM    113  CG2 VAL A   8      37.397 -19.122  57.653  1.00 59.50           C
ATOM    114  H   VAL A   8      37.478 -16.500  56.948  1.00 62.83           H
ATOM    115  HA  VAL A   8      35.488 -18.187  56.002  1.00 59.27           H
ATOM    116  HB  VAL A   8      36.279 -17.751  58.883  1.00 59.06           H
ATOM    117 HG11 VAL A   8      35.380 -20.037  59.204  1.00 61.57           H
ATOM    118 HG12 VAL A   8      34.120 -18.938  58.702  1.00 61.57           H
ATOM    119 HG13 VAL A   8      34.824 -20.069  57.515  1.00 61.57           H
ATOM    120 HG21 VAL A   8      37.714 -19.722  58.501  1.00 71.40           H
ATOM    121 HG22 VAL A   8      37.239 -19.772  56.792  1.00 71.40           H
ATOM    122 HG23 VAL A   8      38.196 -18.417  57.432  1.00 71.40           H
ATOM    123  N   PHE A   9      34.358 -15.782  57.948  1.00 40.20           N
ATOM    124  CA  PHE A   9      33.209 -15.089  58.497  1.00 43.02           C
ATOM    125  C   PHE A   9      32.821 -13.831  57.718  1.00 41.51           C
ATOM    126  O   PHE A   9      31.855 -13.180  58.103  1.00 27.67           O
ATOM    127  CB  PHE A   9      33.496 -14.787  59.964  1.00 43.92           C
ATOM    128  CG  PHE A   9      33.665 -16.042  60.796  1.00 46.10           C
ATOM    129  CD1 PHE A   9      32.567 -16.880  61.078  1.00 36.47           C
ATOM    130  CD2 PHE A   9      34.946 -16.390  61.255  1.00 48.43           C
ATOM    131  CE1 PHE A   9      32.761 -18.055  61.823  1.00 47.04           C
ATOM    132  CE2 PHE A   9      35.138 -17.547  62.025  1.00 52.83           C
ATOM    133  CZ  PHE A   9      34.043 -18.380  62.303  1.00 41.42           C
ATOM    134  H   PHE A   9      35.268 -15.503  58.290  1.00 48.24           H
ATOM    135  HA  PHE A   9      32.352 -15.760  58.469  1.00 51.63           H
ATOM    136  HB2 PHE A   9      34.389 -14.165  60.030  1.00 52.70           H
ATOM    137  HB3 PHE A   9      32.666 -14.222  60.377  1.00 52.70           H
ATOM    138  HD1 PHE A   9      31.583 -16.640  60.704  1.00 43.76           H
ATOM    139  HD2 PHE A   9      35.783 -15.765  61.004  1.00 58.12           H
ATOM    140  HE1 PHE A   9      31.926 -18.709  62.027  1.00 56.45           H
ATOM    141  HE2 PHE A   9      36.123 -17.795  62.394  1.00 63.40           H
ATOM    142  HZ  PHE A   9      34.190 -19.271  62.886  1.00 49.70           H
ATOM    143  N   ASP A  10      33.541 -13.502  56.636  1.00 38.42           N
ATOM    144  CA  ASP A  10      33.205 -12.424  55.716  1.00 35.86           C
ATOM    145  C   ASP A  10      33.021 -11.105  56.472  1.00 23.15           C
ATOM    146  O   ASP A  10      31.943 -10.514  56.475  1.00 28.48           O
ATOM    147  CB  ASP A  10      31.998 -12.808  54.847  1.00 35.11           C
ATOM    148  CG  ASP A  10      32.272 -14.065  54.032  1.00 42.72           C
ATOM    149  OD1 ASP A  10      32.880 -13.926  52.947  1.00 47.70           O
ATOM    150  OD2 ASP A  10      31.851 -15.149  54.488  1.00 42.88           O1-
ATOM    151  H   ASP A  10      34.333 -14.077  56.391  1.00 46.10           H
ATOM    152  HA  ASP A  10      34.064 -12.300  55.054  1.00 43.03           H
ATOM    153  HB2 ASP A  10      31.133 -12.950  55.494  1.00 42.13           H
ATOM    154  HB3 ASP A  10      31.844 -11.994  54.153  1.00 42.13           H
ATOM    155  N   ILE A  11      34.093 -10.671  57.137  1.00 30.88           N
ATOM    156  CA  ILE A  11      34.125  -9.451  57.922  1.00 27.74           C
ATOM    157  C   ILE A  11      34.665  -8.372  56.997  1.00 30.50           C
ATOM    158  O   ILE A  11      35.797  -8.451  56.523  1.00 36.82           O
ATOM    159  CB  ILE A  11      34.969  -9.620  59.200  1.00 31.76           C
ATOM    160  CG1 ILE A  11      34.517 -10.844  60.031  1.00 29.87           C
ATOM    161  CG2 ILE A  11      34.924  -8.311  60.018  1.00 23.33           C
ATOM    162  CD1 ILE A  11      35.250 -11.005  61.368  1.00 34.46           C
ATOM    163  H   ILE A  11      34.951 -11.204  57.078  1.00 37.06           H
ATOM    164  HA  ILE A  11      33.114  -9.202  58.237  1.00 33.28           H
ATOM    165  HB  ILE A  11      35.986  -9.816  58.890  1.00 38.11           H
ATOM    166 HG12 ILE A  11      33.446 -10.771  60.228  1.00 35.84           H
ATOM    167 HG13 ILE A  11      34.700 -11.750  59.452  1.00 35.84           H
ATOM    168 HG21 ILE A  11      35.612  -8.352  60.862  1.00 28.00           H
ATOM    169 HG22 ILE A  11      35.230  -7.467  59.404  1.00 28.00           H
ATOM    170 HG23 ILE A  11      33.910  -8.132  60.380  1.00 28.00           H
ATOM    171 HD11 ILE A  11      34.934 -11.939  61.834  1.00 41.35           H
ATOM    172 HD12 ILE A  11      36.327 -11.036  61.199  1.00 41.35           H
ATOM    173 HD13 ILE A  11      35.010 -10.187  62.048  1.00 41.35           H
ATOM    174  N   TYR A  12      33.831  -7.375  56.740  1.00 22.87           N
ATOM    175  CA  TYR A  12      34.116  -6.219  55.910  1.00 28.11           C
ATOM    176  C   TYR A  12      34.032  -4.977  56.773  1.00 29.21           C
ATOM    177  O   TYR A  12      33.392  -5.003  57.815  1.00 28.28           O
ATOM    178  CB  TYR A  12      33.071  -6.148  54.805  1.00 25.67           C
ATOM    179  CG  TYR A  12      33.017  -7.392  53.952  1.00 26.31           C
ATOM    180  CD1 TYR A  12      34.019  -7.635  53.006  1.00 33.46           C
ATOM    181  CD2 TYR A  12      31.989  -8.323  54.126  1.00 31.06           C
ATOM    182  CE1 TYR A  12      33.962  -8.756  52.158  1.00 38.34           C
ATOM    183  CE2 TYR A  12      31.945  -9.464  53.316  1.00 33.89           C
ATOM    184  CZ  TYR A  12      32.915  -9.688  52.317  1.00 39.17           C
ATOM    185  OH  TYR A  12      32.852 -10.812  51.547  1.00 46.60           O
ATOM    186  H   TYR A  12      32.926  -7.391  57.186  1.00 27.45           H
ATOM    187  HA  TYR A  12      35.107  -6.287  55.464  1.00 33.74           H
ATOM    188  HB2 TYR A  12      32.093  -5.989  55.258  1.00 30.81           H
ATOM    189  HB3 TYR A  12      33.302  -5.292  54.171  1.00 30.81           H
ATOM    190  HD1 TYR A  12      34.846  -6.955  52.961  1.00 40.15           H
ATOM    191  HD2 TYR A  12      31.241  -8.173  54.893  1.00 37.27           H
ATOM    192  HE1 TYR A  12      34.723  -8.916  51.408  1.00 46.01           H
ATOM    193  HE2 TYR A  12      31.149 -10.165  53.454  1.00 40.67           H
ATOM    194  HH  TYR A  12      32.188 -11.440  51.840  1.00 55.92           H
ATOM    195  N   ALA A  13      34.657  -3.888  56.337  1.00 24.54           N
ATOM    196  CA  ALA A  13      34.503  -2.576  56.938  1.00 19.23           C
ATOM    197  C   ALA A  13      33.865  -1.665  55.913  1.00 26.66           C
ATOM    198  O   ALA A  13      34.071  -1.816  54.713  1.00 24.55           O
ATOM    199  CB  ALA A  13      35.847  -2.012  57.368  1.00 22.90           C
ATOM    200  H   ALA A  13      35.131  -3.928  55.445  1.00 29.45           H
ATOM    201  HA  ALA A  13      33.856  -2.629  57.811  1.00 23.08           H
ATOM    202  HB1 ALA A  13      35.705  -1.024  57.807  1.00 27.48           H
ATOM    203  HB2 ALA A  13      36.292  -2.658  58.118  1.00 27.48           H
ATOM    204  HB3 ALA A  13      36.508  -1.943  56.505  1.00 27.48           H
ATOM    205  N   ILE A  14      33.066  -0.728  56.398  1.00 19.85           N
ATOM    206  CA  ILE A  14      32.406   0.255  55.558  1.00 23.51           C
ATOM    207  C   ILE A  14      32.479   1.578  56.350  1.00 27.91           C
ATOM    208  O   ILE A  14      32.177   1.600  57.549  1.00 31.18           O
ATOM    209  CB  ILE A  14      30.940  -0.088  55.169  1.00 25.13           C
ATOM    210  CG1 ILE A  14      30.414   1.016  54.231  1.00 21.69           C
ATOM    211  CG2 ILE A  14      30.059  -0.263  56.405  1.00 22.31           C
ATOM    212  CD1 ILE A  14      29.198   0.546  53.436  1.00 25.89           C
ATOM    213  H   ILE A  14      32.871  -0.724  57.377  1.00 23.82           H
ATOM    214  HA  ILE A  14      32.978   0.343  54.603  1.00 28.21           H
ATOM    215  HB  ILE A  14      30.975  -1.062  54.619  1.00 30.16           H
ATOM    216 HG12 ILE A  14      30.155   1.930  54.815  1.00 26.03           H
ATOM    217 HG13 ILE A  14      31.190   1.352  53.519  1.00 26.03           H
ATOM    218 HG21 ILE A  14      29.035  -0.528  56.132  1.00 26.78           H
ATOM    219 HG22 ILE A  14      30.458  -1.035  57.071  1.00 26.78           H
ATOM    220 HG23 ILE A  14      30.016   0.673  56.989  1.00 26.78           H
ATOM    221 HD11 ILE A  14      28.845   1.342  52.767  1.00 31.07           H
ATOM    222 HD12 ILE A  14      29.427  -0.330  52.828  1.00 31.07           H
ATOM    223 HD13 ILE A  14      28.365   0.286  54.102  1.00 31.07           H
ATOM    224  N   CYS A  15      32.977   2.659  55.667  1.00 22.24           N
ATOM    225  CA  CYS A  15      33.155   3.986  56.281  1.00 21.29           C
ATOM    226  C   CYS A  15      32.950   5.059  55.184  1.00 15.23           C
ATOM    227  O   CYS A  15      32.905   4.790  53.984  1.00 20.02           O
ATOM    228  CB  CYS A  15      34.549   4.123  56.894  1.00 29.18           C
ATOM    229  SG  CYS A  15      35.782   4.049  55.530  1.00 30.05           S
ATOM    230  H   CYS A  15      33.212   2.606  54.668  1.00 26.68           H
ATOM    231  HA  CYS A  15      32.372   4.133  57.096  1.00 25.55           H
ATOM    232  HB2 CYS A  15      34.636   5.086  57.439  1.00 35.02           H
ATOM    233  HB3 CYS A  15      34.735   3.314  57.629  1.00 35.02           H
ATOM    234  HG  CYS A  15      36.909   4.152  56.265  1.00 36.06           H
ATOM    235  N   ALA A  16      32.888   6.319  55.694  1.00 21.31           N
ATOM    236  CA  ALA A  16      32.789   7.555  54.896  1.00 28.78           C
ATOM    237  C   ALA A  16      33.824   8.470  55.573  1.00 22.14           C
ATOM    238  O   ALA A  16      33.888   8.585  56.771  1.00 25.91           O
ATOM    239  CB  ALA A  16      31.404   8.173  55.016  1.00 23.58           C
ATOM    240  H   ALA A  16      32.749   6.481  56.730  1.00 25.57           H
ATOM    241  HA  ALA A  16      33.034   7.354  53.813  1.00 34.54           H
ATOM    242  HB1 ALA A  16      31.276   9.073  54.414  1.00 28.30           H
ATOM    243  HB2 ALA A  16      30.601   7.471  54.700  1.00 28.30           H
ATOM    244  HB3 ALA A  16      31.140   8.395  56.060  1.00 28.30           H
ATOM    245  N   CYS A  17      34.642   9.123  54.733  1.00 19.40           N
ATOM    246  CA  CYS A  17      35.682  10.055  55.137  1.00 21.37           C
ATOM    247  C   CYS A  17      35.729  11.306  54.266  1.00 22.64           C
ATOM    248  O   CYS A  17      35.803  11.231  53.040  1.00 26.80           O
ATOM    249  CB  CYS A  17      37.054   9.371  55.141  1.00 27.20           C
ATOM    250  SG  CYS A  17      37.074   7.988  56.304  1.00 27.46           S
ATOM    251  H   CYS A  17      34.531   8.966  53.747  1.00 23.28           H
ATOM    252  HA  CYS A  17      35.464  10.362  56.151  1.00 25.65           H
ATOM    253  HB2 CYS A  17      37.265   9.000  54.139  1.00 32.64           H
ATOM    254  HB3 CYS A  17      37.819  10.088  55.433  1.00 32.64           H
ATOM    255  HG  CYS A  17      37.725   7.127  55.513  1.00 32.95           H
ATOM    256  N   CYS A  18      35.765  12.464  54.928  1.00 28.51           N
ATOM    257  CA  CYS A  18      35.951  13.762  54.292  1.00 26.34           C
ATOM    258  C   CYS A  18      37.412  14.219  54.377  1.00 31.93           C
ATOM    259  O   CYS A  18      38.284  13.545  54.933  1.00 30.30           O
ATOM    260  CB  CYS A  18      34.995  14.792  54.912  1.00 25.47           C
ATOM    261  SG  CYS A  18      35.404  15.164  56.658  1.00 30.57           S
ATOM    262  H   CYS A  18      35.728  12.442  55.937  1.00 34.22           H
ATOM    263  HA  CYS A  18      35.697  13.683  53.239  1.00 31.60           H
ATOM    264  HB2 CYS A  18      35.027  15.711  54.323  1.00 30.57           H
ATOM    265  HB3 CYS A  18      33.980  14.388  54.867  1.00 30.57           H
ATOM    266  HG  CYS A  18      35.270  16.339  56.859  1.00 36.68           H
ATOM    267  N   LYS A  19      37.671  15.397  53.807  1.00 31.88           N
ATOM    268  CA  LYS A  19      38.950  16.083  53.921  1.00 34.72           C
ATOM    269  C   LYS A  19      39.010  16.857  55.236  1.00 29.04           C
ATOM    270  O   LYS A  19      38.013  17.408  55.705  1.00 27.09           O
ATOM    271  CB  LYS A  19      39.164  16.989  52.708  1.00 34.93           C
ATOM    272  CG  LYS A  19      39.240  16.152  51.423  1.00 31.74           C
ATOM    273  CD  LYS A  19      39.543  16.993  50.181  1.00 27.89           C
ATOM    274  CE  LYS A  19      38.383  17.947  49.916  1.00 31.23           C
ATOM    275  NZ  LYS A  19      38.524  18.605  48.610  1.00 28.71           N1+
ATOM    276  H   LYS A  19      36.913  15.898  53.364  1.00 38.25           H
ATOM    277  HA  LYS A  19      39.748  15.342  53.926  1.00 41.66           H
ATOM    278  HB2 LYS A  19      38.354  17.713  52.648  1.00 41.92           H
ATOM    279  HB3 LYS A  19      40.104  17.527  52.837  1.00 41.92           H
ATOM    280  HG2 LYS A  19      40.025  15.419  51.559  1.00 38.09           H
ATOM    281  HG3 LYS A  19      38.306  15.613  51.258  1.00 38.09           H
ATOM    282  HD2 LYS A  19      40.451  17.575  50.343  1.00 33.47           H
ATOM    283  HD3 LYS A  19      39.693  16.332  49.327  1.00 33.47           H
ATOM    284  HE2 LYS A  19      37.477  17.337  49.896  1.00 37.48           H
ATOM    285  HE3 LYS A  19      38.283  18.687  50.711  1.00 37.48           H
ATOM    286  HZ1 LYS A  19      38.014  19.478  48.631  1.00 34.45           H
ATOM    287  HZ2 LYS A  19      39.498  18.787  48.409  1.00 34.45           H
ATOM    288  HZ3 LYS A  19      38.130  18.006  47.893  1.00 34.45           H
ATOM    289  N   VAL A  20      40.187  16.831  55.855  1.00 42.75           N
ATOM    290  CA  VAL A  20      40.416  17.434  57.164  1.00 50.38           C
ATOM    291  C   VAL A  20      40.747  18.908  56.982  1.00 56.24           C
ATOM    292  O   VAL A  20      41.425  19.293  56.026  1.00 49.02           O
ATOM    293  CB  VAL A  20      41.533  16.693  57.915  1.00 41.13           C
ATOM    294  CG1 VAL A  20      41.880  17.364  59.255  1.00 54.78           C
ATOM    295  CG2 VAL A  20      41.085  15.259  58.194  1.00 48.59           C
ATOM    296  H   VAL A  20      40.963  16.359  55.414  1.00 51.30           H
ATOM    297  HA  VAL A  20      39.510  17.347  57.767  1.00 60.45           H
ATOM    298  HB  VAL A  20      42.426  16.678  57.288  1.00 49.35           H
ATOM    299 HG11 VAL A  20      42.620  16.774  59.795  1.00 65.74           H
ATOM    300 HG12 VAL A  20      42.312  18.348  59.085  1.00 65.74           H
ATOM    301 HG13 VAL A  20      40.981  17.468  59.866  1.00 65.74           H
ATOM    302 HG21 VAL A  20      41.856  14.756  58.777  1.00 58.31           H
ATOM    303 HG22 VAL A  20      40.149  15.262  58.754  1.00 58.31           H
ATOM    304 HG23 VAL A  20      40.939  14.718  57.260  1.00 58.31           H
ATOM    305  N   GLU A  21      40.287  19.714  57.939  1.00 58.94           N
ATOM    306  CA  GLU A  21      40.667  21.104  58.025  1.00 65.21           C
ATOM    307  C   GLU A  21      42.167  21.226  58.248  1.00 67.72           C
ATOM    308  O   GLU A  21      42.701  20.942  59.325  1.00 65.46           O
ATOM    309  CB  GLU A  21      39.859  21.843  59.094  1.00 65.82           C
ATOM    310  CG  GLU A  21      38.821  22.723  58.392  1.00 67.35           C
ATOM    311  CD  GLU A  21      38.053  23.675  59.305  1.00 71.68           C
ATOM    312  OE1 GLU A  21      38.562  23.974  60.408  1.00 71.88           O
ATOM    313  OE2 GLU A  21      36.965  24.103  58.862  1.00 71.34           O1-
ATOM    314  H   GLU A  21      39.807  19.315  58.733  1.00 70.73           H
ATOM    315  HA  GLU A  21      40.440  21.536  57.050  1.00 78.25           H
ATOM    316  HB2 GLU A  21      39.339  21.130  59.733  1.00 78.98           H
ATOM    317  HB3 GLU A  21      40.525  22.452  59.708  1.00 78.98           H
ATOM    318  HG2 GLU A  21      39.335  23.336  57.650  1.00 80.82           H
ATOM    319  HG3 GLU A  21      38.114  22.111  57.836  1.00 80.82           H
ATOM    320  N   SER A  22      42.837  21.641  57.172  1.00 77.05           N
ATOM    321  CA  SER A  22      44.259  21.845  57.208  1.00 83.76           C
ATOM    322  C   SER A  22      44.551  23.146  57.953  1.00 90.94           C
ATOM    323  O   SER A  22      43.837  24.149  57.887  1.00 90.06           O
ATOM    324  CB  SER A  22      44.885  21.749  55.803  1.00 82.93           C
ATOM    325  OG  SER A  22      44.793  22.939  55.045  1.00 81.99           O
ATOM    326  H   SER A  22      42.337  21.844  56.319  1.00 92.45           H
ATOM    327  HA  SER A  22      44.686  21.012  57.771  1.00100.52           H
ATOM    328  HB2 SER A  22      45.935  21.474  55.905  1.00 99.52           H
ATOM    329  HB3 SER A  22      44.370  20.959  55.251  1.00 99.52           H
ATOM    330  HG  SER A  22      45.103  22.742  54.160  1.00 98.38           H
ATOM    331  N   LYS A  23      45.689  23.071  58.624  1.00 93.48           N
ATOM    332  CA  LYS A  23      46.588  24.163  58.913  1.00 94.80           C
ATOM    333  C   LYS A  23      47.300  24.460  57.607  1.00 98.49           C
ATOM    334  O   LYS A  23      48.389  23.937  57.364  1.00 97.24           O
ATOM    335  CB  LYS A  23      47.578  23.746  60.015  1.00 93.10           C
ATOM    336  CG  LYS A  23      48.086  22.269  59.927  1.00 89.98           C
ATOM    337  CD  LYS A  23      48.240  21.573  61.278  1.00 93.18           C
ATOM    338  CE  LYS A  23      46.983  21.686  62.153  1.00 92.61           C
ATOM    339  NZ  LYS A  23      47.263  21.268  63.531  1.00 89.73           N1+
ATOM    340  H   LYS A  23      46.146  22.179  58.552  1.00112.18           H
ATOM    341  HA  LYS A  23      46.019  25.041  59.228  1.00113.76           H
ATOM    342  HB2 LYS A  23      48.444  24.411  59.982  1.00111.72           H
ATOM    343  HB3 LYS A  23      47.091  23.962  60.960  1.00111.72           H
ATOM    344  HG2 LYS A  23      47.420  21.607  59.378  1.00107.98           H
ATOM    345  HG3 LYS A  23      49.026  22.246  59.374  1.00107.98           H
ATOM    346  HD2 LYS A  23      48.426  20.514  61.084  1.00111.82           H
ATOM    347  HD3 LYS A  23      49.108  21.993  61.784  1.00111.82           H
ATOM    348  HE2 LYS A  23      46.618  22.709  62.189  1.00111.13           H
ATOM    349  HE3 LYS A  23      46.194  21.064  61.724  1.00111.13           H
ATOM    350  HZ1 LYS A  23      46.448  21.444  64.102  1.00107.68           H
ATOM    351  HZ2 LYS A  23      47.499  20.286  63.549  1.00107.68           H
ATOM    352  HZ3 LYS A  23      48.040  21.811  63.884  1.00107.68           H
ATOM    353  N   ASN A  24      46.648  25.233  56.735  1.00 97.00           N
ATOM    354  CA  ASN A  24      47.287  25.669  55.511  1.00 99.91           C
ATOM    355  C   ASN A  24      48.560  26.458  55.863  1.00104.19           C
ATOM    356  O   ASN A  24      48.499  27.562  56.401  1.00103.20           O
ATOM    357  CB  ASN A  24      46.322  26.425  54.590  1.00 98.37           C
ATOM    358  CG  ASN A  24      45.723  27.750  55.061  1.00 98.00           C
ATOM    359  OD1 ASN A  24      45.569  28.022  56.246  1.00 97.51           O
ATOM    360  ND2 ASN A  24      45.283  28.555  54.097  1.00 93.41           N
ATOM    361  H   ASN A  24      45.695  25.515  56.924  1.00116.40           H
ATOM    362  HA  ASN A  24      47.581  24.761  54.980  1.00119.89           H
ATOM    363  HB2 ASN A  24      46.865  26.609  53.668  1.00118.04           H
ATOM    364  HB3 ASN A  24      45.474  25.762  54.412  1.00118.04           H
ATOM    365 HD21 ASN A  24      44.874  29.441  54.349  1.00112.09           H
ATOM    366 HD22 ASN A  24      45.355  28.281  53.132  1.00112.09           H
ATOM    367  N   GLU A  25      49.718  25.841  55.613  1.00100.49           N
ATOM    368  CA  GLU A  25      51.004  26.322  56.123  1.00100.55           C
ATOM    369  C   GLU A  25      51.612  27.438  55.242  1.00102.88           C
ATOM    370  O   GLU A  25      52.679  27.953  55.572  1.00 98.65           O
ATOM    371  CB  GLU A  25      51.972  25.132  56.282  1.00 97.51           C
ATOM    372  CG  GLU A  25      51.894  24.378  57.623  1.00 95.10           C
ATOM    373  CD  GLU A  25      52.942  23.263  57.751  1.00101.08           C
ATOM    374  OE1 GLU A  25      53.874  23.226  56.915  1.00100.64           O
ATOM    375  OE2 GLU A  25      52.776  22.441  58.678  1.00100.18           O1-
ATOM    376  H   GLU A  25      49.701  24.910  55.231  1.00120.58           H
ATOM    377  HA  GLU A  25      50.839  26.736  57.120  1.00120.66           H
ATOM    378  HB2 GLU A  25      51.781  24.414  55.481  1.00117.01           H
ATOM    379  HB3 GLU A  25      52.992  25.491  56.165  1.00117.01           H
ATOM    380  HG2 GLU A  25      52.047  25.076  58.449  1.00114.12           H
ATOM    381  HG3 GLU A  25      50.909  23.949  57.798  1.00114.12           H
ATOM    382  N   GLY A  26      50.970  27.777  54.107  1.00102.12           N
ATOM    383  CA  GLY A  26      51.489  28.698  53.093  1.00 96.40           C
ATOM    384  C   GLY A  26      51.812  27.998  51.763  1.00 97.70           C
ATOM    385  O   GLY A  26      52.793  28.345  51.110  1.00 93.03           O
ATOM    386  H   GLY A  26      50.066  27.362  53.939  1.00122.55           H
ATOM    387  HA2 GLY A  26      50.739  29.465  52.900  1.00115.68           H
ATOM    388  HA3 GLY A  26      52.396  29.177  53.463  1.00115.68           H
ATOM    389  N   LYS A  27      50.966  27.040  51.348  1.00 99.23           N
ATOM    390  CA  LYS A  27      51.161  26.157  50.191  1.00 95.77           C
ATOM    391  C   LYS A  27      49.815  25.795  49.556  1.00 94.50           C
ATOM    392  O   LYS A  27      49.353  24.687  49.787  1.00 96.38           O
ATOM    393  CB  LYS A  27      51.934  24.872  50.627  1.00 94.71           C
ATOM    394  CG  LYS A  27      51.359  24.104  51.855  1.00 95.95           C
ATOM    395  CD  LYS A  27      50.637  22.753  51.628  1.00 94.67           C
ATOM    396  CE  LYS A  27      49.843  22.377  52.885  1.00 94.79           C
ATOM    397  NZ  LYS A  27      50.022  20.954  53.209  1.00 96.28           N1+
ATOM    398  H   LYS A  27      50.187  26.825  51.951  1.00119.08           H
ATOM    399  HA  LYS A  27      51.756  26.678  49.437  1.00114.93           H
ATOM    400  HB2 LYS A  27      51.999  24.193  49.774  1.00113.65           H
ATOM    401  HB3 LYS A  27      52.959  25.159  50.868  1.00113.65           H
ATOM    402  HG2 LYS A  27      52.218  23.860  52.480  1.00115.14           H
ATOM    403  HG3 LYS A  27      50.728  24.756  52.458  1.00115.14           H
ATOM    404  HD2 LYS A  27      49.931  22.756  50.807  1.00113.60           H
ATOM    405  HD3 LYS A  27      51.375  21.990  51.384  1.00113.60           H
ATOM    406  HE2 LYS A  27      50.172  22.993  53.723  1.00113.75           H
ATOM    407  HE3 LYS A  27      48.782  22.574  52.709  1.00113.75           H
ATOM    408  HZ1 LYS A  27      49.538  20.724  54.066  1.00115.53           H
ATOM    409  HZ2 LYS A  27      49.674  20.382  52.451  1.00115.53           H
ATOM    410  HZ3 LYS A  27      51.010  20.772  53.329  1.00115.53           H
ATOM    411  N   LYS A  28      49.180  26.614  48.695  1.00 89.54           N
ATOM    412  CA  LYS A  28      48.105  26.070  47.819  1.00 89.02           C
ATOM    413  C   LYS A  28      48.674  25.479  46.523  1.00 88.61           C
ATOM    414  O   LYS A  28      48.174  25.649  45.416  1.00 87.14           O
ATOM    415  CB  LYS A  28      46.822  26.925  47.824  1.00 88.72           C
ATOM    416  CG  LYS A  28      45.893  26.690  49.060  1.00 86.66           C
ATOM    417  CD  LYS A  28      46.320  25.623  50.093  1.00 87.50           C
ATOM    418  CE  LYS A  28      45.610  25.650  51.430  1.00 90.72           C
ATOM    419  NZ  LYS A  28      45.927  24.426  52.199  1.00 89.26           N1+
ATOM    420  H   LYS A  28      49.553  27.533  48.496  1.00107.45           H
ATOM    421  HA  LYS A  28      47.748  25.133  48.227  1.00106.83           H
ATOM    422  HB2 LYS A  28      47.089  27.980  47.749  1.00106.47           H
ATOM    423  HB3 LYS A  28      46.237  26.664  46.941  1.00106.47           H
ATOM    424  HG2 LYS A  28      45.755  27.638  49.580  1.00104.00           H
ATOM    425  HG3 LYS A  28      44.917  26.386  48.682  1.00104.00           H
ATOM    426  HD2 LYS A  28      46.213  24.625  49.666  1.00104.99           H
ATOM    427  HD3 LYS A  28      47.349  25.805  50.358  1.00104.99           H
ATOM    428  HE2 LYS A  28      46.046  26.506  51.945  1.00108.86           H
ATOM    429  HE3 LYS A  28      44.538  25.812  51.335  1.00108.86           H
ATOM    430  HZ1 LYS A  28      45.238  24.309  52.931  1.00107.11           H
ATOM    431  HZ2 LYS A  28      45.903  23.619  51.585  1.00107.11           H
ATOM    432  HZ3 LYS A  28      46.845  24.505  52.615  1.00107.11           H
ATOM    433  N   ASN A  29      49.674  24.641  46.815  1.00 88.76           N
ATOM    434  CA  ASN A  29      50.381  23.609  46.087  1.00 87.17           C
ATOM    435  C   ASN A  29      50.396  22.366  47.003  1.00 84.33           C
ATOM    436  O   ASN A  29      51.430  21.744  47.257  1.00 79.71           O
ATOM    437  CB  ASN A  29      51.776  24.163  45.751  1.00 81.90           C
ATOM    438  CG  ASN A  29      51.791  24.986  44.465  1.00 80.15           C
ATOM    439  OD1 ASN A  29      50.930  24.862  43.596  1.00 75.97           O
ATOM    440  ND2 ASN A  29      52.844  25.772  44.284  1.00 87.53           N
ATOM    441  H   ASN A  29      49.868  24.585  47.800  1.00106.51           H
ATOM    442  HA  ASN A  29      49.829  23.345  45.185  1.00104.60           H
ATOM    443  HB2 ASN A  29      52.131  24.785  46.580  1.00 98.28           H
ATOM    444  HB3 ASN A  29      52.480  23.343  45.635  1.00 98.28           H
ATOM    445 HD21 ASN A  29      52.920  26.304  43.431  1.00105.03           H
ATOM    446 HD22 ASN A  29      53.561  25.819  44.993  1.00105.03           H
ATOM    447  N   GLU A  30      49.199  22.029  47.503  1.00 76.34           N
ATOM    448  CA  GLU A  30      48.933  20.912  48.388  1.00 68.97           C
ATOM    449  C   GLU A  30      49.209  19.601  47.647  1.00 57.83           C
ATOM    450  O   GLU A  30      48.967  19.486  46.442  1.00 55.06           O
ATOM    451  CB  GLU A  30      47.469  21.025  48.850  1.00 67.60           C
ATOM    452  CG  GLU A  30      47.112  20.126  50.044  1.00 63.66           C
ATOM    453  CD  GLU A  30      45.641  20.250  50.457  1.00 60.64           C
ATOM    454  OE1 GLU A  30      45.114  21.386  50.385  1.00 62.00           O
ATOM    455  OE2 GLU A  30      45.082  19.221  50.891  1.00 53.47           O1-
ATOM    456  H   GLU A  30      48.400  22.582  47.245  1.00 91.61           H
ATOM    457  HA  GLU A  30      49.574  20.983  49.268  1.00 82.77           H
ATOM    458  HB2 GLU A  30      47.273  22.062  49.130  1.00 81.12           H
ATOM    459  HB3 GLU A  30      46.818  20.767  48.014  1.00 81.12           H
ATOM    460  HG2 GLU A  30      47.363  19.085  49.862  1.00 76.39           H
ATOM    461  HG3 GLU A  30      47.713  20.463  50.890  1.00 76.39           H
ATOM    462  N   VAL A  31      49.719  18.625  48.397  1.00 53.86           N
ATOM    463  CA  VAL A  31      49.901  17.255  47.947  1.00 56.06           C
ATOM    464  C   VAL A  31      48.635  16.487  48.324  1.00 48.11           C
ATOM    465  O   VAL A  31      48.057  16.713  49.388  1.00 55.02           O
ATOM    466  CB  VAL A  31      51.160  16.645  48.599  1.00 51.47           C
ATOM    467  CG1 VAL A  31      51.436  15.229  48.064  1.00 47.28           C
ATOM    468  CG2 VAL A  31      52.396  17.521  48.337  1.00 49.47           C
ATOM    469  H   VAL A  31      49.854  18.790  49.383  1.00 64.63           H
ATOM    470  HA  VAL A  31      50.034  17.231  46.864  1.00 67.27           H
ATOM    471  HB  VAL A  31      51.002  16.581  49.677  1.00 61.76           H
ATOM    472 HG11 VAL A  31      52.335  14.824  48.531  1.00 56.73           H
ATOM    473 HG12 VAL A  31      50.608  14.561  48.300  1.00 56.73           H
ATOM    474 HG13 VAL A  31      51.574  15.259  46.982  1.00 56.73           H
ATOM    475 HG21 VAL A  31      53.272  17.065  48.800  1.00 59.36           H
ATOM    476 HG22 VAL A  31      52.561  17.618  47.263  1.00 59.36           H
ATOM    477 HG23 VAL A  31      52.267  18.513  48.770  1.00 59.36           H
ATOM    478  N   PHE A  32      48.229  15.565  47.457  1.00 41.87           N
ATOM    479  CA  PHE A  32      47.092  14.700  47.686  1.00 38.43           C
ATOM    480  C   PHE A  32      47.523  13.243  47.562  1.00 40.62           C
ATOM    481  O   PHE A  32      48.485  12.912  46.869  1.00 37.29           O
ATOM    482  CB  PHE A  32      45.981  15.061  46.700  1.00 35.08           C
ATOM    483  CG  PHE A  32      45.472  16.484  46.826  1.00 36.01           C
ATOM    484  CD1 PHE A  32      44.663  16.836  47.922  1.00 43.61           C
ATOM    485  CD2 PHE A  32      45.757  17.449  45.837  1.00 36.42           C
ATOM    486  CE1 PHE A  32      44.083  18.113  47.996  1.00 38.55           C
ATOM    487  CE2 PHE A  32      45.180  18.727  45.912  1.00 31.88           C
ATOM    488  CZ  PHE A  32      44.335  19.057  46.986  1.00 32.45           C
ATOM    489  H   PHE A  32      48.783  15.389  46.630  1.00 50.24           H
ATOM    490  HA  PHE A  32      46.707  14.845  48.694  1.00 46.12           H
ATOM    491  HB2 PHE A  32      46.350  14.889  45.690  1.00 42.10           H
ATOM    492  HB3 PHE A  32      45.145  14.383  46.867  1.00 42.10           H
ATOM    493  HD1 PHE A  32      44.476  16.118  48.702  1.00 52.33           H
ATOM    494  HD2 PHE A  32      46.400  17.210  45.007  1.00 43.71           H
ATOM    495  HE1 PHE A  32      43.449  18.369  48.831  1.00 46.26           H
ATOM    496  HE2 PHE A  32      45.385  19.456  45.144  1.00 38.26           H
ATOM    497  HZ  PHE A  32      43.890  20.039  47.044  1.00 38.94           H
ATOM    498  N   ASN A  33      46.799  12.392  48.285  1.00 40.56           N
ATOM    499  CA  ASN A  33      46.920  10.939  48.323  1.00 45.57           C
ATOM    500  C   ASN A  33      45.619  10.365  48.903  1.00 40.07           C
ATOM    501  O   ASN A  33      44.666  11.104  49.158  1.00 40.92           O
ATOM    502  CB  ASN A  33      48.195  10.495  49.051  1.00 39.20           C
ATOM    503  CG  ASN A  33      48.385  11.255  50.356  1.00 45.53           C
ATOM    504  OD1 ASN A  33      47.477  11.349  51.174  1.00 42.05           O
ATOM    505  ND2 ASN A  33      49.585  11.777  50.565  1.00 47.69           N
ATOM    506  H   ASN A  33      46.076  12.779  48.875  1.00 48.67           H
ATOM    507  HA  ASN A  33      47.023  10.569  47.311  1.00 54.68           H
ATOM    508  HB2 ASN A  33      48.081   9.437  49.290  1.00 47.04           H
ATOM    509  HB3 ASN A  33      49.057  10.618  48.393  1.00 47.04           H
ATOM    510 HD21 ASN A  33      49.764  12.262  51.431  1.00 57.23           H
ATOM    511 HD22 ASN A  33      50.302  11.673  49.862  1.00 57.23           H
ATOM    512  N   ASN A  34      45.537   9.045  49.066  1.00 43.78           N
ATOM    513  CA  ASN A  34      44.354   8.418  49.644  1.00 50.52           C
ATOM    514  C   ASN A  34      44.091   8.905  51.075  1.00 49.28           C
ATOM    515  O   ASN A  34      42.931   9.087  51.455  1.00 39.63           O
ATOM    516  CB  ASN A  34      44.478   6.891  49.537  1.00 49.68           C
ATOM    517  CG  ASN A  34      44.662   6.437  48.084  1.00 49.48           C
ATOM    518  OD1 ASN A  34      44.028   6.967  47.179  1.00 39.57           O
ATOM    519  ND2 ASN A  34      45.472   5.414  47.838  1.00 52.27           N
ATOM    520  H   ASN A  34      46.310   8.455  48.793  1.00 52.54           H
ATOM    521  HA  ASN A  34      43.507   8.744  49.051  1.00 60.62           H
ATOM    522  HB2 ASN A  34      45.295   6.526  50.163  1.00 59.61           H
ATOM    523  HB3 ASN A  34      43.531   6.488  49.892  1.00 59.61           H
ATOM    524 HD21 ASN A  34      45.584   5.084  46.890  1.00 62.72           H
ATOM    525 HD22 ASN A  34      46.000   4.990  48.587  1.00 62.72           H
ATOM    526  N   TYR A  35      45.164   9.169  51.836  1.00 43.87           N
ATOM    527  CA  TYR A  35      45.090   9.658  53.204  1.00 38.16           C
ATOM    528  C   TYR A  35      44.492  11.069  53.315  1.00 39.16           C
ATOM    529  O   TYR A  35      44.116  11.471  54.415  1.00 46.70           O
ATOM    530  CB  TYR A  35      46.478   9.599  53.850  1.00 42.85           C
ATOM    531  CG  TYR A  35      46.438   9.784  55.351  1.00 50.65           C
ATOM    532  CD1 TYR A  35      45.740   8.856  56.142  1.00 51.05           C
ATOM    533  CD2 TYR A  35      47.036  10.904  55.956  1.00 51.17           C
ATOM    534  CE1 TYR A  35      45.655   9.017  57.529  1.00 49.68           C
ATOM    535  CE2 TYR A  35      46.991  11.061  57.351  1.00 51.91           C
ATOM    536  CZ  TYR A  35      46.316  10.106  58.144  1.00 52.09           C
ATOM    537  OH  TYR A  35      46.226  10.289  59.486  1.00 60.95           O
ATOM    538  H   TYR A  35      46.085   9.062  51.437  1.00 52.65           H
ATOM    539  HA  TYR A  35      44.437   8.975  53.745  1.00 45.79           H
ATOM    540  HB2 TYR A  35      46.932   8.630  53.632  1.00 51.42           H
ATOM    541  HB3 TYR A  35      47.103  10.375  53.418  1.00 51.42           H
ATOM    542  HD1 TYR A  35      45.260   8.011  55.686  1.00 61.26           H
ATOM    543  HD2 TYR A  35      47.534  11.637  55.341  1.00 61.40           H
ATOM    544  HE1 TYR A  35      45.110   8.306  58.131  1.00 59.61           H
ATOM    545  HE2 TYR A  35      47.460  11.924  57.804  1.00 62.29           H
ATOM    546  HH  TYR A  35      46.715  11.064  59.788  1.00 73.14           H
ATOM    547  N   THR A  36      44.368  11.819  52.208  1.00 33.25           N
ATOM    548  CA  THR A  36      43.592  13.057  52.148  1.00 27.84           C
ATOM    549  C   THR A  36      42.175  12.883  52.721  1.00 30.79           C
ATOM    550  O   THR A  36      41.647  13.790  53.363  1.00 31.52           O
ATOM    551  CB  THR A  36      43.549  13.560  50.696  1.00 35.75           C
ATOM    552  OG1 THR A  36      44.844  13.920  50.285  1.00 33.91           O
ATOM    553  CG2 THR A  36      42.635  14.766  50.497  1.00 25.31           C
ATOM    554  H   THR A  36      44.712  11.451  51.332  1.00 39.90           H
ATOM    555  HA  THR A  36      44.132  13.790  52.745  1.00 33.41           H
ATOM    556  HB  THR A  36      43.172  12.762  50.057  1.00 42.90           H
ATOM    557  HG1 THR A  36      44.791  14.243  49.383  1.00 40.70           H
ATOM    558 HG21 THR A  36      42.680  15.113  49.467  1.00 30.37           H
ATOM    559 HG22 THR A  36      41.617  14.452  50.686  1.00 30.37           H
ATOM    560 HG23 THR A  36      42.939  15.580  51.158  1.00 30.37           H
ATOM    561  N   PHE A  37      41.549  11.736  52.462  1.00 28.27           N
ATOM    562  CA  PHE A  37      40.209  11.417  52.924  1.00 29.44           C
ATOM    563  C   PHE A  37      40.385  10.594  54.187  1.00 27.41           C
ATOM    564  O   PHE A  37      40.683   9.407  54.096  1.00 25.58           O
ATOM    565  CB  PHE A  37      39.461  10.664  51.820  1.00 30.76           C
ATOM    566  CG  PHE A  37      39.379  11.453  50.528  1.00 23.48           C
ATOM    567  CD1 PHE A  37      38.373  12.416  50.354  1.00 26.53           C
ATOM    568  CD2 PHE A  37      40.332  11.242  49.509  1.00 24.54           C
ATOM    569  CE1 PHE A  37      38.317  13.160  49.164  1.00 28.10           C
ATOM    570  CE2 PHE A  37      40.286  12.004  48.334  1.00 22.36           C
ATOM    571  CZ  PHE A  37      39.273  12.960  48.158  1.00 19.05           C
ATOM    572  H   PHE A  37      42.046  11.016  51.955  1.00 33.92           H
ATOM    573  HA  PHE A  37      39.663  12.332  53.148  1.00 35.33           H
ATOM    574  HB2 PHE A  37      39.962   9.715  51.622  1.00 36.91           H
ATOM    575  HB3 PHE A  37      38.451  10.453  52.176  1.00 36.91           H
ATOM    576  HD1 PHE A  37      37.643  12.593  51.133  1.00 31.84           H
ATOM    577  HD2 PHE A  37      41.112  10.504  49.632  1.00 29.45           H
ATOM    578  HE1 PHE A  37      37.550  13.900  49.029  1.00 33.72           H
ATOM    579  HE2 PHE A  37      41.027  11.850  47.566  1.00 26.83           H
ATOM    580  HZ  PHE A  37      39.227  13.541  47.249  1.00 22.86           H
ATOM    581  N   ARG A  38      40.286  11.238  55.356  1.00 27.86           N
ATOM    582  CA  ARG A  38      40.448  10.576  56.647  1.00 31.71           C
ATOM    583  C   ARG A  38      39.503  11.090  57.733  1.00 33.35           C
ATOM    584  O   ARG A  38      39.548  10.538  58.818  1.00 33.94           O
ATOM    585  CB  ARG A  38      41.913  10.645  57.109  1.00 34.54           C
ATOM    586  CG  ARG A  38      42.378  12.090  57.323  1.00 33.86           C
ATOM    587  CD  ARG A  38      43.800  12.102  57.873  1.00 37.01           C
ATOM    588  NE  ARG A  38      44.311  13.462  58.075  1.00 42.55           N
ATOM    589  CZ  ARG A  38      44.699  14.308  57.116  1.00 41.13           C
ATOM    590  NH1 ARG A  38      44.685  13.961  55.833  1.00 42.52           N
ATOM    591  NH2 ARG A  38      45.110  15.528  57.449  1.00 40.73           N1+
ATOM    592  H   ARG A  38      40.177  12.242  55.349  1.00 33.43           H
ATOM    593  HA  ARG A  38      40.204   9.521  56.527  1.00 38.05           H
ATOM    594  HB2 ARG A  38      42.022  10.094  58.046  1.00 41.45           H
ATOM    595  HB3 ARG A  38      42.553  10.160  56.369  1.00 41.45           H
ATOM    596  HG2 ARG A  38      42.349  12.628  56.377  1.00 40.64           H
ATOM    597  HG3 ARG A  38      41.723  12.581  58.036  1.00 40.64           H
ATOM    598  HD2 ARG A  38      43.803  11.588  58.837  1.00 44.41           H
ATOM    599  HD3 ARG A  38      44.445  11.568  57.182  1.00 44.41           H
ATOM    600  HE  ARG A  38      44.323  13.798  59.028  1.00 51.06           H
ATOM    601 HH11 ARG A  38      44.380  13.030  55.579  1.00 51.03           H
ATOM    602 HH12 ARG A  38      44.976  14.608  55.119  1.00 51.03           H
ATOM    603 HH21 ARG A  38      45.127  15.801  58.420  1.00 48.88           H
ATOM    604 HH22 ARG A  38      45.402  16.170  56.730  1.00 48.88           H
ATOM    605  N   GLY A  39      38.715  12.145  57.513  1.00 24.21           N
ATOM    606  CA  GLY A  39      37.860  12.718  58.547  1.00 35.67           C
ATOM    607  C   GLY A  39      36.648  11.830  58.797  1.00 27.21           C
ATOM    608  O   GLY A  39      35.775  11.792  57.944  1.00 39.80           O
ATOM    609  H   GLY A  39      38.696  12.568  56.597  1.00 29.05           H
ATOM    610  HA2 GLY A  39      38.413  12.820  59.481  1.00 42.81           H
ATOM    611  HA3 GLY A  39      37.513  13.701  58.231  1.00 42.81           H
ATOM    612  N   LEU A  40      36.585  11.133  59.942  1.00 32.69           N
ATOM    613  CA  LEU A  40      35.450  10.286  60.298  1.00 28.81           C
ATOM    614  C   LEU A  40      34.363  11.072  61.005  1.00 32.98           C
ATOM    615  O   LEU A  40      33.203  10.905  60.666  1.00 35.66           O
ATOM    616  CB  LEU A  40      35.861   9.104  61.186  1.00 34.55           C
ATOM    617  CG  LEU A  40      36.404   7.877  60.456  1.00 37.54           C
ATOM    618  CD1 LEU A  40      36.858   6.863  61.513  1.00 34.35           C
ATOM    619  CD2 LEU A  40      35.354   7.221  59.568  1.00 31.32           C
ATOM    620  H   LEU A  40      37.311  11.248  60.637  1.00 39.22           H
ATOM    621  HA  LEU A  40      35.016   9.895  59.380  1.00 34.57           H
ATOM    622  HB2 LEU A  40      36.640   9.454  61.863  1.00 41.46           H
ATOM    623  HB3 LEU A  40      35.004   8.791  61.785  1.00 41.46           H
ATOM    624  HG  LEU A  40      37.246   8.194  59.851  1.00 45.05           H
ATOM    625 HD11 LEU A  40      37.263   5.973  61.042  1.00 41.22           H
ATOM    626 HD12 LEU A  40      37.650   7.319  62.092  1.00 41.22           H
ATOM    627 HD13 LEU A  40      36.025   6.590  62.165  1.00 41.22           H
ATOM    628 HD21 LEU A  40      35.741   6.319  59.105  1.00 37.59           H
ATOM    629 HD22 LEU A  40      34.509   6.969  60.188  1.00 37.59           H
ATOM    630 HD23 LEU A  40      35.049   7.895  58.779  1.00 37.59           H
ATOM    631  N   GLY A  41      34.715  11.855  62.025  1.00 35.39           N
ATOM    632  CA  GLY A  41      33.755  12.442  62.948  1.00 35.77           C
ATOM    633  C   GLY A  41      34.221  13.768  63.527  1.00 34.35           C
ATOM    634  O   GLY A  41      35.390  14.138  63.443  1.00 39.33           O
ATOM    635  H   GLY A  41      35.693  11.925  62.267  1.00 42.47           H
ATOM    636  HA2 GLY A  41      32.809  12.599  62.449  1.00 42.93           H
ATOM    637  HA3 GLY A  41      33.568  11.749  63.766  1.00 42.93           H
ATOM    638  N   ASN A  42      33.259  14.472  64.116  1.00 34.75           N
ATOM    639  CA  ASN A  42      33.455  15.706  64.830  1.00 38.20           C
ATOM    640  C   ASN A  42      32.399  15.811  65.921  1.00 34.97           C
ATOM    641  O   ASN A  42      31.208  15.887  65.633  1.00 37.10           O
ATOM    642  CB  ASN A  42      33.352  16.885  63.867  1.00 37.33           C
ATOM    643  CG  ASN A  42      33.832  18.161  64.554  1.00 35.45           C
ATOM    644  OD1 ASN A  42      34.939  18.225  65.083  1.00 42.39           O
ATOM    645  ND2 ASN A  42      33.019  19.207  64.511  1.00 37.73           N
ATOM    646  H   ASN A  42      32.321  14.101  64.112  1.00 41.71           H
ATOM    647  HA  ASN A  42      34.443  15.695  65.285  1.00 45.83           H
ATOM    648  HB2 ASN A  42      34.028  16.641  63.055  1.00 44.80           H
ATOM    649  HB3 ASN A  42      32.336  16.990  63.481  1.00 44.80           H
ATOM    650 HD21 ASN A  42      33.329  20.091  64.890  1.00 45.28           H
ATOM    651 HD22 ASN A  42      32.133  19.124  64.036  1.00 45.28           H
ATOM    652  N   LYS A  43      32.863  15.855  67.171  1.00 42.58           N
ATOM    653  CA  LYS A  43      32.073  16.098  68.371  1.00 37.56           C
ATOM    654  C   LYS A  43      30.921  15.093  68.482  1.00 36.90           C
ATOM    655  O   LYS A  43      29.764  15.477  68.661  1.00 34.08           O
ATOM    656  CB  LYS A  43      31.598  17.564  68.425  1.00 42.45           C
ATOM    657  CG  LYS A  43      32.733  18.601  68.521  1.00 40.91           C
ATOM    658  CD  LYS A  43      32.141  20.003  68.291  1.00 41.85           C
ATOM    659  CE  LYS A  43      33.078  21.138  68.715  1.00 54.85           C
ATOM    660  NZ  LYS A  43      34.313  21.185  67.905  1.00 60.19           N1+
ATOM    661  H   LYS A  43      33.864  15.775  67.300  1.00 51.09           H
ATOM    662  HA  LYS A  43      32.730  15.928  69.222  1.00 45.08           H
ATOM    663  HB2 LYS A  43      30.982  17.778  67.551  1.00 50.93           H
ATOM    664  HB3 LYS A  43      30.975  17.688  69.311  1.00 50.93           H
ATOM    665  HG2 LYS A  43      33.219  18.536  69.495  1.00 49.09           H
ATOM    666  HG3 LYS A  43      33.475  18.406  67.745  1.00 49.09           H
ATOM    667  HD2 LYS A  43      31.909  20.120  67.232  1.00 50.22           H
ATOM    668  HD3 LYS A  43      31.210  20.095  68.852  1.00 50.22           H
ATOM    669  HE2 LYS A  43      32.536  22.079  68.597  1.00 65.82           H
ATOM    670  HE3 LYS A  43      33.331  21.014  69.769  1.00 65.82           H
ATOM    671  HZ1 LYS A  43      34.950  21.878  68.276  1.00 72.23           H
ATOM    672  HZ2 LYS A  43      34.764  20.280  67.909  1.00 72.23           H
ATOM    673  HZ3 LYS A  43      34.096  21.432  66.945  1.00 72.23           H
ATOM    674  N   GLY A  44      31.253  13.804  68.363  1.00 37.50           N
ATOM    675  CA  GLY A  44      30.308  12.696  68.474  1.00 40.96           C
ATOM    676  C   GLY A  44      29.415  12.473  67.245  1.00 41.73           C
ATOM    677  O   GLY A  44      28.652  11.508  67.253  1.00 38.43           O
ATOM    678  H   GLY A  44      32.219  13.570  68.178  1.00 44.99           H
ATOM    679  HA2 GLY A  44      30.874  11.780  68.651  1.00 49.16           H
ATOM    680  HA3 GLY A  44      29.653  12.893  69.323  1.00 49.16           H
ATOM    681  N   VAL A  45      29.507  13.303  66.189  1.00 35.72           N
ATOM    682  CA  VAL A  45      28.680  13.164  64.982  1.00 34.70           C
ATOM    683  C   VAL A  45      29.473  13.219  63.679  1.00 37.21           C
ATOM    684  O   VAL A  45      30.695  13.323  63.685  1.00 34.14           O
ATOM    685  CB  VAL A  45      27.550  14.198  64.981  1.00 41.04           C
ATOM    686  CG1 VAL A  45      26.602  13.926  66.151  1.00 37.61           C
ATOM    687  CG2 VAL A  45      28.072  15.644  64.977  1.00 39.73           C
ATOM    688  H   VAL A  45      30.161  14.074  66.222  1.00 42.87           H
ATOM    689  HA  VAL A  45      28.218  12.177  64.980  1.00 41.64           H
ATOM    690  HB  VAL A  45      26.963  14.066  64.080  1.00 49.25           H
ATOM    691 HG11 VAL A  45      25.733  14.578  66.078  1.00 45.14           H
ATOM    692 HG12 VAL A  45      26.276  12.887  66.114  1.00 45.14           H
ATOM    693 HG13 VAL A  45      27.109  14.099  67.099  1.00 45.14           H
ATOM    694 HG21 VAL A  45      27.234  16.334  64.896  1.00 47.68           H
ATOM    695 HG22 VAL A  45      28.615  15.846  65.900  1.00 47.68           H
ATOM    696 HG23 VAL A  45      28.739  15.801  64.128  1.00 47.68           H
ATOM    697  N   LEU A  46      28.765  13.104  62.548  1.00 31.90           N
ATOM    698  CA  LEU A  46      29.403  13.177  61.247  1.00 33.57           C
ATOM    699  C   LEU A  46      29.843  14.654  61.013  1.00 30.08           C
ATOM    700  O   LEU A  46      29.121  15.584  61.333  1.00 31.58           O
ATOM    701  CB  LEU A  46      28.502  12.754  60.075  1.00 28.44           C
ATOM    702  CG  LEU A  46      28.025  11.287  60.214  1.00 27.51           C
ATOM    703  CD1 LEU A  46      27.153  10.920  59.015  1.00 30.66           C
ATOM    704  CD2 LEU A  46      29.174  10.293  60.359  1.00 27.92           C
ATOM    705  H   LEU A  46      27.777  13.080  62.603  1.00 38.28           H
ATOM    706  HA  LEU A  46      30.272  12.467  61.256  1.00 40.28           H
ATOM    707  HB2 LEU A  46      27.626  13.427  60.011  1.00 34.13           H
ATOM    708  HB3 LEU A  46      29.052  12.871  59.122  1.00 34.13           H
ATOM    709  HG  LEU A  46      27.412  11.212  61.144  1.00 33.02           H
ATOM    710 HD11 LEU A  46      26.740   9.910  59.132  1.00 36.79           H
ATOM    711 HD12 LEU A  46      26.332  11.622  58.873  1.00 36.79           H
ATOM    712 HD13 LEU A  46      27.730  10.901  58.079  1.00 36.79           H
ATOM    713 HD21 LEU A  46      28.786   9.271  60.486  1.00 33.50           H
ATOM    714 HD22 LEU A  46      29.813  10.276  59.473  1.00 33.50           H
ATOM    715 HD23 LEU A  46      29.775  10.496  61.255  1.00 33.50           H
ATOM    716  N   PRO A  47      31.045  14.847  60.414  1.00 26.10           N
ATOM    717  CA  PRO A  47      31.641  16.159  60.156  1.00 22.22           C
ATOM    718  C   PRO A  47      30.805  17.011  59.203  1.00 28.05           C
ATOM    719  O   PRO A  47      30.871  18.235  59.260  1.00 30.69           O
ATOM    720  CB  PRO A  47      33.013  15.872  59.520  1.00 32.35           C
ATOM    721  CG  PRO A  47      33.366  14.479  60.015  1.00 31.60           C
ATOM    722  CD  PRO A  47      31.994  13.817  60.002  1.00 29.82           C
ATOM    723  HA  PRO A  47      31.840  16.658  61.104  1.00 26.66           H
ATOM    724  HB2 PRO A  47      32.877  15.805  58.442  1.00 38.82           H
ATOM    725  HB3 PRO A  47      33.784  16.606  59.752  1.00 38.82           H
ATOM    726  HG2 PRO A  47      34.041  13.948  59.340  1.00 37.92           H
ATOM    727  HG3 PRO A  47      33.795  14.547  61.012  1.00 37.92           H
ATOM    728  HD2 PRO A  47      31.747  13.460  59.006  1.00 35.78           H
ATOM    729  HD3 PRO A  47      32.040  12.994  60.691  1.00 35.78           H
ATOM    730  N   TRP A  48      30.004  16.359  58.350  1.00 31.26           N
ATOM    731  CA  TRP A  48      29.177  16.988  57.326  1.00 33.01           C
ATOM    732  C   TRP A  48      27.677  16.908  57.613  1.00 31.66           C
ATOM    733  O   TRP A  48      26.923  17.124  56.667  1.00 30.01           O
ATOM    734  CB  TRP A  48      29.483  16.366  55.954  1.00 29.83           C
ATOM    735  CG  TRP A  48      29.331  14.884  55.918  1.00 28.92           C
ATOM    736  CD1 TRP A  48      28.199  14.181  55.706  1.00 27.82           C
ATOM    737  CD2 TRP A  48      30.367  13.901  56.168  1.00 23.30           C
ATOM    738  NE1 TRP A  48      28.463  12.833  55.838  1.00 26.14           N
ATOM    739  CE2 TRP A  48      29.790  12.604  56.128  1.00 28.73           C
ATOM    740  CE3 TRP A  48      31.744  13.999  56.418  1.00 26.49           C
ATOM    741  CZ2 TRP A  48      30.554  11.449  56.327  1.00 27.85           C
ATOM    742  CZ3 TRP A  48      32.519  12.854  56.639  1.00 34.77           C
ATOM    743  CH2 TRP A  48      31.927  11.582  56.587  1.00 34.06           C
ATOM    744  H   TRP A  48      30.029  15.348  58.361  1.00 37.52           H
ATOM    745  HA  TRP A  48      29.431  18.045  57.264  1.00 39.61           H
ATOM    746  HB2 TRP A  48      28.858  16.820  55.185  1.00 35.80           H
ATOM    747  HB3 TRP A  48      30.521  16.594  55.724  1.00 35.80           H
ATOM    748  HD1 TRP A  48      27.227  14.611  55.519  1.00 33.38           H
ATOM    749  HE1 TRP A  48      27.762  12.114  55.715  1.00 31.37           H
ATOM    750  HE3 TRP A  48      32.206  14.974  56.440  1.00 31.79           H
ATOM    751  HZ2 TRP A  48      30.086  10.479  56.284  1.00 33.42           H
ATOM    752  HZ3 TRP A  48      33.573  12.949  56.849  1.00 41.73           H
ATOM    753  HH2 TRP A  48      32.541  10.713  56.737  1.00 40.87           H
ATOM    754  N   LYS A  49      27.233  16.598  58.852  1.00 32.83           N
ATOM    755  CA  LYS A  49      25.807  16.496  59.233  1.00 42.62           C
ATOM    756  C   LYS A  49      25.230  15.206  58.660  1.00 39.40           C
ATOM    757  O   LYS A  49      25.150  14.197  59.350  1.00 35.43           O
ATOM    758  CB  LYS A  49      24.949  17.724  58.774  1.00 47.00           C
ATOM    759  CG  LYS A  49      24.608  18.754  59.833  1.00 58.21           C
ATOM    760  CD  LYS A  49      25.850  19.428  60.422  1.00 62.65           C
ATOM    761  CE  LYS A  49      25.856  20.937  60.173  1.00 63.23           C
ATOM    762  NZ  LYS A  49      26.675  21.607  61.196  1.00 67.94           N1+
ATOM    763  H   LYS A  49      27.917  16.380  59.567  1.00 39.40           H
ATOM    764  HA  LYS A  49      25.731  16.402  60.320  1.00 51.14           H
ATOM    765  HB2 LYS A  49      25.382  18.269  57.942  1.00 56.40           H
ATOM    766  HB3 LYS A  49      23.976  17.378  58.423  1.00 56.40           H
ATOM    767  HG2 LYS A  49      23.974  19.503  59.355  1.00 69.85           H
ATOM    768  HG3 LYS A  49      24.033  18.275  60.625  1.00 69.85           H
ATOM    769  HD2 LYS A  49      25.842  19.233  61.491  1.00 75.18           H
ATOM    770  HD3 LYS A  49      26.762  19.015  59.989  1.00 75.18           H
ATOM    771  HE2 LYS A  49      26.280  21.128  59.184  1.00 75.87           H
ATOM    772  HE3 LYS A  49      24.834  21.317  60.201  1.00 75.87           H
ATOM    773  HZ1 LYS A  49      26.653  22.608  61.064  1.00 81.53           H
ATOM    774  HZ2 LYS A  49      26.310  21.373  62.110  1.00 81.53           H
ATOM    775  HZ3 LYS A  49      27.626  21.266  61.138  1.00 81.53           H
ATOM    776  N   CYS A  50      24.833  15.269  57.389  1.00 32.83           N
ATOM    777  CA  CYS A  50      24.084  14.274  56.667  1.00 37.74           C
ATOM    778  C   CYS A  50      24.552  14.313  55.215  1.00 34.39           C
ATOM    779  O   CYS A  50      24.833  15.378  54.656  1.00 33.27           O
ATOM    780  CB  CYS A  50      22.568  14.554  56.848  1.00 35.47           C
ATOM    781  SG  CYS A  50      21.682  15.079  55.325  1.00 57.08           S
ATOM    782  H   CYS A  50      25.016  16.130  56.892  1.00 39.39           H
ATOM    783  HA  CYS A  50      24.313  13.291  57.083  1.00 45.29           H
ATOM    784  HB2 CYS A  50      22.118  13.634  57.223  1.00 42.56           H
ATOM    785  HB3 CYS A  50      22.408  15.315  57.612  1.00 42.56           H
ATOM    786  HG  CYS A  50      20.453  14.812  55.776  1.00 68.49           H
ATOM    787  N   ASN A  51      24.580  13.132  54.607  1.00 29.69           N
ATOM    788  CA  ASN A  51      24.696  12.975  53.176  1.00 29.32           C
ATOM    789  C   ASN A  51      23.712  11.885  52.773  1.00 27.08           C
ATOM    790  O   ASN A  51      23.963  10.715  53.032  1.00 26.95           O
ATOM    791  CB  ASN A  51      26.143  12.650  52.808  1.00 21.27           C
ATOM    792  CG  ASN A  51      26.314  12.698  51.291  1.00 20.20           C
ATOM    793  OD1 ASN A  51      25.847  11.827  50.567  1.00 21.36           O
ATOM    794  ND2 ASN A  51      26.980  13.732  50.791  1.00 24.61           N
ATOM    795  H   ASN A  51      24.356  12.305  55.143  1.00 35.63           H
ATOM    796  HA  ASN A  51      24.415  13.908  52.700  1.00 35.18           H
ATOM    797  HB2 ASN A  51      26.817  13.355  53.298  1.00 25.52           H
ATOM    798  HB3 ASN A  51      26.342  11.646  53.166  1.00 25.52           H
ATOM    799 HD21 ASN A  51      27.127  13.791  49.795  1.00 29.53           H
ATOM    800 HD22 ASN A  51      27.377  14.420  51.412  1.00 29.53           H
ATOM    801  N   SER A  52      22.583  12.262  52.168  1.00 29.37           N
ATOM    802  CA  SER A  52      21.526  11.319  51.810  1.00 30.22           C
ATOM    803  C   SER A  52      22.007  10.214  50.866  1.00 20.09           C
ATOM    804  O   SER A  52      21.569   9.075  50.999  1.00 23.14           O
ATOM    805  CB  SER A  52      20.298  12.053  51.257  1.00 27.98           C
ATOM    806  OG  SER A  52      20.669  13.052  50.347  1.00 41.80           O
ATOM    807  H   SER A  52      22.420  13.245  51.993  1.00 35.24           H
ATOM    808  HA  SER A  52      21.204  10.823  52.728  1.00 36.26           H
ATOM    809  HB2 SER A  52      19.669  11.332  50.733  1.00 33.58           H
ATOM    810  HB3 SER A  52      19.729  12.506  52.070  1.00 33.58           H
ATOM    811  HG  SER A  52      21.506  12.787  49.948  1.00 50.16           H
ATOM    812  N   LEU A  53      22.897  10.513  49.919  1.00 25.53           N
ATOM    813  CA  LEU A  53      23.385   9.504  48.986  1.00 23.08           C
ATOM    814  C   LEU A  53      24.308   8.486  49.665  1.00 21.33           C
ATOM    815  O   LEU A  53      24.155   7.288  49.456  1.00 23.60           O
ATOM    816  CB  LEU A  53      24.078  10.175  47.795  1.00 24.21           C
ATOM    817  CG  LEU A  53      24.353   9.164  46.666  1.00 23.45           C
ATOM    818  CD1 LEU A  53      23.060   8.784  45.921  1.00 28.91           C
ATOM    819  CD2 LEU A  53      25.354   9.762  45.688  1.00 29.83           C
ATOM    820  H   LEU A  53      23.266  11.450  49.846  1.00 30.63           H
ATOM    821  HA  LEU A  53      22.515   8.965  48.617  1.00 27.70           H
ATOM    822  HB2 LEU A  53      23.467  10.990  47.406  1.00 29.05           H
ATOM    823  HB3 LEU A  53      25.024  10.590  48.150  1.00 29.05           H
ATOM    824  HG  LEU A  53      24.795   8.259  47.074  1.00 28.14           H
ATOM    825 HD11 LEU A  53      23.296   8.099  45.107  1.00 34.69           H
ATOM    826 HD12 LEU A  53      22.361   8.287  46.592  1.00 34.69           H
ATOM    827 HD13 LEU A  53      22.594   9.681  45.514  1.00 34.69           H
ATOM    828 HD21 LEU A  53      25.543   9.039  44.897  1.00 35.80           H
ATOM    829 HD22 LEU A  53      24.954  10.687  45.270  1.00 35.80           H
ATOM    830 HD23 LEU A  53      26.297   9.964  46.198  1.00 35.80           H
ATOM    831  N   ASP A  54      25.263   8.956  50.461  1.00 23.82           N
ATOM    832  CA  ASP A  54      26.149   8.101  51.259  1.00 25.22           C
ATOM    833  C   ASP A  54      25.305   7.240  52.251  1.00 23.06           C
ATOM    834  O   ASP A  54      25.436   6.045  52.369  1.00 19.45           O
ATOM    835  CB  ASP A  54      27.161   8.904  52.047  1.00 18.66           C
ATOM    836  CG  ASP A  54      28.003   7.912  52.936  1.00 30.73           C
ATOM    837  OD1 ASP A  54      28.725   7.096  52.335  1.00 23.14           O
ATOM    838  OD2 ASP A  54      27.839   8.069  54.152  1.00 26.29           O1-
ATOM    839  H   ASP A  54      25.317   9.940  50.585  1.00 28.59           H
ATOM    840  HA  ASP A  54      26.688   7.365  50.598  1.00 30.26           H
ATOM    841  HB2 ASP A  54      27.842   9.474  51.408  1.00 22.39           H
ATOM    842  HB3 ASP A  54      26.680   9.606  52.745  1.00 22.39           H
ATOM    843  N   MET A  55      24.198   7.874  52.847  1.00 23.67           N
ATOM    844  CA  MET A  55      23.334   7.144  53.812  1.00 26.85           C
ATOM    845  C   MET A  55      22.673   5.952  53.088  1.00 27.35           C
ATOM    846  O   MET A  55      22.588   4.857  53.601  1.00 26.76           O
ATOM    847  CB  MET A  55      22.250   8.115  54.332  1.00 27.19           C
ATOM    848  CG  MET A  55      21.558   7.609  55.587  1.00 45.13           C
ATOM    849  SD  MET A  55      21.011   9.023  56.594  1.00 65.13           S
ATOM    850  CE  MET A  55      19.580   9.664  55.688  1.00 54.12           C
ATOM    851  H   MET A  55      24.179   8.891  52.903  1.00 28.40           H
ATOM    852  HA  MET A  55      23.953   6.747  54.667  1.00 32.21           H
ATOM    853  HB2 MET A  55      22.735   9.097  54.539  1.00 32.63           H
ATOM    854  HB3 MET A  55      21.507   8.338  53.544  1.00 32.63           H
ATOM    855  HG2 MET A  55      20.709   6.947  55.352  1.00 54.16           H
ATOM    856  HG3 MET A  55      22.255   7.032  56.234  1.00 54.16           H
ATOM    857  HE1 MET A  55      19.234  10.565  56.213  1.00 64.94           H
ATOM    858  HE2 MET A  55      19.843   9.958  54.666  1.00 64.94           H
ATOM    859  HE3 MET A  55      18.761   8.945  55.663  1.00 64.94           H
ATOM    860  N   LYS A  56      22.193   6.246  51.856  1.00 20.57           N
ATOM    861  CA  LYS A  56      21.518   5.328  50.946  1.00 25.38           C
ATOM    862  C   LYS A  56      22.450   4.204  50.509  1.00 20.88           C
ATOM    863  O   LYS A  56      22.026   3.056  50.457  1.00 29.45           O
ATOM    864  CB  LYS A  56      20.948   6.106  49.739  1.00 21.96           C
ATOM    865  CG  LYS A  56      20.345   5.175  48.682  1.00 25.10           C
ATOM    866  CD  LYS A  56      19.705   5.957  47.531  1.00 33.45           C
ATOM    867  CE  LYS A  56      19.161   4.986  46.485  1.00 27.61           C
ATOM    868  NZ  LYS A  56      18.438   5.716  45.429  1.00 49.90           N1+
ATOM    869  H   LYS A  56      22.320   7.193  51.523  1.00 24.69           H
ATOM    870  HA  LYS A  56      20.683   4.877  51.479  1.00 30.46           H
ATOM    871  HB2 LYS A  56      20.196   6.819  50.076  1.00 26.35           H
ATOM    872  HB3 LYS A  56      21.749   6.666  49.260  1.00 26.35           H
ATOM    873  HG2 LYS A  56      21.118   4.530  48.277  1.00 30.12           H
ATOM    874  HG3 LYS A  56      19.585   4.553  49.147  1.00 30.12           H
ATOM    875  HD2 LYS A  56      18.889   6.566  47.919  1.00 40.13           H
ATOM    876  HD3 LYS A  56      20.449   6.607  47.066  1.00 40.13           H
ATOM    877  HE2 LYS A  56      20.012   4.464  46.043  1.00 33.13           H
ATOM    878  HE3 LYS A  56      18.506   4.247  46.951  1.00 33.13           H
ATOM    879  HZ1 LYS A  56      17.919   5.079  44.840  1.00 59.88           H
ATOM    880  HZ2 LYS A  56      17.815   6.395  45.844  1.00 59.88           H
ATOM    881  HZ3 LYS A  56      19.105   6.216  44.854  1.00 59.88           H
ATOM    882  N   TYR A  57      23.708   4.524  50.207  1.00 21.18           N
ATOM    883  CA  TYR A  57      24.731   3.552  49.876  1.00 19.32           C
ATOM    884  C   TYR A  57      25.027   2.635  51.063  1.00 16.45           C
ATOM    885  O   TYR A  57      25.035   1.418  50.918  1.00 25.70           O
ATOM    886  CB  TYR A  57      25.995   4.281  49.422  1.00 23.82           C
ATOM    887  CG  TYR A  57      27.088   3.309  49.048  1.00 22.48           C
ATOM    888  CD1 TYR A  57      27.005   2.632  47.823  1.00 23.90           C
ATOM    889  CD2 TYR A  57      28.151   3.046  49.928  1.00 14.23           C
ATOM    890  CE1 TYR A  57      28.023   1.758  47.424  1.00 20.57           C
ATOM    891  CE2 TYR A  57      29.147   2.127  49.561  1.00 17.37           C
ATOM    892  CZ  TYR A  57      29.105   1.512  48.291  1.00 18.71           C
ATOM    893  OH  TYR A  57      30.086   0.659  47.903  1.00 23.80           O
ATOM    894  H   TYR A  57      23.999   5.489  50.298  1.00 25.41           H
ATOM    895  HA  TYR A  57      24.373   2.942  49.050  1.00 23.18           H
ATOM    896  HB2 TYR A  57      25.757   4.904  48.560  1.00 28.59           H
ATOM    897  HB3 TYR A  57      26.351   4.932  50.218  1.00 28.59           H
ATOM    898  HD1 TYR A  57      26.160   2.801  47.185  1.00 28.67           H
ATOM    899  HD2 TYR A  57      28.212   3.557  50.878  1.00 17.08           H
ATOM    900  HE1 TYR A  57      27.973   1.271  46.465  1.00 24.69           H
ATOM    901  HE2 TYR A  57      29.962   1.923  50.234  1.00 20.85           H
ATOM    902  HH  TYR A  57      29.930   0.303  47.027  1.00 28.57           H
ATOM    903  N   PHE A  58      25.218   3.218  52.243  1.00 20.01           N
ATOM    904  CA  PHE A  58      25.576   2.517  53.480  1.00 25.95           C
ATOM    905  C   PHE A  58      24.495   1.467  53.803  1.00 26.03           C
ATOM    906  O   PHE A  58      24.773   0.304  54.006  1.00 22.60           O
ATOM    907  CB  PHE A  58      25.654   3.524  54.648  1.00 21.38           C
ATOM    908  CG  PHE A  58      25.722   2.821  55.971  1.00 24.25           C
ATOM    909  CD1 PHE A  58      26.919   2.211  56.373  1.00 24.89           C
ATOM    910  CD2 PHE A  58      24.596   2.766  56.809  1.00 23.43           C
ATOM    911  CE1 PHE A  58      26.988   1.551  57.600  1.00 24.62           C
ATOM    912  CE2 PHE A  58      24.679   2.118  58.045  1.00 29.06           C
ATOM    913  CZ  PHE A  58      25.868   1.499  58.437  1.00 24.02           C
ATOM    914  H   PHE A  58      25.206   4.217  52.267  1.00 24.02           H
ATOM    915  HA  PHE A  58      26.563   1.988  53.378  1.00 31.13           H
ATOM    916  HB2 PHE A  58      26.548   4.189  54.512  1.00 25.66           H
ATOM    917  HB3 PHE A  58      24.794   4.227  54.607  1.00 25.66           H
ATOM    918  HD1 PHE A  58      27.804   2.267  55.730  1.00 29.87           H
ATOM    919  HD2 PHE A  58      23.672   3.248  56.508  1.00 28.11           H
ATOM    920  HE1 PHE A  58      27.928   1.089  57.908  1.00 29.54           H
ATOM    921  HE2 PHE A  58      23.817   2.098  58.707  1.00 34.87           H
ATOM    922  HZ  PHE A  58      25.932   0.974  59.388  1.00 28.82           H
ATOM    923  N   ARG A  59      23.229   1.929  53.734  1.00 19.34           N
ATOM    924  CA  ARG A  59      22.049   1.112  53.932  1.00 22.33           C
ATOM    925  C   ARG A  59      21.952  -0.008  52.906  1.00 23.38           C
ATOM    926  O   ARG A  59      21.750  -1.150  53.296  1.00 28.62           O
ATOM    927  CB  ARG A  59      20.768   1.961  53.995  1.00 19.79           C
ATOM    928  CG  ARG A  59      19.601   1.029  54.349  1.00 30.22           C
ATOM    929  CD  ARG A  59      18.251   1.711  54.591  1.00 30.37           C
ATOM    930  NE  ARG A  59      17.347   0.842  55.380  1.00 55.83           N
ATOM    931  CZ  ARG A  59      16.924  -0.392  55.040  1.00 54.99           C
ATOM    932  NH1 ARG A  59      17.102  -0.904  53.820  1.00 48.16           N
ATOM    933  NH2 ARG A  59      16.304  -1.147  55.942  1.00 46.24           N1+
ATOM    934  H   ARG A  59      23.089   2.902  53.500  1.00 23.21           H
ATOM    935  HA  ARG A  59      22.169   0.642  54.906  1.00 26.80           H
ATOM    936  HB2 ARG A  59      20.867   2.733  54.757  1.00 23.75           H
ATOM    937  HB3 ARG A  59      20.590   2.439  53.033  1.00 23.75           H
ATOM    938  HG2 ARG A  59      19.466   0.324  53.532  1.00 36.26           H
ATOM    939  HG3 ARG A  59      19.870   0.460  55.238  1.00 36.26           H
ATOM    940  HD2 ARG A  59      18.448   2.617  55.167  1.00 36.44           H
ATOM    941  HD3 ARG A  59      17.773   1.996  53.653  1.00 36.44           H
ATOM    942  HE  ARG A  59      17.193   1.122  56.338  1.00 67.00           H
ATOM    943 HH11 ARG A  59      17.588  -0.365  53.115  1.00 57.80           H
ATOM    944 HH12 ARG A  59      16.785  -1.835  53.602  1.00 57.80           H
ATOM    945 HH21 ARG A  59      16.141  -0.800  56.876  1.00 55.49           H
ATOM    946 HH22 ARG A  59      15.976  -2.069  55.695  1.00 55.49           H
ATOM    947  N   ALA A  60      22.099   0.296  51.616  1.00 29.56           N
ATOM    948  CA  ALA A  60      22.012  -0.714  50.577  1.00 23.03           C
ATOM    949  C   ALA A  60      23.058  -1.812  50.807  1.00 22.26           C
ATOM    950  O   ALA A  60      22.721  -2.990  50.798  1.00 24.41           O
ATOM    951  CB  ALA A  60      22.146  -0.063  49.198  1.00 25.24           C
ATOM    952  H   ALA A  60      22.297   1.248  51.342  1.00 35.47           H
ATOM    953  HA  ALA A  60      21.021  -1.155  50.638  1.00 27.63           H
ATOM    954  HB1 ALA A  60      22.049  -0.827  48.427  1.00 30.28           H
ATOM    955  HB2 ALA A  60      21.355   0.675  49.060  1.00 30.28           H
ATOM    956  HB3 ALA A  60      23.115   0.426  49.105  1.00 30.28           H
ATOM    957  N   VAL A  61      24.312  -1.436  51.065  1.00 24.95           N
ATOM    958  CA  VAL A  61      25.397  -2.389  51.268  1.00 22.06           C
ATOM    959  C   VAL A  61      25.136  -3.244  52.502  1.00 25.72           C
ATOM    960  O   VAL A  61      25.193  -4.467  52.399  1.00 20.80           O
ATOM    961  CB  VAL A  61      26.761  -1.679  51.335  1.00 26.06           C
ATOM    962  CG1 VAL A  61      27.866  -2.695  51.664  1.00 25.93           C
ATOM    963  CG2 VAL A  61      27.078  -1.003  49.989  1.00 24.40           C
ATOM    964  H   VAL A  61      24.536  -0.451  51.103  1.00 29.94           H
ATOM    965  HA  VAL A  61      25.415  -3.049  50.401  1.00 26.47           H
ATOM    966  HB  VAL A  61      26.730  -0.921  52.119  1.00 31.27           H
ATOM    967 HG11 VAL A  61      28.840  -2.210  51.652  1.00 31.12           H
ATOM    968 HG12 VAL A  61      27.715  -3.116  52.657  1.00 31.12           H
ATOM    969 HG13 VAL A  61      27.859  -3.499  50.928  1.00 31.12           H
ATOM    970 HG21 VAL A  61      28.053  -0.518  50.036  1.00 29.28           H
ATOM    971 HG22 VAL A  61      27.079  -1.753  49.209  1.00 29.28           H
ATOM    972 HG23 VAL A  61      26.333  -0.259  49.729  1.00 29.28           H
ATOM    973  N   THR A  62      24.869  -2.612  53.656  1.00 23.91           N
ATOM    974  CA  THR A  62      24.773  -3.320  54.931  1.00 24.27           C
ATOM    975  C   THR A  62      23.456  -4.092  55.081  1.00 21.92           C
ATOM    976  O   THR A  62      23.378  -4.892  56.001  1.00 24.09           O
ATOM    977  CB  THR A  62      25.020  -2.384  56.131  1.00 22.22           C
ATOM    978  OG1 THR A  62      24.059  -1.358  56.238  1.00 18.93           O
ATOM    979  CG2 THR A  62      26.419  -1.763  56.099  1.00 26.83           C
ATOM    980  H   THR A  62      24.830  -1.602  53.669  1.00 28.70           H
ATOM    981  HA  THR A  62      25.571  -4.063  54.958  1.00 29.13           H
ATOM    982  HB  THR A  62      24.950  -2.987  57.035  1.00 26.66           H
ATOM    983  HG1 THR A  62      24.135  -0.804  55.455  1.00 22.72           H
ATOM    984 HG21 THR A  62      26.556  -1.149  56.988  1.00 32.19           H
ATOM    985 HG22 THR A  62      27.173  -2.549  56.085  1.00 32.19           H
ATOM    986 HG23 THR A  62      26.537  -1.127  55.226  1.00 32.19           H
ATOM    987  N   THR A  63      22.431  -3.894  54.235  1.00 22.82           N
ATOM    988  CA  THR A  63      21.194  -4.699  54.283  1.00 33.61           C
ATOM    989  C   THR A  63      21.133  -5.760  53.174  1.00 24.68           C
ATOM    990  O   THR A  63      20.306  -6.661  53.287  1.00 32.90           O
ATOM    991  CB  THR A  63      19.910  -3.846  54.280  1.00 26.41           C
ATOM    992  OG1 THR A  63      19.715  -3.221  53.035  1.00 38.88           O
ATOM    993  CG2 THR A  63      19.881  -2.803  55.392  1.00 28.93           C
ATOM    994  H   THR A  63      22.516  -3.197  53.507  1.00 27.39           H
ATOM    995  HA  THR A  63      21.171  -5.245  55.222  1.00 40.33           H
ATOM    996  HB  THR A  63      19.066  -4.514  54.450  1.00 31.69           H
ATOM    997  HG1 THR A  63      20.476  -2.657  52.871  1.00 46.65           H
ATOM    998 HG21 THR A  63      18.960  -2.231  55.337  1.00 34.72           H
ATOM    999 HG22 THR A  63      19.919  -3.314  56.347  1.00 34.72           H
ATOM   1000 HG23 THR A  63      20.716  -2.110  55.316  1.00 34.72           H
ATOM   1001  N   TYR A  64      21.940  -5.652  52.105  1.00 26.54           N
ATOM   1002  CA  TYR A  64      21.846  -6.542  50.956  1.00 26.86           C
ATOM   1003  C   TYR A  64      22.314  -7.943  51.316  1.00 26.67           C
ATOM   1004  O   TYR A  64      23.405  -8.125  51.840  1.00 26.94           O
ATOM   1005  CB  TYR A  64      22.653  -6.009  49.779  1.00 29.31           C
ATOM   1006  CG  TYR A  64      22.623  -6.970  48.614  1.00 24.33           C
ATOM   1007  CD1 TYR A  64      21.460  -7.068  47.827  1.00 21.33           C
ATOM   1008  CD2 TYR A  64      23.694  -7.848  48.396  1.00 24.20           C
ATOM   1009  CE1 TYR A  64      21.352  -8.064  46.842  1.00 28.29           C
ATOM   1010  CE2 TYR A  64      23.605  -8.825  47.394  1.00 26.27           C
ATOM   1011  CZ  TYR A  64      22.434  -8.942  46.613  1.00 36.47           C
ATOM   1012  OH  TYR A  64      22.339  -9.919  45.670  1.00 32.66           O
ATOM   1013  H   TYR A  64      22.612  -4.899  52.058  1.00 31.85           H
ATOM   1014  HA  TYR A  64      20.805  -6.591  50.637  1.00 32.23           H
ATOM   1015  HB2 TYR A  64      22.217  -5.065  49.455  1.00 35.17           H
ATOM   1016  HB3 TYR A  64      23.683  -5.841  50.096  1.00 35.17           H
ATOM   1017  HD1 TYR A  64      20.622  -6.413  48.015  1.00 25.60           H
ATOM   1018  HD2 TYR A  64      24.576  -7.804  49.020  1.00 29.04           H
ATOM   1019  HE1 TYR A  64      20.445  -8.164  46.266  1.00 33.95           H
ATOM   1020  HE2 TYR A  64      24.417  -9.516  47.252  1.00 31.52           H
ATOM   1021  HH  TYR A  64      23.158 -10.411  45.567  1.00 39.20           H
ATOM   1022  N   VAL A  65      21.496  -8.940  51.003  1.00 27.06           N
ATOM   1023  CA  VAL A  65      21.852 -10.338  51.182  1.00 28.26           C
ATOM   1024  C   VAL A  65      21.447 -11.090  49.917  1.00 30.91           C
ATOM   1025  O   VAL A  65      20.506 -10.693  49.227  1.00 31.60           O
ATOM   1026  CB  VAL A  65      21.216 -10.930  52.470  1.00 37.58           C
ATOM   1027  CG1 VAL A  65      21.335 -10.008  53.695  1.00 33.20           C
ATOM   1028  CG2 VAL A  65      19.738 -11.292  52.285  1.00 38.80           C
ATOM   1029  H   VAL A  65      20.637  -8.740  50.507  1.00 32.48           H
ATOM   1030  HA  VAL A  65      22.931 -10.432  51.269  1.00 33.92           H
ATOM   1031  HB  VAL A  65      21.754 -11.850  52.700  1.00 45.10           H
ATOM   1032 HG11 VAL A  65      20.938 -10.507  54.576  1.00 39.85           H
ATOM   1033 HG12 VAL A  65      22.381  -9.762  53.870  1.00 39.85           H
ATOM   1034 HG13 VAL A  65      20.769  -9.094  53.539  1.00 39.85           H
ATOM   1035 HG21 VAL A  65      19.330 -11.666  53.219  1.00 46.56           H
ATOM   1036 HG22 VAL A  65      19.176 -10.412  51.972  1.00 46.56           H
ATOM   1037 HG23 VAL A  65      19.635 -12.078  51.538  1.00 46.56           H
ATOM   1038  N   ASN A  66      22.147 -12.193  49.642  1.00 35.62           N
ATOM   1039  CA  ASN A  66      21.779 -13.132  48.591  1.00 42.62           C
ATOM   1040  C   ASN A  66      21.631 -14.516  49.222  1.00 41.35           C
ATOM   1041  O   ASN A  66      22.615 -15.170  49.570  1.00 35.39           O
ATOM   1042  CB  ASN A  66      22.817 -13.094  47.466  1.00 42.18           C
ATOM   1043  CG  ASN A  66      22.389 -13.937  46.270  1.00 41.37           C
ATOM   1044  OD1 ASN A  66      21.617 -14.884  46.392  1.00 45.03           O
ATOM   1045  ND2 ASN A  66      22.959 -13.660  45.105  1.00 47.84           N
ATOM   1046  H   ASN A  66      22.912 -12.455  50.249  1.00 42.75           H
ATOM   1047  HA  ASN A  66      20.815 -12.848  48.169  1.00 51.15           H
ATOM   1048  HB2 ASN A  66      23.000 -12.065  47.154  1.00 50.62           H
ATOM   1049  HB3 ASN A  66      23.743 -13.510  47.857  1.00 50.62           H
ATOM   1050 HD21 ASN A  66      22.724 -14.220  44.297  1.00 57.40           H
ATOM   1051 HD22 ASN A  66      23.598 -12.885  45.028  1.00 57.40           H
ATOM   1052  N   GLU A  67      20.374 -14.940  49.365  1.00 45.55           N
ATOM   1053  CA  GLU A  67      20.011 -16.181  50.028  1.00 42.98           C
ATOM   1054  C   GLU A  67      20.522 -17.415  49.265  1.00 44.30           C
ATOM   1055  O   GLU A  67      20.858 -18.412  49.902  1.00 51.99           O
ATOM   1056  CB  GLU A  67      18.492 -16.208  50.295  1.00 47.54           C
ATOM   1057  CG  GLU A  67      18.092 -15.094  51.293  1.00 57.09           C
ATOM   1058  CD  GLU A  67      16.609 -15.076  51.695  1.00 61.13           C
ATOM   1059  OE1 GLU A  67      15.760 -14.948  50.785  1.00 60.65           O
ATOM   1060  OE2 GLU A  67      16.346 -15.116  52.921  1.00 56.15           O1-
ATOM   1061  H   GLU A  67      19.617 -14.340  49.072  1.00 54.66           H
ATOM   1062  HA  GLU A  67      20.503 -16.174  51.001  1.00 51.57           H
ATOM   1063  HB2 GLU A  67      17.959 -16.075  49.353  1.00 57.05           H
ATOM   1064  HB3 GLU A  67      18.225 -17.177  50.718  1.00 57.05           H
ATOM   1065  HG2 GLU A  67      18.709 -15.174  52.188  1.00 68.51           H
ATOM   1066  HG3 GLU A  67      18.290 -14.145  50.792  1.00 68.51           H
ATOM   1067  N   SER A  68      20.617 -17.361  47.924  1.00 46.21           N
ATOM   1068  CA  SER A  68      21.132 -18.477  47.128  1.00 48.64           C
ATOM   1069  C   SER A  68      22.618 -18.739  47.397  1.00 53.66           C
ATOM   1070  O   SER A  68      23.083 -19.867  47.239  1.00 61.97           O
ATOM   1071  CB  SER A  68      20.857 -18.258  45.636  1.00 45.98           C
ATOM   1072  OG  SER A  68      21.788 -17.377  45.047  1.00 57.77           O
ATOM   1073  H   SER A  68      20.358 -16.512  47.439  1.00 55.45           H
ATOM   1074  HA  SER A  68      20.573 -19.364  47.428  1.00 58.37           H
ATOM   1075  HB2 SER A  68      20.911 -19.219  45.124  1.00 55.17           H
ATOM   1076  HB3 SER A  68      19.856 -17.845  45.508  1.00 55.17           H
ATOM   1077  HG  SER A  68      21.715 -16.518  45.473  1.00 69.32           H
ATOM   1078  N   LYS A  69      23.361 -17.700  47.804  1.00 51.48           N
ATOM   1079  CA  LYS A  69      24.773 -17.807  48.151  1.00 50.62           C
ATOM   1080  C   LYS A  69      24.983 -18.242  49.595  1.00 55.28           C
ATOM   1081  O   LYS A  69      26.122 -18.524  49.952  1.00 59.31           O
ATOM   1082  CB  LYS A  69      25.498 -16.486  47.868  1.00 52.34           C
ATOM   1083  CG  LYS A  69      25.561 -16.117  46.378  1.00 57.64           C
ATOM   1084  CD  LYS A  69      26.315 -14.789  46.240  1.00 57.14           C
ATOM   1085  CE  LYS A  69      26.359 -14.297  44.801  1.00 69.22           C
ATOM   1086  NZ  LYS A  69      26.990 -12.967  44.734  1.00 67.59           N1+
ATOM   1087  H   LYS A  69      22.904 -16.810  47.955  1.00 61.78           H
ATOM   1088  HA  LYS A  69      25.231 -18.572  47.524  1.00 60.75           H
ATOM   1089  HB2 LYS A  69      25.009 -15.686  48.420  1.00 62.81           H
ATOM   1090  HB3 LYS A  69      26.525 -16.569  48.227  1.00 62.81           H
ATOM   1091  HG2 LYS A  69      26.089 -16.894  45.823  1.00 69.17           H
ATOM   1092  HG3 LYS A  69      24.555 -16.012  45.971  1.00 69.17           H
ATOM   1093  HD2 LYS A  69      25.825 -14.033  46.849  1.00 68.57           H
ATOM   1094  HD3 LYS A  69      27.337 -14.927  46.589  1.00 68.57           H
ATOM   1095  HE2 LYS A  69      26.940 -15.002  44.202  1.00 83.07           H
ATOM   1096  HE3 LYS A  69      25.346 -14.245  44.399  1.00 83.07           H
ATOM   1097  HZ1 LYS A  69      26.350 -12.294  44.336  1.00 81.10           H
ATOM   1098  HZ2 LYS A  69      27.255 -12.651  45.657  1.00 81.10           H
ATOM   1099  HZ3 LYS A  69      27.807 -13.029  44.137  1.00 81.10           H
ATOM   1100  N   TYR A  70      23.939 -18.251  50.435  1.00 61.46           N
ATOM   1101  CA  TYR A  70      24.105 -18.460  51.865  1.00 60.35           C
ATOM   1102  C   TYR A  70      24.579 -19.868  52.189  1.00 64.26           C
ATOM   1103  O   TYR A  70      25.492 -19.999  52.995  1.00 67.98           O
ATOM   1104  CB  TYR A  70      22.839 -18.143  52.665  1.00 53.63           C
ATOM   1105  CG  TYR A  70      23.062 -18.305  54.165  1.00 50.52           C
ATOM   1106  CD1 TYR A  70      24.112 -17.606  54.795  1.00 52.48           C
ATOM   1107  CD2 TYR A  70      22.320 -19.249  54.904  1.00 49.96           C
ATOM   1108  CE1 TYR A  70      24.446 -17.885  56.130  1.00 51.32           C
ATOM   1109  CE2 TYR A  70      22.615 -19.486  56.259  1.00 53.39           C
ATOM   1110  CZ  TYR A  70      23.691 -18.812  56.870  1.00 47.79           C
ATOM   1111  OH  TYR A  70      24.030 -19.088  58.157  1.00 54.12           O
ATOM   1112  H   TYR A  70      23.015 -18.034  50.089  1.00 73.75           H
ATOM   1113  HA  TYR A  70      24.880 -17.766  52.192  1.00 72.42           H
ATOM   1114  HB2 TYR A  70      22.541 -17.121  52.444  1.00 64.35           H
ATOM   1115  HB3 TYR A  70      22.042 -18.817  52.346  1.00 64.35           H
ATOM   1116  HD1 TYR A  70      24.704 -16.893  54.241  1.00 62.97           H
ATOM   1117  HD2 TYR A  70      21.538 -19.818  54.425  1.00 59.96           H
ATOM   1118  HE1 TYR A  70      25.301 -17.413  56.582  1.00 61.58           H
ATOM   1119  HE2 TYR A  70      22.046 -20.210  56.823  1.00 64.07           H
ATOM   1120  HH  TYR A  70      23.361 -19.602  58.618  1.00 64.95           H
ATOM   1121  N   GLU A  71      23.958 -20.906  51.621  1.00 62.83           N
ATOM   1122  CA  GLU A  71      24.321 -22.294  51.910  1.00 69.79           C
ATOM   1123  C   GLU A  71      25.803 -22.603  51.671  1.00 63.49           C
ATOM   1124  O   GLU A  71      26.392 -23.398  52.401  1.00 64.59           O
ATOM   1125  CB  GLU A  71      23.457 -23.251  51.085  1.00 71.63           C
ATOM   1126  CG  GLU A  71      22.194 -23.649  51.856  1.00 80.49           C
ATOM   1127  CD  GLU A  71      21.359 -24.701  51.124  1.00 86.92           C
ATOM   1128  OE1 GLU A  71      21.966 -25.563  50.448  1.00 81.72           O
ATOM   1129  OE2 GLU A  71      20.120 -24.632  51.279  1.00 88.13           O1-
ATOM   1130  H   GLU A  71      23.150 -20.742  51.037  1.00 75.39           H
ATOM   1131  HA  GLU A  71      24.113 -22.465  52.967  1.00 83.75           H
ATOM   1132  HB2 GLU A  71      23.172 -22.773  50.146  1.00 85.95           H
ATOM   1133  HB3 GLU A  71      24.037 -24.145  50.856  1.00 85.95           H
ATOM   1134  HG2 GLU A  71      22.519 -24.104  52.793  1.00 96.59           H
ATOM   1135  HG3 GLU A  71      21.584 -22.781  52.111  1.00 96.59           H
ATOM   1136  N   LYS A  72      26.402 -21.978  50.651  1.00 62.03           N
ATOM   1137  CA  LYS A  72      27.832 -22.067  50.382  1.00 63.02           C
ATOM   1138  C   LYS A  72      28.653 -21.513  51.558  1.00 61.09           C
ATOM   1139  O   LYS A  72      29.621 -22.144  51.980  1.00 64.03           O
ATOM   1140  CB  LYS A  72      28.104 -21.361  49.046  1.00 64.61           C
ATOM   1141  CG  LYS A  72      29.594 -21.218  48.670  1.00 64.63           C
ATOM   1142  CD  LYS A  72      29.878 -20.027  47.735  1.00 70.08           C
ATOM   1143  CE  LYS A  72      29.467 -18.669  48.337  1.00 73.76           C
ATOM   1144  NZ  LYS A  72      29.609 -17.559  47.373  1.00 78.75           N1+
ATOM   1145  H   LYS A  72      25.852 -21.347  50.083  1.00 74.43           H
ATOM   1146  HA  LYS A  72      28.095 -23.119  50.264  1.00 75.62           H
ATOM   1147  HB2 LYS A  72      27.590 -21.902  48.249  1.00 77.54           H
ATOM   1148  HB3 LYS A  72      27.641 -20.381  49.106  1.00 77.54           H
ATOM   1149  HG2 LYS A  72      30.193 -21.049  49.562  1.00 77.56           H
ATOM   1150  HG3 LYS A  72      29.939 -22.150  48.219  1.00 77.56           H
ATOM   1151  HD2 LYS A  72      30.951 -20.008  47.527  1.00 84.10           H
ATOM   1152  HD3 LYS A  72      29.351 -20.187  46.794  1.00 84.10           H
ATOM   1153  HE2 LYS A  72      28.428 -18.702  48.664  1.00 88.51           H
ATOM   1154  HE3 LYS A  72      30.092 -18.476  49.212  1.00 88.51           H
ATOM   1155  HZ1 LYS A  72      29.305 -16.694  47.800  1.00 94.50           H
ATOM   1156  HZ2 LYS A  72      30.574 -17.471  47.089  1.00 94.50           H
ATOM   1157  HZ3 LYS A  72      29.049 -17.734  46.546  1.00 94.50           H
ATOM   1158  N   LEU A  73      28.259 -20.351  52.095  1.00 63.22           N
ATOM   1159  CA  LEU A  73      28.899 -19.709  53.246  1.00 57.80           C
ATOM   1160  C   LEU A  73      28.686 -20.508  54.527  1.00 55.76           C
ATOM   1161  O   LEU A  73      29.553 -20.505  55.397  1.00 48.53           O
ATOM   1162  CB  LEU A  73      28.334 -18.297  53.475  1.00 60.00           C
ATOM   1163  CG  LEU A  73      28.406 -17.341  52.278  1.00 51.80           C
ATOM   1164  CD1 LEU A  73      27.726 -16.020  52.662  1.00 51.94           C
ATOM   1165  CD2 LEU A  73      29.850 -17.114  51.815  1.00 52.37           C
ATOM   1166  H   LEU A  73      27.427 -19.913  51.725  1.00 75.86           H
ATOM   1167  HA  LEU A  73      29.970 -19.642  53.056  1.00 69.36           H
ATOM   1168  HB2 LEU A  73      27.291 -18.384  53.784  1.00 72.00           H
ATOM   1169  HB3 LEU A  73      28.882 -17.849  54.307  1.00 72.00           H
ATOM   1170  HG  LEU A  73      27.855 -17.772  51.451  1.00 62.16           H
ATOM   1171 HD11 LEU A  73      27.739 -15.334  51.813  1.00 62.32           H
ATOM   1172 HD12 LEU A  73      26.689 -16.205  52.944  1.00 62.32           H
ATOM   1173 HD13 LEU A  73      28.250 -15.563  53.503  1.00 62.32           H
ATOM   1174 HD21 LEU A  73      29.850 -16.427  50.970  1.00 62.84           H
ATOM   1175 HD22 LEU A  73      30.441 -16.698  52.630  1.00 62.84           H
ATOM   1176 HD23 LEU A  73      30.294 -18.054  51.485  1.00 62.84           H
ATOM   1177  N   LYS A  74      27.511 -21.136  54.649  1.00 58.46           N
ATOM   1178  CA  LYS A  74      27.114 -21.960  55.769  1.00 56.55           C
ATOM   1179  C   LYS A  74      28.042 -23.154  55.869  1.00 62.21           C
ATOM   1180  O   LYS A  74      28.695 -23.274  56.895  1.00 59.65           O
ATOM   1181  CB  LYS A  74      25.649 -22.380  55.622  1.00 60.89           C
ATOM   1182  CG  LYS A  74      25.157 -23.102  56.879  1.00 71.68           C
ATOM   1183  CD  LYS A  74      23.723 -23.608  56.667  1.00 72.60           C
ATOM   1184  CE  LYS A  74      23.160 -24.292  57.916  1.00 72.82           C
ATOM   1185  NZ  LYS A  74      23.136 -23.381  59.081  1.00 73.15           N1+
ATOM   1186  H   LYS A  74      26.847 -21.043  53.893  1.00 70.15           H
ATOM   1187  HA  LYS A  74      27.212 -21.367  56.680  1.00 67.86           H
ATOM   1188  HB2 LYS A  74      25.033 -21.495  55.458  1.00 73.06           H
ATOM   1189  HB3 LYS A  74      25.537 -23.044  54.767  1.00 73.06           H
ATOM   1190  HG2 LYS A  74      25.795 -23.961  57.092  1.00 86.02           H
ATOM   1191  HG3 LYS A  74      25.207 -22.411  57.721  1.00 86.02           H
ATOM   1192  HD2 LYS A  74      23.079 -22.770  56.394  1.00 87.12           H
ATOM   1193  HD3 LYS A  74      23.715 -24.328  55.845  1.00 87.12           H
ATOM   1194  HE2 LYS A  74      22.156 -24.670  57.713  1.00 87.39           H
ATOM   1195  HE3 LYS A  74      23.811 -25.138  58.146  1.00 87.39           H
ATOM   1196  HZ1 LYS A  74      22.584 -23.793  59.821  1.00 87.77           H
ATOM   1197  HZ2 LYS A  74      24.080 -23.231  59.411  1.00 87.77           H
ATOM   1198  HZ3 LYS A  74      22.734 -22.493  58.812  1.00 87.77           H
ATOM   1199  N   TYR A  75      28.147 -23.960  54.801  1.00 59.87           N
ATOM   1200  CA  TYR A  75      29.036 -25.110  54.723  1.00 58.21           C
ATOM   1201  C   TYR A  75      30.474 -24.740  55.072  1.00 60.60           C
ATOM   1202  O   TYR A  75      31.101 -25.468  55.827  1.00 58.28           O
ATOM   1203  CB  TYR A  75      28.955 -25.778  53.342  1.00 58.16           C
ATOM   1204  CG  TYR A  75      30.013 -26.850  53.129  1.00 68.24           C
ATOM   1205  CD1 TYR A  75      30.025 -28.009  53.934  1.00 71.14           C
ATOM   1206  CD2 TYR A  75      31.035 -26.654  52.176  1.00 73.03           C
ATOM   1207  CE1 TYR A  75      31.060 -28.956  53.807  1.00 74.33           C
ATOM   1208  CE2 TYR A  75      32.065 -27.603  52.034  1.00 78.41           C
ATOM   1209  CZ  TYR A  75      32.086 -28.756  52.854  1.00 77.61           C
ATOM   1210  OH  TYR A  75      33.102 -29.660  52.730  1.00 76.63           O
ATOM   1211  H   TYR A  75      27.593 -23.754  53.982  1.00 71.85           H
ATOM   1212  HA  TYR A  75      28.698 -25.837  55.461  1.00 69.86           H
ATOM   1213  HB2 TYR A  75      27.968 -26.228  53.225  1.00 69.79           H
ATOM   1214  HB3 TYR A  75      29.074 -25.009  52.578  1.00 69.79           H
ATOM   1215  HD1 TYR A  75      29.256 -28.164  54.678  1.00 85.37           H
ATOM   1216  HD2 TYR A  75      31.044 -25.765  51.561  1.00 87.63           H
ATOM   1217  HE1 TYR A  75      31.077 -29.832  54.442  1.00 89.20           H
ATOM   1218  HE2 TYR A  75      32.846 -27.445  51.306  1.00 94.09           H
ATOM   1219  HH  TYR A  75      33.674 -29.481  51.983  1.00 91.96           H
ATOM   1220  N   LYS A  76      30.976 -23.610  54.555  1.00 62.69           N
ATOM   1221  CA  LYS A  76      32.333 -23.122  54.788  1.00 47.99           C
ATOM   1222  C   LYS A  76      32.607 -22.784  56.255  1.00 54.16           C
ATOM   1223  O   LYS A  76      33.596 -23.261  56.807  1.00 57.17           O
ATOM   1224  CB  LYS A  76      32.589 -21.926  53.867  1.00 51.49           C
ATOM   1225  CG  LYS A  76      33.917 -21.201  54.141  1.00 55.71           C
ATOM   1226  CD  LYS A  76      33.741 -19.698  54.351  1.00 54.99           C
ATOM   1227  CE  LYS A  76      33.390 -18.943  53.076  1.00 49.25           C
ATOM   1228  NZ  LYS A  76      33.270 -17.498  53.343  1.00 51.57           N1+
ATOM   1229  H   LYS A  76      30.385 -23.068  53.939  1.00 75.23           H
ATOM   1230  HA  LYS A  76      33.031 -23.912  54.507  1.00 57.59           H
ATOM   1231  HB2 LYS A  76      32.570 -22.262  52.829  1.00 61.79           H
ATOM   1232  HB3 LYS A  76      31.769 -21.219  53.997  1.00 61.79           H
ATOM   1233  HG2 LYS A  76      34.427 -21.587  55.024  1.00 66.85           H
ATOM   1234  HG3 LYS A  76      34.595 -21.375  53.307  1.00 66.85           H
ATOM   1235  HD2 LYS A  76      32.985 -19.509  55.117  1.00 65.98           H
ATOM   1236  HD3 LYS A  76      34.701 -19.341  54.685  1.00 65.98           H
ATOM   1237  HE2 LYS A  76      34.182 -19.114  52.344  1.00 59.10           H
ATOM   1238  HE3 LYS A  76      32.447 -19.327  52.684  1.00 59.10           H
ATOM   1239  HZ1 LYS A  76      33.127 -16.989  52.482  1.00 61.89           H
ATOM   1240  HZ2 LYS A  76      32.497 -17.310  53.969  1.00 61.89           H
ATOM   1241  HZ3 LYS A  76      34.112 -17.151  53.787  1.00 61.89           H
ATOM   1242  N   ARG A  77      31.762 -21.945  56.872  1.00 56.70           N
ATOM   1243  CA  ARG A  77      31.925 -21.520  58.268  1.00 53.51           C
ATOM   1244  C   ARG A  77      31.840 -22.706  59.212  1.00 57.55           C
ATOM   1245  O   ARG A  77      32.630 -22.820  60.142  1.00 54.78           O
ATOM   1246  CB  ARG A  77      30.872 -20.484  58.661  1.00 47.80           C
ATOM   1247  CG  ARG A  77      31.118 -19.160  57.951  1.00 52.30           C
ATOM   1248  CD  ARG A  77      29.900 -18.260  58.035  1.00 41.39           C
ATOM   1249  NE  ARG A  77      30.134 -17.077  57.215  1.00 43.32           N
ATOM   1250  CZ  ARG A  77      29.204 -16.182  56.906  1.00 48.16           C
ATOM   1251  NH1 ARG A  77      27.944 -16.343  57.288  1.00 37.84           N
ATOM   1252  NH2 ARG A  77      29.545 -15.114  56.208  1.00 39.45           N1+
ATOM   1253  H   ARG A  77      30.975 -21.582  56.352  1.00 68.04           H
ATOM   1254  HA  ARG A  77      32.911 -21.077  58.389  1.00 64.21           H
ATOM   1255  HB2 ARG A  77      29.874 -20.864  58.434  1.00 57.36           H
ATOM   1256  HB3 ARG A  77      30.946 -20.300  59.734  1.00 57.36           H
ATOM   1257  HG2 ARG A  77      31.968 -18.661  58.408  1.00 62.76           H
ATOM   1258  HG3 ARG A  77      31.329 -19.334  56.897  1.00 62.76           H
ATOM   1259  HD2 ARG A  77      29.034 -18.799  57.646  1.00 49.67           H
ATOM   1260  HD3 ARG A  77      29.721 -17.965  59.071  1.00 49.67           H
ATOM   1261  HE  ARG A  77      31.083 -16.901  56.918  1.00 51.99           H
ATOM   1262 HH11 ARG A  77      27.687 -17.154  57.831  1.00 45.41           H
ATOM   1263 HH12 ARG A  77      27.248 -15.650  57.053  1.00 45.41           H
ATOM   1264 HH21 ARG A  77      30.499 -14.985  55.899  1.00 47.34           H
ATOM   1265 HH22 ARG A  77      28.838 -14.433  55.973  1.00 47.34           H
ATOM   1266  N   CYS A  78      30.884 -23.588  58.935  1.00 61.15           N
ATOM   1267  CA  CYS A  78      30.689 -24.842  59.625  1.00 67.05           C
ATOM   1268  C   CYS A  78      31.898 -25.777  59.466  1.00 69.28           C
ATOM   1269  O   CYS A  78      32.381 -26.284  60.473  1.00 73.87           O
ATOM   1270  CB  CYS A  78      29.333 -25.404  59.169  1.00 56.50           C
ATOM   1271  SG  CYS A  78      28.037 -24.786  60.283  1.00 65.29           S
ATOM   1272  H   CYS A  78      30.285 -23.406  58.143  1.00 73.37           H
ATOM   1273  HA  CYS A  78      30.616 -24.612  60.690  1.00 80.46           H
ATOM   1274  HB2 CYS A  78      29.119 -25.104  58.153  1.00 67.80           H
ATOM   1275  HB3 CYS A  78      29.322 -26.478  59.119  1.00 67.80           H
ATOM   1276  HG  CYS A  78      27.068 -25.571  59.809  1.00 78.34           H
ATOM   1277  N   LYS A  79      32.447 -25.924  58.250  1.00 68.05           N
ATOM   1278  CA  LYS A  79      33.640 -26.727  57.957  1.00 71.07           C
ATOM   1279  C   LYS A  79      34.869 -26.264  58.758  1.00 66.80           C
ATOM   1280  O   LYS A  79      35.576 -27.098  59.317  1.00 64.51           O
ATOM   1281  CB  LYS A  79      33.905 -26.728  56.438  1.00 72.16           C
ATOM   1282  CG  LYS A  79      35.086 -27.615  56.027  1.00 75.09           C
ATOM   1283  CD  LYS A  79      35.414 -27.429  54.540  1.00 80.64           C
ATOM   1284  CE  LYS A  79      36.621 -28.299  54.173  1.00 82.99           C
ATOM   1285  NZ  LYS A  79      36.973 -28.167  52.746  1.00 78.07           N1+
ATOM   1286  H   LYS A  79      32.028 -25.430  57.475  1.00 81.66           H
ATOM   1287  HA  LYS A  79      33.420 -27.757  58.245  1.00 85.28           H
ATOM   1288  HB2 LYS A  79      33.020 -27.099  55.920  1.00 86.59           H
ATOM   1289  HB3 LYS A  79      34.100 -25.708  56.106  1.00 86.59           H
ATOM   1290  HG2 LYS A  79      35.972 -27.345  56.602  1.00 90.10           H
ATOM   1291  HG3 LYS A  79      34.839 -28.658  56.229  1.00 90.10           H
ATOM   1292  HD2 LYS A  79      34.553 -27.721  53.942  1.00 96.77           H
ATOM   1293  HD3 LYS A  79      35.646 -26.381  54.342  1.00 96.77           H
ATOM   1294  HE2 LYS A  79      37.473 -27.993  54.785  1.00 99.59           H
ATOM   1295  HE3 LYS A  79      36.385 -29.341  54.396  1.00 99.59           H
ATOM   1296  HZ1 LYS A  79      37.773 -28.751  52.546  1.00 93.68           H
ATOM   1297  HZ2 LYS A  79      36.189 -28.459  52.180  1.00 93.68           H
ATOM   1298  HZ3 LYS A  79      37.202 -27.203  52.546  1.00 93.68           H
ATOM   1299  N   TYR A  80      35.094 -24.942  58.826  1.00 67.22           N
ATOM   1300  CA  TYR A  80      36.166 -24.311  59.596  1.00 64.73           C
ATOM   1301  C   TYR A  80      36.069 -24.614  61.093  1.00 65.71           C
ATOM   1302  O   TYR A  80      37.086 -24.816  61.755  1.00 65.74           O
ATOM   1303  CB  TYR A  80      36.153 -22.790  59.352  1.00 66.35           C
ATOM   1304  CG  TYR A  80      37.051 -21.993  60.295  1.00 62.60           C
ATOM   1305  CD1 TYR A  80      38.392 -21.765  59.956  1.00 58.82           C
ATOM   1306  CD2 TYR A  80      36.562 -21.474  61.509  1.00 62.60           C
ATOM   1307  CE1 TYR A  80      39.264 -21.096  60.822  1.00 59.62           C
ATOM   1308  CE2 TYR A  80      37.414 -20.773  62.384  1.00 62.72           C
ATOM   1309  CZ  TYR A  80      38.773 -20.593  62.042  1.00 59.09           C
ATOM   1310  OH  TYR A  80      39.610 -19.918  62.874  1.00 68.56           O
ATOM   1311  H   TYR A  80      34.468 -24.329  58.325  1.00 80.66           H
ATOM   1312  HA  TYR A  80      37.119 -24.701  59.236  1.00 77.68           H
ATOM   1313  HB2 TYR A  80      36.458 -22.606  58.320  1.00 79.61           H
ATOM   1314  HB3 TYR A  80      35.131 -22.429  59.461  1.00 79.61           H
ATOM   1315  HD1 TYR A  80      38.745 -22.057  58.994  1.00 70.59           H
ATOM   1316  HD2 TYR A  80      35.532 -21.614  61.773  1.00 75.12           H
ATOM   1317  HE1 TYR A  80      40.299 -20.953  60.540  1.00 71.55           H
ATOM   1318  HE2 TYR A  80      37.039 -20.387  63.319  1.00 75.26           H
ATOM   1319  HH  TYR A  80      39.183 -19.585  63.665  1.00 82.28           H
ATOM   1320  N   LEU A  81      34.843 -24.600  61.628  1.00 67.49           N
ATOM   1321  CA  LEU A  81      34.562 -24.856  63.037  1.00 69.88           C
ATOM   1322  C   LEU A  81      34.520 -26.356  63.377  1.00 75.13           C
ATOM   1323  O   LEU A  81      34.274 -26.687  64.537  1.00 70.39           O
ATOM   1324  CB  LEU A  81      33.237 -24.172  63.423  1.00 70.23           C
ATOM   1325  CG  LEU A  81      33.216 -22.637  63.303  1.00 64.64           C
ATOM   1326  CD1 LEU A  81      31.766 -22.133  63.368  1.00 64.83           C
ATOM   1327  CD2 LEU A  81      34.077 -21.982  64.391  1.00 60.87           C
ATOM   1328  H   LEU A  81      34.053 -24.432  61.020  1.00 80.99           H
ATOM   1329  HA  LEU A  81      35.360 -24.416  63.633  1.00 83.85           H
ATOM   1330  HB2 LEU A  81      32.464 -24.575  62.767  1.00 84.28           H
ATOM   1331  HB3 LEU A  81      32.983 -24.434  64.451  1.00 84.28           H
ATOM   1332  HG  LEU A  81      33.621 -22.342  62.343  1.00 77.57           H
ATOM   1333 HD11 LEU A  81      31.746 -21.051  63.236  1.00 77.80           H
ATOM   1334 HD12 LEU A  81      31.180 -22.592  62.569  1.00 77.80           H
ATOM   1335 HD13 LEU A  81      31.328 -22.389  64.331  1.00 77.80           H
ATOM   1336 HD21 LEU A  81      34.043 -20.902  64.282  1.00 73.05           H
ATOM   1337 HD22 LEU A  81      33.702 -22.250  65.378  1.00 73.05           H
ATOM   1338 HD23 LEU A  81      35.115 -22.299  64.293  1.00 73.05           H
ATOM   1339  N   ASN A  82      34.687 -27.242  62.375  1.00 82.52           N
ATOM   1340  CA  ASN A  82      34.528 -28.701  62.463  1.00 82.83           C
ATOM   1341  C   ASN A  82      33.092 -29.131  62.830  1.00 83.99           C
ATOM   1342  O   ASN A  82      32.852 -30.239  63.304  1.00 84.68           O
ATOM   1343  CB  ASN A  82      35.595 -29.297  63.394  1.00 83.78           C
ATOM   1344  CG  ASN A  82      37.005 -29.002  62.879  1.00 86.83           C
ATOM   1345  OD1 ASN A  82      37.391 -29.454  61.805  1.00 84.27           O
ATOM   1346  ND2 ASN A  82      37.801 -28.272  63.657  1.00 84.00           N
ATOM   1347  H   ASN A  82      34.873 -26.873  61.451  1.00 99.02           H
ATOM   1348  HA  ASN A  82      34.720 -29.097  61.463  1.00 99.40           H
ATOM   1349  HB2 ASN A  82      35.465 -28.926  64.411  1.00100.53           H
ATOM   1350  HB3 ASN A  82      35.452 -30.377  63.368  1.00100.53           H
ATOM   1351 HD21 ASN A  82      38.743 -28.085  63.350  1.00100.80           H
ATOM   1352 HD22 ASN A  82      37.450 -27.894  64.523  1.00100.80           H
ATOM   1353  N   LYS A  83      32.138 -28.229  62.587  1.00 86.58           N
ATOM   1354  CA  LYS A  83      30.711 -28.339  62.836  1.00 83.88           C
ATOM   1355  C   LYS A  83      30.088 -28.748  61.511  1.00 89.48           C
ATOM   1356  O   LYS A  83      29.981 -27.909  60.637  1.00 92.94           O
ATOM   1357  CB  LYS A  83      30.208 -26.946  63.307  1.00 84.58           C
ATOM   1358  CG  LYS A  83      29.573 -26.952  64.702  1.00 84.44           C
ATOM   1359  CD  LYS A  83      29.976 -25.723  65.533  1.00 82.98           C
ATOM   1360  CE  LYS A  83      29.238 -24.454  65.091  1.00 83.85           C
ATOM   1361  NZ  LYS A  83      29.308 -23.419  66.140  1.00 78.36           N1+
ATOM   1362  H   LYS A  83      32.433 -27.375  62.133  1.00103.90           H
ATOM   1363  HA  LYS A  83      30.520 -29.108  63.584  1.00100.66           H
ATOM   1364  HB2 LYS A  83      31.024 -26.226  63.268  1.00101.49           H
ATOM   1365  HB3 LYS A  83      29.453 -26.560  62.621  1.00101.49           H
ATOM   1366  HG2 LYS A  83      28.488 -26.997  64.595  1.00101.33           H
ATOM   1367  HG3 LYS A  83      29.896 -27.836  65.251  1.00101.33           H
ATOM   1368  HD2 LYS A  83      29.780 -25.930  66.586  1.00 99.57           H
ATOM   1369  HD3 LYS A  83      31.048 -25.553  65.420  1.00 99.57           H
ATOM   1370  HE2 LYS A  83      29.654 -24.070  64.156  1.00100.62           H
ATOM   1371  HE3 LYS A  83      28.192 -24.717  64.923  1.00100.62           H
ATOM   1372  HZ1 LYS A  83      29.003 -22.529  65.762  1.00 94.03           H
ATOM   1373  HZ2 LYS A  83      28.711 -23.684  66.910  1.00 94.03           H
ATOM   1374  HZ3 LYS A  83      30.262 -23.338  66.465  1.00 94.03           H
ATOM   1375  N   GLU A  84      29.678 -29.998  61.330  1.00 93.41           N
ATOM   1376  CA  GLU A  84      28.918 -30.403  60.142  1.00 95.09           C
ATOM   1377  C   GLU A  84      27.607 -31.110  60.526  1.00 97.55           C
ATOM   1378  O   GLU A  84      27.305 -31.277  61.710  1.00 96.84           O
ATOM   1379  CB  GLU A  84      29.811 -31.193  59.163  1.00 97.32           C
ATOM   1380  CG  GLU A  84      30.724 -30.263  58.335  1.00 95.27           C
ATOM   1381  CD  GLU A  84      31.632 -30.998  57.343  1.00 97.62           C
ATOM   1382  OE1 GLU A  84      31.182 -32.024  56.786  1.00 98.85           O
ATOM   1383  OE2 GLU A  84      32.762 -30.500  57.136  1.00 93.51           O1-
ATOM   1384  H   GLU A  84      29.830 -30.683  62.052  1.00112.09           H
ATOM   1385  HA  GLU A  84      28.591 -29.512  59.605  1.00114.11           H
ATOM   1386  HB2 GLU A  84      30.426 -31.894  59.727  1.00116.79           H
ATOM   1387  HB3 GLU A  84      29.182 -31.761  58.478  1.00116.79           H
ATOM   1388  HG2 GLU A  84      30.071 -29.619  57.744  1.00114.33           H
ATOM   1389  HG3 GLU A  84      31.326 -29.615  58.972  1.00114.33           H
ATOM   1390  N   THR A  85      26.796 -31.439  59.511  1.00102.62           N
ATOM   1391  CA  THR A  85      25.509 -32.133  59.609  1.00100.26           C
ATOM   1392  C   THR A  85      25.223 -32.871  58.289  1.00 96.54           C
ATOM   1393  O   THR A  85      25.461 -32.264  57.221  1.00 91.53           O
ATOM   1394  CB  THR A  85      24.391 -31.124  59.975  1.00100.18           C
ATOM   1395  OG1 THR A  85      24.454 -30.768  61.344  1.00 98.24           O
ATOM   1396  CG2 THR A  85      22.975 -31.657  59.728  1.00 97.56           C
ATOM   1397  H   THR A  85      27.122 -31.278  58.567  1.00123.15           H
ATOM   1398  HA  THR A  85      25.586 -32.872  60.407  1.00120.31           H
ATOM   1399  HB  THR A  85      24.525 -30.218  59.384  1.00120.22           H
ATOM   1400  HG1 THR A  85      25.373 -30.586  61.563  1.00117.89           H
ATOM   1401 HG21 THR A  85      22.830 -32.580  60.291  1.00117.08           H
ATOM   1402 HG22 THR A  85      22.820 -31.845  58.666  1.00117.08           H
ATOM   1403 HG23 THR A  85      22.246 -30.922  60.065  1.00117.08           H
ATOM   1404  HC  THR A  85      24.760 -34.033  58.374  1.00115.85           H
ATOM   1405  N   LYS A  96      12.605 -14.739  60.335  1.00 70.17           N
ATOM   1406  CA  LYS A  96      13.382 -15.858  59.740  1.00 70.36           C
ATOM   1407  C   LYS A  96      14.166 -15.479  58.467  1.00 68.93           C
ATOM   1408  O   LYS A  96      14.788 -16.350  57.858  1.00 68.27           O
ATOM   1409  CB  LYS A  96      12.485 -17.079  59.468  1.00 64.66           C
ATOM   1410  CG  LYS A  96      11.956 -17.706  60.764  1.00 70.51           C
ATOM   1411  CD  LYS A  96      11.346 -19.085  60.473  1.00 69.43           C
ATOM   1412  CE  LYS A  96      10.968 -19.788  61.780  1.00 68.59           C
ATOM   1413  NZ  LYS A  96      10.477 -21.158  61.532  1.00 73.42           N1+
ATOM   1414  H1  LYS A  96      12.193 -15.024  61.215  1.00 84.21           H
ATOM   1415  H2  LYS A  96      11.867 -14.450  59.705  1.00 84.21           H
ATOM   1416  HA  LYS A  96      14.133 -16.175  60.465  1.00 84.43           H
ATOM   1417  HB2 LYS A  96      13.065 -17.838  58.941  1.00 77.60           H
ATOM   1418  HB3 LYS A  96      11.651 -16.784  58.828  1.00 77.60           H
ATOM   1419  HG2 LYS A  96      11.212 -17.052  61.221  1.00 84.61           H
ATOM   1420  HG3 LYS A  96      12.788 -17.837  61.459  1.00 84.61           H
ATOM   1421  HD2 LYS A  96      12.061 -19.700  59.921  1.00 83.32           H
ATOM   1422  HD3 LYS A  96      10.450 -18.952  59.863  1.00 83.32           H
ATOM   1423  HE2 LYS A  96      10.191 -19.208  62.281  1.00 82.31           H
ATOM   1424  HE3 LYS A  96      11.845 -19.826  62.428  1.00 82.31           H
ATOM   1425  HZ1 LYS A  96       9.662 -21.130  60.934  1.00 88.10           H
ATOM   1426  HZ2 LYS A  96      11.197 -21.708  61.083  1.00 88.10           H
ATOM   1427  HZ3 LYS A  96      10.225 -21.596  62.408  1.00 88.10           H
ATOM   1428  N   LYS A  97      14.135 -14.199  58.065  1.00 53.71           N
ATOM   1429  CA  LYS A  97      14.852 -13.702  56.892  1.00 51.00           C
ATOM   1430  C   LYS A  97      16.343 -13.530  57.195  1.00 49.08           C
ATOM   1431  O   LYS A  97      16.705 -13.099  58.293  1.00 43.76           O
ATOM   1432  CB  LYS A  97      14.210 -12.386  56.454  1.00 49.25           C
ATOM   1433  CG  LYS A  97      14.903 -11.814  55.208  1.00 59.63           C
ATOM   1434  CD  LYS A  97      14.151 -10.607  54.635  1.00 66.72           C
ATOM   1435  CE  LYS A  97      12.749 -10.961  54.118  1.00 70.86           C
ATOM   1436  NZ  LYS A  97      12.801 -11.885  52.965  1.00 65.15           N1+
ATOM   1437  H   LYS A  97      13.662 -13.521  58.643  1.00 64.45           H
ATOM   1438  HA  LYS A  97      14.744 -14.419  56.076  1.00 61.20           H
ATOM   1439  HB2 LYS A  97      13.158 -12.575  56.249  1.00 59.10           H
ATOM   1440  HB3 LYS A  97      14.288 -11.659  57.265  1.00 59.10           H
ATOM   1441  HG2 LYS A  97      15.912 -11.501  55.465  1.00 71.56           H
ATOM   1442  HG3 LYS A  97      14.981 -12.589  54.443  1.00 71.56           H
ATOM   1443  HD2 LYS A  97      14.061  -9.851  55.418  1.00 80.06           H
ATOM   1444  HD3 LYS A  97      14.741 -10.180  53.821  1.00 80.06           H
ATOM   1445  HE2 LYS A  97      12.179 -11.426  54.924  1.00 85.03           H
ATOM   1446  HE3 LYS A  97      12.236 -10.041  53.833  1.00 85.03           H
ATOM   1447  HZ1 LYS A  97      11.864 -12.091  52.646  1.00 78.18           H
ATOM   1448  HZ2 LYS A  97      13.325 -11.459  52.212  1.00 78.18           H
ATOM   1449  HZ3 LYS A  97      13.263 -12.747  53.228  1.00 78.18           H
ATOM   1450  N   LEU A  98      17.182 -13.866  56.207  1.00 40.06           N
ATOM   1451  CA  LEU A  98      18.626 -13.725  56.306  1.00 34.27           C
ATOM   1452  C   LEU A  98      19.018 -12.251  56.403  1.00 27.30           C
ATOM   1453  O   LEU A  98      18.476 -11.404  55.697  1.00 28.31           O
ATOM   1454  CB  LEU A  98      19.278 -14.388  55.088  1.00 35.21           C
ATOM   1455  CG  LEU A  98      20.809 -14.509  55.203  1.00 31.55           C
ATOM   1456  CD1 LEU A  98      21.288 -15.214  56.481  1.00 36.19           C
ATOM   1457  CD2 LEU A  98      21.319 -15.299  53.995  1.00 33.85           C
ATOM   1458  H   LEU A  98      16.811 -14.217  55.334  1.00 48.07           H
ATOM   1459  HA  LEU A  98      18.946 -14.248  57.207  1.00 41.12           H
ATOM   1460  HB2 LEU A  98      18.849 -15.383  54.961  1.00 42.25           H
ATOM   1461  HB3 LEU A  98      19.039 -13.804  54.197  1.00 42.25           H
ATOM   1462  HG  LEU A  98      21.231 -13.507  55.174  1.00 37.86           H
ATOM   1463 HD11 LEU A  98      22.364 -15.376  56.436  1.00 43.42           H
ATOM   1464 HD12 LEU A  98      21.084 -14.595  57.353  1.00 43.42           H
ATOM   1465 HD13 LEU A  98      20.791 -16.177  56.592  1.00 43.42           H
ATOM   1466 HD21 LEU A  98      22.404 -15.390  54.050  1.00 40.62           H
ATOM   1467 HD22 LEU A  98      20.873 -16.295  53.996  1.00 40.62           H
ATOM   1468 HD23 LEU A  98      21.055 -14.790  53.068  1.00 40.62           H
ATOM   1469  N   GLN A  99      19.951 -11.938  57.299  1.00 34.96           N
ATOM   1470  CA  GLN A  99      20.420 -10.581  57.536  1.00 31.33           C
ATOM   1471  C   GLN A  99      21.934 -10.530  57.617  1.00 25.22           C
ATOM   1472  O   GLN A  99      22.577 -11.526  57.906  1.00 25.38           O
ATOM   1473  CB  GLN A  99      19.821 -10.043  58.838  1.00 26.03           C
ATOM   1474  CG  GLN A  99      18.320  -9.744  58.720  1.00 25.57           C
ATOM   1475  CD  GLN A  99      17.739  -9.191  60.026  1.00 27.22           C
ATOM   1476  OE1 GLN A  99      18.347  -9.268  61.089  1.00 35.72           O
ATOM   1477  NE2 GLN A  99      16.530  -8.650  59.980  1.00 35.86           N
ATOM   1478  H   GLN A  99      20.342 -12.671  57.876  1.00 41.95           H
ATOM   1479  HA  GLN A  99      20.117  -9.926  56.721  1.00 37.59           H
ATOM   1480  HB2 GLN A  99      19.990 -10.778  59.626  1.00 31.23           H
ATOM   1481  HB3 GLN A  99      20.331  -9.120  59.118  1.00 31.23           H
ATOM   1482  HG2 GLN A  99      18.152  -9.031  57.913  1.00 30.69           H
ATOM   1483  HG3 GLN A  99      17.795 -10.664  58.467  1.00 30.69           H
ATOM   1484 HE21 GLN A  99      16.018  -8.631  59.112  1.00 43.03           H
ATOM   1485 HE22 GLN A  99      16.110  -8.339  60.845  1.00 43.03           H
ATOM   1486  N   ASN A 100      22.487  -9.336  57.424  1.00 25.44           N
ATOM   1487  CA  ASN A 100      23.855  -9.027  57.767  1.00 25.52           C
ATOM   1488  C   ASN A 100      23.973  -8.651  59.234  1.00 23.69           C
ATOM   1489  O   ASN A 100      22.997  -8.308  59.894  1.00 25.05           O
ATOM   1490  CB  ASN A 100      24.308  -7.862  56.899  1.00 22.59           C
ATOM   1491  CG  ASN A 100      24.310  -8.235  55.425  1.00 28.78           C
ATOM   1492  OD1 ASN A 100      24.859  -9.255  55.038  1.00 23.35           O
ATOM   1493  ND2 ASN A 100      23.775  -7.379  54.575  1.00 23.41           N
ATOM   1494  H   ASN A 100      21.882  -8.549  57.240  1.00 30.53           H
ATOM   1495  HA  ASN A 100      24.491  -9.888  57.570  1.00 30.62           H
ATOM   1496  HB2 ASN A 100      23.661  -7.012  57.096  1.00 27.11           H
ATOM   1497  HB3 ASN A 100      25.334  -7.624  57.177  1.00 27.11           H
ATOM   1498 HD21 ASN A 100      23.795  -7.598  53.591  1.00 28.09           H
ATOM   1499 HD22 ASN A 100      23.359  -6.528  54.921  1.00 28.09           H
ATOM   1500  N   VAL A 101      25.210  -8.669  59.711  1.00 25.72           N
ATOM   1501  CA  VAL A 101      25.588  -8.116  60.995  1.00 25.47           C
ATOM   1502  C   VAL A 101      26.208  -6.739  60.750  1.00 25.69           C
ATOM   1503  O   VAL A 101      26.871  -6.522  59.737  1.00 26.00           O
ATOM   1504  CB  VAL A 101      26.519  -9.113  61.717  1.00 20.78           C
ATOM   1505  CG1 VAL A 101      26.986  -8.560  63.064  1.00 28.13           C
ATOM   1506  CG2 VAL A 101      25.807 -10.444  61.982  1.00 18.02           C
ATOM   1507  H   VAL A 101      25.964  -8.921  59.087  1.00 30.86           H
ATOM   1508  HA  VAL A 101      24.706  -7.986  61.610  1.00 30.57           H
ATOM   1509  HB  VAL A 101      27.392  -9.308  61.096  1.00 24.93           H
ATOM   1510 HG11 VAL A 101      27.596  -9.299  63.582  1.00 33.75           H
ATOM   1511 HG12 VAL A 101      27.586  -7.663  62.920  1.00 33.75           H
ATOM   1512 HG13 VAL A 101      26.111  -8.320  63.664  1.00 33.75           H
ATOM   1513 HG21 VAL A 101      26.491 -11.145  62.454  1.00 21.62           H
ATOM   1514 HG22 VAL A 101      24.960 -10.298  62.646  1.00 21.62           H
ATOM   1515 HG23 VAL A 101      25.463 -10.879  61.049  1.00 21.62           H
ATOM   1516  N   VAL A 102      25.984  -5.817  61.683  1.00 17.08           N
ATOM   1517  CA  VAL A 102      26.686  -4.549  61.779  1.00 24.56           C
ATOM   1518  C   VAL A 102      27.286  -4.451  63.177  1.00 25.71           C
ATOM   1519  O   VAL A 102      26.594  -4.673  64.161  1.00 21.91           O
ATOM   1520  CB  VAL A 102      25.796  -3.349  61.406  1.00 25.09           C
ATOM   1521  CG1 VAL A 102      25.499  -3.388  59.901  1.00 30.00           C
ATOM   1522  CG2 VAL A 102      24.483  -3.303  62.202  1.00 26.16           C
ATOM   1523  H   VAL A 102      25.413  -6.071  62.478  1.00 20.49           H
ATOM   1524  HA  VAL A 102      27.500  -4.566  61.069  1.00 29.47           H
ATOM   1525  HB  VAL A 102      26.360  -2.440  61.619  1.00 30.11           H
ATOM   1526 HG11 VAL A 102      24.896  -2.524  59.626  1.00 36.00           H
ATOM   1527 HG12 VAL A 102      26.436  -3.348  59.346  1.00 36.00           H
ATOM   1528 HG13 VAL A 102      24.964  -4.301  59.639  1.00 36.00           H
ATOM   1529 HG21 VAL A 102      23.878  -2.465  61.874  1.00 31.39           H
ATOM   1530 HG22 VAL A 102      23.911  -4.221  62.057  1.00 31.39           H
ATOM   1531 HG23 VAL A 102      24.697  -3.174  63.262  1.00 31.39           H
ATOM   1532  N   VAL A 103      28.581  -4.163  63.246  1.00 25.87           N
ATOM   1533  CA  VAL A 103      29.340  -4.070  64.477  1.00 21.33           C
ATOM   1534  C   VAL A 103      29.776  -2.624  64.584  1.00 20.44           C
ATOM   1535  O   VAL A 103      30.411  -2.110  63.665  1.00 24.02           O
ATOM   1536  CB  VAL A 103      30.552  -5.004  64.478  1.00 16.65           C
ATOM   1537  CG1 VAL A 103      31.222  -4.983  65.861  1.00 26.92           C
ATOM   1538  CG2 VAL A 103      30.175  -6.435  64.107  1.00 19.23           C
ATOM   1539  H   VAL A 103      29.086  -3.991  62.388  1.00 31.04           H
ATOM   1540  HA  VAL A 103      28.721  -4.340  65.321  1.00 25.59           H
ATOM   1541  HB  VAL A 103      31.268  -4.632  63.750  1.00 19.98           H
ATOM   1542 HG11 VAL A 103      32.091  -5.641  65.863  1.00 32.30           H
ATOM   1543 HG12 VAL A 103      31.564  -3.974  66.104  1.00 32.30           H
ATOM   1544 HG13 VAL A 103      30.520  -5.312  66.628  1.00 32.30           H
ATOM   1545 HG21 VAL A 103      31.066  -7.057  64.125  1.00 23.07           H
ATOM   1546 HG22 VAL A 103      29.447  -6.831  64.811  1.00 23.07           H
ATOM   1547 HG23 VAL A 103      29.760  -6.466  63.101  1.00 23.07           H
ATOM   1548  N   MET A 104      29.443  -1.983  65.699  1.00 21.24           N
ATOM   1549  CA  MET A 104      29.805  -0.610  65.953  1.00 20.62           C
ATOM   1550  C   MET A 104      30.342  -0.402  67.365  1.00 23.17           C
ATOM   1551  O   MET A 104      30.089  -1.194  68.259  1.00 27.18           O
ATOM   1552  CB  MET A 104      28.607   0.289  65.672  1.00 22.68           C
ATOM   1553  CG  MET A 104      27.513   0.233  66.729  1.00 26.97           C
ATOM   1554  SD  MET A 104      26.005   1.069  66.203  1.00 26.60           S
ATOM   1555  CE  MET A 104      25.199  -0.367  65.467  1.00 16.18           C
ATOM   1556  H   MET A 104      28.937  -2.476  66.423  1.00 25.49           H
ATOM   1557  HA  MET A 104      30.592  -0.351  65.258  1.00 24.74           H
ATOM   1558  HB2 MET A 104      28.956   1.315  65.573  1.00 27.21           H
ATOM   1559  HB3 MET A 104      28.173  -0.018  64.728  1.00 27.21           H
ATOM   1560  HG2 MET A 104      27.281  -0.812  66.933  1.00 32.36           H
ATOM   1561  HG3 MET A 104      27.863   0.685  67.653  1.00 32.36           H
ATOM   1562  HE1 MET A 104      24.232  -0.071  65.061  1.00 19.42           H
ATOM   1563  HE2 MET A 104      25.826  -0.783  64.680  1.00 19.42           H
ATOM   1564  HE3 MET A 104      25.046  -1.127  66.234  1.00 19.42           H
ATOM   1565  N   GLY A 105      31.055   0.700  67.574  1.00 30.48           N
ATOM   1566  CA  GLY A 105      31.500   1.141  68.881  1.00 30.10           C
ATOM   1567  C   GLY A 105      30.343   1.813  69.595  1.00 34.38           C
ATOM   1568  O   GLY A 105      29.323   2.150  68.982  1.00 30.93           O
ATOM   1569  H   GLY A 105      31.221   1.325  66.801  1.00 36.58           H
ATOM   1570  HA2 GLY A 105      31.837   0.283  69.464  1.00 36.12           H
ATOM   1571  HA3 GLY A 105      32.311   1.856  68.762  1.00 36.12           H
ATOM   1572  N   ARG A 106      30.505   2.021  70.902  1.00 28.69           N
ATOM   1573  CA  ARG A 106      29.452   2.629  71.696  1.00 29.45           C
ATOM   1574  C   ARG A 106      29.171   4.053  71.253  1.00 29.26           C
ATOM   1575  O   ARG A 106      28.010   4.438  71.238  1.00 28.63           O
ATOM   1576  CB  ARG A 106      29.777   2.537  73.187  1.00 41.30           C
ATOM   1577  CG  ARG A 106      28.811   3.367  74.049  1.00 40.36           C
ATOM   1578  CD  ARG A 106      29.245   3.416  75.503  1.00 48.78           C
ATOM   1579  NE  ARG A 106      30.547   4.065  75.672  1.00 56.72           N
ATOM   1580  CZ  ARG A 106      30.786   5.374  75.697  1.00 61.18           C
ATOM   1581  NH1 ARG A 106      29.804   6.260  75.556  1.00 61.41           N
ATOM   1582  NH2 ARG A 106      32.036   5.790  75.869  1.00 57.52           N1+
ATOM   1583  H   ARG A 106      31.356   1.722  71.359  1.00 34.42           H
ATOM   1584  HA  ARG A 106      28.534   2.063  71.530  1.00 35.34           H
ATOM   1585  HB2 ARG A 106      29.721   1.497  73.488  1.00 49.56           H
ATOM   1586  HB3 ARG A 106      30.796   2.894  73.339  1.00 49.56           H
ATOM   1587  HG2 ARG A 106      28.776   4.400  73.712  1.00 48.43           H
ATOM   1588  HG3 ARG A 106      27.809   2.947  73.970  1.00 48.43           H
ATOM   1589  HD2 ARG A 106      28.503   3.968  76.077  1.00 58.54           H
ATOM   1590  HD3 ARG A 106      29.316   2.393  75.876  1.00 58.54           H
ATOM   1591  HE  ARG A 106      31.338   3.443  75.764  1.00 68.06           H
ATOM   1592 HH11 ARG A 106      28.855   5.939  75.413  1.00 73.70           H
ATOM   1593 HH12 ARG A 106      29.993   7.248  75.565  1.00 73.70           H
ATOM   1594 HH21 ARG A 106      32.773   5.101  75.983  1.00 69.03           H
ATOM   1595 HH22 ARG A 106      32.246   6.773  75.889  1.00 69.03           H
ATOM   1596  N   THR A 107      30.193   4.841  70.907  1.00 31.98           N
ATOM   1597  CA  THR A 107      29.969   6.233  70.532  1.00 36.55           C
ATOM   1598  C   THR A 107      29.187   6.324  69.216  1.00 30.23           C
ATOM   1599  O   THR A 107      28.294   7.162  69.092  1.00 30.16           O
ATOM   1600  CB  THR A 107      31.296   7.003  70.514  1.00 34.08           C
ATOM   1601  OG1 THR A 107      31.874   6.971  71.802  1.00 47.34           O
ATOM   1602  CG2 THR A 107      31.090   8.467  70.131  1.00 40.50           C
ATOM   1603  H   THR A 107      31.141   4.496  70.945  1.00 38.37           H
ATOM   1604  HA  THR A 107      29.360   6.667  71.327  1.00 43.86           H
ATOM   1605  HB  THR A 107      31.976   6.538  69.799  1.00 40.89           H
ATOM   1606  HG1 THR A 107      32.743   7.378  71.744  1.00 56.81           H
ATOM   1607 HG21 THR A 107      32.050   8.981  70.137  1.00 48.61           H
ATOM   1608 HG22 THR A 107      30.651   8.553  69.137  1.00 48.61           H
ATOM   1609 HG23 THR A 107      30.435   8.944  70.861  1.00 48.61           H
ATOM   1610  N   ASN A 108      29.491   5.449  68.250  1.00 31.92           N
ATOM   1611  CA  ASN A 108      28.671   5.277  67.056  1.00 24.62           C
ATOM   1612  C   ASN A 108      27.230   4.993  67.431  1.00 30.45           C
ATOM   1613  O   ASN A 108      26.338   5.680  66.941  1.00 22.69           O
ATOM   1614  CB  ASN A 108      29.218   4.155  66.151  1.00 25.02           C
ATOM   1615  CG  ASN A 108      29.978   4.724  64.966  1.00 36.55           C
ATOM   1616  OD1 ASN A 108      30.558   5.793  65.051  1.00 29.44           O
ATOM   1617  ND2 ASN A 108      30.026   3.997  63.858  1.00 33.08           N
ATOM   1618  H   ASN A 108      30.242   4.787  68.403  1.00 38.31           H
ATOM   1619  HA  ASN A 108      28.676   6.225  66.518  1.00 29.54           H
ATOM   1620  HB2 ASN A 108      29.917   3.548  66.728  1.00 30.03           H
ATOM   1621  HB3 ASN A 108      28.409   3.519  65.791  1.00 30.03           H
ATOM   1622 HD21 ASN A 108      30.518   4.350  63.052  1.00 39.70           H
ATOM   1623 HD22 ASN A 108      29.564   3.103  63.818  1.00 39.70           H
ATOM   1624  N   TRP A 109      26.989   4.018  68.312  1.00 27.47           N
ATOM   1625  CA  TRP A 109      25.644   3.692  68.732  1.00 25.99           C
ATOM   1626  C   TRP A 109      24.888   4.919  69.246  1.00 27.86           C
ATOM   1627  O   TRP A 109      23.776   5.181  68.802  1.00 23.39           O
ATOM   1628  CB  TRP A 109      25.666   2.569  69.762  1.00 27.65           C
ATOM   1629  CG  TRP A 109      24.303   2.313  70.291  1.00 27.86           C
ATOM   1630  CD1 TRP A 109      23.814   2.807  71.445  1.00 31.71           C
ATOM   1631  CD2 TRP A 109      23.221   1.544  69.689  1.00 26.60           C
ATOM   1632  NE1 TRP A 109      22.528   2.357  71.623  1.00 33.52           N
ATOM   1633  CE2 TRP A 109      22.135   1.516  70.606  1.00 25.06           C
ATOM   1634  CE3 TRP A 109      23.057   0.834  68.482  1.00 25.50           C
ATOM   1635  CZ2 TRP A 109      20.952   0.817  70.343  1.00 32.34           C
ATOM   1636  CZ3 TRP A 109      21.860   0.162  68.187  1.00 26.49           C
ATOM   1637  CH2 TRP A 109      20.795   0.181  69.102  1.00 33.29           C
ATOM   1638  H   TRP A 109      27.758   3.499  68.712  1.00 32.96           H
ATOM   1639  HA  TRP A 109      25.103   3.321  67.861  1.00 31.19           H
ATOM   1640  HB2 TRP A 109      26.046   1.664  69.286  1.00 33.18           H
ATOM   1641  HB3 TRP A 109      26.315   2.829  70.593  1.00 33.18           H
ATOM   1642  HD1 TRP A 109      24.359   3.435  72.136  1.00 38.06           H
ATOM   1643  HE1 TRP A 109      21.992   2.568  72.452  1.00 40.22           H
ATOM   1644  HE3 TRP A 109      23.872   0.793  67.784  1.00 30.61           H
ATOM   1645  HZ2 TRP A 109      20.150   0.827  71.059  1.00 38.80           H
ATOM   1646  HZ3 TRP A 109      21.769  -0.387  67.263  1.00 31.79           H
ATOM   1647  HH2 TRP A 109      19.874  -0.335  68.877  1.00 39.95           H
ATOM   1648  N   GLU A 110      25.495   5.677  70.161  1.00 30.11           N
ATOM   1649  CA  GLU A 110      24.887   6.831  70.792  1.00 33.33           C
ATOM   1650  C   GLU A 110      24.672   7.992  69.818  1.00 30.85           C
ATOM   1651  O   GLU A 110      23.789   8.812  70.056  1.00 34.87           O
ATOM   1652  CB  GLU A 110      25.724   7.286  71.991  1.00 33.92           C
ATOM   1653  CG  GLU A 110      25.787   6.198  73.073  1.00 42.18           C
ATOM   1654  CD  GLU A 110      26.474   6.628  74.365  1.00 49.25           C
ATOM   1655  OE1 GLU A 110      27.407   7.460  74.287  1.00 42.04           O
ATOM   1656  OE2 GLU A 110      26.070   6.071  75.409  1.00 46.47           O1-
ATOM   1657  H   GLU A 110      26.421   5.415  70.474  1.00 36.13           H
ATOM   1658  HA  GLU A 110      23.910   6.521  71.164  1.00 40.00           H
ATOM   1659  HB2 GLU A 110      26.728   7.541  71.649  1.00 40.70           H
ATOM   1660  HB3 GLU A 110      25.265   8.176  72.424  1.00 40.70           H
ATOM   1661  HG2 GLU A 110      24.805   5.776  73.284  1.00 50.61           H
ATOM   1662  HG3 GLU A 110      26.382   5.380  72.688  1.00 50.61           H
ATOM   1663  N   SER A 111      25.451   8.064  68.732  1.00 30.45           N
ATOM   1664  CA  SER A 111      25.263   9.060  67.688  1.00 29.11           C
ATOM   1665  C   SER A 111      24.014   8.795  66.836  1.00 31.63           C
ATOM   1666  O   SER A 111      23.612   9.672  66.082  1.00 38.86           O
ATOM   1667  CB  SER A 111      26.517   9.170  66.819  1.00 36.41           C
ATOM   1668  OG  SER A 111      26.536   8.163  65.836  1.00 42.26           O
ATOM   1669  H   SER A 111      26.164   7.360  68.589  1.00 36.55           H
ATOM   1670  HA  SER A 111      25.145  10.022  68.186  1.00 34.93           H
ATOM   1671  HB2 SER A 111      26.524  10.142  66.327  1.00 43.69           H
ATOM   1672  HB3 SER A 111      27.409   9.077  67.437  1.00 43.69           H
ATOM   1673  HG  SER A 111      26.553   7.305  66.274  1.00 50.71           H
ATOM   1674  N   ILE A 112      23.399   7.608  66.892  1.00 31.70           N
ATOM   1675  CA  ILE A 112      22.246   7.324  66.042  1.00 34.50           C
ATOM   1676  C   ILE A 112      20.983   7.925  66.697  1.00 38.10           C
ATOM   1677  O   ILE A 112      20.761   7.707  67.890  1.00 38.31           O
ATOM   1678  CB  ILE A 112      22.128   5.817  65.730  1.00 32.49           C
ATOM   1679  CG1 ILE A 112      23.407   5.282  65.051  1.00 23.00           C
ATOM   1680  CG2 ILE A 112      20.924   5.548  64.814  1.00 26.47           C
ATOM   1681  CD1 ILE A 112      23.438   3.750  64.914  1.00 25.71           C
ATOM   1682  H   ILE A 112      23.738   6.894  67.522  1.00 38.04           H
ATOM   1683  HA  ILE A 112      22.428   7.792  65.079  1.00 41.40           H
ATOM   1684  HB  ILE A 112      21.990   5.286  66.667  1.00 38.98           H
ATOM   1685 HG12 ILE A 112      23.507   5.743  64.067  1.00 27.59           H
ATOM   1686 HG13 ILE A 112      24.271   5.565  65.642  1.00 27.59           H
ATOM   1687 HG21 ILE A 112      20.785   4.482  64.645  1.00 31.77           H
ATOM   1688 HG22 ILE A 112      20.020   5.901  65.287  1.00 31.77           H
ATOM   1689 HG23 ILE A 112      21.049   6.062  63.862  1.00 31.77           H
ATOM   1690 HD11 ILE A 112      24.383   3.450  64.464  1.00 30.85           H
ATOM   1691 HD12 ILE A 112      23.344   3.283  65.894  1.00 30.85           H
ATOM   1692 HD13 ILE A 112      22.635   3.404  64.270  1.00 30.85           H
ATOM   1693  N   PRO A 113      20.104   8.601  65.926  1.00 40.88           N
ATOM   1694  CA  PRO A 113      18.798   9.048  66.413  1.00 40.42           C
ATOM   1695  C   PRO A 113      17.939   7.873  66.887  1.00 36.33           C
ATOM   1696  O   PRO A 113      18.034   6.775  66.336  1.00 41.83           O
ATOM   1697  CB  PRO A 113      18.135   9.704  65.188  1.00 36.99           C
ATOM   1698  CG  PRO A 113      19.322  10.157  64.341  1.00 43.59           C
ATOM   1699  CD  PRO A 113      20.315   9.022  64.549  1.00 39.89           C
ATOM   1700  HA  PRO A 113      18.920   9.828  67.165  1.00 48.51           H
ATOM   1701  HB2 PRO A 113      17.610   8.925  64.634  1.00 44.38           H
ATOM   1702  HB3 PRO A 113      17.449  10.518  65.427  1.00 44.38           H
ATOM   1703  HG2 PRO A 113      19.065  10.228  63.284  1.00 52.31           H
ATOM   1704  HG3 PRO A 113      19.711  11.107  64.711  1.00 52.31           H
ATOM   1705  HD2 PRO A 113      20.099   8.194  63.878  1.00 47.87           H
ATOM   1706  HD3 PRO A 113      21.314   9.428  64.388  1.00 47.87           H
ATOM   1707  N   LYS A 114      17.060   8.104  67.869  1.00 44.29           N
ATOM   1708  CA  LYS A 114      16.253   7.034  68.469  1.00 41.37           C
ATOM   1709  C   LYS A 114      15.359   6.323  67.464  1.00 40.08           C
ATOM   1710  O   LYS A 114      15.216   5.108  67.552  1.00 43.02           O
ATOM   1711  CB  LYS A 114      15.426   7.549  69.658  1.00 42.56           C
ATOM   1712  CG  LYS A 114      16.270   8.060  70.839  1.00 55.60           C
ATOM   1713  CD  LYS A 114      17.122   6.957  71.489  1.00 61.72           C
ATOM   1714  CE  LYS A 114      18.082   7.538  72.534  1.00 62.74           C
ATOM   1715  NZ  LYS A 114      19.018   6.473  73.051  1.00 69.10           N1+
ATOM   1716  H   LYS A 114      17.020   9.022  68.290  1.00 53.15           H
ATOM   1717  HA  LYS A 114      16.934   6.263  68.823  1.00 49.65           H
ATOM   1718  HB2 LYS A 114      14.770   8.352  69.317  1.00 51.07           H
ATOM   1719  HB3 LYS A 114      14.797   6.734  70.023  1.00 51.07           H
ATOM   1720  HG2 LYS A 114      16.912   8.879  70.510  1.00 66.73           H
ATOM   1721  HG3 LYS A 114      15.588   8.452  71.596  1.00 66.73           H
ATOM   1722  HD2 LYS A 114      16.467   6.214  71.952  1.00 74.06           H
ATOM   1723  HD3 LYS A 114      17.729   6.461  70.737  1.00 74.06           H
ATOM   1724  HE2 LYS A 114      18.641   8.386  72.114  1.00 75.29           H
ATOM   1725  HE3 LYS A 114      17.463   7.900  73.360  1.00 75.29           H
ATOM   1726  HZ1 LYS A 114      19.841   6.955  73.461  1.00 82.91           H
ATOM   1727  HZ2 LYS A 114      18.511   5.925  73.775  1.00 82.91           H
ATOM   1728  HZ3 LYS A 114      19.263   5.857  72.254  1.00 82.91           H
ATOM   1729  N   LYS A 115      14.805   7.066  66.497  1.00 41.81           N
ATOM   1730  CA  LYS A 115      13.930   6.523  65.457  1.00 45.99           C
ATOM   1731  C   LYS A 115      14.628   5.511  64.533  1.00 43.93           C
ATOM   1732  O   LYS A 115      13.936   4.794  63.817  1.00 44.72           O
ATOM   1733  CB  LYS A 115      13.272   7.669  64.662  1.00 51.63           C
ATOM   1734  CG  LYS A 115      14.276   8.526  63.868  1.00 59.38           C
ATOM   1735  CD  LYS A 115      13.568   9.595  63.019  1.00 62.18           C
ATOM   1736  CE  LYS A 115      14.607  10.391  62.218  1.00 70.03           C
ATOM   1737  NZ  LYS A 115      13.981  11.389  61.328  1.00 67.22           N1+
ATOM   1738  H   LYS A 115      14.973   8.061  66.502  1.00 50.17           H
ATOM   1739  HA  LYS A 115      13.128   5.980  65.961  1.00 55.19           H
ATOM   1740  HB2 LYS A 115      12.550   7.239  63.965  1.00 61.95           H
ATOM   1741  HB3 LYS A 115      12.729   8.313  65.356  1.00 61.95           H
ATOM   1742  HG2 LYS A 115      14.968   9.013  64.557  1.00 71.25           H
ATOM   1743  HG3 LYS A 115      14.851   7.883  63.199  1.00 71.25           H
ATOM   1744  HD2 LYS A 115      12.873   9.110  62.332  1.00 74.62           H
ATOM   1745  HD3 LYS A 115      13.018  10.272  63.673  1.00 74.62           H
ATOM   1746  HE2 LYS A 115      15.287  10.894  62.909  1.00 84.03           H
ATOM   1747  HE3 LYS A 115      15.183   9.690  61.616  1.00 84.03           H
ATOM   1748  HZ1 LYS A 115      14.700  11.890  60.822  1.00 80.67           H
ATOM   1749  HZ2 LYS A 115      13.374  10.920  60.669  1.00 80.67           H
ATOM   1750  HZ3 LYS A 115      13.440  12.044  61.876  1.00 80.67           H
ATOM   1751  N   PHE A 116      15.971   5.501  64.503  1.00 42.06           N
ATOM   1752  CA  PHE A 116      16.783   4.633  63.652  1.00 37.05           C
ATOM   1753  C   PHE A 116      17.493   3.500  64.389  1.00 33.72           C
ATOM   1754  O   PHE A 116      18.187   2.735  63.723  1.00 33.09           O
ATOM   1755  CB  PHE A 116      17.809   5.481  62.890  1.00 42.29           C
ATOM   1756  CG  PHE A 116      17.229   6.430  61.866  1.00 53.27           C
ATOM   1757  CD1 PHE A 116      16.270   5.984  60.935  1.00 56.02           C
ATOM   1758  CD2 PHE A 116      17.695   7.755  61.805  1.00 60.94           C
ATOM   1759  CE1 PHE A 116      15.772   6.865  59.961  1.00 57.71           C
ATOM   1760  CE2 PHE A 116      17.209   8.635  60.824  1.00 59.39           C
ATOM   1761  CZ  PHE A 116      16.245   8.188  59.902  1.00 65.94           C
ATOM   1762  H   PHE A 116      16.467   6.132  65.116  1.00 50.48           H
ATOM   1763  HA  PHE A 116      16.139   4.144  62.925  1.00 44.47           H
ATOM   1764  HB2 PHE A 116      18.401   6.040  63.613  1.00 50.75           H
ATOM   1765  HB3 PHE A 116      18.486   4.818  62.351  1.00 50.75           H
ATOM   1766  HD1 PHE A 116      15.923   4.961  60.949  1.00 67.23           H
ATOM   1767  HD2 PHE A 116      18.440   8.096  62.503  1.00 73.13           H
ATOM   1768  HE1 PHE A 116      15.046   6.516  59.242  1.00 69.25           H
ATOM   1769  HE2 PHE A 116      17.580   9.649  60.778  1.00 71.27           H
ATOM   1770  HZ  PHE A 116      15.877   8.856  59.139  1.00 79.13           H
ATOM   1771  N   LYS A 117      17.367   3.408  65.721  1.00 34.29           N
ATOM   1772  CA  LYS A 117      17.982   2.346  66.505  1.00 30.80           C
ATOM   1773  C   LYS A 117      16.967   1.271  66.876  1.00 28.24           C
ATOM   1774  O   LYS A 117      15.851   1.614  67.247  1.00 32.14           O
ATOM   1775  CB  LYS A 117      18.581   2.883  67.809  1.00 38.63           C
ATOM   1776  CG  LYS A 117      19.955   3.470  67.522  1.00 47.26           C
ATOM   1777  CD  LYS A 117      20.635   3.898  68.810  1.00 41.84           C
ATOM   1778  CE  LYS A 117      19.975   5.081  69.486  1.00 40.61           C
ATOM   1779  NZ  LYS A 117      20.948   5.721  70.385  1.00 36.55           N1+
ATOM   1780  H   LYS A 117      16.772   4.062  66.212  1.00 41.14           H
ATOM   1781  HA  LYS A 117      18.797   1.916  65.934  1.00 36.97           H
ATOM   1782  HB2 LYS A 117      17.917   3.614  68.271  1.00 46.36           H
ATOM   1783  HB3 LYS A 117      18.727   2.051  68.499  1.00 46.36           H
ATOM   1784  HG2 LYS A 117      20.589   2.728  67.025  1.00 56.72           H
ATOM   1785  HG3 LYS A 117      19.833   4.330  66.875  1.00 56.72           H
ATOM   1786  HD2 LYS A 117      20.554   3.092  69.515  1.00 50.20           H
ATOM   1787  HD3 LYS A 117      21.684   4.080  68.609  1.00 50.20           H
ATOM   1788  HE2 LYS A 117      19.618   5.783  68.730  1.00 48.74           H
ATOM   1789  HE3 LYS A 117      19.127   4.704  70.061  1.00 48.74           H
ATOM   1790  HZ1 LYS A 117      20.536   6.527  70.830  1.00 43.86           H
ATOM   1791  HZ2 LYS A 117      21.275   5.046  71.066  1.00 43.86           H
ATOM   1792  HZ3 LYS A 117      21.743   6.027  69.837  1.00 43.86           H
ATOM   1793  N   PRO A 118      17.375  -0.008  66.872  1.00 34.49           N
ATOM   1794  CA  PRO A 118      18.562  -0.497  66.169  1.00 28.13           C
ATOM   1795  C   PRO A 118      18.416  -0.311  64.641  1.00 26.32           C
ATOM   1796  O   PRO A 118      17.322  -0.062  64.139  1.00 23.97           O
ATOM   1797  CB  PRO A 118      18.600  -1.981  66.539  1.00 27.86           C
ATOM   1798  CG  PRO A 118      17.131  -2.354  66.669  1.00 27.30           C
ATOM   1799  CD  PRO A 118      16.561  -1.112  67.348  1.00 20.90           C
ATOM   1800  HA  PRO A 118      19.480  -0.063  66.560  1.00 33.75           H
ATOM   1801  HB2 PRO A 118      19.135  -2.618  65.841  1.00 33.43           H
ATOM   1802  HB3 PRO A 118      19.054  -2.044  67.525  1.00 33.43           H
ATOM   1803  HG2 PRO A 118      16.703  -2.530  65.682  1.00 32.76           H
ATOM   1804  HG3 PRO A 118      16.997  -3.219  67.318  1.00 32.76           H
ATOM   1805  HD2 PRO A 118      15.521  -1.002  67.044  1.00 25.08           H
ATOM   1806  HD3 PRO A 118      16.670  -1.197  68.430  1.00 25.08           H
ATOM   1807  N   LEU A 119      19.524  -0.401  63.897  1.00 24.75           N
ATOM   1808  CA  LEU A 119      19.535  -0.280  62.446  1.00 27.30           C
ATOM   1809  C   LEU A 119      18.650  -1.357  61.828  1.00 26.15           C
ATOM   1810  O   LEU A 119      18.852  -2.544  62.072  1.00 26.51           O
ATOM   1811  CB  LEU A 119      20.974  -0.355  61.896  1.00 25.13           C
ATOM   1812  CG  LEU A 119      21.883   0.817  62.322  1.00 21.02           C
ATOM   1813  CD1 LEU A 119      23.269   0.626  61.693  1.00 24.84           C
ATOM   1814  CD2 LEU A 119      21.323   2.179  61.860  1.00 22.11           C
ATOM   1815  H   LEU A 119      20.400  -0.608  64.354  1.00 29.70           H
ATOM   1816  HA  LEU A 119      19.113   0.686  62.189  1.00 32.75           H
ATOM   1817  HB2 LEU A 119      21.429  -1.298  62.209  1.00 30.16           H
ATOM   1818  HB3 LEU A 119      20.915  -0.363  60.811  1.00 30.16           H
ATOM   1819  HG  LEU A 119      21.985   0.815  63.407  1.00 25.22           H
ATOM   1820 HD11 LEU A 119      23.927   1.440  61.994  1.00 29.80           H
ATOM   1821 HD12 LEU A 119      23.702  -0.307  62.048  1.00 29.80           H
ATOM   1822 HD13 LEU A 119      23.190   0.596  60.606  1.00 29.80           H
ATOM   1823 HD21 LEU A 119      22.027   2.972  62.109  1.00 26.53           H
ATOM   1824 HD22 LEU A 119      21.158   2.166  60.782  1.00 26.53           H
ATOM   1825 HD23 LEU A 119      20.387   2.403  62.367  1.00 26.53           H
ATOM   1826  N   SER A 120      17.664  -0.913  61.044  1.00 22.70           N
ATOM   1827  CA  SER A 120      16.586  -1.749  60.534  1.00 26.25           C
ATOM   1828  C   SER A 120      17.119  -2.854  59.631  1.00 24.85           C
ATOM   1829  O   SER A 120      18.041  -2.620  58.854  1.00 25.51           O
ATOM   1830  CB  SER A 120      15.547  -0.892  59.796  1.00 24.38           C
ATOM   1831  OG  SER A 120      16.121  -0.147  58.733  1.00 31.96           O
ATOM   1832  H   SER A 120      17.564   0.085  60.930  1.00 27.24           H
ATOM   1833  HA  SER A 120      16.069  -2.204  61.381  1.00 31.49           H
ATOM   1834  HB2 SER A 120      14.777  -1.548  59.388  1.00 29.26           H
ATOM   1835  HB3 SER A 120      15.082  -0.203  60.505  1.00 29.26           H
ATOM   1836  HG  SER A 120      16.071   0.783  58.972  1.00 38.36           H
ATOM   1837  N   ASN A 121      16.519  -4.046  59.715  1.00 25.26           N
ATOM   1838  CA  ASN A 121      16.832  -5.209  58.875  1.00 24.56           C
ATOM   1839  C   ASN A 121      18.253  -5.750  59.025  1.00 23.98           C
ATOM   1840  O   ASN A 121      18.703  -6.501  58.162  1.00 24.57           O
ATOM   1841  CB  ASN A 121      16.483  -4.957  57.399  1.00 31.08           C
ATOM   1842  CG  ASN A 121      14.996  -4.775  57.244  1.00 30.44           C
ATOM   1843  OD1 ASN A 121      14.515  -3.648  57.210  1.00 36.72           O
ATOM   1844  ND2 ASN A 121      14.282  -5.899  57.172  1.00 39.85           N
ATOM   1845  H   ASN A 121      15.767  -4.151  60.387  1.00 30.31           H
ATOM   1846  HA  ASN A 121      16.178  -6.011  59.217  1.00 29.47           H
ATOM   1847  HB2 ASN A 121      16.986  -4.051  57.065  1.00 37.29           H
ATOM   1848  HB3 ASN A 121      16.790  -5.802  56.780  1.00 37.29           H
ATOM   1849 HD21 ASN A 121      13.279  -5.854  57.074  1.00 47.82           H
ATOM   1850 HD22 ASN A 121      14.757  -6.790  57.194  1.00 47.82           H
ATOM   1851  N   ARG A 122      18.956  -5.386  60.102  1.00 26.88           N
ATOM   1852  CA  ARG A 122      20.318  -5.838  60.377  1.00 23.98           C
ATOM   1853  C   ARG A 122      20.412  -6.299  61.828  1.00 26.76           C
ATOM   1854  O   ARG A 122      19.732  -5.782  62.717  1.00 19.02           O
ATOM   1855  CB  ARG A 122      21.319  -4.696  60.112  1.00 24.51           C
ATOM   1856  CG  ARG A 122      21.522  -4.394  58.619  1.00 19.90           C
ATOM   1857  CD  ARG A 122      21.933  -2.937  58.360  1.00 21.32           C
ATOM   1858  NE  ARG A 122      20.793  -2.015  58.481  1.00 22.15           N
ATOM   1859  CZ  ARG A 122      20.784  -0.711  58.184  1.00 23.03           C
ATOM   1860  NH1 ARG A 122      21.893  -0.069  57.835  1.00 26.89           N
ATOM   1861  NH2 ARG A 122      19.642  -0.029  58.240  1.00 25.76           N1+
ATOM   1862  H   ARG A 122      18.514  -4.791  60.794  1.00 32.26           H
ATOM   1863  HA  ARG A 122      20.586  -6.689  59.748  1.00 28.77           H
ATOM   1864  HB2 ARG A 122      21.018  -3.798  60.656  1.00 29.41           H
ATOM   1865  HB3 ARG A 122      22.289  -5.015  60.495  1.00 29.41           H
ATOM   1866  HG2 ARG A 122      22.258  -5.084  58.215  1.00 23.88           H
ATOM   1867  HG3 ARG A 122      20.589  -4.564  58.087  1.00 23.88           H
ATOM   1868  HD2 ARG A 122      22.679  -2.656  59.102  1.00 25.58           H
ATOM   1869  HD3 ARG A 122      22.361  -2.850  57.366  1.00 25.58           H
ATOM   1870  HE  ARG A 122      19.914  -2.436  58.748  1.00 26.58           H
ATOM   1871 HH11 ARG A 122      22.765  -0.577  57.777  1.00 32.27           H
ATOM   1872 HH12 ARG A 122      21.860   0.916  57.610  1.00 32.27           H
ATOM   1873 HH21 ARG A 122      18.789  -0.495  58.515  1.00 30.91           H
ATOM   1874 HH22 ARG A 122      19.644   0.956  58.022  1.00 30.91           H
ATOM   1875  N   ILE A 123      21.304  -7.261  62.048  1.00 23.18           N
ATOM   1876  CA  ILE A 123      21.692  -7.723  63.368  1.00 20.96           C
ATOM   1877  C   ILE A 123      22.720  -6.730  63.911  1.00 19.99           C
ATOM   1878  O   ILE A 123      23.819  -6.645  63.383  1.00 23.23           O
ATOM   1879  CB  ILE A 123      22.277  -9.141  63.263  1.00 20.56           C
ATOM   1880  CG1 ILE A 123      21.315 -10.144  62.588  1.00 22.62           C
ATOM   1881  CG2 ILE A 123      22.655  -9.590  64.683  1.00 25.05           C
ATOM   1882  CD1 ILE A 123      21.993 -11.471  62.235  1.00 23.45           C
ATOM   1883  H   ILE A 123      21.842  -7.609  61.267  1.00 27.82           H
ATOM   1884  HA  ILE A 123      20.818  -7.750  64.021  1.00 25.16           H
ATOM   1885  HB  ILE A 123      23.175  -9.087  62.659  1.00 24.68           H
ATOM   1886 HG12 ILE A 123      20.457 -10.325  63.239  1.00 27.14           H
ATOM   1887 HG13 ILE A 123      20.946  -9.732  61.650  1.00 27.14           H
ATOM   1888 HG21 ILE A 123      23.092 -10.586  64.683  1.00 30.06           H
ATOM   1889 HG22 ILE A 123      23.382  -8.914  65.133  1.00 30.06           H
ATOM   1890 HG23 ILE A 123      21.744  -9.584  65.278  1.00 30.06           H
ATOM   1891 HD11 ILE A 123      21.279 -12.113  61.719  1.00 28.14           H
ATOM   1892 HD12 ILE A 123      22.841 -11.287  61.577  1.00 28.14           H
ATOM   1893 HD13 ILE A 123      22.326 -11.986  63.135  1.00 28.14           H
ATOM   1894  N   ASN A 124      22.369  -5.980  64.951  1.00 20.73           N
ATOM   1895  CA  ASN A 124      23.204  -4.946  65.553  1.00 17.71           C
ATOM   1896  C   ASN A 124      24.031  -5.505  66.709  1.00 24.12           C
ATOM   1897  O   ASN A 124      23.493  -6.062  67.664  1.00 24.66           O
ATOM   1898  CB  ASN A 124      22.357  -3.774  66.061  1.00 19.84           C
ATOM   1899  CG  ASN A 124      21.678  -2.941  64.984  1.00 27.44           C
ATOM   1900  OD1 ASN A 124      21.840  -1.726  64.960  1.00 19.76           O
ATOM   1901  ND2 ASN A 124      20.916  -3.564  64.091  1.00 23.10           N
ATOM   1902  H   ASN A 124      21.464  -6.137  65.368  1.00 24.88           H
ATOM   1903  HA  ASN A 124      23.882  -4.553  64.798  1.00 21.25           H
ATOM   1904  HB2 ASN A 124      21.586  -4.161  66.726  1.00 23.81           H
ATOM   1905  HB3 ASN A 124      22.996  -3.108  66.643  1.00 23.81           H
ATOM   1906 HD21 ASN A 124      20.428  -3.037  63.383  1.00 27.72           H
ATOM   1907 HD22 ASN A 124      20.796  -4.566  64.139  1.00 27.72           H
ATOM   1908  N   VAL A 125      25.338  -5.273  66.634  1.00 19.74           N
ATOM   1909  CA  VAL A 125      26.340  -5.664  67.617  1.00 24.31           C
ATOM   1910  C   VAL A 125      27.098  -4.403  68.018  1.00 28.89           C
ATOM   1911  O   VAL A 125      27.549  -3.641  67.166  1.00 24.35           O
ATOM   1912  CB  VAL A 125      27.301  -6.722  67.043  1.00 25.76           C
ATOM   1913  CG1 VAL A 125      28.314  -7.156  68.113  1.00 28.28           C
ATOM   1914  CG2 VAL A 125      26.571  -7.970  66.525  1.00 20.45           C
ATOM   1915  H   VAL A 125      25.682  -4.793  65.815  1.00 23.69           H
ATOM   1916  HA  VAL A 125      25.850  -6.083  68.492  1.00 29.17           H
ATOM   1917  HB  VAL A 125      27.845  -6.276  66.214  1.00 30.92           H
ATOM   1918 HG11 VAL A 125      28.991  -7.904  67.701  1.00 33.94           H
ATOM   1919 HG12 VAL A 125      28.908  -6.303  68.438  1.00 33.94           H
ATOM   1920 HG13 VAL A 125      27.788  -7.579  68.971  1.00 33.94           H
ATOM   1921 HG21 VAL A 125      27.297  -8.677  66.120  1.00 24.54           H
ATOM   1922 HG22 VAL A 125      26.012  -8.449  67.324  1.00 24.54           H
ATOM   1923 HG23 VAL A 125      25.876  -7.690  65.737  1.00 24.54           H
ATOM   1924  N   ILE A 126      27.241  -4.183  69.321  1.00 19.83           N
ATOM   1925  CA  ILE A 126      27.941  -3.040  69.876  1.00 23.47           C
ATOM   1926  C   ILE A 126      29.094  -3.575  70.705  1.00 33.56           C
ATOM   1927  O   ILE A 126      28.900  -4.454  71.545  1.00 30.14           O
ATOM   1928  CB  ILE A 126      27.017  -2.138  70.701  1.00 24.82           C
ATOM   1929  CG1 ILE A 126      25.897  -1.512  69.850  1.00 28.90           C
ATOM   1930  CG2 ILE A 126      27.797  -0.999  71.387  1.00 36.07           C
ATOM   1931  CD1 ILE A 126      24.752  -1.070  70.767  1.00 37.17           C
ATOM   1932  H   ILE A 126      26.831  -4.836  69.975  1.00 23.80           H
ATOM   1933  HA  ILE A 126      28.326  -2.429  69.072  1.00 28.16           H
ATOM   1934  HB  ILE A 126      26.586  -2.757  71.483  1.00 29.78           H
ATOM   1935 HG12 ILE A 126      26.288  -0.647  69.315  1.00 34.68           H
ATOM   1936 HG13 ILE A 126      25.523  -2.187  69.082  1.00 34.68           H
ATOM   1937 HG21 ILE A 126      27.136  -0.393  72.003  1.00 43.28           H
ATOM   1938 HG22 ILE A 126      28.563  -1.395  72.049  1.00 43.28           H
ATOM   1939 HG23 ILE A 126      28.261  -0.370  70.628  1.00 43.28           H
ATOM   1940 HD11 ILE A 126      23.847  -0.978  70.181  1.00 44.60           H
ATOM   1941 HD12 ILE A 126      24.553  -1.790  71.554  1.00 44.60           H
ATOM   1942 HD13 ILE A 126      24.993  -0.123  71.242  1.00 44.60           H
ATOM   1943  N   LEU A 127      30.272  -2.993  70.474  1.00 33.91           N
ATOM   1944  CA  LEU A 127      31.443  -3.131  71.320  1.00 36.45           C
ATOM   1945  C   LEU A 127      31.417  -2.087  72.422  1.00 39.33           C
ATOM   1946  O   LEU A 127      31.190  -0.913  72.133  1.00 41.23           O
ATOM   1947  CB  LEU A 127      32.711  -3.003  70.474  1.00 39.45           C
ATOM   1948  CG  LEU A 127      33.069  -4.322  69.782  1.00 39.41           C
ATOM   1949  CD1 LEU A 127      34.127  -4.082  68.708  1.00 40.79           C
ATOM   1950  CD2 LEU A 127      33.649  -5.350  70.772  1.00 42.54           C
ATOM   1951  H   LEU A 127      30.302  -2.246  69.795  1.00 40.69           H
ATOM   1952  HA  LEU A 127      31.417  -4.111  71.776  1.00 43.74           H
ATOM   1953  HB2 LEU A 127      32.546  -2.227  69.720  1.00 47.34           H
ATOM   1954  HB3 LEU A 127      33.546  -2.692  71.096  1.00 47.34           H
ATOM   1955  HG  LEU A 127      32.182  -4.739  69.303  1.00 47.29           H
ATOM   1956 HD11 LEU A 127      34.341  -5.029  68.213  1.00 48.95           H
ATOM   1957 HD12 LEU A 127      33.762  -3.363  67.975  1.00 48.95           H
ATOM   1958 HD13 LEU A 127      35.042  -3.698  69.163  1.00 48.95           H
ATOM   1959 HD21 LEU A 127      33.781  -6.308  70.269  1.00 51.05           H
ATOM   1960 HD22 LEU A 127      34.609  -5.007  71.148  1.00 51.05           H
ATOM   1961 HD23 LEU A 127      33.001  -5.482  71.632  1.00 51.05           H
ATOM   1962  N   SER A 128      31.636  -2.531  73.667  1.00 40.77           N
ATOM   1963  CA  SER A 128      31.715  -1.681  74.853  1.00 44.73           C
ATOM   1964  C   SER A 128      32.218  -2.442  76.085  1.00 44.62           C
ATOM   1965  O   SER A 128      32.053  -3.654  76.196  1.00 41.76           O
ATOM   1966  CB  SER A 128      30.345  -1.047  75.096  1.00 41.57           C
ATOM   1967  OG  SER A 128      30.222  -0.478  76.376  1.00 41.72           O
ATOM   1968  H   SER A 128      31.741  -3.526  73.813  1.00 48.93           H
ATOM   1969  HA  SER A 128      32.422  -0.877  74.655  1.00 53.68           H
ATOM   1970  HB2 SER A 128      30.229  -0.247  74.377  1.00 49.89           H
ATOM   1971  HB3 SER A 128      29.554  -1.780  74.936  1.00 49.89           H
ATOM   1972  HG  SER A 128      30.838   0.261  76.448  1.00 50.06           H
ATOM   1973  N   ARG A 129      32.817  -1.695  77.023  1.00 50.72           N
ATOM   1974  CA  ARG A 129      33.210  -2.161  78.354  1.00 45.57           C
ATOM   1975  C   ARG A 129      32.370  -1.484  79.426  1.00 44.29           C
ATOM   1976  O   ARG A 129      31.964  -2.155  80.376  1.00 53.36           O
ATOM   1977  CB  ARG A 129      34.689  -1.869  78.616  1.00 45.67           C
ATOM   1978  CG  ARG A 129      35.570  -2.213  77.417  1.00 48.53           C
ATOM   1979  CD  ARG A 129      37.039  -2.087  77.798  1.00 52.75           C
ATOM   1980  NE  ARG A 129      37.892  -2.177  76.609  1.00 49.52           N
ATOM   1981  CZ  ARG A 129      38.093  -1.188  75.727  1.00 56.39           C
ATOM   1982  NH1 ARG A 129      37.512   0.007  75.865  1.00 59.76           N
ATOM   1983  NH2 ARG A 129      38.890  -1.408  74.682  1.00 54.60           N1+
ATOM   1984  H   ARG A 129      32.965  -0.713  76.826  1.00 60.86           H
ATOM   1985  HA  ARG A 129      33.046  -3.237  78.417  1.00 54.68           H
ATOM   1986  HB2 ARG A 129      34.803  -0.800  78.810  1.00 54.81           H
ATOM   1987  HB3 ARG A 129      35.014  -2.417  79.501  1.00 54.81           H
ATOM   1988  HG2 ARG A 129      35.369  -3.233  77.098  1.00 58.23           H
ATOM   1989  HG3 ARG A 129      35.349  -1.532  76.596  1.00 58.23           H
ATOM   1990  HD2 ARG A 129      37.215  -1.141  78.312  1.00 63.30           H
ATOM   1991  HD3 ARG A 129      37.290  -2.903  78.476  1.00 63.30           H
ATOM   1992  HE  ARG A 129      38.312  -3.074  76.420  1.00 59.43           H
ATOM   1993 HH11 ARG A 129      36.881   0.182  76.637  1.00 71.71           H
ATOM   1994 HH12 ARG A 129      37.672   0.732  75.183  1.00 71.71           H
ATOM   1995 HH21 ARG A 129      39.324  -2.309  74.557  1.00 65.52           H
ATOM   1996 HH22 ARG A 129      39.042  -0.681  74.000  1.00 65.52           H
ATOM   1997  N   THR A 130      32.131  -0.170  79.279  1.00 42.22           N
ATOM   1998  CA  THR A 130      31.394   0.628  80.262  1.00 54.16           C
ATOM   1999  C   THR A 130      29.918   0.226  80.311  1.00 50.37           C
ATOM   2000  O   THR A 130      29.255   0.547  81.298  1.00 48.48           O
ATOM   2001  CB  THR A 130      31.525   2.149  80.020  1.00 50.48           C
ATOM   2002  OG1 THR A 130      30.770   2.585  78.912  1.00 57.69           O
ATOM   2003  CG2 THR A 130      32.981   2.608  79.869  1.00 47.28           C
ATOM   2004  H   THR A 130      32.500   0.308  78.468  1.00 50.66           H
ATOM   2005  HA  THR A 130      31.817   0.426  81.245  1.00 64.99           H
ATOM   2006  HB  THR A 130      31.114   2.657  80.892  1.00 60.57           H
ATOM   2007  HG1 THR A 130      31.120   2.177  78.111  1.00 69.23           H
ATOM   2008 HG21 THR A 130      33.008   3.683  79.685  1.00 56.74           H
ATOM   2009 HG22 THR A 130      33.539   2.374  80.773  1.00 56.74           H
ATOM   2010 HG23 THR A 130      33.458   2.116  79.029  1.00 56.74           H
ATOM   2011  N   LEU A 131      29.418  -0.433  79.251  1.00 48.86           N
ATOM   2012  CA  LEU A 131      28.032  -0.837  79.111  1.00 43.52           C
ATOM   2013  C   LEU A 131      27.914  -2.346  78.912  1.00 37.14           C
ATOM   2014  O   LEU A 131      28.795  -3.032  78.381  1.00 34.31           O
ATOM   2015  CB  LEU A 131      27.344  -0.082  77.963  1.00 46.89           C
ATOM   2016  CG  LEU A 131      27.406   1.457  78.032  1.00 46.66           C
ATOM   2017  CD1 LEU A 131      26.669   2.025  76.813  1.00 50.82           C
ATOM   2018  CD2 LEU A 131      26.750   2.026  79.298  1.00 47.59           C
ATOM   2019  H   LEU A 131      30.031  -0.654  78.480  1.00 58.63           H
ATOM   2020  HA  LEU A 131      27.499  -0.585  80.023  1.00 52.23           H
ATOM   2021  HB2 LEU A 131      27.753  -0.422  77.010  1.00 56.27           H
ATOM   2022  HB3 LEU A 131      26.292  -0.356  77.996  1.00 56.27           H
ATOM   2023  HG  LEU A 131      28.445   1.779  77.984  1.00 55.99           H
ATOM   2024 HD11 LEU A 131      26.696   3.114  76.833  1.00 60.98           H
ATOM   2025 HD12 LEU A 131      27.142   1.659  75.902  1.00 60.98           H
ATOM   2026 HD13 LEU A 131      25.626   1.710  76.822  1.00 60.98           H
ATOM   2027 HD21 LEU A 131      26.835   3.113  79.301  1.00 57.11           H
ATOM   2028 HD22 LEU A 131      25.698   1.744  79.327  1.00 57.11           H
ATOM   2029 HD23 LEU A 131      27.238   1.645  80.190  1.00 57.11           H
ATOM   2030  N   LYS A 132      26.777  -2.841  79.396  1.00 38.12           N
ATOM   2031  CA  LYS A 132      26.375  -4.242  79.415  1.00 36.33           C
ATOM   2032  C   LYS A 132      24.936  -4.330  78.911  1.00 34.16           C
ATOM   2033  O   LYS A 132      24.273  -3.310  78.759  1.00 34.30           O
ATOM   2034  CB  LYS A 132      26.473  -4.743  80.864  1.00 42.76           C
ATOM   2035  CG  LYS A 132      27.870  -4.512  81.466  1.00 45.48           C
ATOM   2036  CD  LYS A 132      27.951  -5.022  82.907  1.00 62.28           C
ATOM   2037  CE  LYS A 132      29.186  -4.459  83.624  1.00 62.56           C
ATOM   2038  NZ  LYS A 132      30.444  -4.866  82.965  1.00 62.14           N1+
ATOM   2039  H   LYS A 132      26.139  -2.187  79.837  1.00 45.74           H
ATOM   2040  HA  LYS A 132      27.025  -4.829  78.768  1.00 43.60           H
ATOM   2041  HB2 LYS A 132      25.735  -4.212  81.469  1.00 51.31           H
ATOM   2042  HB3 LYS A 132      26.241  -5.808  80.894  1.00 51.31           H
ATOM   2043  HG2 LYS A 132      28.607  -5.025  80.848  1.00 54.58           H
ATOM   2044  HG3 LYS A 132      28.104  -3.447  81.477  1.00 54.58           H
ATOM   2045  HD2 LYS A 132      27.056  -4.711  83.450  1.00 74.73           H
ATOM   2046  HD3 LYS A 132      27.997  -6.111  82.901  1.00 74.73           H
ATOM   2047  HE2 LYS A 132      29.121  -3.369  83.614  1.00 75.07           H
ATOM   2048  HE3 LYS A 132      29.182  -4.799  84.661  1.00 75.07           H
ATOM   2049  HZ1 LYS A 132      31.230  -4.507  83.487  1.00 74.56           H
ATOM   2050  HZ2 LYS A 132      30.490  -5.874  82.923  1.00 74.56           H
ATOM   2051  HZ3 LYS A 132      30.470  -4.485  82.027  1.00 74.56           H
ATOM   2052  N   LYS A 133      24.459  -5.545  78.629  1.00 27.92           N
ATOM   2053  CA  LYS A 133      23.112  -5.818  78.135  1.00 35.81           C
ATOM   2054  C   LYS A 133      22.013  -5.083  78.904  1.00 44.82           C
ATOM   2055  O   LYS A 133      21.040  -4.675  78.278  1.00 39.02           O
ATOM   2056  CB  LYS A 133      22.868  -7.334  78.096  1.00 38.86           C
ATOM   2057  CG  LYS A 133      22.860  -8.030  79.461  1.00 45.91           C
ATOM   2058  CD  LYS A 133      22.659  -9.542  79.260  1.00 46.65           C
ATOM   2059  CE  LYS A 133      22.586 -10.311  80.581  1.00 51.68           C
ATOM   2060  NZ  LYS A 133      23.817 -10.146  81.378  1.00 59.85           N1+
ATOM   2061  H   LYS A 133      25.076  -6.335  78.741  1.00 33.50           H
ATOM   2062  HA  LYS A 133      23.056  -5.460  77.108  1.00 42.97           H
ATOM   2063  HB2 LYS A 133      21.897  -7.516  77.656  1.00 46.63           H
ATOM   2064  HB3 LYS A 133      23.622  -7.798  77.456  1.00 46.63           H
ATOM   2065  HG2 LYS A 133      23.805  -7.840  79.968  1.00 55.10           H
ATOM   2066  HG3 LYS A 133      22.041  -7.645  80.066  1.00 55.10           H
ATOM   2067  HD2 LYS A 133      21.728  -9.709  78.713  1.00 55.98           H
ATOM   2068  HD3 LYS A 133      23.486  -9.936  78.667  1.00 55.98           H
ATOM   2069  HE2 LYS A 133      21.754  -9.885  81.146  1.00 62.01           H
ATOM   2070  HE3 LYS A 133      22.383 -11.368  80.404  1.00 62.01           H
ATOM   2071  HZ1 LYS A 133      23.882 -10.875  82.072  1.00 71.82           H
ATOM   2072  HZ2 LYS A 133      24.626 -10.141  80.774  1.00 71.82           H
ATOM   2073  HZ3 LYS A 133      23.760  -9.252  81.859  1.00 71.82           H
ATOM   2074  N   GLU A 134      22.181  -4.914  80.225  1.00 36.75           N
ATOM   2075  CA  GLU A 134      21.218  -4.267  81.104  1.00 33.45           C
ATOM   2076  C   GLU A 134      21.060  -2.771  80.822  1.00 32.86           C
ATOM   2077  O   GLU A 134      20.015  -2.219  81.144  1.00 38.32           O
ATOM   2078  CB  GLU A 134      21.617  -4.445  82.576  1.00 33.55           C
ATOM   2079  CG  GLU A 134      21.611  -5.907  83.031  1.00 41.60           C
ATOM   2080  CD  GLU A 134      22.876  -6.717  82.739  1.00 47.60           C
ATOM   2081  OE1 GLU A 134      23.962  -6.131  82.517  1.00 43.05           O
ATOM   2082  OE2 GLU A 134      22.727  -7.956  82.745  1.00 50.83           O1-
ATOM   2083  H   GLU A 134      23.017  -5.280  80.658  1.00 44.09           H
ATOM   2084  HA  GLU A 134      20.253  -4.751  80.956  1.00 40.14           H
ATOM   2085  HB2 GLU A 134      22.599  -3.999  82.740  1.00 40.26           H
ATOM   2086  HB3 GLU A 134      20.902  -3.901  83.194  1.00 40.26           H
ATOM   2087  HG2 GLU A 134      21.493  -5.906  84.115  1.00 49.92           H
ATOM   2088  HG3 GLU A 134      20.736  -6.439  82.654  1.00 49.92           H
ATOM   2089  N   ASP A 135      22.095  -2.112  80.285  1.00 32.87           N
ATOM   2090  CA  ASP A 135      22.078  -0.689  79.956  1.00 35.51           C
ATOM   2091  C   ASP A 135      21.288  -0.354  78.678  1.00 38.05           C
ATOM   2092  O   ASP A 135      21.108   0.832  78.390  1.00 39.77           O
ATOM   2093  CB  ASP A 135      23.511  -0.141  79.887  1.00 44.52           C
ATOM   2094  CG  ASP A 135      24.270  -0.316  81.203  1.00 40.71           C
ATOM   2095  OD1 ASP A 135      23.726   0.102  82.248  1.00 32.67           O
ATOM   2096  OD2 ASP A 135      25.390  -0.865  81.142  1.00 44.58           O1-
ATOM   2097  H   ASP A 135      22.943  -2.620  80.075  1.00 39.44           H
ATOM   2098  HA  ASP A 135      21.586  -0.170  80.778  1.00 42.61           H
ATOM   2099  HB2 ASP A 135      24.054  -0.599  79.060  1.00 53.42           H
ATOM   2100  HB3 ASP A 135      23.420   0.929  79.705  1.00 53.42           H
ATOM   2101  N   PHE A 136      20.840  -1.365  77.907  1.00 36.90           N
ATOM   2102  CA  PHE A 136      20.117  -1.172  76.647  1.00 40.12           C
ATOM   2103  C   PHE A 136      18.722  -1.778  76.709  1.00 30.40           C
ATOM   2104  O   PHE A 136      18.550  -2.913  77.139  1.00 28.32           O
ATOM   2105  CB  PHE A 136      20.878  -1.799  75.473  1.00 33.38           C
ATOM   2106  CG  PHE A 136      22.249  -1.207  75.254  1.00 39.07           C
ATOM   2107  CD1 PHE A 136      23.320  -1.659  76.039  1.00 36.49           C
ATOM   2108  CD2 PHE A 136      22.468  -0.231  74.268  1.00 33.05           C
ATOM   2109  CE1 PHE A 136      24.610  -1.150  75.843  1.00 37.31           C
ATOM   2110  CE2 PHE A 136      23.764   0.281  74.079  1.00 41.92           C
ATOM   2111  CZ  PHE A 136      24.835  -0.182  74.855  1.00 33.10           C
ATOM   2112  H   PHE A 136      21.012  -2.317  78.205  1.00 44.28           H
ATOM   2113  HA  PHE A 136      20.014  -0.109  76.436  1.00 48.15           H
ATOM   2114  HB2 PHE A 136      20.981  -2.871  75.646  1.00 40.06           H
ATOM   2115  HB3 PHE A 136      20.288  -1.659  74.565  1.00 40.06           H
ATOM   2116  HD1 PHE A 136      23.150  -2.413  76.787  1.00 43.79           H
ATOM   2117  HD2 PHE A 136      21.651   0.116  73.653  1.00 39.66           H
ATOM   2118  HE1 PHE A 136      25.430  -1.542  76.421  1.00 44.78           H
ATOM   2119  HE2 PHE A 136      23.953   1.022  73.326  1.00 50.30           H
ATOM   2120  HZ  PHE A 136      25.830   0.198  74.682  1.00 39.72           H
ATOM   2121  N   ASP A 137      17.750  -1.041  76.175  1.00 28.23           N
ATOM   2122  CA  ASP A 137      16.397  -1.527  75.950  1.00 24.11           C
ATOM   2123  C   ASP A 137      16.329  -2.338  74.633  1.00 25.15           C
ATOM   2124  O   ASP A 137      15.471  -3.206  74.481  1.00 24.75           O
ATOM   2125  CB  ASP A 137      15.495  -0.291  75.878  1.00 26.49           C
ATOM   2126  CG  ASP A 137      13.997  -0.562  76.017  1.00 32.54           C
ATOM   2127  OD1 ASP A 137      13.646  -1.590  76.632  1.00 30.07           O
ATOM   2128  OD2 ASP A 137      13.214   0.290  75.538  1.00 31.13           O1-
ATOM   2129  H   ASP A 137      17.981  -0.134  75.800  1.00 33.88           H
ATOM   2130  HA  ASP A 137      16.100  -2.154  76.790  1.00 28.93           H
ATOM   2131  HB2 ASP A 137      15.763   0.360  76.711  1.00 31.79           H
ATOM   2132  HB3 ASP A 137      15.694   0.294  74.979  1.00 31.79           H
ATOM   2133  N   GLU A 138      17.183  -2.009  73.653  1.00 26.65           N
ATOM   2134  CA  GLU A 138      17.030  -2.418  72.261  1.00 27.92           C
ATOM   2135  C   GLU A 138      17.454  -3.862  72.010  1.00 26.19           C
ATOM   2136  O   GLU A 138      18.271  -4.428  72.733  1.00 22.06           O
ATOM   2137  CB  GLU A 138      17.851  -1.492  71.346  1.00 28.72           C
ATOM   2138  CG  GLU A 138      17.329  -0.046  71.309  1.00 24.83           C
ATOM   2139  CD  GLU A 138      17.788   0.878  72.432  1.00 28.52           C
ATOM   2140  OE1 GLU A 138      18.713   0.500  73.189  1.00 29.43           O
ATOM   2141  OE2 GLU A 138      17.228   1.992  72.493  1.00 38.48           O1-
ATOM   2142  H   GLU A 138      17.839  -1.261  73.824  1.00 31.98           H
ATOM   2143  HA  GLU A 138      15.983  -2.307  71.974  1.00 33.51           H
ATOM   2144  HB2 GLU A 138      18.898  -1.511  71.649  1.00 34.47           H
ATOM   2145  HB3 GLU A 138      17.799  -1.879  70.328  1.00 34.47           H
ATOM   2146  HG2 GLU A 138      17.660   0.406  70.375  1.00 29.79           H
ATOM   2147  HG3 GLU A 138      16.243  -0.019  71.234  1.00 29.79           H
ATOM   2148  N   ASP A 139      16.914  -4.426  70.928  1.00 23.84           N
ATOM   2149  CA  ASP A 139      17.262  -5.720  70.390  1.00 25.19           C
ATOM   2150  C   ASP A 139      18.628  -5.607  69.731  1.00 25.79           C
ATOM   2151  O   ASP A 139      18.753  -5.326  68.538  1.00 27.34           O
ATOM   2152  CB  ASP A 139      16.203  -6.155  69.380  1.00 23.76           C
ATOM   2153  CG  ASP A 139      16.514  -7.494  68.717  1.00 25.10           C
ATOM   2154  OD1 ASP A 139      17.500  -8.163  69.097  1.00 21.25           O
ATOM   2155  OD2 ASP A 139      15.745  -7.834  67.796  1.00 38.31           O1-
ATOM   2156  H   ASP A 139      16.272  -3.875  70.381  1.00 28.61           H
ATOM   2157  HA  ASP A 139      17.293  -6.442  71.211  1.00 30.23           H
ATOM   2158  HB2 ASP A 139      15.227  -6.226  69.861  1.00 28.51           H
ATOM   2159  HB3 ASP A 139      16.073  -5.406  68.596  1.00 28.51           H
ATOM   2160  N   VAL A 140      19.654  -5.808  70.542  1.00 25.60           N
ATOM   2161  CA  VAL A 140      21.026  -5.685  70.131  1.00 30.22           C
ATOM   2162  C   VAL A 140      21.905  -6.620  70.966  1.00 27.96           C
ATOM   2163  O   VAL A 140      21.521  -7.004  72.067  1.00 28.91           O
ATOM   2164  CB  VAL A 140      21.462  -4.226  70.280  1.00 21.96           C
ATOM   2165  CG1 VAL A 140      20.605  -3.179  69.596  1.00 37.66           C
ATOM   2166  CG2 VAL A 140      21.682  -3.800  71.741  1.00 29.14           C
ATOM   2167  H   VAL A 140      19.472  -5.968  71.524  1.00 30.72           H
ATOM   2168  HA  VAL A 140      21.121  -5.970  69.081  1.00 36.26           H
ATOM   2169  HB  VAL A 140      22.352  -4.168  69.688  1.00 26.35           H
ATOM   2170 HG11 VAL A 140      21.083  -2.219  69.746  1.00 45.19           H
ATOM   2171 HG12 VAL A 140      20.563  -3.385  68.532  1.00 45.19           H
ATOM   2172 HG13 VAL A 140      19.605  -3.148  70.009  1.00 45.19           H
ATOM   2173 HG21 VAL A 140      22.059  -2.779  71.790  1.00 34.97           H
ATOM   2174 HG22 VAL A 140      20.745  -3.854  72.292  1.00 34.97           H
ATOM   2175 HG23 VAL A 140      22.408  -4.449  72.228  1.00 34.97           H
ATOM   2176  N   TYR A 141      23.084  -6.969  70.447  1.00 30.53           N
ATOM   2177  CA  TYR A 141      24.076  -7.789  71.132  1.00 24.58           C
ATOM   2178  C   TYR A 141      25.184  -6.899  71.683  1.00 25.57           C
ATOM   2179  O   TYR A 141      25.825  -6.180  70.933  1.00 24.05           O
ATOM   2180  CB  TYR A 141      24.704  -8.788  70.162  1.00 25.84           C
ATOM   2181  CG  TYR A 141      23.764  -9.847  69.640  1.00 32.38           C
ATOM   2182  CD1 TYR A 141      22.959  -9.580  68.523  1.00 25.32           C
ATOM   2183  CD2 TYR A 141      23.721 -11.116  70.250  1.00 30.80           C
ATOM   2184  CE1 TYR A 141      22.107 -10.570  68.016  1.00 29.69           C
ATOM   2185  CE2 TYR A 141      22.898 -12.123  69.728  1.00 30.16           C
ATOM   2186  CZ  TYR A 141      22.095 -11.850  68.605  1.00 36.31           C
ATOM   2187  OH  TYR A 141      21.311 -12.828  68.098  1.00 40.13           O
ATOM   2188  H   TYR A 141      23.337  -6.593  69.544  1.00 36.63           H
ATOM   2189  HA  TYR A 141      23.612  -8.340  71.948  1.00 29.49           H
ATOM   2190  HB2 TYR A 141      25.133  -8.237  69.325  1.00 31.01           H
ATOM   2191  HB3 TYR A 141      25.524  -9.284  70.682  1.00 31.01           H
ATOM   2192  HD1 TYR A 141      22.979  -8.612  68.051  1.00 30.38           H
ATOM   2193  HD2 TYR A 141      24.334 -11.308  71.115  1.00 36.96           H
ATOM   2194  HE1 TYR A 141      21.442 -10.370  67.196  1.00 35.62           H
ATOM   2195  HE2 TYR A 141      22.879 -13.100  70.194  1.00 36.19           H
ATOM   2196  HH  TYR A 141      21.411 -13.663  68.567  1.00 48.15           H
ATOM   2197  N   ILE A 142      25.485  -7.012  72.968  1.00 27.18           N
ATOM   2198  CA  ILE A 142      26.605  -6.320  73.591  1.00 25.40           C
ATOM   2199  C   ILE A 142      27.728  -7.332  73.753  1.00 31.33           C
ATOM   2200  O   ILE A 142      27.555  -8.376  74.384  1.00 40.68           O
ATOM   2201  CB  ILE A 142      26.190  -5.694  74.933  1.00 28.10           C
ATOM   2202  CG1 ILE A 142      24.876  -4.894  74.826  1.00 25.55           C
ATOM   2203  CG2 ILE A 142      27.340  -4.827  75.484  1.00 31.14           C
ATOM   2204  CD1 ILE A 142      24.909  -3.714  73.854  1.00 30.33           C
ATOM   2205  H   ILE A 142      25.007  -7.707  73.523  1.00 32.62           H
ATOM   2206  HA  ILE A 142      26.956  -5.515  72.944  1.00 30.48           H
ATOM   2207  HB  ILE A 142      26.017  -6.506  75.643  1.00 33.72           H
ATOM   2208 HG12 ILE A 142      24.058  -5.556  74.534  1.00 30.65           H
ATOM   2209 HG13 ILE A 142      24.639  -4.506  75.816  1.00 30.65           H
ATOM   2210 HG21 ILE A 142      27.042  -4.382  76.432  1.00 37.37           H
ATOM   2211 HG22 ILE A 142      28.226  -5.437  75.651  1.00 37.37           H
ATOM   2212 HG23 ILE A 142      27.603  -4.033  74.785  1.00 37.37           H
ATOM   2213 HD11 ILE A 142      23.927  -3.242  73.831  1.00 36.40           H
ATOM   2214 HD12 ILE A 142      25.648  -2.981  74.174  1.00 36.40           H
ATOM   2215 HD13 ILE A 142      25.155  -4.056  72.853  1.00 36.40           H
ATOM   2216  N   ILE A 143      28.886  -6.992  73.191  1.00 33.41           N
ATOM   2217  CA  ILE A 143      30.130  -7.728  73.353  1.00 35.39           C
ATOM   2218  C   ILE A 143      31.200  -6.779  73.893  1.00 32.26           C
ATOM   2219  O   ILE A 143      31.143  -5.584  73.627  1.00 38.29           O
ATOM   2220  CB  ILE A 143      30.543  -8.411  72.037  1.00 21.97           C
ATOM   2221  CG1 ILE A 143      30.680  -7.410  70.882  1.00 28.65           C
ATOM   2222  CG2 ILE A 143      29.566  -9.539  71.667  1.00 30.14           C
ATOM   2223  CD1 ILE A 143      31.474  -7.964  69.698  1.00 31.24           C
ATOM   2224  H   ILE A 143      28.944  -6.105  72.707  1.00 40.10           H
ATOM   2225  HA  ILE A 143      29.991  -8.509  74.095  1.00 42.47           H
ATOM   2226  HB  ILE A 143      31.517  -8.858  72.210  1.00 26.36           H
ATOM   2227 HG12 ILE A 143      29.688  -7.109  70.547  1.00 34.38           H
ATOM   2228 HG13 ILE A 143      31.177  -6.516  71.230  1.00 34.38           H
ATOM   2229 HG21 ILE A 143      29.907 -10.069  70.778  1.00 36.16           H
ATOM   2230 HG22 ILE A 143      29.510 -10.251  72.482  1.00 36.16           H
ATOM   2231 HG23 ILE A 143      28.570  -9.133  71.482  1.00 36.16           H
ATOM   2232 HD11 ILE A 143      31.620  -7.169  68.967  1.00 37.49           H
ATOM   2233 HD12 ILE A 143      32.447  -8.322  70.030  1.00 37.49           H
ATOM   2234 HD13 ILE A 143      30.931  -8.778  69.221  1.00 37.49           H
ATOM   2235  N   ASN A 144      32.158  -7.301  74.670  1.00 37.41           N
ATOM   2236  CA  ASN A 144      33.217  -6.483  75.261  1.00 35.50           C
ATOM   2237  C   ASN A 144      34.621  -6.766  74.719  1.00 27.90           C
ATOM   2238  O   ASN A 144      35.589  -6.257  75.275  1.00 39.81           O
ATOM   2239  CB  ASN A 144      33.144  -6.528  76.795  1.00 35.80           C
ATOM   2240  CG  ASN A 144      33.449  -7.876  77.441  1.00 46.53           C
ATOM   2241  OD1 ASN A 144      33.665  -8.895  76.794  1.00 39.62           O
ATOM   2242  ND2 ASN A 144      33.467  -7.894  78.768  1.00 48.46           N
ATOM   2243  H   ASN A 144      32.123  -8.282  74.915  1.00 44.90           H
ATOM   2244  HA  ASN A 144      33.043  -5.445  74.990  1.00 42.60           H
ATOM   2245  HB2 ASN A 144      33.837  -5.786  77.194  1.00 42.96           H
ATOM   2246  HB3 ASN A 144      32.140  -6.229  77.101  1.00 42.96           H
ATOM   2247 HD21 ASN A 144      33.667  -8.758  79.245  1.00 58.15           H
ATOM   2248 HD22 ASN A 144      33.294  -7.041  79.276  1.00 58.15           H
ATOM   2249  N   LYS A 145      34.743  -7.563  73.653  1.00 30.90           N
ATOM   2250  CA  LYS A 145      36.015  -7.916  73.022  1.00 40.10           C
ATOM   2251  C   LYS A 145      35.765  -8.455  71.626  1.00 33.32           C
ATOM   2252  O   LYS A 145      34.716  -9.026  71.331  1.00 38.68           O
ATOM   2253  CB  LYS A 145      36.841  -8.955  73.833  1.00 39.09           C
ATOM   2254  CG  LYS A 145      36.151  -9.591  75.040  1.00 45.54           C
ATOM   2255  CD  LYS A 145      36.886 -10.829  75.574  1.00 50.74           C
ATOM   2256  CE  LYS A 145      36.354 -11.233  76.957  1.00 42.63           C
ATOM   2257  NZ  LYS A 145      34.929 -11.616  76.924  1.00 41.88           N1+
ATOM   2258  H   LYS A 145      33.904  -7.957  73.249  1.00 37.09           H
ATOM   2259  HA  LYS A 145      36.611  -7.008  72.917  1.00 48.12           H
ATOM   2260  HB2 LYS A 145      37.178  -9.760  73.176  1.00 46.91           H
ATOM   2261  HB3 LYS A 145      37.734  -8.448  74.196  1.00 46.91           H
ATOM   2262  HG2 LYS A 145      36.061  -8.850  75.834  1.00 54.64           H
ATOM   2263  HG3 LYS A 145      35.161  -9.910  74.729  1.00 54.64           H
ATOM   2264  HD2 LYS A 145      36.747 -11.660  74.882  1.00 60.89           H
ATOM   2265  HD3 LYS A 145      37.953 -10.611  75.652  1.00 60.89           H
ATOM   2266  HE2 LYS A 145      36.953 -12.050  77.364  1.00 51.16           H
ATOM   2267  HE3 LYS A 145      36.462 -10.366  77.613  1.00 51.16           H
ATOM   2268  HZ1 LYS A 145      34.662 -12.059  77.791  1.00 50.25           H
ATOM   2269  HZ2 LYS A 145      34.359 -10.789  76.774  1.00 50.25           H
ATOM   2270  HZ3 LYS A 145      34.757 -12.241  76.145  1.00 50.25           H
ATOM   2271  N   VAL A 146      36.781  -8.304  70.784  1.00 36.02           N
ATOM   2272  CA  VAL A 146      36.770  -8.780  69.410  1.00 40.31           C
ATOM   2273  C   VAL A 146      36.552 -10.295  69.353  1.00 40.01           C
ATOM   2274  O   VAL A 146      35.828 -10.765  68.480  1.00 37.13           O
ATOM   2275  CB  VAL A 146      38.072  -8.360  68.702  1.00 34.75           C
ATOM   2276  CG1 VAL A 146      38.061  -8.848  67.248  1.00 52.24           C
ATOM   2277  CG2 VAL A 146      38.236  -6.830  68.704  1.00 42.28           C
ATOM   2278  H   VAL A 146      37.621  -7.855  71.117  1.00 43.22           H
ATOM   2279  HA  VAL A 146      35.935  -8.299  68.899  1.00 48.37           H
ATOM   2280  HB  VAL A 146      38.921  -8.811  69.218  1.00 41.70           H
ATOM   2281 HG11 VAL A 146      38.964  -8.516  66.741  1.00 62.68           H
ATOM   2282 HG12 VAL A 146      38.029  -9.937  67.204  1.00 62.68           H
ATOM   2283 HG13 VAL A 146      37.190  -8.443  66.732  1.00 62.68           H
ATOM   2284 HG21 VAL A 146      39.143  -6.552  68.168  1.00 50.73           H
ATOM   2285 HG22 VAL A 146      37.377  -6.358  68.223  1.00 50.73           H
ATOM   2286 HG23 VAL A 146      38.322  -6.454  69.724  1.00 50.73           H
ATOM   2287  N   GLU A 147      37.171 -11.053  70.266  1.00 47.02           N
ATOM   2288  CA  GLU A 147      37.025 -12.503  70.356  1.00 48.40           C
ATOM   2289  C   GLU A 147      35.552 -12.913  70.476  1.00 40.35           C
ATOM   2290  O   GLU A 147      35.139 -13.889  69.856  1.00 42.57           O
ATOM   2291  CB  GLU A 147      37.797 -13.053  71.571  1.00 48.32           C
ATOM   2292  CG  GLU A 147      39.324 -12.925  71.440  1.00 52.94           C
ATOM   2293  CD  GLU A 147      39.849 -11.520  71.752  1.00 48.88           C
ATOM   2294  OE1 GLU A 147      39.537 -11.008  72.850  1.00 54.28           O
ATOM   2295  OE2 GLU A 147      40.535 -10.961  70.870  1.00 64.09           O1-
ATOM   2296  H   GLU A 147      37.774 -10.611  70.945  1.00 56.42           H
ATOM   2297  HA  GLU A 147      37.438 -12.941  69.447  1.00 58.08           H
ATOM   2298  HB2 GLU A 147      37.454 -12.546  72.475  1.00 57.98           H
ATOM   2299  HB3 GLU A 147      37.552 -14.112  71.678  1.00 57.98           H
ATOM   2300  HG2 GLU A 147      39.734 -13.596  72.196  1.00 63.53           H
ATOM   2301  HG3 GLU A 147      39.647 -13.254  70.451  1.00 63.53           H
ATOM   2302  N   ASP A 148      34.762 -12.173  71.264  1.00 39.21           N
ATOM   2303  CA  ASP A 148      33.341 -12.425  71.405  1.00 33.50           C
ATOM   2304  C   ASP A 148      32.554 -12.282  70.103  1.00 33.58           C
ATOM   2305  O   ASP A 148      31.557 -12.980  69.952  1.00 39.47           O
ATOM   2306  CB  ASP A 148      32.758 -11.544  72.497  1.00 35.20           C
ATOM   2307  CG  ASP A 148      33.199 -11.882  73.913  1.00 40.04           C
ATOM   2308  OD1 ASP A 148      33.743 -12.983  74.143  1.00 37.10           O
ATOM   2309  OD2 ASP A 148      32.932 -11.029  74.782  1.00 43.38           O1-
ATOM   2310  H   ASP A 148      35.136 -11.351  71.717  1.00 47.06           H
ATOM   2311  HA  ASP A 148      33.235 -13.460  71.727  1.00 40.20           H
ATOM   2312  HB2 ASP A 148      32.979 -10.500  72.305  1.00 42.23           H
ATOM   2313  HB3 ASP A 148      31.670 -11.603  72.469  1.00 42.23           H
ATOM   2314  N   LEU A 149      32.967 -11.402  69.178  1.00 33.08           N
ATOM   2315  CA  LEU A 149      32.339 -11.288  67.872  1.00 35.94           C
ATOM   2316  C   LEU A 149      32.490 -12.595  67.118  1.00 29.91           C
ATOM   2317  O   LEU A 149      31.508 -13.088  66.580  1.00 34.88           O
ATOM   2318  CB  LEU A 149      32.902 -10.118  67.040  1.00 34.73           C
ATOM   2319  CG  LEU A 149      32.330 -10.047  65.604  1.00 29.41           C
ATOM   2320  CD1 LEU A 149      30.824  -9.743  65.607  1.00 28.81           C
ATOM   2321  CD2 LEU A 149      33.085  -8.984  64.805  1.00 29.51           C
ATOM   2322  H   LEU A 149      33.802 -10.859  69.349  1.00 39.70           H
ATOM   2323  HA  LEU A 149      31.279 -11.105  68.041  1.00 43.13           H
ATOM   2324  HB2 LEU A 149      32.704  -9.178  67.554  1.00 41.68           H
ATOM   2325  HB3 LEU A 149      33.980 -10.237  66.956  1.00 41.68           H
ATOM   2326  HG  LEU A 149      32.490 -10.994  65.093  1.00 35.30           H
ATOM   2327 HD11 LEU A 149      30.461  -9.660  64.583  1.00 34.57           H
ATOM   2328 HD12 LEU A 149      30.274 -10.542  66.103  1.00 34.57           H
ATOM   2329 HD13 LEU A 149      30.639  -8.805  66.132  1.00 34.57           H
ATOM   2330 HD21 LEU A 149      32.712  -8.946  63.781  1.00 35.41           H
ATOM   2331 HD22 LEU A 149      32.960  -8.009  65.275  1.00 35.41           H
ATOM   2332 HD23 LEU A 149      34.140  -9.250  64.779  1.00 35.41           H
ATOM   2333  N   ILE A 150      33.709 -13.133  67.040  1.00 33.44           N
ATOM   2334  CA  ILE A 150      33.991 -14.358  66.288  1.00 37.99           C
ATOM   2335  C   ILE A 150      33.162 -15.519  66.849  1.00 30.25           C
ATOM   2336  O   ILE A 150      32.609 -16.307  66.083  1.00 34.18           O
ATOM   2337  CB  ILE A 150      35.507 -14.653  66.303  1.00 45.05           C
ATOM   2338  CG1 ILE A 150      36.352 -13.443  65.825  1.00 39.90           C
ATOM   2339  CG2 ILE A 150      35.818 -15.898  65.453  1.00 36.34           C
ATOM   2340  CD1 ILE A 150      35.912 -12.845  64.478  1.00 43.35           C
ATOM   2341  H   ILE A 150      34.481 -12.665  67.498  1.00 40.12           H
ATOM   2342  HA  ILE A 150      33.679 -14.210  65.253  1.00 45.58           H
ATOM   2343  HB  ILE A 150      35.799 -14.878  67.330  1.00 54.06           H
ATOM   2344 HG12 ILE A 150      36.296 -12.655  66.577  1.00 47.88           H
ATOM   2345 HG13 ILE A 150      37.400 -13.743  65.756  1.00 47.88           H
ATOM   2346 HG21 ILE A 150      36.890 -16.096  65.479  1.00 43.61           H
ATOM   2347 HG22 ILE A 150      35.307 -16.771  65.856  1.00 43.61           H
ATOM   2348 HG23 ILE A 150      35.500 -15.751  64.421  1.00 43.61           H
ATOM   2349 HD11 ILE A 150      36.595 -12.042  64.206  1.00 52.02           H
ATOM   2350 HD12 ILE A 150      35.920 -13.606  63.700  1.00 52.02           H
ATOM   2351 HD13 ILE A 150      34.907 -12.429  64.548  1.00 52.02           H
ATOM   2352  N   VAL A 151      33.047 -15.600  68.178  1.00 28.74           N
ATOM   2353  CA  VAL A 151      32.200 -16.580  68.839  1.00 42.89           C
ATOM   2354  C   VAL A 151      30.744 -16.390  68.409  1.00 39.19           C
ATOM   2355  O   VAL A 151      30.073 -17.373  68.096  1.00 34.37           O
ATOM   2356  CB  VAL A 151      32.360 -16.504  70.375  1.00 44.18           C
ATOM   2357  CG1 VAL A 151      31.389 -17.467  71.072  1.00 37.34           C
ATOM   2358  CG2 VAL A 151      33.784 -16.887  70.800  1.00 35.75           C
ATOM   2359  H   VAL A 151      33.493 -14.896  68.751  1.00 34.49           H
ATOM   2360  HA  VAL A 151      32.525 -17.567  68.511  1.00 51.47           H
ATOM   2361  HB  VAL A 151      32.149 -15.489  70.715  1.00 53.01           H
ATOM   2362 HG11 VAL A 151      31.522 -17.406  72.151  1.00 44.81           H
ATOM   2363 HG12 VAL A 151      30.360 -17.201  70.843  1.00 44.81           H
ATOM   2364 HG13 VAL A 151      31.581 -18.486  70.731  1.00 44.81           H
ATOM   2365 HG21 VAL A 151      33.878 -16.814  71.884  1.00 42.90           H
ATOM   2366 HG22 VAL A 151      34.012 -17.902  70.476  1.00 42.90           H
ATOM   2367 HG23 VAL A 151      34.510 -16.215  70.350  1.00 42.90           H
ATOM   2368  N   LEU A 152      30.261 -15.141  68.428  1.00 33.71           N
ATOM   2369  CA  LEU A 152      28.894 -14.792  68.074  1.00 35.78           C
ATOM   2370  C   LEU A 152      28.587 -15.194  66.624  1.00 29.12           C
ATOM   2371  O   LEU A 152      27.547 -15.794  66.374  1.00 38.07           O
ATOM   2372  CB  LEU A 152      28.649 -13.295  68.374  1.00 33.71           C
ATOM   2373  CG  LEU A 152      27.235 -12.798  68.019  1.00 34.14           C
ATOM   2374  CD1 LEU A 152      26.155 -13.521  68.838  1.00 38.96           C
ATOM   2375  CD2 LEU A 152      27.127 -11.283  68.247  1.00 35.55           C
ATOM   2376  H   LEU A 152      30.875 -14.386  68.704  1.00 40.45           H
ATOM   2377  HA  LEU A 152      28.245 -15.371  68.729  1.00 42.94           H
ATOM   2378  HB2 LEU A 152      28.830 -13.107  69.434  1.00 40.45           H
ATOM   2379  HB3 LEU A 152      29.362 -12.702  67.803  1.00 40.45           H
ATOM   2380  HG  LEU A 152      27.059 -12.986  66.963  1.00 40.97           H
ATOM   2381 HD11 LEU A 152      25.174 -13.146  68.554  1.00 46.75           H
ATOM   2382 HD12 LEU A 152      26.173 -14.591  68.634  1.00 46.75           H
ATOM   2383 HD13 LEU A 152      26.317 -13.348  69.903  1.00 46.75           H
ATOM   2384 HD21 LEU A 152      26.130 -10.935  67.971  1.00 42.66           H
ATOM   2385 HD22 LEU A 152      27.313 -11.047  69.296  1.00 42.66           H
ATOM   2386 HD23 LEU A 152      27.859 -10.762  67.627  1.00 42.66           H
ATOM   2387  N   LEU A 153      29.489 -14.903  65.680  1.00 24.73           N
ATOM   2388  CA  LEU A 153      29.315 -15.187  64.258  1.00 34.88           C
ATOM   2389  C   LEU A 153      29.286 -16.697  63.974  1.00 36.31           C
ATOM   2390  O   LEU A 153      28.612 -17.135  63.045  1.00 33.39           O
ATOM   2391  CB  LEU A 153      30.421 -14.496  63.433  1.00 36.38           C
ATOM   2392  CG  LEU A 153      30.425 -12.945  63.394  1.00 34.12           C
ATOM   2393  CD1 LEU A 153      31.530 -12.487  62.434  1.00 30.63           C
ATOM   2394  CD2 LEU A 153      29.095 -12.310  62.961  1.00 27.22           C
ATOM   2395  H   LEU A 153      30.340 -14.431  65.956  1.00 29.68           H
ATOM   2396  HA  LEU A 153      28.349 -14.782  63.954  1.00 41.85           H
ATOM   2397  HB2 LEU A 153      31.389 -14.834  63.809  1.00 43.65           H
ATOM   2398  HB3 LEU A 153      30.327 -14.855  62.409  1.00 43.65           H
ATOM   2399  HG  LEU A 153      30.665 -12.557  64.376  1.00 40.95           H
ATOM   2400 HD11 LEU A 153      31.611 -11.402  62.440  1.00 36.76           H
ATOM   2401 HD12 LEU A 153      32.489 -12.912  62.735  1.00 36.76           H
ATOM   2402 HD13 LEU A 153      31.287 -12.810  61.422  1.00 36.76           H
ATOM   2403 HD21 LEU A 153      29.196 -11.225  62.935  1.00 32.66           H
ATOM   2404 HD22 LEU A 153      28.812 -12.658  61.970  1.00 32.66           H
ATOM   2405 HD23 LEU A 153      28.309 -12.559  63.673  1.00 32.66           H
ATOM   2406  N   GLY A 154      29.985 -17.506  64.776  1.00 35.21           N
ATOM   2407  CA  GLY A 154      29.958 -18.960  64.646  1.00 38.53           C
ATOM   2408  C   GLY A 154      28.653 -19.591  65.143  1.00 39.19           C
ATOM   2409  O   GLY A 154      28.459 -20.787  64.935  1.00 48.27           O
ATOM   2410  H   GLY A 154      30.487 -17.106  65.558  1.00 42.26           H
ATOM   2411  HA2 GLY A 154      30.073 -19.211  63.591  1.00 46.24           H
ATOM   2412  HA3 GLY A 154      30.783 -19.379  65.218  1.00 46.24           H
ATOM   2413  N   LYS A 155      27.783 -18.812  65.804  1.00 34.02           N
ATOM   2414  CA  LYS A 155      26.490 -19.232  66.344  1.00 43.98           C
ATOM   2415  C   LYS A 155      25.303 -18.615  65.593  1.00 37.51           C
ATOM   2416  O   LYS A 155      24.187 -19.103  65.749  1.00 45.70           O
ATOM   2417  CB  LYS A 155      26.410 -18.890  67.843  1.00 34.86           C
ATOM   2418  CG  LYS A 155      27.454 -19.637  68.687  1.00 36.12           C
ATOM   2419  CD  LYS A 155      27.425 -19.111  70.123  1.00 49.09           C
ATOM   2420  CE  LYS A 155      28.523 -19.738  70.988  1.00 54.45           C
ATOM   2421  NZ  LYS A 155      28.520 -19.140  72.340  1.00 54.65           N1+
ATOM   2422  H   LYS A 155      28.035 -17.842  65.945  1.00 40.83           H
ATOM   2423  HA  LYS A 155      26.389 -20.312  66.243  1.00 52.78           H
ATOM   2424  HB2 LYS A 155      26.520 -17.813  67.979  1.00 41.83           H
ATOM   2425  HB3 LYS A 155      25.423 -19.176  68.209  1.00 41.83           H
ATOM   2426  HG2 LYS A 155      27.242 -20.706  68.674  1.00 43.34           H
ATOM   2427  HG3 LYS A 155      28.453 -19.477  68.282  1.00 43.34           H
ATOM   2428  HD2 LYS A 155      27.560 -18.030  70.105  1.00 58.91           H
ATOM   2429  HD3 LYS A 155      26.453 -19.336  70.563  1.00 58.91           H
ATOM   2430  HE2 LYS A 155      28.351 -20.815  71.060  1.00 65.35           H
ATOM   2431  HE3 LYS A 155      29.492 -19.569  70.515  1.00 65.35           H
ATOM   2432  HZ1 LYS A 155      29.254 -19.552  72.901  1.00 65.58           H
ATOM   2433  HZ2 LYS A 155      28.670 -18.141  72.264  1.00 65.58           H
ATOM   2434  HZ3 LYS A 155      27.625 -19.302  72.780  1.00 65.58           H
ATOM   2435  N   LEU A 156      25.513 -17.533  64.832  1.00 43.19           N
ATOM   2436  CA  LEU A 156      24.448 -16.847  64.110  1.00 31.03           C
ATOM   2437  C   LEU A 156      24.326 -17.352  62.681  1.00 26.22           C
ATOM   2438  O   LEU A 156      25.303 -17.756  62.047  1.00 33.49           O
ATOM   2439  CB  LEU A 156      24.672 -15.327  64.093  1.00 41.96           C
ATOM   2440  CG  LEU A 156      24.540 -14.613  65.448  1.00 40.82           C
ATOM   2441  CD1 LEU A 156      24.873 -13.129  65.228  1.00 42.20           C
ATOM   2442  CD2 LEU A 156      23.144 -14.741  66.064  1.00 39.25           C
ATOM   2443  H   LEU A 156      26.452 -17.173  64.740  1.00 51.82           H
ATOM   2444  HA  LEU A 156      23.496 -17.029  64.608  1.00 37.24           H
ATOM   2445  HB2 LEU A 156      25.671 -15.136  63.697  1.00 50.36           H
ATOM   2446  HB3 LEU A 156      23.947 -14.877  63.413  1.00 50.36           H
ATOM   2447  HG  LEU A 156      25.246 -15.030  66.158  1.00 48.98           H
ATOM   2448 HD11 LEU A 156      24.790 -12.580  66.167  1.00 50.64           H
ATOM   2449 HD12 LEU A 156      25.889 -13.031  64.844  1.00 50.64           H
ATOM   2450 HD13 LEU A 156      24.181 -12.699  64.505  1.00 50.64           H
ATOM   2451 HD21 LEU A 156      23.143 -14.217  67.018  1.00 47.10           H
ATOM   2452 HD22 LEU A 156      22.395 -14.301  65.405  1.00 47.10           H
ATOM   2453 HD23 LEU A 156      22.899 -15.783  66.263  1.00 47.10           H
ATOM   2454  N   ASN A 157      23.096 -17.244  62.179  1.00 36.73           N
ATOM   2455  CA  ASN A 157      22.800 -17.233  60.760  1.00 38.35           C
ATOM   2456  C   ASN A 157      22.852 -15.785  60.300  1.00 33.76           C
ATOM   2457  O   ASN A 157      22.051 -14.975  60.759  1.00 32.06           O
ATOM   2458  CB  ASN A 157      21.409 -17.832  60.514  1.00 33.52           C
ATOM   2459  CG  ASN A 157      21.391 -19.341  60.720  1.00 35.72           C
ATOM   2460  OD1 ASN A 157      22.050 -20.085  59.996  1.00 40.94           O
ATOM   2461  ND2 ASN A 157      20.593 -19.812  61.673  1.00 47.70           N
ATOM   2462  H   ASN A 157      22.390 -16.832  62.775  1.00 44.07           H
ATOM   2463  HA  ASN A 157      23.555 -17.812  60.234  1.00 46.03           H
ATOM   2464  HB2 ASN A 157      20.681 -17.345  61.171  1.00 40.22           H
ATOM   2465  HB3 ASN A 157      21.170 -17.630  59.470  1.00 40.22           H
ATOM   2466 HD21 ASN A 157      20.527 -20.808  61.815  1.00 57.24           H
ATOM   2467 HD22 ASN A 157      20.058 -19.172  62.242  1.00 57.24           H
ATOM   2468  N   TYR A 158      23.795 -15.463  59.415  1.00 26.33           N
ATOM   2469  CA  TYR A 158      23.927 -14.131  58.850  1.00 28.04           C
ATOM   2470  C   TYR A 158      24.664 -14.225  57.523  1.00 30.79           C
ATOM   2471  O   TYR A 158      25.426 -15.155  57.302  1.00 29.09           O
ATOM   2472  CB  TYR A 158      24.680 -13.222  59.826  1.00 28.60           C
ATOM   2473  CG  TYR A 158      26.157 -13.533  59.869  1.00 28.00           C
ATOM   2474  CD1 TYR A 158      26.612 -14.628  60.623  1.00 29.64           C
ATOM   2475  CD2 TYR A 158      27.051 -12.811  59.054  1.00 26.15           C
ATOM   2476  CE1 TYR A 158      27.953 -15.019  60.539  1.00 27.37           C
ATOM   2477  CE2 TYR A 158      28.407 -13.178  58.991  1.00 30.60           C
ATOM   2478  CZ  TYR A 158      28.854 -14.292  59.739  1.00 34.04           C
ATOM   2479  OH  TYR A 158      30.145 -14.688  59.686  1.00 31.42           O
ATOM   2480  H   TYR A 158      24.473 -16.155  59.127  1.00 31.60           H
ATOM   2481  HA  TYR A 158      22.931 -13.733  58.674  1.00 33.65           H
ATOM   2482  HB2 TYR A 158      24.553 -12.196  59.485  1.00 34.32           H
ATOM   2483  HB3 TYR A 158      24.254 -13.306  60.828  1.00 34.32           H
ATOM   2484  HD1 TYR A 158      25.925 -15.197  61.231  1.00 35.56           H
ATOM   2485  HD2 TYR A 158      26.689 -11.984  58.468  1.00 31.38           H
ATOM   2486  HE1 TYR A 158      28.300 -15.882  61.070  1.00 32.84           H
ATOM   2487  HE2 TYR A 158      29.096 -12.624  58.371  1.00 36.72           H
ATOM   2488  HH  TYR A 158      30.692 -14.085  59.173  1.00 37.71           H
ATOM   2489  N   TYR A 159      24.430 -13.272  56.627  1.00 32.56           N
ATOM   2490  CA  TYR A 159      25.060 -13.247  55.323  1.00 30.01           C
ATOM   2491  C   TYR A 159      26.500 -12.737  55.434  1.00 28.79           C
ATOM   2492  O   TYR A 159      27.419 -13.528  55.283  1.00 29.16           O
ATOM   2493  CB  TYR A 159      24.171 -12.449  54.371  1.00 24.61           C
ATOM   2494  CG  TYR A 159      24.679 -12.455  52.957  1.00 27.36           C
ATOM   2495  CD1 TYR A 159      24.693 -13.674  52.267  1.00 32.21           C
ATOM   2496  CD2 TYR A 159      25.125 -11.276  52.329  1.00 28.37           C
ATOM   2497  CE1 TYR A 159      25.171 -13.732  50.958  1.00 33.66           C
ATOM   2498  CE2 TYR A 159      25.568 -11.318  51.003  1.00 28.75           C
ATOM   2499  CZ  TYR A 159      25.597 -12.552  50.323  1.00 34.18           C
ATOM   2500  OH  TYR A 159      26.031 -12.629  49.046  1.00 28.24           O
ATOM   2501  H   TYR A 159      23.778 -12.534  56.856  1.00 39.08           H
ATOM   2502  HA  TYR A 159      25.104 -14.269  54.939  1.00 36.02           H
ATOM   2503  HB2 TYR A 159      23.184 -12.902  54.366  1.00 29.53           H
ATOM   2504  HB3 TYR A 159      24.045 -11.440  54.738  1.00 29.53           H
ATOM   2505  HD1 TYR A 159      24.356 -14.579  52.749  1.00 38.66           H
ATOM   2506  HD2 TYR A 159      25.106 -10.330  52.845  1.00 34.04           H
ATOM   2507  HE1 TYR A 159      25.202 -14.673  50.434  1.00 40.40           H
ATOM   2508  HE2 TYR A 159      25.887 -10.409  50.511  1.00 34.50           H
ATOM   2509  HH  TYR A 159      26.385 -11.793  48.717  1.00 33.89           H
ATOM   2510  N   LYS A 160      26.707 -11.448  55.731  1.00 28.93           N
ATOM   2511  CA  LYS A 160      28.014 -10.802  55.856  1.00 31.85           C
ATOM   2512  C   LYS A 160      28.056  -9.935  57.114  1.00 27.31           C
ATOM   2513  O   LYS A 160      27.012  -9.533  57.615  1.00 22.83           O
ATOM   2514  CB  LYS A 160      28.253  -9.942  54.613  1.00 28.96           C
ATOM   2515  CG  LYS A 160      28.482 -10.801  53.367  1.00 29.06           C
ATOM   2516  CD  LYS A 160      28.650  -9.901  52.142  1.00 36.58           C
ATOM   2517  CE  LYS A 160      29.025 -10.789  50.942  1.00 43.74           C
ATOM   2518  NZ  LYS A 160      29.364  -9.933  49.748  1.00 40.43           N1+
ATOM   2519  H   LYS A 160      25.899 -10.858  55.880  1.00 34.71           H
ATOM   2520  HA  LYS A 160      28.814 -11.540  55.932  1.00 38.21           H
ATOM   2521  HB2 LYS A 160      27.406  -9.278  54.445  1.00 34.75           H
ATOM   2522  HB3 LYS A 160      29.139  -9.329  54.764  1.00 34.75           H
ATOM   2523  HG2 LYS A 160      29.365 -11.427  53.487  1.00 34.88           H
ATOM   2524  HG3 LYS A 160      27.635 -11.454  53.180  1.00 34.88           H
ATOM   2525  HD2 LYS A 160      27.716  -9.384  51.908  1.00 43.90           H
ATOM   2526  HD3 LYS A 160      29.428  -9.150  52.306  1.00 43.90           H
ATOM   2527  HE2 LYS A 160      29.895 -11.426  51.200  1.00 52.49           H
ATOM   2528  HE3 LYS A 160      28.149 -11.428  50.688  1.00 52.49           H
ATOM   2529  HZ1 LYS A 160      28.631 -10.109  49.032  1.00 48.51           H
ATOM   2530  HZ2 LYS A 160      29.357  -8.927  50.030  1.00 48.51           H
ATOM   2531  HZ3 LYS A 160      30.299 -10.219  49.383  1.00 48.51           H
ATOM   2532  N   CYS A 161      29.258  -9.678  57.641  1.00 25.02           N
ATOM   2533  CA  CYS A 161      29.465  -8.874  58.844  1.00 28.20           C
ATOM   2534  C   CYS A 161      30.182  -7.568  58.497  1.00 24.80           C
ATOM   2535  O   CYS A 161      31.310  -7.614  58.032  1.00 31.50           O
ATOM   2536  CB  CYS A 161      30.264  -9.711  59.849  1.00 27.46           C
ATOM   2537  SG  CYS A 161      30.564  -8.776  61.367  1.00 24.32           S
ATOM   2538  H   CYS A 161      30.083 -10.038  57.182  1.00 30.03           H
ATOM   2539  HA  CYS A 161      28.507  -8.626  59.297  1.00 33.84           H
ATOM   2540  HB2 CYS A 161      29.705 -10.616  60.095  1.00 32.96           H
ATOM   2541  HB3 CYS A 161      31.224  -9.989  59.412  1.00 32.96           H
ATOM   2542  HG  CYS A 161      31.262  -7.777  60.812  1.00 29.18           H
ATOM   2543  N   PHE A 162      29.557  -6.411  58.739  1.00 22.44           N
ATOM   2544  CA  PHE A 162      30.102  -5.094  58.427  1.00 21.06           C
ATOM   2545  C   PHE A 162      30.510  -4.370  59.708  1.00 27.53           C
ATOM   2546  O   PHE A 162      29.705  -4.197  60.611  1.00 23.25           O
ATOM   2547  CB  PHE A 162      29.094  -4.284  57.612  1.00 19.21           C
ATOM   2548  CG  PHE A 162      28.845  -4.843  56.224  1.00 25.09           C
ATOM   2549  CD1 PHE A 162      29.732  -4.536  55.177  1.00 26.87           C
ATOM   2550  CD2 PHE A 162      27.730  -5.666  55.974  1.00 23.07           C
ATOM   2551  CE1 PHE A 162      29.519  -5.070  53.894  1.00 29.20           C
ATOM   2552  CE2 PHE A 162      27.497  -6.171  54.684  1.00 25.48           C
ATOM   2553  CZ  PHE A 162      28.398  -5.883  53.647  1.00 24.41           C
ATOM   2554  H   PHE A 162      28.629  -6.433  59.135  1.00 26.93           H
ATOM   2555  HA  PHE A 162      30.980  -5.206  57.797  1.00 25.27           H
ATOM   2556  HB2 PHE A 162      28.154  -4.230  58.159  1.00 23.05           H
ATOM   2557  HB3 PHE A 162      29.482  -3.271  57.502  1.00 23.05           H
ATOM   2558  HD1 PHE A 162      30.595  -3.912  55.363  1.00 32.24           H
ATOM   2559  HD2 PHE A 162      27.038  -5.896  56.771  1.00 27.69           H
ATOM   2560  HE1 PHE A 162      30.212  -4.850  53.094  1.00 35.04           H
ATOM   2561  HE2 PHE A 162      26.624  -6.778  54.488  1.00 30.58           H
ATOM   2562  HZ  PHE A 162      28.226  -6.274  52.656  1.00 29.29           H
ATOM   2563  N   ILE A 163      31.762  -3.916  59.770  1.00 26.41           N
ATOM   2564  CA  ILE A 163      32.290  -3.041  60.800  1.00 22.18           C
ATOM   2565  C   ILE A 163      31.992  -1.619  60.329  1.00 29.86           C
ATOM   2566  O   ILE A 163      32.508  -1.174  59.305  1.00 32.83           O
ATOM   2567  CB  ILE A 163      33.810  -3.276  60.986  1.00 28.82           C
ATOM   2568  CG1 ILE A 163      34.215  -4.756  61.187  1.00 30.34           C
ATOM   2569  CG2 ILE A 163      34.308  -2.420  62.156  1.00 30.44           C
ATOM   2570  CD1 ILE A 163      33.552  -5.495  62.347  1.00 33.22           C
ATOM   2571  H   ILE A 163      32.364  -4.083  58.979  1.00 31.69           H
ATOM   2572  HA  ILE A 163      31.776  -3.235  61.743  1.00 26.62           H
ATOM   2573  HB  ILE A 163      34.324  -2.925  60.091  1.00 34.58           H
ATOM   2574 HG12 ILE A 163      33.994  -5.312  60.278  1.00 36.40           H
ATOM   2575 HG13 ILE A 163      35.292  -4.802  61.335  1.00 36.40           H
ATOM   2576 HG21 ILE A 163      35.384  -2.554  62.274  1.00 36.52           H
ATOM   2577 HG22 ILE A 163      34.114  -1.363  61.971  1.00 36.52           H
ATOM   2578 HG23 ILE A 163      33.802  -2.717  63.073  1.00 36.52           H
ATOM   2579 HD11 ILE A 163      33.940  -6.512  62.378  1.00 39.86           H
ATOM   2580 HD12 ILE A 163      33.780  -5.004  63.292  1.00 39.86           H
ATOM   2581 HD13 ILE A 163      32.477  -5.542  62.188  1.00 39.86           H
ATOM   2582  N   ILE A 164      31.115  -0.928  61.048  1.00 31.12           N
ATOM   2583  CA  ILE A 164      30.578   0.363  60.630  1.00 23.56           C
ATOM   2584  C   ILE A 164      31.146   1.533  61.436  1.00 19.69           C
ATOM   2585  O   ILE A 164      30.681   2.649  61.268  1.00 31.52           O
ATOM   2586  CB  ILE A 164      29.018   0.429  60.657  1.00 18.69           C
ATOM   2587  CG1 ILE A 164      28.471   0.447  62.094  1.00 29.95           C
ATOM   2588  CG2 ILE A 164      28.450  -0.738  59.843  1.00 21.98           C
ATOM   2589  CD1 ILE A 164      26.977   0.744  62.140  1.00 21.75           C
ATOM   2590  H   ILE A 164      30.773  -1.334  61.889  1.00 37.35           H
ATOM   2591  HA  ILE A 164      30.875   0.585  59.557  1.00 28.28           H
ATOM   2592  HB  ILE A 164      28.737   1.399  60.166  1.00 22.43           H
ATOM   2593 HG12 ILE A 164      28.678  -0.520  62.582  1.00 35.94           H
ATOM   2594 HG13 ILE A 164      29.004   1.217  62.697  1.00 35.94           H
ATOM   2595 HG21 ILE A 164      27.360  -0.672  59.768  1.00 26.37           H
ATOM   2596 HG22 ILE A 164      28.862  -0.743  58.827  1.00 26.37           H
ATOM   2597 HG23 ILE A 164      28.705  -1.699  60.298  1.00 26.37           H
ATOM   2598 HD11 ILE A 164      26.612   0.754  63.170  1.00 26.10           H
ATOM   2599 HD12 ILE A 164      26.756   1.730  61.713  1.00 26.10           H
ATOM   2600 HD13 ILE A 164      26.400  -0.005  61.589  1.00 26.10           H
ATOM   2601  N   GLY A 165      32.154   1.228  62.282  1.00 31.52           N
ATOM   2602  CA  GLY A 165      32.915   2.194  63.050  1.00 30.67           C
ATOM   2603  C   GLY A 165      32.647   2.281  64.544  1.00 34.15           C
ATOM   2604  O   GLY A 165      31.844   1.514  65.035  1.00 30.94           O
ATOM   2605  H   GLY A 165      32.476   0.272  62.319  1.00 37.82           H
ATOM   2606  HA2 GLY A 165      33.979   2.140  62.844  1.00 36.80           H
ATOM   2607  HA3 GLY A 165      32.522   3.067  62.673  1.00 36.80           H
ATOM   2608  N   GLY A 166      33.227   3.223  65.297  1.00 30.22           N
ATOM   2609  CA  GLY A 166      34.033   4.370  64.877  1.00 37.54           C
ATOM   2610  C   GLY A 166      35.514   4.091  64.724  1.00 32.03           C
ATOM   2611  O   GLY A 166      35.879   2.953  64.452  1.00 32.58           O
ATOM   2612  H   GLY A 166      33.019   3.193  66.286  1.00 36.26           H
ATOM   2613  HA2 GLY A 166      33.719   4.670  63.900  1.00 45.04           H
ATOM   2614  HA3 GLY A 166      33.895   5.181  65.590  1.00 45.04           H
ATOM   2615  N   SER A 167      36.347   5.142  64.804  1.00 30.50           N
ATOM   2616  CA  SER A 167      37.783   5.025  64.507  1.00 39.75           C
ATOM   2617  C   SER A 167      38.494   3.976  65.350  1.00 34.83           C
ATOM   2618  O   SER A 167      39.344   3.266  64.826  1.00 40.87           O
ATOM   2619  CB  SER A 167      38.526   6.344  64.630  1.00 34.18           C
ATOM   2620  OG  SER A 167      38.626   6.749  65.957  1.00 43.58           O
ATOM   2621  H   SER A 167      35.975   6.058  65.013  1.00 36.60           H
ATOM   2622  HA  SER A 167      37.891   4.733  63.470  1.00 47.70           H
ATOM   2623  HB2 SER A 167      39.537   6.209  64.249  1.00 41.01           H
ATOM   2624  HB3 SER A 167      38.011   7.113  64.069  1.00 41.01           H
ATOM   2625  HG  SER A 167      37.742   6.930  66.305  1.00 52.29           H
ATOM   2626  N   VAL A 168      38.166   3.905  66.644  1.00 36.94           N
ATOM   2627  CA  VAL A 168      38.739   2.948  67.576  1.00 36.52           C
ATOM   2628  C   VAL A 168      38.433   1.526  67.117  1.00 36.08           C
ATOM   2629  O   VAL A 168      39.355   0.716  66.982  1.00 35.81           O
ATOM   2630  CB  VAL A 168      38.210   3.206  68.999  1.00 38.59           C
ATOM   2631  CG1 VAL A 168      38.790   2.188  69.993  1.00 35.75           C
ATOM   2632  CG2 VAL A 168      38.531   4.632  69.483  1.00 39.77           C
ATOM   2633  H   VAL A 168      37.491   4.563  67.010  1.00 44.33           H
ATOM   2634  HA  VAL A 168      39.820   3.085  67.581  1.00 43.82           H
ATOM   2635  HB  VAL A 168      37.132   3.083  68.965  1.00 46.30           H
ATOM   2636 HG11 VAL A 168      38.397   2.384  70.990  1.00 42.90           H
ATOM   2637 HG12 VAL A 168      38.507   1.173  69.711  1.00 42.90           H
ATOM   2638 HG13 VAL A 168      39.877   2.265  70.008  1.00 42.90           H
ATOM   2639 HG21 VAL A 168      38.146   4.773  70.493  1.00 47.73           H
ATOM   2640 HG22 VAL A 168      39.606   4.805  69.476  1.00 47.73           H
ATOM   2641 HG23 VAL A 168      38.049   5.365  68.839  1.00 47.73           H
ATOM   2642  N   VAL A 169      37.150   1.244  66.846  1.00 29.11           N
ATOM   2643  CA  VAL A 169      36.726  -0.047  66.306  1.00 36.58           C
ATOM   2644  C   VAL A 169      37.455  -0.357  64.994  1.00 33.95           C
ATOM   2645  O   VAL A 169      38.004  -1.440  64.853  1.00 39.94           O
ATOM   2646  CB  VAL A 169      35.196  -0.094  66.134  1.00 38.30           C
ATOM   2647  CG1 VAL A 169      34.724  -1.408  65.506  1.00 35.90           C
ATOM   2648  CG2 VAL A 169      34.478  -0.023  67.483  1.00 41.48           C
ATOM   2649  H   VAL A 169      36.447   1.963  66.969  1.00 34.93           H
ATOM   2650  HA  VAL A 169      36.998  -0.810  67.036  1.00 43.89           H
ATOM   2651  HB  VAL A 169      34.866   0.728  65.499  1.00 45.96           H
ATOM   2652 HG11 VAL A 169      33.642  -1.395  65.372  1.00 43.08           H
ATOM   2653 HG12 VAL A 169      35.197  -1.553  64.540  1.00 43.08           H
ATOM   2654 HG13 VAL A 169      35.002  -2.230  66.162  1.00 43.08           H
ATOM   2655 HG21 VAL A 169      33.416   0.019  67.286  1.00 49.78           H
ATOM   2656 HG22 VAL A 169      34.700  -0.897  68.092  1.00 49.78           H
ATOM   2657 HG23 VAL A 169      34.782   0.846  68.049  1.00 49.78           H
ATOM   2658  N   TYR A 170      37.472   0.571  64.028  1.00 33.99           N
ATOM   2659  CA  TYR A 170      38.076   0.351  62.722  1.00 36.34           C
ATOM   2660  C   TYR A 170      39.557  -0.063  62.872  1.00 35.83           C
ATOM   2661  O   TYR A 170      40.003  -1.031  62.287  1.00 41.83           O
ATOM   2662  CB  TYR A 170      38.098   1.630  61.849  1.00 32.87           C
ATOM   2663  CG  TYR A 170      36.771   1.949  61.236  1.00 29.88           C
ATOM   2664  CD1 TYR A 170      36.054   1.007  60.493  1.00 27.21           C
ATOM   2665  CD2 TYR A 170      36.269   3.258  61.379  1.00 35.13           C
ATOM   2666  CE1 TYR A 170      34.857   1.361  59.861  1.00 27.34           C
ATOM   2667  CE2 TYR A 170      35.092   3.642  60.764  1.00 34.47           C
ATOM   2668  CZ  TYR A 170      34.397   2.675  60.015  1.00 24.94           C
ATOM   2669  OH  TYR A 170      33.256   3.155  59.453  1.00 22.77           O
ATOM   2670  H   TYR A 170      37.056   1.457  64.234  1.00 40.78           H
ATOM   2671  HA  TYR A 170      37.544  -0.477  62.180  1.00 43.61           H
ATOM   2672  HB2 TYR A 170      38.442   2.490  62.466  1.00 39.44           H
ATOM   2673  HB3 TYR A 170      38.855   1.528  61.043  1.00 39.44           H
ATOM   2674  HD1 TYR A 170      36.436  -0.008  60.397  1.00 32.66           H
ATOM   2675  HD2 TYR A 170      36.805   3.976  61.984  1.00 42.16           H
ATOM   2676  HE1 TYR A 170      34.306   0.642  59.271  1.00 32.81           H
ATOM   2677  HE2 TYR A 170      34.673   4.644  60.871  1.00 41.37           H
ATOM   2678  HH  TYR A 170      32.776   2.469  58.880  1.00 27.32           H
ATOM   2679  N   GLN A 171      40.262   0.720  63.710  1.00 40.90           N
ATOM   2680  CA  GLN A 171      41.676   0.603  64.021  1.00 49.06           C
ATOM   2681  C   GLN A 171      42.024  -0.782  64.533  1.00 45.53           C
ATOM   2682  O   GLN A 171      42.926  -1.402  63.980  1.00 50.47           O
ATOM   2683  CB  GLN A 171      42.134   1.716  64.995  1.00 53.28           C
ATOM   2684  CG  GLN A 171      43.601   1.606  65.462  1.00 55.23           C
ATOM   2685  CD  GLN A 171      44.653   1.516  64.350  1.00 57.41           C
ATOM   2686  OE1 GLN A 171      44.376   1.693  63.172  1.00 63.50           O
ATOM   2687  NE2 GLN A 171      45.903   1.256  64.708  1.00 62.16           N
ATOM   2688  H   GLN A 171      39.778   1.485  64.157  1.00 49.08           H
ATOM   2689  HA  GLN A 171      42.197   0.736  63.078  1.00 58.87           H
ATOM   2690  HB2 GLN A 171      41.991   2.691  64.533  1.00 63.93           H
ATOM   2691  HB3 GLN A 171      41.509   1.681  65.887  1.00 63.93           H
ATOM   2692  HG2 GLN A 171      43.832   2.486  66.061  1.00 66.27           H
ATOM   2693  HG3 GLN A 171      43.689   0.742  66.115  1.00 66.27           H
ATOM   2694 HE21 GLN A 171      46.119   1.083  65.679  1.00 74.59           H
ATOM   2695 HE22 GLN A 171      46.608   1.186  63.987  1.00 74.59           H
ATOM   2696  N   GLU A 172      41.315  -1.292  65.543  1.00 43.91           N
ATOM   2697  CA  GLU A 172      41.665  -2.605  66.058  1.00 54.80           C
ATOM   2698  C   GLU A 172      41.254  -3.725  65.098  1.00 56.90           C
ATOM   2699  O   GLU A 172      41.966  -4.717  65.012  1.00 57.89           O
ATOM   2700  CB  GLU A 172      41.139  -2.846  67.461  1.00 52.96           C
ATOM   2701  CG  GLU A 172      39.626  -2.949  67.471  1.00 52.66           C
ATOM   2702  CD  GLU A 172      39.123  -2.938  68.883  1.00 56.30           C
ATOM   2703  OE1 GLU A 172      39.717  -3.635  69.740  1.00 57.84           O
ATOM   2704  OE2 GLU A 172      38.126  -2.219  69.049  1.00 56.98           O1-
ATOM   2705  H   GLU A 172      40.576  -0.761  65.988  1.00 52.69           H
ATOM   2706  HA  GLU A 172      42.746  -2.619  66.159  1.00 65.76           H
ATOM   2707  HB2 GLU A 172      41.555  -3.786  67.823  1.00 63.55           H
ATOM   2708  HB3 GLU A 172      41.466  -2.040  68.123  1.00 63.55           H
ATOM   2709  HG2 GLU A 172      39.171  -2.131  66.918  1.00 63.19           H
ATOM   2710  HG3 GLU A 172      39.332  -3.899  67.024  1.00 63.19           H
ATOM   2711  N   PHE A 173      40.131  -3.615  64.372  1.00 50.32           N
ATOM   2712  CA  PHE A 173      39.794  -4.645  63.397  1.00 49.01           C
ATOM   2713  C   PHE A 173      40.844  -4.761  62.284  1.00 50.17           C
ATOM   2714  O   PHE A 173      41.114  -5.868  61.818  1.00 43.60           O
ATOM   2715  CB  PHE A 173      38.373  -4.461  62.864  1.00 43.70           C
ATOM   2716  CG  PHE A 173      37.332  -5.122  63.741  1.00 40.49           C
ATOM   2717  CD1 PHE A 173      37.056  -6.491  63.579  1.00 35.16           C
ATOM   2718  CD2 PHE A 173      36.667  -4.404  64.745  1.00 34.54           C
ATOM   2719  CE1 PHE A 173      36.136  -7.126  64.427  1.00 33.50           C
ATOM   2720  CE2 PHE A 173      35.744  -5.032  65.585  1.00 38.82           C
ATOM   2721  CZ  PHE A 173      35.472  -6.397  65.430  1.00 34.13           C
ATOM   2722  H   PHE A 173      39.546  -2.791  64.450  1.00 60.38           H
ATOM   2723  HA  PHE A 173      39.812  -5.600  63.923  1.00 58.81           H
ATOM   2724  HB2 PHE A 173      38.156  -3.399  62.734  1.00 52.44           H
ATOM   2725  HB3 PHE A 173      38.336  -4.952  61.898  1.00 52.44           H
ATOM   2726  HD1 PHE A 173      37.563  -7.060  62.816  1.00 42.19           H
ATOM   2727  HD2 PHE A 173      36.846  -3.364  64.887  1.00 41.45           H
ATOM   2728  HE1 PHE A 173      35.953  -8.180  64.308  1.00 40.20           H
ATOM   2729  HE2 PHE A 173      35.242  -4.453  66.336  1.00 46.59           H
ATOM   2730  HZ  PHE A 173      34.764  -6.875  66.089  1.00 40.96           H
ATOM   2731  N   LEU A 174      41.441  -3.635  61.874  1.00 53.55           N
ATOM   2732  CA  LEU A 174      42.548  -3.601  60.920  1.00 55.24           C
ATOM   2733  C   LEU A 174      43.847  -4.134  61.529  1.00 53.38           C
ATOM   2734  O   LEU A 174      44.550  -4.883  60.857  1.00 56.70           O
ATOM   2735  CB  LEU A 174      42.745  -2.176  60.383  1.00 48.61           C
ATOM   2736  CG  LEU A 174      41.617  -1.699  59.447  1.00 47.27           C
ATOM   2737  CD1 LEU A 174      41.692  -0.176  59.264  1.00 39.87           C
ATOM   2738  CD2 LEU A 174      41.696  -2.409  58.088  1.00 43.94           C
ATOM   2739  H   LEU A 174      41.171  -2.759  62.303  1.00 64.26           H
ATOM   2740  HA  LEU A 174      42.284  -4.256  60.091  1.00 66.29           H
ATOM   2741  HB2 LEU A 174      42.795  -1.502  61.240  1.00 58.33           H
ATOM   2742  HB3 LEU A 174      43.697  -2.114  59.856  1.00 58.33           H
ATOM   2743  HG  LEU A 174      40.649  -1.938  59.887  1.00 56.72           H
ATOM   2744 HD11 LEU A 174      40.891   0.162  58.605  1.00 47.84           H
ATOM   2745 HD12 LEU A 174      41.583   0.319  60.230  1.00 47.84           H
ATOM   2746 HD13 LEU A 174      42.654   0.100  58.832  1.00 47.84           H
ATOM   2747 HD21 LEU A 174      40.886  -2.058  57.451  1.00 52.73           H
ATOM   2748 HD22 LEU A 174      42.653  -2.194  57.614  1.00 52.73           H
ATOM   2749 HD23 LEU A 174      41.590  -3.485  58.209  1.00 52.73           H
ATOM   2750  N   GLU A 175      44.150  -3.771  62.784  1.00 54.97           N
ATOM   2751  CA  GLU A 175      45.296  -4.281  63.543  1.00 62.61           C
ATOM   2752  C   GLU A 175      45.305  -5.815  63.554  1.00 66.86           C
ATOM   2753  O   GLU A 175      46.270  -6.442  63.112  1.00 66.06           O
ATOM   2754  CB  GLU A 175      45.250  -3.827  65.012  1.00 63.77           C
ATOM   2755  CG  GLU A 175      45.740  -2.413  65.341  1.00 67.39           C
ATOM   2756  CD  GLU A 175      45.369  -1.976  66.772  1.00 65.16           C
ATOM   2757  OE1 GLU A 175      45.006  -2.856  67.589  1.00 61.68           O
ATOM   2758  OE2 GLU A 175      45.463  -0.759  67.042  1.00 72.84           O1-
ATOM   2759  H   GLU A 175      43.525  -3.138  63.266  1.00 65.96           H
ATOM   2760  HA  GLU A 175      46.209  -3.907  63.080  1.00 75.13           H
ATOM   2761  HB2 GLU A 175      44.229  -3.913  65.360  1.00 76.52           H
ATOM   2762  HB3 GLU A 175      45.839  -4.523  65.611  1.00 76.52           H
ATOM   2763  HG2 GLU A 175      46.827  -2.398  65.258  1.00 80.87           H
ATOM   2764  HG3 GLU A 175      45.393  -1.673  64.621  1.00 80.87           H
ATOM   2765  N   LYS A 176      44.208  -6.405  64.061  1.00 64.70           N
ATOM   2766  CA  LYS A 176      44.007  -7.848  64.194  1.00 58.52           C
ATOM   2767  C   LYS A 176      43.887  -8.537  62.826  1.00 61.48           C
ATOM   2768  O   LYS A 176      43.800  -9.765  62.785  1.00 69.82           O
ATOM   2769  CB  LYS A 176      42.792  -8.125  65.107  1.00 60.28           C
ATOM   2770  CG  LYS A 176      42.903  -7.435  66.483  1.00 55.71           C
ATOM   2771  CD  LYS A 176      42.197  -8.144  67.644  1.00 61.72           C
ATOM   2772  CE  LYS A 176      42.583  -7.530  69.000  1.00 60.13           C
ATOM   2773  NZ  LYS A 176      42.513  -6.048  69.013  1.00 69.80           N1+
ATOM   2774  H   LYS A 176      43.457  -5.807  64.384  1.00 77.64           H
ATOM   2775  HA  LYS A 176      44.886  -8.261  64.690  1.00 70.22           H
ATOM   2776  HB2 LYS A 176      41.909  -7.733  64.603  1.00 72.34           H
ATOM   2777  HB3 LYS A 176      42.666  -9.200  65.242  1.00 72.34           H
ATOM   2778  HG2 LYS A 176      43.953  -7.314  66.745  1.00 66.85           H
ATOM   2779  HG3 LYS A 176      42.472  -6.449  66.417  1.00 66.85           H
ATOM   2780  HD2 LYS A 176      41.119  -8.054  67.516  1.00 74.06           H
ATOM   2781  HD3 LYS A 176      42.464  -9.201  67.640  1.00 74.06           H
ATOM   2782  HE2 LYS A 176      41.941  -7.933  69.785  1.00 72.16           H
ATOM   2783  HE3 LYS A 176      43.611  -7.831  69.207  1.00 72.16           H
ATOM   2784  HZ1 LYS A 176      42.631  -5.695  69.953  1.00 83.76           H
ATOM   2785  HZ2 LYS A 176      43.246  -5.661  68.429  1.00 83.76           H
ATOM   2786  HZ3 LYS A 176      41.621  -5.729  68.658  1.00 83.76           H
ATOM   2787  N   LYS A 177      43.880  -7.762  61.724  1.00 56.32           N
ATOM   2788  CA  LYS A 177      43.867  -8.216  60.332  1.00 61.91           C
ATOM   2789  C   LYS A 177      42.605  -9.029  60.035  1.00 61.66           C
ATOM   2790  O   LYS A 177      42.651 -10.083  59.394  1.00 71.20           O
ATOM   2791  CB  LYS A 177      45.184  -8.938  59.991  1.00 69.13           C
ATOM   2792  CG  LYS A 177      46.333  -7.967  59.669  1.00 69.90           C
ATOM   2793  CD  LYS A 177      47.533  -8.714  59.062  1.00 75.49           C
ATOM   2794  CE  LYS A 177      48.066  -9.789  60.020  1.00 75.16           C
ATOM   2795  NZ  LYS A 177      49.215 -10.518  59.450  1.00 73.10           N1+
ATOM   2796  H   LYS A 177      43.944  -6.762  61.864  1.00 67.58           H
ATOM   2797  HA  LYS A 177      43.796  -7.332  59.695  1.00 74.30           H
ATOM   2798  HB2 LYS A 177      45.464  -9.607  60.804  1.00 82.96           H
ATOM   2799  HB3 LYS A 177      45.044  -9.543  59.100  1.00 82.96           H
ATOM   2800  HG2 LYS A 177      45.988  -7.239  58.932  1.00 83.88           H
ATOM   2801  HG3 LYS A 177      46.639  -7.430  60.567  1.00 83.88           H
ATOM   2802  HD2 LYS A 177      47.224  -9.183  58.126  1.00 90.59           H
ATOM   2803  HD3 LYS A 177      48.323  -7.994  58.840  1.00 90.59           H
ATOM   2804  HE2 LYS A 177      48.359  -9.313  60.957  1.00 90.19           H
ATOM   2805  HE3 LYS A 177      47.268 -10.504  60.228  1.00 90.19           H
ATOM   2806  HZ1 LYS A 177      49.541 -11.210  60.110  1.00 87.72           H
ATOM   2807  HZ2 LYS A 177      48.943 -10.971  58.588  1.00 87.72           H
ATOM   2808  HZ3 LYS A 177      49.961  -9.863  59.254  1.00 87.72           H
ATOM   2809  N   LEU A 178      41.469  -8.484  60.478  1.00 52.18           N
ATOM   2810  CA  LEU A 178      40.154  -9.101  60.392  1.00 53.25           C
ATOM   2811  C   LEU A 178      39.282  -8.549  59.265  1.00 48.03           C
ATOM   2812  O   LEU A 178      38.156  -9.007  59.123  1.00 49.46           O
ATOM   2813  CB  LEU A 178      39.445  -9.002  61.750  1.00 51.77           C
ATOM   2814  CG  LEU A 178      39.999  -9.999  62.785  1.00 54.45           C
ATOM   2815  CD1 LEU A 178      39.520  -9.613  64.188  1.00 48.24           C
ATOM   2816  CD2 LEU A 178      39.526 -11.425  62.474  1.00 50.65           C
ATOM   2817  H   LEU A 178      41.527  -7.595  60.958  1.00 62.62           H
ATOM   2818  HA  LEU A 178      40.293 -10.156  60.178  1.00 63.90           H
ATOM   2819  HB2 LEU A 178      39.578  -7.988  62.124  1.00 62.13           H
ATOM   2820  HB3 LEU A 178      38.374  -9.177  61.639  1.00 62.13           H
ATOM   2821  HG  LEU A 178      41.088  -9.990  62.765  1.00 65.34           H
ATOM   2822 HD11 LEU A 178      39.950 -10.293  64.925  1.00 57.89           H
ATOM   2823 HD12 LEU A 178      39.838  -8.596  64.416  1.00 57.89           H
ATOM   2824 HD13 LEU A 178      38.432  -9.660  64.236  1.00 57.89           H
ATOM   2825 HD21 LEU A 178      39.915 -12.111  63.227  1.00 60.78           H
ATOM   2826 HD22 LEU A 178      38.437 -11.462  62.480  1.00 60.78           H
ATOM   2827 HD23 LEU A 178      39.887 -11.749  61.498  1.00 60.78           H
ATOM   2828  N   ILE A 179      39.769  -7.601  58.460  1.00 44.77           N
ATOM   2829  CA  ILE A 179      38.982  -6.985  57.394  1.00 43.55           C
ATOM   2830  C   ILE A 179      39.377  -7.589  56.047  1.00 37.36           C
ATOM   2831  O   ILE A 179      40.546  -7.591  55.674  1.00 45.11           O
ATOM   2832  CB  ILE A 179      39.138  -5.449  57.436  1.00 34.67           C
ATOM   2833  CG1 ILE A 179      38.792  -4.843  58.809  1.00 39.13           C
ATOM   2834  CG2 ILE A 179      38.289  -4.799  56.335  1.00 39.92           C
ATOM   2835  CD1 ILE A 179      37.353  -5.129  59.262  1.00 38.66           C
ATOM   2836  H   ILE A 179      40.702  -7.248  58.624  1.00 53.72           H
ATOM   2837  HA  ILE A 179      37.923  -7.196  57.551  1.00 52.26           H
ATOM   2838  HB  ILE A 179      40.175  -5.204  57.232  1.00 41.60           H
ATOM   2839 HG12 ILE A 179      39.480  -5.235  59.561  1.00 46.95           H
ATOM   2840 HG13 ILE A 179      38.947  -3.764  58.770  1.00 46.95           H
ATOM   2841 HG21 ILE A 179      38.369  -3.718  56.420  1.00 47.91           H
ATOM   2842 HG22 ILE A 179      38.647  -5.094  55.350  1.00 47.91           H
ATOM   2843 HG23 ILE A 179      37.245  -5.094  56.427  1.00 47.91           H
ATOM   2844 HD11 ILE A 179      37.159  -4.568  60.171  1.00 46.39           H
ATOM   2845 HD12 ILE A 179      36.626  -4.812  58.521  1.00 46.39           H
ATOM   2846 HD13 ILE A 179      37.220  -6.193  59.451  1.00 46.39           H
ATOM   2847  N   LYS A 180      38.377  -8.072  55.310  1.00 32.06           N
ATOM   2848  CA  LYS A 180      38.510  -8.659  53.985  1.00 35.53           C
ATOM   2849  C   LYS A 180      38.514  -7.592  52.883  1.00 41.49           C
ATOM   2850  O   LYS A 180      39.295  -7.692  51.933  1.00 37.01           O
ATOM   2851  CB  LYS A 180      37.372  -9.673  53.834  1.00 42.27           C
ATOM   2852  CG  LYS A 180      37.410 -10.451  52.521  1.00 45.66           C
ATOM   2853  CD  LYS A 180      36.328 -11.534  52.566  1.00 47.96           C
ATOM   2854  CE  LYS A 180      36.537 -12.569  51.471  1.00 54.57           C
ATOM   2855  NZ  LYS A 180      35.601 -13.693  51.638  1.00 59.30           N1+
ATOM   2856  H   LYS A 180      37.450  -8.072  55.716  1.00 38.47           H
ATOM   2857  HA  LYS A 180      39.453  -9.206  53.930  1.00 42.64           H
ATOM   2858  HB2 LYS A 180      37.430 -10.381  54.663  1.00 50.72           H
ATOM   2859  HB3 LYS A 180      36.415  -9.153  53.900  1.00 50.72           H
ATOM   2860  HG2 LYS A 180      37.223  -9.776  51.684  1.00 54.79           H
ATOM   2861  HG3 LYS A 180      38.390 -10.914  52.399  1.00 54.79           H
ATOM   2862  HD2 LYS A 180      36.318 -12.027  53.537  1.00 57.56           H
ATOM   2863  HD3 LYS A 180      35.363 -11.064  52.404  1.00 57.56           H
ATOM   2864  HE2 LYS A 180      36.408 -12.105  50.491  1.00 65.48           H
ATOM   2865  HE3 LYS A 180      37.556 -12.942  51.539  1.00 65.48           H
ATOM   2866  HZ1 LYS A 180      35.631 -14.262  50.801  1.00 71.16           H
ATOM   2867  HZ2 LYS A 180      35.853 -14.237  52.450  1.00 71.16           H
ATOM   2868  HZ3 LYS A 180      34.660 -13.334  51.751  1.00 71.16           H
ATOM   2869  N   LYS A 181      37.646  -6.576  53.024  1.00 38.63           N
ATOM   2870  CA  LYS A 181      37.537  -5.407  52.143  1.00 31.05           C
ATOM   2871  C   LYS A 181      37.045  -4.189  52.914  1.00 31.24           C
ATOM   2872  O   LYS A 181      36.353  -4.339  53.915  1.00 37.23           O
ATOM   2873  CB  LYS A 181      36.538  -5.641  51.001  1.00 26.55           C
ATOM   2874  CG  LYS A 181      36.963  -6.654  49.943  1.00 34.88           C
ATOM   2875  CD  LYS A 181      35.815  -6.755  48.940  1.00 34.57           C
ATOM   2876  CE  LYS A 181      36.131  -7.725  47.813  1.00 44.84           C
ATOM   2877  NZ  LYS A 181      34.915  -7.964  47.033  1.00 45.67           N1+
ATOM   2878  H   LYS A 181      37.080  -6.565  53.860  1.00 46.35           H
ATOM   2879  HA  LYS A 181      38.516  -5.171  51.727  1.00 37.26           H
ATOM   2880  HB2 LYS A 181      35.569  -5.916  51.394  1.00 31.86           H
ATOM   2881  HB3 LYS A 181      36.389  -4.693  50.482  1.00 31.86           H
ATOM   2882  HG2 LYS A 181      37.863  -6.297  49.448  1.00 41.86           H
ATOM   2883  HG3 LYS A 181      37.136  -7.632  50.390  1.00 41.86           H
ATOM   2884  HD2 LYS A 181      34.920  -7.099  49.461  1.00 41.48           H
ATOM   2885  HD3 LYS A 181      35.617  -5.772  48.516  1.00 41.48           H
ATOM   2886  HE2 LYS A 181      36.879  -7.267  47.165  1.00 53.81           H
ATOM   2887  HE3 LYS A 181      36.518  -8.665  48.209  1.00 53.81           H
ATOM   2888  HZ1 LYS A 181      35.054  -8.734  46.396  1.00 54.81           H
ATOM   2889  HZ2 LYS A 181      34.149  -8.176  47.659  1.00 54.81           H
ATOM   2890  HZ3 LYS A 181      34.674  -7.132  46.510  1.00 54.81           H
ATOM   2891  N   ILE A 182      37.357  -2.998  52.392  1.00 30.36           N
ATOM   2892  CA  ILE A 182      36.911  -1.719  52.921  1.00 25.53           C
ATOM   2893  C   ILE A 182      36.099  -1.006  51.848  1.00 26.80           C
ATOM   2894  O   ILE A 182      36.639  -0.612  50.821  1.00 30.36           O
ATOM   2895  CB  ILE A 182      38.092  -0.840  53.362  1.00 29.44           C
ATOM   2896  CG1 ILE A 182      39.049  -1.621  54.283  1.00 30.59           C
ATOM   2897  CG2 ILE A 182      37.550   0.439  54.022  1.00 19.02           C
ATOM   2898  CD1 ILE A 182      40.302  -0.844  54.695  1.00 23.48           C
ATOM   2899  H   ILE A 182      37.850  -2.982  51.510  1.00 36.43           H
ATOM   2900  HA  ILE A 182      36.285  -1.890  53.792  1.00 30.64           H
ATOM   2901  HB  ILE A 182      38.641  -0.526  52.484  1.00 35.32           H
ATOM   2902 HG12 ILE A 182      38.501  -1.907  55.177  1.00 36.71           H
ATOM   2903 HG13 ILE A 182      39.396  -2.528  53.783  1.00 36.71           H
ATOM   2904 HG21 ILE A 182      38.374   1.106  54.272  1.00 22.83           H
ATOM   2905 HG22 ILE A 182      36.897   0.978  53.339  1.00 22.83           H
ATOM   2906 HG23 ILE A 182      36.994   0.190  54.925  1.00 22.83           H
ATOM   2907 HD11 ILE A 182      40.954  -1.507  55.260  1.00 28.17           H
ATOM   2908 HD12 ILE A 182      40.837  -0.511  53.807  1.00 28.17           H
ATOM   2909 HD13 ILE A 182      40.040   0.006  55.324  1.00 28.17           H
ATOM   2910  N   TYR A 183      34.817  -0.789  52.124  1.00 24.65           N
ATOM   2911  CA  TYR A 183      33.941   0.055  51.340  1.00 23.62           C
ATOM   2912  C   TYR A 183      34.114   1.468  51.866  1.00 21.11           C
ATOM   2913  O   TYR A 183      33.722   1.762  52.986  1.00 24.20           O
ATOM   2914  CB  TYR A 183      32.511  -0.488  51.454  1.00 25.31           C
ATOM   2915  CG  TYR A 183      32.408  -1.897  50.909  1.00 17.50           C
ATOM   2916  CD1 TYR A 183      32.178  -2.106  49.536  1.00 22.19           C
ATOM   2917  CD2 TYR A 183      32.639  -2.996  51.761  1.00 25.36           C
ATOM   2918  CE1 TYR A 183      32.195  -3.410  49.017  1.00 22.59           C
ATOM   2919  CE2 TYR A 183      32.683  -4.299  51.242  1.00 17.12           C
ATOM   2920  CZ  TYR A 183      32.464  -4.503  49.868  1.00 23.22           C
ATOM   2921  OH  TYR A 183      32.523  -5.757  49.364  1.00 28.22           O
ATOM   2922  H   TYR A 183      34.452  -1.122  53.003  1.00 29.58           H
ATOM   2923  HA  TYR A 183      34.244   0.021  50.292  1.00 28.34           H
ATOM   2924  HB2 TYR A 183      32.213  -0.491  52.501  1.00 30.38           H
ATOM   2925  HB3 TYR A 183      31.833   0.161  50.900  1.00 30.38           H
ATOM   2926  HD1 TYR A 183      32.012  -1.266  48.876  1.00 26.63           H
ATOM   2927  HD2 TYR A 183      32.804  -2.837  52.814  1.00 30.43           H
ATOM   2928  HE1 TYR A 183      32.020  -3.576  47.968  1.00 27.11           H
ATOM   2929  HE2 TYR A 183      32.871  -5.139  51.889  1.00 20.54           H
ATOM   2930  HH  TYR A 183      32.289  -5.783  48.427  1.00 33.86           H
ATOM   2931  N   PHE A 184      34.772   2.326  51.089  1.00 24.11           N
ATOM   2932  CA  PHE A 184      35.263   3.609  51.554  1.00 22.47           C
ATOM   2933  C   PHE A 184      34.600   4.692  50.717  1.00 25.24           C
ATOM   2934  O   PHE A 184      34.753   4.745  49.496  1.00 25.60           O
ATOM   2935  CB  PHE A 184      36.790   3.620  51.402  1.00 29.12           C
ATOM   2936  CG  PHE A 184      37.483   4.726  52.161  1.00 21.76           C
ATOM   2937  CD1 PHE A 184      37.414   6.057  51.703  1.00 27.54           C
ATOM   2938  CD2 PHE A 184      38.213   4.417  53.324  1.00 27.26           C
ATOM   2939  CE1 PHE A 184      38.087   7.069  52.406  1.00 24.94           C
ATOM   2940  CE2 PHE A 184      38.886   5.429  54.024  1.00 28.77           C
ATOM   2941  CZ  PHE A 184      38.835   6.745  53.550  1.00 28.07           C
ATOM   2942  H   PHE A 184      35.085   2.017  50.179  1.00 28.93           H
ATOM   2943  HA  PHE A 184      35.021   3.757  52.608  1.00 26.96           H
ATOM   2944  HB2 PHE A 184      37.189   2.668  51.749  1.00 34.94           H
ATOM   2945  HB3 PHE A 184      37.041   3.718  50.352  1.00 34.94           H
ATOM   2946  HD1 PHE A 184      36.850   6.303  50.816  1.00 33.05           H
ATOM   2947  HD2 PHE A 184      38.250   3.405  53.696  1.00 32.71           H
ATOM   2948  HE1 PHE A 184      38.039   8.090  52.062  1.00 29.93           H
ATOM   2949  HE2 PHE A 184      39.438   5.199  54.922  1.00 34.52           H
ATOM   2950  HZ  PHE A 184      39.339   7.508  54.109  1.00 33.68           H
ATOM   2951  N   THR A 185      33.890   5.590  51.386  1.00 19.43           N
ATOM   2952  CA  THR A 185      33.207   6.682  50.729  1.00 22.65           C
ATOM   2953  C   THR A 185      34.102   7.913  50.945  1.00 27.35           C
ATOM   2954  O   THR A 185      34.439   8.293  52.019  1.00 26.26           O
ATOM   2955  CB  THR A 185      31.810   7.013  51.331  1.00 19.79           C
ATOM   2956  OG1 THR A 185      31.047   5.828  51.229  1.00 29.56           O
ATOM   2957  CG2 THR A 185      31.157   8.172  50.589  1.00 22.90           C
ATOM   2958  H   THR A 185      33.771   5.468  52.379  1.00 23.31           H
ATOM   2959  HA  THR A 185      33.050   6.469  49.641  1.00 27.18           H
ATOM   2960  HB  THR A 185      31.884   7.190  52.437  1.00 23.74           H
ATOM   2961  HG1 THR A 185      30.369   5.871  50.531  1.00 35.48           H
ATOM   2962 HG21 THR A 185      30.136   8.315  51.007  1.00 27.48           H
ATOM   2963 HG22 THR A 185      31.707   9.108  50.720  1.00 27.48           H
ATOM   2964 HG23 THR A 185      31.049   7.981  49.520  1.00 27.48           H
ATOM   2965  N   ARG A 186      34.470   8.508  49.789  1.00 25.69           N
ATOM   2966  CA  ARG A 186      35.271   9.719  49.738  1.00 26.54           C
ATOM   2967  C   ARG A 186      34.312  10.884  49.563  1.00 20.85           C
ATOM   2968  O   ARG A 186      33.787  11.092  48.478  1.00 23.76           O
ATOM   2969  CB  ARG A 186      36.311   9.640  48.606  1.00 20.49           C
ATOM   2970  CG  ARG A 186      37.168   8.378  48.711  1.00 24.06           C
ATOM   2971  CD  ARG A 186      38.367   8.409  47.766  1.00 22.47           C
ATOM   2972  NE  ARG A 186      37.937   8.308  46.373  1.00 22.06           N
ATOM   2973  CZ  ARG A 186      38.721   8.141  45.310  1.00 24.09           C
ATOM   2974  NH1 ARG A 186      40.037   8.081  45.423  1.00 24.99           N
ATOM   2975  NH2 ARG A 186      38.184   8.026  44.104  1.00 20.10           N1+
ATOM   2976  H   ARG A 186      34.130   8.134  48.919  1.00 30.83           H
ATOM   2977  HA  ARG A 186      35.810   9.834  50.677  1.00 31.85           H
ATOM   2978  HB2 ARG A 186      35.791   9.637  47.653  1.00 24.59           H
ATOM   2979  HB3 ARG A 186      36.950  10.524  48.637  1.00 24.59           H
ATOM   2980  HG2 ARG A 186      37.557   8.312  49.725  1.00 28.87           H
ATOM   2981  HG3 ARG A 186      36.566   7.493  48.503  1.00 28.87           H
ATOM   2982  HD2 ARG A 186      38.914   9.342  47.910  1.00 26.96           H
ATOM   2983  HD3 ARG A 186      39.018   7.569  48.005  1.00 26.96           H
ATOM   2984  HE  ARG A 186      36.939   8.355  46.207  1.00 26.47           H
ATOM   2985 HH11 ARG A 186      40.456   8.165  46.336  1.00 29.99           H
ATOM   2986 HH12 ARG A 186      40.620   7.945  44.609  1.00 29.99           H
ATOM   2987 HH21 ARG A 186      37.180   8.082  43.987  1.00 24.11           H
ATOM   2988 HH22 ARG A 186      38.782   7.897  43.301  1.00 24.11           H
ATOM   2989  N   ILE A 187      34.100  11.638  50.642  1.00 23.35           N
ATOM   2990  CA  ILE A 187      33.318  12.868  50.650  1.00 25.83           C
ATOM   2991  C   ILE A 187      34.279  13.992  50.247  1.00 25.61           C
ATOM   2992  O   ILE A 187      35.195  14.335  50.999  1.00 29.49           O
ATOM   2993  CB  ILE A 187      32.696  13.099  52.049  1.00 24.93           C
ATOM   2994  CG1 ILE A 187      31.846  11.913  52.577  1.00 25.15           C
ATOM   2995  CG2 ILE A 187      31.886  14.405  52.055  1.00 27.75           C
ATOM   2996  CD1 ILE A 187      30.518  11.674  51.854  1.00 26.82           C
ATOM   2997  H   ILE A 187      34.548  11.366  51.506  1.00 28.03           H
ATOM   2998  HA  ILE A 187      32.514  12.792  49.916  1.00 31.00           H
ATOM   2999  HB  ILE A 187      33.516  13.230  52.755  1.00 29.91           H
ATOM   3000 HG12 ILE A 187      32.433  10.993  52.543  1.00 30.18           H
ATOM   3001 HG13 ILE A 187      31.621  12.101  53.628  1.00 30.18           H
ATOM   3002 HG21 ILE A 187      31.453  14.564  53.043  1.00 33.30           H
ATOM   3003 HG22 ILE A 187      32.531  15.250  51.823  1.00 33.30           H
ATOM   3004 HG23 ILE A 187      31.093  14.364  51.307  1.00 33.30           H
ATOM   3005 HD11 ILE A 187      30.049  10.784  52.273  1.00 32.18           H
ATOM   3006 HD12 ILE A 187      29.840  12.515  52.001  1.00 32.18           H
ATOM   3007 HD13 ILE A 187      30.688  11.520  50.790  1.00 32.18           H
ATOM   3008  N   ASN A 188      34.094  14.554  49.048  1.00 24.77           N
ATOM   3009  CA  ASN A 188      35.038  15.508  48.477  1.00 29.50           C
ATOM   3010  C   ASN A 188      34.746  16.948  48.912  1.00 27.39           C
ATOM   3011  O   ASN A 188      34.567  17.852  48.100  1.00 26.88           O
ATOM   3012  CB  ASN A 188      35.131  15.356  46.959  1.00 24.42           C
ATOM   3013  CG  ASN A 188      36.337  16.128  46.428  1.00 30.18           C
ATOM   3014  OD1 ASN A 188      37.291  16.391  47.158  1.00 26.16           O
ATOM   3015  ND2 ASN A 188      36.322  16.487  45.151  1.00 26.43           N
ATOM   3016  H   ASN A 188      33.340  14.229  48.457  1.00 29.73           H
ATOM   3017  HA  ASN A 188      36.018  15.257  48.871  1.00 35.40           H
ATOM   3018  HB2 ASN A 188      35.237  14.300  46.716  1.00 29.30           H
ATOM   3019  HB3 ASN A 188      34.219  15.735  46.508  1.00 29.30           H
ATOM   3020 HD21 ASN A 188      37.096  17.017  44.776  1.00 31.71           H
ATOM   3021 HD22 ASN A 188      35.530  16.265  44.565  1.00 31.71           H
ATOM   3022  N   SER A 189      34.819  17.169  50.215  1.00 25.15           N
ATOM   3023  CA  SER A 189      34.718  18.466  50.859  1.00 26.92           C
ATOM   3024  C   SER A 189      35.416  18.433  52.203  1.00 24.88           C
ATOM   3025  O   SER A 189      35.800  17.371  52.689  1.00 24.31           O
ATOM   3026  CB  SER A 189      33.267  18.951  50.933  1.00 19.72           C
ATOM   3027  OG  SER A 189      32.394  17.882  51.189  1.00 36.65           O
ATOM   3028  H   SER A 189      34.977  16.372  50.819  1.00 30.19           H
ATOM   3029  HA  SER A 189      35.263  19.192  50.267  1.00 32.31           H
ATOM   3030  HB2 SER A 189      33.164  19.689  51.728  1.00 23.66           H
ATOM   3031  HB3 SER A 189      32.996  19.402  49.978  1.00 23.66           H
ATOM   3032  HG  SER A 189      31.985  18.005  52.051  1.00 43.98           H
ATOM   3033  N   THR A 190      35.645  19.624  52.753  1.00 30.57           N
ATOM   3034  CA  THR A 190      36.414  19.810  53.973  1.00 28.52           C
ATOM   3035  C   THR A 190      35.502  20.250  55.105  1.00 26.75           C
ATOM   3036  O   THR A 190      34.695  21.161  54.929  1.00 26.71           O
ATOM   3037  CB  THR A 190      37.545  20.814  53.746  1.00 36.19           C
ATOM   3038  OG1 THR A 190      38.299  20.432  52.614  1.00 33.88           O
ATOM   3039  CG2 THR A 190      38.469  20.862  54.968  1.00 34.28           C
ATOM   3040  H   THR A 190      35.313  20.453  52.285  1.00 36.68           H
ATOM   3041  HA  THR A 190      36.879  18.863  54.227  1.00 34.23           H
ATOM   3042  HB  THR A 190      37.122  21.807  53.588  1.00 43.43           H
ATOM   3043  HG1 THR A 190      38.966  21.108  52.471  1.00 40.65           H
ATOM   3044 HG21 THR A 190      39.280  21.568  54.803  1.00 41.14           H
ATOM   3045 HG22 THR A 190      37.913  21.168  55.852  1.00 41.14           H
ATOM   3046 HG23 THR A 190      38.893  19.875  55.139  1.00 41.14           H
ATOM   3047  N   TYR A 191      35.668  19.603  56.264  1.00 34.42           N
ATOM   3048  CA  TYR A 191      34.936  19.919  57.483  1.00 34.96           C
ATOM   3049  C   TYR A 191      35.861  19.796  58.692  1.00 32.63           C
ATOM   3050  O   TYR A 191      36.885  19.110  58.643  1.00 29.97           O
ATOM   3051  CB  TYR A 191      33.740  18.971  57.639  1.00 30.35           C
ATOM   3052  CG  TYR A 191      32.843  18.886  56.426  1.00 29.15           C
ATOM   3053  CD1 TYR A 191      33.185  18.001  55.391  1.00 31.49           C
ATOM   3054  CD2 TYR A 191      31.686  19.676  56.322  1.00 30.77           C
ATOM   3055  CE1 TYR A 191      32.380  17.892  54.252  1.00 34.12           C
ATOM   3056  CE2 TYR A 191      30.873  19.579  55.180  1.00 28.50           C
ATOM   3057  CZ  TYR A 191      31.226  18.701  54.129  1.00 35.03           C
ATOM   3058  OH  TYR A 191      30.425  18.600  53.030  1.00 37.57           O
ATOM   3059  H   TYR A 191      36.368  18.875  56.325  1.00 41.31           H
ATOM   3060  HA  TYR A 191      34.569  20.943  57.435  1.00 41.95           H
ATOM   3061  HB2 TYR A 191      34.121  17.973  57.853  1.00 36.42           H
ATOM   3062  HB3 TYR A 191      33.151  19.304  58.493  1.00 36.42           H
ATOM   3063  HD1 TYR A 191      34.076  17.401  55.472  1.00 37.79           H
ATOM   3064  HD2 TYR A 191      31.412  20.343  57.129  1.00 36.93           H
ATOM   3065  HE1 TYR A 191      32.644  17.164  53.505  1.00 40.94           H
ATOM   3066  HE2 TYR A 191      29.972  20.169  55.107  1.00 34.21           H
ATOM   3067  HH  TYR A 191      29.671  19.195  53.057  1.00 45.09           H
ATOM   3068  N   GLU A 192      35.452  20.441  59.788  1.00 33.49           N
ATOM   3069  CA  GLU A 192      36.090  20.292  61.086  1.00 34.39           C
ATOM   3070  C   GLU A 192      35.945  18.829  61.526  1.00 35.98           C
ATOM   3071  O   GLU A 192      34.853  18.272  61.437  1.00 35.86           O
ATOM   3072  CB  GLU A 192      35.445  21.264  62.092  1.00 35.56           C
ATOM   3073  CG  GLU A 192      36.182  21.286  63.440  1.00 43.22           C
ATOM   3074  CD  GLU A 192      35.513  22.248  64.429  1.00 49.31           C
ATOM   3075  OE1 GLU A 192      34.447  21.892  64.983  1.00 40.76           O
ATOM   3076  OE2 GLU A 192      36.103  23.324  64.656  1.00 56.81           O1-
ATOM   3077  H   GLU A 192      34.568  20.926  59.763  1.00 40.18           H
ATOM   3078  HA  GLU A 192      37.144  20.550  60.989  1.00 41.27           H
ATOM   3079  HB2 GLU A 192      35.445  22.271  61.670  1.00 42.67           H
ATOM   3080  HB3 GLU A 192      34.410  20.967  62.266  1.00 42.67           H
ATOM   3081  HG2 GLU A 192      36.137  20.281  63.856  1.00 51.86           H
ATOM   3082  HG3 GLU A 192      37.214  21.591  63.262  1.00 51.86           H
ATOM   3083  N   CYS A 193      37.045  18.210  61.965  1.00 36.94           N
ATOM   3084  CA  CYS A 193      37.100  16.835  62.448  1.00 37.05           C
ATOM   3085  C   CYS A 193      37.941  16.756  63.729  1.00 33.13           C
ATOM   3086  O   CYS A 193      38.891  17.519  63.890  1.00 37.36           O
ATOM   3087  CB  CYS A 193      37.701  15.932  61.362  1.00 40.16           C
ATOM   3088  SG  CYS A 193      36.683  15.892  59.859  1.00 32.65           S
ATOM   3089  H   CYS A 193      37.913  18.729  61.988  1.00 44.33           H
ATOM   3090  HA  CYS A 193      36.101  16.477  62.677  1.00 44.46           H
ATOM   3091  HB2 CYS A 193      38.682  16.319  61.100  1.00 48.19           H
ATOM   3092  HB3 CYS A 193      37.791  14.915  61.752  1.00 48.19           H
ATOM   3093  HG  CYS A 193      36.906  17.160  59.492  1.00 39.18           H
ATOM   3094  N   ASP A 194      37.617  15.801  64.606  1.00 35.49           N
ATOM   3095  CA  ASP A 194      38.401  15.474  65.799  1.00 34.06           C
ATOM   3096  C   ASP A 194      38.734  13.977  65.913  1.00 37.43           C
ATOM   3097  O   ASP A 194      39.462  13.585  66.823  1.00 40.43           O
ATOM   3098  CB  ASP A 194      37.675  15.999  67.041  1.00 26.43           C
ATOM   3099  CG  ASP A 194      36.276  15.447  67.282  1.00 39.23           C
ATOM   3100  OD1 ASP A 194      35.955  14.346  66.784  1.00 43.13           O
ATOM   3101  OD2 ASP A 194      35.535  16.142  68.008  1.00 37.74           O1-
ATOM   3102  H   ASP A 194      36.807  15.224  64.421  1.00 42.59           H
ATOM   3103  HA  ASP A 194      39.360  15.990  65.743  1.00 40.87           H
ATOM   3104  HB2 ASP A 194      38.274  15.771  67.922  1.00 31.72           H
ATOM   3105  HB3 ASP A 194      37.617  17.087  67.009  1.00 31.72           H
ATOM   3106  N   VAL A 195      38.191  13.149  65.008  1.00 40.29           N
ATOM   3107  CA  VAL A 195      38.412  11.710  64.937  1.00 36.58           C
ATOM   3108  C   VAL A 195      38.618  11.343  63.464  1.00 34.70           C
ATOM   3109  O   VAL A 195      37.964  11.896  62.574  1.00 31.50           O
ATOM   3110  CB  VAL A 195      37.226  10.962  65.592  1.00 40.58           C
ATOM   3111  CG1 VAL A 195      35.976  10.940  64.733  1.00 45.55           C
ATOM   3112  CG2 VAL A 195      37.551   9.503  65.819  1.00 43.03           C
ATOM   3113  H   VAL A 195      37.558  13.536  64.323  1.00 48.34           H
ATOM   3114  HA  VAL A 195      39.317  11.453  65.488  1.00 43.89           H
ATOM   3115  HB  VAL A 195      36.982  11.423  66.551  1.00 48.70           H
ATOM   3116 HG11 VAL A 195      35.155  10.447  65.246  1.00 54.66           H
ATOM   3117 HG12 VAL A 195      35.716  11.970  64.567  1.00 54.66           H
ATOM   3118 HG13 VAL A 195      36.153  10.424  63.792  1.00 54.66           H
ATOM   3119 HG21 VAL A 195      36.662   9.005  66.194  1.00 51.64           H
ATOM   3120 HG22 VAL A 195      37.829   9.049  64.873  1.00 51.64           H
ATOM   3121 HG23 VAL A 195      38.361   9.412  66.541  1.00 51.64           H
ATOM   3122  N   PHE A 196      39.547  10.415  63.210  1.00 31.11           N
ATOM   3123  CA  PHE A 196      40.014  10.097  61.871  1.00 29.90           C
ATOM   3124  C   PHE A 196      40.111   8.593  61.652  1.00 29.09           C
ATOM   3125  O   PHE A 196      40.364   7.825  62.578  1.00 33.65           O
ATOM   3126  CB  PHE A 196      41.383  10.750  61.592  1.00 36.12           C
ATOM   3127  CG  PHE A 196      41.477  12.200  62.013  1.00 27.34           C
ATOM   3128  CD1 PHE A 196      40.907  13.211  61.220  1.00 33.05           C
ATOM   3129  CD2 PHE A 196      42.026  12.523  63.267  1.00 33.56           C
ATOM   3130  CE1 PHE A 196      40.871  14.533  61.690  1.00 32.55           C
ATOM   3131  CE2 PHE A 196      41.977  13.843  63.740  1.00 33.41           C
ATOM   3132  CZ  PHE A 196      41.388  14.850  62.957  1.00 38.33           C
ATOM   3133  H   PHE A 196      40.034   9.989  63.988  1.00 37.34           H
ATOM   3134  HA  PHE A 196      39.295  10.496  61.163  1.00 35.88           H
ATOM   3135  HB2 PHE A 196      42.158  10.183  62.108  1.00 43.35           H
ATOM   3136  HB3 PHE A 196      41.578  10.687  60.521  1.00 43.35           H
ATOM   3137  HD1 PHE A 196      40.465  12.969  60.266  1.00 39.66           H
ATOM   3138  HD2 PHE A 196      42.438  11.747  63.895  1.00 40.27           H
ATOM   3139  HE1 PHE A 196      40.452  15.310  61.079  1.00 39.06           H
ATOM   3140  HE2 PHE A 196      42.373  14.079  64.715  1.00 40.09           H
ATOM   3141  HZ  PHE A 196      41.340  15.865  63.325  1.00 46.00           H
ATOM   3142  N   PHE A 197      39.923   8.194  60.391  1.00 32.28           N
ATOM   3143  CA  PHE A 197      40.112   6.837  59.944  1.00 30.54           C
ATOM   3144  C   PHE A 197      41.618   6.573  59.913  1.00 30.08           C
ATOM   3145  O   PHE A 197      42.371   7.452  59.484  1.00 33.50           O
ATOM   3146  CB  PHE A 197      39.516   6.661  58.539  1.00 24.67           C
ATOM   3147  CG  PHE A 197      39.315   5.210  58.146  1.00 26.61           C
ATOM   3148  CD1 PHE A 197      38.150   4.524  58.535  1.00 24.43           C
ATOM   3149  CD2 PHE A 197      40.301   4.518  57.425  1.00 19.93           C
ATOM   3150  CE1 PHE A 197      38.002   3.153  58.267  1.00 26.24           C
ATOM   3151  CE2 PHE A 197      40.155   3.149  57.153  1.00 26.86           C
ATOM   3152  CZ  PHE A 197      39.012   2.457  57.585  1.00 23.68           C
ATOM   3153  H   PHE A 197      39.749   8.891  59.683  1.00 38.74           H
ATOM   3154  HA  PHE A 197      39.587   6.183  60.634  1.00 36.65           H
ATOM   3155  HB2 PHE A 197      38.543   7.140  58.516  1.00 29.60           H
ATOM   3156  HB3 PHE A 197      40.154   7.164  57.809  1.00 29.60           H
ATOM   3157  HD1 PHE A 197      37.384   5.030  59.089  1.00 29.32           H
ATOM   3158  HD2 PHE A 197      41.177   5.040  57.088  1.00 23.92           H
ATOM   3159  HE1 PHE A 197      37.109   2.639  58.581  1.00 31.49           H
ATOM   3160  HE2 PHE A 197      40.936   2.621  56.633  1.00 32.23           H
ATOM   3161  HZ  PHE A 197      38.905   1.402  57.383  1.00 28.41           H
ATOM   3162  N   PRO A 198      42.062   5.366  60.288  1.00 26.96           N
ATOM   3163  CA  PRO A 198      43.475   5.032  60.287  1.00 33.30           C
ATOM   3164  C   PRO A 198      44.072   5.052  58.884  1.00 39.35           C
ATOM   3165  O   PRO A 198      43.393   4.713  57.913  1.00 31.03           O
ATOM   3166  CB  PRO A 198      43.526   3.603  60.833  1.00 31.78           C
ATOM   3167  CG  PRO A 198      42.252   3.487  61.664  1.00 39.18           C
ATOM   3168  CD  PRO A 198      41.267   4.264  60.811  1.00 31.64           C
ATOM   3169  HA  PRO A 198      44.010   5.659  61.000  1.00 39.96           H
ATOM   3170  HB2 PRO A 198      43.437   2.912  59.993  1.00 38.14           H
ATOM   3171  HB3 PRO A 198      44.434   3.398  61.396  1.00 38.14           H
ATOM   3172  HG2 PRO A 198      41.911   2.456  61.743  1.00 47.01           H
ATOM   3173  HG3 PRO A 198      42.386   3.949  62.643  1.00 47.01           H
ATOM   3174  HD2 PRO A 198      40.900   3.646  59.991  1.00 37.96           H
ATOM   3175  HD3 PRO A 198      40.464   4.586  61.473  1.00 37.96           H
ATOM   3176  N   GLU A 199      45.357   5.400  58.792  1.00 40.27           N
ATOM   3177  CA  GLU A 199      46.072   5.378  57.530  1.00 42.41           C
ATOM   3178  C   GLU A 199      46.156   3.934  57.045  1.00 42.32           C
ATOM   3179  O   GLU A 199      46.678   3.065  57.744  1.00 42.94           O
ATOM   3180  CB  GLU A 199      47.455   6.031  57.660  1.00 44.37           C
ATOM   3181  CG  GLU A 199      48.174   6.067  56.301  1.00 52.12           C
ATOM   3182  CD  GLU A 199      49.377   7.007  56.316  1.00 57.30           C
ATOM   3183  OE1 GLU A 199      50.156   6.922  57.290  1.00 51.55           O
ATOM   3184  OE2 GLU A 199      49.491   7.803  55.355  1.00 64.23           O1-
ATOM   3185  H   GLU A 199      45.881   5.599  59.631  1.00 48.32           H
ATOM   3186  HA  GLU A 199      45.494   5.967  56.819  1.00 50.89           H
ATOM   3187  HB2 GLU A 199      47.346   7.047  58.034  1.00 53.25           H
ATOM   3188  HB3 GLU A 199      48.055   5.465  58.373  1.00 53.25           H
ATOM   3189  HG2 GLU A 199      48.540   5.058  56.106  1.00 62.54           H
ATOM   3190  HG3 GLU A 199      47.491   6.353  55.499  1.00 62.54           H
ATOM   3191  N   ILE A 200      45.611   3.681  55.853  1.00 41.75           N
ATOM   3192  CA  ILE A 200      45.614   2.357  55.269  1.00 45.59           C
ATOM   3193  C   ILE A 200      47.019   2.117  54.734  1.00 53.75           C
ATOM   3194  O   ILE A 200      47.511   2.879  53.896  1.00 46.94           O
ATOM   3195  CB  ILE A 200      44.518   2.205  54.198  1.00 39.34           C
ATOM   3196  CG1 ILE A 200      43.114   2.358  54.828  1.00 44.56           C
ATOM   3197  CG2 ILE A 200      44.651   0.825  53.532  1.00 38.76           C
ATOM   3198  CD1 ILE A 200      41.979   2.474  53.801  1.00 40.00           C
ATOM   3199  H   ILE A 200      45.232   4.438  55.304  1.00 50.11           H
ATOM   3200  HA  ILE A 200      45.398   1.631  56.055  1.00 54.71           H
ATOM   3201  HB  ILE A 200      44.659   2.976  53.439  1.00 47.21           H
ATOM   3202 HG12 ILE A 200      42.920   1.505  55.482  1.00 53.48           H
ATOM   3203 HG13 ILE A 200      43.081   3.263  55.436  1.00 53.48           H
ATOM   3204 HG21 ILE A 200      43.885   0.683  52.773  1.00 46.51           H
ATOM   3205 HG22 ILE A 200      45.615   0.732  53.033  1.00 46.51           H
ATOM   3206 HG23 ILE A 200      44.566   0.040  54.286  1.00 46.51           H
ATOM   3207 HD11 ILE A 200      41.029   2.586  54.323  1.00 48.00           H
ATOM   3208 HD12 ILE A 200      42.142   3.350  53.172  1.00 48.00           H
ATOM   3209 HD13 ILE A 200      41.923   1.581  53.180  1.00 48.00           H
ATOM   3210  N   ASN A 201      47.625   1.027  55.216  1.00 54.19           N
ATOM   3211  CA  ASN A 201      48.874   0.510  54.697  1.00 56.21           C
ATOM   3212  C   ASN A 201      48.607   0.018  53.270  1.00 47.37           C
ATOM   3213  O   ASN A 201      47.888  -0.964  53.086  1.00 44.67           O
ATOM   3214  CB  ASN A 201      49.376  -0.599  55.643  1.00 55.27           C
ATOM   3215  CG  ASN A 201      50.832  -0.963  55.365  1.00 58.43           C
ATOM   3216  OD1 ASN A 201      51.248  -1.100  54.221  1.00 59.27           O
ATOM   3217  ND2 ASN A 201      51.620  -1.172  56.414  1.00 62.95           N
ATOM   3218  H   ASN A 201      47.145   0.468  55.906  1.00 65.03           H
ATOM   3219  HA  ASN A 201      49.609   1.316  54.683  1.00 67.46           H
ATOM   3220  HB2 ASN A 201      49.257  -0.300  56.686  1.00 66.33           H
ATOM   3221  HB3 ASN A 201      48.769  -1.482  55.459  1.00 66.33           H
ATOM   3222 HD21 ASN A 201      52.580  -1.435  56.266  1.00 75.53           H
ATOM   3223 HD22 ASN A 201      51.242  -1.086  57.345  1.00 75.53           H
ATOM   3224  N   GLU A 202      49.176   0.708  52.272  1.00 51.58           N
ATOM   3225  CA  GLU A 202      49.001   0.379  50.856  1.00 49.01           C
ATOM   3226  C   GLU A 202      49.574  -1.017  50.515  1.00 53.80           C
ATOM   3227  O   GLU A 202      49.143  -1.645  49.546  1.00 48.86           O
ATOM   3228  CB  GLU A 202      49.651   1.480  50.001  1.00 56.37           C
ATOM   3229  CG  GLU A 202      49.203   1.421  48.528  1.00 68.59           C
ATOM   3230  CD  GLU A 202      50.014   2.323  47.597  1.00 79.13           C
ATOM   3231  OE1 GLU A 202      50.437   3.407  48.059  1.00 86.16           O
ATOM   3232  OE2 GLU A 202      50.166   1.928  46.420  1.00 80.74           O1-
ATOM   3233  H   GLU A 202      49.688   1.550  52.492  1.00 61.89           H
ATOM   3234  HA  GLU A 202      47.932   0.384  50.646  1.00 58.82           H
ATOM   3235  HB2 GLU A 202      49.381   2.456  50.409  1.00 67.65           H
ATOM   3236  HB3 GLU A 202      50.736   1.377  50.056  1.00 67.65           H
ATOM   3237  HG2 GLU A 202      49.196   0.409  48.128  1.00 82.31           H
ATOM   3238  HG3 GLU A 202      48.173   1.778  48.498  1.00 82.31           H
ATOM   3239  N   ASN A 203      50.538  -1.516  51.309  1.00 57.13           N
ATOM   3240  CA  ASN A 203      51.080  -2.867  51.154  1.00 56.62           C
ATOM   3241  C   ASN A 203      50.121  -3.952  51.638  1.00 51.99           C
ATOM   3242  O   ASN A 203      50.288  -5.095  51.227  1.00 47.55           O
ATOM   3243  CB  ASN A 203      52.431  -3.028  51.868  1.00 56.25           C
ATOM   3244  CG  ASN A 203      53.506  -2.101  51.315  1.00 63.47           C
ATOM   3245  OD1 ASN A 203      53.866  -2.185  50.146  1.00 58.94           O
ATOM   3246  ND2 ASN A 203      54.070  -1.244  52.163  1.00 69.18           N
ATOM   3247  H   ASN A 203      50.808  -0.997  52.134  1.00 68.55           H
ATOM   3248  HA  ASN A 203      51.250  -3.029  50.089  1.00 67.95           H
ATOM   3249  HB2 ASN A 203      52.318  -2.909  52.944  1.00 67.50           H
ATOM   3250  HB3 ASN A 203      52.751  -4.048  51.656  1.00 67.50           H
ATOM   3251 HD21 ASN A 203      54.806  -0.637  51.834  1.00 83.02           H
ATOM   3252 HD22 ASN A 203      53.742  -1.194  53.117  1.00 83.02           H
ATOM   3253  N   GLU A 204      49.179  -3.623  52.532  1.00 56.94           N
ATOM   3254  CA  GLU A 204      48.177  -4.549  53.059  1.00 55.85           C
ATOM   3255  C   GLU A 204      46.845  -4.474  52.297  1.00 49.28           C
ATOM   3256  O   GLU A 204      46.113  -5.463  52.266  1.00 46.28           O
ATOM   3257  CB  GLU A 204      47.928  -4.286  54.549  1.00 50.47           C
ATOM   3258  CG  GLU A 204      49.117  -4.664  55.440  1.00 57.02           C
ATOM   3259  CD  GLU A 204      48.837  -4.309  56.900  1.00 71.34           C
ATOM   3260  OE1 GLU A 204      47.813  -4.803  57.428  1.00 68.39           O
ATOM   3261  OE2 GLU A 204      49.655  -3.549  57.466  1.00 71.02           O1-
ATOM   3262  H   GLU A 204      49.127  -2.666  52.850  1.00 68.32           H
ATOM   3263  HA  GLU A 204      48.564  -5.563  52.970  1.00 67.02           H
ATOM   3264  HB2 GLU A 204      47.682  -3.235  54.688  1.00 60.56           H
ATOM   3265  HB3 GLU A 204      47.059  -4.867  54.860  1.00 60.56           H
ATOM   3266  HG2 GLU A 204      49.213  -5.749  55.366  1.00 68.42           H
ATOM   3267  HG3 GLU A 204      50.030  -4.177  55.098  1.00 68.42           H
ATOM   3268  N   TYR A 205      46.494  -3.301  51.752  1.00 44.04           N
ATOM   3269  CA  TYR A 205      45.236  -3.067  51.054  1.00 49.18           C
ATOM   3270  C   TYR A 205      45.473  -2.301  49.760  1.00 43.00           C
ATOM   3271  O   TYR A 205      46.116  -1.252  49.745  1.00 49.79           O
ATOM   3272  CB  TYR A 205      44.262  -2.287  51.942  1.00 33.57           C
ATOM   3273  CG  TYR A 205      43.690  -3.084  53.090  1.00 41.73           C
ATOM   3274  CD1 TYR A 205      42.592  -3.942  52.879  1.00 44.37           C
ATOM   3275  CD2 TYR A 205      44.296  -3.010  54.357  1.00 40.59           C
ATOM   3276  CE1 TYR A 205      42.135  -4.769  53.921  1.00 37.63           C
ATOM   3277  CE2 TYR A 205      43.844  -3.828  55.400  1.00 40.27           C
ATOM   3278  CZ  TYR A 205      42.780  -4.723  55.180  1.00 40.27           C
ATOM   3279  OH  TYR A 205      42.405  -5.557  56.187  1.00 47.76           O
ATOM   3280  H   TYR A 205      47.115  -2.509  51.862  1.00 52.85           H
ATOM   3281  HA  TYR A 205      44.777  -4.021  50.804  1.00 59.01           H
ATOM   3282  HB2 TYR A 205      44.788  -1.420  52.322  1.00 40.29           H
ATOM   3283  HB3 TYR A 205      43.444  -1.936  51.326  1.00 40.29           H
ATOM   3284  HD1 TYR A 205      42.124  -3.991  51.907  1.00 53.25           H
ATOM   3285  HD2 TYR A 205      45.140  -2.356  54.519  1.00 48.71           H
ATOM   3286  HE1 TYR A 205      41.317  -5.456  53.747  1.00 45.15           H
ATOM   3287  HE2 TYR A 205      44.332  -3.796  56.364  1.00 48.33           H
ATOM   3288  HH  TYR A 205      41.681  -6.134  55.928  1.00 57.31           H
ATOM   3289  N   GLN A 206      44.864  -2.819  48.694  1.00 33.33           N
ATOM   3290  CA  GLN A 206      44.827  -2.214  47.373  1.00 38.95           C
ATOM   3291  C   GLN A 206      43.396  -1.914  46.967  1.00 31.71           C
ATOM   3292  O   GLN A 206      42.510  -2.739  47.164  1.00 32.62           O
ATOM   3293  CB  GLN A 206      45.427  -3.181  46.355  1.00 47.21           C
ATOM   3294  CG  GLN A 206      46.959  -3.214  46.412  1.00 59.29           C
ATOM   3295  CD  GLN A 206      47.545  -4.313  45.517  1.00 67.19           C
ATOM   3296  OE1 GLN A 206      46.826  -5.093  44.895  1.00 66.01           O
ATOM   3297  NE2 GLN A 206      48.871  -4.398  45.458  1.00 71.14           N
ATOM   3298  H   GLN A 206      44.310  -3.654  48.824  1.00 39.99           H
ATOM   3299  HA  GLN A 206      45.401  -1.287  47.359  1.00 46.73           H
ATOM   3300  HB2 GLN A 206      45.027  -4.180  46.545  1.00 56.65           H
ATOM   3301  HB3 GLN A 206      45.128  -2.877  45.351  1.00 56.65           H
ATOM   3302  HG2 GLN A 206      47.357  -2.246  46.106  1.00 71.15           H
ATOM   3303  HG3 GLN A 206      47.276  -3.375  47.441  1.00 71.15           H
ATOM   3304 HE21 GLN A 206      49.442  -3.758  45.989  1.00 85.37           H
ATOM   3305 HE22 GLN A 206      49.289  -5.128  44.901  1.00 85.37           H
ATOM   3306  N   ILE A 207      43.200  -0.768  46.319  1.00 30.61           N
ATOM   3307  CA  ILE A 207      41.948  -0.423  45.667  1.00 32.98           C
ATOM   3308  C   ILE A 207      41.764  -1.329  44.447  1.00 31.09           C
ATOM   3309  O   ILE A 207      42.637  -1.397  43.585  1.00 36.47           O
ATOM   3310  CB  ILE A 207      41.937   1.073  45.287  1.00 26.16           C
ATOM   3311  CG1 ILE A 207      42.211   1.983  46.508  1.00 24.97           C
ATOM   3312  CG2 ILE A 207      40.587   1.436  44.635  1.00 28.73           C
ATOM   3313  CD1 ILE A 207      42.391   3.476  46.182  1.00 32.56           C
ATOM   3314  H   ILE A 207      43.995  -0.166  46.148  1.00 36.73           H
ATOM   3315  HA  ILE A 207      41.136  -0.591  46.369  1.00 39.58           H
ATOM   3316  HB  ILE A 207      42.734   1.217  44.565  1.00 31.40           H
ATOM   3317 HG12 ILE A 207      41.395   1.866  47.222  1.00 29.97           H
ATOM   3318 HG13 ILE A 207      43.133   1.667  46.998  1.00 29.97           H
ATOM   3319 HG21 ILE A 207      40.572   2.475  44.316  1.00 34.47           H
ATOM   3320 HG22 ILE A 207      40.408   0.827  43.749  1.00 34.47           H
ATOM   3321 HG23 ILE A 207      39.780   1.271  45.351  1.00 34.47           H
ATOM   3322 HD11 ILE A 207      42.606   4.018  47.103  1.00 39.07           H
ATOM   3323 HD12 ILE A 207      43.223   3.607  45.491  1.00 39.07           H
ATOM   3324 HD13 ILE A 207      41.488   3.893  45.740  1.00 39.07           H
ATOM   3325  N   ILE A 208      40.602  -1.985  44.373  1.00 28.40           N
ATOM   3326  CA  ILE A 208      40.183  -2.854  43.271  1.00 30.59           C
ATOM   3327  C   ILE A 208      39.050  -2.242  42.464  1.00 28.22           C
ATOM   3328  O   ILE A 208      38.796  -2.721  41.369  1.00 36.02           O
ATOM   3329  CB  ILE A 208      39.748  -4.250  43.767  1.00 31.28           C
ATOM   3330  CG1 ILE A 208      38.635  -4.138  44.836  1.00 38.85           C
ATOM   3331  CG2 ILE A 208      40.975  -5.036  44.238  1.00 41.24           C
ATOM   3332  CD1 ILE A 208      37.937  -5.459  45.132  1.00 49.19           C
ATOM   3333  H   ILE A 208      39.949  -1.868  45.133  1.00 34.09           H
ATOM   3334  HA  ILE A 208      41.020  -2.992  42.584  1.00 36.70           H
ATOM   3335  HB  ILE A 208      39.333  -4.792  42.915  1.00 37.54           H
ATOM   3336 HG12 ILE A 208      39.062  -3.751  45.763  1.00 46.62           H
ATOM   3337 HG13 ILE A 208      37.858  -3.452  44.501  1.00 46.62           H
ATOM   3338 HG21 ILE A 208      40.694  -6.052  44.508  1.00 49.49           H
ATOM   3339 HG22 ILE A 208      41.700  -5.093  43.423  1.00 49.49           H
ATOM   3340 HG23 ILE A 208      41.437  -4.542  45.093  1.00 49.49           H
ATOM   3341 HD11 ILE A 208      37.174  -5.310  45.896  1.00 59.03           H
ATOM   3342 HD12 ILE A 208      37.489  -5.858  44.225  1.00 59.03           H
ATOM   3343 HD13 ILE A 208      38.668  -6.162  45.500  1.00 59.03           H
ATOM   3344  N   SER A 209      38.305  -1.276  43.000  1.00 32.05           N
ATOM   3345  CA  SER A 209      37.146  -0.721  42.318  1.00 26.88           C
ATOM   3346  C   SER A 209      36.871   0.691  42.760  1.00 23.09           C
ATOM   3347  O   SER A 209      37.104   1.060  43.907  1.00 29.57           O
ATOM   3348  CB  SER A 209      35.895  -1.552  42.568  1.00 30.81           C
ATOM   3349  OG  SER A 209      36.011  -2.779  41.899  1.00 37.95           O
ATOM   3350  H   SER A 209      38.529  -0.923  43.920  1.00 38.46           H
ATOM   3351  HA  SER A 209      37.337  -0.694  41.245  1.00 32.25           H
ATOM   3352  HB2 SER A 209      35.765  -1.711  43.636  1.00 36.97           H
ATOM   3353  HB3 SER A 209      35.027  -1.024  42.179  1.00 36.97           H
ATOM   3354  HG  SER A 209      36.738  -3.270  42.293  1.00 45.54           H
ATOM   3355  N   VAL A 210      36.359   1.448  41.798  1.00 22.70           N
ATOM   3356  CA  VAL A 210      36.135   2.875  41.849  1.00 26.04           C
ATOM   3357  C   VAL A 210      34.774   3.116  41.179  1.00 27.85           C
ATOM   3358  O   VAL A 210      34.560   2.662  40.057  1.00 27.38           O
ATOM   3359  CB  VAL A 210      37.302   3.552  41.091  1.00 30.38           C
ATOM   3360  CG1 VAL A 210      37.213   5.057  41.206  1.00 40.54           C
ATOM   3361  CG2 VAL A 210      38.681   3.186  41.627  1.00 35.62           C
ATOM   3362  H   VAL A 210      36.218   1.017  40.894  1.00 27.24           H
ATOM   3363  HA  VAL A 210      36.105   3.220  42.882  1.00 31.25           H
ATOM   3364  HB  VAL A 210      37.256   3.296  40.031  1.00 36.46           H
ATOM   3365 HG11 VAL A 210      37.980   5.567  40.620  1.00 48.65           H
ATOM   3366 HG12 VAL A 210      36.240   5.289  40.815  1.00 48.65           H
ATOM   3367 HG13 VAL A 210      37.288   5.362  42.250  1.00 48.65           H
ATOM   3368 HG21 VAL A 210      39.407   3.738  41.045  1.00 42.75           H
ATOM   3369 HG22 VAL A 210      38.757   3.452  42.683  1.00 42.75           H
ATOM   3370 HG23 VAL A 210      38.886   2.126  41.488  1.00 42.75           H
ATOM   3371  N   SER A 211      33.845   3.795  41.860  1.00 27.33           N
ATOM   3372  CA  SER A 211      32.481   3.989  41.377  1.00 27.17           C
ATOM   3373  C   SER A 211      32.377   5.234  40.501  1.00 20.82           C
ATOM   3374  O   SER A 211      33.349   5.958  40.328  1.00 20.94           O
ATOM   3375  CB  SER A 211      31.505   4.072  42.550  1.00 28.21           C
ATOM   3376  OG  SER A 211      31.551   5.358  43.125  1.00 27.09           O
ATOM   3377  H   SER A 211      34.072   4.163  42.775  1.00 32.79           H
ATOM   3378  HA  SER A 211      32.189   3.110  40.806  1.00 32.61           H
ATOM   3379  HB2 SER A 211      30.496   3.850  42.213  1.00 33.85           H
ATOM   3380  HB3 SER A 211      31.775   3.333  43.301  1.00 33.85           H
ATOM   3381  HG  SER A 211      31.197   5.989  42.488  1.00 32.51           H
ATOM   3382  N   ASP A 212      31.173   5.516  40.003  1.00 25.20           N
ATOM   3383  CA  ASP A 212      30.845   6.798  39.396  1.00 20.06           C
ATOM   3384  C   ASP A 212      30.925   7.905  40.467  1.00 24.18           C
ATOM   3385  O   ASP A 212      30.896   7.627  41.667  1.00 25.68           O
ATOM   3386  CB  ASP A 212      29.431   6.676  38.813  1.00 24.82           C
ATOM   3387  CG  ASP A 212      29.003   7.803  37.879  1.00 26.95           C
ATOM   3388  OD1 ASP A 212      29.856   8.637  37.517  1.00 19.33           O
ATOM   3389  OD2 ASP A 212      27.806   7.819  37.522  1.00 21.13           O1-
ATOM   3390  H   ASP A 212      30.405   4.896  40.216  1.00 30.24           H
ATOM   3391  HA  ASP A 212      31.552   7.011  38.595  1.00 24.07           H
ATOM   3392  HB2 ASP A 212      29.350   5.750  38.243  1.00 29.79           H
ATOM   3393  HB3 ASP A 212      28.687   6.584  39.603  1.00 29.79           H
ATOM   3394  N   VAL A 213      31.064   9.166  40.039  1.00 21.04           N
ATOM   3395  CA  VAL A 213      31.046  10.334  40.924  1.00 19.78           C
ATOM   3396  C   VAL A 213      29.619  10.869  40.957  1.00 17.77           C
ATOM   3397  O   VAL A 213      28.928  10.892  39.940  1.00 17.42           O
ATOM   3398  CB  VAL A 213      32.049  11.412  40.444  1.00 19.38           C
ATOM   3399  CG1 VAL A 213      32.031  12.661  41.353  1.00 20.77           C
ATOM   3400  CG2 VAL A 213      33.480  10.868  40.401  1.00 23.51           C
ATOM   3401  H   VAL A 213      31.042   9.336  39.042  1.00 25.25           H
ATOM   3402  HA  VAL A 213      31.331  10.042  41.936  1.00 23.74           H
ATOM   3403  HB  VAL A 213      31.779  11.713  39.433  1.00 23.26           H
ATOM   3404 HG11 VAL A 213      32.750  13.389  40.992  1.00 24.92           H
ATOM   3405 HG12 VAL A 213      31.049  13.133  41.348  1.00 24.92           H
ATOM   3406 HG13 VAL A 213      32.292  12.380  42.374  1.00 24.92           H
ATOM   3407 HG21 VAL A 213      34.155  11.640  40.034  1.00 28.21           H
ATOM   3408 HG22 VAL A 213      33.792  10.549  41.395  1.00 28.21           H
ATOM   3409 HG23 VAL A 213      33.540  10.016  39.723  1.00 28.21           H
ATOM   3410  N   TYR A 214      29.187  11.329  42.124  1.00 15.16           N
ATOM   3411  CA  TYR A 214      27.848  11.875  42.344  1.00 22.46           C
ATOM   3412  C   TYR A 214      27.944  13.208  43.055  1.00 18.12           C
ATOM   3413  O   TYR A 214      29.002  13.555  43.558  1.00 19.88           O
ATOM   3414  CB  TYR A 214      27.021  10.939  43.216  1.00 20.42           C
ATOM   3415  CG  TYR A 214      26.917   9.527  42.697  1.00 17.39           C
ATOM   3416  CD1 TYR A 214      27.903   8.597  43.050  1.00 22.84           C
ATOM   3417  CD2 TYR A 214      25.834   9.133  41.898  1.00 21.02           C
ATOM   3418  CE1 TYR A 214      27.820   7.275  42.609  1.00 19.77           C
ATOM   3419  CE2 TYR A 214      25.750   7.815  41.430  1.00 23.17           C
ATOM   3420  CZ  TYR A 214      26.744   6.876  41.790  1.00 20.45           C
ATOM   3421  OH  TYR A 214      26.704   5.594  41.354  1.00 35.37           O
ATOM   3422  H   TYR A 214      29.813  11.306  42.916  1.00 18.19           H
ATOM   3423  HA  TYR A 214      27.328  12.017  41.400  1.00 26.95           H
ATOM   3424  HB2 TYR A 214      27.457  10.925  44.216  1.00 24.50           H
ATOM   3425  HB3 TYR A 214      26.017  11.357  43.286  1.00 24.50           H
ATOM   3426  HD1 TYR A 214      28.736   8.896  43.663  1.00 27.41           H
ATOM   3427  HD2 TYR A 214      25.076   9.857  41.639  1.00 25.23           H
ATOM   3428  HE1 TYR A 214      28.586   6.561  42.864  1.00 23.73           H
ATOM   3429  HE2 TYR A 214      24.919   7.550  40.796  1.00 27.80           H
ATOM   3430  HH  TYR A 214      26.047   5.438  40.667  1.00 42.45           H
ATOM   3431  N   THR A 215      26.825  13.925  43.093  1.00 18.99           N
ATOM   3432  CA  THR A 215      26.587  15.069  43.949  1.00 26.95           C
ATOM   3433  C   THR A 215      25.440  14.782  44.908  1.00 19.84           C
ATOM   3434  O   THR A 215      24.399  14.243  44.533  1.00 21.97           O
ATOM   3435  CB  THR A 215      26.312  16.322  43.101  1.00 29.98           C
ATOM   3436  OG1 THR A 215      27.517  16.744  42.522  1.00 25.84           O
ATOM   3437  CG2 THR A 215      25.822  17.526  43.904  1.00 21.16           C
ATOM   3438  H   THR A 215      26.017  13.552  42.615  1.00 22.79           H
ATOM   3439  HA  THR A 215      27.491  15.248  44.524  1.00 32.34           H
ATOM   3440  HB  THR A 215      25.587  16.082  42.321  1.00 35.97           H
ATOM   3441  HG1 THR A 215      27.864  16.023  41.986  1.00 31.00           H
ATOM   3442 HG21 THR A 215      25.666  18.362  43.225  1.00 25.40           H
ATOM   3443 HG22 THR A 215      24.876  17.300  44.390  1.00 25.40           H
ATOM   3444 HG23 THR A 215      26.574  17.810  44.642  1.00 25.40           H
ATOM   3445  N   SER A 216      25.625  15.204  46.157  1.00 26.40           N
ATOM   3446  CA  SER A 216      24.614  15.117  47.190  1.00 24.74           C
ATOM   3447  C   SER A 216      24.977  16.121  48.257  1.00 22.22           C
ATOM   3448  O   SER A 216      26.132  16.178  48.664  1.00 27.23           O
ATOM   3449  CB  SER A 216      24.612  13.695  47.754  1.00 27.07           C
ATOM   3450  OG  SER A 216      23.482  13.512  48.577  1.00 23.94           O
ATOM   3451  H   SER A 216      26.506  15.635  46.408  1.00 31.69           H
ATOM   3452  HA  SER A 216      23.636  15.355  46.769  1.00 29.69           H
ATOM   3453  HB2 SER A 216      24.573  12.979  46.934  1.00 32.48           H
ATOM   3454  HB3 SER A 216      25.526  13.528  48.326  1.00 32.48           H
ATOM   3455  HG  SER A 216      23.554  14.108  49.330  1.00 28.73           H
ATOM   3456  N   ASN A 217      23.990  16.893  48.723  1.00 26.24           N
ATOM   3457  CA  ASN A 217      24.142  17.855  49.813  1.00 21.83           C
ATOM   3458  C   ASN A 217      25.320  18.813  49.577  1.00 29.54           C
ATOM   3459  O   ASN A 217      26.109  19.064  50.488  1.00 28.89           O
ATOM   3460  CB  ASN A 217      24.232  17.125  51.170  1.00 26.04           C
ATOM   3461  CG  ASN A 217      23.052  16.184  51.381  1.00 27.68           C
ATOM   3462  OD1 ASN A 217      23.116  14.996  51.076  1.00 27.30           O
ATOM   3463  ND2 ASN A 217      21.936  16.717  51.855  1.00 27.68           N
ATOM   3464  H   ASN A 217      23.060  16.768  48.347  1.00 31.49           H
ATOM   3465  HA  ASN A 217      23.239  18.466  49.827  1.00 26.19           H
ATOM   3466  HB2 ASN A 217      25.146  16.530  51.171  1.00 31.24           H
ATOM   3467  HB3 ASN A 217      24.265  17.860  51.976  1.00 31.24           H
ATOM   3468 HD21 ASN A 217      21.128  16.129  51.992  1.00 33.22           H
ATOM   3469 HD22 ASN A 217      21.902  17.700  52.074  1.00 33.22           H
ATOM   3470  N   ASN A 218      25.411  19.366  48.356  1.00 30.31           N
ATOM   3471  CA  ASN A 218      26.415  20.352  47.951  1.00 32.17           C
ATOM   3472  C   ASN A 218      27.846  19.819  48.061  1.00 23.61           C
ATOM   3473  O   ASN A 218      28.768  20.562  48.384  1.00 31.23           O
ATOM   3474  CB  ASN A 218      26.247  21.673  48.728  1.00 35.44           C
ATOM   3475  CG  ASN A 218      24.822  22.209  48.653  1.00 50.29           C
ATOM   3476  OD1 ASN A 218      24.280  22.416  47.569  1.00 50.81           O
ATOM   3477  ND2 ASN A 218      24.229  22.497  49.810  1.00 46.48           N
ATOM   3478  H   ASN A 218      24.725  19.109  47.661  1.00 36.38           H
ATOM   3479  HA  ASN A 218      26.247  20.569  46.896  1.00 38.61           H
ATOM   3480  HB2 ASN A 218      26.563  21.546  49.764  1.00 42.53           H
ATOM   3481  HB3 ASN A 218      26.895  22.398  48.232  1.00 42.53           H
ATOM   3482 HD21 ASN A 218      23.321  22.936  49.809  1.00 55.78           H
ATOM   3483 HD22 ASN A 218      24.723  22.343  50.677  1.00 55.78           H
ATOM   3484  N   THR A 219      28.053  18.547  47.732  1.00 26.93           N
ATOM   3485  CA  THR A 219      29.386  17.987  47.615  1.00 25.24           C
ATOM   3486  C   THR A 219      29.378  16.824  46.650  1.00 27.91           C
ATOM   3487  O   THR A 219      28.394  16.089  46.567  1.00 22.24           O
ATOM   3488  CB  THR A 219      29.951  17.571  48.977  1.00 25.09           C
ATOM   3489  OG1 THR A 219      31.273  17.114  48.780  1.00 29.07           O
ATOM   3490  CG2 THR A 219      29.147  16.479  49.693  1.00 22.42           C
ATOM   3491  H   THR A 219      27.280  17.967  47.439  1.00 32.31           H
ATOM   3492  HA  THR A 219      30.063  18.727  47.185  1.00 30.29           H
ATOM   3493  HB  THR A 219      29.974  18.451  49.623  1.00 30.11           H
ATOM   3494  HG1 THR A 219      31.770  17.302  49.582  1.00 34.89           H
ATOM   3495 HG21 THR A 219      29.624  16.242  50.642  1.00 26.90           H
ATOM   3496 HG22 THR A 219      28.141  16.841  49.893  1.00 26.90           H
ATOM   3497 HG23 THR A 219      29.113  15.570  49.091  1.00 26.90           H
ATOM   3498  N   THR A 220      30.497  16.659  45.946  1.00 21.92           N
ATOM   3499  CA  THR A 220      30.741  15.438  45.220  1.00 27.51           C
ATOM   3500  C   THR A 220      31.275  14.373  46.170  1.00 26.14           C
ATOM   3501  O   THR A 220      31.814  14.654  47.240  1.00 22.08           O
ATOM   3502  CB  THR A 220      31.688  15.647  44.035  1.00 22.49           C
ATOM   3503  OG1 THR A 220      32.912  16.170  44.470  1.00 24.52           O
ATOM   3504  CG2 THR A 220      31.085  16.597  43.017  1.00 26.86           C
ATOM   3505  H   THR A 220      31.282  17.271  46.107  1.00 26.30           H
ATOM   3506  HA  THR A 220      29.786  15.127  44.840  1.00 33.02           H
ATOM   3507  HB  THR A 220      31.867  14.688  43.545  1.00 26.99           H
ATOM   3508  HG1 THR A 220      33.518  16.157  43.720  1.00 29.43           H
ATOM   3509 HG21 THR A 220      31.799  16.770  42.211  1.00 32.23           H
ATOM   3510 HG22 THR A 220      30.162  16.186  42.616  1.00 32.23           H
ATOM   3511 HG23 THR A 220      30.872  17.538  43.511  1.00 32.23           H
ATOM   3512  N   LEU A 221      31.095  13.131  45.748  1.00 20.63           N
ATOM   3513  CA  LEU A 221      31.539  11.954  46.450  1.00 22.82           C
ATOM   3514  C   LEU A 221      31.580  10.800  45.470  1.00 19.04           C
ATOM   3515  O   LEU A 221      30.902  10.811  44.448  1.00 22.40           O
ATOM   3516  CB  LEU A 221      30.627  11.620  47.658  1.00 26.01           C
ATOM   3517  CG  LEU A 221      29.172  11.187  47.344  1.00 22.48           C
ATOM   3518  CD1 LEU A 221      28.514  10.648  48.619  1.00 25.24           C
ATOM   3519  CD2 LEU A 221      28.285  12.339  46.835  1.00 23.85           C
ATOM   3520  H   LEU A 221      30.630  12.975  44.863  1.00 24.76           H
ATOM   3521  HA  LEU A 221      32.550  12.140  46.796  1.00 27.39           H
ATOM   3522  HB2 LEU A 221      31.110  10.801  48.194  1.00 31.21           H
ATOM   3523  HB3 LEU A 221      30.608  12.471  48.340  1.00 31.21           H
ATOM   3524  HG  LEU A 221      29.178  10.394  46.596  1.00 26.98           H
ATOM   3525 HD11 LEU A 221      27.500  10.316  48.399  1.00 30.29           H
ATOM   3526 HD12 LEU A 221      29.081   9.797  48.996  1.00 30.29           H
ATOM   3527 HD13 LEU A 221      28.486  11.428  49.380  1.00 30.29           H
ATOM   3528 HD21 LEU A 221      27.256  12.003  46.720  1.00 28.61           H
ATOM   3529 HD22 LEU A 221      28.319  13.184  47.524  1.00 28.61           H
ATOM   3530 HD23 LEU A 221      28.621  12.661  45.858  1.00 28.61           H
ATOM   3531  N   ASP A 222      32.342   9.782  45.836  1.00 16.06           N
ATOM   3532  CA  ASP A 222      32.354   8.506  45.165  1.00 20.34           C
ATOM   3533  C   ASP A 222      32.671   7.410  46.189  1.00 21.67           C
ATOM   3534  O   ASP A 222      32.915   7.696  47.365  1.00 22.14           O
ATOM   3535  CB  ASP A 222      33.349   8.565  44.005  1.00 18.25           C
ATOM   3536  CG  ASP A 222      34.824   8.729  44.370  1.00 22.39           C
ATOM   3537  OD1 ASP A 222      35.193   8.545  45.546  1.00 26.22           O
ATOM   3538  OD2 ASP A 222      35.600   9.055  43.445  1.00 33.75           O1-
ATOM   3539  H   ASP A 222      32.861   9.838  46.700  1.00 19.27           H
ATOM   3540  HA  ASP A 222      31.364   8.300  44.758  1.00 24.41           H
ATOM   3541  HB2 ASP A 222      33.207   7.670  43.410  1.00 21.90           H
ATOM   3542  HB3 ASP A 222      33.088   9.368  43.316  1.00 21.90           H
ATOM   3543  N   PHE A 223      32.623   6.161  45.728  1.00 19.87           N
ATOM   3544  CA  PHE A 223      32.745   4.960  46.534  1.00 26.53           C
ATOM   3545  C   PHE A 223      33.847   4.085  45.945  1.00 22.27           C
ATOM   3546  O   PHE A 223      33.759   3.659  44.800  1.00 22.26           O
ATOM   3547  CB  PHE A 223      31.400   4.209  46.543  1.00 18.70           C
ATOM   3548  CG  PHE A 223      30.216   5.082  46.894  1.00 19.27           C
ATOM   3549  CD1 PHE A 223      29.938   5.363  48.236  1.00 20.44           C
ATOM   3550  CD2 PHE A 223      29.427   5.652  45.881  1.00 21.48           C
ATOM   3551  CE1 PHE A 223      28.886   6.228  48.577  1.00 22.29           C
ATOM   3552  CE2 PHE A 223      28.370   6.509  46.215  1.00 23.92           C
ATOM   3553  CZ  PHE A 223      28.096   6.795  47.563  1.00 22.84           C
ATOM   3554  H   PHE A 223      32.412   6.024  44.748  1.00 23.84           H
ATOM   3555  HA  PHE A 223      33.006   5.226  47.558  1.00 31.84           H
ATOM   3556  HB2 PHE A 223      31.226   3.750  45.571  1.00 22.44           H
ATOM   3557  HB3 PHE A 223      31.468   3.409  47.274  1.00 22.44           H
ATOM   3558  HD1 PHE A 223      30.551   4.912  48.998  1.00 24.53           H
ATOM   3559  HD2 PHE A 223      29.636   5.433  44.848  1.00 25.77           H
ATOM   3560  HE1 PHE A 223      28.679   6.448  49.614  1.00 26.74           H
ATOM   3561  HE2 PHE A 223      27.767   6.941  45.433  1.00 28.70           H
ATOM   3562  HZ  PHE A 223      27.280   7.453  47.821  1.00 27.41           H
ATOM   3563  N   ILE A 224      34.855   3.762  46.751  1.00 23.01           N
ATOM   3564  CA  ILE A 224      35.947   2.893  46.365  1.00 20.22           C
ATOM   3565  C   ILE A 224      35.956   1.662  47.265  1.00 27.67           C
ATOM   3566  O   ILE A 224      35.389   1.664  48.354  1.00 28.60           O
ATOM   3567  CB  ILE A 224      37.289   3.660  46.327  1.00 17.93           C
ATOM   3568  CG1 ILE A 224      37.784   4.026  47.735  1.00 17.65           C
ATOM   3569  CG2 ILE A 224      37.182   4.913  45.438  1.00 25.42           C
ATOM   3570  CD1 ILE A 224      39.210   4.572  47.765  1.00 24.74           C
ATOM   3571  H   ILE A 224      34.848   4.096  47.704  1.00 27.62           H
ATOM   3572  HA  ILE A 224      35.772   2.531  45.355  1.00 24.27           H
ATOM   3573  HB  ILE A 224      38.031   3.002  45.873  1.00 21.52           H
ATOM   3574 HG12 ILE A 224      37.111   4.758  48.180  1.00 21.18           H
ATOM   3575 HG13 ILE A 224      37.785   3.127  48.351  1.00 21.18           H
ATOM   3576 HG21 ILE A 224      38.163   5.351  45.277  1.00 30.50           H
ATOM   3577 HG22 ILE A 224      36.781   4.632  44.467  1.00 30.50           H
ATOM   3578 HG23 ILE A 224      36.525   5.656  45.894  1.00 30.50           H
ATOM   3579 HD11 ILE A 224      39.472   4.828  48.789  1.00 29.68           H
ATOM   3580 HD12 ILE A 224      39.891   3.808  47.400  1.00 29.68           H
ATOM   3581 HD13 ILE A 224      39.300   5.474  47.164  1.00 29.68           H
ATOM   3582  N   ILE A 225      36.596   0.598  46.785  1.00 26.01           N
ATOM   3583  CA  ILE A 225      36.697  -0.669  47.485  1.00 32.52           C
ATOM   3584  C   ILE A 225      38.172  -1.023  47.573  1.00 26.98           C
ATOM   3585  O   ILE A 225      38.804  -1.237  46.545  1.00 27.20           O
ATOM   3586  CB  ILE A 225      35.885  -1.769  46.769  1.00 26.39           C
ATOM   3587  CG1 ILE A 225      34.409  -1.345  46.606  1.00 31.39           C
ATOM   3588  CG2 ILE A 225      36.037  -3.075  47.569  1.00 24.65           C
ATOM   3589  CD1 ILE A 225      33.564  -2.365  45.838  1.00 26.73           C
ATOM   3590  H   ILE A 225      37.031   0.665  45.874  1.00 31.22           H
ATOM   3591  HA  ILE A 225      36.295  -0.566  48.489  1.00 39.02           H
ATOM   3592  HB  ILE A 225      36.312  -1.926  45.780  1.00 31.66           H
ATOM   3593 HG12 ILE A 225      33.977  -1.184  47.593  1.00 37.66           H
ATOM   3594 HG13 ILE A 225      34.349  -0.406  46.056  1.00 37.66           H
ATOM   3595 HG21 ILE A 225      35.501  -3.885  47.083  1.00 29.57           H
ATOM   3596 HG22 ILE A 225      37.083  -3.379  47.621  1.00 29.57           H
ATOM   3597 HG23 ILE A 225      35.655  -2.937  48.581  1.00 29.57           H
ATOM   3598 HD11 ILE A 225      32.550  -1.982  45.735  1.00 32.08           H
ATOM   3599 HD12 ILE A 225      33.985  -2.539  44.849  1.00 32.08           H
ATOM   3600 HD13 ILE A 225      33.525  -3.304  46.377  1.00 32.08           H
ATOM   3601  N   TYR A 226      38.690  -1.144  48.794  1.00 29.27           N
ATOM   3602  CA  TYR A 226      39.977  -1.767  49.056  1.00 29.35           C
ATOM   3603  C   TYR A 226      39.798  -3.258  49.328  1.00 31.23           C
ATOM   3604  O   TYR A 226      38.762  -3.669  49.842  1.00 37.38           O
ATOM   3605  CB  TYR A 226      40.640  -1.123  50.266  1.00 33.90           C
ATOM   3606  CG  TYR A 226      40.966   0.347  50.144  1.00 30.38           C
ATOM   3607  CD1 TYR A 226      39.965   1.307  50.375  1.00 23.91           C
ATOM   3608  CD2 TYR A 226      42.291   0.755  49.897  1.00 29.93           C
ATOM   3609  CE1 TYR A 226      40.287   2.669  50.390  1.00 24.14           C
ATOM   3610  CE2 TYR A 226      42.620   2.119  49.916  1.00 26.97           C
ATOM   3611  CZ  TYR A 226      41.617   3.079  50.161  1.00 30.05           C
ATOM   3612  OH  TYR A 226      41.935   4.397  50.204  1.00 33.65           O
ATOM   3613  H   TYR A 226      38.090  -0.981  49.589  1.00 35.12           H
ATOM   3614  HA  TYR A 226      40.632  -1.627  48.204  1.00 35.22           H
ATOM   3615  HB2 TYR A 226      40.012  -1.286  51.134  1.00 40.68           H
ATOM   3616  HB3 TYR A 226      41.564  -1.662  50.441  1.00 40.68           H
ATOM   3617  HD1 TYR A 226      38.947   0.999  50.562  1.00 28.69           H
ATOM   3618  HD2 TYR A 226      43.069   0.023  49.735  1.00 35.92           H
ATOM   3619  HE1 TYR A 226      39.525   3.405  50.596  1.00 28.96           H
ATOM   3620  HE2 TYR A 226      43.641   2.432  49.757  1.00 32.37           H
ATOM   3621  HH  TYR A 226      42.881   4.544  50.253  1.00 40.39           H
ATOM   3622  N   LYS A 227      40.819  -4.060  49.008  1.00 43.01           N
ATOM   3623  CA  LYS A 227      40.873  -5.498  49.234  1.00 35.94           C
ATOM   3624  C   LYS A 227      42.234  -5.858  49.821  1.00 42.13           C
ATOM   3625  O   LYS A 227      43.245  -5.323  49.375  1.00 47.13           O
ATOM   3626  CB  LYS A 227      40.646  -6.209  47.896  1.00 31.92           C
ATOM   3627  CG  LYS A 227      40.308  -7.690  48.105  1.00 47.76           C
ATOM   3628  CD  LYS A 227      40.059  -8.413  46.779  1.00 58.12           C
ATOM   3629  CE  LYS A 227      39.776  -9.895  47.008  1.00 56.66           C
ATOM   3630  NZ  LYS A 227      39.666 -10.605  45.720  1.00 64.69           N1+
ATOM   3631  H   LYS A 227      41.642  -3.646  48.591  1.00 51.61           H
ATOM   3632  HA  LYS A 227      40.089  -5.786  49.933  1.00 43.12           H
ATOM   3633  HB2 LYS A 227      39.800  -5.735  47.400  1.00 38.31           H
ATOM   3634  HB3 LYS A 227      41.527  -6.103  47.261  1.00 38.31           H
ATOM   3635  HG2 LYS A 227      41.126  -8.182  48.628  1.00 57.31           H
ATOM   3636  HG3 LYS A 227      39.411  -7.769  48.717  1.00 57.31           H
ATOM   3637  HD2 LYS A 227      39.183  -7.994  46.298  1.00 69.75           H
ATOM   3638  HD3 LYS A 227      40.929  -8.292  46.130  1.00 69.75           H
ATOM   3639  HE2 LYS A 227      40.538 -10.345  47.645  1.00 67.99           H
ATOM   3640  HE3 LYS A 227      38.808  -9.955  47.511  1.00 67.99           H
ATOM   3641  HZ1 LYS A 227      39.810 -11.594  45.861  1.00 77.63           H
ATOM   3642  HZ2 LYS A 227      38.745 -10.443  45.321  1.00 77.63           H
ATOM   3643  HZ3 LYS A 227      40.359 -10.246  45.079  1.00 77.63           H
ATOM   3644  N   LYS A 228      42.239  -6.765  50.809  1.00 45.76           N
ATOM   3645  CA  LYS A 228      43.438  -7.332  51.435  1.00 49.79           C
ATOM   3646  C   LYS A 228      44.314  -8.025  50.375  1.00 49.67           C
ATOM   3647  O   LYS A 228      43.778  -8.727  49.517  1.00 48.94           O
ATOM   3648  CB  LYS A 228      42.980  -8.319  52.528  1.00 51.34           C
ATOM   3649  CG  LYS A 228      43.989  -8.418  53.677  1.00 53.55           C
ATOM   3650  CD  LYS A 228      43.539  -9.443  54.722  1.00 62.99           C
ATOM   3651  CE  LYS A 228      44.593  -9.587  55.822  1.00 74.45           C
ATOM   3652  NZ  LYS A 228      44.221 -10.664  56.761  1.00 70.26           N1+
ATOM   3653  H   LYS A 228      41.349  -7.127  51.121  1.00 54.92           H
ATOM   3654  HA  LYS A 228      43.979  -6.512  51.906  1.00 59.75           H
ATOM   3655  HB2 LYS A 228      42.048  -7.963  52.968  1.00 61.61           H
ATOM   3656  HB3 LYS A 228      42.800  -9.301  52.086  1.00 61.61           H
ATOM   3657  HG2 LYS A 228      44.941  -8.744  53.267  1.00 64.26           H
ATOM   3658  HG3 LYS A 228      44.110  -7.439  54.144  1.00 64.26           H
ATOM   3659  HD2 LYS A 228      42.600  -9.117  55.167  1.00 75.59           H
ATOM   3660  HD3 LYS A 228      43.390 -10.408  54.237  1.00 75.59           H
ATOM   3661  HE2 LYS A 228      45.582  -9.769  55.395  1.00 89.34           H
ATOM   3662  HE3 LYS A 228      44.621  -8.642  56.368  1.00 89.34           H
ATOM   3663  HZ1 LYS A 228      45.061 -11.090  57.126  1.00 84.32           H
ATOM   3664  HZ2 LYS A 228      43.671 -10.282  57.520  1.00 84.32           H
ATOM   3665  HZ3 LYS A 228      43.679 -11.359  56.268  1.00 84.32           H
ATOM   3666  N   THR A 229      45.633  -7.793  50.406  1.00 57.41           N
ATOM   3667  CA  THR A 229      46.571  -8.119  49.315  1.00 63.27           C
ATOM   3668  C   THR A 229      47.180  -9.524  49.402  1.00 70.23           C
ATOM   3669  O   THR A 229      46.901 -10.304  50.315  1.00 64.60           O
ATOM   3670  CB  THR A 229      47.712  -7.081  49.282  1.00 65.55           C
ATOM   3671  OG1 THR A 229      48.205  -6.846  50.576  1.00 64.02           O
ATOM   3672  CG2 THR A 229      47.258  -5.787  48.629  1.00 64.81           C
ATOM   3673  H   THR A 229      45.994  -7.186  51.130  1.00 68.89           H
ATOM   3674  HA  THR A 229      46.037  -8.045  48.367  1.00 75.93           H
ATOM   3675  HB  THR A 229      48.548  -7.446  48.685  1.00 78.65           H
ATOM   3676  HG1 THR A 229      48.994  -6.297  50.510  1.00 76.83           H
ATOM   3677 HG21 THR A 229      48.112  -5.112  48.571  1.00 77.77           H
ATOM   3678 HG22 THR A 229      46.900  -6.006  47.623  1.00 77.77           H
ATOM   3679 HG23 THR A 229      46.468  -5.318  49.211  1.00 77.77           H
ATOM   3680  N   ASN A 230      48.004  -9.806  48.374  1.00 81.42           N
ATOM   3681  CA  ASN A 230      48.912 -10.945  48.241  1.00 84.82           C
ATOM   3682  C   ASN A 230      49.898 -10.953  49.416  1.00 89.54           C
ATOM   3683  O   ASN A 230      50.446  -9.900  49.753  1.00 90.36           O
ATOM   3684  CB  ASN A 230      49.760 -10.838  46.940  1.00 85.21           C
ATOM   3685  CG  ASN A 230      49.100 -10.110  45.766  1.00 88.02           C
ATOM   3686  OD1 ASN A 230      49.277  -8.906  45.595  1.00 88.25           O
ATOM   3687  ND2 ASN A 230      48.321 -10.819  44.955  1.00 81.09           N
ATOM   3688  H   ASN A 230      48.159  -9.060  47.712  1.00 97.71           H
ATOM   3689  HA  ASN A 230      48.336 -11.870  48.224  1.00101.79           H
ATOM   3690  HB2 ASN A 230      50.669 -10.278  47.178  1.00102.25           H
ATOM   3691  HB3 ASN A 230      50.040 -11.845  46.629  1.00102.25           H
ATOM   3692 HD21 ASN A 230      47.892 -10.356  44.168  1.00 97.31           H
ATOM   3693 HD22 ASN A 230      48.170 -11.799  45.130  1.00 97.31           H
ATOM   3694  N   ASN A 231      50.177 -12.143  49.965  1.00 88.32           N
ATOM   3695  CA  ASN A 231      51.168 -12.344  51.027  1.00 89.67           C
ATOM   3696  C   ASN A 231      50.923 -11.412  52.242  1.00 89.19           C
ATOM   3697  O   ASN A 231      51.910 -10.878  52.791  1.00 91.00           O
ATOM   3698  CB  ASN A 231      52.598 -12.259  50.438  1.00 89.71           C
ATOM   3699  CG  ASN A 231      52.868 -13.270  49.319  1.00 88.46           C
ATOM   3700  OD1 ASN A 231      52.483 -14.435  49.391  1.00 87.79           O
ATOM   3701  ND2 ASN A 231      53.632 -12.863  48.307  1.00 87.81           N
ATOM   3702  H   ASN A 231      49.697 -12.962  49.626  1.00105.99           H
ATOM   3703  HA  ASN A 231      51.024 -13.360  51.392  1.00107.60           H
ATOM   3704  HB2 ASN A 231      53.283 -12.501  51.250  1.00107.65           H
ATOM   3705  HB3 ASN A 231      52.809 -11.246  50.091  1.00107.65           H
ATOM   3706 HD21 ASN A 231      53.887 -13.519  47.586  1.00105.38           H
ATOM   3707 HD22 ASN A 231      53.953 -11.907  48.275  1.00105.38           H
ATOM   3708  HC  ASN A 231      49.736 -11.267  52.625  1.00107.03           H
TER
ATOM   3709  N   MET B   1      15.952 -34.650  36.810  1.00 96.98           N
ATOM   3710  CA  MET B   1      15.529 -36.026  36.446  1.00 99.09           C
ATOM   3711  C   MET B   1      15.823 -36.313  34.948  1.00 98.66           C
ATOM   3712  O   MET B   1      15.097 -35.815  34.091  1.00 99.81           O
ATOM   3713  CB  MET B   1      14.032 -36.228  36.785  1.00 98.69           C
ATOM   3714  CG  MET B   1      13.598 -35.679  38.159  1.00102.42           C
ATOM   3715  SD  MET B   1      11.947 -36.208  38.702  1.00117.93           S
ATOM   3716  CE  MET B   1      12.288 -37.929  39.152  1.00 96.60           C
ATOM   3717  H1  MET B   1      15.777 -34.494  37.794  1.00116.37           H
ATOM   3718  H2  MET B   1      15.399 -33.983  36.287  1.00116.37           H
ATOM   3719  HA  MET B   1      16.117 -36.721  37.047  1.00118.91           H
ATOM   3720  HB2 MET B   1      13.838 -37.299  36.758  1.00118.43           H
ATOM   3721  HB3 MET B   1      13.400 -35.765  36.024  1.00118.43           H
ATOM   3722  HG2 MET B   1      13.600 -34.588  38.127  1.00122.90           H
ATOM   3723  HG3 MET B   1      14.317 -35.996  38.914  1.00122.90           H
ATOM   3724  HE1 MET B   1      12.640 -38.475  38.278  1.00115.92           H
ATOM   3725  HE2 MET B   1      13.046 -37.960  39.934  1.00115.92           H
ATOM   3726  HE3 MET B   1      11.372 -38.395  39.515  1.00115.92           H
ATOM   3727  N   MET B   2      16.910 -37.043  34.625  1.00 95.90           N
ATOM   3728  CA  MET B   2      17.532 -37.049  33.279  1.00100.69           C
ATOM   3729  C   MET B   2      17.218 -38.222  32.319  1.00 99.59           C
ATOM   3730  O   MET B   2      18.058 -39.106  32.244  1.00100.45           O
ATOM   3731  CB  MET B   2      19.059 -36.779  33.391  1.00 99.13           C
ATOM   3732  CG  MET B   2      19.447 -35.292  33.398  1.00 98.72           C
ATOM   3733  SD  MET B   2      18.919 -34.268  31.972  1.00107.42           S
ATOM   3734  CE  MET B   2      17.211 -33.704  32.364  1.00 98.29           C
ATOM   3735  H   MET B   2      17.476 -37.402  35.377  1.00115.08           H
ATOM   3736  HA  MET B   2      17.132 -36.206  32.767  1.00120.83           H
ATOM   3737  HB2 MET B   2      19.440 -37.241  34.305  1.00118.96           H
ATOM   3738  HB3 MET B   2      19.599 -37.240  32.565  1.00118.96           H
ATOM   3739  HG2 MET B   2      19.078 -34.840  34.316  1.00118.47           H
ATOM   3740  HG3 MET B   2      20.539 -35.254  33.422  1.00118.47           H
ATOM   3741  HE1 MET B   2      16.909 -32.962  31.625  1.00117.95           H
ATOM   3742  HE2 MET B   2      16.462 -34.492  32.300  1.00117.95           H
ATOM   3743  HE3 MET B   2      17.171 -33.283  33.365  1.00117.95           H
ATOM   3744  N   GLU B   3      16.130 -38.194  31.500  1.00 98.10           N
ATOM   3745  CA  GLU B   3      15.849 -39.230  30.459  1.00 99.70           C
ATOM   3746  C   GLU B   3      15.459 -38.832  28.973  1.00 98.56           C
ATOM   3747  O   GLU B   3      15.065 -39.726  28.226  1.00 98.43           O
ATOM   3748  CB  GLU B   3      14.866 -40.279  31.050  1.00 97.74           C
ATOM   3749  CG  GLU B   3      15.471 -41.170  32.159  1.00 99.37           C
ATOM   3750  CD  GLU B   3      14.531 -42.086  32.934  1.00100.52           C
ATOM   3751  OE1 GLU B   3      13.339 -42.169  32.566  1.00100.78           O
ATOM   3752  OE2 GLU B   3      15.048 -42.710  33.887  1.00 99.09           O1-
ATOM   3753  H   GLU B   3      15.397 -37.523  31.687  1.00117.72           H
ATOM   3754  HA  GLU B   3      16.787 -39.761  30.306  1.00119.65           H
ATOM   3755  HB2 GLU B   3      13.993 -39.757  31.439  1.00117.29           H
ATOM   3756  HB3 GLU B   3      14.535 -40.954  30.260  1.00117.29           H
ATOM   3757  HG2 GLU B   3      16.161 -41.862  31.714  1.00119.24           H
ATOM   3758  HG3 GLU B   3      16.082 -40.610  32.861  1.00119.24           H
ATOM   3759  N   GLN B   4      15.596 -37.591  28.451  1.00 98.68           N
ATOM   3760  CA  GLN B   4      15.427 -37.222  27.019  1.00 98.37           C
ATOM   3761  C   GLN B   4      16.762 -36.936  26.312  1.00 93.41           C
ATOM   3762  O   GLN B   4      17.211 -35.792  26.249  1.00 94.00           O
ATOM   3763  CB  GLN B   4      14.406 -36.085  26.804  1.00 95.59           C
ATOM   3764  CG  GLN B   4      14.437 -34.899  27.780  1.00 92.08           C
ATOM   3765  CD  GLN B   4      13.367 -33.851  27.435  1.00 96.91           C
ATOM   3766  OE1 GLN B   4      12.284 -34.177  26.959  1.00 96.00           O
ATOM   3767  NE2 GLN B   4      13.611 -32.577  27.721  1.00 95.90           N
ATOM   3768  H   GLN B   4      15.944 -36.859  29.040  1.00118.42           H
ATOM   3769  HA  GLN B   4      14.999 -38.082  26.504  1.00118.04           H
ATOM   3770  HB2 GLN B   4      14.553 -35.680  25.801  1.00114.71           H
ATOM   3771  HB3 GLN B   4      13.411 -36.526  26.828  1.00114.71           H
ATOM   3772  HG2 GLN B   4      14.195 -35.290  28.764  1.00110.50           H
ATOM   3773  HG3 GLN B   4      15.427 -34.457  27.839  1.00110.50           H
ATOM   3774 HE21 GLN B   4      14.521 -32.318  28.068  1.00115.07           H
ATOM   3775 HE22 GLN B   4      12.910 -31.883  27.504  1.00115.07           H
ATOM   3776  N   VAL B   5      17.359 -38.014  25.784  1.00 94.93           N
ATOM   3777  CA  VAL B   5      18.714 -38.165  25.236  1.00 94.87           C
ATOM   3778  C   VAL B   5      19.412 -36.897  24.708  1.00 98.97           C
ATOM   3779  O   VAL B   5      20.598 -36.737  24.983  1.00 96.96           O
ATOM   3780  CB  VAL B   5      18.691 -39.273  24.169  1.00 95.92           C
ATOM   3781  CG1 VAL B   5      19.887 -39.237  23.214  1.00100.15           C
ATOM   3782  CG2 VAL B   5      18.670 -40.658  24.837  1.00 93.20           C
ATOM   3783  H   VAL B   5      16.873 -38.887  25.928  1.00113.91           H
ATOM   3784  HA  VAL B   5      19.327 -38.554  26.047  1.00113.84           H
ATOM   3785  HB  VAL B   5      17.787 -39.174  23.567  1.00115.10           H
ATOM   3786 HG11 VAL B   5      19.709 -40.001  22.468  1.00120.18           H
ATOM   3787 HG12 VAL B   5      19.962 -38.291  22.679  1.00120.18           H
ATOM   3788 HG13 VAL B   5      20.815 -39.423  23.758  1.00120.18           H
ATOM   3789 HG21 VAL B   5      18.636 -41.435  24.073  1.00111.83           H
ATOM   3790 HG22 VAL B   5      19.570 -40.800  25.437  1.00111.83           H
ATOM   3791 HG23 VAL B   5      17.791 -40.760  25.474  1.00111.83           H
ATOM   3792  N   CYS B   6      18.760 -36.071  23.871  1.00101.62           N
ATOM   3793  CA  CYS B   6      19.377 -34.911  23.206  1.00 96.08           C
ATOM   3794  C   CYS B   6      20.115 -33.998  24.192  1.00 97.21           C
ATOM   3795  O   CYS B   6      21.298 -33.707  23.999  1.00 93.80           O
ATOM   3796  CB  CYS B   6      18.312 -34.119  22.416  1.00 92.57           C
ATOM   3797  SG  CYS B   6      16.906 -33.483  23.398  1.00 93.92           S
ATOM   3798  H   CYS B   6      17.797 -36.275  23.647  1.00121.95           H
ATOM   3799  HA  CYS B   6      20.118 -35.293  22.501  1.00115.29           H
ATOM   3800  HB2 CYS B   6      18.811 -33.283  21.907  1.00111.08           H
ATOM   3801  HB3 CYS B   6      17.878 -34.792  21.683  1.00111.08           H
ATOM   3802  HG  CYS B   6      16.209 -32.870  22.406  1.00112.70           H
ATOM   3803  N   ASP B   7      19.410 -33.590  25.252  1.00 97.92           N
ATOM   3804  CA  ASP B   7      19.913 -32.770  26.341  1.00 96.97           C
ATOM   3805  C   ASP B   7      20.887 -33.604  27.194  1.00 95.56           C
ATOM   3806  O   ASP B   7      21.949 -33.110  27.574  1.00 93.34           O
ATOM   3807  CB  ASP B   7      18.745 -32.232  27.190  1.00 91.69           C
ATOM   3808  CG  ASP B   7      17.506 -31.897  26.356  1.00 99.97           C
ATOM   3809  OD1 ASP B   7      17.622 -31.036  25.462  1.00101.13           O
ATOM   3810  OD2 ASP B   7      16.452 -32.510  26.643  1.00 99.92           O1-
ATOM   3811  H   ASP B   7      18.431 -33.848  25.293  1.00117.50           H
ATOM   3812  HA  ASP B   7      20.440 -31.924  25.909  1.00116.37           H
ATOM   3813  HB2 ASP B   7      18.484 -32.946  27.972  1.00110.03           H
ATOM   3814  HB3 ASP B   7      19.100 -31.295  27.624  1.00110.03           H
ATOM   3815  N   VAL B   8      20.506 -34.855  27.495  1.00 93.26           N
ATOM   3816  CA  VAL B   8      21.206 -35.792  28.376  1.00 94.24           C
ATOM   3817  C   VAL B   8      22.659 -36.015  27.942  1.00 94.22           C
ATOM   3818  O   VAL B   8      23.588 -35.730  28.696  1.00 94.75           O
ATOM   3819  CB  VAL B   8      20.465 -37.142  28.376  1.00 96.35           C
ATOM   3820  CG1 VAL B   8      21.049 -38.113  29.388  1.00 96.24           C
ATOM   3821  CG2 VAL B   8      18.994 -37.044  28.762  1.00 96.78           C
ATOM   3822  H   VAL B   8      19.608 -35.161  27.143  1.00111.91           H
ATOM   3823  HA  VAL B   8      21.183 -35.401  29.393  1.00113.08           H
ATOM   3824  HB  VAL B   8      20.541 -37.623  27.409  1.00115.63           H
ATOM   3825 HG11 VAL B   8      20.432 -38.998  29.352  1.00115.49           H
ATOM   3826 HG12 VAL B   8      22.076 -38.370  29.147  1.00115.49           H
ATOM   3827 HG13 VAL B   8      20.993 -37.708  30.394  1.00115.49           H
ATOM   3828 HG21 VAL B   8      18.503 -37.999  28.607  1.00116.14           H
ATOM   3829 HG22 VAL B   8      18.919 -36.801  29.815  1.00116.14           H
ATOM   3830 HG23 VAL B   8      18.477 -36.299  28.173  1.00116.14           H
ATOM   3831  N   PHE B   9      22.818 -36.574  26.738  1.00 95.13           N
ATOM   3832  CA  PHE B   9      24.055 -37.043  26.140  1.00 96.52           C
ATOM   3833  C   PHE B   9      24.805 -35.966  25.334  1.00 99.37           C
ATOM   3834  O   PHE B   9      25.864 -36.263  24.788  1.00 93.79           O
ATOM   3835  CB  PHE B   9      23.760 -38.301  25.298  1.00 94.40           C
ATOM   3836  CG  PHE B   9      23.922 -39.639  26.001  1.00 96.54           C
ATOM   3837  CD1 PHE B   9      25.212 -40.179  26.137  1.00 98.29           C
ATOM   3838  CD2 PHE B   9      22.816 -40.416  26.388  1.00 96.46           C
ATOM   3839  CE1 PHE B   9      25.415 -41.490  26.579  1.00 96.71           C
ATOM   3840  CE2 PHE B   9      23.019 -41.759  26.773  1.00 96.40           C
ATOM   3841  CZ  PHE B   9      24.306 -42.295  26.843  1.00 96.82           C
ATOM   3842  H   PHE B   9      21.980 -36.765  26.209  1.00114.15           H
ATOM   3843  HA  PHE B   9      24.709 -37.348  26.948  1.00115.83           H
ATOM   3844  HB2 PHE B   9      22.762 -38.235  24.871  1.00113.28           H
ATOM   3845  HB3 PHE B   9      24.445 -38.325  24.452  1.00113.28           H
ATOM   3846  HD1 PHE B   9      26.064 -39.602  25.862  1.00117.95           H
ATOM   3847  HD2 PHE B   9      21.821 -39.998  26.345  1.00115.75           H
ATOM   3848  HE1 PHE B   9      26.411 -41.889  26.670  1.00116.05           H
ATOM   3849  HE2 PHE B   9      22.201 -42.422  26.999  1.00115.67           H
ATOM   3850  HZ  PHE B   9      24.426 -43.332  27.099  1.00116.18           H
ATOM   3851  N   ASP B  10      24.278 -34.735  25.236  1.00 97.28           N
ATOM   3852  CA  ASP B  10      24.946 -33.593  24.601  1.00 88.59           C
ATOM   3853  C   ASP B  10      25.191 -33.766  23.096  1.00 84.98           C
ATOM   3854  O   ASP B  10      26.324 -33.645  22.617  1.00 82.41           O
ATOM   3855  CB  ASP B  10      26.250 -33.240  25.332  1.00 89.05           C
ATOM   3856  CG  ASP B  10      26.027 -32.838  26.771  1.00 94.73           C
ATOM   3857  OD1 ASP B  10      25.081 -32.060  27.030  1.00 91.20           O
ATOM   3858  OD2 ASP B  10      26.854 -33.303  27.581  1.00 97.10           O1-
ATOM   3859  H   ASP B  10      23.400 -34.552  25.704  1.00116.74           H
ATOM   3860  HA  ASP B  10      24.264 -32.750  24.704  1.00106.31           H
ATOM   3861  HB2 ASP B  10      26.968 -34.059  25.294  1.00106.87           H
ATOM   3862  HB3 ASP B  10      26.695 -32.386  24.822  1.00106.87           H
ATOM   3863  N   ILE B  11      24.114 -33.980  22.335  1.00 85.24           N
ATOM   3864  CA  ILE B  11      24.198 -34.084  20.883  1.00 84.99           C
ATOM   3865  C   ILE B  11      23.860 -32.711  20.297  1.00 82.34           C
ATOM   3866  O   ILE B  11      22.776 -32.187  20.521  1.00 82.07           O
ATOM   3867  CB  ILE B  11      23.302 -35.223  20.351  1.00 85.14           C
ATOM   3868  CG1 ILE B  11      23.632 -36.581  21.023  1.00 91.57           C
ATOM   3869  CG2 ILE B  11      23.455 -35.302  18.819  1.00 81.57           C
ATOM   3870  CD1 ILE B  11      22.701 -37.729  20.606  1.00 90.74           C
ATOM   3871  H   ILE B  11      23.201 -34.050  22.767  1.00102.29           H
ATOM   3872  HA  ILE B  11      25.216 -34.341  20.596  1.00101.99           H
ATOM   3873  HB  ILE B  11      22.275 -34.977  20.594  1.00102.17           H
ATOM   3874 HG12 ILE B  11      24.662 -36.859  20.795  1.00109.88           H
ATOM   3875 HG13 ILE B  11      23.538 -36.484  22.107  1.00109.88           H
ATOM   3876 HG21 ILE B  11      22.781 -36.047  18.400  1.00 97.89           H
ATOM   3877 HG22 ILE B  11      23.196 -34.350  18.357  1.00 97.89           H
ATOM   3878 HG23 ILE B  11      24.487 -35.553  18.569  1.00 97.89           H
ATOM   3879 HD11 ILE B  11      22.959 -38.624  21.173  1.00108.89           H
ATOM   3880 HD12 ILE B  11      21.666 -37.460  20.824  1.00108.89           H
ATOM   3881 HD13 ILE B  11      22.806 -37.956  19.545  1.00108.89           H
ATOM   3882  N   TYR B  12      24.803 -32.154  19.534  1.00 81.35           N
ATOM   3883  CA  TYR B  12      24.719 -30.931  18.750  1.00 73.23           C
ATOM   3884  C   TYR B  12      24.708 -31.262  17.253  1.00 72.77           C
ATOM   3885  O   TYR B  12      25.183 -32.318  16.868  1.00 71.46           O
ATOM   3886  CB  TYR B  12      25.815 -29.954  19.146  1.00 71.86           C
ATOM   3887  CG  TYR B  12      25.672 -29.519  20.591  1.00 76.45           C
ATOM   3888  CD1 TYR B  12      24.523 -28.826  21.001  1.00 74.81           C
ATOM   3889  CD2 TYR B  12      26.631 -29.883  21.544  1.00 77.83           C
ATOM   3890  CE1 TYR B  12      24.380 -28.383  22.328  1.00 74.74           C
ATOM   3891  CE2 TYR B  12      26.461 -29.517  22.893  1.00 76.52           C
ATOM   3892  CZ  TYR B  12      25.365 -28.719  23.282  1.00 75.67           C
ATOM   3893  OH  TYR B  12      25.248 -28.306  24.578  1.00 79.71           O
ATOM   3894  H   TYR B  12      25.625 -32.708  19.370  1.00 97.63           H
ATOM   3895  HA  TYR B  12      23.830 -30.407  19.021  1.00 87.88           H
ATOM   3896  HB2 TYR B  12      26.792 -30.397  18.969  1.00 86.24           H
ATOM   3897  HB3 TYR B  12      25.711 -29.067  18.522  1.00 86.24           H
ATOM   3898  HD1 TYR B  12      23.736 -28.669  20.287  1.00 89.77           H
ATOM   3899  HD2 TYR B  12      27.477 -30.466  21.228  1.00 93.39           H
ATOM   3900  HE1 TYR B  12      23.495 -27.842  22.628  1.00 89.68           H
ATOM   3901  HE2 TYR B  12      27.168 -29.841  23.635  1.00 91.82           H
ATOM   3902  HH  TYR B  12      25.938 -28.665  25.141  1.00 95.65           H
ATOM   3903  N   ALA B  13      24.149 -30.389  16.411  1.00 68.09           N
ATOM   3904  CA  ALA B  13      24.225 -30.451  14.953  1.00 63.17           C
ATOM   3905  C   ALA B  13      24.911 -29.178  14.484  1.00 57.43           C
ATOM   3906  O   ALA B  13      24.793 -28.130  15.111  1.00 61.40           O
ATOM   3907  CB  ALA B  13      22.831 -30.536  14.322  1.00 61.06           C
ATOM   3908  H   ALA B  13      23.776 -29.531  16.794  1.00 81.71           H
ATOM   3909  HA  ALA B  13      24.802 -31.316  14.624  1.00 75.81           H
ATOM   3910  HB1 ALA B  13      22.917 -30.540  13.234  1.00 73.27           H
ATOM   3911  HB2 ALA B  13      22.346 -31.461  14.618  1.00 73.27           H
ATOM   3912  HB3 ALA B  13      22.228 -29.683  14.632  1.00 73.27           H
ATOM   3913  N   ILE B  14      25.641 -29.271  13.385  1.00 56.65           N
ATOM   3914  CA  ILE B  14      26.384 -28.147  12.837  1.00 53.46           C
ATOM   3915  C   ILE B  14      26.301 -28.310  11.305  1.00 52.44           C
ATOM   3916  O   ILE B  14      26.547 -29.384  10.753  1.00 51.04           O
ATOM   3917  CB  ILE B  14      27.865 -28.072  13.301  1.00 48.75           C
ATOM   3918  CG1 ILE B  14      28.496 -26.778  12.750  1.00 45.36           C
ATOM   3919  CG2 ILE B  14      28.645 -29.307  12.857  1.00 60.54           C
ATOM   3920  CD1 ILE B  14      29.796 -26.428  13.468  1.00 47.93           C
ATOM   3921  H   ILE B  14      25.768 -30.172  12.971  1.00 67.98           H
ATOM   3922  HA  ILE B  14      25.880 -27.196  13.148  1.00 64.15           H
ATOM   3923  HB  ILE B  14      27.852 -28.038  14.420  1.00 58.50           H
ATOM   3924 HG12 ILE B  14      28.681 -26.878  11.655  1.00 54.44           H
ATOM   3925 HG13 ILE B  14      27.807 -25.923  12.845  1.00 54.44           H
ATOM   3926 HG21 ILE B  14      29.682 -29.267  13.205  1.00 72.65           H
ATOM   3927 HG22 ILE B  14      28.185 -30.231  13.225  1.00 72.65           H
ATOM   3928 HG23 ILE B  14      28.677 -29.383  11.757  1.00 72.65           H
ATOM   3929 HD11 ILE B  14      30.204 -25.478  13.096  1.00 57.51           H
ATOM   3930 HD12 ILE B  14      29.641 -26.336  14.542  1.00 57.51           H
ATOM   3931 HD13 ILE B  14      30.561 -27.199  13.305  1.00 57.51           H
ATOM   3932  N   CYS B  15      25.815 -27.213  10.628  1.00 48.44           N
ATOM   3933  CA  CYS B  15      25.694 -27.194   9.164  1.00 46.97           C
ATOM   3934  C   CYS B  15      26.047 -25.776   8.670  1.00 41.02           C
ATOM   3935  O   CYS B  15      26.169 -24.804   9.414  1.00 41.20           O
ATOM   3936  CB  CYS B  15      24.292 -27.599   8.719  1.00 54.34           C
ATOM   3937  SG  CYS B  15      23.111 -26.367   9.368  1.00 54.88           S
ATOM   3938  H   CYS B  15      25.645 -26.316  11.099  1.00 58.13           H
ATOM   3939  HA  CYS B  15      26.448 -27.929   8.713  1.00 56.36           H
ATOM   3940  HB2 CYS B  15      24.230 -27.653   7.610  1.00 65.21           H
ATOM   3941  HB3 CYS B  15      24.051 -28.614   9.104  1.00 65.21           H
ATOM   3942  HG  CYS B  15      21.963 -26.864   8.861  1.00 65.86           H
ATOM   3943  N   ALA B  16      26.145 -25.728   7.305  1.00 38.64           N
ATOM   3944  CA  ALA B  16      26.371 -24.480   6.549  1.00 46.90           C
ATOM   3945  C   ALA B  16      25.428 -24.694   5.362  1.00 40.48           C
ATOM   3946  O   ALA B  16      25.476 -25.711   4.706  1.00 50.26           O
ATOM   3947  CB  ALA B  16      27.815 -24.342   6.089  1.00 40.94           C
ATOM   3948  H   ALA B  16      26.268 -26.613   6.744  1.00 46.37           H
ATOM   3949  HA  ALA B  16      26.070 -23.584   7.172  1.00 56.28           H
ATOM   3950  HB1 ALA B  16      28.002 -23.440   5.507  1.00 49.13           H
ATOM   3951  HB2 ALA B  16      28.517 -24.301   6.945  1.00 49.13           H
ATOM   3952  HB3 ALA B  16      28.152 -25.212   5.507  1.00 49.13           H
ATOM   3953  N   CYS B  17      24.525 -23.725   5.142  1.00 39.56           N
ATOM   3954  CA  CYS B  17      23.607 -23.729   4.012  1.00 37.45           C
ATOM   3955  C   CYS B  17      23.656 -22.429   3.226  1.00 39.17           C
ATOM   3956  O   CYS B  17      23.720 -21.348   3.803  1.00 48.17           O
ATOM   3957  CB  CYS B  17      22.164 -23.985   4.447  1.00 40.99           C
ATOM   3958  SG  CYS B  17      22.034 -25.524   5.383  1.00 44.23           S
ATOM   3959  H   CYS B  17      24.483 -22.938   5.771  1.00 47.47           H
ATOM   3960  HA  CYS B  17      23.904 -24.529   3.349  1.00 44.94           H
ATOM   3961  HB2 CYS B  17      21.808 -23.157   5.058  1.00 49.19           H
ATOM   3962  HB3 CYS B  17      21.545 -24.068   3.554  1.00 49.19           H
ATOM   3963  HG  CYS B  17      21.474 -24.996   6.475  1.00 53.08           H
ATOM   3964  N   CYS B  18      23.540 -22.559   1.902  1.00 32.08           N
ATOM   3965  CA  CYS B  18      23.438 -21.461   0.962  1.00 37.97           C
ATOM   3966  C   CYS B  18      22.009 -21.299   0.450  1.00 37.66           C
ATOM   3967  O   CYS B  18      21.103 -22.039   0.828  1.00 43.19           O
ATOM   3968  CB  CYS B  18      24.429 -21.685  -0.191  1.00 47.76           C
ATOM   3969  SG  CYS B  18      24.030 -23.174  -1.184  1.00 38.07           S
ATOM   3970  H   CYS B  18      23.461 -23.494   1.523  1.00 38.50           H
ATOM   3971  HA  CYS B  18      23.713 -20.542   1.464  1.00 45.56           H
ATOM   3972  HB2 CYS B  18      24.450 -20.794  -0.824  1.00 57.31           H
ATOM   3973  HB3 CYS B  18      25.419 -21.821   0.241  1.00 57.31           H
ATOM   3974  HG  CYS B  18      23.047 -22.665  -1.969  1.00 45.68           H
ATOM   3975  N   LYS B  19      21.814 -20.312  -0.427  1.00 36.88           N
ATOM   3976  CA  LYS B  19      20.552 -20.098  -1.123  1.00 39.78           C
ATOM   3977  C   LYS B  19      20.511 -20.963  -2.377  1.00 42.06           C
ATOM   3978  O   LYS B  19      21.552 -21.295  -2.945  1.00 41.83           O
ATOM   3979  CB  LYS B  19      20.389 -18.609  -1.444  1.00 37.67           C
ATOM   3980  CG  LYS B  19      20.347 -17.793  -0.144  1.00 34.02           C
ATOM   3981  CD  LYS B  19      19.982 -16.328  -0.383  1.00 34.27           C
ATOM   3982  CE  LYS B  19      21.149 -15.615  -1.058  1.00 34.76           C
ATOM   3983  NZ  LYS B  19      20.859 -14.189  -1.227  1.00 37.02           N1+
ATOM   3984  H   LYS B  19      22.607 -19.753  -0.716  1.00 44.26           H
ATOM   3985  HA  LYS B  19      19.727 -20.395  -0.476  1.00 47.74           H
ATOM   3986  HB2 LYS B  19      21.221 -18.276  -2.065  1.00 45.21           H
ATOM   3987  HB3 LYS B  19      19.458 -18.462  -1.995  1.00 45.21           H
ATOM   3988  HG2 LYS B  19      19.615 -18.244   0.517  1.00 40.82           H
ATOM   3989  HG3 LYS B  19      21.314 -17.835   0.361  1.00 40.82           H
ATOM   3990  HD2 LYS B  19      19.103 -16.262  -1.026  1.00 41.12           H
ATOM   3991  HD3 LYS B  19      19.757 -15.859   0.573  1.00 41.12           H
ATOM   3992  HE2 LYS B  19      22.012 -15.712  -0.398  1.00 41.71           H
ATOM   3993  HE3 LYS B  19      21.389 -16.073  -2.020  1.00 41.71           H
ATOM   3994  HZ1 LYS B  19      21.507 -13.793  -1.894  1.00 44.42           H
ATOM   3995  HZ2 LYS B  19      19.910 -14.066  -1.555  1.00 44.42           H
ATOM   3996  HZ3 LYS B  19      20.968 -13.721  -0.335  1.00 44.42           H
ATOM   3997  N   VAL B  20      19.298 -21.347  -2.779  1.00 45.03           N
ATOM   3998  CA  VAL B  20      19.054 -22.257  -3.902  1.00 49.68           C
ATOM   3999  C   VAL B  20      18.644 -21.463  -5.139  1.00 51.54           C
ATOM   4000  O   VAL B  20      17.819 -20.553  -5.039  1.00 56.17           O
ATOM   4001  CB  VAL B  20      17.978 -23.284  -3.509  1.00 48.04           C
ATOM   4002  CG1 VAL B  20      17.665 -24.225  -4.682  1.00 54.78           C
ATOM   4003  CG2 VAL B  20      18.436 -24.103  -2.295  1.00 50.15           C
ATOM   4004  H   VAL B  20      18.495 -21.042  -2.248  1.00 54.04           H
ATOM   4005  HA  VAL B  20      19.963 -22.814  -4.135  1.00 59.62           H
ATOM   4006  HB  VAL B  20      17.066 -22.747  -3.245  1.00 57.65           H
ATOM   4007 HG11 VAL B  20      16.940 -24.979  -4.379  1.00 65.74           H
ATOM   4008 HG12 VAL B  20      17.222 -23.664  -5.504  1.00 65.74           H
ATOM   4009 HG13 VAL B  20      18.578 -24.713  -5.029  1.00 65.74           H
ATOM   4010 HG21 VAL B  20      17.669 -24.836  -2.049  1.00 60.18           H
ATOM   4011 HG22 VAL B  20      19.375 -24.609  -2.523  1.00 60.18           H
ATOM   4012 HG23 VAL B  20      18.579 -23.463  -1.425  1.00 60.18           H
ATOM   4013  N   GLU B  21      19.210 -21.821  -6.299  1.00 54.79           N
ATOM   4014  CA  GLU B  21      18.773 -21.266  -7.575  1.00 68.18           C
ATOM   4015  C   GLU B  21      17.594 -22.063  -8.122  1.00 70.31           C
ATOM   4016  O   GLU B  21      17.552 -23.290  -8.020  1.00 70.64           O
ATOM   4017  CB  GLU B  21      19.910 -21.169  -8.605  1.00 69.01           C
ATOM   4018  CG  GLU B  21      20.555 -22.490  -9.060  1.00 70.53           C
ATOM   4019  CD  GLU B  21      21.213 -22.348 -10.439  1.00 76.34           C
ATOM   4020  OE1 GLU B  21      21.928 -21.338 -10.636  1.00 70.33           O
ATOM   4021  OE2 GLU B  21      20.977 -23.238 -11.289  1.00 78.85           O1-
ATOM   4022  H   GLU B  21      19.839 -22.611  -6.324  1.00 65.75           H
ATOM   4023  HA  GLU B  21      18.438 -20.241  -7.409  1.00 81.81           H
ATOM   4024  HB2 GLU B  21      19.515 -20.645  -9.476  1.00 82.81           H
ATOM   4025  HB3 GLU B  21      20.697 -20.540  -8.199  1.00 82.81           H
ATOM   4026  HG2 GLU B  21      21.332 -22.715  -8.332  1.00 84.64           H
ATOM   4027  HG3 GLU B  21      19.846 -23.315  -9.074  1.00 84.64           H
ATOM   4028  N   SER B  22      16.641 -21.342  -8.712  1.00 77.34           N
ATOM   4029  CA  SER B  22      15.486 -21.928  -9.369  1.00 84.74           C
ATOM   4030  C   SER B  22      15.488 -21.491 -10.848  1.00 87.08           C
ATOM   4031  O   SER B  22      15.647 -20.306 -11.135  1.00 89.18           O
ATOM   4032  CB  SER B  22      14.225 -21.502  -8.608  1.00 81.23           C
ATOM   4033  OG  SER B  22      14.268 -21.716  -7.216  1.00 83.94           O
ATOM   4034  H   SER B  22      16.700 -20.334  -8.692  1.00 92.81           H
ATOM   4035  HA  SER B  22      15.531 -23.015  -9.335  1.00101.69           H
ATOM   4036  HB2 SER B  22      14.007 -20.452  -8.801  1.00 97.48           H
ATOM   4037  HB3 SER B  22      13.424 -22.145  -8.955  1.00 97.48           H
ATOM   4038  HG  SER B  22      13.367 -21.649  -6.886  1.00100.73           H
ATOM   4039  N   LYS B  23      15.351 -22.445 -11.789  1.00 90.68           N
ATOM   4040  CA  LYS B  23      15.492 -22.221 -13.242  1.00 93.39           C
ATOM   4041  C   LYS B  23      14.504 -21.219 -13.884  1.00 94.85           C
ATOM   4042  O   LYS B  23      14.922 -20.525 -14.809  1.00 93.80           O
ATOM   4043  CB  LYS B  23      15.469 -23.563 -14.008  1.00 92.76           C
ATOM   4044  CG  LYS B  23      16.756 -24.410 -13.919  1.00 93.10           C
ATOM   4045  CD  LYS B  23      17.937 -23.803 -14.699  1.00 96.77           C
ATOM   4046  CE  LYS B  23      19.210 -24.643 -14.536  1.00 95.12           C
ATOM   4047  NZ  LYS B  23      20.340 -24.050 -15.276  1.00 90.38           N1+
ATOM   4048  H   LYS B  23      15.313 -23.405 -11.480  1.00108.82           H
ATOM   4049  HA  LYS B  23      16.473 -21.772 -13.395  1.00112.07           H
ATOM   4050  HB2 LYS B  23      14.615 -24.156 -13.679  1.00111.31           H
ATOM   4051  HB3 LYS B  23      15.319 -23.341 -15.067  1.00111.31           H
ATOM   4052  HG2 LYS B  23      17.033 -24.563 -12.876  1.00111.72           H
ATOM   4053  HG3 LYS B  23      16.540 -25.387 -14.358  1.00111.72           H
ATOM   4054  HD2 LYS B  23      17.676 -23.746 -15.758  1.00116.13           H
ATOM   4055  HD3 LYS B  23      18.143 -22.798 -14.335  1.00116.13           H
ATOM   4056  HE2 LYS B  23      19.468 -24.701 -13.477  1.00114.15           H
ATOM   4057  HE3 LYS B  23      19.022 -25.653 -14.908  1.00114.15           H
ATOM   4058  HZ1 LYS B  23      21.164 -24.622 -15.148  1.00108.46           H
ATOM   4059  HZ2 LYS B  23      20.112 -23.992 -16.259  1.00108.46           H
ATOM   4060  HZ3 LYS B  23      20.525 -23.125 -14.914  1.00108.46           H
ATOM   4061  N   ASN B  24      13.231 -21.148 -13.447  1.00 95.31           N
ATOM   4062  CA  ASN B  24      12.238 -20.158 -13.924  1.00 97.76           C
ATOM   4063  C   ASN B  24      12.719 -18.719 -13.661  1.00 98.61           C
ATOM   4064  O   ASN B  24      12.629 -17.886 -14.558  1.00 99.35           O
ATOM   4065  CB  ASN B  24      10.847 -20.409 -13.281  1.00100.35           C
ATOM   4066  CG  ASN B  24       9.684 -19.492 -13.660  1.00 99.07           C
ATOM   4067  OD1 ASN B  24       9.774 -18.624 -14.514  1.00101.04           O
ATOM   4068  ND2 ASN B  24       8.556 -19.675 -12.976  1.00 95.63           N
ATOM   4069  H   ASN B  24      12.950 -21.768 -12.703  1.00114.37           H
ATOM   4070  HA  ASN B  24      12.134 -20.289 -15.000  1.00117.32           H
ATOM   4071  HB2 ASN B  24      10.551 -21.444 -13.452  1.00120.42           H
ATOM   4072  HB3 ASN B  24      10.912 -20.240 -12.222  1.00120.42           H
ATOM   4073 HD21 ASN B  24       7.779 -19.052 -13.141  1.00114.75           H
ATOM   4074 HD22 ASN B  24       8.500 -20.405 -12.284  1.00114.75           H
ATOM   4075  N   GLU B  25      13.230 -18.436 -12.453  1.00 95.30           N
ATOM   4076  CA  GLU B  25      13.771 -17.130 -12.092  1.00 98.52           C
ATOM   4077  C   GLU B  25      14.776 -17.320 -10.951  1.00 99.84           C
ATOM   4078  O   GLU B  25      14.420 -17.823  -9.882  1.00 96.52           O
ATOM   4079  CB  GLU B  25      12.629 -16.170 -11.704  1.00 98.82           C
ATOM   4080  CG  GLU B  25      13.048 -14.689 -11.687  1.00100.30           C
ATOM   4081  CD  GLU B  25      13.532 -14.102 -13.022  1.00 98.81           C
ATOM   4082  OE1 GLU B  25      13.360 -14.759 -14.072  1.00 95.83           O
ATOM   4083  OE2 GLU B  25      14.091 -12.985 -12.965  1.00101.12           O1-
ATOM   4084  H   GLU B  25      13.364 -19.181 -11.788  1.00114.36           H
ATOM   4085  HA  GLU B  25      14.315 -16.742 -12.953  1.00118.22           H
ATOM   4086  HB2 GLU B  25      11.772 -16.303 -12.364  1.00118.59           H
ATOM   4087  HB3 GLU B  25      12.300 -16.426 -10.694  1.00118.59           H
ATOM   4088  HG2 GLU B  25      12.173 -14.106 -11.397  1.00120.36           H
ATOM   4089  HG3 GLU B  25      13.779 -14.478 -10.906  1.00120.36           H
ATOM   4090  N   GLY B  26      16.045 -16.967 -11.210  1.00100.00           N
ATOM   4091  CA  GLY B  26      17.160 -17.377 -10.369  1.00 97.11           C
ATOM   4092  C   GLY B  26      17.223 -16.616  -9.053  1.00102.99           C
ATOM   4093  O   GLY B  26      17.625 -17.217  -8.054  1.00100.13           O
ATOM   4094  H   GLY B  26      16.263 -16.545 -12.101  1.00120.00           H
ATOM   4095  HA2 GLY B  26      17.039 -18.432 -10.123  1.00116.53           H
ATOM   4096  HA3 GLY B  26      18.102 -17.241 -10.900  1.00116.53           H
ATOM   4097  N   LYS B  27      16.950 -15.296  -9.062  1.00103.98           N
ATOM   4098  CA  LYS B  27      17.317 -14.431  -7.933  1.00 99.15           C
ATOM   4099  C   LYS B  27      16.240 -13.419  -7.561  1.00 98.11           C
ATOM   4100  O   LYS B  27      15.276 -13.173  -8.286  1.00 96.31           O
ATOM   4101  CB  LYS B  27      18.625 -13.660  -8.210  1.00 93.45           C
ATOM   4102  CG  LYS B  27      19.755 -14.424  -8.916  1.00 95.53           C
ATOM   4103  CD  LYS B  27      21.028 -14.388  -8.087  1.00 96.01           C
ATOM   4104  CE  LYS B  27      22.229 -14.787  -8.932  1.00 94.11           C
ATOM   4105  NZ  LYS B  27      23.386 -15.076  -8.070  1.00 90.43           N1+
ATOM   4106  H   LYS B  27      16.614 -14.861  -9.915  1.00124.77           H
ATOM   4107  HA  LYS B  27      17.474 -15.054  -7.050  1.00118.97           H
ATOM   4108  HB2 LYS B  27      18.400 -12.796  -8.834  1.00112.14           H
ATOM   4109  HB3 LYS B  27      18.982 -13.277  -7.252  1.00112.14           H
ATOM   4110  HG2 LYS B  27      19.510 -15.475  -9.021  1.00114.64           H
ATOM   4111  HG3 LYS B  27      19.920 -14.004  -9.908  1.00114.64           H
ATOM   4112  HD2 LYS B  27      21.188 -13.390  -7.672  1.00115.21           H
ATOM   4113  HD3 LYS B  27      20.901 -15.120  -7.289  1.00115.21           H
ATOM   4114  HE2 LYS B  27      21.970 -15.671  -9.515  1.00112.94           H
ATOM   4115  HE3 LYS B  27      22.464 -13.960  -9.605  1.00112.94           H
ATOM   4116  HZ1 LYS B  27      24.184 -15.338  -8.632  1.00108.51           H
ATOM   4117  HZ2 LYS B  27      23.609 -14.266  -7.509  1.00108.51           H
ATOM   4118  HZ3 LYS B  27      23.159 -15.834  -7.440  1.00108.51           H
ATOM   4119  N   LYS B  28      16.511 -12.821  -6.393  1.00 98.06           N
ATOM   4120  CA  LYS B  28      15.845 -11.666  -5.809  1.00 94.79           C
ATOM   4121  C   LYS B  28      14.435 -12.144  -5.442  1.00 93.73           C
ATOM   4122  O   LYS B  28      13.445 -11.626  -5.955  1.00 99.61           O
ATOM   4123  CB  LYS B  28      15.938 -10.421  -6.746  1.00 97.88           C
ATOM   4124  CG  LYS B  28      17.279 -10.236  -7.516  1.00 95.65           C
ATOM   4125  CD  LYS B  28      18.105  -8.993  -7.164  1.00 95.50           C
ATOM   4126  CE  LYS B  28      19.398  -8.994  -7.996  1.00 90.75           C
ATOM   4127  NZ  LYS B  28      20.278  -7.860  -7.656  1.00 88.59           N1+
ATOM   4128  H   LYS B  28      17.360 -13.115  -5.936  1.00117.67           H
ATOM   4129  HA  LYS B  28      16.363 -11.424  -4.882  1.00113.75           H
ATOM   4130  HB2 LYS B  28      15.160 -10.494  -7.508  1.00117.45           H
ATOM   4131  HB3 LYS B  28      15.720  -9.530  -6.156  1.00117.45           H
ATOM   4132  HG2 LYS B  28      17.940 -11.080  -7.357  1.00114.79           H
ATOM   4133  HG3 LYS B  28      17.054 -10.213  -8.584  1.00114.79           H
ATOM   4134  HD2 LYS B  28      17.526  -8.093  -7.374  1.00114.60           H
ATOM   4135  HD3 LYS B  28      18.362  -9.029  -6.106  1.00114.60           H
ATOM   4136  HE2 LYS B  28      19.937  -9.927  -7.820  1.00108.90           H
ATOM   4137  HE3 LYS B  28      19.138  -8.950  -9.056  1.00108.90           H
ATOM   4138  HZ1 LYS B  28      21.097  -7.875  -8.248  1.00106.31           H
ATOM   4139  HZ2 LYS B  28      19.779  -6.993  -7.804  1.00106.31           H
ATOM   4140  HZ3 LYS B  28      20.563  -7.925  -6.688  1.00106.31           H
ATOM   4141  N   ASN B  29      14.392 -13.165  -4.560  1.00 88.77           N
ATOM   4142  CA  ASN B  29      13.164 -13.816  -4.102  1.00 86.34           C
ATOM   4143  C   ASN B  29      12.192 -12.752  -3.600  1.00 83.66           C
ATOM   4144  O   ASN B  29      12.594 -11.771  -2.970  1.00 85.70           O
ATOM   4145  CB  ASN B  29      13.429 -14.824  -2.966  1.00 78.10           C
ATOM   4146  CG  ASN B  29      14.440 -15.921  -3.313  1.00 78.19           C
ATOM   4147  OD1 ASN B  29      14.431 -16.456  -4.414  1.00 86.48           O
ATOM   4148  ND2 ASN B  29      15.264 -16.340  -2.355  1.00 76.77           N
ATOM   4149  H   ASN B  29      15.262 -13.527  -4.207  1.00106.52           H
ATOM   4150  HA  ASN B  29      12.716 -14.362  -4.934  1.00103.61           H
ATOM   4151  HB2 ASN B  29      13.708 -14.296  -2.060  1.00 93.72           H
ATOM   4152  HB3 ASN B  29      12.477 -15.320  -2.772  1.00 93.72           H
ATOM   4153 HD21 ASN B  29      15.908 -17.093  -2.548  1.00 92.12           H
ATOM   4154 HD22 ASN B  29      15.232 -15.903  -1.447  1.00 92.12           H
ATOM   4155  N   GLU B  30      10.910 -12.954  -3.878  1.00 78.04           N
ATOM   4156  CA  GLU B  30       9.898 -12.015  -3.439  1.00 74.94           C
ATOM   4157  C   GLU B  30       9.711 -12.094  -1.921  1.00 73.00           C
ATOM   4158  O   GLU B  30       9.514 -11.061  -1.278  1.00 73.73           O
ATOM   4159  CB  GLU B  30       8.612 -12.270  -4.226  1.00 77.85           C
ATOM   4160  CG  GLU B  30       8.741 -11.740  -5.674  1.00 78.46           C
ATOM   4161  CD  GLU B  30       7.758 -10.625  -6.044  1.00 82.78           C
ATOM   4162  OE1 GLU B  30       6.634 -10.616  -5.494  1.00 85.09           O
ATOM   4163  OE2 GLU B  30       8.147  -9.795  -6.895  1.00 85.13           O1-
ATOM   4164  H   GLU B  30      10.615 -13.783  -4.372  1.00 93.65           H
ATOM   4165  HA  GLU B  30      10.248 -11.012  -3.680  1.00 89.93           H
ATOM   4166  HB2 GLU B  30       8.397 -13.340  -4.250  1.00 93.42           H
ATOM   4167  HB3 GLU B  30       7.798 -11.777  -3.695  1.00 93.42           H
ATOM   4168  HG2 GLU B  30       9.751 -11.385  -5.885  1.00 94.15           H
ATOM   4169  HG3 GLU B  30       8.586 -12.576  -6.356  1.00 94.15           H
ATOM   4170  N   VAL B  31       9.786 -13.313  -1.363  1.00 61.54           N
ATOM   4171  CA  VAL B  31       9.571 -13.576   0.054  1.00 63.66           C
ATOM   4172  C   VAL B  31      10.712 -14.449   0.566  1.00 58.33           C
ATOM   4173  O   VAL B  31      10.998 -15.514   0.018  1.00 58.73           O
ATOM   4174  CB  VAL B  31       8.185 -14.217   0.310  1.00 57.64           C
ATOM   4175  CG1 VAL B  31       7.914 -14.307   1.821  1.00 55.02           C
ATOM   4176  CG2 VAL B  31       7.052 -13.395  -0.323  1.00 65.46           C
ATOM   4177  H   VAL B  31       9.975 -14.110  -1.954  1.00 73.85           H
ATOM   4178  HA  VAL B  31       9.602 -12.631   0.598  1.00 76.39           H
ATOM   4179  HB  VAL B  31       8.169 -15.223  -0.112  1.00 69.17           H
ATOM   4180 HG11 VAL B  31       6.934 -14.750   1.997  1.00 66.03           H
ATOM   4181 HG12 VAL B  31       8.665 -14.929   2.308  1.00 66.03           H
ATOM   4182 HG13 VAL B  31       7.938 -13.310   2.263  1.00 66.03           H
ATOM   4183 HG21 VAL B  31       6.089 -13.851  -0.091  1.00 78.56           H
ATOM   4184 HG22 VAL B  31       7.071 -12.375   0.063  1.00 78.56           H
ATOM   4185 HG23 VAL B  31       7.158 -13.368  -1.407  1.00 78.56           H
ATOM   4186  N   PHE B  32      11.348 -13.972   1.637  1.00 50.16           N
ATOM   4187  CA  PHE B  32      12.406 -14.662   2.351  1.00 42.61           C
ATOM   4188  C   PHE B  32      11.926 -15.076   3.736  1.00 45.26           C
ATOM   4189  O   PHE B  32      10.963 -14.525   4.267  1.00 49.63           O
ATOM   4190  CB  PHE B  32      13.607 -13.729   2.492  1.00 40.79           C
ATOM   4191  CG  PHE B  32      14.207 -13.262   1.185  1.00 44.24           C
ATOM   4192  CD1 PHE B  32      15.066 -14.120   0.479  1.00 47.65           C
ATOM   4193  CD2 PHE B  32      13.964 -11.963   0.702  1.00 41.81           C
ATOM   4194  CE1 PHE B  32      15.737 -13.664  -0.665  1.00 46.18           C
ATOM   4195  CE2 PHE B  32      14.582 -11.530  -0.482  1.00 42.76           C
ATOM   4196  CZ  PHE B  32      15.472 -12.379  -1.160  1.00 41.84           C
ATOM   4197  H   PHE B  32      11.036 -13.090   2.021  1.00 60.20           H
ATOM   4198  HA  PHE B  32      12.718 -15.550   1.804  1.00 51.13           H
ATOM   4199  HB2 PHE B  32      13.306 -12.867   3.082  1.00 48.94           H
ATOM   4200  HB3 PHE B  32      14.379 -14.254   3.055  1.00 48.94           H
ATOM   4201  HD1 PHE B  32      15.222 -15.123   0.835  1.00 57.18           H
ATOM   4202  HD2 PHE B  32      13.314 -11.291   1.241  1.00 50.17           H
ATOM   4203  HE1 PHE B  32      16.433 -14.309  -1.180  1.00 55.41           H
ATOM   4204  HE2 PHE B  32      14.393 -10.535  -0.858  1.00 51.31           H
ATOM   4205  HZ  PHE B  32      15.953 -12.040  -2.063  1.00 50.21           H
ATOM   4206  N   ASN B  33      12.637 -16.050   4.308  1.00 41.22           N
ATOM   4207  CA  ASN B  33      12.435 -16.601   5.642  1.00 47.67           C
ATOM   4208  C   ASN B  33      13.677 -17.453   6.015  1.00 49.58           C
ATOM   4209  O   ASN B  33      14.629 -17.534   5.238  1.00 48.84           O
ATOM   4210  CB  ASN B  33      11.096 -17.360   5.695  1.00 46.96           C
ATOM   4211  CG  ASN B  33      11.088 -18.496   4.683  1.00 50.25           C
ATOM   4212  OD1 ASN B  33      11.892 -19.400   4.792  1.00 49.48           O
ATOM   4213  ND2 ASN B  33      10.202 -18.497   3.698  1.00 53.15           N
ATOM   4214  H   ASN B  33      13.412 -16.438   3.790  1.00 49.47           H
ATOM   4215  HA  ASN B  33      12.358 -15.784   6.348  1.00 57.21           H
ATOM   4216  HB2 ASN B  33      11.021 -17.781   6.698  1.00 56.36           H
ATOM   4217  HB3 ASN B  33      10.262 -16.681   5.519  1.00 56.36           H
ATOM   4218 HD21 ASN B  33      10.188 -19.287   3.070  1.00 63.78           H
ATOM   4219 HD22 ASN B  33       9.540 -17.745   3.602  1.00 63.78           H
ATOM   4220  N   ASN B  34      13.705 -18.071   7.202  1.00 53.19           N
ATOM   4221  CA  ASN B  34      14.806 -18.944   7.629  1.00 56.85           C
ATOM   4222  C   ASN B  34      15.114 -20.093   6.652  1.00 55.48           C
ATOM   4223  O   ASN B  34      16.284 -20.433   6.462  1.00 51.10           O
ATOM   4224  CB  ASN B  34      14.519 -19.497   9.035  1.00 48.83           C
ATOM   4225  CG  ASN B  34      14.515 -18.426  10.127  1.00 52.81           C
ATOM   4226  OD1 ASN B  34      15.334 -17.515  10.126  1.00 51.12           O
ATOM   4227  ND2 ASN B  34      13.641 -18.553  11.120  1.00 62.10           N
ATOM   4228  H   ASN B  34      12.931 -17.949   7.838  1.00 63.83           H
ATOM   4229  HA  ASN B  34      15.699 -18.328   7.674  1.00 68.22           H
ATOM   4230  HB2 ASN B  34      13.571 -20.037   9.034  1.00 58.60           H
ATOM   4231  HB3 ASN B  34      15.323 -20.194   9.260  1.00 58.60           H
ATOM   4232 HD21 ASN B  34      13.655 -17.890  11.885  1.00 74.52           H
ATOM   4233 HD22 ASN B  34      12.963 -19.301  11.110  1.00 74.52           H
ATOM   4234  N   TYR B  35      14.080 -20.678   6.033  1.00 55.16           N
ATOM   4235  CA  TYR B  35      14.206 -21.749   5.045  1.00 57.54           C
ATOM   4236  C   TYR B  35      14.887 -21.310   3.736  1.00 56.12           C
ATOM   4237  O   TYR B  35      15.267 -22.175   2.953  1.00 54.17           O
ATOM   4238  CB  TYR B  35      12.819 -22.321   4.713  1.00 53.04           C
ATOM   4239  CG  TYR B  35      12.858 -23.634   3.968  1.00 54.15           C
ATOM   4240  CD1 TYR B  35      13.562 -24.726   4.514  1.00 59.04           C
ATOM   4241  CD2 TYR B  35      12.198 -23.760   2.728  1.00 60.60           C
ATOM   4242  CE1 TYR B  35      13.555 -25.966   3.855  1.00 58.65           C
ATOM   4243  CE2 TYR B  35      12.168 -25.003   2.076  1.00 59.85           C
ATOM   4244  CZ  TYR B  35      12.804 -26.117   2.665  1.00 59.52           C
ATOM   4245  OH  TYR B  35      12.715 -27.326   2.060  1.00 61.40           O
ATOM   4246  H   TYR B  35      13.146 -20.338   6.217  1.00 66.19           H
ATOM   4247  HA  TYR B  35      14.803 -22.536   5.503  1.00 69.05           H
ATOM   4248  HB2 TYR B  35      12.248 -22.462   5.632  1.00 63.64           H
ATOM   4249  HB3 TYR B  35      12.284 -21.618   4.079  1.00 63.64           H
ATOM   4250  HD1 TYR B  35      14.078 -24.623   5.458  1.00 70.85           H
ATOM   4251  HD2 TYR B  35      11.684 -22.918   2.285  1.00 72.72           H
ATOM   4252  HE1 TYR B  35      14.079 -26.809   4.280  1.00 70.38           H
ATOM   4253  HE2 TYR B  35      11.645 -25.113   1.138  1.00 71.82           H
ATOM   4254  HH  TYR B  35      12.349 -27.283   1.176  1.00 73.68           H
ATOM   4255  N   THR B  36      15.030 -20.002   3.455  1.00 54.01           N
ATOM   4256  CA  THR B  36      15.792 -19.502   2.303  1.00 41.54           C
ATOM   4257  C   THR B  36      17.175 -20.159   2.193  1.00 36.64           C
ATOM   4258  O   THR B  36      17.636 -20.450   1.087  1.00 44.43           O
ATOM   4259  CB  THR B  36      15.927 -17.969   2.409  1.00 44.25           C
ATOM   4260  OG1 THR B  36      14.676 -17.370   2.204  1.00 42.88           O
ATOM   4261  CG2 THR B  36      16.896 -17.359   1.393  1.00 38.61           C
ATOM   4262  H   THR B  36      14.650 -19.320   4.098  1.00 64.81           H
ATOM   4263  HA  THR B  36      15.210 -19.733   1.411  1.00 49.84           H
ATOM   4264  HB  THR B  36      16.292 -17.707   3.403  1.00 53.11           H
ATOM   4265  HG1 THR B  36      14.777 -16.425   2.369  1.00 51.46           H
ATOM   4266 HG21 THR B  36      16.934 -16.277   1.501  1.00 46.33           H
ATOM   4267 HG22 THR B  36      17.892 -17.731   1.593  1.00 46.33           H
ATOM   4268 HG23 THR B  36      16.581 -17.617   0.379  1.00 46.33           H
ATOM   4269  N   PHE B  37      17.834 -20.340   3.344  1.00 35.48           N
ATOM   4270  CA  PHE B  37      19.136 -20.958   3.471  1.00 43.84           C
ATOM   4271  C   PHE B  37      18.915 -22.454   3.689  1.00 48.30           C
ATOM   4272  O   PHE B  37      18.576 -22.866   4.792  1.00 41.51           O
ATOM   4273  CB  PHE B  37      19.871 -20.305   4.648  1.00 40.00           C
ATOM   4274  CG  PHE B  37      20.072 -18.814   4.473  1.00 35.03           C
ATOM   4275  CD1 PHE B  37      21.128 -18.347   3.673  1.00 34.78           C
ATOM   4276  CD2 PHE B  37      19.176 -17.896   5.059  1.00 29.55           C
ATOM   4277  CE1 PHE B  37      21.263 -16.972   3.434  1.00 36.16           C
ATOM   4278  CE2 PHE B  37      19.322 -16.520   4.821  1.00 35.97           C
ATOM   4279  CZ  PHE B  37      20.361 -16.058   4.000  1.00 32.13           C
ATOM   4280  H   PHE B  37      17.367 -20.095   4.206  1.00 42.57           H
ATOM   4281  HA  PHE B  37      19.708 -20.789   2.560  1.00 52.60           H
ATOM   4282  HB2 PHE B  37      19.305 -20.480   5.565  1.00 48.00           H
ATOM   4283  HB3 PHE B  37      20.847 -20.784   4.746  1.00 48.00           H
ATOM   4284  HD1 PHE B  37      21.822 -19.044   3.224  1.00 41.73           H
ATOM   4285  HD2 PHE B  37      18.362 -18.246   5.676  1.00 35.46           H
ATOM   4286  HE1 PHE B  37      22.062 -16.619   2.814  1.00 43.40           H
ATOM   4287  HE2 PHE B  37      18.630 -15.819   5.262  1.00 43.16           H
ATOM   4288  HZ  PHE B  37      20.479 -15.001   3.818  1.00 38.55           H
ATOM   4289  N   ARG B  38      19.060 -23.269   2.641  1.00 42.83           N
ATOM   4290  CA  ARG B  38      18.913 -24.721   2.758  1.00 44.56           C
ATOM   4291  C   ARG B  38      19.829 -25.523   1.841  1.00 48.99           C
ATOM   4292  O   ARG B  38      19.881 -26.731   2.016  1.00 54.44           O
ATOM   4293  CB  ARG B  38      17.447 -25.135   2.571  1.00 38.70           C
ATOM   4294  CG  ARG B  38      16.890 -24.553   1.271  1.00 46.76           C
ATOM   4295  CD  ARG B  38      15.585 -25.227   0.872  1.00 41.12           C
ATOM   4296  NE  ARG B  38      15.141 -24.796  -0.459  1.00 46.26           N
ATOM   4297  CZ  ARG B  38      14.727 -23.564  -0.783  1.00 51.75           C
ATOM   4298  NH1 ARG B  38      14.623 -22.591   0.121  1.00 54.92           N
ATOM   4299  NH2 ARG B  38      14.414 -23.292  -2.047  1.00 54.30           N1+
ATOM   4300  H   ARG B  38      19.166 -22.866   1.720  1.00 51.40           H
ATOM   4301  HA  ARG B  38      19.202 -25.019   3.768  1.00 53.47           H
ATOM   4302  HB2 ARG B  38      17.364 -26.221   2.569  1.00 46.44           H
ATOM   4303  HB3 ARG B  38      16.860 -24.760   3.410  1.00 46.44           H
ATOM   4304  HG2 ARG B  38      16.734 -23.487   1.406  1.00 56.11           H
ATOM   4305  HG3 ARG B  38      17.602 -24.688   0.461  1.00 56.11           H
ATOM   4306  HD2 ARG B  38      15.742 -26.308   0.853  1.00 49.34           H
ATOM   4307  HD3 ARG B  38      14.822 -24.992   1.607  1.00 49.34           H
ATOM   4308  HE  ARG B  38      15.218 -25.483  -1.195  1.00 55.51           H
ATOM   4309 HH11 ARG B  38      14.864 -22.782   1.087  1.00 65.91           H
ATOM   4310 HH12 ARG B  38      14.321 -21.669  -0.147  1.00 65.91           H
ATOM   4311 HH21 ARG B  38      14.479 -24.014  -2.748  1.00 65.15           H
ATOM   4312 HH22 ARG B  38      14.108 -22.366  -2.300  1.00 65.15           H
ATOM   4313  N   GLY B  39      20.524 -24.906   0.880  1.00 40.05           N
ATOM   4314  CA  GLY B  39      21.434 -25.606  -0.013  1.00 44.20           C
ATOM   4315  C   GLY B  39      22.565 -26.248   0.784  1.00 46.94           C
ATOM   4316  O   GLY B  39      23.357 -25.524   1.374  1.00 46.89           O
ATOM   4317  H   GLY B  39      20.482 -23.900   0.813  1.00 48.06           H
ATOM   4318  HA2 GLY B  39      20.898 -26.376  -0.565  1.00 53.04           H
ATOM   4319  HA3 GLY B  39      21.866 -24.890  -0.709  1.00 53.04           H
ATOM   4320  N   LEU B  40      22.635 -27.584   0.816  1.00 43.94           N
ATOM   4321  CA  LEU B  40      23.642 -28.317   1.587  1.00 55.14           C
ATOM   4322  C   LEU B  40      24.836 -28.712   0.733  1.00 52.37           C
ATOM   4323  O   LEU B  40      25.968 -28.430   1.102  1.00 57.23           O
ATOM   4324  CB  LEU B  40      23.034 -29.553   2.275  1.00 52.92           C
ATOM   4325  CG  LEU B  40      22.416 -29.269   3.650  1.00 61.30           C
ATOM   4326  CD1 LEU B  40      21.860 -30.580   4.227  1.00 64.13           C
ATOM   4327  CD2 LEU B  40      23.414 -28.727   4.680  1.00 56.47           C
ATOM   4328  H   LEU B  40      21.973 -28.126   0.278  1.00 52.72           H
ATOM   4329  HA  LEU B  40      24.027 -27.652   2.354  1.00 66.17           H
ATOM   4330  HB2 LEU B  40      22.256 -29.968   1.631  1.00 63.50           H
ATOM   4331  HB3 LEU B  40      23.805 -30.317   2.394  1.00 63.50           H
ATOM   4332  HG  LEU B  40      21.612 -28.548   3.519  1.00 73.56           H
ATOM   4333 HD11 LEU B  40      21.383 -30.387   5.186  1.00 76.95           H
ATOM   4334 HD12 LEU B  40      21.131 -31.010   3.547  1.00 76.95           H
ATOM   4335 HD13 LEU B  40      22.664 -31.302   4.369  1.00 76.95           H
ATOM   4336 HD21 LEU B  40      22.923 -28.588   5.639  1.00 67.76           H
ATOM   4337 HD22 LEU B  40      24.224 -29.440   4.798  1.00 67.76           H
ATOM   4338 HD23 LEU B  40      23.804 -27.759   4.380  1.00 67.76           H
ATOM   4339  N   GLY B  41      24.567 -29.385  -0.382  1.00 50.58           N
ATOM   4340  CA  GLY B  41      25.531 -30.032  -1.253  1.00 57.92           C
ATOM   4341  C   GLY B  41      25.058 -30.021  -2.703  1.00 55.36           C
ATOM   4342  O   GLY B  41      23.885 -29.788  -3.008  1.00 51.89           O
ATOM   4343  H   GLY B  41      23.597 -29.546  -0.607  1.00 60.70           H
ATOM   4344  HA2 GLY B  41      26.494 -29.546  -1.168  1.00 69.51           H
ATOM   4345  HA3 GLY B  41      25.660 -31.064  -0.938  1.00 69.51           H
ATOM   4346  N   ASN B  42      26.012 -30.280  -3.591  1.00 52.50           N
ATOM   4347  CA  ASN B  42      25.823 -30.432  -5.014  1.00 56.59           C
ATOM   4348  C   ASN B  42      26.899 -31.391  -5.521  1.00 62.82           C
ATOM   4349  O   ASN B  42      28.085 -31.069  -5.471  1.00 56.02           O
ATOM   4350  CB  ASN B  42      25.918 -29.067  -5.692  1.00 53.23           C
ATOM   4351  CG  ASN B  42      25.340 -29.139  -7.103  1.00 49.51           C
ATOM   4352  OD1 ASN B  42      24.146 -29.329  -7.288  1.00 56.96           O
ATOM   4353  ND2 ASN B  42      26.178 -28.983  -8.121  1.00 48.83           N
ATOM   4354  H   ASN B  42      26.951 -30.413  -3.253  1.00 63.01           H
ATOM   4355  HA  ASN B  42      24.839 -30.859  -5.192  1.00 67.91           H
ATOM   4356  HB2 ASN B  42      25.295 -28.403  -5.097  1.00 63.88           H
ATOM   4357  HB3 ASN B  42      26.949 -28.710  -5.700  1.00 63.88           H
ATOM   4358 HD21 ASN B  42      25.804 -29.004  -9.055  1.00 58.59           H
ATOM   4359 HD22 ASN B  42      27.155 -28.822  -7.937  1.00 58.59           H
ATOM   4360  N   LYS B  43      26.463 -32.564  -6.001  1.00 61.47           N
ATOM   4361  CA  LYS B  43      27.265 -33.606  -6.640  1.00 54.22           C
ATOM   4362  C   LYS B  43      28.411 -34.074  -5.739  1.00 59.09           C
ATOM   4363  O   LYS B  43      29.579 -34.017  -6.126  1.00 61.91           O
ATOM   4364  CB  LYS B  43      27.744 -33.129  -8.019  1.00 49.15           C
ATOM   4365  CG  LYS B  43      26.584 -32.773  -8.965  1.00 58.54           C
ATOM   4366  CD  LYS B  43      27.110 -32.058 -10.215  1.00 53.26           C
ATOM   4367  CE  LYS B  43      25.942 -31.705 -11.142  1.00 59.45           C
ATOM   4368  NZ  LYS B  43      26.168 -30.429 -11.849  1.00 62.41           N1+
ATOM   4369  H   LYS B  43      25.465 -32.736  -5.967  1.00 73.77           H
ATOM   4370  HA  LYS B  43      26.611 -34.468  -6.787  1.00 65.07           H
ATOM   4371  HB2 LYS B  43      28.400 -32.267  -7.900  1.00 58.98           H
ATOM   4372  HB3 LYS B  43      28.319 -33.935  -8.477  1.00 58.98           H
ATOM   4373  HG2 LYS B  43      26.047 -33.681  -9.241  1.00 70.25           H
ATOM   4374  HG3 LYS B  43      25.885 -32.098  -8.470  1.00 70.25           H
ATOM   4375  HD2 LYS B  43      27.651 -31.158  -9.918  1.00 63.91           H
ATOM   4376  HD3 LYS B  43      27.793 -32.725 -10.743  1.00 63.91           H
ATOM   4377  HE2 LYS B  43      25.829 -32.506 -11.875  1.00 71.34           H
ATOM   4378  HE3 LYS B  43      25.025 -31.639 -10.555  1.00 71.34           H
ATOM   4379  HZ1 LYS B  43      25.374 -30.220 -12.441  1.00 74.90           H
ATOM   4380  HZ2 LYS B  43      26.257 -29.684 -11.171  1.00 74.90           H
ATOM   4381  HZ3 LYS B  43      27.010 -30.485 -12.402  1.00 74.90           H
ATOM   4382  N   GLY B  44      28.069 -34.545  -4.537  1.00 57.20           N
ATOM   4383  CA  GLY B  44      29.029 -35.062  -3.573  1.00 62.41           C
ATOM   4384  C   GLY B  44      29.872 -33.992  -2.869  1.00 62.96           C
ATOM   4385  O   GLY B  44      30.669 -34.371  -2.021  1.00 62.14           O
ATOM   4386  H   GLY B  44      27.093 -34.556  -4.275  1.00 68.64           H
ATOM   4387  HA2 GLY B  44      28.485 -35.622  -2.812  1.00 74.90           H
ATOM   4388  HA3 GLY B  44      29.715 -35.729  -4.095  1.00 74.90           H
ATOM   4389  N   VAL B  45      29.727 -32.692  -3.180  1.00 59.42           N
ATOM   4390  CA  VAL B  45      30.538 -31.615  -2.580  1.00 60.39           C
ATOM   4391  C   VAL B  45      29.686 -30.441  -2.109  1.00 55.21           C
ATOM   4392  O   VAL B  45      28.477 -30.429  -2.289  1.00 51.00           O
ATOM   4393  CB  VAL B  45      31.649 -31.142  -3.544  1.00 54.30           C
ATOM   4394  CG1 VAL B  45      32.651 -32.279  -3.770  1.00 56.78           C
ATOM   4395  CG2 VAL B  45      31.120 -30.617  -4.889  1.00 48.84           C
ATOM   4396  H   VAL B  45      29.050 -32.430  -3.884  1.00 71.31           H
ATOM   4397  HA  VAL B  45      31.023 -31.990  -1.679  1.00 72.46           H
ATOM   4398  HB  VAL B  45      32.201 -30.327  -3.074  1.00 65.16           H
ATOM   4399 HG11 VAL B  45      33.479 -31.926  -4.382  1.00 68.13           H
ATOM   4400 HG12 VAL B  45      33.034 -32.620  -2.807  1.00 68.13           H
ATOM   4401 HG13 VAL B  45      32.167 -33.113  -4.276  1.00 68.13           H
ATOM   4402 HG21 VAL B  45      31.944 -30.238  -5.492  1.00 58.61           H
ATOM   4403 HG22 VAL B  45      30.629 -31.421  -5.435  1.00 58.61           H
ATOM   4404 HG23 VAL B  45      30.409 -29.806  -4.724  1.00 58.61           H
ATOM   4405  N   LEU B  46      30.323 -29.453  -1.476  1.00 52.56           N
ATOM   4406  CA  LEU B  46      29.651 -28.228  -1.075  1.00 51.77           C
ATOM   4407  C   LEU B  46      29.285 -27.437  -2.366  1.00 48.46           C
ATOM   4408  O   LEU B  46      30.062 -27.419  -3.307  1.00 49.76           O
ATOM   4409  CB  LEU B  46      30.556 -27.313  -0.225  1.00 45.13           C
ATOM   4410  CG  LEU B  46      31.069 -28.040   1.038  1.00 43.91           C
ATOM   4411  CD1 LEU B  46      32.046 -27.125   1.792  1.00 48.23           C
ATOM   4412  CD2 LEU B  46      29.920 -28.487   1.939  1.00 50.22           C
ATOM   4413  H   LEU B  46      31.302 -29.523  -1.361  1.00 63.08           H
ATOM   4414  HA  LEU B  46      28.752 -28.491  -0.461  1.00 62.13           H
ATOM   4415  HB2 LEU B  46      31.416 -26.964  -0.830  1.00 54.16           H
ATOM   4416  HB3 LEU B  46      29.994 -26.408   0.076  1.00 54.16           H
ATOM   4417  HG  LEU B  46      31.627 -28.958   0.716  1.00 52.69           H
ATOM   4418 HD11 LEU B  46      32.435 -27.643   2.680  1.00 57.87           H
ATOM   4419 HD12 LEU B  46      32.889 -26.832   1.162  1.00 57.87           H
ATOM   4420 HD13 LEU B  46      31.548 -26.218   2.153  1.00 57.87           H
ATOM   4421 HD21 LEU B  46      30.289 -29.016   2.831  1.00 60.26           H
ATOM   4422 HD22 LEU B  46      29.314 -27.652   2.306  1.00 60.26           H
ATOM   4423 HD23 LEU B  46      29.255 -29.196   1.428  1.00 60.26           H
ATOM   4424  N   PRO B  47      28.119 -26.746  -2.382  1.00 45.58           N
ATOM   4425  CA  PRO B  47      27.623 -26.003  -3.542  1.00 43.71           C
ATOM   4426  C   PRO B  47      28.480 -24.784  -3.894  1.00 42.98           C
ATOM   4427  O   PRO B  47      28.495 -24.369  -5.051  1.00 44.72           O
ATOM   4428  CB  PRO B  47      26.212 -25.527  -3.147  1.00 40.44           C
ATOM   4429  CG  PRO B  47      25.764 -26.535  -2.104  1.00 41.06           C
ATOM   4430  CD  PRO B  47      27.079 -26.741  -1.359  1.00 43.44           C
ATOM   4431  HA  PRO B  47      27.493 -26.687  -4.381  1.00 52.45           H
ATOM   4432  HB2 PRO B  47      26.307 -24.564  -2.645  1.00 48.52           H
ATOM   4433  HB3 PRO B  47      25.513 -25.438  -3.973  1.00 48.52           H
ATOM   4434  HG2 PRO B  47      25.007 -26.139  -1.424  1.00 49.27           H
ATOM   4435  HG3 PRO B  47      25.406 -27.432  -2.602  1.00 49.27           H
ATOM   4436  HD2 PRO B  47      27.248 -25.939  -0.650  1.00 52.13           H
ATOM   4437  HD3 PRO B  47      27.008 -27.682  -0.847  1.00 52.13           H
ATOM   4438  N   TRP B  48      29.199 -24.235  -2.901  1.00 47.09           N
ATOM   4439  CA  TRP B  48      30.126 -23.108  -3.047  1.00 47.35           C
ATOM   4440  C   TRP B  48      31.596 -23.541  -3.075  1.00 47.54           C
ATOM   4441  O   TRP B  48      32.461 -22.663  -3.050  1.00 48.56           O
ATOM   4442  CB  TRP B  48      29.912 -22.105  -1.907  1.00 40.25           C
ATOM   4443  CG  TRP B  48      30.075 -22.693  -0.543  1.00 36.21           C
ATOM   4444  CD1 TRP B  48      31.222 -22.830   0.158  1.00 38.55           C
ATOM   4445  CD2 TRP B  48      29.038 -23.282   0.279  1.00 38.83           C
ATOM   4446  NE1 TRP B  48      30.965 -23.447   1.361  1.00 39.05           N
ATOM   4447  CE2 TRP B  48      29.629 -23.763   1.482  1.00 33.22           C
ATOM   4448  CE3 TRP B  48      27.655 -23.476   0.096  1.00 31.04           C
ATOM   4449  CZ2 TRP B  48      28.875 -24.409   2.466  1.00 42.42           C
ATOM   4450  CZ3 TRP B  48      26.889 -24.126   1.075  1.00 35.15           C
ATOM   4451  CH2 TRP B  48      27.502 -24.600   2.245  1.00 39.39           C
ATOM   4452  H   TRP B  48      29.110 -24.635  -1.976  1.00 56.51           H
ATOM   4453  HA  TRP B  48      29.919 -22.593  -3.985  1.00 56.82           H
ATOM   4454  HB2 TRP B  48      30.597 -21.264  -2.030  1.00 48.30           H
ATOM   4455  HB3 TRP B  48      28.892 -21.738  -1.987  1.00 48.30           H
ATOM   4456  HD1 TRP B  48      32.193 -22.515  -0.185  1.00 46.26           H
ATOM   4457  HE1 TRP B  48      31.676 -23.634   2.054  1.00 46.86           H
ATOM   4458  HE3 TRP B  48      27.185 -23.125  -0.811  1.00 37.25           H
ATOM   4459  HZ2 TRP B  48      29.345 -24.771   3.367  1.00 50.90           H
ATOM   4460  HZ3 TRP B  48      25.832 -24.284   0.920  1.00 42.18           H
ATOM   4461  HH2 TRP B  48      26.917 -25.129   2.967  1.00 47.27           H
ATOM   4462  N   LYS B  49      31.874 -24.862  -3.075  1.00 49.14           N
ATOM   4463  CA  LYS B  49      33.198 -25.495  -3.128  1.00 46.42           C
ATOM   4464  C   LYS B  49      33.973 -25.389  -1.811  1.00 46.85           C
ATOM   4465  O   LYS B  49      34.269 -26.406  -1.190  1.00 49.02           O
ATOM   4466  CB  LYS B  49      33.999 -24.990  -4.349  1.00 49.70           C
ATOM   4467  CG  LYS B  49      35.424 -25.551  -4.418  1.00 56.88           C
ATOM   4468  CD  LYS B  49      36.079 -25.154  -5.745  1.00 62.98           C
ATOM   4469  CE  LYS B  49      37.441 -25.840  -5.874  1.00 63.77           C
ATOM   4470  NZ  LYS B  49      38.100 -25.472  -7.142  1.00 68.37           N1+
ATOM   4471  H   LYS B  49      31.085 -25.496  -3.092  1.00 58.96           H
ATOM   4472  HA  LYS B  49      33.024 -26.561  -3.287  1.00 55.71           H
ATOM   4473  HB2 LYS B  49      33.452 -25.232  -5.263  1.00 59.64           H
ATOM   4474  HB3 LYS B  49      34.108 -23.909  -4.304  1.00 59.64           H
ATOM   4475  HG2 LYS B  49      36.021 -25.163  -3.594  1.00 68.25           H
ATOM   4476  HG3 LYS B  49      35.383 -26.639  -4.348  1.00 68.25           H
ATOM   4477  HD2 LYS B  49      35.436 -25.456  -6.574  1.00 75.57           H
ATOM   4478  HD3 LYS B  49      36.211 -24.070  -5.773  1.00 75.57           H
ATOM   4479  HE2 LYS B  49      38.068 -25.541  -5.033  1.00 76.53           H
ATOM   4480  HE3 LYS B  49      37.293 -26.921  -5.840  1.00 76.53           H
ATOM   4481  HZ1 LYS B  49      38.991 -25.943  -7.213  1.00 82.05           H
ATOM   4482  HZ2 LYS B  49      37.511 -25.749  -7.918  1.00 82.05           H
ATOM   4483  HZ3 LYS B  49      38.237 -24.471  -7.175  1.00 82.05           H
ATOM   4484  N   CYS B  50      34.325 -24.163  -1.414  1.00 53.58           N
ATOM   4485  CA  CYS B  50      35.137 -23.850  -0.246  1.00 52.01           C
ATOM   4486  C   CYS B  50      34.810 -22.442   0.262  1.00 49.33           C
ATOM   4487  O   CYS B  50      34.587 -21.507  -0.510  1.00 41.73           O
ATOM   4488  CB  CYS B  50      36.640 -24.078  -0.559  1.00 45.24           C
ATOM   4489  SG  CYS B  50      37.762 -22.778   0.060  1.00 65.22           S
ATOM   4490  H   CYS B  50      34.022 -23.381  -1.979  1.00 64.29           H
ATOM   4491  HA  CYS B  50      34.857 -24.552   0.538  1.00 62.41           H
ATOM   4492  HB2 CYS B  50      36.937 -25.017  -0.089  1.00 54.28           H
ATOM   4493  HB3 CYS B  50      36.785 -24.168  -1.635  1.00 54.28           H
ATOM   4494  HG  CYS B  50      38.892 -23.305  -0.417  1.00 78.26           H
ATOM   4495  N   ASN B  51      34.819 -22.330   1.591  1.00 49.66           N
ATOM   4496  CA  ASN B  51      34.735 -21.099   2.347  1.00 38.03           C
ATOM   4497  C   ASN B  51      35.724 -21.242   3.506  1.00 40.91           C
ATOM   4498  O   ASN B  51      35.495 -22.062   4.392  1.00 45.68           O
ATOM   4499  CB  ASN B  51      33.299 -20.904   2.854  1.00 40.74           C
ATOM   4500  CG  ASN B  51      33.121 -19.480   3.406  1.00 39.65           C
ATOM   4501  OD1 ASN B  51      33.717 -19.115   4.410  1.00 34.93           O
ATOM   4502  ND2 ASN B  51      32.311 -18.655   2.755  1.00 38.90           N
ATOM   4503  H   ASN B  51      35.034 -23.158   2.128  1.00 59.59           H
ATOM   4504  HA  ASN B  51      35.024 -20.263   1.715  1.00 45.64           H
ATOM   4505  HB2 ASN B  51      32.573 -21.150   2.086  1.00 48.89           H
ATOM   4506  HB3 ASN B  51      33.160 -21.618   3.659  1.00 48.89           H
ATOM   4507 HD21 ASN B  51      32.169 -17.714   3.090  1.00 46.68           H
ATOM   4508 HD22 ASN B  51      31.849 -18.981   1.917  1.00 46.68           H
ATOM   4509  N   SER B  52      36.829 -20.485   3.505  1.00 37.92           N
ATOM   4510  CA  SER B  52      37.841 -20.600   4.553  1.00 37.45           C
ATOM   4511  C   SER B  52      37.368 -20.110   5.923  1.00 40.98           C
ATOM   4512  O   SER B  52      37.866 -20.608   6.934  1.00 43.18           O
ATOM   4513  CB  SER B  52      39.165 -19.958   4.138  1.00 38.23           C
ATOM   4514  OG  SER B  52      38.999 -18.592   3.838  1.00 56.04           O
ATOM   4515  H   SER B  52      37.003 -19.840   2.746  1.00 45.50           H
ATOM   4516  HA  SER B  52      38.056 -21.663   4.667  1.00 44.95           H
ATOM   4517  HB2 SER B  52      39.867 -20.050   4.970  1.00 45.88           H
ATOM   4518  HB3 SER B  52      39.569 -20.479   3.269  1.00 45.88           H
ATOM   4519  HG  SER B  52      39.858 -18.209   3.648  1.00 67.25           H
ATOM   4520  N   LEU B  53      36.444 -19.140   5.987  1.00 43.83           N
ATOM   4521  CA  LEU B  53      35.948 -18.650   7.268  1.00 37.59           C
ATOM   4522  C   LEU B  53      35.059 -19.684   7.953  1.00 40.43           C
ATOM   4523  O   LEU B  53      35.220 -19.948   9.140  1.00 48.75           O
ATOM   4524  CB  LEU B  53      35.206 -17.321   7.095  1.00 43.46           C
ATOM   4525  CG  LEU B  53      34.864 -16.685   8.455  1.00 34.54           C
ATOM   4526  CD1 LEU B  53      36.118 -16.192   9.193  1.00 40.88           C
ATOM   4527  CD2 LEU B  53      33.926 -15.507   8.244  1.00 35.08           C
ATOM   4528  H   LEU B  53      36.078 -18.728   5.139  1.00 52.59           H
ATOM   4529  HA  LEU B  53      36.818 -18.479   7.897  1.00 45.11           H
ATOM   4530  HB2 LEU B  53      35.826 -16.628   6.527  1.00 52.16           H
ATOM   4531  HB3 LEU B  53      34.283 -17.505   6.540  1.00 52.16           H
ATOM   4532  HG  LEU B  53      34.347 -17.406   9.083  1.00 41.45           H
ATOM   4533 HD11 LEU B  53      35.825 -15.704  10.123  1.00 49.06           H
ATOM   4534 HD12 LEU B  53      36.770 -17.026   9.446  1.00 49.06           H
ATOM   4535 HD13 LEU B  53      36.657 -15.480   8.568  1.00 49.06           H
ATOM   4536 HD21 LEU B  53      33.716 -15.048   9.208  1.00 42.10           H
ATOM   4537 HD22 LEU B  53      34.384 -14.782   7.570  1.00 42.10           H
ATOM   4538 HD23 LEU B  53      32.984 -15.856   7.825  1.00 42.10           H
ATOM   4539  N   ASP B  54      34.120 -20.250   7.201  1.00 37.94           N
ATOM   4540  CA  ASP B  54      33.206 -21.300   7.662  1.00 37.93           C
ATOM   4541  C   ASP B  54      33.993 -22.604   7.996  1.00 45.72           C
ATOM   4542  O   ASP B  54      33.745 -23.314   8.941  1.00 42.11           O
ATOM   4543  CB  ASP B  54      32.145 -21.571   6.617  1.00 34.82           C
ATOM   4544  CG  ASP B  54      31.231 -22.799   7.035  1.00 45.23           C
ATOM   4545  OD1 ASP B  54      30.547 -22.622   8.064  1.00 43.94           O
ATOM   4546  OD2 ASP B  54      31.280 -23.749   6.257  1.00 46.43           O1-
ATOM   4547  H   ASP B  54      34.058 -19.950   6.256  1.00 45.53           H
ATOM   4548  HA  ASP B  54      32.709 -20.998   8.626  1.00 45.51           H
ATOM   4549  HB2 ASP B  54      31.489 -20.704   6.470  1.00 41.79           H
ATOM   4550  HB3 ASP B  54      32.585 -21.838   5.653  1.00 41.79           H
ATOM   4551  N   MET B  55      35.147 -22.862   7.234  1.00 49.11           N
ATOM   4552  CA  MET B  55      36.016 -24.040   7.488  1.00 49.77           C
ATOM   4553  C   MET B  55      36.615 -23.946   8.903  1.00 46.95           C
ATOM   4554  O   MET B  55      36.700 -24.911   9.631  1.00 48.38           O
ATOM   4555  CB  MET B  55      37.173 -24.016   6.463  1.00 58.67           C
ATOM   4556  CG  MET B  55      38.274 -25.030   6.733  1.00 58.66           C
ATOM   4557  SD  MET B  55      37.754 -26.684   6.182  1.00 77.25           S
ATOM   4558  CE  MET B  55      37.447 -26.367   4.427  1.00 63.60           C
ATOM   4559  H   MET B  55      35.326 -22.336   6.383  1.00 58.93           H
ATOM   4560  HA  MET B  55      35.412 -24.988   7.410  1.00 59.72           H
ATOM   4561  HB2 MET B  55      36.745 -24.169   5.444  1.00 70.41           H
ATOM   4562  HB3 MET B  55      37.630 -23.011   6.437  1.00 70.41           H
ATOM   4563  HG2 MET B  55      39.203 -24.737   6.210  1.00 70.39           H
ATOM   4564  HG3 MET B  55      38.518 -25.117   7.811  1.00 70.39           H
ATOM   4565  HE1 MET B  55      37.082 -27.299   3.978  1.00 76.31           H
ATOM   4566  HE2 MET B  55      36.657 -25.609   4.276  1.00 76.31           H
ATOM   4567  HE3 MET B  55      38.350 -26.049   3.905  1.00 76.31           H
ATOM   4568  N   LYS B  56      37.082 -22.713   9.211  1.00 44.07           N
ATOM   4569  CA  LYS B  56      37.680 -22.287  10.469  1.00 47.85           C
ATOM   4570  C   LYS B  56      36.665 -22.350  11.598  1.00 48.04           C
ATOM   4571  O   LYS B  56      37.022 -22.790  12.686  1.00 46.93           O
ATOM   4572  CB  LYS B  56      38.255 -20.861  10.338  1.00 45.28           C
ATOM   4573  CG  LYS B  56      39.024 -20.406  11.586  1.00 44.60           C
ATOM   4574  CD  LYS B  56      39.525 -18.971  11.401  1.00 47.07           C
ATOM   4575  CE  LYS B  56      40.387 -18.548  12.592  1.00 57.38           C
ATOM   4576  NZ  LYS B  56      40.920 -17.185  12.398  1.00 60.18           N1+
ATOM   4577  H   LYS B  56      36.983 -21.995   8.504  1.00 52.89           H
ATOM   4578  HA  LYS B  56      38.496 -22.971  10.698  1.00 57.42           H
ATOM   4579  HB2 LYS B  56      38.930 -20.826   9.482  1.00 54.33           H
ATOM   4580  HB3 LYS B  56      37.447 -20.154  10.164  1.00 54.33           H
ATOM   4581  HG2 LYS B  56      38.375 -20.436  12.460  1.00 53.52           H
ATOM   4582  HG3 LYS B  56      39.867 -21.076  11.759  1.00 53.52           H
ATOM   4583  HD2 LYS B  56      40.115 -18.910  10.485  1.00 56.48           H
ATOM   4584  HD3 LYS B  56      38.670 -18.298  11.322  1.00 56.48           H
ATOM   4585  HE2 LYS B  56      39.802 -18.595  13.512  1.00 68.86           H
ATOM   4586  HE3 LYS B  56      41.223 -19.247  12.672  1.00 68.86           H
ATOM   4587  HZ1 LYS B  56      41.388 -16.871  13.238  1.00 72.22           H
ATOM   4588  HZ2 LYS B  56      41.565 -17.174  11.620  1.00 72.22           H
ATOM   4589  HZ3 LYS B  56      40.154 -16.553  12.190  1.00 72.22           H
ATOM   4590  N   TYR B  57      35.432 -21.903  11.340  1.00 49.99           N
ATOM   4591  CA  TYR B  57      34.350 -21.950  12.306  1.00 50.92           C
ATOM   4592  C   TYR B  57      34.030 -23.404  12.655  1.00 48.15           C
ATOM   4593  O   TYR B  57      34.026 -23.777  13.820  1.00 45.91           O
ATOM   4594  CB  TYR B  57      33.115 -21.226  11.757  1.00 37.10           C
ATOM   4595  CG  TYR B  57      31.999 -21.195  12.771  1.00 40.70           C
ATOM   4596  CD1 TYR B  57      32.158 -20.408  13.926  1.00 45.88           C
ATOM   4597  CD2 TYR B  57      30.836 -21.973  12.600  1.00 41.72           C
ATOM   4598  CE1 TYR B  57      31.142 -20.345  14.891  1.00 34.00           C
ATOM   4599  CE2 TYR B  57      29.822 -21.928  13.575  1.00 40.99           C
ATOM   4600  CZ  TYR B  57      29.957 -21.081  14.705  1.00 32.45           C
ATOM   4601  OH  TYR B  57      28.967 -20.966  15.630  1.00 41.05           O
ATOM   4602  H   TYR B  57      35.225 -21.532  10.422  1.00 59.99           H
ATOM   4603  HA  TYR B  57      34.676 -21.437  13.210  1.00 61.10           H
ATOM   4604  HB2 TYR B  57      33.385 -20.200  11.505  1.00 44.52           H
ATOM   4605  HB3 TYR B  57      32.768 -21.721  10.850  1.00 44.52           H
ATOM   4606  HD1 TYR B  57      33.064 -19.842  14.070  1.00 55.05           H
ATOM   4607  HD2 TYR B  57      30.712 -22.598  11.725  1.00 50.07           H
ATOM   4608  HE1 TYR B  57      31.263 -19.730  15.770  1.00 40.81           H
ATOM   4609  HE2 TYR B  57      28.948 -22.542  13.453  1.00 49.19           H
ATOM   4610  HH  TYR B  57      28.228 -21.558  15.476  1.00 49.26           H
ATOM   4611  N   PHE B  58      33.803 -24.217  11.628  1.00 47.30           N
ATOM   4612  CA  PHE B  58      33.398 -25.621  11.721  1.00 53.60           C
ATOM   4613  C   PHE B  58      34.422 -26.395  12.569  1.00 49.83           C
ATOM   4614  O   PHE B  58      34.074 -27.025  13.542  1.00 60.38           O
ATOM   4615  CB  PHE B  58      33.344 -26.251  10.310  1.00 51.28           C
ATOM   4616  CG  PHE B  58      33.211 -27.743  10.383  1.00 53.49           C
ATOM   4617  CD1 PHE B  58      31.999 -28.308  10.806  1.00 52.28           C
ATOM   4618  CD2 PHE B  58      34.283 -28.582  10.035  1.00 57.12           C
ATOM   4619  CE1 PHE B  58      31.872 -29.695  10.893  1.00 55.80           C
ATOM   4620  CE2 PHE B  58      34.150 -29.971  10.128  1.00 52.16           C
ATOM   4621  CZ  PHE B  58      32.946 -30.530  10.568  1.00 53.97           C
ATOM   4622  H   PHE B  58      33.799 -23.799  10.721  1.00 56.76           H
ATOM   4623  HA  PHE B  58      32.389 -25.714  12.209  1.00 64.32           H
ATOM   4624  HB2 PHE B  58      32.488 -25.810   9.735  1.00 61.53           H
ATOM   4625  HB3 PHE B  58      34.237 -25.950   9.719  1.00 61.53           H
ATOM   4626  HD1 PHE B  58      31.149 -27.666  11.048  1.00 62.74           H
ATOM   4627  HD2 PHE B  58      35.209 -28.152   9.666  1.00 68.54           H
ATOM   4628  HE1 PHE B  58      30.918 -30.125  11.202  1.00 66.96           H
ATOM   4629  HE2 PHE B  58      34.968 -30.620   9.831  1.00 62.59           H
ATOM   4630  HZ  PHE B  58      32.826 -31.609  10.630  1.00 64.77           H
ATOM   4631  N   ARG B  59      35.711 -26.236  12.196  1.00 48.99           N
ATOM   4632  CA  ARG B  59      36.867 -26.818  12.872  1.00 58.03           C
ATOM   4633  C   ARG B  59      36.990 -26.322  14.312  1.00 56.70           C
ATOM   4634  O   ARG B  59      37.112 -27.143  15.213  1.00 59.21           O
ATOM   4635  CB  ARG B  59      38.164 -26.600  12.065  1.00 56.96           C
ATOM   4636  CG  ARG B  59      39.386 -27.134  12.830  1.00 58.12           C
ATOM   4637  CD  ARG B  59      40.688 -26.976  12.037  1.00 64.04           C
ATOM   4638  NE  ARG B  59      41.874 -27.001  12.919  1.00 68.78           N
ATOM   4639  CZ  ARG B  59      42.202 -26.037  13.797  1.00 73.33           C
ATOM   4640  NH1 ARG B  59      41.511 -24.898  13.874  1.00 73.98           N
ATOM   4641  NH2 ARG B  59      43.237 -26.205  14.618  1.00 66.19           N1+
ATOM   4642  H   ARG B  59      35.893 -25.658  11.387  1.00 58.79           H
ATOM   4643  HA  ARG B  59      36.703 -27.893  12.917  1.00 69.64           H
ATOM   4644  HB2 ARG B  59      38.090 -27.090  11.092  1.00 68.35           H
ATOM   4645  HB3 ARG B  59      38.300 -25.528  11.905  1.00 68.35           H
ATOM   4646  HG2 ARG B  59      39.477 -26.606  13.777  1.00 69.74           H
ATOM   4647  HG3 ARG B  59      39.234 -28.190  13.052  1.00 69.74           H
ATOM   4648  HD2 ARG B  59      40.755 -27.823  11.352  1.00 76.84           H
ATOM   4649  HD3 ARG B  59      40.682 -26.061  11.443  1.00 76.84           H
ATOM   4650  HE  ARG B  59      42.408 -27.858  12.939  1.00 82.54           H
ATOM   4651 HH11 ARG B  59      40.713 -24.759  13.271  1.00 88.77           H
ATOM   4652 HH12 ARG B  59      41.763 -24.190  14.547  1.00 88.77           H
ATOM   4653 HH21 ARG B  59      43.783 -27.051  14.582  1.00 79.43           H
ATOM   4654 HH22 ARG B  59      43.477 -25.478  15.275  1.00 79.43           H
ATOM   4655  N   ALA B  60      36.974 -25.006  14.545  1.00 52.57           N
ATOM   4656  CA  ALA B  60      37.076 -24.452  15.893  1.00 54.20           C
ATOM   4657  C   ALA B  60      35.955 -24.965  16.808  1.00 57.92           C
ATOM   4658  O   ALA B  60      36.231 -25.290  17.958  1.00 60.20           O
ATOM   4659  CB  ALA B  60      37.090 -22.922  15.842  1.00 55.58           C
ATOM   4660  H   ALA B  60      36.842 -24.365  13.775  1.00 63.08           H
ATOM   4661  HA  ALA B  60      38.026 -24.777  16.317  1.00 65.04           H
ATOM   4662  HB1 ALA B  60      37.182 -22.525  16.853  1.00 66.69           H
ATOM   4663  HB2 ALA B  60      37.939 -22.578  15.251  1.00 66.69           H
ATOM   4664  HB3 ALA B  60      36.165 -22.553  15.397  1.00 66.69           H
ATOM   4665  N   VAL B  61      34.718 -25.070  16.297  1.00 55.62           N
ATOM   4666  CA  VAL B  61      33.569 -25.583  17.036  1.00 57.16           C
ATOM   4667  C   VAL B  61      33.729 -27.076  17.312  1.00 64.58           C
ATOM   4668  O   VAL B  61      33.489 -27.496  18.434  1.00 62.87           O
ATOM   4669  CB  VAL B  61      32.233 -25.278  16.321  1.00 54.75           C
ATOM   4670  CG1 VAL B  61      31.057 -25.972  17.029  1.00 53.21           C
ATOM   4671  CG2 VAL B  61      31.934 -23.772  16.314  1.00 55.60           C
ATOM   4672  H   VAL B  61      34.563 -24.809  15.333  1.00 66.74           H
ATOM   4673  HA  VAL B  61      33.546 -25.069  17.996  1.00 68.59           H
ATOM   4674  HB  VAL B  61      32.285 -25.639  15.292  1.00 65.69           H
ATOM   4675 HG11 VAL B  61      30.113 -25.671  16.578  1.00 63.85           H
ATOM   4676 HG12 VAL B  61      31.140 -27.055  16.937  1.00 63.85           H
ATOM   4677 HG13 VAL B  61      31.038 -25.693  18.083  1.00 63.85           H
ATOM   4678 HG21 VAL B  61      31.008 -23.584  15.771  1.00 66.72           H
ATOM   4679 HG22 VAL B  61      31.822 -23.420  17.333  1.00 66.72           H
ATOM   4680 HG23 VAL B  61      32.736 -23.212  15.840  1.00 66.72           H
ATOM   4681  N   THR B  62      34.088 -27.893  16.319  1.00 57.97           N
ATOM   4682  CA  THR B  62      34.080 -29.344  16.485  1.00 60.80           C
ATOM   4683  C   THR B  62      35.312 -29.832  17.256  1.00 62.81           C
ATOM   4684  O   THR B  62      35.310 -30.988  17.654  1.00 64.55           O
ATOM   4685  CB  THR B  62      33.929 -30.076  15.139  1.00 59.12           C
ATOM   4686  OG1 THR B  62      34.936 -29.711  14.223  1.00 49.41           O
ATOM   4687  CG2 THR B  62      32.552 -29.850  14.514  1.00 57.98           C
ATOM   4688  H   THR B  62      34.279 -27.513  15.404  1.00 69.57           H
ATOM   4689  HA  THR B  62      33.201 -29.610  17.075  1.00 72.96           H
ATOM   4690  HB  THR B  62      34.028 -31.145  15.328  1.00 70.94           H
ATOM   4691  HG1 THR B  62      34.848 -28.767  14.061  1.00 59.29           H
ATOM   4692 HG21 THR B  62      32.487 -30.407  13.581  1.00 69.58           H
ATOM   4693 HG22 THR B  62      31.773 -30.197  15.193  1.00 69.58           H
ATOM   4694 HG23 THR B  62      32.396 -28.796  14.297  1.00 69.58           H
ATOM   4695  N   THR B  63      36.358 -29.016  17.457  1.00 60.09           N
ATOM   4696  CA  THR B  63      37.567 -29.429  18.187  1.00 64.43           C
ATOM   4697  C   THR B  63      37.699 -28.762  19.560  1.00 67.82           C
ATOM   4698  O   THR B  63      38.593 -29.165  20.303  1.00 70.45           O
ATOM   4699  CB  THR B  63      38.855 -29.200  17.368  1.00 62.44           C
ATOM   4700  OG1 THR B  63      39.199 -27.829  17.283  1.00 57.66           O
ATOM   4701  CG2 THR B  63      38.792 -29.819  15.970  1.00 63.02           C
ATOM   4702  H   THR B  63      36.335 -28.089  17.056  1.00 72.10           H
ATOM   4703  HA  THR B  63      37.523 -30.501  18.383  1.00 77.32           H
ATOM   4704  HB  THR B  63      39.660 -29.706  17.901  1.00 74.93           H
ATOM   4705  HG1 THR B  63      38.419 -27.344  17.004  1.00 69.19           H
ATOM   4706 HG21 THR B  63      39.725 -29.629  15.441  1.00 75.63           H
ATOM   4707 HG22 THR B  63      38.633 -30.888  16.067  1.00 75.63           H
ATOM   4708 HG23 THR B  63      37.977 -29.398  15.388  1.00 75.63           H
ATOM   4709  N   TYR B  64      36.895 -27.733  19.885  1.00 70.00           N
ATOM   4710  CA  TYR B  64      37.006 -27.017  21.156  1.00 67.66           C
ATOM   4711  C   TYR B  64      36.572 -27.886  22.330  1.00 69.05           C
ATOM   4712  O   TYR B  64      35.508 -28.492  22.297  1.00 60.46           O
ATOM   4713  CB  TYR B  64      36.201 -25.716  21.136  1.00 58.75           C
ATOM   4714  CG  TYR B  64      36.058 -25.085  22.513  1.00 56.02           C
ATOM   4715  CD1 TYR B  64      37.180 -24.480  23.112  1.00 49.55           C
ATOM   4716  CD2 TYR B  64      34.847 -25.185  23.232  1.00 60.07           C
ATOM   4717  CE1 TYR B  64      37.091 -23.953  24.414  1.00 52.57           C
ATOM   4718  CE2 TYR B  64      34.746 -24.644  24.527  1.00 63.79           C
ATOM   4719  CZ  TYR B  64      35.866 -24.016  25.119  1.00 59.73           C
ATOM   4720  OH  TYR B  64      35.750 -23.437  26.348  1.00 57.33           O
ATOM   4721  H   TYR B  64      36.184 -27.430  19.234  1.00 84.00           H
ATOM   4722  HA  TYR B  64      38.050 -26.742  21.306  1.00 81.20           H
ATOM   4723  HB2 TYR B  64      36.700 -25.007  20.476  1.00 70.50           H
ATOM   4724  HB3 TYR B  64      35.217 -25.939  20.733  1.00 70.50           H
ATOM   4725  HD1 TYR B  64      38.115 -24.429  22.575  1.00 59.46           H
ATOM   4726  HD2 TYR B  64      33.992 -25.684  22.800  1.00 72.09           H
ATOM   4727  HE1 TYR B  64      37.951 -23.480  24.864  1.00 63.09           H
ATOM   4728  HE2 TYR B  64      33.813 -24.710  25.066  1.00 76.55           H
ATOM   4729  HH  TYR B  64      34.832 -23.303  26.601  1.00 68.80           H
ATOM   4730  N   VAL B  65      37.385 -27.919  23.388  1.00 74.70           N
ATOM   4731  CA  VAL B  65      37.075 -28.705  24.570  1.00 72.86           C
ATOM   4732  C   VAL B  65      37.452 -27.916  25.810  1.00 72.04           C
ATOM   4733  O   VAL B  65      38.544 -27.354  25.894  1.00 69.92           O
ATOM   4734  CB  VAL B  65      37.771 -30.078  24.516  1.00 74.20           C
ATOM   4735  CG1 VAL B  65      37.295 -30.918  25.700  1.00 85.03           C
ATOM   4736  CG2 VAL B  65      37.428 -30.853  23.232  1.00 74.30           C
ATOM   4737  H   VAL B  65      38.230 -27.365  23.395  1.00 89.64           H
ATOM   4738  HA  VAL B  65      36.000 -28.881  24.616  1.00 87.44           H
ATOM   4739  HB  VAL B  65      38.851 -29.941  24.585  1.00 89.04           H
ATOM   4740 HG11 VAL B  65      37.701 -31.918  25.604  1.00102.04           H
ATOM   4741 HG12 VAL B  65      37.612 -30.489  26.650  1.00102.04           H
ATOM   4742 HG13 VAL B  65      36.214 -30.969  25.681  1.00102.04           H
ATOM   4743 HG21 VAL B  65      37.904 -31.826  23.235  1.00 89.16           H
ATOM   4744 HG22 VAL B  65      36.350 -30.988  23.150  1.00 89.16           H
ATOM   4745 HG23 VAL B  65      37.806 -30.324  22.363  1.00 89.16           H
ATOM   4746  N   ASN B  66      36.526 -27.923  26.772  1.00 78.63           N
ATOM   4747  CA  ASN B  66      36.724 -27.404  28.107  1.00 85.00           C
ATOM   4748  C   ASN B  66      36.672 -28.589  29.079  1.00 88.25           C
ATOM   4749  O   ASN B  66      35.604 -29.130  29.374  1.00 88.42           O
ATOM   4750  CB  ASN B  66      35.657 -26.339  28.378  1.00 88.67           C
ATOM   4751  CG  ASN B  66      35.983 -25.572  29.650  1.00 92.73           C
ATOM   4752  OD1 ASN B  66      36.135 -26.167  30.709  1.00 97.34           O
ATOM   4753  ND2 ASN B  66      36.050 -24.247  29.582  1.00 93.36           N
ATOM   4754  H   ASN B  66      35.663 -28.423  26.606  1.00 94.36           H
ATOM   4755  HA  ASN B  66      37.705 -26.934  28.173  1.00102.00           H
ATOM   4756  HB2 ASN B  66      35.564 -25.670  27.526  1.00106.40           H
ATOM   4757  HB3 ASN B  66      34.720 -26.867  28.539  1.00106.40           H
ATOM   4758 HD21 ASN B  66      36.222 -23.718  30.424  1.00112.04           H
ATOM   4759 HD22 ASN B  66      35.934 -23.782  28.695  1.00112.04           H
ATOM   4760  N   GLU B  67      37.848 -28.999  29.563  1.00 87.93           N
ATOM   4761  CA  GLU B  67      37.989 -30.186  30.401  1.00 92.38           C
ATOM   4762  C   GLU B  67      37.463 -29.967  31.828  1.00 95.64           C
ATOM   4763  O   GLU B  67      36.979 -30.920  32.439  1.00 95.31           O
ATOM   4764  CB  GLU B  67      39.450 -30.652  30.430  1.00 91.91           C
ATOM   4765  CG  GLU B  67      39.969 -31.017  29.031  1.00 90.61           C
ATOM   4766  CD  GLU B  67      41.394 -31.566  29.069  1.00 92.47           C
ATOM   4767  OE1 GLU B  67      42.272 -30.841  29.588  1.00 88.80           O
ATOM   4768  OE2 GLU B  67      41.587 -32.688  28.547  1.00 94.06           O1-
ATOM   4769  H   GLU B  67      38.696 -28.551  29.250  1.00105.52           H
ATOM   4770  HA  GLU B  67      37.403 -30.984  29.943  1.00110.86           H
ATOM   4771  HB2 GLU B  67      40.063 -29.857  30.857  1.00110.30           H
ATOM   4772  HB3 GLU B  67      39.523 -31.530  31.073  1.00110.30           H
ATOM   4773  HG2 GLU B  67      39.297 -31.732  28.558  1.00108.73           H
ATOM   4774  HG3 GLU B  67      39.996 -30.091  28.453  1.00108.73           H
ATOM   4775  N   SER B  68      37.561 -28.743  32.380  1.00 90.63           N
ATOM   4776  CA  SER B  68      37.040 -28.436  33.717  1.00 89.23           C
ATOM   4777  C   SER B  68      35.527 -28.686  33.829  1.00 90.21           C
ATOM   4778  O   SER B  68      35.027 -28.986  34.912  1.00 93.49           O
ATOM   4779  CB  SER B  68      37.398 -27.000  34.116  1.00 91.44           C
ATOM   4780  OG  SER B  68      36.593 -26.047  33.456  1.00 94.70           O
ATOM   4781  H   SER B  68      38.011 -28.001  31.862  1.00108.76           H
ATOM   4782  HA  SER B  68      37.545 -29.101  34.417  1.00107.08           H
ATOM   4783  HB2 SER B  68      37.252 -26.884  35.191  1.00109.73           H
ATOM   4784  HB3 SER B  68      38.444 -26.807  33.876  1.00109.73           H
ATOM   4785  HG  SER B  68      36.674 -26.163  32.503  1.00113.64           H
ATOM   4786  N   LYS B  69      34.807 -28.553  32.705  1.00 92.82           N
ATOM   4787  CA  LYS B  69      33.365 -28.751  32.603  1.00 94.30           C
ATOM   4788  C   LYS B  69      33.001 -30.170  32.180  1.00 95.36           C
ATOM   4789  O   LYS B  69      31.839 -30.419  31.872  1.00 94.35           O
ATOM   4790  CB  LYS B  69      32.769 -27.726  31.633  1.00 93.15           C
ATOM   4791  CG  LYS B  69      33.049 -26.279  32.067  1.00 98.07           C
ATOM   4792  CD  LYS B  69      32.586 -25.298  30.990  1.00 98.24           C
ATOM   4793  CE  LYS B  69      31.056 -25.307  30.893  1.00 98.71           C
ATOM   4794  NZ  LYS B  69      30.630 -24.353  29.843  1.00 96.08           N1+
ATOM   4795  H   LYS B  69      35.294 -28.307  31.853  1.00111.39           H
ATOM   4796  HA  LYS B  69      32.912 -28.579  33.579  1.00113.16           H
ATOM   4797  HB2 LYS B  69      33.167 -27.896  30.630  1.00111.78           H
ATOM   4798  HB3 LYS B  69      31.688 -27.872  31.606  1.00111.78           H
ATOM   4799  HG2 LYS B  69      32.539 -26.066  33.007  1.00117.69           H
ATOM   4800  HG3 LYS B  69      34.110 -26.112  32.214  1.00117.69           H
ATOM   4801  HD2 LYS B  69      32.932 -24.286  31.229  1.00117.89           H
ATOM   4802  HD3 LYS B  69      32.985 -25.594  30.016  1.00117.89           H
[truncated: 1,241,186 more chars]
