# Supplementary material for: High-throughput quantum-mechanics/molecular-mechanics (ONIOM) macromolecular crystallographic refinement with PHENIX/DivCon: the impact of mixed Hamiltonian methods on ligand and protein structure
Source: Acta Crystallogr D Struct Biol. 2018 Oct 29;74(Pt 11):1063–77. doi: 10.1107/S2059798318012913 (PMC6213575; doi:10.1107/S2059798318012913)
Supplement: Supplementary file 2 [file d-74-01063-sup2.gz › results_ONIOM/1J3J-H.cif]

# Generated by MOE 2016.08 on 2017-01-11 04:42.32
# Structure optimized with MOE using MMFF94x forcefield to determine
# ideal geometry (Gas Phase with Electrostatics disabled).
data_comp_list
_chem_comp.id	CP6
_chem_comp.three_letter_code	CP6
_chem_comp.name	1J3J.A
_chem_comp.group	non-polymer
_chem_comp.number_atoms_all	30
_chem_comp.number_atoms_nh	17
_chem_comp.desc_level	?
#
data_comp_CP6
#
loop_
_chem_comp_atom.comp_id
_chem_comp_atom.atom_id
_chem_comp_atom.type_symbol
_chem_comp_atom.type_energy
_chem_comp_atom.partial_charge
_chem_comp_atom.x
_chem_comp_atom.y
_chem_comp_atom.z
CP6	N1	N	NRD6	-0.661	29.8760	4.1050	56.3530	
CP6	C2	C	CR6	0.711	29.3430	5.0480	55.4730	
CP6	C3	C	CR6	0.4856	29.5330	4.1550	57.6870	
CP6	C4	C	CR6	0.0143999999999998	28.5300	5.1440	58.1820	
CP6	C5	C	CR6	0.171	28.0470	6.1130	57.1470	
CP6	N6	N	NRD6	-0.621	28.4140	6.0290	55.8370	
CP6	C7	C	CR6	-0.1382	28.1050	5.2380	59.5600	
CP6	C8	C	CR16	-0.15	28.7100	6.0880	60.5010	
CP6	H8	H	HCR6	0.15	29.5319	6.7155	60.1893	
CP6	C11	C	CR16	-0.15	28.2730	6.1450	61.8450	
CP6	H11	H	HCR6	0.15	28.7553	6.8173	62.5392	
CP6	C10	C	CR6	0.14	27.1820	5.3060	62.2940	
CP6	C9	C	CR16	-0.2882	26.5410	4.4530	61.4010	
CP6	H9	H	HCR6	0.15	25.7199	3.8305	61.7247	
CP6	C15	C	CH2	0.1164	26.9930	4.4190	60.0470	
CP6	H151	H	HCH2	0.0799999999999999	27.2719	3.3841	59.8487	
CP6	H152	H	HCH2	0.0799999999999999	26.1315	4.6867	59.4352	
CP6	N13	N	NH2	-0.85	30.0320	3.2590	58.5670	
CP6	H131	H	HNH2	0.4	30.6660	2.5394	58.2503	
CP6	H132	H	HNH2	0.4	29.7710	3.3090	59.5414	
CP6	N14	N	NH2	-0.85	29.7100	4.9790	54.1210	
CP6	H141	H	HNH2	0.4	29.3067	5.6222	53.4548	
CP6	H142	H	HNH2	0.4	30.3775	4.2862	53.8137	
CP6	C12	C	C1	-0.2882	27.0510	7.1590	57.5690	
CP6	H12	H	H1	0.15	27.3151	7.8881	58.3207	
CP6	C16	C	CH3	-0.1018	25.6780	7.1840	56.9350	
CP6	H161	H	HCH3	0.0799999999999999	25.0966	8.0024	57.3596	
CP6	H162	H	HCH3	0.0799999999999999	25.1708	6.2389	57.1293	
CP6	H163	H	HCH3	0.0799999999999999	25.7771	7.3287	55.8592	
CP6	CL1	Cl	CL	-0.14	26.7810	5.4560	63.9000	
#
#
loop_
_chem_comp_tree.comp_id
_chem_comp_tree.atom_id
_chem_comp_tree.atom_back
_chem_comp_tree.atom_forward
_chem_comp_tree.connect_type
CP6	N1	?	C3	START	
CP6	C3	N1	C4	?	
CP6	C4	C3	C7	?	
CP6	C7	C4	C15	?	
CP6	C15	C7	H151	?	
CP6	H151	C15	?	?	
CP6	H152	C15	?	?	
CP6	C9	C15	H9	?	
CP6	H9	C9	?	?	
CP6	C10	C9	C11	?	
CP6	C11	C10	H11	?	
CP6	H11	C11	?	?	
CP6	C8	C11	H8	?	
CP6	H8	C8	?	?	
CP6	CL1	C10	?	?	
CP6	C5	C4	C12	?	
CP6	C12	C5	H12	?	
CP6	H12	C12	?	?	
CP6	C16	C12	H161	?	
CP6	H161	C16	?	?	
CP6	H162	C16	?	?	
CP6	H163	C16	?	?	
CP6	N6	C5	C2	?	
CP6	C2	N6	N14	?	
CP6	N14	C2	H141	?	
CP6	H141	N14	?	?	
CP6	H142	N14	?	?	
CP6	N13	C3	H131	?	
CP6	H131	N13	?	?	
CP6	H132	N13	?	END	
CP6	N1	C2	?	ADD	
CP6	C7	C8	?	ADD	
#
#
loop_
_chem_comp_bond.comp_id
_chem_comp_bond.atom_id_1
_chem_comp_bond.atom_id_2
_chem_comp_bond.type
_chem_comp_bond.value_dist
_chem_comp_bond.value_dist_esd
CP6	C3	N1	double	1.313	0.020	
CP6	C4	C3	single	1.509	0.020	
CP6	C7	C4	double	1.358	0.020	
CP6	C15	C7	single	1.530	0.020	
CP6	H151	C15	single	1.097	0.020	
CP6	H152	C15	single	1.096	0.020	
CP6	C9	C15	single	1.507	0.020	
CP6	H9	C9	single	1.087	0.020	
CP6	C10	C9	double	1.338	0.020	
CP6	C11	C10	single	1.438	0.020	
CP6	H11	C11	single	1.086	0.020	
CP6	C8	C11	double	1.341	0.020	
CP6	H8	C8	single	1.084	0.020	
CP6	CL1	C10	single	1.723	0.020	
CP6	C5	C4	single	1.459	0.020	
CP6	C12	C5	double	1.346	0.020	
CP6	H12	C12	single	1.088	0.020	
CP6	C16	C12	single	1.496	0.020	
CP6	H161	C16	single	1.094	0.020	
CP6	H162	C16	single	1.094	0.020	
CP6	H163	C16	single	1.094	0.020	
CP6	N6	C5	single	1.374	0.020	
CP6	C2	N6	double	1.313	0.020	
CP6	N14	C2	single	1.374	0.020	
CP6	H141	N14	single	1.014	0.020	
CP6	H142	N14	single	1.014	0.020	
CP6	N13	C3	single	1.374	0.020	
CP6	H131	N13	single	1.014	0.020	
CP6	H132	N13	single	1.013	0.020	
CP6	N1	C2	single	1.388	0.020	
CP6	C7	C8	single	1.469	0.020	
#
#
loop_
_chem_comp_angle.comp_id
_chem_comp_angle.atom_id_1
_chem_comp_angle.atom_id_2
_chem_comp_angle.atom_id_3
_chem_comp_angle.value_angle
_chem_comp_angle.value_angle_esd
CP6	C2	N1	C3	119.00	3.000	
CP6	N6	C2	N14	119.60	3.000	
CP6	N1	C2	N14	117.45	3.000	
CP6	N1	C2	N6	122.94	3.000	
CP6	C4	C3	N13	122.98	3.000	
CP6	N1	C3	C4	117.40	3.000	
CP6	N1	C3	N13	119.59	3.000	
CP6	C5	C4	C7	127.08	3.000	
CP6	C3	C4	C7	123.34	3.000	
CP6	C3	C4	C5	109.18	3.000	
CP6	C4	C5	C12	123.30	3.000	
CP6	C4	C5	N6	113.88	3.000	
CP6	N6	C5	C12	122.71	3.000	
CP6	C2	N6	C5	117.66	3.000	
CP6	C8	C7	C15	114.95	3.000	
CP6	C4	C7	C15	122.78	3.000	
CP6	C4	C7	C8	122.15	3.000	
CP6	H8	C8	C11	116.80	3.000	
CP6	C7	C8	H8	119.47	3.000	
CP6	C7	C8	C11	123.70	3.000	
CP6	H11	C11	C10	118.71	3.000	
CP6	C8	C11	H11	119.56	3.000	
CP6	C8	C11	C10	121.72	3.000	
CP6	C9	C10	CL1	121.15	3.000	
CP6	C11	C10	C9	120.32	3.000	
CP6	C11	C10	CL1	118.53	3.000	
CP6	H9	C9	C15	116.89	3.000	
CP6	C10	C9	H9	120.58	3.000	
CP6	C10	C9	C15	122.52	3.000	
CP6	H151	C15	H152	108.69	3.000	
CP6	C9	C15	H151	107.04	3.000	
CP6	C9	C15	H152	106.24	3.000	
CP6	C7	C15	H151	109.63	3.000	
CP6	C7	C15	H152	108.97	3.000	
CP6	C7	C15	C9	116.03	3.000	
CP6	H131	N13	H132	116.65	3.000	
CP6	C3	N13	H131	120.55	3.000	
CP6	C3	N13	H132	122.79	3.000	
CP6	H141	N14	H142	117.56	3.000	
CP6	C2	N14	H141	121.22	3.000	
CP6	C2	N14	H142	121.23	3.000	
CP6	H12	C12	C16	114.93	3.000	
CP6	C5	C12	H12	119.36	3.000	
CP6	C5	C12	C16	125.70	3.000	
CP6	H161	C16	H162	108.23	3.000	
CP6	H161	C16	H163	107.97	3.000	
CP6	H162	C16	H163	108.04	3.000	
CP6	C12	C16	H161	109.69	3.000	
CP6	C12	C16	H162	109.75	3.000	
CP6	C12	C16	H163	113.02	3.000	
#
#
loop_
_chem_comp_tor.comp_id
_chem_comp_tor.id
_chem_comp_tor.atom_id_1
_chem_comp_tor.atom_id_2
_chem_comp_tor.atom_id_3
_chem_comp_tor.atom_id_4
_chem_comp_tor.value_angle
_chem_comp_tor.value_angle_esd
_chem_comp_tor.period
CP6	CONST_1	C2	N1	C3	C4	-1.14	20.0	1	
CP6	Var_1	N6	C2	N14	H141	0.58	0.0	0	
CP6	CONST_2	N1	C2	N6	C5	1.76	20.0	1	
CP6	Var_2	C4	C3	N13	H131	-177.53	0.0	0	
CP6	CONST_3	N1	C3	C4	C7	-139.12	20.0	1	
CP6	Var_3	C5	C4	C7	C15	-174.40	0.0	0	
CP6	CONST_4	C3	C4	C5	C12	125.62	20.0	1	
CP6	Var_4	C4	C5	C12	H12	0.91	0.0	0	
CP6	CONST_5	C2	N6	C5	C12	-141.75	20.0	1	
CP6	CONST_6	C8	C7	C15	H151	-131.20	20.0	3	
CP6	CONST_7	C4	C7	C8	H8	8.33	20.0	1	
CP6	CONST_8	H8	C8	C11	H11	1.07	20.0	1	
CP6	CONST_9	H11	C11	C10	C9	177.48	20.0	1	
CP6	CONST_10	C11	C10	C9	H9	-179.25	20.0	1	
CP6	CONST_11	H9	C9	C15	H151	-51.03	20.0	3	
CP6	Var_5	H12	C12	C16	H161	59.40	0.0	0	
#
#
loop_
_chem_comp_plane_atom.comp_id
_chem_comp_plane_atom.plane_id
_chem_comp_plane_atom.atom_id
_chem_comp_plane_atom.dist_esd
CP6	plan-1	C2	0.020	
CP6	plan-1	C5	0.020	
CP6	plan-1	N6	0.020	
CP6	plan-1	N14	0.020	
CP6	plan-2	C11	0.020	
CP6	plan-2	C10	0.020	
CP6	plan-2	C9	0.020	
CP6	plan-2	C15	0.020	
CP6	plan-2	CL1	0.020	
#
