# Supplementary material for: High-throughput quantum-mechanics/molecular-mechanics (ONIOM) macromolecular crystallographic refinement with PHENIX/DivCon: the impact of mixed Hamiltonian methods on ligand and protein structure
Source: Acta Crystallogr D Struct Biol. 2018 Oct 29;74(Pt 11):1063–77. doi: 10.1107/S2059798318012913 (PMC6213575; doi:10.1107/S2059798318012913)
Supplement: Supplementary file 2 [file d-74-01063-sup2.gz › results_ONIOM/1JD0-H_refine_001.pdb]

REMARK Date 2017-01-11 Time 09:57:06 EST -0500 (1484146626.52 s)
REMARK PHENIX refinement
REMARK 
REMARK ****************** INPUT FILES AND LABELS ******************************
REMARK Reflections:
REMARK   file name      : 1JD0.sf
REMARK   labels         : ['r1jd0sf,wavelength_id=1,_refln.F_meas_au,_refln.F_meas_sigma_au']
REMARK R-free flags:
REMARK   file name      : None
REMARK   label          : R-free-flags
REMARK   test_flag_value: 1
REMARK Model file name(s): 
REMARK   /scratch/oleg/2711233.gondor.quantumbioinc.com/1JD0-H.pdb
REMARK 
REMARK ******************** REFINEMENT SUMMARY: QUICK FACTS *******************
REMARK Start: r_work = 0.1813 r_free = 0.1879 bonds = 0.011 angles = 1.568
REMARK Final: r_work = 0.1667 r_free = 0.1963 bonds = 0.015 angles = 1.692
REMARK ************************************************************************
REMARK 
REMARK ****************** REFINEMENT STATISTICS STEP BY STEP ******************
REMARK leading digit, like 1_, means number of macro-cycle                     
REMARK 0    : statistics at the very beginning when nothing is done yet        
REMARK 1_bss: bulk solvent correction and/or (anisotropic) scaling             
REMARK 1_xyz: refinement of coordinates                                        
REMARK 1_adp: refinement of ADPs (Atomic Displacement Parameters)              
REMARK 1_occ: refinement of occupancies                                        
REMARK ------------------------------------------------------------------------
REMARK  stage       r-work r-free bonds angles b_min b_max b_ave n_water shift
REMARK       0    : 0.2178 0.2266 0.011  1.57   4.5  50.7  16.0 1512      0.000
REMARK       1_bss: 0.1813 0.1879 0.011  1.57   4.6  50.8  16.1 1512      0.000
REMARK 1_settarget: 0.1813 0.1879 0.011  1.57   4.6  50.8  16.1 1512      0.000
REMARK       1_nqh: 0.1815 0.1880 0.011  1.57   4.6  50.8  16.1 1512      0.013
REMARK    1_weight: 0.1815 0.1880 0.011  1.57   4.6  50.8  16.1 1512      0.013
REMARK    1_checkH: 0.1816 0.1882 0.011  1.57   4.6  50.8  16.1 1512      0.385
REMARK    1_xyzrec: 0.1776 0.2016 0.015  1.80   4.6  50.8  16.1 1512      0.485
REMARK    1_checkH: 0.1778 0.2016 0.015  1.80   4.6  50.8  16.1 1512      0.486
REMARK       1_adp: 0.1735 0.2037 0.015  1.80   5.6  52.4  16.4 1512      0.486
REMARK   1_regHadp: 0.1730 0.2034 0.015  1.80   5.6  52.4  16.4 1512      0.486
REMARK       1_occ: 0.1730 0.2034 0.015  1.80   5.6  52.4  16.4 1512      0.486
REMARK       2_bss: 0.1728 0.2033 0.015  1.80   5.6  52.4  16.4 1512      0.486
REMARK 2_settarget: 0.1728 0.2033 0.015  1.80   5.6  52.4  16.4 1512      0.486
REMARK 2_updatecdl: 0.1728 0.2033 0.015  1.80   5.6  52.4  16.4 1512      0.486
REMARK       2_nqh: 0.1728 0.2030 0.015  1.80   5.6  52.4  16.4 1512      0.488
REMARK    2_weight: 0.1728 0.2030 0.015  1.80   5.6  52.4  16.4 1512      0.488
REMARK    2_checkH: 0.1728 0.2030 0.015  1.80   5.6  52.4  16.4 1512      0.488
REMARK    2_xyzrec: 0.1695 0.1975 0.014  1.64   5.6  52.4  16.4 1512      0.490
REMARK    2_checkH: 0.1695 0.1977 0.014  1.64   5.6  52.4  16.4 1512      0.490
REMARK       2_adp: 0.1680 0.1957 0.014  1.64   5.0  53.1  16.3 1512      0.490
REMARK   2_regHadp: 0.1681 0.1958 0.014  1.64   5.0  53.1  16.3 1512      0.490
REMARK       2_occ: 0.1681 0.1958 0.014  1.64   5.0  53.1  16.3 1512      0.490
REMARK       3_bss: 0.1680 0.1958 0.014  1.64   4.9  53.0  16.3 1512      0.490
REMARK 3_settarget: 0.1680 0.1958 0.014  1.64   4.9  53.0  16.3 1512      0.490
REMARK 3_updatecdl: 0.1680 0.1958 0.014  1.64   4.9  53.0  16.3 1512      0.490
REMARK       3_nqh: 0.1680 0.1958 0.014  1.64   4.9  53.0  16.3 1512      0.490
REMARK    3_weight: 0.1680 0.1958 0.014  1.64   4.9  53.0  16.3 1512      0.490
REMARK    3_checkH: 0.1680 0.1958 0.014  1.64   4.9  53.0  16.3 1512      0.490
REMARK    3_xyzrec: 0.1666 0.1963 0.015  1.69   4.9  53.0  16.3 1512      0.501
REMARK    3_checkH: 0.1667 0.1962 0.015  1.69   4.9  53.0  16.3 1512      0.501
REMARK       3_adp: 0.1667 0.1963 0.015  1.69   5.0  53.2  16.3 1512      0.501
REMARK   3_regHadp: 0.1667 0.1963 0.015  1.69   5.0  53.2  16.3 1512      0.501
REMARK       3_occ: 0.1667 0.1963 0.015  1.69   5.0  53.2  16.3 1512      0.501
REMARK         end: 0.1667 0.1963 0.015  1.69   4.9  53.2  16.3 1512      0.501
REMARK ------------------------------------------------------------------------
REMARK MODEL CONTENT.
REMARK  ELEMENT        ATOM RECORD COUNT   OCCUPANCY SUM
REMARK        C                     2658         2658.00
REMARK        H                     4975         4973.92
REMARK        O                     1247         1246.46
REMARK        N                      716          716.00
REMARK        S                       18           18.00
REMARK     Zn2+                        2            2.00
REMARK      O1-                       58           58.00
REMARK    TOTAL                     9674         9672.38
REMARK -----------------------------------------------------------------------
REMARK r_free_flags.md5.hexdigest 455e398619caf0b6646b309586872120
REMARK 
REMARK IF THIS FILE IS FOR PDB DEPOSITION: REMOVE ALL FROM THIS LINE UP.
REMARK   3
REMARK   3 REFINEMENT.
REMARK   3   PROGRAM     : PHENIX (1.11.1_2575: ???)
REMARK   3   AUTHORS     : Adams,Afonine,Bunkoczi,Burnley,Chen,Dar,Davis,
REMARK   3               : Draizen,Echols,Gildea,Gros,Grosse-Kunstleve,Headd,
REMARK   3               : Hintze,Hung,Ioerger,Liebschner,McCoy,McKee,Moriarty,
REMARK   3               : Oeffner,Poon,Read,Richardson,Richardson,Sacchettini,
REMARK   3               : Sauter,Sobolev,Storoni,Terwilliger,Williams,Zwart
REMARK   3
REMARK   3  REFINEMENT TARGET : ML
REMARK   3  
REMARK   3  DATA USED IN REFINEMENT.
REMARK   3   RESOLUTION RANGE HIGH (ANGSTROMS) : 1.498   
REMARK   3   RESOLUTION RANGE LOW  (ANGSTROMS) : 37.931  
REMARK   3   MIN(FOBS/SIGMA_FOBS)              : 1.00  
REMARK   3   COMPLETENESS FOR RANGE        (%) : 94.72 
REMARK   3   NUMBER OF REFLECTIONS             : 85078     
REMARK   3   NUMBER OF REFLECTIONS (NON-ANOMALOUS) : 85078     
REMARK   3  
REMARK   3  FIT TO DATA USED IN REFINEMENT.
REMARK   3   R VALUE     (WORKING + TEST SET) : 0.1674
REMARK   3   R VALUE            (WORKING SET) : 0.1667
REMARK   3   FREE R VALUE                     : 0.1963
REMARK   3   FREE R VALUE TEST SET SIZE   (%) : 2.25  
REMARK   3   FREE R VALUE TEST SET COUNT      : 1912      
REMARK   3  
REMARK   3  FIT TO DATA USED IN REFINEMENT (IN BINS).
REMARK   3   BIN  RESOLUTION RANGE  COMPL.    NWORK NFREE   RWORK  RFREE  CCWORK CCFREE
REMARK   3     1 37.9432 -  3.6101    0.99     6406   148  0.1545 0.1708   0.939  0.926
REMARK   3     2  3.6101 -  2.8658    0.99     6264   148  0.1707 0.2024   0.927  0.904
REMARK   3     3  2.8658 -  2.5036    0.99     6237   137  0.1692 0.2206   0.917  0.884
REMARK   3     4  2.5036 -  2.2747    0.99     6200   142  0.1667 0.1980   0.925  0.890
REMARK   3     5  2.2747 -  2.1117    0.99     6194   150  0.1609 0.1694   0.924  0.892
REMARK   3     6  2.1117 -  1.9872    0.99     6171   145  0.1580 0.1861   0.926  0.903
REMARK   3     7  1.9872 -  1.8877    0.97     6019   132  0.1639 0.2058   0.923  0.899
REMARK   3     8  1.8877 -  1.8055    0.95     5953   138  0.1629 0.1923   0.925  0.892
REMARK   3     9  1.8055 -  1.7360    0.95     5915   137  0.1612 0.1908   0.921  0.902
REMARK   3    10  1.7360 -  1.6761    0.94     5843   136  0.1666 0.2000   0.912  0.837
REMARK   3    11  1.6761 -  1.6237    0.92     5751   134  0.1814 0.2184   0.899  0.847
REMARK   3    12  1.6237 -  1.5773    0.91     5646   138  0.1866 0.2178   0.887  0.802
REMARK   3    13  1.5773 -  1.5358    0.88     5504   112  0.2017 0.2493   0.863  0.758
REMARK   3    14  1.5358 -  1.4983    0.81     5063   115  0.2171 0.2549   0.830  0.816
REMARK   3  
REMARK   3  BULK SOLVENT MODELLING.
REMARK   3   METHOD USED        : FLAT BULK SOLVENT MODEL
REMARK   3   SOLVENT RADIUS     : 1.11    
REMARK   3   SHRINKAGE RADIUS   : 0.90    
REMARK   3   GRID STEP FACTOR   : 4.00    
REMARK   3  
REMARK   3  ERROR ESTIMATES.
REMARK   3   COORDINATE ERROR (MAXIMUM-LIKELIHOOD BASED)     : 0.12    
REMARK   3   PHASE ERROR (DEGREES, MAXIMUM-LIKELIHOOD BASED) : 17.82   
REMARK   3  
REMARK   3  STRUCTURE FACTORS CALCULATION ALGORITHM : FFT
REMARK   3  
REMARK   3  RESTRAINTS LIBRARY
REMARK   3    GEOSTD + MON.LIB. + CDL v1.2
REMARK   3  
REMARK   3  DEVIATIONS FROM IDEAL VALUES.
REMARK   3                 RMSD     MAX  COUNT
REMARK   3   BOND      :  0.015   0.178   4321
REMARK   3   ANGLE     :  1.692  17.989   5891
REMARK   3   CHIRALITY :  0.099   0.435    617
REMARK   3   PLANARITY :  0.012   0.089    773
REMARK   3   DIHEDRAL  : 20.436 179.015   1563
REMARK   3   MIN NONBONDED DISTANCE : 1.917 
REMARK   3  
REMARK   3  MOLPROBITY STATISTICS.
REMARK   3   ALL-ATOM CLASHSCORE : 1.10
REMARK   3   RAMACHANDRAN PLOT:
REMARK   3     OUTLIERS : 0.00  %
REMARK   3     ALLOWED  : 1.75  %
REMARK   3     FAVORED  : 98.25 %
REMARK   3   ROTAMER OUTLIERS : 0.43 %
REMARK   3   CBETA DEVIATIONS : 0
REMARK   3   PEPTIDE PLANE:
REMARK   3     CIS-PROLINE     : 4
REMARK   3     CIS-GENERAL     : 0
REMARK   3     TWISTED PROLINE : 0
REMARK   3     TWISTED GENERAL : 0
REMARK   3  
REMARK   3  ATOMIC DISPLACEMENT PARAMETERS.
REMARK   3   WILSON B : 11.24
REMARK   3   RMS(B_ISO_OR_EQUIVALENT_BONDED) : 2.98
REMARK   3   ATOMS          NUMBER OF ATOMS
REMARK   3                    ISO.  ANISO. 
REMARK   3    ALL         :   9674       0
REMARK   3    ALL (NO H)  :   4699       0
REMARK   3    SOLVENT     :    504       0
REMARK   3    NON-SOLVENT :   4195       0
REMARK   3    HYDROGENS   :   4975       0
REMARK   3
REMARK   3
REMARK   3   OTHER REFINEMENT REMARKS:
REMARK   3   XRAY REFINEMENT USING QUANTUM MECHANICAL FUNCTIONAL
REMARK   3   PROGRAM      :QuantumBio DivCon 6 build-7.1.1-b4015.17
REMARK   3   AUTHORS      :BORBULEVYCH O.Y., PLUMLEY J., 
REMARK   3                :MARTIN, R.I., WESTERHOFF L.M. 
REMARK   3
REMARK   3   REFERENCE     :BORBULEVYCH O.Y., PLUMLEY J.A.,
REMARK   3                 :MARTIN, R.I., MERZ, K.M.,  WESTERHOFF L.M.
REMARK   3                 :ACTA CRYSTLLOGRAPHICA SECTION D, 2014, 
REMARK   3                 :V. D70, pp. 1233-1247
REMARK   3   QM METHOD(HAMILTONIAN): PM6 AMBERFF14
REMARK   3   REGION QM REFINEMENT: 
REMARK   3      MAIN/BUFFER QM REGION RADII (A): 3.0 / 0.0
REMARK   3      LIGAND / STRAIN ENERGY: AZM_A_1400 / 6.23 KCAL/MOLE
REMARK   3      LIGAND / STRAIN ENERGY: AZM_B_2401 / 12.73 KCAL/MOLE
REMARK   3
HELIX    1   1 GLU A   13  SER A   15  5               Generated by MOE    3
HELIX    2   2 TRP A   16  LYS A   19  1               Generated by MOE    4
HELIX    3   3 PRO A   21  GLY A   24  5               Generated by MOE    4
HELIX    4   4 SER A   35  ILE A   37  5               Generated by MOE    3
HELIX    5   5 ALA A  131  ALA A  134  1               Generated by MOE    4
HELIX    6   6 ASP A  158  PHE A  161  1               Generated by MOE    4
HELIX    7   7 LEU A  164  HIS A  166  5               Generated by MOE    3
HELIX    8   8 ILE A  181  LEU A  184  5               Generated by MOE    4
HELIX    9   9 GLN A  220  THR A  228  1               Generated by MOE    9
HELIX   10  10 GLU B   13  SER B   15  5               Generated by MOE    3
HELIX   11  11 TRP B   16  LYS B   19  1               Generated by MOE    4
HELIX   12  12 PRO B   21  GLY B   24  5               Generated by MOE    4
HELIX   13  13 SER B   35  ILE B   37  5               Generated by MOE    3
HELIX   14  14 ALA B  131  ALA B  134  1               Generated by MOE    4
HELIX   15  15 PRO B  155  PHE B  161  1               Generated by MOE    7
HELIX   16  16 LEU B  164  VAL B  167  5               Generated by MOE    4
HELIX   17  17 ILE B  181  LEU B  184  5               Generated by MOE    4
HELIX   18  18 GLN B  220  THR B  228  1               Generated by MOE    9
SHEET    1       ASP A  32  LEU A  33                  Generated by MOE
SHEET    2       LEU A  38  TYR A  40                  Generated by MOE
SHEET    3       GLU A  48  GLN A  50                  Generated by MOE
SHEET    4       GLN A  56  ASN A  61                  Generated by MOE
SHEET    5       VAL A  66  ASN A  69                  Generated by MOE
SHEET    6       HIS A  78  GLN A  80                  Generated by MOE
SHEET    7       TYR A  88  TRP A  97                  Generated by MOE
SHEET    8       THR A 108  VAL A 109                  Generated by MOE
SHEET    9       ALA A 116  ASN A 124                  Generated by MOE
SHEET   10       LEU A 141  ALA A 145                  Generated by MOE
SHEET   11       VAL A 146  LEU A 147                  Generated by MOE
SHEET   12       ILE A 148  MET A 150                  Generated by MOE
SHEET   13       GLU A 173  PRO A 177                  Generated by MOE
SHEET   14       TYR A 191  GLY A 196                  Generated by MOE
SHEET   15       VAL A 207  VAL A 211                  Generated by MOE
SHEET   16       PHE A 212  PHE A 212                  Generated by MOE
SHEET   17       VAL A 216  ILE A 218                  Generated by MOE
SHEET   18       VAL A 256  THR A 258                  Generated by MOE
SHEET   19       ASP B  32  LEU B  33                  Generated by MOE
SHEET   20       LEU B  38  TYR B  40                  Generated by MOE
SHEET   21       GLU B  48  GLN B  50                  Generated by MOE
SHEET   22       GLN B  56  ASN B  61                  Generated by MOE
SHEET   23       VAL B  66  ASN B  69                  Generated by MOE
SHEET   24       HIS B  78  GLN B  80                  Generated by MOE
SHEET   25       TYR B  88  TRP B  97                  Generated by MOE
SHEET   26       THR B 108  VAL B 109                  Generated by MOE
SHEET   27       ALA B 116  ASN B 124                  Generated by MOE
SHEET   28       LEU B 141  ALA B 145                  Generated by MOE
SHEET   29       VAL B 146  LEU B 147                  Generated by MOE
SHEET   30       ILE B 148  MET B 150                  Generated by MOE
SHEET   31       GLU B 173  PRO B 177                  Generated by MOE
SHEET   32       TYR B 191  GLY B 196                  Generated by MOE
SHEET   33       VAL B 207  VAL B 211                  Generated by MOE
SHEET   34       PHE B 212  PHE B 212                  Generated by MOE
SHEET   35       VAL B 216  ILE B 218                  Generated by MOE
SHEET   36       VAL B 256  THR B 258                  Generated by MOE
SSBOND   1 CYS A   23    CYS A  203 
SSBOND   2 CYS B   23    CYS B  203 
CRYST1  146.875   45.080   85.232  90.00  93.98  90.00 C 1 2 1
SCALE1      0.006809  0.000000  0.000474        0.00000
SCALE2      0.000000  0.022183  0.000000        0.00000
SCALE3      0.000000  0.000000  0.011761        0.00000
ATOM      1  N   LYS A   4       6.376  14.708  32.221  1.00 40.74           N
ATOM      2  CA  LYS A   4       6.662  13.498  33.033  1.00 29.94           C
ATOM      3  C   LYS A   4       6.105  12.234  32.370  1.00 29.54           C
ATOM      4  O   LYS A   4       5.028  12.260  31.769  1.00 31.95           O
ATOM      5  CB  LYS A   4       6.123  13.629  34.471  1.00 32.35           C
ATOM      6  CG  LYS A   4       6.759  14.818  35.217  1.00 40.53           C
ATOM      7  CD  LYS A   4       6.407  14.822  36.713  1.00 41.07           C
ATOM      8  CE  LYS A   4       7.013  16.054  37.403  1.00 39.91           C
ATOM      9  NZ  LYS A   4       6.699  16.089  38.847  1.00 43.53           N1+
ATOM     10  H1  LYS A   4       6.683  14.563  31.266  1.00 48.90           H
ATOM     11  H2  LYS A   4       6.860  15.508  32.605  1.00 48.90           H
ATOM     12  HA  LYS A   4       7.743  13.375  33.103  1.00 35.94           H
ATOM     13  HB2 LYS A   4       6.352  12.710  35.014  1.00 38.83           H
ATOM     14  HB3 LYS A   4       5.039  13.750  34.444  1.00 38.83           H
ATOM     15  HG2 LYS A   4       6.428  15.754  34.765  1.00 48.64           H
ATOM     16  HG3 LYS A   4       7.844  14.750  35.123  1.00 48.64           H
ATOM     17  HD2 LYS A   4       6.797  13.917  37.182  1.00 49.29           H
ATOM     18  HD3 LYS A   4       5.322  14.844  36.827  1.00 49.29           H
ATOM     19  HE2 LYS A   4       6.619  16.956  36.928  1.00 47.90           H
ATOM     20  HE3 LYS A   4       8.096  16.042  37.269  1.00 47.90           H
ATOM     21  HZ1 LYS A   4       5.698  16.121  38.984  1.00 52.25           H
ATOM     22  HZ2 LYS A   4       7.066  15.266  39.305  1.00 52.25           H
ATOM     23  HZ3 LYS A   4       7.111  16.909  39.273  1.00 52.25           H
ATOM     24  N   TRP A   5       6.878  11.148  32.463  1.00 20.46           N
ATOM     25  CA  TRP A   5       6.522   9.838  31.927  1.00 16.53           C
ATOM     26  C   TRP A   5       7.010   8.733  32.874  1.00 15.21           C
ATOM     27  O   TRP A   5       7.936   8.947  33.656  1.00 15.78           O
ATOM     28  CB  TRP A   5       7.120   9.701  30.521  1.00 17.19           C
ATOM     29  CG  TRP A   5       8.612   9.641  30.470  1.00 15.42           C
ATOM     30  CD1 TRP A   5       9.454  10.679  30.254  1.00 14.30           C
ATOM     31  CD2 TRP A   5       9.470   8.463  30.587  1.00 13.72           C
ATOM     32  NE1 TRP A   5      10.761  10.236  30.265  1.00 17.14           N
ATOM     33  CE2 TRP A   5      10.831   8.869  30.452  1.00 15.35           C
ATOM     34  CE3 TRP A   5       9.227   7.081  30.754  1.00 10.92           C
ATOM     35  CZ2 TRP A   5      11.893   7.953  30.492  1.00 12.27           C
ATOM     36  CZ3 TRP A   5      10.288   6.157  30.775  1.00 13.33           C
ATOM     37  CH2 TRP A   5      11.620   6.586  30.644  1.00 12.90           C
ATOM     38  H   TRP A   5       7.757  11.206  32.955  1.00 24.56           H
ATOM     39  HA  TRP A   5       5.440   9.751  31.845  1.00 19.84           H
ATOM     40  HB2 TRP A   5       6.727   8.784  30.081  1.00 20.63           H
ATOM     41  HB3 TRP A   5       6.780  10.537  29.909  1.00 20.63           H
ATOM     42  HD1 TRP A   5       9.145  11.702  30.097  1.00 17.16           H
ATOM     43  HE1 TRP A   5      11.550  10.836  30.075  1.00 20.57           H
ATOM     44  HE3 TRP A   5       8.214   6.722  30.826  1.00 13.11           H
ATOM     45  HZ2 TRP A   5      12.911   8.291  30.392  1.00 14.74           H
ATOM     46  HZ3 TRP A   5      10.070   5.105  30.867  1.00 16.00           H
ATOM     47  HH2 TRP A   5      12.426   5.866  30.659  1.00 15.49           H
ATOM     48  N   THR A   6       6.358   7.569  32.813  1.00 13.78           N
ATOM     49  CA  THR A   6       6.679   6.376  33.613  1.00 13.84           C
ATOM     50  C   THR A   6       6.562   5.111  32.748  1.00 12.99           C
ATOM     51  O   THR A   6       6.219   5.201  31.570  1.00 12.19           O
ATOM     52  CB  THR A   6       5.697   6.246  34.797  1.00 17.14           C
ATOM     53  OG1 THR A   6       4.395   6.062  34.286  1.00 15.38           O
ATOM     54  CG2 THR A   6       5.686   7.460  35.735  1.00 14.90           C
ATOM     55  H   THR A   6       5.583   7.477  32.169  1.00 16.55           H
ATOM     56  HA  THR A   6       7.699   6.436  33.994  1.00 16.61           H
ATOM     57  HB  THR A   6       5.964   5.373  35.394  1.00 20.58           H
ATOM     58  HG1 THR A   6       3.880   5.528  34.900  1.00 18.46           H
ATOM     59 HG21 THR A   6       5.010   7.258  36.567  1.00 17.88           H
ATOM     60 HG22 THR A   6       6.688   7.642  36.124  1.00 17.88           H
ATOM     61 HG23 THR A   6       5.323   8.346  35.213  1.00 17.88           H
ATOM     62  N   TYR A   7       6.822   3.934  33.344  1.00 13.36           N
ATOM     63  CA  TYR A   7       6.529   2.609  32.778  1.00 15.87           C
ATOM     64  C   TYR A   7       5.279   1.922  33.341  1.00 22.86           C
ATOM     65  O   TYR A   7       4.999   0.768  33.018  1.00 22.58           O
ATOM     66  CB  TYR A   7       7.711   1.686  33.054  1.00 15.02           C
ATOM     67  CG  TYR A   7       8.938   2.036  32.271  1.00 11.46           C
ATOM     68  CD1 TYR A   7       9.955   2.790  32.873  1.00 10.93           C
ATOM     69  CD2 TYR A   7       9.075   1.556  30.955  1.00 10.71           C
ATOM     70  CE1 TYR A   7      11.135   3.042  32.171  1.00  9.84           C
ATOM     71  CE2 TYR A   7      10.247   1.820  30.241  1.00  9.23           C
ATOM     72  CZ  TYR A   7      11.292   2.534  30.868  1.00 10.02           C
ATOM     73  OH  TYR A   7      12.481   2.721  30.255  1.00  9.43           O
ATOM     74  H   TYR A   7       7.162   3.940  34.293  1.00 16.05           H
ATOM     75  HA  TYR A   7       6.402   2.687  31.698  1.00 19.06           H
ATOM     76  HB2 TYR A   7       7.936   1.687  34.122  1.00 18.04           H
ATOM     77  HB3 TYR A   7       7.456   0.671  32.760  1.00 18.04           H
ATOM     78  HD1 TYR A   7       9.843   3.145  33.887  1.00 13.12           H
ATOM     79  HD2 TYR A   7       8.291   0.964  30.502  1.00 12.86           H
ATOM     80  HE1 TYR A   7      11.937   3.601  32.630  1.00 11.81           H
ATOM     81  HE2 TYR A   7      10.353   1.441  29.237  1.00 11.08           H
ATOM     82  HH  TYR A   7      12.509   2.302  29.384  1.00 11.32           H
ATOM     83  N   PHE A   8       4.539   2.578  34.221  1.00 19.38           N
ATOM     84  CA  PHE A   8       3.325   2.021  34.786  1.00 19.27           C
ATOM     85  C   PHE A   8       2.438   3.164  35.239  1.00 21.88           C
ATOM     86  O   PHE A   8       2.930   4.167  35.757  1.00 22.22           O
ATOM     87  CB  PHE A   8       3.662   1.067  35.946  1.00 21.78           C
ATOM     88  CG  PHE A   8       2.423   0.587  36.674  1.00 27.56           C
ATOM     89  CD1 PHE A   8       1.601  -0.406  36.105  1.00 32.37           C
ATOM     90  CD2 PHE A   8       2.035   1.215  37.874  1.00 33.97           C
ATOM     91  CE1 PHE A   8       0.389  -0.759  36.727  1.00 31.58           C
ATOM     92  CE2 PHE A   8       0.824   0.863  38.494  1.00 31.84           C
ATOM     93  CZ  PHE A   8      -0.004  -0.115  37.914  1.00 29.56           C
ATOM     94  H   PHE A   8       4.796   3.520  34.477  1.00 23.27           H
ATOM     95  HA  PHE A   8       2.789   1.456  34.023  1.00 23.14           H
ATOM     96  HB2 PHE A   8       4.201   0.201  35.559  1.00 26.14           H
ATOM     97  HB3 PHE A   8       4.314   1.581  36.654  1.00 26.14           H
ATOM     98  HD1 PHE A   8       1.886  -0.885  35.179  1.00 38.85           H
ATOM     99  HD2 PHE A   8       2.662   1.975  38.316  1.00 40.77           H
ATOM    100  HE1 PHE A   8      -0.240  -1.523  36.293  1.00 37.91           H
ATOM    101  HE2 PHE A   8       0.531   1.342  39.416  1.00 38.21           H
ATOM    102  HZ  PHE A   8      -0.935  -0.385  38.391  1.00 35.48           H
ATOM    103  N   GLY A   9       1.131   2.983  35.060  1.00 22.24           N
ATOM    104  CA  GLY A   9       0.116   3.936  35.474  1.00 20.30           C
ATOM    105  C   GLY A   9      -0.234   4.922  34.351  1.00 18.19           C
ATOM    106  O   GLY A   9       0.058   4.675  33.181  1.00 18.71           O
ATOM    107  H   GLY A   9       0.816   2.124  34.630  1.00 26.70           H
ATOM    108  HA2 GLY A   9      -0.785   3.383  35.737  1.00 24.37           H
ATOM    109  HA3 GLY A   9       0.479   4.483  36.345  1.00 24.37           H
ATOM    110  N   PRO A  10      -0.905   6.037  34.683  1.00 18.54           N
ATOM    111  CA  PRO A  10      -1.487   6.940  33.697  1.00 17.87           C
ATOM    112  C   PRO A  10      -0.500   7.585  32.718  1.00 19.04           C
ATOM    113  O   PRO A  10      -0.889   7.944  31.612  1.00 20.46           O
ATOM    114  CB  PRO A  10      -2.144   8.043  34.545  1.00 21.86           C
ATOM    115  CG  PRO A  10      -2.521   7.320  35.832  1.00 26.91           C
ATOM    116  CD  PRO A  10      -1.332   6.390  36.032  1.00 20.61           C
ATOM    117  HA  PRO A  10      -2.279   6.409  33.172  1.00 21.46           H
ATOM    118  HB2 PRO A  10      -1.377   8.782  34.788  1.00 26.24           H
ATOM    119  HB3 PRO A  10      -2.992   8.533  34.068  1.00 26.24           H
ATOM    120  HG2 PRO A  10      -2.585   8.011  36.674  1.00 32.30           H
ATOM    121  HG3 PRO A  10      -3.456   6.773  35.702  1.00 32.30           H
ATOM    122  HD2 PRO A  10      -0.531   6.916  36.551  1.00 24.74           H
ATOM    123  HD3 PRO A  10      -1.681   5.519  36.590  1.00 24.74           H
ATOM    124  N   ASP A  11       0.765   7.741  33.113  1.00 18.09           N
ATOM    125  CA  ASP A  11       1.827   8.304  32.287  1.00 20.85           C
ATOM    126  C   ASP A  11       2.733   7.215  31.690  1.00 14.41           C
ATOM    127  O   ASP A  11       3.819   7.538  31.196  1.00 14.68           O
ATOM    128  CB  ASP A  11       2.614   9.360  33.076  1.00 19.85           C
ATOM    129  CG  ASP A  11       1.733  10.515  33.550  1.00 27.66           C
ATOM    130  OD1 ASP A  11       0.966  11.046  32.712  1.00 25.26           O
ATOM    131  OD2 ASP A  11       1.893  10.889  34.731  1.00 30.03           O1-
ATOM    132  H   ASP A  11       1.026   7.408  34.030  1.00 21.71           H
ATOM    133  HA  ASP A  11       1.377   8.824  31.441  1.00 25.03           H
ATOM    134  HB2 ASP A  11       3.155   8.909  33.910  1.00 23.82           H
ATOM    135  HB3 ASP A  11       3.331   9.793  32.383  1.00 23.82           H
ATOM    136  N   GLY A  12       2.253   5.961  31.711  1.00 14.95           N
ATOM    137  CA  GLY A  12       2.901   4.773  31.170  1.00 12.29           C
ATOM    138  C   GLY A  12       2.921   4.738  29.643  1.00 10.26           C
ATOM    139  O   GLY A  12       2.500   5.664  28.945  1.00 11.61           O
ATOM    140  H   GLY A  12       1.339   5.810  32.117  1.00 17.95           H
ATOM    141  HA2 GLY A  12       3.919   4.739  31.537  1.00 14.76           H
ATOM    142  HA3 GLY A  12       2.367   3.892  31.529  1.00 14.76           H
ATOM    143  N   GLU A  13       3.490   3.653  29.123  1.00  8.40           N
ATOM    144  CA  GLU A  13       3.947   3.592  27.751  1.00  9.36           C
ATOM    145  C   GLU A  13       2.841   3.759  26.710  1.00  9.31           C
ATOM    146  O   GLU A  13       3.127   4.274  25.637  1.00 10.30           O
ATOM    147  CB  GLU A  13       4.808   2.347  27.510  1.00  8.74           C
ATOM    148  CG  GLU A  13       3.999   1.044  27.412  1.00  9.54           C
ATOM    149  CD  GLU A  13       4.964  -0.125  27.508  1.00  8.38           C
ATOM    150  OE1 GLU A  13       5.539  -0.436  26.456  1.00  8.80           O
ATOM    151  OE2 GLU A  13       5.107  -0.709  28.603  1.00 12.49           O1-
ATOM    152  H   GLU A  13       3.772   2.903  29.742  1.00 10.09           H
ATOM    153  HA  GLU A  13       4.604   4.437  27.610  1.00 11.24           H
ATOM    154  HB2 GLU A  13       5.353   2.483  26.577  1.00 10.49           H
ATOM    155  HB3 GLU A  13       5.546   2.263  28.307  1.00 10.49           H
ATOM    156  HG2 GLU A  13       3.263   0.996  28.212  1.00 11.46           H
ATOM    157  HG3 GLU A  13       3.523   1.039  26.431  1.00 11.46           H
ATOM    158  N   ASN A  14       1.596   3.354  26.990  1.00  9.20           N
ATOM    159  CA  ASN A  14       0.511   3.541  26.041  1.00  8.15           C
ATOM    160  C   ASN A  14       0.107   5.007  25.931  1.00  8.96           C
ATOM    161  O   ASN A  14      -0.599   5.335  24.991  1.00 10.88           O
ATOM    162  CB  ASN A  14      -0.701   2.673  26.372  1.00  8.02           C
ATOM    163  CG  ASN A  14      -0.469   1.191  26.106  1.00  8.97           C
ATOM    164  OD1 ASN A  14       0.568   0.763  25.612  1.00 10.65           O
ATOM    165  ND2 ASN A  14      -1.486   0.410  26.400  1.00  8.40           N
ATOM    166  H   ASN A  14       1.384   2.941  27.886  1.00 11.05           H
ATOM    167  HA  ASN A  14       0.866   3.241  25.054  1.00  9.78           H
ATOM    168  HB2 ASN A  14      -0.981   2.800  27.413  1.00  9.64           H
ATOM    169  HB3 ASN A  14      -1.553   2.991  25.770  1.00  9.64           H
ATOM    170 HD21 ASN A  14      -1.414  -0.584  26.224  1.00 10.09           H
ATOM    171 HD22 ASN A  14      -2.327   0.797  26.803  1.00 10.09           H
ATOM    172  N   SER A  15       0.522   5.863  26.871  1.00 10.71           N
ATOM    173  CA  SER A  15       0.222   7.293  26.872  1.00 11.57           C
ATOM    174  C   SER A  15       1.394   8.161  26.444  1.00 12.46           C
ATOM    175  O   SER A  15       1.213   9.371  26.327  1.00 12.81           O
ATOM    176  CB  SER A  15      -0.234   7.728  28.261  1.00 13.86           C
ATOM    177  OG  SER A  15      -1.489   7.154  28.543  1.00 16.73           O
ATOM    178  H   SER A  15       1.094   5.511  27.625  1.00 12.86           H
ATOM    179  HA  SER A  15      -0.582   7.511  26.171  1.00 13.89           H
ATOM    180  HB2 SER A  15       0.493   7.420  29.013  1.00 16.64           H
ATOM    181  HB3 SER A  15      -0.333   8.814  28.286  1.00 16.64           H
ATOM    182  HG  SER A  15      -1.699   7.317  29.340  1.00 20.09           H
ATOM    183  N   TRP A  16       2.598   7.616  26.236  1.00  9.70           N
ATOM    184  CA  TRP A  16       3.755   8.429  25.849  1.00 11.64           C
ATOM    185  C   TRP A  16       3.498   9.292  24.618  1.00 14.46           C
ATOM    186  O   TRP A  16       3.947  10.434  24.586  1.00 12.96           O
ATOM    187  CB  TRP A  16       4.985   7.557  25.618  1.00 10.12           C
ATOM    188  CG  TRP A  16       5.563   6.866  26.805  1.00  9.18           C
ATOM    189  CD1 TRP A  16       5.204   6.995  28.102  1.00  9.57           C
ATOM    190  CD2 TRP A  16       6.642   5.893  26.793  1.00  8.48           C
ATOM    191  NE1 TRP A  16       6.004   6.201  28.892  1.00 12.20           N
ATOM    192  CE2 TRP A  16       6.907   5.490  28.133  1.00  9.87           C
ATOM    193  CE3 TRP A  16       7.424   5.323  25.773  1.00  9.84           C
ATOM    194  CZ2 TRP A  16       7.894   4.555  28.456  1.00  9.50           C
ATOM    195  CZ3 TRP A  16       8.423   4.383  26.083  1.00  9.60           C
ATOM    196  CH2 TRP A  16       8.668   4.013  27.419  1.00  9.31           C
ATOM    197  H   TRP A  16       2.728   6.621  26.369  1.00 11.65           H
ATOM    198  HA  TRP A  16       3.974   9.102  26.678  1.00 13.98           H
ATOM    199  HB2 TRP A  16       4.784   6.815  24.845  1.00 12.15           H
ATOM    200  HB3 TRP A  16       5.775   8.195  25.226  1.00 12.15           H
ATOM    201  HD1 TRP A  16       4.415   7.632  28.474  1.00 11.50           H
ATOM    202  HE1 TRP A  16       5.883   6.108  29.892  1.00 14.65           H
ATOM    203  HE3 TRP A  16       7.252   5.599  24.745  1.00 11.81           H
ATOM    204  HZ2 TRP A  16       8.052   4.249  29.481  1.00 11.41           H
ATOM    205  HZ3 TRP A  16       9.016   3.957  25.290  1.00 11.52           H
ATOM    206  HH2 TRP A  16       9.443   3.293  27.644  1.00 11.18           H
ATOM    207  N   SER A  17       2.774   8.769  23.623  1.00 11.60           N
ATOM    208  CA  SER A  17       2.486   9.467  22.372  1.00 10.20           C
ATOM    209  C   SER A  17       1.747  10.790  22.575  1.00 14.52           C
ATOM    210  O   SER A  17       1.805  11.623  21.672  1.00 15.26           O
ATOM    211  CB  SER A  17       1.713   8.566  21.418  1.00 15.29           C
ATOM    212  OG  SER A  17       0.431   8.362  21.951  1.00 17.12           O
ATOM    213  H   SER A  17       2.443   7.818  23.708  1.00 13.93           H
ATOM    214  HA  SER A  17       3.433   9.676  21.891  1.00 12.24           H
ATOM    215  HB2 SER A  17       1.632   9.058  20.447  1.00 18.35           H
ATOM    216  HB3 SER A  17       2.226   7.613  21.290  1.00 18.35           H
ATOM    217  HG  SER A  17       0.407   7.492  22.364  1.00 20.55           H
ATOM    218  N   LYS A  18       1.022  10.952  23.697  1.00 14.07           N
ATOM    219  CA  LYS A  18       0.262  12.170  23.980  1.00 14.54           C
ATOM    220  C   LYS A  18       1.200  13.379  24.043  1.00 22.08           C
ATOM    221  O   LYS A  18       0.887  14.404  23.439  1.00 20.83           O
ATOM    222  CB  LYS A  18      -0.526  12.064  25.287  1.00 14.10           C
ATOM    223  CG  LYS A  18      -1.589  10.955  25.329  1.00 18.40           C
ATOM    224  CD  LYS A  18      -2.184  10.881  26.739  1.00 21.17           C
ATOM    225  CE  LYS A  18      -3.134   9.698  26.861  1.00 25.07           C
ATOM    226  NZ  LYS A  18      -3.719   9.645  28.210  1.00 28.44           N1+
ATOM    227  H   LYS A  18       1.013  10.214  24.389  1.00 16.90           H
ATOM    228  HA  LYS A  18      -0.448  12.326  23.166  1.00 17.45           H
ATOM    229  HB2 LYS A  18       0.173  11.918  26.109  1.00 16.93           H
ATOM    230  HB3 LYS A  18      -1.033  13.017  25.450  1.00 16.93           H
ATOM    231  HG2 LYS A  18      -2.380  11.178  24.615  1.00 22.09           H
ATOM    232  HG3 LYS A  18      -1.141   9.993  25.078  1.00 22.09           H
ATOM    233  HD2 LYS A  18      -1.383  10.771  27.471  1.00 25.42           H
ATOM    234  HD3 LYS A  18      -2.732  11.801  26.947  1.00 25.42           H
ATOM    235  HE2 LYS A  18      -3.934   9.824  26.129  1.00 30.09           H
ATOM    236  HE3 LYS A  18      -2.604   8.768  26.650  1.00 30.09           H
ATOM    237  HZ1 LYS A  18      -4.194   8.760  28.334  1.00 34.13           H
ATOM    238  HZ2 LYS A  18      -2.984   9.713  28.903  1.00 34.13           H
ATOM    239  HZ3 LYS A  18      -4.374  10.401  28.338  1.00 34.13           H
ATOM    240  N   LYS A  19       2.340  13.258  24.748  1.00 14.66           N
ATOM    241  CA  LYS A  19       3.322  14.343  24.918  1.00 16.82           C
ATOM    242  C   LYS A  19       4.524  14.209  23.983  1.00 18.08           C
ATOM    243  O   LYS A  19       5.218  15.193  23.744  1.00 20.22           O
ATOM    244  CB  LYS A  19       3.810  14.403  26.370  1.00 19.39           C
ATOM    245  CG  LYS A  19       2.732  14.823  27.382  1.00 27.50           C
ATOM    246  CD  LYS A  19       3.291  14.669  28.808  1.00 35.63           C
ATOM    247  CE  LYS A  19       2.195  14.821  29.862  1.00 32.40           C
ATOM    248  NZ  LYS A  19       2.736  14.610  31.217  1.00 36.63           N1+
ATOM    249  H   LYS A  19       2.520  12.386  25.228  1.00 17.60           H
ATOM    250  HA  LYS A  19       2.848  15.299  24.683  1.00 20.20           H
ATOM    251  HB2 LYS A  19       4.229  13.436  26.644  1.00 23.28           H
ATOM    252  HB3 LYS A  19       4.612  15.141  26.429  1.00 23.28           H
ATOM    253  HG2 LYS A  19       2.448  15.861  27.201  1.00 33.01           H
ATOM    254  HG3 LYS A  19       1.847  14.195  27.273  1.00 33.01           H
ATOM    255  HD2 LYS A  19       3.759  13.689  28.920  1.00 42.77           H
ATOM    256  HD3 LYS A  19       4.049  15.438  28.972  1.00 42.77           H
ATOM    257  HE2 LYS A  19       1.768  15.824  29.789  1.00 38.89           H
ATOM    258  HE3 LYS A  19       1.409  14.089  29.669  1.00 38.89           H
ATOM    259  HZ1 LYS A  19       1.998  14.714  31.899  1.00 43.97           H
ATOM    260  HZ2 LYS A  19       3.118  13.675  31.291  1.00 43.97           H
ATOM    261  HZ3 LYS A  19       3.465  15.284  31.400  1.00 43.97           H
ATOM    262  N   TYR A  20       4.800  12.999  23.497  1.00 14.45           N
ATOM    263  CA  TYR A  20       5.991  12.641  22.747  1.00 14.97           C
ATOM    264  C   TYR A  20       5.519  11.972  21.455  1.00 14.36           C
ATOM    265  O   TYR A  20       5.422  10.749  21.410  1.00 12.77           O
ATOM    266  CB  TYR A  20       6.870  11.719  23.604  1.00 12.62           C
ATOM    267  CG  TYR A  20       7.293  12.352  24.909  1.00 11.98           C
ATOM    268  CD1 TYR A  20       6.631  12.018  26.102  1.00 12.20           C
ATOM    269  CD2 TYR A  20       8.367  13.260  24.929  1.00 15.71           C
ATOM    270  CE1 TYR A  20       7.062  12.550  27.329  1.00 14.38           C
ATOM    271  CE2 TYR A  20       8.806  13.800  26.147  1.00 13.74           C
ATOM    272  CZ  TYR A  20       8.168  13.425  27.353  1.00 16.47           C
ATOM    273  OH  TYR A  20       8.622  13.912  28.539  1.00 21.35           O
ATOM    274  H   TYR A  20       4.179  12.241  23.740  1.00 17.34           H
ATOM    275  HA  TYR A  20       6.569  13.534  22.505  1.00 17.97           H
ATOM    276  HB2 TYR A  20       6.337  10.795  23.822  1.00 15.15           H
ATOM    277  HB3 TYR A  20       7.761  11.458  23.033  1.00 15.15           H
ATOM    278  HD1 TYR A  20       5.804  11.323  26.088  1.00 14.65           H
ATOM    279  HD2 TYR A  20       8.849  13.549  24.009  1.00 18.86           H
ATOM    280  HE1 TYR A  20       6.563  12.271  28.244  1.00 17.26           H
ATOM    281  HE2 TYR A  20       9.642  14.483  26.163  1.00 16.50           H
ATOM    282  HH  TYR A  20       9.418  14.434  28.420  1.00 25.62           H
ATOM    283  N   PRO A  21       5.172  12.735  20.407  1.00 12.28           N
ATOM    284  CA  PRO A  21       4.599  12.205  19.185  1.00 13.37           C
ATOM    285  C   PRO A  21       5.405  11.101  18.503  1.00 11.05           C
ATOM    286  O   PRO A  21       4.807  10.209  17.910  1.00 13.92           O
ATOM    287  CB  PRO A  21       4.513  13.406  18.238  1.00 18.20           C
ATOM    288  CG  PRO A  21       4.339  14.576  19.195  1.00 23.59           C
ATOM    289  CD  PRO A  21       5.242  14.193  20.360  1.00 18.02           C
ATOM    290  HA  PRO A  21       3.581  11.877  19.392  1.00 16.06           H
ATOM    291  HB2 PRO A  21       5.480  13.519  17.742  1.00 21.85           H
ATOM    292  HB3 PRO A  21       3.718  13.339  17.496  1.00 21.85           H
ATOM    293  HG2 PRO A  21       4.695  15.507  18.752  1.00 28.32           H
ATOM    294  HG3 PRO A  21       3.295  14.661  19.496  1.00 28.32           H
ATOM    295  HD2 PRO A  21       6.266  14.509  20.155  1.00 21.63           H
ATOM    296  HD3 PRO A  21       4.836  14.659  21.257  1.00 21.63           H
ATOM    297  N   SER A  22       6.742  11.126  18.595  1.00 11.57           N
ATOM    298  CA  SER A  22       7.569  10.111  17.947  1.00 14.91           C
ATOM    299  C   SER A  22       7.337   8.736  18.572  1.00  9.92           C
ATOM    300  O   SER A  22       7.555   7.746  17.888  1.00 10.79           O
ATOM    301  CB  SER A  22       9.053  10.481  17.961  1.00 13.51           C
ATOM    302  OG  SER A  22       9.289  11.663  17.224  1.00 15.43           O
ATOM    303  H   SER A  22       7.201  11.869  19.104  1.00 13.90           H
ATOM    304  HA  SER A  22       7.269  10.036  16.901  1.00 17.90           H
ATOM    305  HB2 SER A  22       9.382  10.630  18.978  1.00 16.22           H
ATOM    306  HB3 SER A  22       9.634   9.670  17.523  1.00 16.22           H
ATOM    307  HG  SER A  22       8.861  11.587  16.367  1.00 18.53           H
ATOM    308  N   CYS A  23       6.853   8.657  19.822  1.00 10.54           N
ATOM    309  CA  CYS A  23       6.524   7.385  20.456  1.00 11.30           C
ATOM    310  C   CYS A  23       5.371   6.653  19.761  1.00 12.51           C
ATOM    311  O   CYS A  23       5.237   5.449  19.938  1.00 10.61           O
ATOM    312  CB  CYS A  23       6.214   7.583  21.941  1.00 11.83           C
ATOM    313  SG  CYS A  23       7.606   8.272  22.880  1.00 10.43           S
ATOM    314  H   CYS A  23       6.672   9.501  20.346  1.00 12.65           H
ATOM    315  HA  CYS A  23       7.393   6.737  20.382  1.00 13.57           H
ATOM    316  HB2 CYS A  23       5.351   8.235  22.047  1.00 14.20           H
ATOM    317  HB3 CYS A  23       5.965   6.617  22.379  1.00 14.20           H
ATOM    318  N   GLY A  24       4.543   7.364  18.982  1.00 12.53           N
ATOM    319  CA  GLY A  24       3.508   6.787  18.126  1.00 11.55           C
ATOM    320  C   GLY A  24       3.853   6.835  16.629  1.00 10.54           C
ATOM    321  O   GLY A  24       2.976   6.638  15.792  1.00 12.97           O
ATOM    322  H   GLY A  24       4.712   8.355  18.891  1.00 15.05           H
ATOM    323  HA2 GLY A  24       3.314   5.752  18.403  1.00 13.87           H
ATOM    324  HA3 GLY A  24       2.597   7.362  18.281  1.00 13.87           H
ATOM    325  N   GLY A  25       5.114   7.103  16.270  1.00 10.15           N
ATOM    326  CA  GLY A  25       5.581   7.229  14.901  1.00 11.88           C
ATOM    327  C   GLY A  25       6.277   5.974  14.394  1.00 13.90           C
ATOM    328  O   GLY A  25       6.028   4.863  14.866  1.00 15.21           O
ATOM    329  H   GLY A  25       5.804   7.220  16.997  1.00 12.19           H
ATOM    330  HA2 GLY A  25       4.754   7.469  14.232  1.00 14.27           H
ATOM    331  HA3 GLY A  25       6.297   8.051  14.878  1.00 14.27           H
ATOM    332  N   LEU A  26       7.136   6.176  13.397  1.00 13.64           N
ATOM    333  CA  LEU A  26       7.828   5.124  12.666  1.00 17.77           C
ATOM    334  C   LEU A  26       9.102   4.672  13.401  1.00 13.67           C
ATOM    335  O   LEU A  26       9.587   5.351  14.309  1.00 13.34           O
ATOM    336  CB  LEU A  26       8.130   5.621  11.234  1.00 16.90           C
ATOM    337  CG  LEU A  26       6.919   5.615  10.263  1.00 24.22           C
ATOM    338  CD1 LEU A  26       5.682   6.417  10.693  1.00 31.28           C
ATOM    339  CD2 LEU A  26       7.396   6.162   8.914  1.00 29.38           C
ATOM    340  H   LEU A  26       7.296   7.123  13.088  1.00 16.37           H
ATOM    341  HA  LEU A  26       7.166   4.261  12.573  1.00 21.34           H
ATOM    342  HB2 LEU A  26       8.546   6.627  11.289  1.00 20.28           H
ATOM    343  HB3 LEU A  26       8.897   4.979  10.801  1.00 20.28           H
ATOM    344  HG  LEU A  26       6.608   4.578  10.118  1.00 29.07           H
ATOM    345 HD11 LEU A  26       4.916   6.352   9.920  1.00 37.55           H
ATOM    346 HD12 LEU A  26       5.259   6.006  11.606  1.00 37.55           H
ATOM    347 HD13 LEU A  26       5.936   7.464  10.838  1.00 37.55           H
ATOM    348 HD21 LEU A  26       6.580   6.131   8.191  1.00 35.26           H
ATOM    349 HD22 LEU A  26       7.740   7.191   9.026  1.00 35.26           H
ATOM    350 HD23 LEU A  26       8.215   5.546   8.537  1.00 35.26           H
ATOM    351  N   LEU A  27       9.641   3.525  12.972  1.00 13.78           N
ATOM    352  CA  LEU A  27      10.925   2.941  13.371  1.00 13.95           C
ATOM    353  C   LEU A  27      11.035   2.806  14.890  1.00 12.13           C
ATOM    354  O   LEU A  27      12.095   3.051  15.454  1.00 11.71           O
ATOM    355  CB  LEU A  27      12.113   3.733  12.787  1.00 13.65           C
ATOM    356  CG  LEU A  27      12.113   3.967  11.262  1.00 19.37           C
ATOM    357  CD1 LEU A  27      13.426   4.659  10.867  1.00 21.78           C
ATOM    358  CD2 LEU A  27      11.952   2.690  10.440  1.00 15.71           C
ATOM    359  H   LEU A  27       9.130   3.017  12.265  1.00 16.54           H
ATOM    360  HA  LEU A  27      10.967   1.929  12.970  1.00 16.75           H
ATOM    361  HB2 LEU A  27      12.149   4.698  13.285  1.00 16.38           H
ATOM    362  HB3 LEU A  27      13.030   3.199  13.039  1.00 16.38           H
ATOM    363  HG  LEU A  27      11.288   4.634  11.012  1.00 23.25           H
ATOM    364 HD11 LEU A  27      13.394   4.932   9.812  1.00 26.15           H
ATOM    365 HD12 LEU A  27      13.565   5.561  11.458  1.00 26.15           H
ATOM    366 HD13 LEU A  27      14.270   3.992  11.039  1.00 26.15           H
ATOM    367 HD21 LEU A  27      11.972   2.933   9.377  1.00 18.87           H
ATOM    368 HD22 LEU A  27      12.767   2.003  10.663  1.00 18.87           H
ATOM    369 HD23 LEU A  27      10.997   2.214  10.660  1.00 18.87           H
ATOM    370  N   GLN A  28       9.963   2.403  15.567  1.00  9.74           N
ATOM    371  CA  GLN A  28       9.989   2.243  17.019  1.00  9.07           C
ATOM    372  C   GLN A  28      10.714   0.971  17.467  1.00 10.38           C
ATOM    373  O   GLN A  28      10.650  -0.080  16.835  1.00 11.03           O
ATOM    374  CB  GLN A  28       8.590   2.354  17.620  1.00  9.10           C
ATOM    375  CG  GLN A  28       7.967   3.739  17.427  1.00  9.76           C
ATOM    376  CD  GLN A  28       8.777   4.786  18.172  1.00  9.16           C
ATOM    377  OE1 GLN A  28       8.688   4.890  19.389  1.00  8.99           O
ATOM    378  NE2 GLN A  28       9.600   5.546  17.452  1.00 10.99           N
ATOM    379  H   GLN A  28       9.103   2.209  15.075  1.00 11.70           H
ATOM    380  HA  GLN A  28      10.551   3.080  17.422  1.00 10.90           H
ATOM    381  HB2 GLN A  28       7.948   1.591  17.177  1.00 10.93           H
ATOM    382  HB3 GLN A  28       8.655   2.178  18.693  1.00 10.93           H
ATOM    383  HG2 GLN A  28       7.903   3.982  16.368  1.00 11.72           H
ATOM    384  HG3 GLN A  28       6.974   3.687  17.875  1.00 11.72           H
ATOM    385 HE21 GLN A  28       9.675   5.394  16.457  1.00 13.20           H
ATOM    386 HE22 GLN A  28      10.163   6.242  17.917  1.00 13.20           H
ATOM    387  N   SER A  29      11.390   1.090  18.601  1.00  8.17           N
ATOM    388  CA  SER A  29      12.112   0.038  19.297  1.00  7.18           C
ATOM    389  C   SER A  29      11.533  -0.088  20.709  1.00  6.95           C
ATOM    390  O   SER A  29      10.942   0.863  21.229  1.00  8.09           O
ATOM    391  CB  SER A  29      13.588   0.449  19.401  1.00  7.02           C
ATOM    392  OG  SER A  29      14.173   0.484  18.123  1.00  9.10           O
ATOM    393  H   SER A  29      11.398   1.994  19.050  1.00  9.81           H
ATOM    394  HA  SER A  29      12.039  -0.911  18.768  1.00  8.62           H
ATOM    395  HB2 SER A  29      13.634   1.445  19.839  1.00  8.43           H
ATOM    396  HB3 SER A  29      14.151  -0.236  20.033  1.00  8.43           H
ATOM    397  HG  SER A  29      14.447  -0.410  17.894  1.00 10.93           H
ATOM    398  N   PRO A  30      11.720  -1.228  21.388  1.00  6.91           N
ATOM    399  CA  PRO A  30      12.422  -2.425  20.938  1.00  7.28           C
ATOM    400  C   PRO A  30      11.500  -3.320  20.101  1.00  7.60           C
ATOM    401  O   PRO A  30      10.329  -3.004  19.883  1.00  8.29           O
ATOM    402  CB  PRO A  30      12.754  -3.117  22.255  1.00  7.12           C
ATOM    403  CG  PRO A  30      11.518  -2.847  23.112  1.00  8.07           C
ATOM    404  CD  PRO A  30      11.235  -1.395  22.754  1.00  7.39           C
ATOM    405  HA  PRO A  30      13.378  -2.217  20.460  1.00  8.75           H
ATOM    406  HB2 PRO A  30      12.975  -4.179  22.160  1.00  8.55           H
ATOM    407  HB3 PRO A  30      13.614  -2.602  22.682  1.00  8.55           H
ATOM    408  HG2 PRO A  30      10.707  -3.518  22.846  1.00  9.69           H
ATOM    409  HG3 PRO A  30      11.728  -2.920  24.175  1.00  9.69           H
ATOM    410  HD2 PRO A  30      10.162  -1.223  22.821  1.00  8.88           H
ATOM    411  HD3 PRO A  30      11.812  -0.756  23.423  1.00  8.88           H
ATOM    412  N   ILE A  31      12.048  -4.425  19.601  1.00  6.27           N
ATOM    413  CA  ILE A  31      11.331  -5.381  18.762  1.00  8.11           C
ATOM    414  C   ILE A  31      11.715  -6.800  19.162  1.00  6.51           C
ATOM    415  O   ILE A  31      12.742  -7.041  19.802  1.00  7.61           O
ATOM    416  CB  ILE A  31      11.597  -5.149  17.255  1.00  8.47           C
ATOM    417  CG1 ILE A  31      13.099  -5.320  16.945  1.00  8.59           C
ATOM    418  CG2 ILE A  31      11.025  -3.796  16.792  1.00  8.69           C
ATOM    419  CD1 ILE A  31      13.421  -5.281  15.451  1.00 10.60           C
ATOM    420  H   ILE A  31      13.002  -4.652  19.843  1.00  7.53           H
ATOM    421  HA  ILE A  31      10.259  -5.277  18.919  1.00  9.74           H
ATOM    422  HB  ILE A  31      11.063  -5.921  16.698  1.00 10.18           H
ATOM    423 HG12 ILE A  31      13.668  -4.532  17.440  1.00 10.32           H
ATOM    424 HG13 ILE A  31      13.455  -6.278  17.323  1.00 10.32           H
ATOM    425 HG21 ILE A  31      11.104  -3.702  15.711  1.00 10.44           H
ATOM    426 HG22 ILE A  31       9.972  -3.731  17.062  1.00 10.44           H
ATOM    427 HG23 ILE A  31      11.569  -2.971  17.256  1.00 10.44           H
ATOM    428 HD11 ILE A  31      14.487  -5.465  15.320  1.00 12.73           H
ATOM    429 HD12 ILE A  31      12.850  -6.048  14.927  1.00 12.73           H
ATOM    430 HD13 ILE A  31      13.188  -4.300  15.037  1.00 12.73           H
ATOM    431  N   ASP A  32      10.856  -7.745  18.774  1.00  7.43           N
ATOM    432  CA  ASP A  32      11.164  -9.165  18.844  1.00  6.06           C
ATOM    433  C   ASP A  32      11.969  -9.624  17.627  1.00  9.33           C
ATOM    434  O   ASP A  32      11.644  -9.327  16.479  1.00  9.91           O
ATOM    435  CB  ASP A  32       9.892 -10.003  19.006  1.00  7.08           C
ATOM    436  CG  ASP A  32      10.259 -11.477  19.101  1.00 11.07           C
ATOM    437  OD1 ASP A  32      10.852 -11.889  20.112  1.00 10.17           O
ATOM    438  OD2 ASP A  32       9.955 -12.205  18.146  1.00 11.41           O1-
ATOM    439  H   ASP A  32      10.009  -7.473  18.299  1.00  8.93           H
ATOM    440  HA  ASP A  32      11.760  -9.332  19.740  1.00  7.28           H
ATOM    441  HB2 ASP A  32       9.430  -9.699  19.944  1.00  8.51           H
ATOM    442  HB3 ASP A  32       9.232  -9.818  18.158  1.00  8.51           H
ATOM    443  N   LEU A  33      13.024 -10.389  17.892  1.00  9.45           N
ATOM    444  CA  LEU A  33      13.954 -10.912  16.900  1.00  9.43           C
ATOM    445  C   LEU A  33      13.587 -12.369  16.675  1.00 10.75           C
ATOM    446  O   LEU A  33      13.904 -13.206  17.513  1.00 11.15           O
ATOM    447  CB  LEU A  33      15.381 -10.748  17.463  1.00  9.17           C
ATOM    448  CG  LEU A  33      15.713  -9.289  17.881  1.00  7.56           C
ATOM    449  CD1 LEU A  33      17.076  -9.193  18.582  1.00 10.11           C
ATOM    450  CD2 LEU A  33      15.709  -8.370  16.658  1.00 10.02           C
ATOM    451  H   LEU A  33      13.206 -10.634  18.856  1.00 11.35           H
ATOM    452  HA  LEU A  33      13.864 -10.364  15.964  1.00 11.32           H
ATOM    453  HB2 LEU A  33      15.488 -11.381  18.343  1.00 11.02           H
ATOM    454  HB3 LEU A  33      16.100 -11.085  16.717  1.00 11.02           H
ATOM    455  HG  LEU A  33      14.968  -8.919  18.586  1.00  9.08           H
ATOM    456 HD11 LEU A  33      17.265  -8.166  18.895  1.00 12.15           H
ATOM    457 HD12 LEU A  33      17.080  -9.827  19.469  1.00 12.15           H
ATOM    458 HD13 LEU A  33      17.864  -9.510  17.908  1.00 12.15           H
ATOM    459 HD21 LEU A  33      15.973  -7.354  16.950  1.00 12.03           H
ATOM    460 HD22 LEU A  33      16.427  -8.742  15.931  1.00 12.03           H
ATOM    461 HD23 LEU A  33      14.716  -8.345  16.211  1.00 12.03           H
ATOM    462  N   HIS A  34      12.878 -12.683  15.581  1.00 10.76           N
ATOM    463  CA  HIS A  34      12.468 -14.064  15.285  1.00  9.56           C
ATOM    464  C   HIS A  34      12.676 -14.358  13.801  1.00 10.95           C
ATOM    465  O   HIS A  34      12.766 -13.434  12.994  1.00 10.58           O
ATOM    466  CB  HIS A  34      11.017 -14.325  15.724  1.00 10.43           C
ATOM    467  CG  HIS A  34      10.012 -13.458  15.038  1.00 11.18           C
ATOM    468  ND1 HIS A  34       9.554 -12.240  15.483  1.00 11.38           N1+
ATOM    469  CD2 HIS A  34       9.375 -13.729  13.865  1.00 10.77           C
ATOM    470  CE1 HIS A  34       8.633 -11.790  14.624  1.00 15.31           C
ATOM    471  NE2 HIS A  34       8.527 -12.677  13.624  1.00 12.27           N
ATOM    472  H   HIS A  34      12.621 -11.962  14.924  1.00 12.92           H
ATOM    473  HA  HIS A  34      13.101 -14.757  15.836  1.00 11.48           H
ATOM    474  HB2 HIS A  34      10.943 -14.159  16.796  1.00 12.53           H
ATOM    475  HB3 HIS A  34      10.757 -15.369  15.538  1.00 12.53           H
ATOM    476  HD1 HIS A  34       9.818 -11.801  16.356  1.00 13.66           H
ATOM    477  HD2 HIS A  34       9.508 -14.606  13.260  1.00 12.94           H
ATOM    478  HE1 HIS A  34       8.051 -10.888  14.736  1.00 18.38           H
ATOM    479  HE2 HIS A  34       7.877 -12.612  12.851  1.00 14.73           H
ATOM    480  N   SER A  35      12.783 -15.654  13.481  1.00 11.39           N
ATOM    481  CA  SER A  35      13.272 -16.173  12.206  1.00 11.39           C
ATOM    482  C   SER A  35      12.661 -15.508  10.974  1.00 11.24           C
ATOM    483  O   SER A  35      13.400 -15.146  10.060  1.00 13.55           O
ATOM    484  CB  SER A  35      13.144 -17.702  12.160  1.00 15.94           C
ATOM    485  OG  SER A  35      11.803 -18.148  12.260  1.00 22.01           O
ATOM    486  H   SER A  35      12.627 -16.333  14.210  1.00 13.68           H
ATOM    487  HA  SER A  35      14.329 -15.971  12.165  1.00 13.68           H
ATOM    488  HB2 SER A  35      13.596 -18.091  11.239  1.00 19.13           H
ATOM    489  HB3 SER A  35      13.673 -18.112  13.010  1.00 19.13           H
ATOM    490  HG  SER A  35      11.377 -18.046  11.398  1.00 26.41           H
ATOM    491  N   ASP A  36      11.335 -15.324  10.961  1.00 11.07           N
ATOM    492  CA  ASP A  36      10.602 -14.806   9.809  1.00 13.31           C
ATOM    493  C   ASP A  36      11.117 -13.447   9.355  1.00 11.39           C
ATOM    494  O   ASP A  36      11.006 -13.140   8.171  1.00 13.51           O
ATOM    495  CB  ASP A  36       9.110 -14.639  10.121  1.00 14.94           C
ATOM    496  CG  ASP A  36       8.471 -15.908  10.656  1.00 18.05           C
ATOM    497  OD1 ASP A  36       8.837 -16.300  11.786  1.00 18.25           O
ATOM    498  OD2 ASP A  36       7.586 -16.451   9.956  1.00 15.28           O1-
ATOM    499  H   ASP A  36      10.785 -15.659  11.739  1.00 13.29           H
ATOM    500  HA  ASP A  36      10.715 -15.520   8.991  1.00 15.98           H
ATOM    501  HB2 ASP A  36       9.054 -13.876  10.896  1.00 17.93           H
ATOM    502  HB3 ASP A  36       8.590 -14.311   9.223  1.00 17.93           H
ATOM    503  N   ILE A  37      11.638 -12.624  10.287  1.00 10.88           N
ATOM    504  CA  ILE A  37      12.063 -11.250  10.011  1.00 10.76           C
ATOM    505  C   ILE A  37      13.588 -11.078  10.130  1.00  9.46           C
ATOM    506  O   ILE A  37      14.055  -9.940  10.142  1.00 11.65           O
ATOM    507  CB  ILE A  37      11.216 -10.218  10.804  1.00 12.04           C
ATOM    508  CG1 ILE A  37      11.255 -10.371  12.344  1.00 11.71           C
ATOM    509  CG2 ILE A  37       9.751 -10.314  10.337  1.00 15.42           C
ATOM    510  CD1 ILE A  37      12.585  -9.983  12.999  1.00 14.31           C
ATOM    511  H   ILE A  37      11.729 -12.962  11.234  1.00 13.06           H
ATOM    512  HA  ILE A  37      11.849 -11.041   8.964  1.00 12.93           H
ATOM    513  HB  ILE A  37      11.561  -9.216  10.552  1.00 14.45           H
ATOM    514 HG12 ILE A  37      10.493  -9.722  12.777  1.00 14.06           H
ATOM    515 HG13 ILE A  37      11.006 -11.395  12.621  1.00 14.06           H
ATOM    516 HG21 ILE A  37       9.155  -9.532  10.808  1.00 18.51           H
ATOM    517 HG22 ILE A  37       9.693 -10.181   9.255  1.00 18.51           H
ATOM    518 HG23 ILE A  37       9.320 -11.281  10.600  1.00 18.51           H
ATOM    519 HD11 ILE A  37      12.474 -10.026  14.081  1.00 17.18           H
ATOM    520 HD12 ILE A  37      13.377 -10.671  12.717  1.00 17.18           H
ATOM    521 HD13 ILE A  37      12.857  -8.967  12.715  1.00 17.18           H
ATOM    522  N   LEU A  38      14.356 -12.179  10.180  1.00 10.74           N
ATOM    523  CA  LEU A  38      15.816 -12.164  10.237  1.00 10.10           C
ATOM    524  C   LEU A  38      16.409 -12.593   8.903  1.00 12.40           C
ATOM    525  O   LEU A  38      15.908 -13.513   8.261  1.00 15.25           O
ATOM    526  CB  LEU A  38      16.339 -13.111  11.326  1.00 10.02           C
ATOM    527  CG  LEU A  38      15.980 -12.729  12.773  1.00 11.47           C
ATOM    528  CD1 LEU A  38      16.319 -13.869  13.736  1.00 13.20           C
ATOM    529  CD2 LEU A  38      16.713 -11.480  13.243  1.00 13.94           C
ATOM    530  H   LEU A  38      13.910 -13.086  10.147  1.00 12.90           H
ATOM    531  HA  LEU A  38      16.164 -11.164  10.466  1.00 12.12           H
ATOM    532  HB2 LEU A  38      15.930 -14.103  11.126  1.00 12.04           H
ATOM    533  HB3 LEU A  38      17.426 -13.178  11.243  1.00 12.04           H
ATOM    534  HG  LEU A  38      14.925 -12.506  12.838  1.00 13.77           H
ATOM    535 HD11 LEU A  38      16.010 -13.603  14.747  1.00 15.84           H
ATOM    536 HD12 LEU A  38      15.795 -14.775  13.439  1.00 15.84           H
ATOM    537 HD13 LEU A  38      17.392 -14.063  13.724  1.00 15.84           H
ATOM    538 HD21 LEU A  38      16.353 -11.193  14.232  1.00 16.74           H
ATOM    539 HD22 LEU A  38      17.781 -11.675  13.274  1.00 16.74           H
ATOM    540 HD23 LEU A  38      16.535 -10.678  12.546  1.00 16.74           H
ATOM    541  N   GLN A  39      17.520 -11.961   8.531  1.00 11.52           N
ATOM    542  CA  GLN A  39      18.256 -12.269   7.308  1.00 13.29           C
ATOM    543  C   GLN A  39      19.750 -12.055   7.538  1.00 12.98           C
ATOM    544  O   GLN A  39      20.177 -10.982   7.946  1.00 13.47           O
ATOM    545  CB  GLN A  39      17.694 -11.400   6.166  1.00 15.07           C
ATOM    546  CG  GLN A  39      18.399 -11.592   4.815  1.00 21.99           C
ATOM    547  CD  GLN A  39      18.408 -13.053   4.363  1.00 28.95           C
ATOM    548  OE1 GLN A  39      19.445 -13.596   3.993  1.00 35.15           O
ATOM    549  NE2 GLN A  39      17.257 -13.717   4.408  1.00 21.54           N
ATOM    550  H   GLN A  39      17.872 -11.213   9.111  1.00 13.83           H
ATOM    551  HA  GLN A  39      18.099 -13.319   7.059  1.00 15.96           H
ATOM    552  HB2 GLN A  39      16.633 -11.628   6.040  1.00 18.09           H
ATOM    553  HB3 GLN A  39      17.768 -10.349   6.451  1.00 18.09           H
ATOM    554  HG2 GLN A  39      17.876 -11.003   4.062  1.00 26.40           H
ATOM    555  HG3 GLN A  39      19.421 -11.217   4.867  1.00 26.40           H
ATOM    556 HE21 GLN A  39      16.422 -13.261   4.745  1.00 25.86           H
ATOM    557 HE22 GLN A  39      17.231 -14.687   4.128  1.00 25.86           H
ATOM    558  N   TYR A  40      20.559 -13.064   7.229  1.00 13.48           N
ATOM    559  CA  TYR A  40      22.006 -12.952   7.216  1.00 13.56           C
ATOM    560  C   TYR A  40      22.486 -11.974   6.136  1.00 15.56           C
ATOM    561  O   TYR A  40      22.064 -12.025   4.979  1.00 15.25           O
ATOM    562  CB  TYR A  40      22.600 -14.350   7.038  1.00 16.37           C
ATOM    563  CG  TYR A  40      24.105 -14.388   6.877  1.00 17.07           C
ATOM    564  CD1 TYR A  40      24.956 -13.876   7.878  1.00 15.01           C
ATOM    565  CD2 TYR A  40      24.655 -14.976   5.725  1.00 24.22           C
ATOM    566  CE1 TYR A  40      26.353 -13.940   7.722  1.00 17.65           C
ATOM    567  CE2 TYR A  40      26.045 -15.064   5.573  1.00 25.33           C
ATOM    568  CZ  TYR A  40      26.899 -14.551   6.570  1.00 27.49           C
ATOM    569  OH  TYR A  40      28.248 -14.674   6.414  1.00 22.82           O
ATOM    570  H   TYR A  40      20.158 -13.931   6.903  1.00 16.19           H
ATOM    571  HA  TYR A  40      22.338 -12.588   8.186  1.00 16.28           H
ATOM    572  HB2 TYR A  40      22.333 -14.947   7.910  1.00 19.66           H
ATOM    573  HB3 TYR A  40      22.139 -14.810   6.164  1.00 19.66           H
ATOM    574  HD1 TYR A  40      24.538 -13.429   8.765  1.00 18.02           H
ATOM    575  HD2 TYR A  40      24.010 -15.377   4.957  1.00 29.08           H
ATOM    576  HE1 TYR A  40      27.005 -13.547   8.486  1.00 21.19           H
ATOM    577  HE2 TYR A  40      26.462 -15.529   4.691  1.00 30.41           H
ATOM    578  HH  TYR A  40      28.480 -15.063   5.569  1.00 27.40           H
ATOM    579  N   ASP A  41      23.398 -11.091   6.531  1.00 13.82           N
ATOM    580  CA  ASP A  41      24.102 -10.163   5.666  1.00 11.96           C
ATOM    581  C   ASP A  41      25.601 -10.317   5.928  1.00 18.86           C
ATOM    582  O   ASP A  41      26.115  -9.864   6.953  1.00 15.70           O
ATOM    583  CB  ASP A  41      23.606  -8.732   5.900  1.00 13.12           C
ATOM    584  CG  ASP A  41      24.260  -7.680   5.005  1.00 19.43           C
ATOM    585  OD1 ASP A  41      23.855  -6.506   5.133  1.00 24.56           O
ATOM    586  OD2 ASP A  41      25.132  -8.052   4.188  1.00 20.20           O1-
ATOM    587  H   ASP A  41      23.683 -11.100   7.501  1.00 16.60           H
ATOM    588  HA  ASP A  41      23.906 -10.423   4.625  1.00 14.36           H
ATOM    589  HB2 ASP A  41      22.533  -8.691   5.727  1.00 15.75           H
ATOM    590  HB3 ASP A  41      23.725  -8.437   6.941  1.00 15.75           H
ATOM    591  N   ALA A  42      26.299 -10.939   4.967  1.00 18.90           N
ATOM    592  CA  ALA A  42      27.742 -11.157   5.031  1.00 21.76           C
ATOM    593  C   ALA A  42      28.546  -9.844   5.072  1.00 19.42           C
ATOM    594  O   ALA A  42      29.721  -9.886   5.436  1.00 25.51           O
ATOM    595  CB  ALA A  42      28.165 -12.034   3.850  1.00 26.30           C
ATOM    596  H   ALA A  42      25.811 -11.274   4.151  1.00 22.69           H
ATOM    597  HA  ALA A  42      27.959 -11.713   5.943  1.00 26.12           H
ATOM    598  HB1 ALA A  42      29.230 -12.254   3.922  1.00 31.57           H
ATOM    599  HB2 ALA A  42      27.614 -12.972   3.872  1.00 31.57           H
ATOM    600  HB3 ALA A  42      27.965 -11.516   2.913  1.00 31.57           H
ATOM    601  N   SER A  43      27.962  -8.690   4.699  1.00 18.30           N
ATOM    602  CA  SER A  43      28.641  -7.388   4.708  1.00 23.90           C
ATOM    603  C   SER A  43      28.772  -6.774   6.111  1.00 27.11           C
ATOM    604  O   SER A  43      29.462  -5.766   6.273  1.00 29.46           O
ATOM    605  CB  SER A  43      27.948  -6.401   3.758  1.00 23.72           C
ATOM    606  OG  SER A  43      26.865  -5.730   4.372  1.00 30.27           O
ATOM    607  H   SER A  43      26.982  -8.698   4.441  1.00 21.97           H
ATOM    608  HA  SER A  43      29.641  -7.552   4.314  1.00 28.69           H
ATOM    609  HB2 SER A  43      28.667  -5.659   3.412  1.00 28.48           H
ATOM    610  HB3 SER A  43      27.576  -6.950   2.891  1.00 28.48           H
ATOM    611  HG  SER A  43      26.179  -5.568   3.719  1.00 36.33           H
ATOM    612  N   LEU A  44      28.050  -7.326   7.100  1.00 20.03           N
ATOM    613  CA  LEU A  44      28.055  -6.855   8.479  1.00 18.71           C
ATOM    614  C   LEU A  44      29.345  -7.317   9.155  1.00 17.80           C
ATOM    615  O   LEU A  44      29.452  -8.459   9.596  1.00 18.88           O
ATOM    616  CB  LEU A  44      26.801  -7.344   9.214  1.00 13.51           C
ATOM    617  CG  LEU A  44      25.497  -6.656   8.761  1.00 15.64           C
ATOM    618  CD1 LEU A  44      24.336  -7.268   9.551  1.00 14.89           C
ATOM    619  CD2 LEU A  44      25.502  -5.130   8.963  1.00 19.09           C
ATOM    620  H   LEU A  44      27.474  -8.128   6.883  1.00 24.04           H
ATOM    621  HA  LEU A  44      28.056  -5.770   8.477  1.00 22.47           H
ATOM    622  HB2 LEU A  44      26.706  -8.418   9.060  1.00 16.22           H
ATOM    623  HB3 LEU A  44      26.927  -7.185  10.278  1.00 16.22           H
ATOM    624  HG  LEU A  44      25.352  -6.860   7.700  1.00 18.77           H
ATOM    625 HD11 LEU A  44      23.398  -6.811   9.243  1.00 17.88           H
ATOM    626 HD12 LEU A  44      24.277  -8.334   9.344  1.00 17.88           H
ATOM    627 HD13 LEU A  44      24.475  -7.117  10.622  1.00 17.88           H
ATOM    628 HD21 LEU A  44      24.515  -4.728   8.735  1.00 22.91           H
ATOM    629 HD22 LEU A  44      25.761  -4.884   9.992  1.00 22.91           H
ATOM    630 HD23 LEU A  44      26.215  -4.663   8.285  1.00 22.91           H
ATOM    631  N   THR A  45      30.327  -6.419   9.207  1.00 17.73           N
ATOM    632  CA  THR A  45      31.673  -6.722   9.691  1.00 16.05           C
ATOM    633  C   THR A  45      31.766  -6.379  11.187  1.00 15.85           C
ATOM    634  O   THR A  45      30.884  -5.713  11.733  1.00 14.78           O
ATOM    635  CB  THR A  45      32.693  -5.919   8.862  1.00 16.44           C
ATOM    636  OG1 THR A  45      32.316  -4.556   8.806  1.00 21.52           O
ATOM    637  CG2 THR A  45      32.816  -6.447   7.435  1.00 22.94           C
ATOM    638  H   THR A  45      30.150  -5.490   8.843  1.00 21.28           H
ATOM    639  HA  THR A  45      31.884  -7.768   9.544  1.00 19.27           H
ATOM    640  HB  THR A  45      33.677  -5.980   9.334  1.00 19.74           H
ATOM    641  HG1 THR A  45      32.685  -4.137   9.433  1.00 25.84           H
ATOM    642 HG21 THR A  45      33.549  -5.856   6.889  1.00 27.54           H
ATOM    643 HG22 THR A  45      33.134  -7.478   7.466  1.00 27.54           H
ATOM    644 HG23 THR A  45      31.863  -6.363   6.924  1.00 27.54           H
ATOM    645  N   PRO A  46      32.823  -6.824  11.886  1.00 16.08           N
ATOM    646  CA  PRO A  46      32.923  -6.611  13.325  1.00 13.94           C
ATOM    647  C   PRO A  46      33.162  -5.139  13.641  1.00 16.94           C
ATOM    648  O   PRO A  46      33.963  -4.461  13.000  1.00 17.76           O
ATOM    649  CB  PRO A  46      34.114  -7.471  13.765  1.00 16.67           C
ATOM    650  CG  PRO A  46      34.215  -8.546  12.686  1.00 17.14           C
ATOM    651  CD  PRO A  46      33.849  -7.756  11.435  1.00 16.77           C
ATOM    652  HA  PRO A  46      32.045  -7.023  13.828  1.00 16.73           H
ATOM    653  HB2 PRO A  46      35.012  -6.856  13.708  1.00 20.02           H
ATOM    654  HB3 PRO A  46      34.009  -7.890  14.761  1.00 20.02           H
ATOM    655  HG2 PRO A  46      35.233  -8.928  12.593  1.00 20.58           H
ATOM    656  HG3 PRO A  46      33.512  -9.355  12.883  1.00 20.58           H
ATOM    657  HD2 PRO A  46      34.713  -7.199  11.068  1.00 20.13           H
ATOM    658  HD3 PRO A  46      33.478  -8.469  10.699  1.00 20.13           H
ATOM    659  N   LEU A  47      32.480  -4.656  14.675  1.00 12.76           N
ATOM    660  CA  LEU A  47      32.772  -3.372  15.270  1.00 13.54           C
ATOM    661  C   LEU A  47      34.069  -3.484  16.062  1.00 11.06           C
ATOM    662  O   LEU A  47      34.409  -4.535  16.601  1.00 14.91           O
ATOM    663  CB  LEU A  47      31.621  -2.923  16.188  1.00 14.47           C
ATOM    664  CG  LEU A  47      30.267  -2.722  15.471  1.00 14.96           C
ATOM    665  CD1 LEU A  47      29.227  -2.317  16.519  1.00 16.04           C
ATOM    666  CD2 LEU A  47      30.346  -1.662  14.363  1.00 17.82           C
ATOM    667  H   LEU A  47      31.821  -5.254  15.149  1.00 15.32           H
ATOM    668  HA  LEU A  47      32.907  -2.623  14.490  1.00 16.26           H
ATOM    669  HB2 LEU A  47      31.497  -3.672  16.971  1.00 17.38           H
ATOM    670  HB3 LEU A  47      31.909  -1.989  16.670  1.00 17.38           H
ATOM    671  HG  LEU A  47      29.960  -3.671  15.025  1.00 17.96           H
ATOM    672 HD11 LEU A  47      28.262  -2.159  16.037  1.00 19.25           H
ATOM    673 HD12 LEU A  47      29.124  -3.109  17.261  1.00 19.25           H
ATOM    674 HD13 LEU A  47      29.532  -1.398  17.017  1.00 19.25           H
ATOM    675 HD21 LEU A  47      29.350  -1.490  13.958  1.00 21.40           H
ATOM    676 HD22 LEU A  47      30.738  -0.728  14.755  1.00 21.40           H
ATOM    677 HD23 LEU A  47      30.984  -2.009  13.551  1.00 21.40           H
ATOM    678  N   GLU A  48      34.761  -2.351  16.136  1.00 14.46           N
ATOM    679  CA  GLU A  48      35.948  -2.173  16.934  1.00 11.99           C
ATOM    680  C   GLU A  48      35.623  -1.159  18.032  1.00 11.45           C
ATOM    681  O   GLU A  48      35.083  -0.081  17.774  1.00 15.25           O
ATOM    682  CB  GLU A  48      37.113  -1.741  16.034  1.00 17.51           C
ATOM    683  CG  GLU A  48      37.445  -2.800  14.963  1.00 20.14           C
ATOM    684  CD  GLU A  48      38.444  -2.263  13.937  1.00 32.44           C
ATOM    685  OE1 GLU A  48      39.575  -1.928  14.352  1.00 38.61           O
ATOM    686  OE2 GLU A  48      38.060  -2.214  12.746  1.00 40.05           O1-
ATOM    687  H   GLU A  48      34.423  -1.544  15.632  1.00 17.37           H
ATOM    688  HA  GLU A  48      36.228  -3.116  17.404  1.00 14.39           H
ATOM    689  HB2 GLU A  48      36.853  -0.814  15.533  1.00 21.03           H
ATOM    690  HB3 GLU A  48      37.994  -1.570  16.654  1.00 21.03           H
ATOM    691  HG2 GLU A  48      37.904  -3.640  15.488  1.00 24.17           H
ATOM    692  HG3 GLU A  48      36.544  -3.129  14.444  1.00 24.17           H
ATOM    693  N   PHE A  49      35.940  -1.540  19.271  1.00 12.30           N
ATOM    694  CA  PHE A  49      35.651  -0.771  20.474  1.00 13.29           C
ATOM    695  C   PHE A  49      36.961  -0.119  20.901  1.00 13.17           C
ATOM    696  O   PHE A  49      37.906  -0.816  21.274  1.00 15.46           O
ATOM    697  CB  PHE A  49      35.081  -1.710  21.540  1.00 11.24           C
ATOM    698  CG  PHE A  49      33.959  -2.572  21.007  1.00 12.06           C
ATOM    699  CD1 PHE A  49      34.187  -3.942  20.787  1.00 11.83           C
ATOM    700  CD2 PHE A  49      32.732  -1.996  20.634  1.00 12.87           C
ATOM    701  CE1 PHE A  49      33.180  -4.736  20.217  1.00 14.58           C
ATOM    702  CE2 PHE A  49      31.746  -2.782  20.012  1.00 12.94           C
ATOM    703  CZ  PHE A  49      31.966  -4.157  19.821  1.00 12.87           C
ATOM    704  H   PHE A  49      36.362  -2.448  19.402  1.00 14.77           H
ATOM    705  HA  PHE A  49      34.909   0.000  20.257  1.00 15.96           H
ATOM    706  HB2 PHE A  49      35.875  -2.359  21.911  1.00 13.50           H
ATOM    707  HB3 PHE A  49      34.709  -1.124  22.376  1.00 13.50           H
ATOM    708  HD1 PHE A  49      35.138  -4.386  21.042  1.00 14.20           H
ATOM    709  HD2 PHE A  49      32.564  -0.938  20.773  1.00 15.45           H
ATOM    710  HE1 PHE A  49      33.359  -5.787  20.056  1.00 17.50           H
ATOM    711  HE2 PHE A  49      30.823  -2.332  19.681  1.00 15.53           H
ATOM    712  HZ  PHE A  49      31.209  -4.765  19.349  1.00 15.46           H
ATOM    713  N   GLN A  50      37.023   1.207  20.778  1.00 12.01           N
ATOM    714  CA  GLN A  50      38.230   2.004  20.975  1.00 13.22           C
ATOM    715  C   GLN A  50      38.057   2.902  22.189  1.00 10.56           C
ATOM    716  O   GLN A  50      37.024   3.540  22.347  1.00 11.04           O
ATOM    717  CB  GLN A  50      38.498   2.842  19.715  1.00 13.30           C
ATOM    718  CG  GLN A  50      38.769   1.916  18.510  1.00 20.94           C
ATOM    719  CD  GLN A  50      39.043   2.668  17.210  1.00 34.95           C
ATOM    720  OE1 GLN A  50      38.251   3.500  16.786  1.00 35.14           O
ATOM    721  NE2 GLN A  50      40.145   2.356  16.535  1.00 43.64           N
ATOM    722  H   GLN A  50      36.211   1.701  20.436  1.00 14.43           H
ATOM    723  HA  GLN A  50      39.087   1.350  21.136  1.00 15.87           H
ATOM    724  HB2 GLN A  50      37.625   3.461  19.514  1.00 15.97           H
ATOM    725  HB3 GLN A  50      39.354   3.495  19.890  1.00 15.97           H
ATOM    726  HG2 GLN A  50      39.584   1.228  18.736  1.00 25.13           H
ATOM    727  HG3 GLN A  50      37.848   1.359  18.341  1.00 25.13           H
ATOM    728 HE21 GLN A  50      40.728   1.596  16.843  1.00 52.37           H
ATOM    729 HE22 GLN A  50      40.329   2.818  15.657  1.00 52.37           H
ATOM    730  N   GLY A  50A     39.075   2.971  23.046  1.00 11.27           N
ATOM    731  CA  GLY A  50A     39.035   3.811  24.236  1.00 10.66           C
ATOM    732  C   GLY A  50A     38.071   3.289  25.307  1.00 11.07           C
ATOM    733  O   GLY A  50A     37.748   4.034  26.228  1.00 12.18           O
ATOM    734  H   GLY A  50A     39.907   2.424  22.871  1.00 13.53           H
ATOM    735  HA2 GLY A  50A     40.037   3.865  24.664  1.00 12.80           H
ATOM    736  HA3 GLY A  50A     38.703   4.809  23.948  1.00 12.80           H
ATOM    737  N   TYR A  51      37.622   2.027  25.209  1.00  9.93           N
ATOM    738  CA  TYR A  51      36.732   1.415  26.184  1.00  9.00           C
ATOM    739  C   TYR A  51      37.439   1.076  27.493  1.00  8.98           C
ATOM    740  O   TYR A  51      36.758   0.869  28.493  1.00  9.10           O
ATOM    741  CB  TYR A  51      36.095   0.134  25.610  1.00  8.52           C
ATOM    742  CG  TYR A  51      34.835   0.323  24.794  1.00  9.01           C
ATOM    743  CD1 TYR A  51      34.728   1.330  23.812  1.00  9.41           C
ATOM    744  CD2 TYR A  51      33.733  -0.518  25.043  1.00  8.25           C
ATOM    745  CE1 TYR A  51      33.530   1.507  23.099  1.00  8.70           C
ATOM    746  CE2 TYR A  51      32.538  -0.343  24.344  1.00  8.54           C
ATOM    747  CZ  TYR A  51      32.431   0.672  23.380  1.00 10.30           C
ATOM    748  OH  TYR A  51      31.261   0.820  22.709  1.00 12.50           O
ATOM    749  H   TYR A  51      37.954   1.445  24.453  1.00 11.93           H
ATOM    750  HA  TYR A  51      35.929   2.117  26.420  1.00 10.80           H
ATOM    751  HB2 TYR A  51      36.825  -0.396  25.005  1.00 10.23           H
ATOM    752  HB3 TYR A  51      35.851  -0.530  26.440  1.00 10.23           H
ATOM    753  HD1 TYR A  51      35.563   1.971  23.598  1.00 11.30           H
ATOM    754  HD2 TYR A  51      33.799  -1.294  25.789  1.00  9.91           H
ATOM    755  HE1 TYR A  51      33.451   2.276  22.346  1.00 10.45           H
ATOM    756  HE2 TYR A  51      31.694  -0.988  24.551  1.00 10.26           H
ATOM    757  HH  TYR A  51      31.177   1.668  22.265  1.00 15.01           H
ATOM    758  N   ASN A  52      38.777   0.970  27.499  1.00 10.10           N
ATOM    759  CA  ASN A  52      39.542   0.661  28.698  1.00 11.58           C
ATOM    760  C   ASN A  52      39.767   1.948  29.479  1.00  9.99           C
ATOM    761  O   ASN A  52      40.806   2.598  29.340  1.00 12.32           O
ATOM    762  CB  ASN A  52      40.829  -0.078  28.325  1.00 11.60           C
ATOM    763  CG  ASN A  52      41.549  -0.596  29.569  1.00 16.41           C
ATOM    764  OD1 ASN A  52      40.941  -0.852  30.600  1.00 18.06           O
ATOM    765  ND2 ASN A  52      42.852  -0.828  29.471  1.00 24.07           N
ATOM    766  H   ASN A  52      39.291   1.155  26.651  1.00 12.13           H
ATOM    767  HA  ASN A  52      38.958  -0.012  29.305  1.00 13.90           H
ATOM    768  HB2 ASN A  52      40.547  -0.941  27.721  1.00 13.93           H
ATOM    769  HB3 ASN A  52      41.495   0.561  27.747  1.00 13.93           H
ATOM    770 HD21 ASN A  52      43.342  -1.190  30.273  1.00 28.89           H
ATOM    771 HD22 ASN A  52      43.338  -0.623  28.611  1.00 28.89           H
ATOM    772  N   LEU A  53      38.751   2.342  30.252  1.00  9.42           N
ATOM    773  CA  LEU A  53      38.741   3.632  30.929  1.00  9.77           C
ATOM    774  C   LEU A  53      39.801   3.651  32.023  1.00  9.68           C
ATOM    775  O   LEU A  53      39.984   2.663  32.734  1.00 11.98           O
ATOM    776  CB  LEU A  53      37.365   3.893  31.556  1.00 10.30           C
ATOM    777  CG  LEU A  53      36.173   3.893  30.581  1.00  9.10           C
ATOM    778  CD1 LEU A  53      34.889   4.229  31.354  1.00 10.74           C
ATOM    779  CD2 LEU A  53      36.359   4.918  29.459  1.00 13.59           C
ATOM    780  H   LEU A  53      37.925   1.762  30.318  1.00 11.31           H
ATOM    781  HA  LEU A  53      38.954   4.417  30.202  1.00 11.74           H
ATOM    782  HB2 LEU A  53      37.185   3.145  32.323  1.00 12.36           H
ATOM    783  HB3 LEU A  53      37.406   4.866  32.047  1.00 12.36           H
ATOM    784  HG  LEU A  53      36.077   2.904  30.140  1.00 10.93           H
ATOM    785 HD11 LEU A  53      34.031   4.177  30.683  1.00 12.90           H
ATOM    786 HD12 LEU A  53      34.746   3.511  32.162  1.00 12.90           H
ATOM    787 HD13 LEU A  53      34.949   5.234  31.773  1.00 12.90           H
ATOM    788 HD21 LEU A  53      35.457   4.974  28.849  1.00 16.31           H
ATOM    789 HD22 LEU A  53      36.567   5.894  29.892  1.00 16.31           H
ATOM    790 HD23 LEU A  53      37.184   4.622  28.815  1.00 16.31           H
ATOM    791  N   SER A  54      40.493   4.780  32.178  1.00  9.52           N
ATOM    792  CA  SER A  54      41.543   4.890  33.178  1.00  9.77           C
ATOM    793  C   SER A  54      40.974   4.716  34.576  1.00 10.44           C
ATOM    794  O   SER A  54      40.042   5.421  34.951  1.00 10.13           O
ATOM    795  CB  SER A  54      42.225   6.248  33.079  1.00 10.72           C
ATOM    796  OG  SER A  54      43.220   6.332  34.093  1.00 10.68           O
ATOM    797  H   SER A  54      40.297   5.574  31.585  1.00 11.43           H
ATOM    798  HA  SER A  54      42.293   4.122  32.974  1.00 11.73           H
ATOM    799  HB2 SER A  54      42.694   6.345  32.100  1.00 12.87           H
ATOM    800  HB3 SER A  54      41.490   7.042  33.200  1.00 12.87           H
ATOM    801  HG  SER A  54      43.723   7.140  33.961  1.00 12.83           H
ATOM    802  N   ALA A  54A     41.592   3.836  35.361  1.00 10.51           N
ATOM    803  CA  ALA A  54A     41.242   3.629  36.761  1.00  8.59           C
ATOM    804  C   ALA A  54A     41.562   4.858  37.616  1.00 10.63           C
ATOM    805  O   ALA A  54A     41.101   4.940  38.751  1.00 12.92           O
ATOM    806  CB  ALA A  54A     41.956   2.380  37.276  1.00 12.67           C
ATOM    807  H   ALA A  54A     42.352   3.288  34.985  1.00 12.62           H
ATOM    808  HA  ALA A  54A     40.169   3.455  36.824  1.00 10.31           H
ATOM    809  HB1 ALA A  54A     41.656   2.187  38.305  1.00 15.21           H
ATOM    810  HB2 ALA A  54A     41.680   1.523  36.661  1.00 15.21           H
ATOM    811  HB3 ALA A  54A     43.035   2.527  37.232  1.00 15.21           H
ATOM    812  N   ASN A  54B     42.346   5.813  37.098  1.00 12.69           N
ATOM    813  CA  ASN A  54B     42.634   7.074  37.783  1.00 11.21           C
ATOM    814  C   ASN A  54B     41.639   8.183  37.455  1.00 13.46           C
ATOM    815  O   ASN A  54B     41.814   9.323  37.892  1.00 15.66           O
ATOM    816  CB  ASN A  54B     44.075   7.525  37.505  1.00  9.89           C
ATOM    817  CG  ASN A  54B     45.082   6.546  38.088  1.00 13.19           C
ATOM    818  OD1 ASN A  54B     44.971   6.129  39.238  1.00 13.79           O
ATOM    819  ND2 ASN A  54B     46.131   6.231  37.338  1.00 14.34           N
ATOM    820  H   ASN A  54B     42.706   5.691  36.162  1.00 15.23           H
ATOM    821  HA  ASN A  54B     42.556   6.903  38.858  1.00 13.46           H
ATOM    822  HB2 ASN A  54B     44.234   7.686  36.437  1.00 11.87           H
ATOM    823  HB3 ASN A  54B     44.215   8.465  38.038  1.00 11.87           H
ATOM    824 HD21 ASN A  54B     46.829   5.607  37.713  1.00 17.21           H
ATOM    825 HD22 ASN A  54B     46.209   6.593  36.401  1.00 17.21           H
ATOM    826  N   LYS A  55      40.606   7.877  36.658  1.00 12.16           N
ATOM    827  CA  LYS A  55      39.491   8.758  36.390  1.00 10.74           C
ATOM    828  C   LYS A  55      38.241   8.186  37.046  1.00 10.32           C
ATOM    829  O   LYS A  55      38.106   6.976  37.191  1.00 11.88           O
ATOM    830  CB  LYS A  55      39.298   8.891  34.875  1.00 11.27           C
ATOM    831  CG  LYS A  55      40.420   9.706  34.228  1.00 16.17           C
ATOM    832  CD  LYS A  55      40.097   9.907  32.738  1.00 19.39           C
ATOM    833  CE  LYS A  55      41.250  10.556  31.969  1.00 27.94           C
ATOM    834  NZ  LYS A  55      41.543  11.905  32.483  1.00 31.17           N1+
ATOM    835  H   LYS A  55      40.530   6.928  36.315  1.00 14.60           H
ATOM    836  HA  LYS A  55      39.660   9.750  36.803  1.00 12.89           H
ATOM    837  HB2 LYS A  55      39.239   7.904  34.416  1.00 13.53           H
ATOM    838  HB3 LYS A  55      38.357   9.412  34.688  1.00 13.53           H
ATOM    839  HG2 LYS A  55      40.477  10.677  34.722  1.00 19.41           H
ATOM    840  HG3 LYS A  55      41.373   9.186  34.339  1.00 19.41           H
ATOM    841  HD2 LYS A  55      39.883   8.940  32.279  1.00 23.28           H
ATOM    842  HD3 LYS A  55      39.209  10.533  32.639  1.00 23.28           H
ATOM    843  HE2 LYS A  55      42.137   9.928  32.070  1.00 33.54           H
ATOM    844  HE3 LYS A  55      40.987  10.619  30.911  1.00 33.54           H
ATOM    845  HZ1 LYS A  55      42.265  12.336  31.925  1.00 37.41           H
ATOM    846  HZ2 LYS A  55      40.704  12.471  32.421  1.00 37.41           H
ATOM    847  HZ3 LYS A  55      41.839  11.849  33.447  1.00 37.41           H
ATOM    848  N   GLN A  56      37.349   9.085  37.446  1.00 11.32           N
ATOM    849  CA  GLN A  56      36.063   8.763  38.040  1.00 11.58           C
ATOM    850  C   GLN A  56      34.954   9.116  37.054  1.00  9.38           C
ATOM    851  O   GLN A  56      34.990  10.146  36.379  1.00 13.27           O
ATOM    852  CB  GLN A  56      35.881   9.555  39.341  1.00 11.21           C
ATOM    853  CG  GLN A  56      36.995   9.358  40.374  1.00 11.38           C
ATOM    854  CD  GLN A  56      37.114   7.931  40.884  1.00 11.96           C
ATOM    855  OE1 GLN A  56      36.105   7.267  41.120  1.00 15.48           O
ATOM    856  NE2 GLN A  56      38.324   7.447  41.139  1.00 16.98           N
ATOM    857  H   GLN A  56      37.546  10.060  37.287  1.00 13.59           H
ATOM    858  HA  GLN A  56      36.004   7.701  38.277  1.00 13.90           H
ATOM    859  HB2 GLN A  56      35.823  10.617  39.098  1.00 13.47           H
ATOM    860  HB3 GLN A  56      34.931   9.272  39.781  1.00 13.47           H
ATOM    861  HG2 GLN A  56      37.951   9.715  39.991  1.00 13.66           H
ATOM    862  HG3 GLN A  56      36.708   9.974  41.227  1.00 13.66           H
ATOM    863 HE21 GLN A  56      39.149   8.000  40.966  1.00 20.38           H
ATOM    864 HE22 GLN A  56      38.412   6.522  41.539  1.00 20.38           H
ATOM    865  N   PHE A  57      33.934   8.252  37.009  1.00 11.04           N
ATOM    866  CA  PHE A  57      32.797   8.335  36.112  1.00 10.97           C
ATOM    867  C   PHE A  57      31.518   8.346  36.943  1.00  8.07           C
ATOM    868  O   PHE A  57      31.382   7.591  37.897  1.00 11.13           O
ATOM    869  CB  PHE A  57      32.855   7.172  35.112  1.00 10.91           C
ATOM    870  CG  PHE A  57      34.093   7.267  34.239  1.00 10.21           C
ATOM    871  CD1 PHE A  57      35.288   6.656  34.652  1.00 11.98           C
ATOM    872  CD2 PHE A  57      34.082   8.071  33.085  1.00 10.46           C
ATOM    873  CE1 PHE A  57      36.467   6.846  33.916  1.00 12.34           C
ATOM    874  CE2 PHE A  57      35.266   8.278  32.356  1.00 11.43           C
ATOM    875  CZ  PHE A  57      36.458   7.669  32.779  1.00 10.29           C
ATOM    876  H   PHE A  57      33.985   7.425  37.588  1.00 13.26           H
ATOM    877  HA  PHE A  57      32.840   9.262  35.540  1.00 13.17           H
ATOM    878  HB2 PHE A  57      32.863   6.226  35.652  1.00 13.10           H
ATOM    879  HB3 PHE A  57      31.971   7.211  34.480  1.00 13.10           H
ATOM    880  HD1 PHE A  57      35.307   6.054  35.548  1.00 14.38           H
ATOM    881  HD2 PHE A  57      33.171   8.558  32.778  1.00 12.56           H
ATOM    882  HE1 PHE A  57      37.384   6.379  34.239  1.00 14.82           H
ATOM    883  HE2 PHE A  57      35.265   8.923  31.492  1.00 13.72           H
ATOM    884  HZ  PHE A  57      37.371   7.830  32.220  1.00 12.36           H
ATOM    885  N   LEU A  58      30.609   9.253  36.602  1.00 12.56           N
ATOM    886  CA  LEU A  58      29.444   9.559  37.408  1.00 12.24           C
ATOM    887  C   LEU A  58      28.340   8.541  37.147  1.00 10.08           C
ATOM    888  O   LEU A  58      27.888   8.399  36.015  1.00 12.11           O
ATOM    889  CB  LEU A  58      28.997  10.983  37.069  1.00 15.55           C
ATOM    890  CG  LEU A  58      27.885  11.515  37.991  1.00 17.75           C
ATOM    891  CD1 LEU A  58      28.475  11.834  39.372  1.00 20.05           C
ATOM    892  CD2 LEU A  58      27.256  12.761  37.356  1.00 20.26           C
ATOM    893  H   LEU A  58      30.773   9.830  35.790  1.00 15.08           H
ATOM    894  HA  LEU A  58      29.729   9.525  38.460  1.00 14.70           H
ATOM    895  HB2 LEU A  58      29.855  11.657  37.107  1.00 18.67           H
ATOM    896  HB3 LEU A  58      28.631  10.980  36.041  1.00 18.67           H
ATOM    897  HG  LEU A  58      27.117  10.751  38.111  1.00 21.31           H
ATOM    898 HD11 LEU A  58      27.752  12.404  39.952  1.00 24.07           H
ATOM    899 HD12 LEU A  58      28.710  10.918  39.913  1.00 24.07           H
ATOM    900 HD13 LEU A  58      29.378  12.436  39.274  1.00 24.07           H
ATOM    901 HD21 LEU A  58      26.450  13.127  37.992  1.00 24.33           H
ATOM    902 HD22 LEU A  58      28.006  13.544  37.242  1.00 24.33           H
ATOM    903 HD23 LEU A  58      26.839  12.512  36.381  1.00 24.33           H
ATOM    904  N   LEU A  59      27.898   7.900  38.221  1.00 11.73           N
ATOM    905  CA  LEU A  59      26.766   6.996  38.278  1.00  9.75           C
ATOM    906  C   LEU A  59      25.596   7.772  38.865  1.00 13.72           C
ATOM    907  O   LEU A  59      25.761   8.382  39.911  1.00 13.59           O
ATOM    908  CB  LEU A  59      27.141   5.784  39.140  1.00 11.35           C
ATOM    909  CG  LEU A  59      26.136   4.621  39.054  1.00 11.42           C
ATOM    910  CD1 LEU A  59      26.318   3.831  37.748  1.00 11.30           C
ATOM    911  CD2 LEU A  59      26.337   3.678  40.247  1.00 11.63           C
ATOM    912  H   LEU A  59      28.356   8.090  39.097  1.00 14.09           H
ATOM    913  HA  LEU A  59      26.532   6.657  37.275  1.00 11.71           H
ATOM    914  HB2 LEU A  59      28.126   5.430  38.841  1.00 13.62           H
ATOM    915  HB3 LEU A  59      27.205   6.115  40.177  1.00 13.62           H
ATOM    916  HG  LEU A  59      25.122   5.020  39.079  1.00 13.71           H
ATOM    917 HD11 LEU A  59      25.639   2.980  37.735  1.00 13.56           H
ATOM    918 HD12 LEU A  59      26.100   4.460  36.890  1.00 13.56           H
ATOM    919 HD13 LEU A  59      27.339   3.457  37.670  1.00 13.56           H
ATOM    920 HD21 LEU A  59      25.614   2.863  40.200  1.00 13.97           H
ATOM    921 HD22 LEU A  59      27.344   3.263  40.230  1.00 13.97           H
ATOM    922 HD23 LEU A  59      26.188   4.220  41.181  1.00 13.97           H
ATOM    923  N   THR A  60      24.444   7.778  38.198  1.00 12.17           N
ATOM    924  CA  THR A  60      23.270   8.555  38.602  1.00 14.37           C
ATOM    925  C   THR A  60      22.032   7.673  38.534  1.00 12.30           C
ATOM    926  O   THR A  60      21.812   6.986  37.537  1.00 13.05           O
ATOM    927  CB  THR A  60      23.079   9.768  37.673  1.00 16.31           C
ATOM    928  OG1 THR A  60      24.230  10.574  37.644  1.00 18.53           O
ATOM    929  CG2 THR A  60      21.937  10.674  38.148  1.00 20.79           C
ATOM    930  H   THR A  60      24.373   7.246  37.344  1.00 14.62           H
ATOM    931  HA  THR A  60      23.419   8.919  39.617  1.00 17.25           H
ATOM    932  HB  THR A  60      22.860   9.419  36.663  1.00 19.58           H
ATOM    933  HG1 THR A  60      24.956  10.046  37.301  1.00 22.24           H
ATOM    934 HG21 THR A  60      21.907  11.572  37.532  1.00 24.96           H
ATOM    935 HG22 THR A  60      20.980  10.166  38.070  1.00 24.96           H
ATOM    936 HG23 THR A  60      22.114  10.979  39.182  1.00 24.96           H
ATOM    937  N   ASN A  61      21.175   7.779  39.548  1.00 12.53           N
ATOM    938  CA  ASN A  61      19.788   7.357  39.441  1.00 11.21           C
ATOM    939  C   ASN A  61      18.992   8.526  38.875  1.00 14.18           C
ATOM    940  O   ASN A  61      18.841   9.551  39.538  1.00 14.56           O
ATOM    941  CB  ASN A  61      19.316   6.899  40.818  1.00 10.28           C
ATOM    942  CG  ASN A  61      17.837   6.515  40.894  1.00 10.47           C
ATOM    943  OD1 ASN A  61      17.009   6.972  40.111  1.00 13.29           O
ATOM    944  ND2 ASN A  61      17.485   5.728  41.898  1.00 12.78           N
ATOM    945  H   ASN A  61      21.430   8.346  40.348  1.00 15.05           H
ATOM    946  HA  ASN A  61      19.720   6.505  38.766  1.00 13.46           H
ATOM    947  HB2 ASN A  61      19.919   6.038  41.088  1.00 12.34           H
ATOM    948  HB3 ASN A  61      19.502   7.700  41.537  1.00 12.34           H
ATOM    949 HD21 ASN A  61      16.518   5.467  42.019  1.00 15.35           H
ATOM    950 HD22 ASN A  61      18.193   5.387  42.537  1.00 15.35           H
ATOM    951  N   ASN A  62      18.494   8.392  37.642  1.00 12.84           N
ATOM    952  CA  ASN A  62      17.773   9.481  36.972  1.00 12.86           C
ATOM    953  C   ASN A  62      16.248   9.336  37.104  1.00 12.31           C
ATOM    954  O   ASN A  62      15.499  10.021  36.408  1.00 18.25           O
ATOM    955  CB  ASN A  62      18.240   9.634  35.513  1.00 15.30           C
ATOM    956  CG  ASN A  62      17.934   8.422  34.630  1.00 15.66           C
ATOM    957  OD1 ASN A  62      17.121   7.572  34.976  1.00 14.63           O
ATOM    958  ND2 ASN A  62      18.535   8.365  33.447  1.00 22.02           N
ATOM    959  H   ASN A  62      18.614   7.513  37.155  1.00 15.41           H
ATOM    960  HA  ASN A  62      18.035  10.424  37.453  1.00 15.44           H
ATOM    961  HB2 ASN A  62      17.747  10.505  35.082  1.00 18.37           H
ATOM    962  HB3 ASN A  62      19.314   9.823  35.490  1.00 18.37           H
ATOM    963 HD21 ASN A  62      18.349   7.580  32.837  1.00 26.43           H
ATOM    964 HD22 ASN A  62      19.198   9.072  33.172  1.00 26.43           H
ATOM    965  N   GLY A  63      15.778   8.424  37.962  1.00 12.90           N
ATOM    966  CA  GLY A  63      14.365   8.155  38.177  1.00 15.00           C
ATOM    967  C   GLY A  63      13.757   7.200  37.146  1.00 14.95           C
ATOM    968  O   GLY A  63      12.584   6.881  37.282  1.00 18.40           O
ATOM    969  H   GLY A  63      16.438   7.877  38.502  1.00 15.48           H
ATOM    970  HA2 GLY A  63      14.256   7.708  39.165  1.00 18.01           H
ATOM    971  HA3 GLY A  63      13.811   9.092  38.147  1.00 18.01           H
ATOM    972  N   HIS A  64      14.509   6.770  36.123  1.00 11.58           N
ATOM    973  CA  HIS A  64      14.057   5.841  35.077  1.00 12.32           C
ATOM    974  C   HIS A  64      14.957   4.613  34.957  1.00 12.68           C
ATOM    975  O   HIS A  64      14.495   3.557  34.537  1.00 14.15           O
ATOM    976  CB  HIS A  64      13.984   6.542  33.717  1.00 13.04           C
ATOM    977  CG  HIS A  64      13.037   7.702  33.697  1.00 16.75           C
ATOM    978  ND1 HIS A  64      11.680   7.653  33.928  1.00 16.96           N1+
ATOM    979  CD2 HIS A  64      13.379   8.989  33.419  1.00 15.26           C
ATOM    980  CE1 HIS A  64      11.204   8.904  33.796  1.00 16.56           C
ATOM    981  NE2 HIS A  64      12.221   9.729  33.479  1.00 18.54           N
ATOM    982  H   HIS A  64      15.463   7.099  36.059  1.00 13.91           H
ATOM    983  HA  HIS A  64      13.065   5.469  35.338  1.00 14.79           H
ATOM    984  HB2 HIS A  64      13.656   5.820  32.969  1.00 15.65           H
ATOM    985  HB3 HIS A  64      14.980   6.886  33.435  1.00 15.65           H
ATOM    986  HD1 HIS A  64      11.145   6.821  34.147  1.00 20.37           H
ATOM    987  HD2 HIS A  64      14.372   9.352  33.192  1.00 18.32           H
ATOM    988  HE1 HIS A  64      10.180   9.199  33.923  1.00 19.88           H
ATOM    989  HE2 HIS A  64      12.150  10.721  33.309  1.00 22.25           H
ATOM    990  N   SER A  65      16.247   4.770  35.262  1.00 11.81           N
ATOM    991  CA  SER A  65      17.268   3.732  35.223  1.00 10.81           C
ATOM    992  C   SER A  65      18.435   4.180  36.114  1.00 11.99           C
ATOM    993  O   SER A  65      18.391   5.260  36.710  1.00 11.41           O
ATOM    994  CB  SER A  65      17.718   3.541  33.771  1.00 10.50           C
ATOM    995  OG  SER A  65      18.645   2.488  33.671  1.00 10.81           O
ATOM    996  H   SER A  65      16.562   5.687  35.544  1.00 14.19           H
ATOM    997  HA  SER A  65      16.852   2.798  35.600  1.00 12.97           H
ATOM    998  HB2 SER A  65      16.863   3.325  33.131  1.00 12.60           H
ATOM    999  HB3 SER A  65      18.193   4.459  33.426  1.00 12.60           H
ATOM   1000  HG  SER A  65      18.172   1.678  33.445  1.00 12.98           H
ATOM   1001  N   VAL A  66      19.481   3.353  36.200  1.00  9.25           N
ATOM   1002  CA  VAL A  66      20.788   3.762  36.698  1.00 10.53           C
ATOM   1003  C   VAL A  66      21.682   3.927  35.479  1.00 10.14           C
ATOM   1004  O   VAL A  66      21.746   3.038  34.633  1.00 10.60           O
ATOM   1005  CB  VAL A  66      21.323   2.781  37.755  1.00 11.36           C
ATOM   1006  CG1 VAL A  66      21.462   1.331  37.259  1.00 10.48           C
ATOM   1007  CG2 VAL A  66      22.656   3.299  38.312  1.00 14.14           C
ATOM   1008  H   VAL A  66      19.447   2.481  35.689  1.00 11.11           H
ATOM   1009  HA  VAL A  66      20.695   4.730  37.187  1.00 12.64           H
ATOM   1010  HB  VAL A  66      20.617   2.781  38.582  1.00 13.64           H
ATOM   1011 HG11 VAL A  66      21.775   0.694  38.084  1.00 12.59           H
ATOM   1012 HG12 VAL A  66      20.506   0.961  36.889  1.00 12.59           H
ATOM   1013 HG13 VAL A  66      22.207   1.254  36.467  1.00 12.59           H
ATOM   1014 HG21 VAL A  66      23.002   2.638  39.108  1.00 16.98           H
ATOM   1015 HG22 VAL A  66      23.409   3.333  37.525  1.00 16.98           H
ATOM   1016 HG23 VAL A  66      22.520   4.302  38.717  1.00 16.98           H
ATOM   1017  N   LYS A  67      22.320   5.097  35.358  1.00 11.26           N
ATOM   1018  CA  LYS A  67      23.183   5.419  34.229  1.00 10.08           C
ATOM   1019  C   LYS A  67      24.587   5.740  34.707  1.00 11.65           C
ATOM   1020  O   LYS A  67      24.766   6.330  35.769  1.00 11.73           O
ATOM   1021  CB  LYS A  67      22.590   6.532  33.356  1.00 15.75           C
ATOM   1022  CG  LYS A  67      22.502   7.900  34.027  1.00 19.20           C
ATOM   1023  CD  LYS A  67      22.352   8.988  32.959  1.00 20.32           C
ATOM   1024  CE  LYS A  67      22.383  10.341  33.663  1.00 21.31           C
ATOM   1025  NZ  LYS A  67      22.009  11.408  32.725  1.00 24.69           N1+
ATOM   1026  H   LYS A  67      22.240   5.772  36.105  1.00 13.52           H
ATOM   1027  HA  LYS A  67      23.246   4.538  33.601  1.00 12.10           H
ATOM   1028  HB2 LYS A  67      23.197   6.619  32.453  1.00 18.91           H
ATOM   1029  HB3 LYS A  67      21.587   6.234  33.044  1.00 18.91           H
ATOM   1030  HG2 LYS A  67      21.663   7.919  34.725  1.00 23.04           H
ATOM   1031  HG3 LYS A  67      23.417   8.106  34.573  1.00 23.04           H
ATOM   1032  HD2 LYS A  67      23.170   8.933  32.239  1.00 24.39           H
ATOM   1033  HD3 LYS A  67      21.400   8.859  32.442  1.00 24.39           H
ATOM   1034  HE2 LYS A  67      21.713  10.339  34.525  1.00 25.58           H
ATOM   1035  HE3 LYS A  67      23.403  10.514  34.015  1.00 25.58           H
ATOM   1036  HZ1 LYS A  67      21.905  12.280  33.223  1.00 29.64           H
ATOM   1037  HZ2 LYS A  67      22.746  11.510  32.038  1.00 29.64           H
ATOM   1038  HZ3 LYS A  67      21.152  11.163  32.249  1.00 29.64           H
ATOM   1039  N   LEU A  68      25.567   5.352  33.903  1.00  9.91           N
ATOM   1040  CA  LEU A  68      26.970   5.708  34.064  1.00  8.31           C
ATOM   1041  C   LEU A  68      27.340   6.626  32.898  1.00  8.73           C
ATOM   1042  O   LEU A  68      27.176   6.263  31.736  1.00  9.97           O
ATOM   1043  CB  LEU A  68      27.812   4.420  34.086  1.00  8.07           C
ATOM   1044  CG  LEU A  68      29.315   4.638  34.296  1.00  9.80           C
ATOM   1045  CD1 LEU A  68      29.594   5.167  35.712  1.00 10.36           C
ATOM   1046  CD2 LEU A  68      30.071   3.321  34.081  1.00  9.36           C
ATOM   1047  H   LEU A  68      25.316   4.864  33.054  1.00 11.90           H
ATOM   1048  HA  LEU A  68      27.105   6.240  35.002  1.00  9.98           H
ATOM   1049  HB2 LEU A  68      27.430   3.751  34.857  1.00  9.70           H
ATOM   1050  HB3 LEU A  68      27.679   3.937  33.123  1.00  9.70           H
ATOM   1051  HG  LEU A  68      29.682   5.366  33.574  1.00 11.77           H
ATOM   1052 HD11 LEU A  68      30.666   5.307  35.840  1.00 12.44           H
ATOM   1053 HD12 LEU A  68      29.109   6.127  35.859  1.00 12.44           H
ATOM   1054 HD13 LEU A  68      29.235   4.462  36.461  1.00 12.44           H
ATOM   1055 HD21 LEU A  68      31.146   3.494  34.165  1.00 11.24           H
ATOM   1056 HD22 LEU A  68      29.765   2.583  34.823  1.00 11.24           H
ATOM   1057 HD23 LEU A  68      29.865   2.931  33.083  1.00 11.24           H
ATOM   1058  N   ASN A  69      27.873   7.814  33.196  1.00 10.79           N
ATOM   1059  CA  ASN A  69      28.380   8.705  32.173  1.00  9.77           C
ATOM   1060  C   ASN A  69      29.679   8.156  31.614  1.00 10.45           C
ATOM   1061  O   ASN A  69      30.513   7.636  32.353  1.00 13.32           O
ATOM   1062  CB  ASN A  69      28.573  10.115  32.744  1.00 13.21           C
ATOM   1063  CG  ASN A  69      27.259  10.837  33.010  1.00 14.59           C
ATOM   1064  OD1 ASN A  69      26.177  10.375  32.666  1.00 17.88           O
ATOM   1065  ND2 ASN A  69      27.333  12.015  33.612  1.00 21.87           N
ATOM   1066  H   ASN A  69      28.045   8.049  34.162  1.00 12.96           H
ATOM   1067  HA  ASN A  69      27.652   8.773  31.362  1.00 11.74           H
ATOM   1068  HB2 ASN A  69      29.127  10.041  33.679  1.00 15.86           H
ATOM   1069  HB3 ASN A  69      29.174  10.706  32.054  1.00 15.86           H
ATOM   1070 HD21 ASN A  69      26.483  12.524  33.804  1.00 26.25           H
ATOM   1071 HD22 ASN A  69      28.231  12.397  33.871  1.00 26.25           H
ATOM   1072  N   LEU A  70      29.810   8.255  30.294  1.00 10.08           N
ATOM   1073  CA  LEU A  70      30.955   7.734  29.573  1.00 11.43           C
ATOM   1074  C   LEU A  70      31.589   8.870  28.795  1.00 10.21           C
ATOM   1075  O   LEU A  70      30.894   9.803  28.382  1.00 11.62           O
ATOM   1076  CB  LEU A  70      30.505   6.627  28.605  1.00  8.44           C
ATOM   1077  CG  LEU A  70      29.916   5.378  29.290  1.00  8.71           C
ATOM   1078  CD1 LEU A  70      29.375   4.477  28.173  1.00 10.28           C
ATOM   1079  CD2 LEU A  70      30.942   4.644  30.160  1.00 10.55           C
ATOM   1080  H   LEU A  70      29.072   8.681  29.752  1.00 12.10           H
ATOM   1081  HA  LEU A  70      31.682   7.316  30.265  1.00 13.73           H
ATOM   1082  HB2 LEU A  70      29.751   7.046  27.938  1.00 10.13           H
ATOM   1083  HB3 LEU A  70      31.352   6.325  27.986  1.00 10.13           H
ATOM   1084  HG  LEU A  70      29.085   5.677  29.926  1.00 10.47           H
ATOM   1085 HD11 LEU A  70      28.914   3.590  28.603  1.00 12.35           H
ATOM   1086 HD12 LEU A  70      28.630   5.013  27.588  1.00 12.35           H
ATOM   1087 HD13 LEU A  70      30.184   4.179  27.510  1.00 12.35           H
ATOM   1088 HD21 LEU A  70      30.493   3.732  30.557  1.00 12.67           H
ATOM   1089 HD22 LEU A  70      31.819   4.381  29.569  1.00 12.67           H
ATOM   1090 HD23 LEU A  70      31.248   5.268  30.999  1.00 12.67           H
ATOM   1091  N   PRO A  71      32.905   8.798  28.574  1.00 10.19           N
ATOM   1092  CA  PRO A  71      33.604   9.891  27.939  1.00  9.91           C
ATOM   1093  C   PRO A  71      33.566   9.747  26.413  1.00 13.09           C
ATOM   1094  O   PRO A  71      33.459   8.652  25.860  1.00 12.92           O
ATOM   1095  CB  PRO A  71      35.014   9.731  28.490  1.00 11.96           C
ATOM   1096  CG  PRO A  71      35.205   8.215  28.526  1.00 11.71           C
ATOM   1097  CD  PRO A  71      33.832   7.757  29.019  1.00 11.45           C
ATOM   1098  HA  PRO A  71      33.255  10.861  28.290  1.00 11.91           H
ATOM   1099  HB2 PRO A  71      35.772  10.272  27.934  1.00 14.37           H
ATOM   1100  HB3 PRO A  71      34.995  10.100  29.515  1.00 14.37           H
ATOM   1101  HG2 PRO A  71      35.458   7.826  27.536  1.00 14.06           H
ATOM   1102  HG3 PRO A  71      35.959   7.929  29.257  1.00 14.06           H
ATOM   1103  HD2 PRO A  71      33.605   6.785  28.578  1.00 13.75           H
ATOM   1104  HD3 PRO A  71      33.847   7.717  30.108  1.00 13.75           H
ATOM   1105  N   SER A  72      33.680  10.881  25.721  1.00 13.68           N
ATOM   1106  CA  SER A  72      33.581  10.930  24.262  1.00 12.32           C
ATOM   1107  C   SER A  72      34.811  10.362  23.569  1.00 16.43           C
ATOM   1108  O   SER A  72      34.760  10.152  22.361  1.00 17.98           O
ATOM   1109  CB  SER A  72      33.314  12.356  23.784  1.00 20.09           C
ATOM   1110  OG  SER A  72      34.396  13.213  24.120  1.00 22.03           O
ATOM   1111  H   SER A  72      33.781  11.749  26.228  1.00 16.42           H
ATOM   1112  HA  SER A  72      32.731  10.332  23.961  1.00 14.79           H
ATOM   1113  HB2 SER A  72      33.239  12.343  22.700  1.00 24.12           H
ATOM   1114  HB3 SER A  72      32.386  12.740  24.219  1.00 24.12           H
ATOM   1115  HG  SER A  72      34.348  13.413  25.062  1.00 26.44           H
ATOM   1116  N   ASP A  73      35.913  10.132  24.297  1.00 16.28           N
ATOM   1117  CA  ASP A  73      37.081   9.507  23.702  1.00 18.35           C
ATOM   1118  C   ASP A  73      36.910   7.982  23.618  1.00 17.53           C
ATOM   1119  O   ASP A  73      37.751   7.341  22.987  1.00 24.04           O
ATOM   1120  CB  ASP A  73      38.364   9.919  24.428  1.00 23.18           C
ATOM   1121  CG  ASP A  73      38.487   9.238  25.781  1.00 25.57           C
ATOM   1122  OD1 ASP A  73      37.736   9.622  26.699  1.00 32.65           O
ATOM   1123  OD2 ASP A  73      39.356   8.347  25.878  1.00 40.82           O1-
ATOM   1124  H   ASP A  73      35.921  10.303  25.292  1.00 19.54           H
ATOM   1125  HA  ASP A  73      37.184   9.876  22.682  1.00 22.03           H
ATOM   1126  HB2 ASP A  73      39.218   9.667  23.798  1.00 27.82           H
ATOM   1127  HB3 ASP A  73      38.307  10.998  24.582  1.00 27.82           H
ATOM   1128  N   MET A  74      35.847   7.381  24.196  1.00 13.03           N
ATOM   1129  CA  MET A  74      35.524   5.997  23.848  1.00 12.51           C
ATOM   1130  C   MET A  74      34.569   6.024  22.657  1.00 12.92           C
ATOM   1131  O   MET A  74      33.681   6.864  22.578  1.00 12.82           O
ATOM   1132  CB  MET A  74      35.102   5.106  25.025  1.00 29.35           C
ATOM   1133  CG  MET A  74      33.696   5.182  25.497  1.00 28.01           C
ATOM   1134  SD  MET A  74      33.314   4.108  26.906  1.00 14.49           S
ATOM   1135  CE  MET A  74      32.368   2.782  26.125  1.00 13.44           C
ATOM   1136  H   MET A  74      35.169   7.923  24.716  1.00 15.64           H
ATOM   1137  HA  MET A  74      36.435   5.520  23.501  1.00 15.02           H
ATOM   1138  HB2 MET A  74      35.350   4.077  24.772  1.00 35.23           H
ATOM   1139  HB3 MET A  74      35.687   5.401  25.895  1.00 35.23           H
ATOM   1140  HG2 MET A  74      33.470   6.202  25.788  1.00 33.62           H
ATOM   1141  HG3 MET A  74      33.085   4.888  24.648  1.00 33.62           H
ATOM   1142  HE1 MET A  74      31.434   2.631  26.659  1.00 16.14           H
ATOM   1143  HE2 MET A  74      32.148   3.021  25.087  1.00 16.14           H
ATOM   1144  HE3 MET A  74      32.945   1.861  26.174  1.00 16.14           H
ATOM   1145  N   HIS A  78      34.800   5.164  21.672  1.00 13.92           N
ATOM   1146  CA  HIS A  78      34.089   5.221  20.406  1.00 14.32           C
ATOM   1147  C   HIS A  78      34.067   3.877  19.704  1.00 10.94           C
ATOM   1148  O   HIS A  78      34.875   2.996  19.971  1.00 12.60           O
ATOM   1149  CB  HIS A  78      34.686   6.310  19.501  1.00 16.32           C
ATOM   1150  CG  HIS A  78      36.159   6.185  19.238  1.00 17.59           C
ATOM   1151  ND1 HIS A  78      37.179   6.400  20.139  1.00 27.29           N
ATOM   1152  CD2 HIS A  78      36.742   5.891  18.039  1.00 21.26           C
ATOM   1153  CE1 HIS A  78      38.345   6.228  19.500  1.00 25.69           C
ATOM   1154  NE2 HIS A  78      38.130   5.957  18.206  1.00 28.94           N
ATOM   1155  H   HIS A  78      35.536   4.479  21.763  1.00 16.71           H
ATOM   1156  HA  HIS A  78      33.049   5.477  20.608  1.00 17.20           H
ATOM   1157  HB2 HIS A  78      34.507   7.281  19.960  1.00 19.59           H
ATOM   1158  HB3 HIS A  78      34.173   6.304  18.540  1.00 19.59           H
ATOM   1159  HD1 HIS A  78      37.068   6.621  21.117  1.00 32.76           H
ATOM   1160  HD2 HIS A  78      36.220   5.715  17.115  1.00 25.52           H
ATOM   1161  HE1 HIS A  78      39.313   6.261  19.976  1.00 30.83           H
ATOM   1162  N   ILE A  79      33.081   3.743  18.808  1.00 14.34           N
ATOM   1163  CA  ILE A  79      32.913   2.624  17.897  1.00 13.68           C
ATOM   1164  C   ILE A  79      33.523   3.019  16.556  1.00 11.68           C
ATOM   1165  O   ILE A  79      33.260   4.107  16.040  1.00 16.39           O
ATOM   1166  CB  ILE A  79      31.413   2.301  17.701  1.00 13.40           C
ATOM   1167  CG1 ILE A  79      30.702   1.891  19.001  1.00 21.78           C
ATOM   1168  CG2 ILE A  79      31.244   1.219  16.616  1.00 15.14           C
ATOM   1169  CD1 ILE A  79      29.171   1.970  18.853  1.00 18.49           C
ATOM   1170  H   ILE A  79      32.458   4.526  18.675  1.00 17.22           H
ATOM   1171  HA  ILE A  79      33.415   1.738  18.287  1.00 16.43           H
ATOM   1172  HB  ILE A  79      30.938   3.211  17.332  1.00 16.09           H
ATOM   1173 HG12 ILE A  79      31.003   0.881  19.286  1.00 26.14           H
ATOM   1174 HG13 ILE A  79      30.994   2.569  19.800  1.00 26.14           H
ATOM   1175 HG21 ILE A  79      30.199   0.942  16.497  1.00 18.17           H
ATOM   1176 HG22 ILE A  79      31.578   1.586  15.646  1.00 18.17           H
ATOM   1177 HG23 ILE A  79      31.823   0.336  16.886  1.00 18.17           H
ATOM   1178 HD11 ILE A  79      28.709   1.708  19.801  1.00 22.19           H
ATOM   1179 HD12 ILE A  79      28.867   2.979  18.573  1.00 22.19           H
ATOM   1180 HD13 ILE A  79      28.810   1.264  18.109  1.00 22.19           H
ATOM   1181  N   GLN A  80      34.286   2.090  15.994  1.00 14.01           N
ATOM   1182  CA  GLN A  80      34.732   2.101  14.613  1.00 18.12           C
ATOM   1183  C   GLN A  80      34.103   0.926  13.855  1.00 20.00           C
ATOM   1184  O   GLN A  80      33.911  -0.160  14.406  1.00 16.22           O
ATOM   1185  CB  GLN A  80      36.256   2.091  14.632  1.00 22.13           C
ATOM   1186  CG  GLN A  80      36.911   2.028  13.253  1.00 33.27           C
ATOM   1187  CD  GLN A  80      38.417   2.210  13.427  1.00 39.39           C
ATOM   1188  OE1 GLN A  80      39.106   1.336  13.941  1.00 43.61           O
ATOM   1189  NE2 GLN A  80      38.949   3.363  13.028  1.00 41.94           N
ATOM   1190  H   GLN A  80      34.458   1.236  16.507  1.00 16.82           H
ATOM   1191  HA  GLN A  80      34.436   3.028  14.125  1.00 21.75           H
ATOM   1192  HB2 GLN A  80      36.574   3.016  15.104  1.00 26.56           H
ATOM   1193  HB3 GLN A  80      36.611   1.264  15.239  1.00 26.56           H
ATOM   1194  HG2 GLN A  80      36.724   1.026  12.863  1.00 39.94           H
ATOM   1195  HG3 GLN A  80      36.493   2.796  12.600  1.00 39.94           H
ATOM   1196 HE21 GLN A  80      38.367   4.075  12.615  1.00 50.34           H
ATOM   1197 HE22 GLN A  80      39.943   3.492  13.123  1.00 50.34           H
ATOM   1198  N   GLY A  81      33.760   1.163  12.584  1.00 22.00           N
ATOM   1199  CA  GLY A  81      33.146   0.164  11.706  1.00 22.93           C
ATOM   1200  C   GLY A  81      31.783   0.561  11.133  1.00 25.40           C
ATOM   1201  O   GLY A  81      31.299  -0.110  10.225  1.00 27.73           O
ATOM   1202  H   GLY A  81      33.945   2.076  12.193  1.00 26.41           H
ATOM   1203  HA2 GLY A  81      33.824  -0.002  10.870  1.00 27.53           H
ATOM   1204  HA3 GLY A  81      33.022  -0.774  12.246  1.00 27.53           H
ATOM   1205  N   LEU A  84      31.154   1.626  11.645  1.00 21.01           N
ATOM   1206  CA  LEU A  84      29.949   2.237  11.075  1.00 21.71           C
ATOM   1207  C   LEU A  84      30.350   3.346  10.087  1.00 22.40           C
ATOM   1208  O   LEU A  84      31.533   3.672   9.963  1.00 25.76           O
ATOM   1209  CB  LEU A  84      29.036   2.771  12.197  1.00 20.79           C
ATOM   1210  CG  LEU A  84      28.634   1.716  13.250  1.00 19.83           C
ATOM   1211  CD1 LEU A  84      27.849   2.396  14.382  1.00 20.23           C
ATOM   1212  CD2 LEU A  84      27.804   0.597  12.604  1.00 18.51           C
ATOM   1213  H   LEU A  84      31.596   2.119  12.409  1.00 25.23           H
ATOM   1214  HA  LEU A  84      29.387   1.487  10.517  1.00 26.06           H
ATOM   1215  HB2 LEU A  84      29.551   3.588  12.698  1.00 24.96           H
ATOM   1216  HB3 LEU A  84      28.130   3.183  11.751  1.00 24.96           H
ATOM   1217  HG  LEU A  84      29.539   1.284  13.678  1.00 23.81           H
ATOM   1218 HD11 LEU A  84      27.495   1.648  15.092  1.00 24.29           H
ATOM   1219 HD12 LEU A  84      28.506   3.085  14.913  1.00 24.29           H
ATOM   1220 HD13 LEU A  84      26.999   2.948  13.981  1.00 24.29           H
ATOM   1221 HD21 LEU A  84      27.403  -0.054  13.380  1.00 22.22           H
ATOM   1222 HD22 LEU A  84      26.984   1.020  12.027  1.00 22.22           H
ATOM   1223 HD23 LEU A  84      28.435  -0.001  11.946  1.00 22.22           H
ATOM   1224  N   GLN A  85      29.369   3.914   9.370  1.00 26.14           N
ATOM   1225  CA  GLN A  85      29.617   4.906   8.317  1.00 26.86           C
ATOM   1226  C   GLN A  85      30.233   6.204   8.860  1.00 25.48           C
ATOM   1227  O   GLN A  85      30.886   6.926   8.109  1.00 29.19           O
ATOM   1228  CB  GLN A  85      28.322   5.243   7.564  1.00 29.80           C
ATOM   1229  CG  GLN A  85      27.630   4.029   6.935  1.00 35.05           C
ATOM   1230  CD  GLN A  85      26.501   4.477   6.005  1.00 42.15           C
ATOM   1231  OE1 GLN A  85      26.579   4.288   4.795  1.00 46.58           O
ATOM   1232  NE2 GLN A  85      25.455   5.101   6.551  1.00 40.44           N
ATOM   1233  H   GLN A  85      28.415   3.623   9.523  1.00 31.38           H
ATOM   1234  HA  GLN A  85      30.318   4.474   7.601  1.00 32.25           H
ATOM   1235  HB2 GLN A  85      27.630   5.728   8.254  1.00 35.77           H
ATOM   1236  HB3 GLN A  85      28.556   5.954   6.770  1.00 35.77           H
ATOM   1237  HG2 GLN A  85      28.366   3.467   6.356  1.00 42.07           H
ATOM   1238  HG3 GLN A  85      27.222   3.388   7.717  1.00 42.07           H
ATOM   1239 HE21 GLN A  85      25.428   5.280   7.544  1.00 48.54           H
ATOM   1240 HE22 GLN A  85      24.715   5.446   5.960  1.00 48.54           H
ATOM   1241  N   SER A  86      30.003   6.501  10.145  1.00 21.46           N
ATOM   1242  CA  SER A  86      30.590   7.632  10.859  1.00 18.11           C
ATOM   1243  C   SER A  86      31.150   7.131  12.187  1.00 17.50           C
ATOM   1244  O   SER A  86      30.779   6.053  12.648  1.00 19.10           O
ATOM   1245  CB  SER A  86      29.523   8.698  11.141  1.00 21.52           C
ATOM   1246  OG  SER A  86      28.959   9.196   9.947  1.00 25.79           O
ATOM   1247  H   SER A  86      29.465   5.850  10.696  1.00 25.76           H
ATOM   1248  HA  SER A  86      31.404   8.083  10.290  1.00 21.75           H
ATOM   1249  HB2 SER A  86      28.738   8.283  11.773  1.00 25.83           H
ATOM   1250  HB3 SER A  86      29.996   9.526  11.669  1.00 25.83           H
ATOM   1251  HG  SER A  86      28.680  10.102  10.092  1.00 30.96           H
ATOM   1252  N   ARG A  87      32.035   7.909  12.821  1.00 19.41           N
ATOM   1253  CA  ARG A  87      32.468   7.641  14.187  1.00 15.99           C
ATOM   1254  C   ARG A  87      31.311   7.962  15.122  1.00 15.13           C
ATOM   1255  O   ARG A  87      30.699   9.026  15.038  1.00 14.75           O
ATOM   1256  CB  ARG A  87      33.746   8.433  14.530  1.00 20.48           C
ATOM   1257  CG  ARG A  87      34.103   8.308  16.023  1.00 20.52           C
ATOM   1258  CD  ARG A  87      35.417   8.986  16.427  1.00 25.46           C
ATOM   1259  NE  ARG A  87      35.480   9.134  17.898  1.00 26.79           N
ATOM   1260  CZ  ARG A  87      36.547   9.502  18.617  1.00 31.25           C
ATOM   1261  NH1 ARG A  87      37.693   9.833  18.030  1.00 30.80           N
ATOM   1262  NH2 ARG A  87      36.477   9.539  19.948  1.00 21.54           N1+
ATOM   1263  H   ARG A  87      32.326   8.778  12.391  1.00 23.30           H
ATOM   1264  HA  ARG A  87      32.711   6.581  14.282  1.00 19.20           H
ATOM   1265  HB2 ARG A  87      34.571   8.082  13.910  1.00 24.58           H
ATOM   1266  HB3 ARG A  87      33.574   9.486  14.321  1.00 24.58           H
ATOM   1267  HG2 ARG A  87      33.305   8.742  16.624  1.00 24.63           H
ATOM   1268  HG3 ARG A  87      34.183   7.249  16.270  1.00 24.63           H
ATOM   1269  HD2 ARG A  87      36.249   8.372  16.081  1.00 30.56           H
ATOM   1270  HD3 ARG A  87      35.490   9.966  15.958  1.00 30.56           H
ATOM   1271  HE  ARG A  87      34.635   8.913  18.402  1.00 32.15           H
ATOM   1272 HH11 ARG A  87      37.763   9.801  17.021  1.00 36.96           H
ATOM   1273 HH12 ARG A  87      38.484  10.114  18.586  1.00 36.96           H
ATOM   1274 HH21 ARG A  87      35.622   9.292  20.423  1.00 25.86           H
ATOM   1275 HH22 ARG A  87      37.288   9.820  20.476  1.00 25.86           H
ATOM   1276  N   TYR A  88      31.056   7.026  16.042  1.00 13.45           N
ATOM   1277  CA  TYR A  88      30.133   7.229  17.137  1.00 13.53           C
ATOM   1278  C   TYR A  88      30.901   7.221  18.458  1.00 12.22           C
ATOM   1279  O   TYR A  88      31.616   6.270  18.751  1.00 15.95           O
ATOM   1280  CB  TYR A  88      29.021   6.175  17.093  1.00 11.64           C
ATOM   1281  CG  TYR A  88      28.031   6.396  15.977  1.00 11.46           C
ATOM   1282  CD1 TYR A  88      28.309   5.928  14.686  1.00 14.10           C
ATOM   1283  CD2 TYR A  88      26.818   7.050  16.246  1.00 11.10           C
ATOM   1284  CE1 TYR A  88      27.390   6.139  13.648  1.00 14.08           C
ATOM   1285  CE2 TYR A  88      25.880   7.253  15.224  1.00 12.77           C
ATOM   1286  CZ  TYR A  88      26.174   6.805  13.915  1.00 14.26           C
ATOM   1287  OH  TYR A  88      25.275   6.990  12.911  1.00 16.78           O
ATOM   1288  H   TYR A  88      31.602   6.177  16.041  1.00 16.15           H
ATOM   1289  HA  TYR A  88      29.664   8.196  17.017  1.00 16.24           H
ATOM   1290  HB2 TYR A  88      29.458   5.179  17.010  1.00 13.98           H
ATOM   1291  HB3 TYR A  88      28.473   6.231  18.024  1.00 13.98           H
ATOM   1292  HD1 TYR A  88      29.227   5.396  14.491  1.00 16.93           H
ATOM   1293  HD2 TYR A  88      26.593   7.384  17.247  1.00 13.33           H
ATOM   1294  HE1 TYR A  88      27.608   5.778  12.652  1.00 16.91           H
ATOM   1295  HE2 TYR A  88      24.943   7.745  15.439  1.00 15.34           H
ATOM   1296  HH  TYR A  88      24.520   7.517  13.188  1.00 20.14           H
ATOM   1297  N   SER A  89      30.743   8.276  19.255  1.00 11.56           N
ATOM   1298  CA  SER A  89      31.425   8.437  20.534  1.00 10.68           C
ATOM   1299  C   SER A  89      30.451   8.194  21.683  1.00 10.33           C
ATOM   1300  O   SER A  89      29.289   8.576  21.596  1.00 11.77           O
ATOM   1301  CB  SER A  89      31.969   9.861  20.630  1.00 13.92           C
ATOM   1302  OG  SER A  89      32.980  10.013  19.655  1.00 15.09           O
ATOM   1303  H   SER A  89      30.126   9.020  18.962  1.00 13.88           H
ATOM   1304  HA  SER A  89      32.258   7.743  20.619  1.00 12.82           H
ATOM   1305  HB2 SER A  89      31.164  10.570  20.445  1.00 16.71           H
ATOM   1306  HB3 SER A  89      32.373  10.042  21.622  1.00 16.71           H
ATOM   1307  HG  SER A  89      33.815  10.169  20.103  1.00 18.12           H
ATOM   1308  N   ALA A  90      30.912   7.575  22.773  1.00 11.40           N
ATOM   1309  CA  ALA A  90      30.032   7.233  23.886  1.00 10.82           C
ATOM   1310  C   ALA A  90      29.558   8.472  24.637  1.00 11.82           C
ATOM   1311  O   ALA A  90      30.236   9.502  24.696  1.00 12.10           O
ATOM   1312  CB  ALA A  90      30.725   6.297  24.861  1.00 10.66           C
ATOM   1313  H   ALA A  90      31.880   7.291  22.824  1.00 13.69           H
ATOM   1314  HA  ALA A  90      29.165   6.700  23.494  1.00 13.00           H
ATOM   1315  HB1 ALA A  90      30.009   5.965  25.610  1.00 12.81           H
ATOM   1316  HB2 ALA A  90      31.088   5.427  24.320  1.00 12.81           H
ATOM   1317  HB3 ALA A  90      31.531   6.829  25.353  1.00 12.81           H
ATOM   1318  N   THR A  91      28.386   8.322  25.255  1.00  9.71           N
ATOM   1319  CA  THR A  91      27.795   9.292  26.156  1.00  9.05           C
ATOM   1320  C   THR A  91      27.394   8.679  27.491  1.00 10.40           C
ATOM   1321  O   THR A  91      27.611   9.302  28.531  1.00 10.95           O
ATOM   1322  CB  THR A  91      26.669  10.062  25.461  1.00 11.50           C
ATOM   1323  OG1 THR A  91      26.130  11.010  26.353  1.00 14.11           O
ATOM   1324  CG2 THR A  91      25.533   9.186  24.922  1.00 11.89           C
ATOM   1325  H   THR A  91      27.886   7.455  25.117  1.00 11.66           H
ATOM   1326  HA  THR A  91      28.555  10.026  26.420  1.00 10.87           H
ATOM   1327  HB  THR A  91      27.100  10.605  24.618  1.00 13.81           H
ATOM   1328  HG1 THR A  91      26.846  11.394  26.865  1.00 16.94           H
ATOM   1329 HG21 THR A  91      24.749   9.810  24.500  1.00 14.27           H
ATOM   1330 HG22 THR A  91      25.911   8.533  24.140  1.00 14.27           H
ATOM   1331 HG23 THR A  91      25.087   8.596  25.716  1.00 14.27           H
ATOM   1332  N   GLN A  92      26.785   7.494  27.482  1.00  9.84           N
ATOM   1333  CA  GLN A  92      26.342   6.878  28.707  1.00 10.38           C
ATOM   1334  C   GLN A  92      26.073   5.387  28.460  1.00  7.35           C
ATOM   1335  O   GLN A  92      25.843   4.972  27.347  1.00  8.32           O
ATOM   1336  CB  GLN A  92      25.031   7.506  29.288  1.00 10.06           C
ATOM   1337  CG  GLN A  92      23.828   7.317  28.350  1.00 12.31           C
ATOM   1338  CD  GLN A  92      22.536   7.561  29.100  1.00 17.80           C
ATOM   1339  OE1 GLN A  92      21.835   6.728  29.634  1.00 16.83           O
ATOM   1340  NE2 GLN A  92      22.097   8.907  29.097  1.00 17.44           N
ATOM   1341  H   GLN A  92      26.584   7.049  26.606  1.00 11.81           H
ATOM   1342  HA  GLN A  92      27.141   6.993  29.488  1.00 12.46           H
ATOM   1343  HB2 GLN A  92      24.821   7.053  30.278  1.00 12.08           H
ATOM   1344  HB3 GLN A  92      25.196   8.583  29.464  1.00 12.08           H
ATOM   1345  HG2 GLN A  92      23.924   7.991  27.479  1.00 14.79           H
ATOM   1346  HG3 GLN A  92      23.808   6.281  27.934  1.00 14.79           H
ATOM   1347 HE21 GLN A  92      22.736   9.650  28.807  1.00 20.94           H
ATOM   1348 HE22 GLN A  92      21.448   9.188  29.816  1.00 20.94           H
ATOM   1349  N   LEU A  93      26.037   4.628  29.567  1.00  7.41           N
ATOM   1350  CA  LEU A  93      25.349   3.340  29.598  1.00  7.74           C
ATOM   1351  C   LEU A  93      24.291   3.297  30.693  1.00  7.72           C
ATOM   1352  O   LEU A  93      24.340   4.071  31.646  1.00  9.04           O
ATOM   1353  CB  LEU A  93      26.342   2.158  29.664  1.00  8.47           C
ATOM   1354  CG  LEU A  93      27.279   2.062  30.893  1.00  8.04           C
ATOM   1355  CD1 LEU A  93      26.591   1.579  32.183  1.00  7.66           C
ATOM   1356  CD2 LEU A  93      28.430   1.098  30.583  1.00 10.11           C
ATOM   1357  H   LEU A  93      26.280   5.034  30.458  1.00  8.90           H
ATOM   1358  HA  LEU A  93      24.805   3.263  28.666  1.00  9.30           H
ATOM   1359  HB2 LEU A  93      25.788   1.226  29.572  1.00 10.17           H
ATOM   1360  HB3 LEU A  93      26.964   2.247  28.774  1.00 10.17           H
ATOM   1361  HG  LEU A  93      27.707   3.048  31.075  1.00  9.65           H
ATOM   1362 HD11 LEU A  93      27.334   1.471  32.974  1.00  9.20           H
ATOM   1363 HD12 LEU A  93      25.854   2.294  32.530  1.00  9.20           H
ATOM   1364 HD13 LEU A  93      26.105   0.617  32.030  1.00  9.20           H
ATOM   1365 HD21 LEU A  93      29.099   1.025  31.441  1.00 12.14           H
ATOM   1366 HD22 LEU A  93      28.039   0.108  30.346  1.00 12.14           H
ATOM   1367 HD23 LEU A  93      29.005   1.465  29.732  1.00 12.14           H
ATOM   1368  N   HIS A  94      23.340   2.377  30.554  1.00  6.68           N
ATOM   1369  CA  HIS A  94      22.256   2.226  31.499  1.00  7.71           C
ATOM   1370  C   HIS A  94      21.622   0.848  31.268  1.00  6.56           C
ATOM   1371  O   HIS A  94      21.976   0.137  30.354  1.00  7.44           O
ATOM   1372  CB  HIS A  94      21.181   3.343  31.383  1.00  7.50           C
ATOM   1373  CG  HIS A  94      20.514   3.312  30.059  1.00  7.29           C
ATOM   1374  ND1 HIS A  94      20.944   4.109  29.006  1.00  7.82           N
ATOM   1375  CD2 HIS A  94      19.458   2.494  29.621  1.00  7.93           C
ATOM   1376  CE1 HIS A  94      20.174   3.758  27.939  1.00  7.92           C
ATOM   1377  NE2 HIS A  94      19.227   2.779  28.267  1.00  8.87           N1-
ATOM   1378  H   HIS A  94      23.271   1.919  29.667  1.00  8.02           H
ATOM   1379  HA  HIS A  94      22.662   2.259  32.550  1.00  9.26           H
ATOM   1380  HB2 HIS A  94      20.457   3.289  32.203  1.00  9.00           H
ATOM   1381  HB3 HIS A  94      21.675   4.337  31.507  1.00  9.00           H
ATOM   1382  HD2 HIS A  94      18.914   1.760  30.181  1.00  9.53           H
ATOM   1383  HE1 HIS A  94      20.299   4.137  26.938  1.00  9.51           H
ATOM   1384  N   LEU A  95      20.697   0.472  32.157  1.00  7.30           N
ATOM   1385  CA  LEU A  95      20.090  -0.854  32.149  1.00  6.63           C
ATOM   1386  C   LEU A  95      18.567  -0.812  32.192  1.00  7.85           C
ATOM   1387  O   LEU A  95      17.940   0.183  32.554  1.00  8.03           O
ATOM   1388  CB  LEU A  95      20.636  -1.724  33.301  1.00  8.86           C
ATOM   1389  CG  LEU A  95      22.145  -1.993  33.163  1.00  8.65           C
ATOM   1390  CD1 LEU A  95      22.943  -1.089  34.114  1.00 13.75           C
ATOM   1391  CD2 LEU A  95      22.486  -3.464  33.416  1.00 11.24           C
ATOM   1392  H   LEU A  95      20.403   1.121  32.875  1.00  8.77           H
ATOM   1393  HA  LEU A  95      20.353  -1.347  31.217  1.00  7.96           H
ATOM   1394  HB2 LEU A  95      20.424  -1.270  34.267  1.00 10.64           H
ATOM   1395  HB3 LEU A  95      20.112  -2.679  33.264  1.00 10.64           H
ATOM   1396  HG  LEU A  95      22.459  -1.772  32.144  1.00 10.39           H
ATOM   1397 HD11 LEU A  95      24.010  -1.247  33.958  1.00 16.51           H
ATOM   1398 HD12 LEU A  95      22.718  -0.041  33.918  1.00 16.51           H
ATOM   1399 HD13 LEU A  95      22.687  -1.323  35.148  1.00 16.51           H
ATOM   1400 HD21 LEU A  95      23.559  -3.620  33.300  1.00 13.50           H
ATOM   1401 HD22 LEU A  95      22.187  -3.751  34.424  1.00 13.50           H
ATOM   1402 HD23 LEU A  95      21.960  -4.085  32.691  1.00 13.50           H
ATOM   1403  N   HIS A  96      17.982  -1.954  31.853  1.00  6.58           N
ATOM   1404  CA  HIS A  96      16.562  -2.213  31.915  1.00  6.87           C
ATOM   1405  C   HIS A  96      16.392  -3.636  32.471  1.00  7.95           C
ATOM   1406  O   HIS A  96      17.135  -4.526  32.132  1.00  8.32           O
ATOM   1407  CB  HIS A  96      15.905  -2.227  30.490  1.00  8.08           C
ATOM   1408  CG  HIS A  96      16.134  -0.949  29.786  1.00  6.90           C
ATOM   1409  ND1 HIS A  96      15.237   0.128  29.851  1.00  9.39           N
ATOM   1410  CD2 HIS A  96      17.181  -0.530  28.967  1.00  7.24           C
ATOM   1411  CE1 HIS A  96      15.734   1.167  29.072  1.00  8.65           C
ATOM   1412  NE2 HIS A  96      16.902   0.769  28.506  1.00  8.70           N
ATOM   1413  H   HIS A  96      18.573  -2.693  31.529  1.00  7.91           H
ATOM   1414  HA  HIS A  96      16.026  -1.463  32.542  1.00  8.25           H
ATOM   1415  HB2 HIS A  96      14.827  -2.463  30.582  1.00  9.70           H
ATOM   1416  HB3 HIS A  96      16.333  -3.075  29.902  1.00  9.70           H
ATOM   1417  HD1 HIS A  96      14.379   0.136  30.381  1.00 11.28           H
ATOM   1418  HD2 HIS A  96      18.094  -1.061  28.727  1.00  8.70           H
ATOM   1419  HE1 HIS A  96      15.245   2.127  28.965  1.00 10.39           H
ATOM   1420  N   TRP A  97      15.402  -3.767  33.368  1.00  8.11           N
ATOM   1421  CA  TRP A  97      15.144  -4.994  34.120  1.00  5.72           C
ATOM   1422  C   TRP A  97      13.672  -5.105  34.529  1.00  7.96           C
ATOM   1423  O   TRP A  97      12.848  -4.214  34.319  1.00  8.46           O
ATOM   1424  CB  TRP A  97      16.065  -5.044  35.360  1.00  8.32           C
ATOM   1425  CG  TRP A  97      15.852  -3.913  36.324  1.00  7.33           C
ATOM   1426  CD1 TRP A  97      14.981  -3.896  37.360  1.00  7.36           C
ATOM   1427  CD2 TRP A  97      16.521  -2.615  36.354  1.00  8.26           C
ATOM   1428  NE1 TRP A  97      15.009  -2.666  37.978  1.00  8.61           N
ATOM   1429  CE2 TRP A  97      15.982  -1.853  37.428  1.00  7.83           C
ATOM   1430  CE3 TRP A  97      17.522  -2.003  35.567  1.00  8.46           C
ATOM   1431  CZ2 TRP A  97      16.441  -0.562  37.731  1.00  8.25           C
ATOM   1432  CZ3 TRP A  97      17.973  -0.703  35.850  1.00  8.21           C
ATOM   1433  CH2 TRP A  97      17.455   0.002  36.942  1.00  7.70           C
ATOM   1434  H   TRP A  97      14.830  -2.964  33.590  1.00  9.74           H
ATOM   1435  HA  TRP A  97      15.377  -5.854  33.487  1.00  6.88           H
ATOM   1436  HB2 TRP A  97      15.901  -5.985  35.887  1.00  9.99           H
ATOM   1437  HB3 TRP A  97      17.101  -5.029  35.022  1.00  9.99           H
ATOM   1438  HD1 TRP A  97      14.335  -4.714  37.632  1.00  8.84           H
ATOM   1439  HE1 TRP A  97      14.420  -2.427  38.762  1.00 10.34           H
ATOM   1440  HE3 TRP A  97      17.943  -2.548  34.737  1.00 10.17           H
ATOM   1441  HZ2 TRP A  97      16.054  -0.037  38.588  1.00  9.91           H
ATOM   1442  HZ3 TRP A  97      18.731  -0.244  35.235  1.00  9.86           H
ATOM   1443  HH2 TRP A  97      17.833   0.990  37.166  1.00  9.25           H
ATOM   1444  N   GLY A  98      13.349  -6.266  35.093  1.00  7.88           N
ATOM   1445  CA  GLY A  98      12.001  -6.670  35.489  1.00  9.41           C
ATOM   1446  C   GLY A  98      11.816  -6.475  36.978  1.00  8.35           C
ATOM   1447  O   GLY A  98      12.030  -5.392  37.509  1.00  9.41           O
ATOM   1448  H   GLY A  98      14.084  -6.941  35.234  1.00  9.46           H
ATOM   1449  HA2 GLY A  98      11.247  -6.089  34.961  1.00 11.30           H
ATOM   1450  HA3 GLY A  98      11.870  -7.728  35.252  1.00 11.30           H
ATOM   1451  N   ASN A  99      11.430  -7.541  37.678  1.00 10.24           N
ATOM   1452  CA  ASN A  99      11.251  -7.491  39.115  1.00 13.09           C
ATOM   1453  C   ASN A  99      11.449  -8.900  39.683  1.00 11.31           C
ATOM   1454  O   ASN A  99      11.469  -9.867  38.916  1.00 12.38           O
ATOM   1455  CB  ASN A  99       9.869  -6.886  39.436  1.00 13.70           C
ATOM   1456  CG  ASN A  99       8.740  -7.870  39.225  1.00 15.61           C
ATOM   1457  OD1 ASN A  99       8.419  -8.620  40.140  1.00 16.56           O
ATOM   1458  ND2 ASN A  99       8.146  -7.901  38.036  1.00 14.57           N
ATOM   1459  H   ASN A  99      11.280  -8.425  37.210  1.00 12.29           H
ATOM   1460  HA  ASN A  99      12.021  -6.848  39.545  1.00 15.72           H
ATOM   1461  HB2 ASN A  99       9.877  -6.574  40.477  1.00 16.44           H
ATOM   1462  HB3 ASN A  99       9.693  -6.024  38.804  1.00 16.44           H
ATOM   1463 HD21 ASN A  99       7.403  -8.566  37.874  1.00 17.49           H
ATOM   1464 HD22 ASN A  99       8.458  -7.290  37.293  1.00 17.49           H
ATOM   1465  N   PRO A 100      11.572  -9.037  41.014  1.00 16.35           N
ATOM   1466  CA  PRO A 100      11.883 -10.337  41.604  1.00 14.36           C
ATOM   1467  C   PRO A 100      10.852 -11.444  41.301  1.00 18.94           C
ATOM   1468  O   PRO A 100      11.231 -12.608  41.200  1.00 17.97           O
ATOM   1469  CB  PRO A 100      11.986 -10.055  43.104  1.00 16.73           C
ATOM   1470  CG  PRO A 100      12.382  -8.581  43.180  1.00 18.63           C
ATOM   1471  CD  PRO A 100      11.591  -7.986  42.019  1.00 12.65           C
ATOM   1472  HA  PRO A 100      12.882 -10.631  41.276  1.00 17.24           H
ATOM   1473  HB2 PRO A 100      10.984 -10.158  43.528  1.00 20.08           H
ATOM   1474  HB3 PRO A 100      12.680 -10.708  43.633  1.00 20.08           H
ATOM   1475  HG2 PRO A 100      12.062  -8.123  44.116  1.00 22.37           H
ATOM   1476  HG3 PRO A 100      13.457  -8.466  43.036  1.00 22.37           H
ATOM   1477  HD2 PRO A 100      10.570  -7.766  42.338  1.00 15.18           H
ATOM   1478  HD3 PRO A 100      12.111  -7.088  41.686  1.00 15.18           H
ATOM   1479  N   ASN A 101       9.576 -11.097  41.093  1.00 14.21           N
ATOM   1480  CA  ASN A 101       8.519 -12.056  40.770  1.00 18.25           C
ATOM   1481  C   ASN A 101       8.464 -12.422  39.281  1.00 14.60           C
ATOM   1482  O   ASN A 101       7.852 -13.429  38.930  1.00 20.90           O
ATOM   1483  CB  ASN A 101       7.156 -11.530  41.248  1.00 16.93           C
ATOM   1484  CG  ASN A 101       7.166 -11.153  42.729  1.00 32.78           C
ATOM   1485  OD1 ASN A 101       7.716 -11.869  43.563  1.00 34.34           O
ATOM   1486  ND2 ASN A 101       6.490 -10.064  43.090  1.00 39.17           N
ATOM   1487  H   ASN A 101       9.324 -10.120  41.127  1.00 17.06           H
ATOM   1488  HA  ASN A 101       8.717 -12.978  41.321  1.00 21.90           H
ATOM   1489  HB2 ASN A 101       6.818 -10.700  40.627  1.00 20.32           H
ATOM   1490  HB3 ASN A 101       6.457 -12.361  41.134  1.00 20.32           H
ATOM   1491 HD21 ASN A 101       6.458  -9.808  44.065  1.00 47.02           H
ATOM   1492 HD22 ASN A 101       6.034  -9.497  42.391  1.00 47.02           H
ATOM   1493  N   ASP A 102       9.044 -11.596  38.400  1.00 14.73           N
ATOM   1494  CA  ASP A 102       9.069 -11.868  36.968  1.00 14.96           C
ATOM   1495  C   ASP A 102      10.393 -11.276  36.445  1.00 14.02           C
ATOM   1496  O   ASP A 102      10.430 -10.139  35.957  1.00 15.29           O
ATOM   1497  CB  ASP A 102       7.792 -11.302  36.325  1.00 15.52           C
ATOM   1498  CG  ASP A 102       7.522 -11.803  34.906  1.00 20.81           C
ATOM   1499  OD1 ASP A 102       8.447 -12.353  34.274  1.00 19.98           O
ATOM   1500  OD2 ASP A 102       6.361 -11.659  34.462  1.00 19.31           O1-
ATOM   1501  H   ASP A 102       9.552 -10.790  38.736  1.00 17.69           H
ATOM   1502  HA  ASP A 102       9.072 -12.945  36.812  1.00 17.96           H
ATOM   1503  HB2 ASP A 102       6.919 -11.513  36.941  1.00 18.63           H
ATOM   1504  HB3 ASP A 102       7.844 -10.215  36.292  1.00 18.63           H
ATOM   1505  N   PRO A 102A     11.506 -12.019  36.597  1.00 11.53           N
ATOM   1506  CA  PRO A 102A     12.866 -11.521  36.365  1.00 11.47           C
ATOM   1507  C   PRO A 102A     13.254 -11.610  34.878  1.00 11.09           C
ATOM   1508  O   PRO A 102A     14.220 -12.268  34.503  1.00 12.20           O
ATOM   1509  CB  PRO A 102A     13.733 -12.414  37.266  1.00 12.34           C
ATOM   1510  CG  PRO A 102A     13.020 -13.767  37.210  1.00 13.14           C
ATOM   1511  CD  PRO A 102A     11.555 -13.336  37.244  1.00 13.08           C
ATOM   1512  HA  PRO A 102A     12.978 -10.507  36.750  1.00 13.78           H
ATOM   1513  HB2 PRO A 102A     14.786 -12.468  37.005  1.00 14.81           H
ATOM   1514  HB3 PRO A 102A     13.629 -12.022  38.278  1.00 14.81           H
ATOM   1515  HG2 PRO A 102A     13.287 -14.312  36.305  1.00 15.78           H
ATOM   1516  HG3 PRO A 102A     13.231 -14.364  38.097  1.00 15.78           H
ATOM   1517  HD2 PRO A 102A     10.960 -14.081  36.715  1.00 15.71           H
ATOM   1518  HD3 PRO A 102A     11.256 -13.230  38.288  1.00 15.71           H
ATOM   1519  N   HIS A 103      12.453 -10.969  34.025  1.00 12.05           N
ATOM   1520  CA  HIS A 103      12.484 -11.127  32.575  1.00 11.77           C
ATOM   1521  C   HIS A 103      12.239  -9.777  31.907  1.00 10.72           C
ATOM   1522  O   HIS A 103      11.260  -9.604  31.188  1.00 14.07           O
ATOM   1523  CB  HIS A 103      11.430 -12.168  32.171  1.00 13.33           C
ATOM   1524  CG  HIS A 103      11.562 -13.517  32.826  1.00 14.34           C
ATOM   1525  ND1 HIS A 103      10.638 -14.136  33.644  1.00 18.86           N1+
ATOM   1526  CD2 HIS A 103      12.690 -14.275  32.858  1.00 13.87           C
ATOM   1527  CE1 HIS A 103      11.200 -15.251  34.146  1.00 19.79           C
ATOM   1528  NE2 HIS A 103      12.441 -15.366  33.659  1.00 21.29           N
ATOM   1529  H   HIS A 103      11.685 -10.439  34.414  1.00 14.46           H
ATOM   1530  HA  HIS A 103      13.464 -11.480  32.259  1.00 14.14           H
ATOM   1531  HB2 HIS A 103      11.481 -12.324  31.099  1.00 16.01           H
ATOM   1532  HB3 HIS A 103      10.443 -11.775  32.412  1.00 16.01           H
ATOM   1533  HD1 HIS A 103       9.712 -13.786  33.859  1.00 22.64           H
ATOM   1534  HD2 HIS A 103      13.660 -13.891  32.616  1.00 16.65           H
ATOM   1535  HE1 HIS A 103      10.732 -15.945  34.824  1.00 23.76           H
ATOM   1536  HE2 HIS A 103      13.092 -16.115  33.847  1.00 25.56           H
ATOM   1537  N   GLY A 104      13.146  -8.826  32.124  1.00  9.72           N
ATOM   1538  CA  GLY A 104      12.927  -7.428  31.776  1.00  8.98           C
ATOM   1539  C   GLY A 104      13.858  -6.863  30.725  1.00  8.18           C
ATOM   1540  O   GLY A 104      14.007  -5.646  30.677  1.00  8.54           O
ATOM   1541  H   GLY A 104      13.954  -9.049  32.687  1.00 11.67           H
ATOM   1542  HA2 GLY A 104      11.903  -7.274  31.433  1.00 10.78           H
ATOM   1543  HA3 GLY A 104      13.085  -6.843  32.671  1.00 10.78           H
ATOM   1544  N   SER A 105      14.434  -7.681  29.831  1.00  7.99           N
ATOM   1545  CA  SER A 105      15.068  -7.114  28.643  1.00  6.86           C
ATOM   1546  C   SER A 105      14.040  -6.366  27.792  1.00  7.27           C
ATOM   1547  O   SER A 105      12.839  -6.611  27.888  1.00  9.05           O
ATOM   1548  CB  SER A 105      15.765  -8.189  27.817  1.00  6.93           C
ATOM   1549  OG  SER A 105      14.819  -9.060  27.224  1.00  7.67           O
ATOM   1550  H   SER A 105      14.323  -8.684  29.894  1.00  9.59           H
ATOM   1551  HA  SER A 105      15.831  -6.409  28.978  1.00  8.24           H
ATOM   1552  HB2 SER A 105      16.377  -7.735  27.043  1.00  8.33           H
ATOM   1553  HB3 SER A 105      16.408  -8.761  28.484  1.00  8.33           H
ATOM   1554  HG  SER A 105      14.565  -8.698  26.366  1.00  9.22           H
ATOM   1555  N   GLU A 106      14.521  -5.468  26.940  1.00  7.24           N
ATOM   1556  CA  GLU A 106      13.686  -4.725  26.008  1.00  7.61           C
ATOM   1557  C   GLU A 106      13.491  -5.540  24.727  1.00  7.02           C
ATOM   1558  O   GLU A 106      12.356  -5.849  24.349  1.00  7.02           O
ATOM   1559  CB  GLU A 106      14.344  -3.378  25.734  1.00  6.60           C
ATOM   1560  CG  GLU A 106      14.522  -2.562  27.025  1.00  7.10           C
ATOM   1561  CD  GLU A 106      14.134  -1.113  26.771  1.00  8.67           C
ATOM   1562  OE1 GLU A 106      14.960  -0.395  26.189  1.00  7.42           O
ATOM   1563  OE2 GLU A 106      13.008  -0.713  27.110  1.00  9.30           O1-
ATOM   1564  H   GLU A 106      15.521  -5.365  26.844  1.00  8.70           H
ATOM   1565  HA  GLU A 106      12.710  -4.536  26.457  1.00  9.14           H
ATOM   1566  HB2 GLU A 106      15.318  -3.530  25.269  1.00  7.93           H
ATOM   1567  HB3 GLU A 106      13.732  -2.816  25.034  1.00  7.93           H
ATOM   1568  HG2 GLU A 106      13.901  -2.968  27.818  1.00  8.52           H
ATOM   1569  HG3 GLU A 106      15.580  -2.625  27.282  1.00  8.52           H
ATOM   1570  N   HIS A 107      14.595  -5.902  24.053  1.00  7.12           N
ATOM   1571  CA  HIS A 107      14.529  -6.811  22.925  1.00  7.79           C
ATOM   1572  C   HIS A 107      14.235  -8.191  23.452  1.00  7.22           C
ATOM   1573  O   HIS A 107      14.654  -8.560  24.548  1.00  8.54           O
ATOM   1574  CB  HIS A 107      15.831  -6.786  22.115  1.00  7.46           C
ATOM   1575  CG  HIS A 107      16.069  -5.432  21.492  1.00  7.50           C
ATOM   1576  ND1 HIS A 107      16.731  -4.380  22.068  1.00  6.60           N
ATOM   1577  CD2 HIS A 107      15.619  -4.996  20.275  1.00  7.48           C
ATOM   1578  CE1 HIS A 107      16.678  -3.335  21.231  1.00  8.54           C
ATOM   1579  NE2 HIS A 107      15.990  -3.656  20.132  1.00  7.98           N
ATOM   1580  H   HIS A 107      15.507  -5.680  24.429  1.00  8.55           H
ATOM   1581  HA  HIS A 107      13.717  -6.511  22.260  1.00  9.35           H
ATOM   1582  HB2 HIS A 107      15.771  -7.530  21.321  1.00  8.96           H
ATOM   1583  HB3 HIS A 107      16.669  -7.032  22.766  1.00  8.96           H
ATOM   1584  HD1 HIS A 107      17.177  -4.389  22.975  1.00  7.93           H
ATOM   1585  HD2 HIS A 107      15.033  -5.567  19.568  1.00  8.99           H
ATOM   1586  HE1 HIS A 107      17.126  -2.371  21.422  1.00 10.25           H
ATOM   1587  N   THR A 108      13.529  -8.960  22.636  1.00  7.48           N
ATOM   1588  CA  THR A 108      13.245 -10.359  22.904  1.00  7.60           C
ATOM   1589  C   THR A 108      13.744 -11.153  21.689  1.00  7.09           C
ATOM   1590  O   THR A 108      13.917 -10.599  20.604  1.00  9.19           O
ATOM   1591  CB  THR A 108      11.743 -10.541  23.183  1.00  8.23           C
ATOM   1592  OG1 THR A 108      10.971 -10.118  22.090  1.00  9.58           O
ATOM   1593  CG2 THR A 108      11.269  -9.756  24.407  1.00  7.13           C
ATOM   1594  H   THR A 108      13.227  -8.592  21.745  1.00  8.99           H
ATOM   1595  HA  THR A 108      13.798 -10.701  23.777  1.00  9.13           H
ATOM   1596  HB  THR A 108      11.551 -11.601  23.352  1.00  9.88           H
ATOM   1597  HG1 THR A 108      11.142 -10.716  21.353  1.00 11.50           H
ATOM   1598 HG21 THR A 108      10.224  -9.986  24.615  1.00  8.57           H
ATOM   1599 HG22 THR A 108      11.874 -10.023  25.270  1.00  8.57           H
ATOM   1600 HG23 THR A 108      11.350  -8.681  24.236  1.00  8.57           H
ATOM   1601  N   VAL A 109      14.021 -12.441  21.904  1.00  8.59           N
ATOM   1602  CA  VAL A 109      14.524 -13.350  20.872  1.00  7.66           C
ATOM   1603  C   VAL A 109      13.585 -14.536  20.850  1.00  7.85           C
ATOM   1604  O   VAL A 109      13.418 -15.205  21.867  1.00 11.15           O
ATOM   1605  CB  VAL A 109      15.980 -13.785  21.135  1.00  9.33           C
ATOM   1606  CG1 VAL A 109      16.447 -14.727  20.011  1.00  9.96           C
ATOM   1607  CG2 VAL A 109      16.936 -12.586  21.191  1.00 11.85           C
ATOM   1608  H   VAL A 109      13.844 -12.827  22.820  1.00 10.31           H
ATOM   1609  HA  VAL A 109      14.482 -12.856  19.903  1.00  9.20           H
ATOM   1610  HB  VAL A 109      16.027 -14.328  22.079  1.00 11.21           H
ATOM   1611 HG11 VAL A 109      17.478 -15.035  20.188  1.00 11.97           H
ATOM   1612 HG12 VAL A 109      15.829 -15.625  19.982  1.00 11.97           H
ATOM   1613 HG13 VAL A 109      16.382 -14.222  19.046  1.00 11.97           H
ATOM   1614 HG21 VAL A 109      17.952 -12.932  21.388  1.00 14.23           H
ATOM   1615 HG22 VAL A 109      16.919 -12.052  20.241  1.00 14.23           H
ATOM   1616 HG23 VAL A 109      16.643 -11.909  21.993  1.00 14.23           H
ATOM   1617  N   SER A 110      12.952 -14.763  19.704  1.00 10.35           N
ATOM   1618  CA  SER A 110      11.936 -15.794  19.512  1.00 10.98           C
ATOM   1619  C   SER A 110      10.906 -15.736  20.642  1.00 11.18           C
ATOM   1620  O   SER A 110      10.556 -16.751  21.240  1.00 13.72           O
ATOM   1621  CB  SER A 110      12.576 -17.188  19.356  1.00 11.85           C
ATOM   1622  OG  SER A 110      13.571 -17.186  18.357  1.00 17.42           O
ATOM   1623  H   SER A 110      13.151 -14.158  18.921  1.00 12.43           H
ATOM   1624  HA  SER A 110      11.406 -15.558  18.592  1.00 13.19           H
ATOM   1625  HB2 SER A 110      13.026 -17.501  20.298  1.00 14.22           H
ATOM   1626  HB3 SER A 110      11.803 -17.905  19.082  1.00 14.22           H
ATOM   1627  HG  SER A 110      13.238 -16.772  17.558  1.00 20.91           H
ATOM   1628  N   GLY A 111      10.419 -14.528  20.948  1.00  8.84           N
ATOM   1629  CA  GLY A 111       9.387 -14.284  21.945  1.00 11.04           C
ATOM   1630  C   GLY A 111       9.897 -14.267  23.383  1.00 11.64           C
ATOM   1631  O   GLY A 111       9.097 -14.014  24.277  1.00 14.09           O
ATOM   1632  H   GLY A 111      10.753 -13.731  20.423  1.00 10.62           H
ATOM   1633  HA2 GLY A 111       8.923 -13.321  21.732  1.00 13.26           H
ATOM   1634  HA3 GLY A 111       8.643 -15.074  21.876  1.00 13.26           H
ATOM   1635  N   GLN A 112      11.184 -14.556  23.624  1.00 10.53           N
ATOM   1636  CA  GLN A 112      11.738 -14.730  24.965  1.00 10.22           C
ATOM   1637  C   GLN A 112      12.426 -13.455  25.412  1.00  8.79           C
ATOM   1638  O   GLN A 112      13.347 -12.996  24.752  1.00  8.99           O
ATOM   1639  CB  GLN A 112      12.731 -15.903  25.042  1.00 12.97           C
ATOM   1640  CG  GLN A 112      12.171 -17.229  24.498  1.00 16.20           C
ATOM   1641  CD  GLN A 112      10.750 -17.487  24.977  1.00 19.84           C
ATOM   1642  OE1 GLN A 112       9.805 -17.363  24.214  1.00 26.02           O
ATOM   1643  NE2 GLN A 112      10.560 -17.768  26.255  1.00 18.97           N
ATOM   1644  H   GLN A 112      11.795 -14.737  22.841  1.00 12.64           H
ATOM   1645  HA  GLN A 112      10.930 -14.942  25.668  1.00 12.27           H
ATOM   1646  HB2 GLN A 112      13.639 -15.653  24.491  1.00 15.58           H
ATOM   1647  HB3 GLN A 112      13.016 -16.047  26.085  1.00 15.58           H
ATOM   1648  HG2 GLN A 112      12.170 -17.176  23.409  1.00 19.45           H
ATOM   1649  HG3 GLN A 112      12.822 -18.045  24.815  1.00 19.45           H
ATOM   1650 HE21 GLN A 112      11.346 -17.847  26.882  1.00 22.77           H
ATOM   1651 HE22 GLN A 112       9.615 -17.890  26.591  1.00 22.77           H
ATOM   1652  N   HIS A 113      12.019 -12.942  26.575  1.00  9.09           N
ATOM   1653  CA  HIS A 113      12.829 -11.983  27.303  1.00  9.85           C
ATOM   1654  C   HIS A 113      14.093 -12.642  27.812  1.00 13.40           C
ATOM   1655  O   HIS A 113      14.130 -13.835  28.092  1.00 13.38           O
ATOM   1656  CB  HIS A 113      12.040 -11.405  28.474  1.00 12.63           C
ATOM   1657  CG  HIS A 113      11.079 -10.334  28.073  1.00 10.25           C
ATOM   1658  ND1 HIS A 113      11.383  -9.007  27.920  1.00  9.92           N
ATOM   1659  CD2 HIS A 113       9.736 -10.468  27.860  1.00 15.30           C
ATOM   1660  CE1 HIS A 113      10.243  -8.368  27.615  1.00 10.81           C
ATOM   1661  NE2 HIS A 113       9.218  -9.228  27.492  1.00 15.82           N
ATOM   1662  H   HIS A 113      11.252 -13.377  27.065  1.00 10.92           H
ATOM   1663  HA  HIS A 113      13.116 -11.160  26.650  1.00 11.83           H
ATOM   1664  HB2 HIS A 113      12.731 -10.968  29.193  1.00 15.16           H
ATOM   1665  HB3 HIS A 113      11.492 -12.212  28.962  1.00 15.16           H
ATOM   1666  HD1 HIS A 113      12.268  -8.567  28.130  1.00 11.92           H
ATOM   1667  HD2 HIS A 113       9.170 -11.375  27.995  1.00 18.37           H
ATOM   1668  HE1 HIS A 113      10.135  -7.297  27.666  1.00 12.98           H
ATOM   1669  N   PHE A 114      15.114 -11.818  27.976  1.00  9.91           N
ATOM   1670  CA  PHE A 114      16.239 -12.058  28.862  1.00  9.10           C
ATOM   1671  C   PHE A 114      15.988 -11.338  30.190  1.00  8.34           C
ATOM   1672  O   PHE A 114      15.033 -10.573  30.325  1.00  8.47           O
ATOM   1673  CB  PHE A 114      17.518 -11.627  28.148  1.00  9.25           C
ATOM   1674  CG  PHE A 114      17.896 -12.623  27.074  1.00  9.16           C
ATOM   1675  CD1 PHE A 114      17.228 -12.606  25.835  1.00 11.04           C
ATOM   1676  CD2 PHE A 114      18.879 -13.594  27.336  1.00 11.58           C
ATOM   1677  CE1 PHE A 114      17.539 -13.580  24.870  1.00 13.57           C
ATOM   1678  CE2 PHE A 114      19.185 -14.566  26.370  1.00 13.92           C
ATOM   1679  CZ  PHE A 114      18.505 -14.563  25.142  1.00 16.43           C
ATOM   1680  H   PHE A 114      14.999 -10.870  27.657  1.00 11.91           H
ATOM   1681  HA  PHE A 114      16.324 -13.123  29.064  1.00 10.93           H
ATOM   1682  HB2 PHE A 114      17.387 -10.640  27.709  1.00 11.11           H
ATOM   1683  HB3 PHE A 114      18.328 -11.575  28.865  1.00 11.11           H
ATOM   1684  HD1 PHE A 114      16.478 -11.859  25.621  1.00 13.26           H
ATOM   1685  HD2 PHE A 114      19.395 -13.595  28.281  1.00 13.90           H
ATOM   1686  HE1 PHE A 114      17.027 -13.574  23.923  1.00 16.29           H
ATOM   1687  HE2 PHE A 114      19.932 -15.318  26.576  1.00 16.72           H
ATOM   1688  HZ  PHE A 114      18.730 -15.319  24.405  1.00 19.72           H
ATOM   1689  N   ALA A 115      16.798 -11.638  31.203  1.00  8.12           N
ATOM   1690  CA  ALA A 115      16.567 -11.101  32.535  1.00  7.48           C
ATOM   1691  C   ALA A 115      16.674  -9.586  32.543  1.00  8.45           C
ATOM   1692  O   ALA A 115      15.914  -8.916  33.228  1.00  8.63           O
ATOM   1693  CB  ALA A 115      17.552 -11.702  33.529  1.00  8.80           C
ATOM   1694  H   ALA A 115      17.574 -12.270  31.058  1.00  9.75           H
ATOM   1695  HA  ALA A 115      15.562 -11.365  32.836  1.00  8.98           H
ATOM   1696  HB1 ALA A 115      17.333 -11.319  34.521  1.00 10.57           H
ATOM   1697  HB2 ALA A 115      17.455 -12.785  33.537  1.00 10.57           H
ATOM   1698  HB3 ALA A 115      18.573 -11.435  33.262  1.00 10.57           H
ATOM   1699  N   ALA A 116      17.628  -9.041  31.795  1.00  7.52           N
ATOM   1700  CA  ALA A 116      17.904  -7.615  31.778  1.00  8.66           C
ATOM   1701  C   ALA A 116      18.608  -7.281  30.468  1.00  6.77           C
ATOM   1702  O   ALA A 116      18.891  -8.158  29.645  1.00  7.03           O
ATOM   1703  CB  ALA A 116      18.699  -7.234  33.039  1.00  8.88           C
ATOM   1704  H   ALA A 116      18.221  -9.642  31.236  1.00  9.04           H
ATOM   1705  HA  ALA A 116      16.957  -7.073  31.779  1.00 10.40           H
ATOM   1706  HB1 ALA A 116      18.967  -6.180  33.017  1.00 10.66           H
ATOM   1707  HB2 ALA A 116      18.097  -7.424  33.927  1.00 10.66           H
ATOM   1708  HB3 ALA A 116      19.610  -7.824  33.099  1.00 10.66           H
ATOM   1709  N   GLU A 117      18.834  -5.989  30.245  1.00  7.61           N
ATOM   1710  CA  GLU A 117      19.495  -5.496  29.051  1.00  6.50           C
ATOM   1711  C   GLU A 117      20.339  -4.272  29.393  1.00  7.63           C
ATOM   1712  O   GLU A 117      19.855  -3.376  30.077  1.00  7.98           O
ATOM   1713  CB  GLU A 117      18.440  -5.189  27.988  1.00  6.39           C
ATOM   1714  CG  GLU A 117      19.020  -4.910  26.592  1.00  6.25           C
ATOM   1715  CD  GLU A 117      17.967  -4.970  25.489  1.00  7.47           C
ATOM   1716  OE1 GLU A 117      18.121  -4.223  24.501  1.00  6.51           O
ATOM   1717  OE2 GLU A 117      17.003  -5.751  25.620  1.00  7.88           O1-
ATOM   1718  H   GLU A 117      18.529  -5.309  30.928  1.00  9.14           H
ATOM   1719  HA  GLU A 117      20.149  -6.274  28.669  1.00  7.81           H
ATOM   1720  HB2 GLU A 117      17.779  -6.053  27.930  1.00  7.68           H
ATOM   1721  HB3 GLU A 117      17.844  -4.331  28.307  1.00  7.68           H
ATOM   1722  HG2 GLU A 117      19.565  -3.965  26.568  1.00  7.51           H
ATOM   1723  HG3 GLU A 117      19.741  -5.700  26.375  1.00  7.51           H
ATOM   1724  N   LEU A 118      21.589  -4.255  28.916  1.00  6.47           N
ATOM   1725  CA  LEU A 118      22.505  -3.123  29.007  1.00  6.37           C
ATOM   1726  C   LEU A 118      22.472  -2.383  27.684  1.00  7.15           C
ATOM   1727  O   LEU A 118      22.606  -3.011  26.635  1.00  7.64           O
ATOM   1728  CB  LEU A 118      23.927  -3.620  29.300  1.00  7.73           C
ATOM   1729  CG  LEU A 118      25.040  -2.547  29.244  1.00  7.28           C
ATOM   1730  CD1 LEU A 118      25.007  -1.714  30.522  1.00  9.02           C
ATOM   1731  CD2 LEU A 118      26.426  -3.192  29.136  1.00  9.00           C
ATOM   1732  H   LEU A 118      21.899  -5.045  28.369  1.00  7.78           H
ATOM   1733  HA  LEU A 118      22.193  -2.457  29.811  1.00  7.65           H
ATOM   1734  HB2 LEU A 118      23.944  -4.105  30.276  1.00  9.29           H
ATOM   1735  HB3 LEU A 118      24.155  -4.367  28.556  1.00  9.29           H
ATOM   1736  HG  LEU A 118      24.913  -1.879  28.394  1.00  8.75           H
ATOM   1737 HD11 LEU A 118      25.815  -0.985  30.491  1.00 10.83           H
ATOM   1738 HD12 LEU A 118      24.062  -1.188  30.592  1.00 10.83           H
ATOM   1739 HD13 LEU A 118      25.139  -2.353  31.397  1.00 10.83           H
ATOM   1740 HD21 LEU A 118      27.182  -2.421  28.984  1.00 10.81           H
ATOM   1741 HD22 LEU A 118      26.660  -3.732  30.053  1.00 10.81           H
ATOM   1742 HD23 LEU A 118      26.460  -3.881  28.292  1.00 10.81           H
ATOM   1743  N   HIS A 119      22.386  -1.052  27.742  1.00  6.47           N
ATOM   1744  CA  HIS A 119      22.514  -0.179  26.595  1.00  7.02           C
ATOM   1745  C   HIS A 119      23.735   0.744  26.796  1.00  7.38           C
ATOM   1746  O   HIS A 119      23.828   1.438  27.775  1.00  8.20           O
ATOM   1747  CB  HIS A 119      21.283   0.743  26.432  1.00  6.40           C
ATOM   1748  CG  HIS A 119      20.108  -0.060  26.032  1.00  7.68           C
ATOM   1749  ND1 HIS A 119      18.768   0.299  26.226  1.00  6.83           N
ATOM   1750  CD2 HIS A 119      20.147  -1.296  25.366  1.00  6.42           C
ATOM   1751  CE1 HIS A 119      18.011  -0.702  25.671  1.00  6.19           C
ATOM   1752  NE2 HIS A 119      18.829  -1.675  25.144  1.00  7.78           N
ATOM   1753  H   HIS A 119      22.319  -0.628  28.651  1.00  7.77           H
ATOM   1754  HA  HIS A 119      22.632  -0.771  25.659  1.00  8.43           H
ATOM   1755  HB2 HIS A 119      21.465   1.557  25.699  1.00  7.68           H
ATOM   1756  HB3 HIS A 119      21.117   1.281  27.408  1.00  7.68           H
ATOM   1757  HD2 HIS A 119      20.992  -1.887  25.063  1.00  7.71           H
ATOM   1758  HE1 HIS A 119      16.960  -0.757  25.561  1.00  7.44           H
ATOM   1759  HE2 HIS A 119      18.540  -2.521  24.673  1.00  9.35           H
ATOM   1760  N   ILE A 120      24.628   0.719  25.795  1.00  7.37           N
ATOM   1761  CA  ILE A 120      25.797   1.587  25.690  1.00  5.76           C
ATOM   1762  C   ILE A 120      25.516   2.540  24.541  1.00  7.93           C
ATOM   1763  O   ILE A 120      25.538   2.162  23.367  1.00  8.02           O
ATOM   1764  CB  ILE A 120      27.113   0.810  25.495  1.00  7.59           C
ATOM   1765  CG1 ILE A 120      27.265  -0.359  26.492  1.00  8.73           C
ATOM   1766  CG2 ILE A 120      28.273   1.813  25.640  1.00  8.64           C
ATOM   1767  CD1 ILE A 120      28.554  -1.168  26.293  1.00  9.78           C
ATOM   1768  H   ILE A 120      24.449   0.100  25.016  1.00  8.85           H
ATOM   1769  HA  ILE A 120      25.888   2.162  26.613  1.00  6.92           H
ATOM   1770  HB  ILE A 120      27.152   0.398  24.489  1.00  9.11           H
ATOM   1771 HG12 ILE A 120      27.239   0.021  27.514  1.00 10.49           H
ATOM   1772 HG13 ILE A 120      26.432  -1.051  26.374  1.00 10.49           H
ATOM   1773 HG21 ILE A 120      29.199   1.368  25.277  1.00 10.37           H
ATOM   1774 HG22 ILE A 120      28.083   2.711  25.054  1.00 10.37           H
ATOM   1775 HG23 ILE A 120      28.390   2.093  26.686  1.00 10.37           H
ATOM   1776 HD11 ILE A 120      28.564  -2.014  26.982  1.00 11.74           H
ATOM   1777 HD12 ILE A 120      28.590  -1.547  25.272  1.00 11.74           H
ATOM   1778 HD13 ILE A 120      29.433  -0.558  26.491  1.00 11.74           H
ATOM   1779  N   VAL A 121      25.208   3.776  24.920  1.00  8.92           N
ATOM   1780  CA  VAL A 121      24.724   4.795  24.012  1.00  9.00           C
ATOM   1781  C   VAL A 121      25.907   5.654  23.520  1.00  9.46           C
ATOM   1782  O   VAL A 121      26.745   6.092  24.275  1.00  9.55           O
ATOM   1783  CB  VAL A 121      23.715   5.754  24.717  1.00  7.80           C
ATOM   1784  CG1 VAL A 121      23.141   6.742  23.693  1.00 11.32           C
ATOM   1785  CG2 VAL A 121      22.612   4.966  25.427  1.00  8.80           C
ATOM   1786  H   VAL A 121      25.347   4.005  25.876  1.00 10.71           H
ATOM   1787  HA  VAL A 121      24.218   4.320  23.127  1.00 10.81           H
ATOM   1788  HB  VAL A 121      24.288   6.319  25.497  1.00  9.37           H
ATOM   1789 HG11 VAL A 121      22.364   7.376  24.133  1.00 13.60           H
ATOM   1790 HG12 VAL A 121      23.908   7.416  23.298  1.00 13.60           H
ATOM   1791 HG13 VAL A 121      22.695   6.232  22.831  1.00 13.60           H
ATOM   1792 HG21 VAL A 121      21.956   5.621  26.003  1.00 10.57           H
ATOM   1793 HG22 VAL A 121      22.011   4.376  24.728  1.00 10.57           H
ATOM   1794 HG23 VAL A 121      23.039   4.257  26.156  1.00 10.57           H
ATOM   1795  N   HIS A 122      25.886   5.862  22.191  1.00  9.33           N
ATOM   1796  CA  HIS A 122      26.845   6.670  21.456  1.00  9.85           C
ATOM   1797  C   HIS A 122      26.115   7.632  20.521  1.00 11.58           C
ATOM   1798  O   HIS A 122      24.977   7.404  20.110  1.00 10.25           O
ATOM   1799  CB  HIS A 122      27.763   5.785  20.603  1.00  9.26           C
ATOM   1800  CG  HIS A 122      28.430   4.655  21.321  1.00  9.86           C
ATOM   1801  ND1 HIS A 122      27.804   3.524  21.796  1.00  9.27           N
ATOM   1802  CD2 HIS A 122      29.769   4.495  21.539  1.00 11.96           C
ATOM   1803  CE1 HIS A 122      28.740   2.714  22.294  1.00  9.15           C
ATOM   1804  NE2 HIS A 122      29.955   3.278  22.187  1.00  9.96           N
ATOM   1805  H   HIS A 122      25.161   5.424  21.642  1.00 11.20           H
ATOM   1806  HA  HIS A 122      27.441   7.240  22.165  1.00 11.82           H
ATOM   1807  HB2 HIS A 122      28.541   6.417  20.180  1.00 11.12           H
ATOM   1808  HB3 HIS A 122      27.186   5.363  19.781  1.00 11.12           H
ATOM   1809  HD1 HIS A 122      26.814   3.322  21.737  1.00 11.13           H
ATOM   1810  HD2 HIS A 122      30.549   5.174  21.231  1.00 14.36           H
ATOM   1811  HE1 HIS A 122      28.551   1.722  22.680  1.00 10.98           H
ATOM   1812  N   TYR A 123      26.796   8.717  20.161  1.00 11.69           N
ATOM   1813  CA  TYR A 123      26.282   9.710  19.217  1.00 11.81           C
ATOM   1814  C   TYR A 123      27.276   9.929  18.087  1.00 12.66           C
ATOM   1815  O   TYR A 123      28.471   9.703  18.251  1.00 12.26           O
ATOM   1816  CB  TYR A 123      25.978  11.027  19.940  1.00 14.83           C
ATOM   1817  CG  TYR A 123      27.203  11.762  20.449  1.00 12.77           C
ATOM   1818  CD1 TYR A 123      27.769  12.811  19.701  1.00 20.41           C
ATOM   1819  CD2 TYR A 123      27.792  11.366  21.659  1.00 13.94           C
ATOM   1820  CE1 TYR A 123      28.942  13.440  20.161  1.00 18.15           C
ATOM   1821  CE2 TYR A 123      28.969  11.972  22.119  1.00 16.73           C
ATOM   1822  CZ  TYR A 123      29.550  13.007  21.361  1.00 16.41           C
ATOM   1823  OH  TYR A 123      30.707  13.574  21.799  1.00 22.57           O
ATOM   1824  H   TYR A 123      27.736   8.850  20.511  1.00 14.04           H
ATOM   1825  HA  TYR A 123      25.357   9.349  18.779  1.00 14.19           H
ATOM   1826  HB2 TYR A 123      25.454  11.675  19.242  1.00 17.81           H
ATOM   1827  HB3 TYR A 123      25.309  10.820  20.777  1.00 17.81           H
ATOM   1828  HD1 TYR A 123      27.324  13.123  18.767  1.00 24.50           H
ATOM   1829  HD2 TYR A 123      27.348  10.564  22.233  1.00 16.73           H
ATOM   1830  HE1 TYR A 123      29.392  14.238  19.584  1.00 21.78           H
ATOM   1831  HE2 TYR A 123      29.434  11.636  23.033  1.00 20.09           H
ATOM   1832  HH  TYR A 123      31.168  13.025  22.436  1.00 27.09           H
ATOM   1833  N   ASN A 124      26.764  10.383  16.944  1.00 14.44           N
ATOM   1834  CA  ASN A 124      27.552  10.639  15.752  1.00 12.03           C
ATOM   1835  C   ASN A 124      28.369  11.917  15.964  1.00 16.15           C
ATOM   1836  O   ASN A 124      27.879  13.030  15.771  1.00 16.60           O
ATOM   1837  CB  ASN A 124      26.596  10.718  14.559  1.00 13.96           C
ATOM   1838  CG  ASN A 124      27.341  10.740  13.237  1.00 19.85           C
ATOM   1839  OD1 ASN A 124      28.440  11.283  13.130  1.00 17.75           O
ATOM   1840  ND2 ASN A 124      26.713  10.185  12.204  1.00 19.39           N
ATOM   1841  H   ASN A 124      25.771  10.551  16.887  1.00 17.34           H
ATOM   1842  HA  ASN A 124      28.228   9.797  15.591  1.00 14.44           H
ATOM   1843  HB2 ASN A 124      25.922   9.869  14.585  1.00 16.76           H
ATOM   1844  HB3 ASN A 124      26.012  11.631  14.636  1.00 16.76           H
ATOM   1845 HD21 ASN A 124      27.153  10.175  11.296  1.00 23.28           H
ATOM   1846 HD22 ASN A 124      25.805   9.760  12.337  1.00 23.28           H
ATOM   1847  N   SER A 125      29.620  11.730  16.384  1.00 15.77           N
ATOM   1848  CA  SER A 125      30.535  12.814  16.706  1.00 14.19           C
ATOM   1849  C   SER A 125      31.166  13.432  15.450  1.00 19.55           C
ATOM   1850  O   SER A 125      31.712  14.530  15.545  1.00 20.95           O
ATOM   1851  CB  SER A 125      31.544  12.326  17.746  1.00 14.34           C
ATOM   1852  OG  SER A 125      32.179  11.168  17.278  1.00 17.64           O
ATOM   1853  H   SER A 125      29.970  10.787  16.484  1.00 18.93           H
ATOM   1854  HA  SER A 125      29.975  13.607  17.190  1.00 17.04           H
ATOM   1855  HB2 SER A 125      32.286  13.095  17.960  1.00 17.21           H
ATOM   1856  HB3 SER A 125      31.012  12.086  18.664  1.00 17.21           H
ATOM   1857  HG  SER A 125      32.632  10.765  18.025  1.00 21.17           H
ATOM   1858  N   ASP A 126      31.086  12.767  14.288  1.00 17.80           N
ATOM   1859  CA  ASP A 126      31.456  13.366  13.003  1.00 19.08           C
ATOM   1860  C   ASP A 126      30.490  14.465  12.549  1.00 22.77           C
ATOM   1861  O   ASP A 126      30.924  15.390  11.865  1.00 25.49           O
ATOM   1862  CB  ASP A 126      31.597  12.301  11.917  1.00 18.72           C
ATOM   1863  CG  ASP A 126      32.745  11.313  12.101  1.00 18.12           C
ATOM   1864  OD1 ASP A 126      33.651  11.594  12.916  1.00 21.90           O
ATOM   1865  OD2 ASP A 126      32.723  10.293  11.382  1.00 22.31           O1-
ATOM   1866  H   ASP A 126      30.670  11.845  14.271  1.00 21.37           H
ATOM   1867  HA  ASP A 126      32.436  13.827  13.134  1.00 22.90           H
ATOM   1868  HB2 ASP A 126      30.666  11.757  11.768  1.00 22.48           H
ATOM   1869  HB3 ASP A 126      31.766  12.800  10.964  1.00 22.48           H
ATOM   1870  N   LEU A 127      29.190  14.351  12.868  1.00 21.44           N
ATOM   1871  CA  LEU A 127      28.152  15.299  12.446  1.00 18.78           C
ATOM   1872  C   LEU A 127      27.726  16.274  13.550  1.00 25.02           C
ATOM   1873  O   LEU A 127      27.299  17.387  13.229  1.00 26.10           O
ATOM   1874  CB  LEU A 127      26.932  14.541  11.899  1.00 21.37           C
ATOM   1875  CG  LEU A 127      27.187  13.675  10.647  1.00 24.54           C
ATOM   1876  CD1 LEU A 127      25.874  12.985  10.246  1.00 23.81           C
ATOM   1877  CD2 LEU A 127      27.730  14.477   9.451  1.00 24.55           C
ATOM   1878  H   LEU A 127      28.896  13.546  13.403  1.00 25.73           H
ATOM   1879  HA  LEU A 127      28.546  15.911  11.634  1.00 22.54           H
ATOM   1880  HB2 LEU A 127      26.559  13.892  12.692  1.00 25.66           H
ATOM   1881  HB3 LEU A 127      26.151  15.266  11.666  1.00 25.66           H
ATOM   1882  HG  LEU A 127      27.918  12.903  10.894  1.00 29.46           H
ATOM   1883 HD11 LEU A 127      26.062  12.294   9.423  1.00 28.58           H
ATOM   1884 HD12 LEU A 127      25.473  12.423  11.089  1.00 28.58           H
ATOM   1885 HD13 LEU A 127      25.138  13.725   9.934  1.00 28.58           H
ATOM   1886 HD21 LEU A 127      27.837  13.818   8.589  1.00 29.46           H
ATOM   1887 HD22 LEU A 127      27.047  15.289   9.199  1.00 29.46           H
ATOM   1888 HD23 LEU A 127      28.711  14.891   9.685  1.00 29.46           H
ATOM   1889  N   TYR A 128      27.772  15.860  14.828  1.00 22.43           N
ATOM   1890  CA  TYR A 128      27.167  16.596  15.938  1.00 21.55           C
ATOM   1891  C   TYR A 128      28.137  16.725  17.126  1.00 21.60           C
ATOM   1892  O   TYR A 128      28.954  15.832  17.352  1.00 23.14           O
ATOM   1893  CB  TYR A 128      25.885  15.871  16.396  1.00 21.25           C
ATOM   1894  CG  TYR A 128      24.914  15.572  15.270  1.00 21.17           C
ATOM   1895  CD1 TYR A 128      24.674  14.240  14.892  1.00 20.42           C
ATOM   1896  CD2 TYR A 128      24.329  16.620  14.531  1.00 20.80           C
ATOM   1897  CE1 TYR A 128      23.900  13.944  13.758  1.00 18.97           C
ATOM   1898  CE2 TYR A 128      23.559  16.331  13.390  1.00 19.27           C
ATOM   1899  CZ  TYR A 128      23.350  14.992  12.992  1.00 25.23           C
ATOM   1900  OH  TYR A 128      22.623  14.712  11.876  1.00 23.57           O
ATOM   1901  H   TYR A 128      28.142  14.940  15.025  1.00 26.93           H
ATOM   1902  HA  TYR A 128      26.886  17.590  15.595  1.00 25.87           H
ATOM   1903  HB2 TYR A 128      26.174  14.939  16.882  1.00 25.51           H
ATOM   1904  HB3 TYR A 128      25.377  16.487  17.137  1.00 25.51           H
ATOM   1905  HD1 TYR A 128      25.114  13.438  15.463  1.00 24.51           H
ATOM   1906  HD2 TYR A 128      24.519  17.647  14.806  1.00 24.97           H
ATOM   1907  HE1 TYR A 128      23.760  12.918  13.451  1.00 22.77           H
ATOM   1908  HE2 TYR A 128      23.148  17.135  12.798  1.00 23.13           H
ATOM   1909  HH  TYR A 128      22.531  13.766  11.724  1.00 28.29           H
ATOM   1910  N   PRO A 129      28.032  17.804  17.926  1.00 27.83           N
ATOM   1911  CA  PRO A 129      28.988  18.079  19.000  1.00 27.95           C
ATOM   1912  C   PRO A 129      28.762  17.263  20.281  1.00 26.92           C
ATOM   1913  O   PRO A 129      29.672  17.154  21.101  1.00 29.16           O
ATOM   1914  CB  PRO A 129      28.768  19.569  19.308  1.00 28.39           C
ATOM   1915  CG  PRO A 129      27.319  19.842  18.906  1.00 30.06           C
ATOM   1916  CD  PRO A 129      27.185  18.961  17.670  1.00 25.18           C
ATOM   1917  HA  PRO A 129      30.013  17.992  18.639  1.00 33.54           H
ATOM   1918  HB2 PRO A 129      28.986  19.863  20.335  1.00 34.07           H
ATOM   1919  HB3 PRO A 129      29.412  20.125  18.625  1.00 34.07           H
ATOM   1920  HG2 PRO A 129      26.636  19.553  19.704  1.00 36.08           H
ATOM   1921  HG3 PRO A 129      27.170  20.885  18.626  1.00 36.08           H
ATOM   1922  HD2 PRO A 129      26.140  18.691  17.536  1.00 30.23           H
ATOM   1923  HD3 PRO A 129      27.576  19.505  16.808  1.00 30.23           H
ATOM   1924  N   ASP A 130      27.559  16.706  20.465  1.00 20.51           N
ATOM   1925  CA  ASP A 130      27.150  16.031  21.688  1.00 26.75           C
ATOM   1926  C   ASP A 130      25.866  15.219  21.458  1.00 19.64           C
ATOM   1927  O   ASP A 130      25.189  15.364  20.438  1.00 20.75           O
ATOM   1928  CB  ASP A 130      26.997  17.025  22.858  1.00 29.58           C
ATOM   1929  CG  ASP A 130      26.040  18.162  22.531  1.00 32.96           C
ATOM   1930  OD1 ASP A 130      24.830  17.861  22.462  1.00 33.35           O
ATOM   1931  OD2 ASP A 130      26.513  19.310  22.382  1.00 37.50           O1-
ATOM   1932  H   ASP A 130      26.864  16.799  19.739  1.00 24.62           H
ATOM   1933  HA  ASP A 130      27.929  15.320  21.965  1.00 32.11           H
ATOM   1934  HB2 ASP A 130      26.584  16.473  23.697  1.00 35.50           H
ATOM   1935  HB3 ASP A 130      27.976  17.424  23.121  1.00 35.50           H
ATOM   1936  N   ALA A 131      25.541  14.345  22.416  1.00 21.10           N
ATOM   1937  CA  ALA A 131      24.407  13.437  22.335  1.00 22.45           C
ATOM   1938  C   ALA A 131      23.077  14.185  22.339  1.00 21.93           C
ATOM   1939  O   ALA A 131      22.154  13.746  21.659  1.00 20.72           O
ATOM   1940  CB  ALA A 131      24.470  12.415  23.470  1.00 22.50           C
ATOM   1941  H   ALA A 131      26.145  14.261  23.222  1.00 25.33           H
ATOM   1942  HA  ALA A 131      24.480  12.896  21.392  1.00 26.94           H
ATOM   1943  HB1 ALA A 131      23.636  11.720  23.382  1.00 27.01           H
ATOM   1944  HB2 ALA A 131      25.405  11.862  23.400  1.00 27.01           H
ATOM   1945  HB3 ALA A 131      24.418  12.918  24.436  1.00 27.01           H
ATOM   1946  N   SER A 132      22.967  15.293  23.087  1.00 24.61           N
ATOM   1947  CA  SER A 132      21.738  16.082  23.163  1.00 27.69           C
ATOM   1948  C   SER A 132      21.352  16.600  21.783  1.00 20.95           C
ATOM   1949  O   SER A 132      20.202  16.444  21.374  1.00 28.76           O
ATOM   1950  CB  SER A 132      21.882  17.253  24.140  1.00 29.98           C
ATOM   1951  OG  SER A 132      22.099  16.775  25.447  1.00 43.97           O
ATOM   1952  H   SER A 132      23.777  15.628  23.591  1.00 29.54           H
ATOM   1953  HA  SER A 132      20.928  15.443  23.519  1.00 33.23           H
ATOM   1954  HB2 SER A 132      22.708  17.900  23.847  1.00 35.98           H
ATOM   1955  HB3 SER A 132      20.959  17.833  24.128  1.00 35.98           H
ATOM   1956  HG  SER A 132      23.003  16.446  25.497  1.00 52.77           H
ATOM   1957  N   THR A 133      22.306  17.198  21.065  1.00 22.02           N
ATOM   1958  CA  THR A 133      22.052  17.725  19.731  1.00 23.81           C
ATOM   1959  C   THR A 133      21.829  16.582  18.739  1.00 23.47           C
ATOM   1960  O   THR A 133      20.991  16.715  17.853  1.00 22.25           O
ATOM   1961  CB  THR A 133      23.183  18.654  19.264  1.00 29.21           C
ATOM   1962  OG1 THR A 133      24.408  17.970  19.235  1.00 38.26           O
ATOM   1963  CG2 THR A 133      23.341  19.888  20.149  1.00 25.97           C
ATOM   1964  H   THR A 133      23.237  17.292  21.453  1.00 26.44           H
ATOM   1965  HA  THR A 133      21.138  18.318  19.776  1.00 28.58           H
ATOM   1966  HB  THR A 133      22.952  18.992  18.252  1.00 35.06           H
ATOM   1967  HG1 THR A 133      24.591  17.635  20.118  1.00 45.92           H
ATOM   1968 HG21 THR A 133      24.142  20.516  19.754  1.00 31.17           H
ATOM   1969 HG22 THR A 133      22.412  20.459  20.171  1.00 31.17           H
ATOM   1970 HG23 THR A 133      23.612  19.605  21.164  1.00 31.17           H
ATOM   1971  N   ALA A 134      22.560  15.467  18.863  1.00 18.41           N
ATOM   1972  CA  ALA A 134      22.448  14.348  17.941  1.00 16.41           C
ATOM   1973  C   ALA A 134      21.102  13.629  18.046  1.00 15.11           C
ATOM   1974  O   ALA A 134      20.666  13.049  17.060  1.00 15.58           O
ATOM   1975  CB  ALA A 134      23.574  13.354  18.206  1.00 14.86           C
ATOM   1976  H   ALA A 134      23.263  15.411  19.588  1.00 22.10           H
ATOM   1977  HA  ALA A 134      22.563  14.724  16.923  1.00 19.70           H
ATOM   1978  HB1 ALA A 134      23.581  12.619  17.409  1.00 17.84           H
ATOM   1979  HB2 ALA A 134      24.534  13.869  18.208  1.00 17.84           H
ATOM   1980  HB3 ALA A 134      23.422  12.862  19.166  1.00 17.84           H
ATOM   1981  N   SER A 135      20.481  13.615  19.233  1.00 18.70           N
ATOM   1982  CA  SER A 135      19.420  12.663  19.563  1.00 17.22           C
ATOM   1983  C   SER A 135      18.172  12.792  18.685  1.00 19.08           C
ATOM   1984  O   SER A 135      17.463  11.810  18.505  1.00 16.88           O
ATOM   1985  CB  SER A 135      19.066  12.743  21.051  1.00 21.40           C
ATOM   1986  OG  SER A 135      18.505  13.995  21.378  1.00 30.42           O
ATOM   1987  H   SER A 135      20.905  14.119  20.000  1.00 22.45           H
ATOM   1988  HA  SER A 135      19.830  11.670  19.385  1.00 20.68           H
ATOM   1989  HB2 SER A 135      18.339  11.962  21.279  1.00 25.69           H
ATOM   1990  HB3 SER A 135      19.952  12.568  21.657  1.00 25.69           H
ATOM   1991  HG  SER A 135      19.188  14.669  21.302  1.00 36.51           H
ATOM   1992  N   ASN A 136      17.860  13.977  18.149  1.00 21.94           N
ATOM   1993  CA  ASN A 136      16.678  14.179  17.307  1.00 19.66           C
ATOM   1994  C   ASN A 136      17.035  14.375  15.830  1.00 24.65           C
ATOM   1995  O   ASN A 136      16.190  14.855  15.073  1.00 27.05           O
ATOM   1996  CB  ASN A 136      15.808  15.322  17.854  1.00 19.01           C
ATOM   1997  CG  ASN A 136      16.437  16.704  17.664  1.00 28.98           C
ATOM   1998  OD1 ASN A 136      17.638  16.901  17.819  1.00 30.45           O
ATOM   1999  ND2 ASN A 136      15.606  17.702  17.393  1.00 31.82           N
ATOM   2000  H   ASN A 136      18.467  14.767  18.319  1.00 26.33           H
ATOM   2001  HA  ASN A 136      16.049  13.290  17.343  1.00 23.61           H
ATOM   2002  HB2 ASN A 136      14.816  15.284  17.406  1.00 22.82           H
ATOM   2003  HB3 ASN A 136      15.707  15.153  18.927  1.00 22.82           H
ATOM   2004 HD21 ASN A 136      15.975  18.631  17.260  1.00 38.19           H
ATOM   2005 HD22 ASN A 136      14.618  17.518  17.282  1.00 38.19           H
ATOM   2006  N   LYS A 137      18.261  14.020  15.415  1.00 18.43           N
ATOM   2007  CA  LYS A 137      18.792  14.291  14.083  1.00 19.96           C
ATOM   2008  C   LYS A 137      19.182  12.999  13.369  1.00 23.50           C
ATOM   2009  O   LYS A 137      19.419  11.964  13.995  1.00 18.86           O
ATOM   2010  CB  LYS A 137      19.976  15.269  14.203  1.00 24.29           C
ATOM   2011  CG  LYS A 137      19.503  16.647  14.700  1.00 25.81           C
ATOM   2012  CD  LYS A 137      20.648  17.666  14.734  1.00 29.54           C
ATOM   2013  CE  LYS A 137      20.269  19.028  15.331  1.00 30.39           C
ATOM   2014  NZ  LYS A 137      19.624  18.921  16.654  1.00 29.35           N1+
ATOM   2015  H   LYS A 137      18.891  13.586  16.077  1.00 22.13           H
ATOM   2016  HA  LYS A 137      18.031  14.770  13.465  1.00 23.96           H
ATOM   2017  HB2 LYS A 137      20.732  14.862  14.876  1.00 29.15           H
ATOM   2018  HB3 LYS A 137      20.417  15.398  13.216  1.00 29.15           H
ATOM   2019  HG2 LYS A 137      18.720  17.020  14.036  1.00 30.98           H
ATOM   2020  HG3 LYS A 137      19.089  16.536  15.699  1.00 30.98           H
ATOM   2021  HD2 LYS A 137      21.483  17.253  15.299  1.00 35.46           H
ATOM   2022  HD3 LYS A 137      20.984  17.836  13.710  1.00 35.46           H
ATOM   2023  HE2 LYS A 137      21.149  19.669  15.396  1.00 36.48           H
ATOM   2024  HE3 LYS A 137      19.559  19.490  14.642  1.00 36.48           H
ATOM   2025  HZ1 LYS A 137      19.799  19.751  17.199  1.00 35.22           H
ATOM   2026  HZ2 LYS A 137      18.627  18.796  16.535  1.00 35.22           H
ATOM   2027  HZ3 LYS A 137      19.986  18.110  17.141  1.00 35.22           H
ATOM   2028  N   SER A 138      19.170  13.065  12.035  1.00 22.46           N
ATOM   2029  CA  SER A 138      19.447  11.949  11.146  1.00 22.33           C
ATOM   2030  C   SER A 138      20.787  11.304  11.493  1.00 25.12           C
ATOM   2031  O   SER A 138      21.791  11.991  11.693  1.00 23.69           O
ATOM   2032  CB  SER A 138      19.466  12.454   9.702  1.00 25.26           C
ATOM   2033  OG  SER A 138      19.657  11.365   8.823  1.00 36.62           O
ATOM   2034  H   SER A 138      18.955  13.952  11.604  1.00 26.96           H
ATOM   2035  HA  SER A 138      18.642  11.219  11.243  1.00 26.80           H
ATOM   2036  HB2 SER A 138      18.529  12.958   9.463  1.00 30.32           H
ATOM   2037  HB3 SER A 138      20.292  13.156   9.584  1.00 30.32           H
ATOM   2038  HG  SER A 138      20.222  11.642   8.096  1.00 43.95           H
ATOM   2039  N   GLU A 139      20.769   9.976  11.581  1.00 18.77           N
ATOM   2040  CA  GLU A 139      21.922   9.147  11.905  1.00 22.53           C
ATOM   2041  C   GLU A 139      22.604   9.571  13.220  1.00 18.50           C
ATOM   2042  O   GLU A 139      23.817   9.451  13.374  1.00 15.84           O
ATOM   2043  CB  GLU A 139      22.888   9.036  10.714  1.00 31.02           C
ATOM   2044  CG  GLU A 139      22.197   8.358   9.520  1.00 34.32           C
ATOM   2045  CD  GLU A 139      23.197   8.000   8.427  1.00 46.36           C
ATOM   2046  OE1 GLU A 139      23.995   8.890   8.059  1.00 50.24           O
ATOM   2047  OE2 GLU A 139      23.144   6.832   7.980  1.00 49.49           O1-
ATOM   2048  H   GLU A 139      19.896   9.494  11.412  1.00 22.53           H
ATOM   2049  HA  GLU A 139      21.512   8.154  12.058  1.00 27.05           H
ATOM   2050  HB2 GLU A 139      23.240  10.028  10.430  1.00 37.24           H
ATOM   2051  HB3 GLU A 139      23.747   8.429  10.999  1.00 37.24           H
ATOM   2052  HG2 GLU A 139      21.655   7.465   9.837  1.00 41.20           H
ATOM   2053  HG3 GLU A 139      21.491   9.079   9.105  1.00 41.20           H
ATOM   2054  N   GLY A 140      21.815  10.078  14.171  1.00 15.14           N
ATOM   2055  CA  GLY A 140      22.305  10.737  15.360  1.00 14.55           C
ATOM   2056  C   GLY A 140      22.957   9.810  16.372  1.00 15.16           C
ATOM   2057  O   GLY A 140      23.891  10.234  17.041  1.00 12.12           O
ATOM   2058  H   GLY A 140      20.828  10.169  13.971  1.00 18.18           H
ATOM   2059  HA2 GLY A 140      23.042  11.484  15.067  1.00 17.46           H
ATOM   2060  HA3 GLY A 140      21.466  11.221  15.845  1.00 17.46           H
ATOM   2061  N   LEU A 141      22.409   8.606  16.567  1.00 12.73           N
ATOM   2062  CA  LEU A 141      22.751   7.756  17.695  1.00 10.49           C
ATOM   2063  C   LEU A 141      23.038   6.338  17.227  1.00 10.38           C
ATOM   2064  O   LEU A 141      22.473   5.864  16.245  1.00 11.50           O
ATOM   2065  CB  LEU A 141      21.594   7.739  18.702  1.00  9.59           C
ATOM   2066  CG  LEU A 141      21.248   9.107  19.334  1.00 12.14           C
ATOM   2067  CD1 LEU A 141      20.046   8.904  20.259  1.00 14.07           C
ATOM   2068  CD2 LEU A 141      22.413   9.711  20.135  1.00 13.07           C
ATOM   2069  H   LEU A 141      21.644   8.309  15.976  1.00 15.29           H
ATOM   2070  HA  LEU A 141      23.639   8.127  18.197  1.00 12.59           H
ATOM   2071  HB2 LEU A 141      20.708   7.370  18.187  1.00 11.51           H
ATOM   2072  HB3 LEU A 141      21.831   7.033  19.500  1.00 11.51           H
ATOM   2073  HG  LEU A 141      20.964   9.801  18.543  1.00 14.58           H
ATOM   2074 HD11 LEU A 141      19.772   9.844  20.735  1.00 16.89           H
ATOM   2075 HD12 LEU A 141      19.194   8.540  19.683  1.00 16.89           H
ATOM   2076 HD13 LEU A 141      20.302   8.179  21.032  1.00 16.89           H
ATOM   2077 HD21 LEU A 141      22.104  10.657  20.584  1.00 15.69           H
ATOM   2078 HD22 LEU A 141      22.727   9.026  20.924  1.00 15.69           H
ATOM   2079 HD23 LEU A 141      23.257   9.911  19.484  1.00 15.69           H
ATOM   2080  N   ALA A 142      23.875   5.636  17.990  1.00  9.47           N
ATOM   2081  CA  ALA A 142      24.131   4.217  17.835  1.00 10.71           C
ATOM   2082  C   ALA A 142      24.139   3.638  19.242  1.00 10.21           C
ATOM   2083  O   ALA A 142      24.867   4.137  20.102  1.00  9.30           O
ATOM   2084  CB  ALA A 142      25.455   3.977  17.107  1.00 10.76           C
ATOM   2085  H   ALA A 142      24.298   6.088  18.789  1.00 11.37           H
ATOM   2086  HA  ALA A 142      23.327   3.759  17.264  1.00 12.86           H
ATOM   2087  HB1 ALA A 142      25.646   2.908  17.025  1.00 12.92           H
ATOM   2088  HB2 ALA A 142      25.402   4.403  16.105  1.00 12.92           H
ATOM   2089  HB3 ALA A 142      26.273   4.442  17.657  1.00 12.92           H
ATOM   2090  N   VAL A 143      23.316   2.622  19.489  1.00  8.64           N
ATOM   2091  CA  VAL A 143      23.263   1.955  20.789  1.00  8.55           C
ATOM   2092  C   VAL A 143      23.704   0.507  20.618  1.00  7.44           C
ATOM   2093  O   VAL A 143      23.274  -0.176  19.682  1.00  8.50           O
ATOM   2094  CB  VAL A 143      21.863   2.088  21.425  1.00  8.00           C
ATOM   2095  CG1 VAL A 143      21.853   1.407  22.804  1.00  8.30           C
ATOM   2096  CG2 VAL A 143      21.439   3.554  21.611  1.00  7.76           C
ATOM   2097  H   VAL A 143      22.738   2.252  18.747  1.00 10.38           H
ATOM   2098  HA  VAL A 143      23.958   2.435  21.474  1.00 10.27           H
ATOM   2099  HB  VAL A 143      21.133   1.584  20.787  1.00  9.61           H
ATOM   2100 HG11 VAL A 143      20.884   1.546  23.282  1.00  9.97           H
ATOM   2101 HG12 VAL A 143      22.021   0.335  22.708  1.00  9.97           H
ATOM   2102 HG13 VAL A 143      22.625   1.836  23.443  1.00  9.97           H
ATOM   2103 HG21 VAL A 143      20.434   3.593  22.033  1.00  9.32           H
ATOM   2104 HG22 VAL A 143      22.132   4.048  22.289  1.00  9.32           H
ATOM   2105 HG23 VAL A 143      21.442   4.086  20.665  1.00  9.32           H
ATOM   2106  N   LEU A 144      24.565   0.046  21.531  1.00  8.11           N
ATOM   2107  CA  LEU A 144      24.930  -1.362  21.660  1.00  6.17           C
ATOM   2108  C   LEU A 144      24.056  -1.946  22.759  1.00  7.15           C
ATOM   2109  O   LEU A 144      23.979  -1.361  23.839  1.00  8.30           O
ATOM   2110  CB  LEU A 144      26.403  -1.544  22.058  1.00  7.72           C
ATOM   2111  CG  LEU A 144      27.423  -0.856  21.143  1.00 11.02           C
ATOM   2112  CD1 LEU A 144      28.836  -1.115  21.679  1.00  9.32           C
ATOM   2113  CD2 LEU A 144      27.300  -1.355  19.692  1.00 10.89           C
ATOM   2114  H   LEU A 144      24.875   0.669  22.262  1.00  9.74           H
ATOM   2115  HA  LEU A 144      24.754  -1.897  20.728  1.00  7.41           H
ATOM   2116  HB2 LEU A 144      26.538  -1.174  23.073  1.00  9.28           H
ATOM   2117  HB3 LEU A 144      26.604  -2.613  22.074  1.00  9.28           H
ATOM   2118  HG  LEU A 144      27.237   0.218  21.161  1.00 13.24           H
ATOM   2119 HD11 LEU A 144      29.561  -0.591  21.059  1.00 11.19           H
ATOM   2120 HD12 LEU A 144      28.916  -0.751  22.704  1.00 11.19           H
ATOM   2121 HD13 LEU A 144      29.060  -2.184  21.665  1.00 11.19           H
ATOM   2122 HD21 LEU A 144      28.120  -0.955  19.098  1.00 13.08           H
ATOM   2123 HD22 LEU A 144      27.333  -2.444  19.653  1.00 13.08           H
ATOM   2124 HD23 LEU A 144      26.367  -1.001  19.259  1.00 13.08           H
ATOM   2125  N   ALA A 145      23.423  -3.092  22.500  1.00  8.03           N
ATOM   2126  CA  ALA A 145      22.593  -3.777  23.478  1.00  6.45           C
ATOM   2127  C   ALA A 145      23.213  -5.113  23.819  1.00  7.04           C
ATOM   2128  O   ALA A 145      23.504  -5.889  22.909  1.00  7.24           O
ATOM   2129  CB  ALA A 145      21.184  -3.992  22.950  1.00  8.23           C
ATOM   2130  H   ALA A 145      23.528  -3.523  21.593  1.00  9.65           H
ATOM   2131  HA  ALA A 145      22.508  -3.174  24.367  1.00  7.75           H
ATOM   2132  HB1 ALA A 145      20.593  -4.519  23.699  1.00  9.88           H
ATOM   2133  HB2 ALA A 145      20.715  -3.037  22.728  1.00  9.88           H
ATOM   2134  HB3 ALA A 145      21.223  -4.589  22.047  1.00  9.88           H
ATOM   2135  N   VAL A 146      23.358  -5.369  25.121  1.00  7.83           N
ATOM   2136  CA  VAL A 146      23.809  -6.648  25.658  1.00  7.17           C
ATOM   2137  C   VAL A 146      22.634  -7.250  26.417  1.00  6.52           C
ATOM   2138  O   VAL A 146      22.140  -6.670  27.381  1.00  7.84           O
ATOM   2139  CB  VAL A 146      25.052  -6.493  26.558  1.00  7.39           C
ATOM   2140  CG1 VAL A 146      25.504  -7.878  27.042  1.00  8.81           C
ATOM   2141  CG2 VAL A 146      26.206  -5.758  25.855  1.00  7.66           C
ATOM   2142  H   VAL A 146      23.066  -4.666  25.786  1.00  9.40           H
ATOM   2143  HA  VAL A 146      24.075  -7.303  24.832  1.00  8.61           H
ATOM   2144  HB  VAL A 146      24.782  -5.937  27.443  1.00  8.87           H
ATOM   2145 HG11 VAL A 146      26.421  -7.789  27.624  1.00 10.58           H
ATOM   2146 HG12 VAL A 146      24.740  -8.308  27.685  1.00 10.58           H
ATOM   2147 HG13 VAL A 146      25.668  -8.546  26.195  1.00 10.58           H
ATOM   2148 HG21 VAL A 146      27.036  -5.635  26.552  1.00  9.20           H
ATOM   2149 HG22 VAL A 146      26.550  -6.342  25.006  1.00  9.20           H
ATOM   2150 HG23 VAL A 146      25.884  -4.772  25.527  1.00  9.20           H
ATOM   2151  N   LEU A 147      22.218  -8.453  26.020  1.00  6.91           N
ATOM   2152  CA  LEU A 147      21.213  -9.235  26.713  1.00  6.59           C
ATOM   2153  C   LEU A 147      21.882  -9.894  27.914  1.00  6.75           C
ATOM   2154  O   LEU A 147      23.013 -10.370  27.815  1.00  9.19           O
ATOM   2155  CB  LEU A 147      20.656 -10.288  25.737  1.00  8.01           C
ATOM   2156  CG  LEU A 147      20.004  -9.679  24.475  1.00  7.69           C
ATOM   2157  CD1 LEU A 147      19.723 -10.777  23.439  1.00 12.22           C
ATOM   2158  CD2 LEU A 147      18.695  -8.946  24.807  1.00 10.68           C
ATOM   2159  H   LEU A 147      22.680  -8.889  25.242  1.00  8.30           H
ATOM   2160  HA  LEU A 147      20.401  -8.594  27.060  1.00  7.91           H
ATOM   2161  HB2 LEU A 147      21.481 -10.930  25.427  1.00  9.63           H
ATOM   2162  HB3 LEU A 147      19.926 -10.909  26.254  1.00  9.63           H
ATOM   2163  HG  LEU A 147      20.687  -8.966  24.010  1.00  9.23           H
ATOM   2164 HD11 LEU A 147      19.295 -10.332  22.541  1.00 14.68           H
ATOM   2165 HD12 LEU A 147      20.652 -11.280  23.169  1.00 14.68           H
ATOM   2166 HD13 LEU A 147      19.025 -11.505  23.848  1.00 14.68           H
ATOM   2167 HD21 LEU A 147      18.293  -8.502  23.895  1.00 12.82           H
ATOM   2168 HD22 LEU A 147      17.958  -9.633  25.221  1.00 12.82           H
ATOM   2169 HD23 LEU A 147      18.872  -8.140  25.518  1.00 12.82           H
ATOM   2170  N   ILE A 148      21.206  -9.901  29.064  1.00  8.37           N
ATOM   2171  CA  ILE A 148      21.747 -10.400  30.326  1.00  6.63           C
ATOM   2172  C   ILE A 148      20.834 -11.520  30.817  1.00  7.20           C
ATOM   2173  O   ILE A 148      19.627 -11.336  30.888  1.00  7.80           O
ATOM   2174  CB  ILE A 148      21.807  -9.242  31.351  1.00  7.28           C
ATOM   2175  CG1 ILE A 148      22.713  -8.080  30.880  1.00  7.23           C
ATOM   2176  CG2 ILE A 148      22.251  -9.767  32.732  1.00  8.54           C
ATOM   2177  CD1 ILE A 148      22.583  -6.806  31.721  1.00  8.61           C
ATOM   2178  H   ILE A 148      20.273  -9.511  29.089  1.00 10.05           H
ATOM   2179  HA  ILE A 148      22.757 -10.783  30.189  1.00  7.96           H
ATOM   2180  HB  ILE A 148      20.795  -8.857  31.452  1.00  8.75           H
ATOM   2181 HG12 ILE A 148      23.752  -8.395  30.902  1.00  8.69           H
ATOM   2182 HG13 ILE A 148      22.469  -7.802  29.856  1.00  8.69           H
ATOM   2183 HG21 ILE A 148      22.313  -8.951  33.445  1.00 10.26           H
ATOM   2184 HG22 ILE A 148      21.520 -10.473  33.122  1.00 10.26           H
ATOM   2185 HG23 ILE A 148      23.219 -10.261  32.655  1.00 10.26           H
ATOM   2186 HD11 ILE A 148      23.184  -6.023  31.261  1.00 10.34           H
ATOM   2187 HD12 ILE A 148      21.543  -6.482  31.756  1.00 10.34           H
ATOM   2188 HD13 ILE A 148      22.958  -6.965  32.731  1.00 10.34           H
ATOM   2189  N   GLU A 149      21.415 -12.657  31.193  1.00  9.18           N
ATOM   2190  CA  GLU A 149      20.701 -13.760  31.836  1.00  7.91           C
ATOM   2191  C   GLU A 149      21.354 -14.109  33.170  1.00  9.04           C
ATOM   2192  O   GLU A 149      22.486 -13.736  33.454  1.00  9.98           O
ATOM   2193  CB  GLU A 149      20.657 -14.981  30.908  1.00 11.22           C
ATOM   2194  CG  GLU A 149      22.020 -15.617  30.614  1.00 11.82           C
ATOM   2195  CD  GLU A 149      22.007 -16.719  29.550  1.00 15.81           C
ATOM   2196  OE1 GLU A 149      21.013 -16.803  28.799  1.00 15.93           O
ATOM   2197  OE2 GLU A 149      23.019 -17.450  29.483  1.00 19.95           O1-
ATOM   2198  H   GLU A 149      22.414 -12.757  31.086  1.00 11.03           H
ATOM   2199  HA  GLU A 149      19.670 -13.471  32.040  1.00  9.50           H
ATOM   2200  HB2 GLU A 149      20.014 -15.743  31.352  1.00 13.47           H
ATOM   2201  HB3 GLU A 149      20.199 -14.676  29.970  1.00 13.47           H
ATOM   2202  HG2 GLU A 149      22.706 -14.853  30.260  1.00 14.19           H
ATOM   2203  HG3 GLU A 149      22.468 -16.005  31.526  1.00 14.19           H
ATOM   2204  N   MET A 150      20.617 -14.824  34.012  1.00 11.60           N
ATOM   2205  CA  MET A 150      21.099 -15.299  35.290  1.00 10.85           C
ATOM   2206  C   MET A 150      22.024 -16.490  35.054  1.00 13.01           C
ATOM   2207  O   MET A 150      21.719 -17.381  34.264  1.00 16.01           O
ATOM   2208  CB  MET A 150      19.900 -15.679  36.166  1.00 14.15           C
ATOM   2209  CG  MET A 150      20.357 -16.006  37.591  1.00 21.14           C
ATOM   2210  SD  MET A 150      19.049 -16.622  38.682  1.00 39.10           S
ATOM   2211  CE  MET A 150      18.017 -15.151  38.823  1.00 31.27           C
ATOM   2212  H   MET A 150      19.676 -15.075  33.746  1.00 13.93           H
ATOM   2213  HA  MET A 150      21.631 -14.492  35.786  1.00 13.03           H
ATOM   2214  HB2 MET A 150      19.196 -14.846  36.193  1.00 16.99           H
ATOM   2215  HB3 MET A 150      19.400 -16.549  35.741  1.00 16.99           H
ATOM   2216  HG2 MET A 150      21.125 -16.780  37.560  1.00 25.37           H
ATOM   2217  HG3 MET A 150      20.793 -15.110  38.031  1.00 25.37           H
ATOM   2218  HE1 MET A 150      17.208 -15.337  39.531  1.00 37.53           H
ATOM   2219  HE2 MET A 150      18.615 -14.312  39.169  1.00 37.53           H
ATOM   2220  HE3 MET A 150      17.607 -14.895  37.847  1.00 37.53           H
ATOM   2221  N   GLY A 151      23.151 -16.506  35.757  1.00 11.89           N
ATOM   2222  CA  GLY A 151      24.148 -17.544  35.639  1.00 13.23           C
ATOM   2223  C   GLY A 151      25.282 -17.273  36.607  1.00 10.90           C
ATOM   2224  O   GLY A 151      25.034 -16.977  37.776  1.00 11.99           O
ATOM   2225  H   GLY A 151      23.337 -15.744  36.394  1.00 14.28           H
ATOM   2226  HA2 GLY A 151      23.708 -18.514  35.868  1.00 15.88           H
ATOM   2227  HA3 GLY A 151      24.513 -17.569  34.614  1.00 15.88           H
ATOM   2228  N   SER A 152      26.519 -17.377  36.130  1.00 13.03           N
ATOM   2229  CA  SER A 152      27.696 -17.157  36.957  1.00 13.33           C
ATOM   2230  C   SER A 152      27.826 -15.690  37.375  1.00 11.89           C
ATOM   2231  O   SER A 152      27.415 -14.777  36.655  1.00 12.16           O
ATOM   2232  CB  SER A 152      28.953 -17.664  36.245  1.00 16.39           C
ATOM   2233  OG  SER A 152      29.189 -16.980  35.038  1.00 22.20           O
ATOM   2234  H   SER A 152      26.655 -17.609  35.156  1.00 15.65           H
ATOM   2235  HA  SER A 152      27.590 -17.761  37.858  1.00 16.00           H
ATOM   2236  HB2 SER A 152      29.808 -17.512  36.901  1.00 19.68           H
ATOM   2237  HB3 SER A 152      28.850 -18.730  36.040  1.00 19.68           H
ATOM   2238  HG  SER A 152      28.539 -17.261  34.388  1.00 26.65           H
ATOM   2239  N   PHE A 153      28.431 -15.470  38.547  1.00 12.72           N
ATOM   2240  CA  PHE A 153      28.801 -14.145  39.035  1.00 11.47           C
ATOM   2241  C   PHE A 153      29.710 -13.459  38.018  1.00  9.79           C
ATOM   2242  O   PHE A 153      30.603 -14.078  37.439  1.00 11.82           O
ATOM   2243  CB  PHE A 153      29.518 -14.286  40.393  1.00 12.80           C
ATOM   2244  CG  PHE A 153      29.935 -12.953  40.978  1.00 10.13           C
ATOM   2245  CD1 PHE A 153      28.966 -12.100  41.537  1.00 10.96           C
ATOM   2246  CD2 PHE A 153      31.277 -12.539  40.943  1.00 11.37           C
ATOM   2247  CE1 PHE A 153      29.324 -10.833  42.027  1.00 10.58           C
ATOM   2248  CE2 PHE A 153      31.644 -11.284  41.458  1.00 11.56           C
ATOM   2249  CZ  PHE A 153      30.665 -10.423  41.986  1.00 13.41           C
ATOM   2250  H   PHE A 153      28.742 -16.263  39.090  1.00 15.27           H
ATOM   2251  HA  PHE A 153      27.900 -13.546  39.170  1.00 13.78           H
ATOM   2252  HB2 PHE A 153      28.843 -14.778  41.094  1.00 15.37           H
ATOM   2253  HB3 PHE A 153      30.397 -14.916  40.262  1.00 15.37           H
ATOM   2254  HD1 PHE A 153      27.932 -12.406  41.559  1.00 13.16           H
ATOM   2255  HD2 PHE A 153      32.031 -13.175  40.511  1.00 13.65           H
ATOM   2256  HE1 PHE A 153      28.571 -10.178  42.442  1.00 12.71           H
ATOM   2257  HE2 PHE A 153      32.677 -10.969  41.433  1.00 13.89           H
ATOM   2258  HZ  PHE A 153      30.945  -9.452  42.367  1.00 16.10           H
ATOM   2259  N   ASN A 154      29.463 -12.166  37.816  1.00  9.94           N
ATOM   2260  CA  ASN A 154      30.158 -11.369  36.829  1.00  9.62           C
ATOM   2261  C   ASN A 154      30.917 -10.252  37.546  1.00 10.47           C
ATOM   2262  O   ASN A 154      30.340  -9.206  37.855  1.00  9.14           O
ATOM   2263  CB  ASN A 154      29.137 -10.859  35.827  1.00 10.41           C
ATOM   2264  CG  ASN A 154      29.833 -10.338  34.574  1.00  9.02           C
ATOM   2265  OD1 ASN A 154      30.745  -9.511  34.659  1.00  9.67           O
ATOM   2266  ND2 ASN A 154      29.381 -10.773  33.400  1.00  8.50           N
ATOM   2267  H   ASN A 154      28.709 -11.727  38.326  1.00 11.94           H
ATOM   2268  HA  ASN A 154      30.861 -11.987  36.276  1.00 11.55           H
ATOM   2269  HB2 ASN A 154      28.447 -11.656  35.605  1.00 12.50           H
ATOM   2270  HB3 ASN A 154      28.595 -10.042  36.299  1.00 12.50           H
ATOM   2271 HD21 ASN A 154      29.798 -10.432  32.547  1.00 10.21           H
ATOM   2272 HD22 ASN A 154      28.633 -11.450  33.360  1.00 10.21           H
ATOM   2273  N   PRO A 155      32.225 -10.436  37.806  1.00  9.88           N
ATOM   2274  CA  PRO A 155      33.014  -9.398  38.460  1.00 10.47           C
ATOM   2275  C   PRO A 155      32.997  -8.041  37.728  1.00 11.68           C
ATOM   2276  O   PRO A 155      33.052  -7.000  38.373  1.00 13.50           O
ATOM   2277  CB  PRO A 155      34.431  -9.972  38.509  1.00 13.18           C
ATOM   2278  CG  PRO A 155      34.200 -11.482  38.513  1.00 14.29           C
ATOM   2279  CD  PRO A 155      33.004 -11.644  37.581  1.00 12.37           C
ATOM   2280  HA  PRO A 155      32.671  -9.292  39.489  1.00 12.58           H
ATOM   2281  HB2 PRO A 155      34.926  -9.712  37.572  1.00 15.82           H
ATOM   2282  HB3 PRO A 155      35.023  -9.625  39.354  1.00 15.82           H
ATOM   2283  HG2 PRO A 155      35.055 -12.021  38.102  1.00 17.15           H
ATOM   2284  HG3 PRO A 155      33.982 -11.823  39.526  1.00 17.15           H
ATOM   2285  HD2 PRO A 155      33.336 -11.704  36.549  1.00 14.85           H
ATOM   2286  HD3 PRO A 155      32.472 -12.541  37.889  1.00 14.85           H
ATOM   2287  N   SER A 156      32.873  -8.019  36.395  1.00 10.46           N
ATOM   2288  CA  SER A 156      32.914  -6.776  35.633  1.00  9.39           C
ATOM   2289  C   SER A 156      31.618  -6.000  35.796  1.00  9.46           C
ATOM   2290  O   SER A 156      31.673  -4.794  36.016  1.00 10.43           O
ATOM   2291  CB  SER A 156      33.208  -7.069  34.168  1.00 10.37           C
ATOM   2292  OG  SER A 156      34.453  -7.736  34.104  1.00 16.13           O
ATOM   2293  H   SER A 156      32.778  -8.888  35.888  1.00 12.56           H
ATOM   2294  HA  SER A 156      33.723  -6.154  36.019  1.00 11.28           H
ATOM   2295  HB2 SER A 156      32.429  -7.712  33.760  1.00 12.45           H
ATOM   2296  HB3 SER A 156      33.246  -6.140  33.600  1.00 12.45           H
ATOM   2297  HG  SER A 156      35.150  -7.068  34.110  1.00 19.36           H
ATOM   2298  N   TYR A 157      30.455  -6.666  35.718  1.00 10.12           N
ATOM   2299  CA  TYR A 157      29.200  -5.989  36.015  1.00  9.71           C
ATOM   2300  C   TYR A 157      29.157  -5.542  37.469  1.00  8.95           C
ATOM   2301  O   TYR A 157      28.520  -4.530  37.757  1.00 10.83           O
ATOM   2302  CB  TYR A 157      27.982  -6.829  35.639  1.00  8.57           C
ATOM   2303  CG  TYR A 157      27.608  -6.737  34.179  1.00  7.86           C
ATOM   2304  CD1 TYR A 157      28.340  -7.442  33.211  1.00  9.76           C
ATOM   2305  CD2 TYR A 157      26.560  -5.883  33.787  1.00  7.62           C
ATOM   2306  CE1 TYR A 157      27.992  -7.352  31.856  1.00  7.67           C
ATOM   2307  CE2 TYR A 157      26.223  -5.769  32.433  1.00  8.71           C
ATOM   2308  CZ  TYR A 157      26.942  -6.498  31.466  1.00  9.60           C
ATOM   2309  OH  TYR A 157      26.628  -6.366  30.153  1.00  9.06           O
ATOM   2310  H   TYR A 157      30.449  -7.661  35.539  1.00 12.16           H
ATOM   2311  HA  TYR A 157      29.158  -5.078  35.416  1.00 11.66           H
ATOM   2312  HB2 TYR A 157      28.153  -7.867  35.913  1.00 10.29           H
ATOM   2313  HB3 TYR A 157      27.131  -6.473  36.213  1.00 10.29           H
ATOM   2314  HD1 TYR A 157      29.177  -8.048  33.492  1.00 11.72           H
ATOM   2315  HD2 TYR A 157      26.014  -5.310  34.521  1.00  9.15           H
ATOM   2316  HE1 TYR A 157      28.542  -7.907  31.111  1.00  9.22           H
ATOM   2317  HE2 TYR A 157      25.410  -5.124  32.127  1.00 10.46           H
ATOM   2318  HH  TYR A 157      27.283  -6.761  29.570  1.00 10.88           H
ATOM   2319  N   ASP A 158      29.851  -6.247  38.375  1.00  9.44           N
ATOM   2320  CA  ASP A 158      29.858  -5.843  39.773  1.00 10.78           C
ATOM   2321  C   ASP A 158      30.630  -4.533  39.973  1.00 10.94           C
ATOM   2322  O   ASP A 158      30.425  -3.874  40.989  1.00 11.11           O
ATOM   2323  CB  ASP A 158      30.361  -6.968  40.683  1.00 12.85           C
ATOM   2324  CG  ASP A 158      29.460  -7.026  41.918  1.00 14.82           C
ATOM   2325  OD1 ASP A 158      30.023  -6.873  43.023  1.00 15.81           O
ATOM   2326  OD2 ASP A 158      28.229  -7.203  41.750  1.00 14.02           O1-
ATOM   2327  H   ASP A 158      30.344  -7.088  38.105  1.00 11.34           H
ATOM   2328  HA  ASP A 158      28.823  -5.625  40.027  1.00 12.94           H
ATOM   2329  HB2 ASP A 158      30.269  -7.916  40.157  1.00 15.43           H
ATOM   2330  HB3 ASP A 158      31.402  -6.811  40.966  1.00 15.43           H
ATOM   2331  N   LYS A 159      31.480  -4.108  39.020  1.00 10.06           N
ATOM   2332  CA  LYS A 159      32.128  -2.800  39.084  1.00  8.48           C
ATOM   2333  C   LYS A 159      31.091  -1.678  39.032  1.00 11.23           C
ATOM   2334  O   LYS A 159      31.353  -0.604  39.557  1.00 12.37           O
ATOM   2335  CB  LYS A 159      33.216  -2.651  38.013  1.00 12.85           C
ATOM   2336  CG  LYS A 159      34.329  -3.685  38.248  1.00 11.76           C
ATOM   2337  CD  LYS A 159      35.343  -3.738  37.101  1.00 17.52           C
ATOM   2338  CE  LYS A 159      36.291  -4.930  37.273  1.00 15.01           C
ATOM   2339  NZ  LYS A 159      37.314  -4.964  36.213  1.00 15.49           N1+
ATOM   2340  H   LYS A 159      31.622  -4.667  38.189  1.00 12.07           H
ATOM   2341  HA  LYS A 159      32.626  -2.721  40.051  1.00 10.19           H
ATOM   2342  HB2 LYS A 159      32.792  -2.751  37.015  1.00 15.43           H
ATOM   2343  HB3 LYS A 159      33.653  -1.654  38.091  1.00 15.43           H
ATOM   2344  HG2 LYS A 159      34.846  -3.449  39.182  1.00 14.12           H
ATOM   2345  HG3 LYS A 159      33.894  -4.675  38.344  1.00 14.12           H
ATOM   2346  HD2 LYS A 159      34.813  -3.834  36.152  1.00 21.03           H
ATOM   2347  HD3 LYS A 159      35.921  -2.814  37.108  1.00 21.03           H
ATOM   2348  HE2 LYS A 159      36.781  -4.859  38.246  1.00 18.02           H
ATOM   2349  HE3 LYS A 159      35.712  -5.854  37.243  1.00 18.02           H
ATOM   2350  HZ1 LYS A 159      37.932  -5.747  36.351  1.00 18.60           H
ATOM   2351  HZ2 LYS A 159      36.871  -5.061  35.306  1.00 18.60           H
ATOM   2352  HZ3 LYS A 159      37.856  -4.109  36.224  1.00 18.60           H
ATOM   2353  N   ILE A 160      29.909  -1.917  38.455  1.00 10.33           N
ATOM   2354  CA  ILE A 160      28.762  -1.025  38.530  1.00  9.20           C
ATOM   2355  C   ILE A 160      27.907  -1.415  39.739  1.00 10.32           C
ATOM   2356  O   ILE A 160      27.564  -0.540  40.534  1.00 10.42           O
ATOM   2357  CB  ILE A 160      27.946  -1.068  37.216  1.00 10.95           C
ATOM   2358  CG1 ILE A 160      28.802  -0.566  36.026  1.00 14.33           C
ATOM   2359  CG2 ILE A 160      26.645  -0.253  37.348  1.00 13.62           C
ATOM   2360  CD1 ILE A 160      28.190  -0.852  34.646  1.00 14.78           C
ATOM   2361  H   ILE A 160      29.761  -2.818  38.024  1.00 12.41           H
ATOM   2362  HA  ILE A 160      29.110  -0.001  38.673  1.00 11.04           H
ATOM   2363  HB  ILE A 160      27.671  -2.105  37.021  1.00 13.15           H
ATOM   2364 HG12 ILE A 160      28.982   0.506  36.125  1.00 17.20           H
ATOM   2365 HG13 ILE A 160      29.772  -1.062  36.042  1.00 17.20           H
ATOM   2366 HG21 ILE A 160      26.057  -0.319  36.435  1.00 16.35           H
ATOM   2367 HG22 ILE A 160      26.026  -0.645  38.153  1.00 16.35           H
ATOM   2368 HG23 ILE A 160      26.877   0.791  37.553  1.00 16.35           H
ATOM   2369 HD11 ILE A 160      28.864  -0.488  33.870  1.00 17.75           H
ATOM   2370 HD12 ILE A 160      28.051  -1.926  34.518  1.00 17.75           H
ATOM   2371 HD13 ILE A 160      27.233  -0.347  34.535  1.00 17.75           H
ATOM   2372  N   PHE A 161      27.517  -2.695  39.873  1.00 11.08           N
ATOM   2373  CA  PHE A 161      26.475  -3.087  40.824  1.00  9.64           C
ATOM   2374  C   PHE A 161      26.879  -2.897  42.286  1.00 13.16           C
ATOM   2375  O   PHE A 161      25.998  -2.709  43.126  1.00 12.86           O
ATOM   2376  CB  PHE A 161      25.985  -4.508  40.602  1.00 11.34           C
ATOM   2377  CG  PHE A 161      25.383  -4.816  39.247  1.00 11.44           C
ATOM   2378  CD1 PHE A 161      24.739  -3.837  38.463  1.00 12.31           C
ATOM   2379  CD2 PHE A 161      25.440  -6.144  38.793  1.00 13.00           C
ATOM   2380  CE1 PHE A 161      24.149  -4.199  37.235  1.00 11.54           C
ATOM   2381  CE2 PHE A 161      24.821  -6.510  37.588  1.00 12.72           C
ATOM   2382  CZ  PHE A 161      24.168  -5.538  36.816  1.00 12.93           C
ATOM   2383  H   PHE A 161      27.823  -3.384  39.201  1.00 13.30           H
ATOM   2384  HA  PHE A 161      25.631  -2.430  40.644  1.00 11.58           H
ATOM   2385  HB2 PHE A 161      26.804  -5.198  40.793  1.00 13.61           H
ATOM   2386  HB3 PHE A 161      25.216  -4.723  41.344  1.00 13.61           H
ATOM   2387  HD1 PHE A 161      24.673  -2.812  38.792  1.00 14.78           H
ATOM   2388  HD2 PHE A 161      25.938  -6.894  39.391  1.00 15.61           H
ATOM   2389  HE1 PHE A 161      23.651  -3.450  36.634  1.00 13.86           H
ATOM   2390  HE2 PHE A 161      24.859  -7.535  37.256  1.00 15.27           H
ATOM   2391  HZ  PHE A 161      23.690  -5.820  35.889  1.00 15.53           H
ATOM   2392  N   SER A 162      28.178  -2.940  42.601  1.00 10.85           N
ATOM   2393  CA  SER A 162      28.667  -2.696  43.958  1.00 11.80           C
ATOM   2394  C   SER A 162      28.344  -1.290  44.462  1.00 13.09           C
ATOM   2395  O   SER A 162      28.454  -1.056  45.664  1.00 14.74           O
ATOM   2396  CB  SER A 162      30.171  -2.961  44.039  1.00 11.57           C
ATOM   2397  OG  SER A 162      30.905  -1.974  43.335  1.00 14.09           O
ATOM   2398  H   SER A 162      28.856  -3.138  41.880  1.00 13.03           H
ATOM   2399  HA  SER A 162      28.175  -3.409  44.619  1.00 14.17           H
ATOM   2400  HB2 SER A 162      30.467  -2.942  45.089  1.00 13.90           H
ATOM   2401  HB3 SER A 162      30.392  -3.948  43.634  1.00 13.90           H
ATOM   2402  HG  SER A 162      30.773  -2.114  42.392  1.00 16.92           H
ATOM   2403  N   HIS A 163      27.984  -0.348  43.576  1.00 11.00           N
ATOM   2404  CA  HIS A 163      27.626   1.022  43.921  1.00 11.73           C
ATOM   2405  C   HIS A 163      26.111   1.265  44.026  1.00 12.49           C
ATOM   2406  O   HIS A 163      25.725   2.402  44.290  1.00 13.64           O
ATOM   2407  CB  HIS A 163      28.231   1.972  42.882  1.00 13.40           C
ATOM   2408  CG  HIS A 163      29.733   1.971  42.848  1.00 11.74           C
ATOM   2409  ND1 HIS A 163      30.548   2.763  43.617  1.00 14.52           N
ATOM   2410  CD2 HIS A 163      30.546   1.215  42.060  1.00 13.53           C
ATOM   2411  CE1 HIS A 163      31.822   2.505  43.299  1.00 15.80           C
ATOM   2412  NE2 HIS A 163      31.870   1.576  42.336  1.00 15.99           N
ATOM   2413  H   HIS A 163      27.930  -0.602  42.600  1.00 13.21           H
ATOM   2414  HA  HIS A 163      28.069   1.277  44.886  1.00 14.09           H
ATOM   2415  HB2 HIS A 163      27.917   2.991  43.108  1.00 16.09           H
ATOM   2416  HB3 HIS A 163      27.848   1.710  41.897  1.00 16.09           H
ATOM   2417  HD1 HIS A 163      30.230   3.423  44.311  1.00 17.43           H
ATOM   2418  HD2 HIS A 163      30.212   0.484  41.344  1.00 16.24           H
ATOM   2419  HE1 HIS A 163      32.678   2.982  43.754  1.00 18.97           H
ATOM   2420  N   LEU A 164      25.253   0.268  43.752  1.00 11.55           N
ATOM   2421  CA  LEU A 164      23.797   0.475  43.678  1.00 13.10           C
ATOM   2422  C   LEU A 164      23.213   1.020  44.984  1.00 14.77           C
ATOM   2423  O   LEU A 164      22.313   1.859  44.927  1.00 15.63           O
ATOM   2424  CB  LEU A 164      23.048  -0.818  43.310  1.00 12.29           C
ATOM   2425  CG  LEU A 164      23.240  -1.286  41.859  1.00 14.10           C
ATOM   2426  CD1 LEU A 164      22.736  -2.731  41.706  1.00 16.37           C
ATOM   2427  CD2 LEU A 164      22.506  -0.373  40.871  1.00 18.55           C
ATOM   2428  H   LEU A 164      25.614  -0.651  43.534  1.00 13.87           H
ATOM   2429  HA  LEU A 164      23.609   1.217  42.904  1.00 15.73           H
ATOM   2430  HB2 LEU A 164      23.393  -1.607  43.982  1.00 14.75           H
ATOM   2431  HB3 LEU A 164      21.985  -0.675  43.490  1.00 14.75           H
ATOM   2432  HG  LEU A 164      24.299  -1.234  41.630  1.00 16.93           H
ATOM   2433 HD11 LEU A 164      22.860  -3.062  40.673  1.00 19.65           H
ATOM   2434 HD12 LEU A 164      23.305  -3.399  42.353  1.00 19.65           H
ATOM   2435 HD13 LEU A 164      21.680  -2.790  41.974  1.00 19.65           H
ATOM   2436 HD21 LEU A 164      22.628  -0.764  39.860  1.00 22.27           H
ATOM   2437 HD22 LEU A 164      21.444  -0.351  41.111  1.00 22.27           H
ATOM   2438 HD23 LEU A 164      22.913   0.637  40.898  1.00 22.27           H
ATOM   2439  N   GLN A 165      23.707   0.555  46.144  1.00 16.05           N
ATOM   2440  CA  GLN A 165      23.195   1.009  47.439  1.00 17.46           C
ATOM   2441  C   GLN A 165      23.590   2.475  47.753  1.00 19.74           C
ATOM   2442  O   GLN A 165      23.119   3.024  48.751  1.00 19.81           O
ATOM   2443  CB  GLN A 165      23.562   0.017  48.565  1.00 21.05           C
ATOM   2444  CG  GLN A 165      23.151  -1.459  48.335  1.00 20.43           C
ATOM   2445  CD  GLN A 165      21.644  -1.740  48.222  1.00 22.63           C
ATOM   2446  OE1 GLN A 165      20.820  -1.019  48.768  1.00 20.55           O
ATOM   2447  NE2 GLN A 165      21.253  -2.830  47.564  1.00 26.17           N
ATOM   2448  H   GLN A 165      24.454  -0.127  46.136  1.00 19.27           H
ATOM   2449  HA  GLN A 165      22.109   0.991  47.372  1.00 20.97           H
ATOM   2450  HB2 GLN A 165      24.633   0.053  48.745  1.00 25.27           H
ATOM   2451  HB3 GLN A 165      23.084   0.357  49.485  1.00 25.27           H
ATOM   2452  HG2 GLN A 165      23.662  -1.861  47.467  1.00 24.52           H
ATOM   2453  HG3 GLN A 165      23.503  -2.011  49.209  1.00 24.52           H
ATOM   2454 HE21 GLN A 165      21.940  -3.437  47.134  1.00 31.41           H
ATOM   2455 HE22 GLN A 165      20.273  -3.054  47.490  1.00 31.41           H
ATOM   2456  N   HIS A 166      24.414   3.123  46.916  1.00 15.10           N
ATOM   2457  CA  HIS A 166      24.727   4.554  46.975  1.00 14.84           C
ATOM   2458  C   HIS A 166      23.982   5.432  45.964  1.00 15.32           C
ATOM   2459  O   HIS A 166      24.176   6.646  45.970  1.00 17.15           O
ATOM   2460  CB  HIS A 166      26.245   4.758  46.900  1.00 19.30           C
ATOM   2461  CG  HIS A 166      26.934   4.285  48.154  1.00 24.75           C
ATOM   2462  ND1 HIS A 166      27.303   2.969  48.424  1.00 30.49           N
ATOM   2463  CD2 HIS A 166      27.260   5.068  49.224  1.00 27.84           C
ATOM   2464  CE1 HIS A 166      27.837   2.986  49.653  1.00 27.41           C
ATOM   2465  NE2 HIS A 166      27.838   4.234  50.151  1.00 32.73           N
ATOM   2466  H   HIS A 166      24.804   2.607  46.140  1.00 18.12           H
ATOM   2467  HA  HIS A 166      24.427   4.929  47.953  1.00 17.81           H
ATOM   2468  HB2 HIS A 166      26.471   5.816  46.769  1.00 23.17           H
ATOM   2469  HB3 HIS A 166      26.640   4.219  46.039  1.00 23.17           H
ATOM   2470  HD2 HIS A 166      27.090   6.131  49.320  1.00 33.41           H
ATOM   2471  HE1 HIS A 166      28.239   2.120  50.158  1.00 32.90           H
ATOM   2472  HE2 HIS A 166      28.220   4.511  51.044  1.00 39.28           H
ATOM   2473  N   VAL A 167      23.132   4.850  45.102  1.00 12.83           N
ATOM   2474  CA  VAL A 167      22.298   5.594  44.150  1.00 12.48           C
ATOM   2475  C   VAL A 167      20.850   5.093  44.235  1.00 11.03           C
ATOM   2476  O   VAL A 167      20.126   5.068  43.247  1.00 11.30           O
ATOM   2477  CB  VAL A 167      22.861   5.561  42.707  1.00 13.15           C
ATOM   2478  CG1 VAL A 167      24.212   6.288  42.612  1.00 14.92           C
ATOM   2479  CG2 VAL A 167      22.991   4.121  42.173  1.00 13.43           C
ATOM   2480  H   VAL A 167      23.025   3.845  45.127  1.00 15.40           H
ATOM   2481  HA  VAL A 167      22.266   6.640  44.451  1.00 14.98           H
ATOM   2482  HB  VAL A 167      22.174   6.100  42.053  1.00 15.79           H
ATOM   2483 HG11 VAL A 167      24.534   6.341  41.572  1.00 17.92           H
ATOM   2484 HG12 VAL A 167      24.107   7.301  42.999  1.00 17.92           H
ATOM   2485 HG13 VAL A 167      24.969   5.760  43.193  1.00 17.92           H
ATOM   2486 HG21 VAL A 167      23.334   4.147  41.139  1.00 16.13           H
ATOM   2487 HG22 VAL A 167      23.711   3.560  42.766  1.00 16.13           H
ATOM   2488 HG23 VAL A 167      22.033   3.606  42.204  1.00 16.13           H
ATOM   2489  N   LYS A 168      20.411   4.719  45.443  1.00 11.89           N
ATOM   2490  CA  LYS A 168      19.102   4.118  45.673  1.00 13.59           C
ATOM   2491  C   LYS A 168      17.947   5.007  45.235  1.00 12.26           C
ATOM   2492  O   LYS A 168      16.934   4.475  44.807  1.00 13.45           O
ATOM   2493  CB  LYS A 168      18.919   3.754  47.150  1.00 12.98           C
ATOM   2494  CG  LYS A 168      19.957   2.730  47.614  1.00 18.71           C
ATOM   2495  CD  LYS A 168      19.714   2.246  49.051  1.00 20.36           C
ATOM   2496  CE  LYS A 168      18.404   1.471  49.232  1.00 18.22           C
ATOM   2497  NZ  LYS A 168      18.350   0.288  48.360  1.00 18.13           N1+
ATOM   2498  H   LYS A 168      21.049   4.768  46.226  1.00 14.28           H
ATOM   2499  HA  LYS A 168      19.041   3.198  45.093  1.00 16.31           H
ATOM   2500  HB2 LYS A 168      19.016   4.655  47.752  1.00 15.59           H
ATOM   2501  HB3 LYS A 168      17.916   3.346  47.284  1.00 15.59           H
ATOM   2502  HG2 LYS A 168      19.958   1.874  46.939  1.00 22.46           H
ATOM   2503  HG3 LYS A 168      20.939   3.188  47.562  1.00 22.46           H
ATOM   2504  HD2 LYS A 168      20.551   1.620  49.362  1.00 24.44           H
ATOM   2505  HD3 LYS A 168      19.691   3.115  49.710  1.00 24.44           H
ATOM   2506  HE2 LYS A 168      18.302   1.158  50.273  1.00 21.88           H
ATOM   2507  HE3 LYS A 168      17.572   2.131  48.985  1.00 21.88           H
ATOM   2508  HZ1 LYS A 168      17.524  -0.256  48.565  1.00 21.76           H
ATOM   2509  HZ2 LYS A 168      18.314   0.580  47.394  1.00 21.76           H
ATOM   2510  HZ3 LYS A 168      19.168  -0.287  48.499  1.00 21.76           H
ATOM   2511  N   TYR A 169      18.058   6.327  45.372  1.00 16.21           N
ATOM   2512  CA  TYR A 169      16.931   7.235  45.198  1.00 16.03           C
ATOM   2513  C   TYR A 169      17.195   8.246  44.084  1.00 15.66           C
ATOM   2514  O   TYR A 169      18.338   8.551  43.735  1.00 15.01           O
ATOM   2515  CB  TYR A 169      16.611   7.913  46.542  1.00 15.00           C
ATOM   2516  CG  TYR A 169      16.245   6.935  47.643  1.00 19.19           C
ATOM   2517  CD1 TYR A 169      17.222   6.541  48.574  1.00 18.71           C
ATOM   2518  CD2 TYR A 169      14.961   6.362  47.705  1.00 21.86           C
ATOM   2519  CE1 TYR A 169      16.941   5.580  49.557  1.00 16.92           C
ATOM   2520  CE2 TYR A 169      14.666   5.397  48.689  1.00 20.33           C
ATOM   2521  CZ  TYR A 169      15.658   5.003  49.615  1.00 21.93           C
ATOM   2522  OH  TYR A 169      15.401   4.057  50.556  1.00 22.74           O
ATOM   2523  H   TYR A 169      18.924   6.713  45.723  1.00 19.46           H
ATOM   2524  HA  TYR A 169      16.037   6.675  44.919  1.00 19.24           H
ATOM   2525  HB2 TYR A 169      17.468   8.508  46.854  1.00 18.01           H
ATOM   2526  HB3 TYR A 169      15.776   8.594  46.390  1.00 18.01           H
ATOM   2527  HD1 TYR A 169      18.215   6.950  48.501  1.00 22.46           H
ATOM   2528  HD2 TYR A 169      14.208   6.640  46.984  1.00 26.24           H
ATOM   2529  HE1 TYR A 169      17.709   5.261  50.244  1.00 20.31           H
ATOM   2530  HE2 TYR A 169      13.683   4.947  48.733  1.00 24.41           H
ATOM   2531  HH  TYR A 169      16.085   3.997  51.225  1.00 27.30           H
ATOM   2532  N   LYS A 170      16.111   8.740  43.481  1.00 16.68           N
ATOM   2533  CA  LYS A 170      16.161   9.651  42.354  1.00 15.18           C
ATOM   2534  C   LYS A 170      17.046  10.861  42.649  1.00 19.56           C
ATOM   2535  O   LYS A 170      16.917  11.496  43.693  1.00 19.75           O
ATOM   2536  CB  LYS A 170      14.738  10.095  42.018  1.00 21.68           C
ATOM   2537  CG  LYS A 170      14.758  11.010  40.790  1.00 16.81           C
ATOM   2538  CD  LYS A 170      13.340  11.325  40.329  1.00 23.07           C
ATOM   2539  CE  LYS A 170      13.399  12.290  39.157  1.00 23.84           C
ATOM   2540  NZ  LYS A 170      12.036  12.595  38.701  1.00 31.78           N1+
ATOM   2541  H   LYS A 170      15.203   8.431  43.801  1.00 20.02           H
ATOM   2542  HA  LYS A 170      16.566   9.119  41.492  1.00 18.23           H
ATOM   2543  HB2 LYS A 170      14.134   9.213  41.803  1.00 26.02           H
ATOM   2544  HB3 LYS A 170      14.303  10.627  42.865  1.00 26.02           H
ATOM   2545  HG2 LYS A 170      15.267  11.946  41.022  1.00 20.18           H
ATOM   2546  HG3 LYS A 170      15.288  10.512  39.978  1.00 20.18           H
ATOM   2547  HD2 LYS A 170      12.850  10.408  40.006  1.00 27.70           H
ATOM   2548  HD3 LYS A 170      12.777  11.772  41.151  1.00 27.70           H
ATOM   2549  HE2 LYS A 170      13.893  13.209  39.477  1.00 28.61           H
ATOM   2550  HE3 LYS A 170      13.972  11.840  38.344  1.00 28.61           H
ATOM   2551  HZ1 LYS A 170      12.075  13.207  37.899  1.00 38.15           H
ATOM   2552  HZ2 LYS A 170      11.572  11.729  38.460  1.00 38.15           H
ATOM   2553  HZ3 LYS A 170      11.533  13.039  39.457  1.00 38.15           H
ATOM   2554  N   GLY A 171      17.921  11.177  41.695  1.00 15.46           N
ATOM   2555  CA  GLY A 171      18.858  12.292  41.744  1.00 19.80           C
ATOM   2556  C   GLY A 171      20.189  11.958  42.410  1.00 17.87           C
ATOM   2557  O   GLY A 171      21.105  12.768  42.316  1.00 23.67           O
ATOM   2558  H   GLY A 171      17.986  10.567  40.894  1.00 18.56           H
ATOM   2559  HA2 GLY A 171      19.069  12.594  40.717  1.00 23.77           H
ATOM   2560  HA3 GLY A 171      18.410  13.127  42.282  1.00 23.77           H
ATOM   2561  N   GLN A 172      20.307  10.818  43.101  1.00 14.86           N
ATOM   2562  CA  GLN A 172      21.523  10.461  43.814  1.00 13.12           C
ATOM   2563  C   GLN A 172      22.618  10.015  42.851  1.00 16.66           C
ATOM   2564  O   GLN A 172      22.347   9.497  41.767  1.00 18.05           O
ATOM   2565  CB  GLN A 172      21.247   9.388  44.864  1.00 14.90           C
ATOM   2566  CG  GLN A 172      20.312   9.932  45.956  1.00 13.53           C
ATOM   2567  CD  GLN A 172      20.188   8.983  47.129  1.00 19.50           C
ATOM   2568  OE1 GLN A 172      20.180   7.768  46.973  1.00 16.78           O
ATOM   2569  NE2 GLN A 172      20.046   9.539  48.330  1.00 20.52           N
ATOM   2570  H   GLN A 172      19.526  10.178  43.152  1.00 17.85           H
ATOM   2571  HA  GLN A 172      21.885  11.343  44.344  1.00 15.75           H
ATOM   2572  HB2 GLN A 172      20.802   8.512  44.392  1.00 17.88           H
ATOM   2573  HB3 GLN A 172      22.188   9.088  45.328  1.00 17.88           H
ATOM   2574  HG2 GLN A 172      20.658  10.909  46.296  1.00 16.25           H
ATOM   2575  HG3 GLN A 172      19.320  10.047  45.522  1.00 16.25           H
ATOM   2576 HE21 GLN A 172      20.047  10.543  48.419  1.00 24.63           H
ATOM   2577 HE22 GLN A 172      19.969   8.951  49.146  1.00 24.63           H
ATOM   2578  N   GLU A 173      23.859  10.259  43.268  1.00 14.87           N
ATOM   2579  CA  GLU A 173      25.046  10.096  42.452  1.00 16.48           C
ATOM   2580  C   GLU A 173      26.161   9.414  43.243  1.00 19.56           C
ATOM   2581  O   GLU A 173      26.260   9.539  44.463  1.00 16.93           O
ATOM   2582  CB  GLU A 173      25.537  11.451  41.912  1.00 23.01           C
ATOM   2583  CG  GLU A 173      24.542  12.123  40.950  1.00 25.26           C
ATOM   2584  CD  GLU A 173      24.942  13.511  40.436  1.00 30.12           C
ATOM   2585  OE1 GLU A 173      24.234  13.998  39.524  1.00 32.38           O
ATOM   2586  OE2 GLU A 173      25.930  14.075  40.955  1.00 29.60           O1-
ATOM   2587  H   GLU A 173      23.995  10.642  44.192  1.00 17.85           H
ATOM   2588  HA  GLU A 173      24.780   9.470  41.614  1.00 19.79           H
ATOM   2589  HB2 GLU A 173      25.738  12.116  42.754  1.00 27.62           H
ATOM   2590  HB3 GLU A 173      26.469  11.281  41.378  1.00 27.62           H
ATOM   2591  HG2 GLU A 173      24.339  11.474  40.100  1.00 30.32           H
ATOM   2592  HG3 GLU A 173      23.574  12.236  41.435  1.00 30.32           H
ATOM   2593  N   ALA A 174      27.019   8.688  42.522  1.00 16.68           N
ATOM   2594  CA  ALA A 174      28.219   8.057  43.045  1.00 14.48           C
ATOM   2595  C   ALA A 174      29.286   8.076  41.958  1.00 16.09           C
ATOM   2596  O   ALA A 174      28.999   8.267  40.781  1.00 15.92           O
ATOM   2597  CB  ALA A 174      27.910   6.629  43.505  1.00 17.02           C
ATOM   2598  H   ALA A 174      26.868   8.616  41.525  1.00 20.03           H
ATOM   2599  HA  ALA A 174      28.595   8.624  43.900  1.00 17.39           H
ATOM   2600  HB1 ALA A 174      28.811   6.167  43.906  1.00 20.43           H
ATOM   2601  HB2 ALA A 174      27.147   6.651  44.282  1.00 20.43           H
ATOM   2602  HB3 ALA A 174      27.550   6.037  42.664  1.00 20.43           H
ATOM   2603  N   PHE A 175      30.536   7.916  42.361  1.00 14.08           N
ATOM   2604  CA  PHE A 175      31.670   7.871  41.453  1.00 12.73           C
ATOM   2605  C   PHE A 175      32.158   6.437  41.317  1.00 11.90           C
ATOM   2606  O   PHE A 175      32.405   5.740  42.303  1.00 14.00           O
ATOM   2607  CB  PHE A 175      32.766   8.795  41.985  1.00 10.68           C
ATOM   2608  CG  PHE A 175      32.364  10.254  41.933  1.00 14.78           C
ATOM   2609  CD1 PHE A 175      31.792  10.862  43.069  1.00 18.39           C
ATOM   2610  CD2 PHE A 175      32.480  10.978  40.735  1.00 17.68           C
ATOM   2611  CE1 PHE A 175      31.358  12.197  43.012  1.00 23.80           C
ATOM   2612  CE2 PHE A 175      32.070  12.322  40.686  1.00 19.50           C
ATOM   2613  CZ  PHE A 175      31.518  12.933  41.826  1.00 25.53           C
ATOM   2614  H   PHE A 175      30.715   7.745  43.340  1.00 16.90           H
ATOM   2615  HA  PHE A 175      31.382   8.247  40.471  1.00 15.28           H
ATOM   2616  HB2 PHE A 175      33.016   8.518  43.010  1.00 12.83           H
ATOM   2617  HB3 PHE A 175      33.652   8.647  41.377  1.00 12.83           H
ATOM   2618  HD1 PHE A 175      31.667  10.294  43.980  1.00 22.07           H
ATOM   2619  HD2 PHE A 175      32.878  10.506  39.851  1.00 21.23           H
ATOM   2620  HE1 PHE A 175      30.900  12.654  43.878  1.00 28.56           H
ATOM   2621  HE2 PHE A 175      32.165  12.884  39.770  1.00 23.40           H
ATOM   2622  HZ  PHE A 175      31.187  13.960  41.782  1.00 30.65           H
ATOM   2623  N   VAL A 176      32.332   6.015  40.064  1.00 11.42           N
ATOM   2624  CA  VAL A 176      32.853   4.711  39.698  1.00 10.46           C
ATOM   2625  C   VAL A 176      34.226   4.926  39.056  1.00 11.20           C
ATOM   2626  O   VAL A 176      34.307   5.599  38.029  1.00 10.38           O
ATOM   2627  CB  VAL A 176      31.886   4.017  38.721  1.00 11.48           C
ATOM   2628  CG1 VAL A 176      32.409   2.641  38.283  1.00 13.29           C
ATOM   2629  CG2 VAL A 176      30.510   3.820  39.377  1.00 14.83           C
ATOM   2630  H   VAL A 176      32.078   6.635  39.310  1.00 13.71           H
ATOM   2631  HA  VAL A 176      32.930   4.078  40.579  1.00 12.56           H
ATOM   2632  HB  VAL A 176      31.768   4.646  37.839  1.00 13.79           H
ATOM   2633 HG11 VAL A 176      31.676   2.152  37.638  1.00 15.96           H
ATOM   2634 HG12 VAL A 176      33.332   2.742  37.721  1.00 15.96           H
ATOM   2635 HG13 VAL A 176      32.582   2.014  39.157  1.00 15.96           H
ATOM   2636 HG21 VAL A 176      29.833   3.331  38.675  1.00 17.81           H
ATOM   2637 HG22 VAL A 176      30.610   3.200  40.265  1.00 17.81           H
ATOM   2638 HG23 VAL A 176      30.084   4.779  39.665  1.00 17.81           H
ATOM   2639  N   PRO A 177      35.301   4.316  39.578  1.00 10.60           N
ATOM   2640  CA  PRO A 177      36.601   4.420  38.934  1.00 10.70           C
ATOM   2641  C   PRO A 177      36.543   3.749  37.559  1.00 11.78           C
ATOM   2642  O   PRO A 177      35.829   2.757  37.388  1.00 10.63           O
ATOM   2643  CB  PRO A 177      37.547   3.643  39.849  1.00 11.60           C
ATOM   2644  CG  PRO A 177      36.853   3.684  41.214  1.00 14.67           C
ATOM   2645  CD  PRO A 177      35.381   3.587  40.833  1.00 11.49           C
ATOM   2646  HA  PRO A 177      36.940   5.455  38.914  1.00 12.85           H
ATOM   2647  HB2 PRO A 177      37.571   2.603  39.521  1.00 13.92           H
ATOM   2648  HB3 PRO A 177      38.557   4.047  39.872  1.00 13.92           H
ATOM   2649  HG2 PRO A 177      37.126   2.829  41.833  1.00 17.61           H
ATOM   2650  HG3 PRO A 177      37.078   4.620  41.725  1.00 17.61           H
ATOM   2651  HD2 PRO A 177      35.095   2.545  40.686  1.00 13.79           H
ATOM   2652  HD3 PRO A 177      34.802   4.068  41.621  1.00 13.79           H
ATOM   2653  N   GLY A 178      37.316   4.250  36.589  1.00 10.87           N
ATOM   2654  CA  GLY A 178      37.323   3.657  35.259  1.00  8.98           C
ATOM   2655  C   GLY A 178      37.713   2.183  35.324  1.00 10.13           C
ATOM   2656  O   GLY A 178      38.552   1.744  36.112  1.00 10.23           O
ATOM   2657  H   GLY A 178      37.883   5.068  36.759  1.00 13.05           H
ATOM   2658  HA2 GLY A 178      36.317   3.738  34.844  1.00 10.78           H
ATOM   2659  HA3 GLY A 178      38.014   4.173  34.601  1.00 10.78           H
ATOM   2660  N   PHE A 179      37.055   1.420  34.454  1.00  9.95           N
ATOM   2661  CA  PHE A 179      37.370   0.035  34.186  1.00 10.69           C
ATOM   2662  C   PHE A 179      37.118  -0.211  32.705  1.00  8.36           C
ATOM   2663  O   PHE A 179      36.668   0.676  31.974  1.00  9.91           O
ATOM   2664  CB  PHE A 179      36.540  -0.872  35.112  1.00 10.00           C
ATOM   2665  CG  PHE A 179      35.062  -0.922  34.816  1.00 12.87           C
ATOM   2666  CD1 PHE A 179      34.543  -1.974  34.037  1.00 11.77           C
ATOM   2667  CD2 PHE A 179      34.205   0.068  35.324  1.00 10.01           C
ATOM   2668  CE1 PHE A 179      33.165  -2.023  33.766  1.00 12.29           C
ATOM   2669  CE2 PHE A 179      32.827   0.016  35.059  1.00 10.55           C
ATOM   2670  CZ  PHE A 179      32.310  -1.035  34.282  1.00 11.99           C
ATOM   2671  H   PHE A 179      36.373   1.853  33.849  1.00 11.95           H
ATOM   2672  HA  PHE A 179      38.429  -0.146  34.380  1.00 12.84           H
ATOM   2673  HB2 PHE A 179      36.932  -1.884  35.048  1.00 12.01           H
ATOM   2674  HB3 PHE A 179      36.684  -0.544  36.143  1.00 12.01           H
ATOM   2675  HD1 PHE A 179      35.193  -2.745  33.653  1.00 14.14           H
ATOM   2676  HD2 PHE A 179      34.599   0.870  35.928  1.00 12.02           H
ATOM   2677  HE1 PHE A 179      32.767  -2.828  33.167  1.00 14.76           H
ATOM   2678  HE2 PHE A 179      32.167   0.774  35.456  1.00 12.67           H
ATOM   2679  HZ  PHE A 179      31.251  -1.081  34.078  1.00 14.40           H
ATOM   2680  N   ASN A 180      37.481  -1.412  32.264  1.00 11.08           N
ATOM   2681  CA  ASN A 180      37.349  -1.779  30.873  1.00 10.82           C
ATOM   2682  C   ASN A 180      35.903  -2.139  30.535  1.00  9.21           C
ATOM   2683  O   ASN A 180      35.450  -3.242  30.832  1.00  9.75           O
ATOM   2684  CB  ASN A 180      38.318  -2.907  30.536  1.00 10.24           C
ATOM   2685  CG  ASN A 180      38.340  -3.188  29.041  1.00 13.98           C
ATOM   2686  OD1 ASN A 180      37.795  -2.432  28.238  1.00 11.98           O
ATOM   2687  ND2 ASN A 180      39.010  -4.264  28.658  1.00 18.12           N
ATOM   2688  H   ASN A 180      37.842  -2.092  32.913  1.00 13.31           H
ATOM   2689  HA  ASN A 180      37.611  -0.913  30.285  1.00 12.99           H
ATOM   2690  HB2 ASN A 180      39.322  -2.652  30.862  1.00 12.30           H
ATOM   2691  HB3 ASN A 180      38.032  -3.809  31.067  1.00 12.30           H
ATOM   2692 HD21 ASN A 180      39.071  -4.497  27.677  1.00 21.76           H
ATOM   2693 HD22 ASN A 180      39.444  -4.865  29.345  1.00 21.76           H
ATOM   2694  N   ILE A 181      35.199  -1.201  29.893  1.00  8.75           N
ATOM   2695  CA  ILE A 181      33.812  -1.376  29.463  1.00  8.07           C
ATOM   2696  C   ILE A 181      33.663  -2.566  28.518  1.00  8.80           C
ATOM   2697  O   ILE A 181      32.588  -3.154  28.484  1.00  9.07           O
ATOM   2698  CB  ILE A 181      33.262  -0.061  28.848  1.00  8.49           C
ATOM   2699  CG1 ILE A 181      33.380   1.134  29.813  1.00 10.58           C
ATOM   2700  CG2 ILE A 181      31.798  -0.214  28.385  1.00 10.43           C
ATOM   2701  CD1 ILE A 181      32.742   0.941  31.198  1.00 11.94           C
ATOM   2702  H   ILE A 181      35.655  -0.331  29.659  1.00 10.51           H
ATOM   2703  HA  ILE A 181      33.219  -1.607  30.347  1.00  9.69           H
ATOM   2704  HB  ILE A 181      33.857   0.163  27.963  1.00 10.19           H
ATOM   2705 HG12 ILE A 181      34.434   1.355  29.959  1.00 12.71           H
ATOM   2706 HG13 ILE A 181      32.935   2.014  29.346  1.00 12.71           H
ATOM   2707 HG21 ILE A 181      31.387   0.753  28.095  1.00 12.52           H
ATOM   2708 HG22 ILE A 181      31.741  -0.872  27.518  1.00 12.52           H
ATOM   2709 HG23 ILE A 181      31.187  -0.622  29.186  1.00 12.52           H
ATOM   2710 HD11 ILE A 181      32.819   1.872  31.761  1.00 14.33           H
ATOM   2711 HD12 ILE A 181      31.688   0.677  31.104  1.00 14.33           H
ATOM   2712 HD13 ILE A 181      33.263   0.161  31.752  1.00 14.33           H
ATOM   2713  N   GLU A 182      34.702  -2.937  27.764  1.00 10.18           N
ATOM   2714  CA  GLU A 182      34.629  -4.100  26.889  1.00 10.28           C
ATOM   2715  C   GLU A 182      34.358  -5.386  27.677  1.00  9.36           C
ATOM   2716  O   GLU A 182      33.793  -6.323  27.123  1.00 11.15           O
ATOM   2717  CB  GLU A 182      35.902  -4.182  26.046  1.00 13.89           C
ATOM   2718  CG  GLU A 182      35.784  -5.194  24.894  1.00 20.44           C
ATOM   2719  CD  GLU A 182      36.811  -4.993  23.771  1.00 23.21           C
ATOM   2720  OE1 GLU A 182      37.773  -4.224  23.981  1.00 19.39           O
ATOM   2721  OE2 GLU A 182      36.620  -5.610  22.703  1.00 26.43           O1-
ATOM   2722  H   GLU A 182      35.578  -2.441  27.824  1.00 12.22           H
ATOM   2723  HA  GLU A 182      33.793  -3.931  26.210  1.00 12.35           H
ATOM   2724  HB2 GLU A 182      36.097  -3.191  25.629  1.00 16.68           H
ATOM   2725  HB3 GLU A 182      36.737  -4.467  26.685  1.00 16.68           H
ATOM   2726  HG2 GLU A 182      35.901  -6.208  25.281  1.00 24.54           H
ATOM   2727  HG3 GLU A 182      34.790  -5.176  24.459  1.00 24.54           H
ATOM   2728  N   GLU A 183      34.707  -5.439  28.970  1.00  9.14           N
ATOM   2729  CA  GLU A 183      34.384  -6.559  29.837  1.00  9.39           C
ATOM   2730  C   GLU A 183      32.875  -6.741  30.053  1.00 10.18           C
ATOM   2731  O   GLU A 183      32.471  -7.789  30.544  1.00 12.41           O
ATOM   2732  CB  GLU A 183      35.017  -6.388  31.214  1.00 11.81           C
ATOM   2733  CG  GLU A 183      36.546  -6.349  31.284  1.00 14.54           C
ATOM   2734  CD  GLU A 183      37.101  -5.915  32.656  1.00 17.13           C
ATOM   2735  OE1 GLU A 183      36.335  -5.790  33.641  1.00 17.96           O
ATOM   2736  OE2 GLU A 183      38.325  -5.685  32.716  1.00 16.10           O1-
ATOM   2737  H   GLU A 183      35.132  -4.631  29.404  1.00 10.98           H
ATOM   2738  HA  GLU A 183      34.777  -7.473  29.388  1.00 11.27           H
ATOM   2739  HB2 GLU A 183      34.603  -5.498  31.686  1.00 14.18           H
ATOM   2740  HB3 GLU A 183      34.712  -7.259  31.779  1.00 14.18           H
ATOM   2741  HG2 GLU A 183      36.944  -7.340  31.062  1.00 17.46           H
ATOM   2742  HG3 GLU A 183      36.964  -5.714  30.503  1.00 17.46           H
ATOM   2743  N   LEU A 184      32.042  -5.741  29.739  1.00  7.85           N
ATOM   2744  CA  LEU A 184      30.589  -5.860  29.825  1.00  6.92           C
ATOM   2745  C   LEU A 184      29.996  -6.507  28.559  1.00 10.14           C
ATOM   2746  O   LEU A 184      28.811  -6.843  28.526  1.00  9.17           O
ATOM   2747  CB  LEU A 184      29.946  -4.483  30.052  1.00  9.51           C
ATOM   2748  CG  LEU A 184      30.467  -3.687  31.265  1.00  8.23           C
ATOM   2749  CD1 LEU A 184      29.692  -2.365  31.358  1.00  8.44           C
ATOM   2750  CD2 LEU A 184      30.286  -4.463  32.578  1.00  8.24           C
ATOM   2751  H   LEU A 184      32.420  -4.889  29.349  1.00  9.42           H
ATOM   2752  HA  LEU A 184      30.337  -6.493  30.673  1.00  8.31           H
ATOM   2753  HB2 LEU A 184      30.086  -3.886  29.148  1.00 11.42           H
ATOM   2754  HB3 LEU A 184      28.876  -4.637  30.182  1.00 11.42           H
ATOM   2755  HG  LEU A 184      31.527  -3.467  31.126  1.00  9.89           H
ATOM   2756 HD11 LEU A 184      30.108  -1.745  32.151  1.00 10.14           H
ATOM   2757 HD12 LEU A 184      29.783  -1.827  30.417  1.00 10.14           H
ATOM   2758 HD13 LEU A 184      28.638  -2.558  31.561  1.00 10.14           H
ATOM   2759 HD21 LEU A 184      30.611  -3.847  33.418  1.00  9.89           H
ATOM   2760 HD22 LEU A 184      29.236  -4.715  32.719  1.00  9.89           H
ATOM   2761 HD23 LEU A 184      30.884  -5.374  32.572  1.00  9.89           H
ATOM   2762  N   LEU A 185      30.795  -6.646  27.498  1.00  9.61           N
ATOM   2763  CA  LEU A 185      30.316  -7.205  26.246  1.00  8.83           C
ATOM   2764  C   LEU A 185      30.395  -8.728  26.290  1.00  8.87           C
ATOM   2765  O   LEU A 185      31.268  -9.273  26.959  1.00 10.97           O
ATOM   2766  CB  LEU A 185      31.166  -6.669  25.087  1.00 10.81           C
ATOM   2767  CG  LEU A 185      31.179  -5.132  24.955  1.00 10.07           C
ATOM   2768  CD1 LEU A 185      31.898  -4.731  23.652  1.00 11.56           C
ATOM   2769  CD2 LEU A 185      29.787  -4.490  24.938  1.00 12.33           C
ATOM   2770  H   LEU A 185      31.769  -6.388  27.563  1.00 11.54           H
ATOM   2771  HA  LEU A 185      29.283  -6.893  26.088  1.00 10.61           H
ATOM   2772  HB2 LEU A 185      32.188  -7.032  25.189  1.00 12.98           H
ATOM   2773  HB3 LEU A 185      30.766  -7.078  24.163  1.00 12.98           H
ATOM   2774  HG  LEU A 185      31.734  -4.709  25.791  1.00 12.09           H
ATOM   2775 HD11 LEU A 185      32.095  -3.659  23.651  1.00 13.88           H
ATOM   2776 HD12 LEU A 185      32.839  -5.264  23.561  1.00 13.88           H
ATOM   2777 HD13 LEU A 185      31.279  -4.978  22.787  1.00 13.88           H
ATOM   2778 HD21 LEU A 185      29.885  -3.422  24.753  1.00 14.80           H
ATOM   2779 HD22 LEU A 185      29.180  -4.938  24.153  1.00 14.80           H
ATOM   2780 HD23 LEU A 185      29.295  -4.624  25.900  1.00 14.80           H
ATOM   2781  N   PRO A 186      29.542  -9.420  25.521  1.00  8.24           N
ATOM   2782  CA  PRO A 186      29.511 -10.874  25.498  1.00  9.63           C
ATOM   2783  C   PRO A 186      30.586 -11.465  24.600  1.00 13.94           C
ATOM   2784  O   PRO A 186      31.315 -10.742  23.930  1.00 13.17           O
ATOM   2785  CB  PRO A 186      28.133 -11.173  24.904  1.00 11.38           C
ATOM   2786  CG  PRO A 186      27.908 -10.016  23.937  1.00  8.37           C
ATOM   2787  CD  PRO A 186      28.495  -8.838  24.696  1.00  8.88           C
ATOM   2788  HA  PRO A 186      29.524 -11.314  26.492  1.00 11.57           H
ATOM   2789  HB2 PRO A 186      28.036 -12.150  24.432  1.00 13.66           H
ATOM   2790  HB3 PRO A 186      27.409 -11.092  25.714  1.00 13.66           H
ATOM   2791  HG2 PRO A 186      28.429 -10.197  22.996  1.00 10.06           H
ATOM   2792  HG3 PRO A 186      26.850  -9.833  23.776  1.00 10.06           H
ATOM   2793  HD2 PRO A 186      28.880  -8.124  23.970  1.00 10.66           H
ATOM   2794  HD3 PRO A 186      27.733  -8.406  25.339  1.00 10.66           H
ATOM   2795  N   GLU A 187      30.671 -12.796  24.604  1.00 13.93           N
ATOM   2796  CA  GLU A 187      31.489 -13.522  23.643  1.00 13.42           C
ATOM   2797  C   GLU A 187      31.012 -13.268  22.211  1.00 15.45           C
ATOM   2798  O   GLU A 187      29.823 -13.059  21.962  1.00 14.42           O
ATOM   2799  CB  GLU A 187      31.446 -15.026  23.943  1.00 18.54           C
ATOM   2800  CG  GLU A 187      32.118 -15.378  25.277  1.00 26.87           C
ATOM   2801  CD  GLU A 187      32.313 -16.890  25.375  1.00 43.53           C
ATOM   2802  OE1 GLU A 187      31.290 -17.610  25.318  1.00 46.17           O
ATOM   2803  OE2 GLU A 187      33.487 -17.309  25.464  1.00 48.15           O1-
ATOM   2804  H   GLU A 187      30.057 -13.334  25.199  1.00 16.72           H
ATOM   2805  HA  GLU A 187      32.524 -13.189  23.736  1.00 16.12           H
ATOM   2806  HB2 GLU A 187      30.408 -15.363  23.957  1.00 22.26           H
ATOM   2807  HB3 GLU A 187      31.966 -15.557  23.145  1.00 22.26           H
ATOM   2808  HG2 GLU A 187      33.078 -14.864  25.362  1.00 32.25           H
ATOM   2809  HG3 GLU A 187      31.447 -15.055  26.074  1.00 32.25           H
ATOM   2810  N   ARG A 187A     31.968 -13.300  21.278  1.00 14.48           N
ATOM   2811  CA  ARG A 187A     31.756 -13.219  19.842  1.00 14.99           C
ATOM   2812  C   ARG A 187A     30.916 -11.993  19.494  1.00 12.21           C
ATOM   2813  O   ARG A 187A     29.861 -12.107  18.869  1.00 12.64           O
ATOM   2814  CB  ARG A 187A     31.197 -14.545  19.300  1.00 17.18           C
ATOM   2815  CG  ARG A 187A     32.243 -15.655  19.466  1.00 19.00           C
ATOM   2816  CD  ARG A 187A     31.776 -17.014  18.935  1.00 20.92           C
ATOM   2817  NE  ARG A 187A     30.621 -17.553  19.669  1.00 25.83           N
ATOM   2818  CZ  ARG A 187A     30.626 -18.026  20.922  1.00 29.47           C
ATOM   2819  NH1 ARG A 187A     29.476 -18.384  21.479  1.00 34.69           N
ATOM   2820  NH2 ARG A 187A     31.750 -18.144  21.628  1.00 30.25           N1+
ATOM   2821  H   ARG A 187A     32.919 -13.428  21.586  1.00 17.38           H
ATOM   2822  HA  ARG A 187A     32.727 -13.064  19.380  1.00 18.00           H
ATOM   2823  HB2 ARG A 187A     30.276 -14.806  19.812  1.00 20.62           H
ATOM   2824  HB3 ARG A 187A     30.983 -14.437  18.235  1.00 20.62           H
ATOM   2825  HG2 ARG A 187A     33.145 -15.371  18.921  1.00 22.81           H
ATOM   2826  HG3 ARG A 187A     32.508 -15.761  20.519  1.00 22.81           H
ATOM   2827  HD2 ARG A 187A     31.487 -16.877  17.893  1.00 25.12           H
ATOM   2828  HD3 ARG A 187A     32.600 -17.730  18.959  1.00 25.12           H
ATOM   2829  HE  ARG A 187A     29.724 -17.465  19.212  1.00 31.00           H
ATOM   2830 HH11 ARG A 187A     28.618 -18.298  20.951  1.00 41.64           H
ATOM   2831 HH12 ARG A 187A     29.457 -18.731  22.425  1.00 41.64           H
ATOM   2832 HH21 ARG A 187A     32.629 -17.870  21.219  1.00 36.31           H
ATOM   2833 HH22 ARG A 187A     31.718 -18.489  22.577  1.00 36.31           H
ATOM   2834  N   THR A 188      31.400 -10.802  19.876  1.00 11.21           N
ATOM   2835  CA  THR A 188      30.739  -9.552  19.525  1.00 10.50           C
ATOM   2836  C   THR A 188      30.627  -9.350  18.012  1.00 12.04           C
ATOM   2837  O   THR A 188      29.805  -8.544  17.599  1.00 12.16           O
ATOM   2838  CB  THR A 188      31.460  -8.342  20.134  1.00 11.74           C
ATOM   2839  OG1 THR A 188      32.841  -8.376  19.830  1.00 12.94           O
ATOM   2840  CG2 THR A 188      31.291  -8.248  21.650  1.00 17.56           C
ATOM   2841  H   THR A 188      32.263 -10.760  20.401  1.00 13.46           H
ATOM   2842  HA  THR A 188      29.734  -9.581  19.937  1.00 12.60           H
ATOM   2843  HB  THR A 188      31.044  -7.428  19.702  1.00 14.09           H
ATOM   2844  HG1 THR A 188      33.225  -7.542  20.112  1.00 15.53           H
ATOM   2845 HG21 THR A 188      31.782  -7.347  22.017  1.00 21.08           H
ATOM   2846 HG22 THR A 188      30.233  -8.214  21.903  1.00 21.08           H
ATOM   2847 HG23 THR A 188      31.764  -9.103  22.125  1.00 21.08           H
ATOM   2848  N   ALA A 189      31.415 -10.050  17.179  1.00 10.77           N
ATOM   2849  CA  ALA A 189      31.222 -10.058  15.738  1.00 12.28           C
ATOM   2850  C   ALA A 189      29.820 -10.514  15.335  1.00 10.88           C
ATOM   2851  O   ALA A 189      29.412 -10.186  14.230  1.00 12.47           O
ATOM   2852  CB  ALA A 189      32.280 -10.947  15.086  1.00 14.34           C
ATOM   2853  H   ALA A 189      32.109 -10.677  17.560  1.00 12.93           H
ATOM   2854  HA  ALA A 189      31.362  -9.039  15.374  1.00 14.74           H
ATOM   2855  HB1 ALA A 189      32.114 -10.973  14.010  1.00 17.21           H
ATOM   2856  HB2 ALA A 189      33.271 -10.542  15.281  1.00 17.21           H
ATOM   2857  HB3 ALA A 189      32.207 -11.961  15.482  1.00 17.21           H
ATOM   2858  N   GLU A 190      29.107 -11.243  16.195  1.00 11.45           N
ATOM   2859  CA  GLU A 190      27.790 -11.801  15.940  1.00 10.19           C
ATOM   2860  C   GLU A 190      26.728 -10.917  16.591  1.00  9.00           C
ATOM   2861  O   GLU A 190      26.670 -10.809  17.819  1.00  8.47           O
ATOM   2862  CB  GLU A 190      27.706 -13.218  16.488  1.00 11.45           C
ATOM   2863  CG  GLU A 190      28.761 -14.135  15.848  1.00 13.50           C
ATOM   2864  CD  GLU A 190      28.705 -15.577  16.335  1.00 22.92           C
ATOM   2865  OE1 GLU A 190      27.663 -15.980  16.887  1.00 24.02           O
ATOM   2866  OE2 GLU A 190      29.720 -16.281  16.151  1.00 25.50           O1-
ATOM   2867  H   GLU A 190      29.503 -11.449  17.101  1.00 13.75           H
ATOM   2868  HA  GLU A 190      27.625 -11.869  14.872  1.00 12.24           H
ATOM   2869  HB2 GLU A 190      27.840 -13.218  17.570  1.00 13.75           H
ATOM   2870  HB3 GLU A 190      26.714 -13.610  16.262  1.00 13.75           H
ATOM   2871  HG2 GLU A 190      28.601 -14.148  14.770  1.00 16.21           H
ATOM   2872  HG3 GLU A 190      29.773 -13.756  15.988  1.00 16.21           H
ATOM   2873  N   TYR A 191      25.891 -10.304  15.756  1.00  9.02           N
ATOM   2874  CA  TYR A 191      24.918  -9.310  16.188  1.00  8.76           C
ATOM   2875  C   TYR A 191      23.751  -9.197  15.216  1.00  9.49           C
ATOM   2876  O   TYR A 191      23.839  -9.590  14.056  1.00 10.04           O
ATOM   2877  CB  TYR A 191      25.604  -7.957  16.405  1.00  9.74           C
ATOM   2878  CG  TYR A 191      26.296  -7.385  15.178  1.00  7.98           C
ATOM   2879  CD1 TYR A 191      25.548  -6.695  14.207  1.00 10.12           C
ATOM   2880  CD2 TYR A 191      27.686  -7.497  15.045  1.00 10.77           C
ATOM   2881  CE1 TYR A 191      26.186  -6.133  13.091  1.00 10.84           C
ATOM   2882  CE2 TYR A 191      28.334  -6.940  13.935  1.00 10.93           C
ATOM   2883  CZ  TYR A 191      27.579  -6.266  12.951  1.00 10.35           C
ATOM   2884  OH  TYR A 191      28.179  -5.724  11.860  1.00 13.29           O
ATOM   2885  H   TYR A 191      25.991 -10.440  14.761  1.00 10.83           H
ATOM   2886  HA  TYR A 191      24.504  -9.632  17.145  1.00 10.52           H
ATOM   2887  HB2 TYR A 191      24.861  -7.243  16.758  1.00 11.70           H
ATOM   2888  HB3 TYR A 191      26.339  -8.068  17.202  1.00 11.70           H
ATOM   2889  HD1 TYR A 191      24.479  -6.596  14.314  1.00 12.15           H
ATOM   2890  HD2 TYR A 191      28.254  -8.028  15.786  1.00 12.93           H
ATOM   2891  HE1 TYR A 191      25.616  -5.618  12.333  1.00 13.01           H
ATOM   2892  HE2 TYR A 191      29.406  -7.040  13.827  1.00 13.13           H
ATOM   2893  HH  TYR A 191      29.131  -5.873  11.854  1.00 15.96           H
ATOM   2894  N   TYR A 192      22.663  -8.634  15.730  1.00  8.87           N
ATOM   2895  CA  TYR A 192      21.494  -8.159  15.014  1.00  7.84           C
ATOM   2896  C   TYR A 192      21.632  -6.657  14.774  1.00  9.04           C
ATOM   2897  O   TYR A 192      22.089  -5.930  15.650  1.00  9.89           O
ATOM   2898  CB  TYR A 192      20.245  -8.388  15.880  1.00  7.19           C
ATOM   2899  CG  TYR A 192      20.028  -9.794  16.393  1.00  8.79           C
ATOM   2900  CD1 TYR A 192      20.508 -10.176  17.659  1.00  7.92           C
ATOM   2901  CD2 TYR A 192      19.244 -10.695  15.660  1.00  9.38           C
ATOM   2902  CE1 TYR A 192      20.209 -11.433  18.201  1.00  8.53           C
ATOM   2903  CE2 TYR A 192      18.968 -11.966  16.174  1.00  9.24           C
ATOM   2904  CZ  TYR A 192      19.435 -12.339  17.448  1.00  9.11           C
ATOM   2905  OH  TYR A 192      19.148 -13.575  17.931  1.00 11.27           O
ATOM   2906  H   TYR A 192      22.691  -8.411  16.715  1.00 10.65           H
ATOM   2907  HA  TYR A 192      21.379  -8.688  14.067  1.00  9.42           H
ATOM   2908  HB2 TYR A 192      20.289  -7.718  16.730  1.00  8.64           H
ATOM   2909  HB3 TYR A 192      19.378  -8.093  15.297  1.00  8.64           H
ATOM   2910  HD1 TYR A 192      21.046  -9.478  18.267  1.00  9.51           H
ATOM   2911  HD2 TYR A 192      18.849 -10.395  14.704  1.00 11.26           H
ATOM   2912  HE1 TYR A 192      20.545 -11.692  19.194  1.00 10.24           H
ATOM   2913  HE2 TYR A 192      18.372 -12.663  15.601  1.00 11.10           H
ATOM   2914  HH  TYR A 192      19.411 -13.714  18.842  1.00 13.54           H
ATOM   2915  N   ARG A 193      21.188  -6.176  13.616  1.00  8.72           N
ATOM   2916  CA  ARG A 193      21.311  -4.789  13.207  1.00  8.98           C
ATOM   2917  C   ARG A 193      20.003  -4.317  12.603  1.00 10.79           C
ATOM   2918  O   ARG A 193      19.499  -4.944  11.668  1.00 10.94           O
ATOM   2919  CB  ARG A 193      22.442  -4.738  12.172  1.00 11.11           C
ATOM   2920  CG  ARG A 193      22.616  -3.391  11.467  1.00 12.76           C
ATOM   2921  CD  ARG A 193      22.952  -2.211  12.379  1.00 12.57           C
ATOM   2922  NE  ARG A 193      24.146  -2.431  13.216  1.00 13.08           N
ATOM   2923  CZ  ARG A 193      25.409  -2.462  12.779  1.00 13.09           C
ATOM   2924  NH1 ARG A 193      26.415  -2.688  13.615  1.00 13.43           N
ATOM   2925  NH2 ARG A 193      25.693  -2.268  11.494  1.00 17.93           N1+
ATOM   2926  H   ARG A 193      20.787  -6.819  12.947  1.00 10.48           H
ATOM   2927  HA  ARG A 193      21.575  -4.163  14.050  1.00 10.78           H
ATOM   2928  HB2 ARG A 193      23.376  -5.015  12.660  1.00 13.34           H
ATOM   2929  HB3 ARG A 193      22.240  -5.480  11.397  1.00 13.34           H
ATOM   2930  HG2 ARG A 193      23.396  -3.501  10.715  1.00 15.32           H
ATOM   2931  HG3 ARG A 193      21.699  -3.143  10.941  1.00 15.32           H
ATOM   2932  HD2 ARG A 193      23.114  -1.331  11.761  1.00 15.09           H
ATOM   2933  HD3 ARG A 193      22.095  -2.004  13.018  1.00 15.09           H
ATOM   2934  HE  ARG A 193      23.986  -2.615  14.197  1.00 15.71           H
ATOM   2935 HH11 ARG A 193      26.237  -2.839  14.596  1.00 16.12           H
ATOM   2936 HH12 ARG A 193      27.359  -2.717  13.259  1.00 16.12           H
ATOM   2937 HH21 ARG A 193      24.950  -2.092  10.834  1.00 21.53           H
ATOM   2938 HH22 ARG A 193      26.656  -2.309  11.189  1.00 21.53           H
ATOM   2939  N   TYR A 194      19.498  -3.183  13.086  1.00  9.10           N
ATOM   2940  CA  TYR A 194      18.344  -2.529  12.487  1.00  8.33           C
ATOM   2941  C   TYR A 194      18.280  -1.059  12.892  1.00  9.66           C
ATOM   2942  O   TYR A 194      18.887  -0.628  13.880  1.00  9.90           O
ATOM   2943  CB  TYR A 194      17.057  -3.288  12.855  1.00  8.13           C
ATOM   2944  CG  TYR A 194      16.539  -3.053  14.261  1.00  7.42           C
ATOM   2945  CD1 TYR A 194      15.445  -2.189  14.441  1.00  8.41           C
ATOM   2946  CD2 TYR A 194      17.147  -3.664  15.374  1.00  7.87           C
ATOM   2947  CE1 TYR A 194      14.983  -1.886  15.727  1.00  8.20           C
ATOM   2948  CE2 TYR A 194      16.663  -3.405  16.673  1.00  8.08           C
ATOM   2949  CZ  TYR A 194      15.590  -2.494  16.841  1.00  9.23           C
ATOM   2950  OH  TYR A 194      15.117  -2.156  18.063  1.00  8.30           O
ATOM   2951  H   TYR A 194      19.947  -2.725  13.868  1.00 10.92           H
ATOM   2952  HA  TYR A 194      18.467  -2.554  11.405  1.00 10.00           H
ATOM   2953  HB2 TYR A 194      16.283  -2.975  12.154  1.00  9.76           H
ATOM   2954  HB3 TYR A 194      17.208  -4.355  12.709  1.00  9.76           H
ATOM   2955  HD1 TYR A 194      14.963  -1.743  13.587  1.00 10.10           H
ATOM   2956  HD2 TYR A 194      17.982  -4.338  15.240  1.00  9.45           H
ATOM   2957  HE1 TYR A 194      14.162  -1.204  15.871  1.00  9.84           H
ATOM   2958  HE2 TYR A 194      17.132  -3.867  17.531  1.00  9.71           H
ATOM   2959  HH  TYR A 194      15.514  -2.677  18.774  1.00  9.97           H
ATOM   2960  N   ARG A 195      17.527  -0.291  12.102  1.00  9.79           N
ATOM   2961  CA  ARG A 195      17.250   1.117  12.357  1.00  9.76           C
ATOM   2962  C   ARG A 195      16.028   1.222  13.247  1.00 10.06           C
ATOM   2963  O   ARG A 195      14.964   0.707  12.916  1.00 10.69           O
ATOM   2964  CB  ARG A 195      16.988   1.859  11.044  1.00 12.43           C
ATOM   2965  CG  ARG A 195      18.244   2.031  10.185  1.00 18.52           C
ATOM   2966  CD  ARG A 195      17.860   2.883   8.962  1.00 26.63           C
ATOM   2967  NE  ARG A 195      18.965   3.008   8.001  1.00 39.31           N
ATOM   2968  CZ  ARG A 195      18.876   3.480   6.748  1.00 44.10           C
ATOM   2969  NH1 ARG A 195      17.711   3.844   6.205  1.00 40.19           N
ATOM   2970  NH2 ARG A 195      19.983   3.590   6.019  1.00 40.74           N1+
ATOM   2971  H   ARG A 195      17.071  -0.719  11.310  1.00 11.75           H
ATOM   2972  HA  ARG A 195      18.095   1.589  12.856  1.00 11.72           H
ATOM   2973  HB2 ARG A 195      16.220   1.331  10.474  1.00 14.92           H
ATOM   2974  HB3 ARG A 195      16.606   2.853  11.280  1.00 14.92           H
ATOM   2975  HG2 ARG A 195      19.018   2.540  10.764  1.00 22.23           H
ATOM   2976  HG3 ARG A 195      18.611   1.054   9.866  1.00 22.23           H
ATOM   2977  HD2 ARG A 195      17.024   2.391   8.463  1.00 31.97           H
ATOM   2978  HD3 ARG A 195      17.547   3.878   9.284  1.00 31.97           H
ATOM   2979  HE  ARG A 195      19.889   2.790   8.349  1.00 47.18           H
ATOM   2980 HH11 ARG A 195      16.861   3.774   6.742  1.00 48.24           H
ATOM   2981 HH12 ARG A 195      17.686   4.198   5.261  1.00 48.24           H
ATOM   2982 HH21 ARG A 195      20.873   3.326   6.416  1.00 48.90           H
ATOM   2983 HH22 ARG A 195      19.940   3.945   5.077  1.00 48.90           H
ATOM   2984  N   GLY A 196      16.156   1.917  14.371  1.00  9.59           N
ATOM   2985  CA  GLY A 196      15.060   2.085  15.297  1.00 10.05           C
ATOM   2986  C   GLY A 196      15.132   3.385  16.066  1.00 10.43           C
ATOM   2987  O   GLY A 196      15.544   4.417  15.538  1.00 11.03           O
ATOM   2988  H   GLY A 196      17.053   2.307  14.610  1.00 11.51           H
ATOM   2989  HA2 GLY A 196      14.121   2.056  14.753  1.00 12.07           H
ATOM   2990  HA3 GLY A 196      15.079   1.246  15.988  1.00 12.07           H
ATOM   2991  N   SER A 197      14.639   3.339  17.304  1.00  8.58           N
ATOM   2992  CA  SER A 197      14.379   4.524  18.087  1.00  9.41           C
ATOM   2993  C   SER A 197      14.973   4.427  19.474  1.00  8.93           C
ATOM   2994  O   SER A 197      15.318   3.349  19.954  1.00  8.98           O
ATOM   2995  CB  SER A 197      12.871   4.775  18.190  1.00  9.73           C
ATOM   2996  OG  SER A 197      12.236   3.864  19.075  1.00  8.83           O
ATOM   2997  H   SER A 197      14.300   2.460  17.667  1.00 10.31           H
ATOM   2998  HA  SER A 197      14.833   5.377  17.593  1.00 11.31           H
ATOM   2999  HB2 SER A 197      12.708   5.783  18.560  1.00 11.69           H
ATOM   3000  HB3 SER A 197      12.424   4.697  17.204  1.00 11.69           H
ATOM   3001  HG  SER A 197      12.470   4.104  19.980  1.00 10.61           H
ATOM   3002  N   LEU A 198      15.033   5.580  20.140  1.00  8.69           N
ATOM   3003  CA  LEU A 198      15.113   5.586  21.586  1.00  9.30           C
ATOM   3004  C   LEU A 198      13.865   4.789  22.079  1.00  7.97           C
ATOM   3005  O   LEU A 198      12.745   4.884  21.619  1.00  8.86           O
ATOM   3006  CB  LEU A 198      15.019   6.989  22.192  1.00  8.41           C
ATOM   3007  CG  LEU A 198      16.216   7.883  21.807  1.00 15.55           C
ATOM   3008  CD1 LEU A 198      15.933   9.301  22.322  1.00 17.97           C
ATOM   3009  CD2 LEU A 198      17.522   7.341  22.395  1.00 13.93           C
ATOM   3010  H   LEU A 198      14.713   6.398  19.672  1.00 10.43           H
ATOM   3011  HA  LEU A 198      16.058   5.072  21.931  1.00 11.17           H
ATOM   3012  HB2 LEU A 198      14.078   7.482  21.874  1.00 10.10           H
ATOM   3013  HB3 LEU A 198      14.944   6.920  23.293  1.00 10.10           H
ATOM   3014  HG  LEU A 198      16.309   7.913  20.693  1.00 18.67           H
ATOM   3015 HD11 LEU A 198      16.702  10.007  21.990  1.00 21.57           H
ATOM   3016 HD12 LEU A 198      14.971   9.674  21.954  1.00 21.57           H
ATOM   3017 HD13 LEU A 198      15.893   9.353  23.418  1.00 21.57           H
ATOM   3018 HD21 LEU A 198      18.341   8.047  22.240  1.00 16.73           H
ATOM   3019 HD22 LEU A 198      17.420   7.188  23.464  1.00 16.73           H
ATOM   3020 HD23 LEU A 198      17.806   6.388  21.940  1.00 16.73           H
ATOM   3021  N   THR A 199      14.113   3.917  23.144  1.00  8.29           N
ATOM   3022  CA  THR A 199      13.020   3.121  23.722  1.00  7.40           C
ATOM   3023  C   THR A 199      12.356   3.847  24.903  1.00  7.94           C
ATOM   3024  O   THR A 199      11.506   3.319  25.599  1.00  7.66           O
ATOM   3025  CB  THR A 199      13.494   1.742  24.195  1.00  8.54           C
ATOM   3026  OG1 THR A 199      14.376   2.046  25.319  1.00  7.95           O
ATOM   3027  CG2 THR A 199      14.220   0.950  23.136  1.00  9.20           C
ATOM   3028  H   THR A 199      15.063   3.694  23.456  1.00  9.95           H
ATOM   3029  HA  THR A 199      12.201   2.987  22.940  1.00  8.89           H
ATOM   3030  HB  THR A 199      12.633   1.170  24.626  1.00 10.25           H
ATOM   3031  HG1 THR A 199      14.483   1.204  25.849  1.00  9.55           H
ATOM   3032 HG21 THR A 199      14.482  -0.059  23.472  1.00 11.05           H
ATOM   3033 HG22 THR A 199      13.601   0.833  22.242  1.00 11.05           H
ATOM   3034 HG23 THR A 199      15.150   1.429  22.790  1.00 11.05           H
ATOM   3035  N   THR A 200      12.802   5.137  25.153  1.00  8.50           N
ATOM   3036  CA  THR A 200      12.097   5.969  26.127  1.00  8.85           C
ATOM   3037  C   THR A 200      11.782   7.294  25.426  1.00  8.20           C
ATOM   3038  O   THR A 200      12.410   7.621  24.439  1.00  9.43           O
ATOM   3039  CB  THR A 200      13.021   6.266  27.349  1.00 10.47           C
ATOM   3040  OG1 THR A 200      14.166   7.001  26.910  1.00 10.29           O
ATOM   3041  CG2 THR A 200      13.399   4.971  28.052  1.00  9.45           C
ATOM   3042  H   THR A 200      13.347   5.667  24.457  1.00 10.21           H
ATOM   3043  HA  THR A 200      11.175   5.445  26.497  1.00 10.63           H
ATOM   3044  HB  THR A 200      12.537   6.981  28.052  1.00 12.57           H
ATOM   3045  HG1 THR A 200      14.697   6.465  26.278  1.00 12.36           H
ATOM   3046 HG21 THR A 200      14.080   5.157  28.893  1.00 11.35           H
ATOM   3047 HG22 THR A 200      12.491   4.496  28.453  1.00 11.35           H
ATOM   3048 HG23 THR A 200      13.869   4.249  27.381  1.00 11.35           H
ATOM   3049  N   PRO A 201      10.828   8.051  26.000  1.00  9.12           N
ATOM   3050  CA  PRO A 201      10.510   9.372  25.484  1.00 10.09           C
ATOM   3051  C   PRO A 201      11.784  10.224  25.377  1.00  8.90           C
ATOM   3052  O   PRO A 201      12.603  10.200  26.297  1.00 11.74           O
ATOM   3053  CB  PRO A 201       9.536   9.937  26.519  1.00  9.46           C
ATOM   3054  CG  PRO A 201       8.791   8.689  26.981  1.00 12.33           C
ATOM   3055  CD  PRO A 201       9.940   7.703  27.099  1.00  9.23           C
ATOM   3056  HA  PRO A 201       9.973   9.260  24.545  1.00 12.12           H
ATOM   3057  HB2 PRO A 201      10.099  10.346  27.359  1.00 11.36           H
ATOM   3058  HB3 PRO A 201       8.879  10.688  26.107  1.00 11.36           H
ATOM   3059  HG2 PRO A 201       8.302   8.824  27.942  1.00 14.81           H
ATOM   3060  HG3 PRO A 201       8.072   8.382  26.220  1.00 14.81           H
ATOM   3061  HD2 PRO A 201      10.456   7.838  28.045  1.00 11.09           H
ATOM   3062  HD3 PRO A 201       9.531   6.701  26.998  1.00 11.09           H
ATOM   3063  N   PRO A 202      11.975  10.948  24.261  1.00 11.30           N
ATOM   3064  CA  PRO A 202      10.958  11.219  23.244  1.00 11.60           C
ATOM   3065  C   PRO A 202      10.814  10.202  22.096  1.00 10.51           C
ATOM   3066  O   PRO A 202      10.087  10.474  21.146  1.00 12.70           O
ATOM   3067  CB  PRO A 202      11.341  12.590  22.656  1.00 13.61           C
ATOM   3068  CG  PRO A 202      12.388  13.144  23.605  1.00 14.67           C
ATOM   3069  CD  PRO A 202      13.082  11.878  24.089  1.00 13.08           C
ATOM   3070  HA  PRO A 202      10.004  11.385  23.741  1.00 13.93           H
ATOM   3071  HB2 PRO A 202      11.820  12.422  21.693  1.00 16.34           H
ATOM   3072  HB3 PRO A 202      10.498  13.263  22.514  1.00 16.34           H
ATOM   3073  HG2 PRO A 202      13.096  13.786  23.082  1.00 17.61           H
ATOM   3074  HG3 PRO A 202      11.908  13.674  24.428  1.00 17.61           H
ATOM   3075  HD2 PRO A 202      13.790  11.496  23.352  1.00 15.70           H
ATOM   3076  HD3 PRO A 202      13.588  12.101  25.030  1.00 15.70           H
ATOM   3077  N   CYS A 203      11.472   9.036  22.156  1.00 10.50           N
ATOM   3078  CA  CYS A 203      11.302   7.938  21.193  1.00 10.48           C
ATOM   3079  C   CYS A 203      11.794   8.308  19.784  1.00  9.38           C
ATOM   3080  O   CYS A 203      11.287   7.791  18.786  1.00 10.93           O
ATOM   3081  CB  CYS A 203       9.855   7.416  21.098  1.00 11.28           C
ATOM   3082  SG  CYS A 203       9.152   6.936  22.681  1.00 10.02           S
ATOM   3083  H   CYS A 203      12.050   8.846  22.964  1.00 12.61           H
ATOM   3084  HA  CYS A 203      11.903   7.110  21.550  1.00 12.58           H
ATOM   3085  HB2 CYS A 203       9.231   8.173  20.633  1.00 13.54           H
ATOM   3086  HB3 CYS A 203       9.875   6.540  20.462  1.00 13.54           H
ATOM   3087  N   ASN A 204      12.788   9.199  19.670  1.00 10.73           N
ATOM   3088  CA  ASN A 204      13.232   9.669  18.362  1.00 11.40           C
ATOM   3089  C   ASN A 204      13.720   8.499  17.501  1.00 11.02           C
ATOM   3090  O   ASN A 204      14.468   7.668  18.015  1.00  9.72           O
ATOM   3091  CB  ASN A 204      14.371  10.684  18.529  1.00 10.98           C
ATOM   3092  CG  ASN A 204      13.917  11.842  19.396  1.00 13.34           C
ATOM   3093  OD1 ASN A 204      13.962  11.760  20.618  1.00 16.81           O
ATOM   3094  ND2 ASN A 204      13.421  12.908  18.774  1.00 18.76           N
ATOM   3095  H   ASN A 204      13.187   9.622  20.496  1.00 12.88           H
ATOM   3096  HA  ASN A 204      12.395  10.184  17.892  1.00 13.69           H
ATOM   3097  HB2 ASN A 204      15.192  10.174  19.036  1.00 13.18           H
ATOM   3098  HB3 ASN A 204      14.694  11.039  17.551  1.00 13.18           H
ATOM   3099 HD21 ASN A 204      13.088  13.690  19.318  1.00 22.52           H
ATOM   3100 HD22 ASN A 204      13.391  12.938  17.765  1.00 22.52           H
ATOM   3101  N   PRO A 205      13.350   8.426  16.211  1.00  9.15           N
ATOM   3102  CA  PRO A 205      13.703   7.307  15.347  1.00 10.33           C
ATOM   3103  C   PRO A 205      15.092   7.485  14.721  1.00 11.96           C
ATOM   3104  O   PRO A 205      15.251   7.437  13.503  1.00 13.48           O
ATOM   3105  CB  PRO A 205      12.568   7.277  14.316  1.00 11.25           C
ATOM   3106  CG  PRO A 205      12.217   8.749  14.157  1.00 11.93           C
ATOM   3107  CD  PRO A 205      12.324   9.254  15.588  1.00 11.74           C
ATOM   3108  HA  PRO A 205      13.637   6.362  15.884  1.00 12.41           H
ATOM   3109  HB2 PRO A 205      12.810   6.797  13.372  1.00 13.51           H
ATOM   3110  HB3 PRO A 205      11.730   6.768  14.789  1.00 13.51           H
ATOM   3111  HG2 PRO A 205      12.921   9.241  13.485  1.00 14.33           H
ATOM   3112  HG3 PRO A 205      11.196   8.876  13.803  1.00 14.33           H
ATOM   3113  HD2 PRO A 205      12.599  10.309  15.574  1.00 14.10           H
ATOM   3114  HD3 PRO A 205      11.375   9.082  16.093  1.00 14.10           H
ATOM   3115  N   THR A 206      16.107   7.668  15.574  1.00  9.93           N
ATOM   3116  CA  THR A 206      17.452   8.135  15.211  1.00 10.66           C
ATOM   3117  C   THR A 206      18.543   7.162  15.675  1.00 11.80           C
ATOM   3118  O   THR A 206      19.719   7.521  15.639  1.00 11.10           O
ATOM   3119  CB  THR A 206      17.672   9.506  15.864  1.00 11.18           C
ATOM   3120  OG1 THR A 206      17.497   9.360  17.260  1.00 12.77           O
ATOM   3121  CG2 THR A 206      16.728  10.583  15.308  1.00 13.10           C
ATOM   3122  H   THR A 206      15.900   7.649  16.562  1.00 11.93           H
ATOM   3123  HA  THR A 206      17.541   8.245  14.131  1.00 12.80           H
ATOM   3124  HB  THR A 206      18.696   9.830  15.674  1.00 13.42           H
ATOM   3125  HG1 THR A 206      17.640  10.212  17.684  1.00 15.34           H
ATOM   3126 HG21 THR A 206      16.951  11.530  15.791  1.00 15.73           H
ATOM   3127 HG22 THR A 206      16.880  10.682  14.233  1.00 15.73           H
ATOM   3128 HG23 THR A 206      15.688  10.335  15.511  1.00 15.73           H
ATOM   3129  N   VAL A 207      18.176   5.949  16.108  1.00  9.66           N
ATOM   3130  CA  VAL A 207      19.114   4.982  16.668  1.00 10.24           C
ATOM   3131  C   VAL A 207      19.409   3.873  15.662  1.00  8.98           C
ATOM   3132  O   VAL A 207      18.509   3.155  15.226  1.00 10.40           O
ATOM   3133  CB  VAL A 207      18.574   4.411  18.000  1.00  9.82           C
ATOM   3134  CG1 VAL A 207      19.596   3.409  18.565  1.00  9.52           C
ATOM   3135  CG2 VAL A 207      18.314   5.492  19.060  1.00  9.82           C
ATOM   3136  H   VAL A 207      17.197   5.695  16.092  1.00 11.60           H
ATOM   3137  HA  VAL A 207      20.050   5.484  16.904  1.00 12.30           H
ATOM   3138  HB  VAL A 207      17.638   3.886  17.798  1.00 11.79           H
ATOM   3139 HG11 VAL A 207      19.281   3.077  19.555  1.00 11.43           H
ATOM   3140 HG12 VAL A 207      19.676   2.531  17.927  1.00 11.43           H
ATOM   3141 HG13 VAL A 207      20.574   3.881  18.633  1.00 11.43           H
ATOM   3142 HG21 VAL A 207      17.919   5.025  19.962  1.00 11.79           H
ATOM   3143 HG22 VAL A 207      19.242   6.000  19.315  1.00 11.79           H
ATOM   3144 HG23 VAL A 207      17.588   6.219  18.700  1.00 11.79           H
ATOM   3145  N   LEU A 208      20.694   3.671  15.378  1.00  8.26           N
ATOM   3146  CA  LEU A 208      21.200   2.464  14.758  1.00  9.62           C
ATOM   3147  C   LEU A 208      21.455   1.452  15.876  1.00  9.34           C
ATOM   3148  O   LEU A 208      22.348   1.633  16.696  1.00  8.87           O
ATOM   3149  CB  LEU A 208      22.464   2.759  13.941  1.00 11.64           C
ATOM   3150  CG  LEU A 208      22.873   1.548  13.090  1.00 13.90           C
ATOM   3151  CD1 LEU A 208      21.871   1.326  11.938  1.00 18.40           C
ATOM   3152  CD2 LEU A 208      24.280   1.786  12.540  1.00 23.65           C
ATOM   3153  H   LEU A 208      21.377   4.288  15.793  1.00  9.92           H
ATOM   3154  HA  LEU A 208      20.438   2.065  14.092  1.00 11.55           H
ATOM   3155  HB2 LEU A 208      22.288   3.615  13.289  1.00 13.97           H
ATOM   3156  HB3 LEU A 208      23.275   3.017  14.623  1.00 13.97           H
ATOM   3157  HG  LEU A 208      22.889   0.654  13.718  1.00 16.68           H
ATOM   3158 HD11 LEU A 208      22.280   0.625  11.212  1.00 22.09           H
ATOM   3159 HD12 LEU A 208      20.939   0.912  12.321  1.00 22.09           H
ATOM   3160 HD13 LEU A 208      21.667   2.270  11.430  1.00 22.09           H
ATOM   3161 HD21 LEU A 208      24.585   0.931  11.935  1.00 28.39           H
ATOM   3162 HD22 LEU A 208      24.297   2.689  11.927  1.00 28.39           H
ATOM   3163 HD23 LEU A 208      24.980   1.896  13.368  1.00 28.39           H
ATOM   3164  N   TRP A 209      20.631   0.405  15.932  1.00 10.15           N
ATOM   3165  CA  TRP A 209      20.733  -0.612  16.959  1.00  7.52           C
ATOM   3166  C   TRP A 209      21.647  -1.759  16.481  1.00  9.54           C
ATOM   3167  O   TRP A 209      21.561  -2.272  15.390  1.00 10.36           O
ATOM   3168  CB  TRP A 209      19.362  -1.251  17.291  1.00  8.43           C
ATOM   3169  CG  TRP A 209      18.552  -0.357  18.146  1.00  6.84           C
ATOM   3170  CD1 TRP A 209      17.565   0.528  17.744  1.00  7.55           C
ATOM   3171  CD2 TRP A 209      18.668  -0.252  19.581  1.00  7.29           C
ATOM   3172  NE1 TRP A 209      17.078   1.228  18.866  1.00  8.16           N
ATOM   3173  CE2 TRP A 209      17.737   0.753  20.008  1.00  6.48           C
ATOM   3174  CE3 TRP A 209      19.440  -0.907  20.559  1.00  7.18           C
ATOM   3175  CZ2 TRP A 209      17.610   1.163  21.353  1.00  8.25           C
ATOM   3176  CZ3 TRP A 209      19.264  -0.545  21.889  1.00  7.70           C
ATOM   3177  CH2 TRP A 209      18.385   0.495  22.282  1.00  8.56           C
ATOM   3178  H   TRP A 209      19.990   0.267  15.184  1.00 12.19           H
ATOM   3179  HA  TRP A 209      21.141  -0.170  17.912  1.00  9.04           H
ATOM   3180  HB2 TRP A 209      18.824  -1.501  16.351  1.00 10.12           H
ATOM   3181  HB3 TRP A 209      19.513  -2.234  17.787  1.00 10.12           H
ATOM   3182  HD1 TRP A 209      17.209   0.726  16.749  1.00  9.07           H
ATOM   3183  HE1 TRP A 209      16.308   1.867  18.873  1.00  9.80           H
ATOM   3184  HE3 TRP A 209      20.150  -1.686  20.284  1.00  8.63           H
ATOM   3185  HZ2 TRP A 209      16.966   1.986  21.634  1.00  9.91           H
ATOM   3186  HZ3 TRP A 209      19.857  -1.023  22.664  1.00  9.25           H
ATOM   3187  HH2 TRP A 209      18.341   0.763  23.335  1.00 10.28           H
ATOM   3188  N   THR A 210      22.497  -2.169  17.429  1.00  8.52           N
ATOM   3189  CA  THR A 210      23.308  -3.378  17.372  1.00  7.69           C
ATOM   3190  C   THR A 210      23.003  -4.165  18.633  1.00  7.63           C
ATOM   3191  O   THR A 210      23.349  -3.703  19.719  1.00  8.84           O
ATOM   3192  CB  THR A 210      24.802  -3.036  17.277  1.00  8.26           C
ATOM   3193  OG1 THR A 210      25.013  -2.250  16.127  1.00 10.73           O
ATOM   3194  CG2 THR A 210      25.654  -4.297  17.163  1.00  8.02           C
ATOM   3195  H   THR A 210      22.509  -1.674  18.310  1.00 10.23           H
ATOM   3196  HA  THR A 210      23.027  -3.943  16.489  1.00  9.24           H
ATOM   3197  HB  THR A 210      25.097  -2.470  18.160  1.00  9.92           H
ATOM   3198  HG1 THR A 210      24.650  -1.375  16.300  1.00 12.88           H
ATOM   3199 HG21 THR A 210      26.703  -4.024  17.055  1.00  9.63           H
ATOM   3200 HG22 THR A 210      25.543  -4.922  18.051  1.00  9.63           H
ATOM   3201 HG23 THR A 210      25.354  -4.857  16.278  1.00  9.63           H
ATOM   3202  N   VAL A 211      22.358  -5.328  18.502  1.00  7.57           N
ATOM   3203  CA  VAL A 211      22.043  -6.184  19.641  1.00  7.10           C
ATOM   3204  C   VAL A 211      22.964  -7.388  19.513  1.00  6.70           C
ATOM   3205  O   VAL A 211      22.901  -8.100  18.510  1.00  9.19           O
ATOM   3206  CB  VAL A 211      20.551  -6.585  19.642  1.00  7.10           C
ATOM   3207  CG1 VAL A 211      20.246  -7.457  20.867  1.00  9.01           C
ATOM   3208  CG2 VAL A 211      19.596  -5.386  19.589  1.00  6.89           C
ATOM   3209  H   VAL A 211      22.130  -5.669  17.578  1.00  9.09           H
ATOM   3210  HA  VAL A 211      22.266  -5.672  20.572  1.00  8.53           H
ATOM   3211  HB  VAL A 211      20.358  -7.188  18.763  1.00  8.53           H
ATOM   3212 HG11 VAL A 211      19.201  -7.774  20.839  1.00 10.82           H
ATOM   3213 HG12 VAL A 211      20.864  -8.354  20.867  1.00 10.82           H
ATOM   3214 HG13 VAL A 211      20.426  -6.899  21.786  1.00 10.82           H
ATOM   3215 HG21 VAL A 211      18.565  -5.744  19.577  1.00  8.28           H
ATOM   3216 HG22 VAL A 211      19.725  -4.739  20.454  1.00  8.28           H
ATOM   3217 HG23 VAL A 211      19.766  -4.811  18.679  1.00  8.28           H
ATOM   3218  N   PHE A 212      23.860  -7.625  20.471  1.00  7.12           N
ATOM   3219  CA  PHE A 212      24.756  -8.765  20.340  1.00  8.53           C
ATOM   3220  C   PHE A 212      23.967 -10.059  20.431  1.00  8.62           C
ATOM   3221  O   PHE A 212      22.987 -10.165  21.169  1.00  9.42           O
ATOM   3222  CB  PHE A 212      25.866  -8.684  21.375  1.00  8.01           C
ATOM   3223  CG  PHE A 212      26.771  -7.504  21.125  1.00  7.04           C
ATOM   3224  CD1 PHE A 212      26.764  -6.425  22.018  1.00  8.62           C
ATOM   3225  CD2 PHE A 212      27.590  -7.457  19.985  1.00  9.66           C
ATOM   3226  CE1 PHE A 212      27.568  -5.311  21.760  1.00  7.79           C
ATOM   3227  CE2 PHE A 212      28.375  -6.324  19.717  1.00 10.30           C
ATOM   3228  CZ  PHE A 212      28.358  -5.243  20.605  1.00 10.02           C
ATOM   3229  H   PHE A 212      23.902  -7.049  21.300  1.00  8.56           H
ATOM   3230  HA  PHE A 212      25.229  -8.729  19.357  1.00 10.24           H
ATOM   3231  HB2 PHE A 212      25.435  -8.612  22.370  1.00  9.63           H
ATOM   3232  HB3 PHE A 212      26.458  -9.592  21.317  1.00  9.63           H
ATOM   3233  HD1 PHE A 212      26.123  -6.445  22.882  1.00 10.35           H
ATOM   3234  HD2 PHE A 212      27.600  -8.291  19.296  1.00 11.59           H
ATOM   3235  HE1 PHE A 212      27.577  -4.492  22.464  1.00  9.36           H
ATOM   3236  HE2 PHE A 212      28.974  -6.279  18.821  1.00 12.36           H
ATOM   3237  HZ  PHE A 212      28.954  -4.366  20.406  1.00 12.04           H
ATOM   3238  N   ARG A 213      24.407 -11.057  19.656  1.00  8.57           N
ATOM   3239  CA  ARG A 213      23.756 -12.362  19.630  1.00  9.92           C
ATOM   3240  C   ARG A 213      23.778 -13.042  20.986  1.00  9.92           C
ATOM   3241  O   ARG A 213      22.766 -13.594  21.407  1.00 10.51           O
ATOM   3242  CB  ARG A 213      24.409 -13.247  18.571  1.00 11.65           C
ATOM   3243  CG  ARG A 213      23.730 -14.618  18.483  1.00 11.10           C
ATOM   3244  CD  ARG A 213      24.522 -15.488  17.521  1.00 13.72           C
ATOM   3245  NE  ARG A 213      23.838 -16.771  17.330  1.00 14.59           N
ATOM   3246  CZ  ARG A 213      24.228 -17.683  16.442  1.00 21.33           C
ATOM   3247  NH1 ARG A 213      25.445 -17.657  15.911  1.00 17.42           N
ATOM   3248  NH2 ARG A 213      23.375 -18.633  16.084  1.00 23.61           N1+
ATOM   3249  H   ARG A 213      25.232 -10.916  19.090  1.00 10.29           H
ATOM   3250  HA  ARG A 213      22.715 -12.215  19.347  1.00 11.91           H
ATOM   3251  HB2 ARG A 213      24.338 -12.747  17.604  1.00 13.99           H
ATOM   3252  HB3 ARG A 213      25.465 -13.383  18.814  1.00 13.99           H
ATOM   3253  HG2 ARG A 213      23.730 -15.117  19.451  1.00 13.33           H
ATOM   3254  HG3 ARG A 213      22.704 -14.502  18.133  1.00 13.33           H
ATOM   3255  HD2 ARG A 213      24.740 -15.000  16.573  1.00 16.47           H
ATOM   3256  HD3 ARG A 213      25.460 -15.696  18.034  1.00 16.47           H
ATOM   3257  HE  ARG A 213      22.889 -16.837  17.672  1.00 17.51           H
ATOM   3258 HH11 ARG A 213      26.100 -16.935  16.183  1.00 20.91           H
ATOM   3259 HH12 ARG A 213      25.711 -18.347  15.223  1.00 20.91           H
ATOM   3260 HH21 ARG A 213      22.449 -18.653  16.483  1.00 28.34           H
ATOM   3261 HH22 ARG A 213      23.653 -19.321  15.400  1.00 28.34           H
ATOM   3262  N   ASN A 214      24.935 -13.050  21.644  1.00 10.24           N
ATOM   3263  CA  ASN A 214      25.131 -13.883  22.810  1.00  9.63           C
ATOM   3264  C   ASN A 214      24.883 -13.058  24.065  1.00  9.72           C
ATOM   3265  O   ASN A 214      25.284 -11.893  24.116  1.00  9.49           O
ATOM   3266  CB  ASN A 214      26.546 -14.451  22.793  1.00 11.12           C
ATOM   3267  CG  ASN A 214      26.753 -15.293  21.540  1.00 14.08           C
ATOM   3268  OD1 ASN A 214      25.927 -16.141  21.221  1.00 18.93           O
ATOM   3269  ND2 ASN A 214      27.865 -15.092  20.849  1.00 17.00           N
ATOM   3270  H   ASN A 214      25.726 -12.543  21.275  1.00 12.30           H
ATOM   3271  HA  ASN A 214      24.443 -14.727  22.769  1.00 11.56           H
ATOM   3272  HB2 ASN A 214      27.286 -13.654  22.856  1.00 13.35           H
ATOM   3273  HB3 ASN A 214      26.629 -15.108  23.659  1.00 13.35           H
ATOM   3274 HD21 ASN A 214      28.032 -15.626  20.009  1.00 20.41           H
ATOM   3275 HD22 ASN A 214      28.520 -14.382  21.148  1.00 20.41           H
ATOM   3276  N   PRO A 215      24.276 -13.653  25.096  1.00  9.67           N
ATOM   3277  CA  PRO A 215      24.047 -12.942  26.335  1.00  8.54           C
ATOM   3278  C   PRO A 215      25.295 -13.014  27.217  1.00 10.29           C
ATOM   3279  O   PRO A 215      26.155 -13.882  27.038  1.00 12.06           O
ATOM   3280  CB  PRO A 215      22.904 -13.722  26.995  1.00 10.86           C
ATOM   3281  CG  PRO A 215      23.158 -15.167  26.536  1.00 11.45           C
ATOM   3282  CD  PRO A 215      23.647 -14.971  25.105  1.00 12.23           C
ATOM   3283  HA  PRO A 215      23.677 -11.935  26.156  1.00 10.26           H
ATOM   3284  HB2 PRO A 215      22.849 -13.625  28.080  1.00 13.04           H
ATOM   3285  HB3 PRO A 215      21.972 -13.371  26.545  1.00 13.04           H
ATOM   3286  HG2 PRO A 215      23.910 -15.642  27.168  1.00 13.75           H
ATOM   3287  HG3 PRO A 215      22.239 -15.753  26.524  1.00 13.75           H
ATOM   3288  HD2 PRO A 215      24.354 -15.766  24.865  1.00 14.69           H
ATOM   3289  HD3 PRO A 215      22.785 -14.965  24.435  1.00 14.69           H
ATOM   3290  N   VAL A 216      25.368 -12.128  28.202  1.00  8.78           N
ATOM   3291  CA  VAL A 216      26.250 -12.296  29.352  1.00  8.79           C
ATOM   3292  C   VAL A 216      25.459 -12.878  30.510  1.00  7.18           C
ATOM   3293  O   VAL A 216      24.231 -12.846  30.505  1.00  8.78           O
ATOM   3294  CB  VAL A 216      26.907 -10.973  29.782  1.00  8.97           C
ATOM   3295  CG1 VAL A 216      27.750 -10.391  28.644  1.00  9.27           C
ATOM   3296  CG2 VAL A 216      25.886  -9.933  30.269  1.00  9.97           C
ATOM   3297  H   VAL A 216      24.636 -11.435  28.285  1.00 10.54           H
ATOM   3298  HA  VAL A 216      27.056 -12.991  29.113  1.00 10.56           H
ATOM   3299  HB  VAL A 216      27.581 -11.186  30.614  1.00 10.78           H
ATOM   3300 HG11 VAL A 216      28.266  -9.498  28.994  1.00 11.13           H
ATOM   3301 HG12 VAL A 216      28.495 -11.125  28.349  1.00 11.13           H
ATOM   3302 HG13 VAL A 216      27.127 -10.127  27.794  1.00 11.13           H
ATOM   3303 HG21 VAL A 216      26.402  -9.017  30.527  1.00 11.97           H
ATOM   3304 HG22 VAL A 216      25.157  -9.721  29.490  1.00 11.97           H
ATOM   3305 HG23 VAL A 216      25.369 -10.292  31.158  1.00 11.97           H
ATOM   3306  N   GLN A 217      26.175 -13.403  31.500  1.00 10.21           N
ATOM   3307  CA  GLN A 217      25.592 -13.905  32.735  1.00 10.97           C
ATOM   3308  C   GLN A 217      25.943 -12.999  33.901  1.00  8.81           C
ATOM   3309  O   GLN A 217      27.084 -12.567  33.997  1.00  9.52           O
ATOM   3310  CB  GLN A 217      26.075 -15.329  33.042  1.00 11.25           C
ATOM   3311  CG  GLN A 217      25.507 -16.362  32.062  1.00 13.26           C
ATOM   3312  CD  GLN A 217      26.211 -17.713  32.196  1.00 22.33           C
ATOM   3313  OE1 GLN A 217      26.587 -18.128  33.286  1.00 18.57           O
ATOM   3314  NE2 GLN A 217      26.385 -18.434  31.093  1.00 27.89           N
ATOM   3315  H   GLN A 217      27.182 -13.379  31.435  1.00 12.26           H
ATOM   3316  HA  GLN A 217      24.525 -13.962  32.622  1.00 13.17           H
ATOM   3317  HB2 GLN A 217      27.166 -15.364  33.016  1.00 13.51           H
ATOM   3318  HB3 GLN A 217      25.748 -15.591  34.047  1.00 13.51           H
ATOM   3319  HG2 GLN A 217      24.466 -16.508  32.345  1.00 15.92           H
ATOM   3320  HG3 GLN A 217      25.555 -16.006  31.035  1.00 15.92           H
ATOM   3321 HE21 GLN A 217      26.068 -18.072  30.204  1.00 33.48           H
ATOM   3322 HE22 GLN A 217      26.854 -19.323  31.146  1.00 33.48           H
ATOM   3323  N   ILE A 218      24.994 -12.772  34.810  1.00  9.18           N
ATOM   3324  CA  ILE A 218      25.231 -12.220  36.147  1.00 10.06           C
ATOM   3325  C   ILE A 218      24.592 -13.175  37.163  1.00 10.44           C
ATOM   3326  O   ILE A 218      23.702 -13.932  36.799  1.00 11.02           O
ATOM   3327  CB  ILE A 218      24.701 -10.771  36.255  1.00  9.44           C
ATOM   3328  CG1 ILE A 218      23.155 -10.710  36.163  1.00  8.88           C
ATOM   3329  CG2 ILE A 218      25.417  -9.883  35.217  1.00  9.10           C
ATOM   3330  CD1 ILE A 218      22.565  -9.312  36.404  1.00  9.10           C
ATOM   3331  H   ILE A 218      24.072 -13.151  34.635  1.00 11.03           H
ATOM   3332  HA  ILE A 218      26.300 -12.203  36.357  1.00 12.08           H
ATOM   3333  HB  ILE A 218      24.977 -10.388  37.236  1.00 11.34           H
ATOM   3334 HG12 ILE A 218      22.833 -11.071  35.186  1.00 10.67           H
ATOM   3335 HG13 ILE A 218      22.723 -11.364  36.919  1.00 10.67           H
ATOM   3336 HG21 ILE A 218      25.149  -8.837  35.342  1.00 10.93           H
ATOM   3337 HG22 ILE A 218      26.494  -9.966  35.341  1.00 10.93           H
ATOM   3338 HG23 ILE A 218      25.155 -10.192  34.206  1.00 10.93           H
ATOM   3339 HD11 ILE A 218      21.479  -9.367  36.343  1.00 10.93           H
ATOM   3340 HD12 ILE A 218      22.844  -8.955  37.396  1.00 10.93           H
ATOM   3341 HD13 ILE A 218      22.919  -8.607  35.655  1.00 10.93           H
ATOM   3342  N   SER A 219      25.028 -13.173  38.426  1.00  9.29           N
ATOM   3343  CA  SER A 219      24.472 -14.095  39.405  1.00 11.36           C
ATOM   3344  C   SER A 219      23.049 -13.717  39.802  1.00 10.18           C
ATOM   3345  O   SER A 219      22.589 -12.596  39.591  1.00 10.32           O
ATOM   3346  CB  SER A 219      25.361 -14.194  40.637  1.00 10.06           C
ATOM   3347  OG  SER A 219      25.282 -13.016  41.387  1.00 11.92           O
ATOM   3348  H   SER A 219      25.730 -12.509  38.722  1.00 11.16           H
ATOM   3349  HA  SER A 219      24.441 -15.083  38.965  1.00 13.64           H
ATOM   3350  HB2 SER A 219      25.027 -15.029  41.253  1.00 12.08           H
ATOM   3351  HB3 SER A 219      26.391 -14.378  40.344  1.00 12.08           H
ATOM   3352  HG  SER A 219      25.784 -13.142  42.200  1.00 14.32           H
ATOM   3353  N   GLN A 220      22.372 -14.681  40.418  1.00 10.68           N
ATOM   3354  CA  GLN A 220      21.081 -14.504  41.053  1.00 11.97           C
ATOM   3355  C   GLN A 220      21.107 -13.279  41.954  1.00 11.92           C
ATOM   3356  O   GLN A 220      20.229 -12.432  41.871  1.00 12.18           O
ATOM   3357  CB  GLN A 220      20.730 -15.803  41.806  1.00 16.95           C
ATOM   3358  CG  GLN A 220      19.338 -15.764  42.447  1.00 28.48           C
ATOM   3359  CD  GLN A 220      18.931 -17.106  43.056  1.00 37.27           C
ATOM   3360  OE1 GLN A 220      17.934 -17.701  42.657  1.00 45.57           O
ATOM   3361  NE2 GLN A 220      19.698 -17.607  44.023  1.00 33.94           N
ATOM   3362  H   GLN A 220      22.806 -15.587  40.514  1.00 12.82           H
ATOM   3363  HA  GLN A 220      20.341 -14.344  40.274  1.00 14.37           H
ATOM   3364  HB2 GLN A 220      20.766 -16.644  41.111  1.00 20.34           H
ATOM   3365  HB3 GLN A 220      21.475 -15.982  42.582  1.00 20.34           H
ATOM   3366  HG2 GLN A 220      19.302 -14.992  43.217  1.00 34.19           H
ATOM   3367  HG3 GLN A 220      18.615 -15.524  41.672  1.00 34.19           H
ATOM   3368 HE21 GLN A 220      20.509 -17.099  44.336  1.00 40.73           H
ATOM   3369 HE22 GLN A 220      19.446 -18.495  44.429  1.00 40.73           H
ATOM   3370  N   GLU A 221      22.149 -13.138  42.773  1.00 11.01           N
ATOM   3371  CA  GLU A 221      22.249 -12.036  43.705  1.00 12.99           C
ATOM   3372  C   GLU A 221      22.460 -10.696  43.006  1.00 10.91           C
ATOM   3373  O   GLU A 221      21.883  -9.694  43.420  1.00 11.40           O
ATOM   3374  CB  GLU A 221      23.411 -12.335  44.663  1.00 15.40           C
ATOM   3375  CG  GLU A 221      23.638 -11.222  45.692  1.00 22.61           C
ATOM   3376  CD  GLU A 221      22.495 -11.091  46.693  1.00 17.32           C
ATOM   3377  OE1 GLU A 221      21.653 -12.014  46.739  1.00 19.94           O
ATOM   3378  OE2 GLU A 221      22.504 -10.068  47.410  1.00 27.95           O1-
ATOM   3379  H   GLU A 221      22.880 -13.831  42.772  1.00 13.22           H
ATOM   3380  HA  GLU A 221      21.319 -11.990  44.267  1.00 15.60           H
ATOM   3381  HB2 GLU A 221      23.238 -13.286  45.169  1.00 18.48           H
ATOM   3382  HB3 GLU A 221      24.320 -12.427  44.073  1.00 18.48           H
ATOM   3383  HG2 GLU A 221      24.537 -11.458  46.262  1.00 27.14           H
ATOM   3384  HG3 GLU A 221      23.865 -10.260  45.235  1.00 27.14           H
ATOM   3385  N   GLN A 222      23.295 -10.664  41.963  1.00 10.54           N
ATOM   3386  CA  GLN A 222      23.489  -9.447  41.185  1.00  9.83           C
ATOM   3387  C   GLN A 222      22.171  -8.968  40.557  1.00  8.81           C
ATOM   3388  O   GLN A 222      21.855  -7.778  40.605  1.00  9.22           O
ATOM   3389  CB  GLN A 222      24.558  -9.668  40.121  1.00  9.15           C
ATOM   3390  CG  GLN A 222      25.963  -9.804  40.723  1.00  9.22           C
ATOM   3391  CD  GLN A 222      26.985  -9.989  39.611  1.00  9.17           C
ATOM   3392  OE1 GLN A 222      26.985 -10.986  38.898  1.00 10.46           O
ATOM   3393  NE2 GLN A 222      27.876  -9.024  39.454  1.00 10.27           N
ATOM   3394  H   GLN A 222      23.720 -11.518  41.630  1.00 12.66           H
ATOM   3395  HA  GLN A 222      23.843  -8.665  41.859  1.00 11.81           H
ATOM   3396  HB2 GLN A 222      24.311 -10.564  39.551  1.00 10.98           H
ATOM   3397  HB3 GLN A 222      24.554  -8.821  39.436  1.00 10.98           H
ATOM   3398  HG2 GLN A 222      26.194  -8.921  41.318  1.00 11.08           H
ATOM   3399  HG3 GLN A 222      25.973 -10.682  41.355  1.00 11.08           H
ATOM   3400 HE21 GLN A 222      27.878  -8.237  40.090  1.00 12.33           H
ATOM   3401 HE22 GLN A 222      28.589  -9.109  38.744  1.00 12.33           H
ATOM   3402  N   LEU A 223      21.406  -9.899  39.975  1.00  9.81           N
ATOM   3403  CA  LEU A 223      20.133  -9.590  39.355  1.00  9.10           C
ATOM   3404  C   LEU A 223      19.138  -9.108  40.401  1.00 10.84           C
ATOM   3405  O   LEU A 223      18.462  -8.107  40.191  1.00  9.63           O
ATOM   3406  CB  LEU A 223      19.641 -10.814  38.583  1.00 11.14           C
ATOM   3407  CG  LEU A 223      18.289 -10.594  37.891  1.00 14.33           C
ATOM   3408  CD1 LEU A 223      18.371  -9.506  36.813  1.00 13.22           C
ATOM   3409  CD2 LEU A 223      17.819 -11.917  37.282  1.00 12.93           C
ATOM   3410  H   LEU A 223      21.726 -10.858  39.945  1.00 11.78           H
ATOM   3411  HA  LEU A 223      20.304  -8.780  38.647  1.00 10.93           H
ATOM   3412  HB2 LEU A 223      20.389 -11.091  37.839  1.00 13.37           H
ATOM   3413  HB3 LEU A 223      19.546 -11.644  39.285  1.00 13.37           H
ATOM   3414  HG  LEU A 223      17.562 -10.304  38.644  1.00 17.20           H
ATOM   3415 HD11 LEU A 223      17.403  -9.418  36.318  1.00 15.88           H
ATOM   3416 HD12 LEU A 223      18.600  -8.539  37.260  1.00 15.88           H
ATOM   3417 HD13 LEU A 223      19.128  -9.754  36.067  1.00 15.88           H
ATOM   3418 HD21 LEU A 223      16.906 -11.752  36.713  1.00 15.52           H
ATOM   3419 HD22 LEU A 223      18.584 -12.341  36.631  1.00 15.52           H
ATOM   3420 HD23 LEU A 223      17.590 -12.608  38.087  1.00 15.52           H
ATOM   3421  N   LEU A 224      19.054  -9.795  41.546  1.00 10.25           N
ATOM   3422  CA  LEU A 224      18.159  -9.371  42.609  1.00  9.98           C
ATOM   3423  C   LEU A 224      18.536  -7.975  43.119  1.00  9.41           C
ATOM   3424  O   LEU A 224      17.646  -7.159  43.350  1.00 10.25           O
ATOM   3425  CB  LEU A 224      18.154 -10.398  43.750  1.00 10.93           C
ATOM   3426  CG  LEU A 224      17.088 -10.082  44.816  1.00 13.92           C
ATOM   3427  CD1 LEU A 224      15.666 -10.247  44.246  1.00 12.37           C
ATOM   3428  CD2 LEU A 224      17.296 -11.020  46.009  1.00 15.88           C
ATOM   3429  H   LEU A 224      19.637 -10.607  41.693  1.00 12.31           H
ATOM   3430  HA  LEU A 224      17.161  -9.326  42.180  1.00 11.99           H
ATOM   3431  HB2 LEU A 224      17.969 -11.393  43.344  1.00 13.13           H
ATOM   3432  HB3 LEU A 224      19.140 -10.396  44.216  1.00 13.13           H
ATOM   3433  HG  LEU A 224      17.207  -9.057  45.166  1.00 16.71           H
ATOM   3434 HD11 LEU A 224      14.929 -10.104  45.038  1.00 14.86           H
ATOM   3435 HD12 LEU A 224      15.477  -9.500  43.477  1.00 14.86           H
ATOM   3436 HD13 LEU A 224      15.542 -11.242  43.817  1.00 14.86           H
ATOM   3437 HD21 LEU A 224      16.554 -10.808  46.780  1.00 19.06           H
ATOM   3438 HD22 LEU A 224      17.197 -12.059  45.691  1.00 19.06           H
ATOM   3439 HD23 LEU A 224      18.291 -10.864  46.429  1.00 19.06           H
ATOM   3440  N   ALA A 225      19.832  -7.663  43.280  1.00 10.02           N
ATOM   3441  CA  ALA A 225      20.284  -6.344  43.694  1.00  9.21           C
ATOM   3442  C   ALA A 225      19.817  -5.275  42.698  1.00  9.10           C
ATOM   3443  O   ALA A 225      19.281  -4.245  43.104  1.00  9.69           O
ATOM   3444  CB  ALA A 225      21.809  -6.334  43.841  1.00 10.03           C
ATOM   3445  H   ALA A 225      20.536  -8.361  43.085  1.00 12.04           H
ATOM   3446  HA  ALA A 225      19.843  -6.124  44.669  1.00 11.06           H
ATOM   3447  HB1 ALA A 225      22.124  -5.351  44.186  1.00 12.05           H
ATOM   3448  HB2 ALA A 225      22.114  -7.082  44.572  1.00 12.05           H
ATOM   3449  HB3 ALA A 225      22.285  -6.544  42.885  1.00 12.05           H
ATOM   3450  N   LEU A 226      19.978  -5.535  41.399  1.00  9.36           N
ATOM   3451  CA  LEU A 226      19.534  -4.598  40.378  1.00  7.72           C
ATOM   3452  C   LEU A 226      18.017  -4.347  40.472  1.00  9.96           C
ATOM   3453  O   LEU A 226      17.568  -3.217  40.295  1.00 10.17           O
ATOM   3454  CB  LEU A 226      19.924  -5.137  38.997  1.00  9.53           C
ATOM   3455  CG  LEU A 226      19.582  -4.182  37.828  1.00  8.90           C
ATOM   3456  CD1 LEU A 226      20.304  -2.832  37.949  1.00  9.55           C
ATOM   3457  CD2 LEU A 226      19.951  -4.859  36.505  1.00  8.88           C
ATOM   3458  H   LEU A 226      20.392  -6.411  41.106  1.00 11.24           H
ATOM   3459  HA  LEU A 226      20.057  -3.660  40.552  1.00  9.27           H
ATOM   3460  HB2 LEU A 226      20.995  -5.349  38.986  1.00 11.45           H
ATOM   3461  HB3 LEU A 226      19.401  -6.080  38.831  1.00 11.45           H
ATOM   3462  HG  LEU A 226      18.508  -4.004  37.826  1.00 10.69           H
ATOM   3463 HD11 LEU A 226      20.128  -2.244  37.048  1.00 11.47           H
ATOM   3464 HD12 LEU A 226      19.922  -2.268  38.799  1.00 11.47           H
ATOM   3465 HD13 LEU A 226      21.377  -2.991  38.060  1.00 11.47           H
ATOM   3466 HD21 LEU A 226      19.679  -4.208  35.674  1.00 10.67           H
ATOM   3467 HD22 LEU A 226      21.021  -5.062  36.469  1.00 10.67           H
ATOM   3468 HD23 LEU A 226      19.410  -5.799  36.399  1.00 10.67           H
ATOM   3469  N   GLU A 227      17.239  -5.400  40.740  1.00 10.30           N
ATOM   3470  CA  GLU A 227      15.781  -5.361  40.792  1.00  7.43           C
ATOM   3471  C   GLU A 227      15.215  -4.793  42.093  1.00 10.94           C
ATOM   3472  O   GLU A 227      14.004  -4.569  42.154  1.00 12.73           O
ATOM   3473  CB  GLU A 227      15.239  -6.780  40.633  1.00  9.02           C
ATOM   3474  CG  GLU A 227      15.454  -7.430  39.256  1.00  9.79           C
ATOM   3475  CD  GLU A 227      15.230  -8.945  39.294  1.00 10.52           C
ATOM   3476  OE1 GLU A 227      15.214  -9.521  40.409  1.00 10.92           O
ATOM   3477  OE2 GLU A 227      15.096  -9.530  38.198  1.00 11.12           O1-
ATOM   3478  H   GLU A 227      17.671  -6.310  40.835  1.00 12.37           H
ATOM   3479  HA  GLU A 227      15.422  -4.758  39.959  1.00  8.93           H
ATOM   3480  HB2 GLU A 227      15.710  -7.388  41.405  1.00 10.84           H
ATOM   3481  HB3 GLU A 227      14.167  -6.775  40.818  1.00 10.84           H
ATOM   3482  HG2 GLU A 227      14.797  -6.992  38.503  1.00 11.75           H
ATOM   3483  HG3 GLU A 227      16.460  -7.241  38.881  1.00 11.75           H
ATOM   3484  N   THR A 228      16.036  -4.615  43.139  1.00 10.27           N
ATOM   3485  CA  THR A 228      15.565  -4.222  44.471  1.00 10.32           C
ATOM   3486  C   THR A 228      16.220  -2.949  45.009  1.00 11.02           C
ATOM   3487  O   THR A 228      15.655  -2.340  45.917  1.00 12.52           O
ATOM   3488  CB  THR A 228      15.765  -5.358  45.482  1.00 11.67           C
ATOM   3489  OG1 THR A 228      17.140  -5.665  45.599  1.00 12.65           O
ATOM   3490  CG2 THR A 228      14.947  -6.607  45.150  1.00 12.59           C
ATOM   3491  H   THR A 228      17.009  -4.870  43.044  1.00 12.34           H
ATOM   3492  HA  THR A 228      14.501  -4.018  44.429  1.00 12.39           H
ATOM   3493  HB  THR A 228      15.425  -5.009  46.458  1.00 14.02           H
ATOM   3494  HG1 THR A 228      17.399  -6.154  44.810  1.00 15.19           H
ATOM   3495 HG21 THR A 228      15.140  -7.378  45.897  1.00 15.12           H
ATOM   3496 HG22 THR A 228      13.884  -6.364  45.152  1.00 15.12           H
ATOM   3497 HG23 THR A 228      15.220  -7.007  44.175  1.00 15.12           H
ATOM   3498  N   ALA A 229      17.415  -2.565  44.550  1.00 11.57           N
ATOM   3499  CA  ALA A 229      18.176  -1.486  45.167  1.00 11.33           C
ATOM   3500  C   ALA A 229      17.608  -0.098  44.884  1.00 12.76           C
ATOM   3501  O   ALA A 229      17.930   0.832  45.622  1.00 13.71           O
ATOM   3502  CB  ALA A 229      19.634  -1.543  44.708  1.00 12.31           C
ATOM   3503  H   ALA A 229      17.857  -3.097  43.814  1.00 13.89           H
ATOM   3504  HA  ALA A 229      18.178  -1.644  46.247  1.00 13.60           H
ATOM   3505  HB1 ALA A 229      20.207  -0.759  45.206  1.00 14.79           H
ATOM   3506  HB2 ALA A 229      20.070  -2.508  44.964  1.00 14.79           H
ATOM   3507  HB3 ALA A 229      19.686  -1.395  43.628  1.00 14.79           H
ATOM   3508  N   LEU A 230      16.875   0.088  43.781  1.00 10.28           N
ATOM   3509  CA  LEU A 230      16.595   1.407  43.232  1.00 10.95           C
ATOM   3510  C   LEU A 230      15.117   1.752  43.329  1.00 11.24           C
ATOM   3511  O   LEU A 230      14.237   0.916  43.144  1.00 12.52           O
ATOM   3512  CB  LEU A 230      17.080   1.496  41.772  1.00 11.02           C
ATOM   3513  CG  LEU A 230      18.543   1.053  41.561  1.00 13.70           C
ATOM   3514  CD1 LEU A 230      18.872   1.142  40.069  1.00 13.87           C
ATOM   3515  CD2 LEU A 230      19.536   1.889  42.369  1.00 12.87           C
ATOM   3516  H   LEU A 230      16.618  -0.715  43.222  1.00 12.35           H
ATOM   3517  HA  LEU A 230      17.147   2.159  43.793  1.00 13.15           H
ATOM   3518  HB2 LEU A 230      16.441   0.873  41.150  1.00 13.24           H
ATOM   3519  HB3 LEU A 230      16.968   2.527  41.435  1.00 13.24           H
ATOM   3520  HG  LEU A 230      18.646   0.008  41.857  1.00 16.45           H
ATOM   3521 HD11 LEU A 230      19.912   0.869  39.900  1.00 16.65           H
ATOM   3522 HD12 LEU A 230      18.244   0.438  39.530  1.00 16.65           H
ATOM   3523 HD13 LEU A 230      18.691   2.152  39.700  1.00 16.65           H
ATOM   3524 HD21 LEU A 230      20.552   1.565  42.149  1.00 15.46           H
ATOM   3525 HD22 LEU A 230      19.428   2.936  42.097  1.00 15.46           H
ATOM   3526 HD23 LEU A 230      19.365   1.758  43.435  1.00 15.46           H
ATOM   3527  N   TYR A 231      14.874   3.032  43.578  1.00 12.08           N
ATOM   3528  CA  TYR A 231      13.573   3.667  43.668  1.00 13.39           C
ATOM   3529  C   TYR A 231      13.546   4.809  42.654  1.00 13.37           C
ATOM   3530  O   TYR A 231      14.556   5.479  42.431  1.00 14.73           O
ATOM   3531  CB  TYR A 231      13.360   4.161  45.111  1.00 14.49           C
ATOM   3532  CG  TYR A 231      13.258   3.038  46.128  1.00 15.86           C
ATOM   3533  CD1 TYR A 231      14.413   2.449  46.679  1.00 14.48           C
ATOM   3534  CD2 TYR A 231      11.988   2.559  46.510  1.00 14.62           C
ATOM   3535  CE1 TYR A 231      14.304   1.361  47.562  1.00 16.74           C
ATOM   3536  CE2 TYR A 231      11.871   1.470  47.395  1.00 15.63           C
ATOM   3537  CZ  TYR A 231      13.031   0.866  47.925  1.00 19.69           C
ATOM   3538  OH  TYR A 231      12.921  -0.149  48.831  1.00 21.11           O
ATOM   3539  H   TYR A 231      15.667   3.640  43.711  1.00 14.50           H
ATOM   3540  HA  TYR A 231      12.781   2.956  43.431  1.00 16.08           H
ATOM   3541  HB2 TYR A 231      14.183   4.821  45.384  1.00 17.39           H
ATOM   3542  HB3 TYR A 231      12.439   4.743  45.144  1.00 17.39           H
ATOM   3543  HD1 TYR A 231      15.392   2.818  46.407  1.00 17.39           H
ATOM   3544  HD2 TYR A 231      11.097   3.009  46.102  1.00 17.55           H
ATOM   3545  HE1 TYR A 231      15.195   0.906  47.965  1.00 20.10           H
ATOM   3546  HE2 TYR A 231      10.897   1.089  47.664  1.00 18.76           H
ATOM   3547  HH  TYR A 231      13.772  -0.475  49.127  1.00 25.34           H
ATOM   3548  N   CYS A 232      12.388   5.042  42.024  1.00 16.66           N
ATOM   3549  CA  CYS A 232      12.206   6.140  41.079  1.00 17.59           C
ATOM   3550  C   CYS A 232      11.841   7.464  41.785  1.00 16.60           C
ATOM   3551  O   CYS A 232      11.662   8.474  41.109  1.00 24.63           O
ATOM   3552  CB  CYS A 232      11.220   5.743  39.979  1.00 24.36           C
ATOM   3553  SG  CYS A 232       9.538   5.533  40.603  1.00 32.53           S
ATOM   3554  H   CYS A 232      11.592   4.453  42.233  1.00 20.00           H
ATOM   3555  HA  CYS A 232      13.154   6.314  40.574  1.00 21.12           H
ATOM   3556  HB2 CYS A 232      11.192   6.539  39.241  1.00 29.25           H
ATOM   3557  HB3 CYS A 232      11.559   4.827  39.492  1.00 29.25           H
ATOM   3558  HG  CYS A 232       8.811   5.225  39.699  1.00 39.04           H
ATOM   3559  N   THR A 233      11.746   7.456  43.119  1.00 19.21           N
ATOM   3560  CA  THR A 233      11.370   8.588  43.976  1.00 26.64           C
ATOM   3561  C   THR A 233      12.584   9.080  44.775  1.00 24.01           C
ATOM   3562  O   THR A 233      13.538   8.337  45.003  1.00 22.35           O
ATOM   3563  CB  THR A 233      10.238   8.124  44.921  1.00 26.05           C
ATOM   3564  OG1 THR A 233      10.519   6.877  45.526  1.00 24.64           O
ATOM   3565  CG2 THR A 233       8.920   8.004  44.153  1.00 27.15           C
ATOM   3566  H   THR A 233      11.898   6.578  43.595  1.00 23.06           H
ATOM   3567  HA  THR A 233      10.993   9.411  43.367  1.00 31.97           H
ATOM   3568  HB  THR A 233      10.113   8.864  45.711  1.00 31.27           H
ATOM   3569  HG1 THR A 233      11.203   7.000  46.193  1.00 29.57           H
ATOM   3570 HG21 THR A 233       8.136   7.663  44.832  1.00 32.59           H
ATOM   3571 HG22 THR A 233       8.644   8.974  43.739  1.00 32.59           H
ATOM   3572 HG23 THR A 233       9.022   7.283  43.343  1.00 32.59           H
ATOM   3573  N   HIS A 234      12.538  10.350  45.208  1.00 24.80           N
ATOM   3574  CA  HIS A 234      13.533  10.946  46.102  1.00 24.22           C
ATOM   3575  C   HIS A 234      13.531  10.282  47.486  1.00 26.42           C
ATOM   3576  O   HIS A 234      12.521   9.719  47.901  1.00 30.08           O
ATOM   3577  CB  HIS A 234      13.273  12.458  46.213  1.00 31.92           C
ATOM   3578  CG  HIS A 234      13.433  13.202  44.907  1.00 27.98           C
ATOM   3579  ND1 HIS A 234      14.604  13.370  44.206  1.00 32.60           N
ATOM   3580  CD2 HIS A 234      12.455  13.855  44.203  1.00 34.34           C
ATOM   3581  CE1 HIS A 234      14.339  14.119  43.125  1.00 26.59           C
ATOM   3582  NE2 HIS A 234      13.030  14.411  43.055  1.00 30.49           N
ATOM   3583  H   HIS A 234      11.722  10.905  44.996  1.00 29.77           H
ATOM   3584  HA  HIS A 234      14.523  10.816  45.663  1.00 29.08           H
ATOM   3585  HB2 HIS A 234      13.982  12.882  46.926  1.00 38.31           H
ATOM   3586  HB3 HIS A 234      12.268  12.622  46.606  1.00 38.31           H
ATOM   3587  HD1 HIS A 234      15.511  13.011  44.473  1.00 39.13           H
ATOM   3588  HD2 HIS A 234      11.421  13.948  44.499  1.00 41.22           H
ATOM   3589  HE1 HIS A 234      15.077  14.439  42.405  1.00 31.92           H
ATOM   3590  N   MET A 235      14.671  10.314  48.189  1.00 24.88           N
ATOM   3591  CA  MET A 235      14.861   9.622  49.466  1.00 24.81           C
ATOM   3592  C   MET A 235      13.855  10.098  50.523  1.00 31.38           C
ATOM   3593  O   MET A 235      13.387   9.302  51.333  1.00 30.26           O
ATOM   3594  CB  MET A 235      16.314   9.814  49.937  1.00 31.77           C
ATOM   3595  CG  MET A 235      16.594   9.067  51.247  1.00 26.39           C
ATOM   3596  SD  MET A 235      18.277   9.264  51.885  1.00 37.95           S
ATOM   3597  CE  MET A 235      19.115   7.806  51.234  1.00 33.62           C
ATOM   3598  H   MET A 235      15.471  10.792  47.799  1.00 29.86           H
ATOM   3599  HA  MET A 235      14.695   8.557  49.305  1.00 29.79           H
ATOM   3600  HB2 MET A 235      16.996   9.447  49.170  1.00 38.13           H
ATOM   3601  HB3 MET A 235      16.505  10.877  50.087  1.00 38.13           H
ATOM   3602  HG2 MET A 235      15.911   9.421  52.018  1.00 31.68           H
ATOM   3603  HG3 MET A 235      16.399   8.006  51.091  1.00 31.68           H
ATOM   3604  HE1 MET A 235      20.139   7.791  51.603  1.00 40.35           H
ATOM   3605  HE2 MET A 235      18.604   6.904  51.572  1.00 40.35           H
ATOM   3606  HE3 MET A 235      19.122   7.847  50.150  1.00 40.35           H
ATOM   3607  N   ASP A 236      13.543  11.395  50.497  1.00 32.46           N
ATOM   3608  CA  ASP A 236      12.657  12.088  51.428  1.00 39.48           C
ATOM   3609  C   ASP A 236      11.155  11.907  51.114  1.00 39.16           C
ATOM   3610  O   ASP A 236      10.325  12.585  51.720  1.00 39.23           O
ATOM   3611  CB  ASP A 236      13.078  13.568  51.522  1.00 35.32           C
ATOM   3612  CG  ASP A 236      13.107  14.255  50.152  1.00 42.74           C
ATOM   3613  OD1 ASP A 236      14.050  13.978  49.373  1.00 53.19           O
ATOM   3614  OD2 ASP A 236      12.189  15.062  49.899  1.00 47.87           O1-
ATOM   3615  H   ASP A 236      13.966  11.973  49.783  1.00 38.96           H
ATOM   3616  HA  ASP A 236      12.825  11.663  52.419  1.00 47.39           H
ATOM   3617  HB2 ASP A 236      12.407  14.096  52.201  1.00 42.39           H
ATOM   3618  HB3 ASP A 236      14.093  13.567  51.922  1.00 42.39           H
ATOM   3619  N   ASP A 237      10.789  11.001  50.191  1.00 39.74           N
ATOM   3620  CA  ASP A 237       9.401  10.761  49.811  1.00 38.69           C
ATOM   3621  C   ASP A 237       8.792   9.743  50.807  1.00 37.74           C
ATOM   3622  O   ASP A 237       9.315   8.633  50.937  1.00 37.89           O
ATOM   3623  CB  ASP A 237       9.368  10.269  48.351  1.00 41.41           C
ATOM   3624  CG  ASP A 237       7.967  10.264  47.730  1.00 40.30           C
ATOM   3625  OD1 ASP A 237       6.984  10.030  48.467  1.00 39.20           O
ATOM   3626  OD2 ASP A 237       7.894  10.513  46.505  1.00 36.86           O1-
ATOM   3627  H   ASP A 237      11.495  10.416  49.767  1.00 47.70           H
ATOM   3628  HA  ASP A 237       8.870  11.710  49.822  1.00 46.43           H
ATOM   3629  HB2 ASP A 237      10.044  10.848  47.721  1.00 49.70           H
ATOM   3630  HB3 ASP A 237       9.729   9.240  48.333  1.00 49.70           H
ATOM   3631  N   PRO A 238       7.666  10.073  51.483  1.00 43.57           N
ATOM   3632  CA  PRO A 238       6.982   9.170  52.417  1.00 39.26           C
ATOM   3633  C   PRO A 238       6.345   7.922  51.778  1.00 35.53           C
ATOM   3634  O   PRO A 238       5.988   6.986  52.494  1.00 36.21           O
ATOM   3635  CB  PRO A 238       5.862  10.033  53.031  1.00 42.72           C
ATOM   3636  CG  PRO A 238       6.363  11.467  52.885  1.00 43.99           C
ATOM   3637  CD  PRO A 238       7.063  11.400  51.532  1.00 41.87           C
ATOM   3638  HA  PRO A 238       7.662   8.911  53.230  1.00 47.12           H
ATOM   3639  HB2 PRO A 238       4.982   9.934  52.392  1.00 51.27           H
ATOM   3640  HB3 PRO A 238       5.599   9.775  54.057  1.00 51.27           H
ATOM   3641  HG2 PRO A 238       5.540  12.181  52.832  1.00 52.80           H
ATOM   3642  HG3 PRO A 238       7.045  11.722  53.698  1.00 52.80           H
ATOM   3643  HD2 PRO A 238       6.342  11.511  50.721  1.00 50.25           H
ATOM   3644  HD3 PRO A 238       7.808  12.197  51.521  1.00 50.25           H
ATOM   3645  N   SER A 239       6.181   7.923  50.448  1.00 37.41           N
ATOM   3646  CA  SER A 239       5.563   6.864  49.653  1.00 35.74           C
ATOM   3647  C   SER A 239       6.563   6.441  48.563  1.00 31.80           C
ATOM   3648  O   SER A 239       6.400   6.826  47.400  1.00 32.31           O
ATOM   3649  CB  SER A 239       4.236   7.363  49.059  1.00 42.16           C
ATOM   3650  OG  SER A 239       3.327   7.722  50.083  1.00 47.40           O
ATOM   3651  H   SER A 239       6.515   8.728  49.932  1.00 44.90           H
ATOM   3652  HA  SER A 239       5.347   5.998  50.276  1.00 42.89           H
ATOM   3653  HB2 SER A 239       4.420   8.232  48.426  1.00 50.60           H
ATOM   3654  HB3 SER A 239       3.793   6.570  48.455  1.00 50.60           H
ATOM   3655  HG  SER A 239       2.509   8.016  49.677  1.00 56.89           H
ATOM   3656  N   PRO A 240       7.614   5.674  48.918  1.00 33.34           N
ATOM   3657  CA  PRO A 240       8.614   5.247  47.947  1.00 27.07           C
ATOM   3658  C   PRO A 240       7.983   4.363  46.868  1.00 29.36           C
ATOM   3659  O   PRO A 240       7.003   3.657  47.123  1.00 32.60           O
ATOM   3660  CB  PRO A 240       9.621   4.429  48.772  1.00 28.00           C
ATOM   3661  CG  PRO A 240       8.817   3.918  49.963  1.00 36.36           C
ATOM   3662  CD  PRO A 240       7.891   5.102  50.231  1.00 34.70           C
ATOM   3663  HA  PRO A 240       9.154   6.098  47.537  1.00 32.49           H
ATOM   3664  HB2 PRO A 240      10.126   3.633  48.230  1.00 33.60           H
ATOM   3665  HB3 PRO A 240      10.360   5.130  49.160  1.00 33.60           H
ATOM   3666  HG2 PRO A 240       8.274   3.009  49.696  1.00 43.64           H
ATOM   3667  HG3 PRO A 240       9.455   3.749  50.832  1.00 43.64           H
ATOM   3668  HD2 PRO A 240       6.993   4.714  50.713  1.00 41.64           H
ATOM   3669  HD3 PRO A 240       8.402   5.839  50.851  1.00 41.64           H
ATOM   3670  N   ARG A 240A      8.566   4.405  45.661  1.00 24.48           N
ATOM   3671  CA  ARG A 240A      8.140   3.613  44.510  1.00 21.34           C
ATOM   3672  C   ARG A 240A      9.360   2.941  43.911  1.00 20.89           C
ATOM   3673  O   ARG A 240A     10.298   3.626  43.504  1.00 19.08           O
ATOM   3674  CB  ARG A 240A      7.472   4.485  43.446  1.00 23.03           C
ATOM   3675  CG  ARG A 240A      6.136   5.080  43.908  1.00 33.17           C
ATOM   3676  CD  ARG A 240A      5.608   5.997  42.800  1.00 36.11           C
ATOM   3677  NE  ARG A 240A      4.274   6.513  43.138  1.00 45.42           N
ATOM   3678  CZ  ARG A 240A      3.508   7.280  42.352  1.00 43.52           C
ATOM   3679  NH1 ARG A 240A      3.918   7.682  41.148  1.00 42.73           N
ATOM   3680  NH2 ARG A 240A      2.304   7.653  42.782  1.00 44.15           N1+
ATOM   3681  H   ARG A 240A      9.353   5.028  45.527  1.00 29.39           H
ATOM   3682  HA  ARG A 240A      7.438   2.839  44.822  1.00 25.61           H
ATOM   3683  HB2 ARG A 240A      8.151   5.283  43.157  1.00 27.65           H
ATOM   3684  HB3 ARG A 240A      7.277   3.868  42.568  1.00 27.65           H
ATOM   3685  HG2 ARG A 240A      5.422   4.280  44.107  1.00 39.81           H
ATOM   3686  HG3 ARG A 240A      6.279   5.670  44.815  1.00 39.81           H
ATOM   3687  HD2 ARG A 240A      6.296   6.836  42.681  1.00 43.34           H
ATOM   3688  HD3 ARG A 240A      5.559   5.443  41.859  1.00 43.34           H
ATOM   3689  HE  ARG A 240A      3.911   6.240  44.041  1.00 54.51           H
ATOM   3690 HH11 ARG A 240A      4.829   7.402  40.815  1.00 51.28           H
ATOM   3691 HH12 ARG A 240A      3.322   8.258  40.577  1.00 51.28           H
ATOM   3692 HH21 ARG A 240A      1.984   7.354  43.692  1.00 52.99           H
ATOM   3693 HH22 ARG A 240A      1.717   8.230  42.203  1.00 52.99           H
ATOM   3694  N   GLU A 240B      9.317   1.615  43.859  1.00 17.84           N
ATOM   3695  CA  GLU A 240B     10.409   0.776  43.375  1.00 16.23           C
ATOM   3696  C   GLU A 240B     10.627   1.001  41.872  1.00 16.09           C
ATOM   3697  O   GLU A 240B      9.675   1.095  41.092  1.00 17.00           O
ATOM   3698  CB  GLU A 240B     10.090  -0.698  43.668  1.00 17.28           C
ATOM   3699  CG  GLU A 240B      9.947  -1.011  45.172  1.00 18.10           C
ATOM   3700  CD  GLU A 240B      9.539  -2.460  45.480  1.00 29.00           C
ATOM   3701  OE1 GLU A 240B      8.999  -3.140  44.577  1.00 26.40           O
ATOM   3702  OE2 GLU A 240B      9.760  -2.867  46.641  1.00 29.51           O1-
ATOM   3703  H   GLU A 240B      8.497   1.139  44.209  1.00 21.41           H
ATOM   3704  HA  GLU A 240B     11.321   1.035  43.915  1.00 19.48           H
ATOM   3705  HB2 GLU A 240B      9.165  -0.963  43.154  1.00 20.74           H
ATOM   3706  HB3 GLU A 240B     10.894  -1.311  43.264  1.00 20.74           H
ATOM   3707  HG2 GLU A 240B     10.853  -0.761  45.721  1.00 21.72           H
ATOM   3708  HG3 GLU A 240B      9.178  -0.372  45.605  1.00 21.72           H
ATOM   3709  N   MET A 241      11.902   1.068  41.467  1.00 11.34           N
ATOM   3710  CA  MET A 241      12.304   1.104  40.070  1.00 10.09           C
ATOM   3711  C   MET A 241      12.429  -0.341  39.594  1.00 11.50           C
ATOM   3712  O   MET A 241      13.457  -0.992  39.761  1.00 10.81           O
ATOM   3713  CB  MET A 241      13.592   1.902  39.902  1.00 12.23           C
ATOM   3714  CG  MET A 241      13.959   2.049  38.424  1.00 11.16           C
ATOM   3715  SD  MET A 241      15.568   2.820  38.166  1.00 11.98           S
ATOM   3716  CE  MET A 241      15.306   4.465  38.851  1.00 16.25           C
ATOM   3717  H   MET A 241      12.634   0.939  42.152  1.00 13.62           H
ATOM   3718  HA  MET A 241      11.528   1.607  39.491  1.00 12.12           H
ATOM   3719  HB2 MET A 241      13.459   2.894  40.334  1.00 14.68           H
ATOM   3720  HB3 MET A 241      14.403   1.396  40.420  1.00 14.68           H
ATOM   3721  HG2 MET A 241      13.985   1.065  37.953  1.00 13.40           H
ATOM   3722  HG3 MET A 241      13.194   2.641  37.918  1.00 13.40           H
ATOM   3723  HE1 MET A 241      16.148   5.097  38.571  1.00 19.50           H
ATOM   3724  HE2 MET A 241      14.383   4.880  38.450  1.00 19.50           H
ATOM   3725  HE3 MET A 241      15.243   4.403  39.938  1.00 19.50           H
ATOM   3726  N   ILE A 242      11.337  -0.832  39.022  1.00 10.51           N
ATOM   3727  CA  ILE A 242      11.179  -2.176  38.490  1.00  8.65           C
ATOM   3728  C   ILE A 242      10.441  -2.088  37.154  1.00  8.52           C
ATOM   3729  O   ILE A 242       9.755  -1.094  36.894  1.00 10.00           O
ATOM   3730  CB  ILE A 242      10.390  -3.062  39.471  1.00 11.56           C
ATOM   3731  CG1 ILE A 242       9.017  -2.462  39.843  1.00 13.50           C
ATOM   3732  CG2 ILE A 242      11.252  -3.401  40.698  1.00 10.24           C
ATOM   3733  CD1 ILE A 242       8.138  -3.388  40.691  1.00 14.54           C
ATOM   3734  H   ILE A 242      10.522  -0.238  38.973  1.00 12.62           H
ATOM   3735  HA  ILE A 242      12.155  -2.630  38.313  1.00 10.38           H
ATOM   3736  HB  ILE A 242      10.193  -3.995  38.957  1.00 13.88           H
ATOM   3737 HG12 ILE A 242       9.163  -1.533  40.395  1.00 16.21           H
ATOM   3738 HG13 ILE A 242       8.461  -2.230  38.935  1.00 16.21           H
ATOM   3739 HG21 ILE A 242      10.757  -4.146  41.319  1.00 12.29           H
ATOM   3740 HG22 ILE A 242      12.198  -3.825  40.359  1.00 12.29           H
ATOM   3741 HG23 ILE A 242      11.454  -2.509  41.290  1.00 12.29           H
ATOM   3742 HD11 ILE A 242       7.142  -2.956  40.776  1.00 17.46           H
ATOM   3743 HD12 ILE A 242       8.064  -4.367  40.217  1.00 17.46           H
ATOM   3744 HD13 ILE A 242       8.557  -3.498  41.691  1.00 17.46           H
ATOM   3745  N   ASN A 243      10.578  -3.123  36.322  1.00  8.96           N
ATOM   3746  CA  ASN A 243       9.842  -3.261  35.077  1.00  8.00           C
ATOM   3747  C   ASN A 243      10.043  -2.039  34.185  1.00  8.72           C
ATOM   3748  O   ASN A 243       9.119  -1.557  33.536  1.00  9.54           O
ATOM   3749  CB  ASN A 243       8.361  -3.543  35.385  1.00  9.75           C
ATOM   3750  CG  ASN A 243       8.180  -4.726  36.324  1.00 11.99           C
ATOM   3751  OD1 ASN A 243       8.872  -5.729  36.205  1.00 11.65           O
ATOM   3752  ND2 ASN A 243       7.193  -4.645  37.214  1.00 15.91           N
ATOM   3753  H   ASN A 243      11.171  -3.895  36.594  1.00 10.76           H
ATOM   3754  HA  ASN A 243      10.244  -4.118  34.543  1.00  9.61           H
ATOM   3755  HB2 ASN A 243       7.866  -2.657  35.784  1.00 11.71           H
ATOM   3756  HB3 ASN A 243       7.897  -3.818  34.436  1.00 11.71           H
ATOM   3757 HD21 ASN A 243       7.000  -5.434  37.816  1.00 19.11           H
ATOM   3758 HD22 ASN A 243       6.632  -3.811  37.276  1.00 19.11           H
ATOM   3759  N   ASN A 244      11.277  -1.535  34.131  1.00  7.89           N
ATOM   3760  CA  ASN A 244      11.604  -0.324  33.402  1.00  7.69           C
ATOM   3761  C   ASN A 244      12.057  -0.673  31.983  1.00  8.18           C
ATOM   3762  O   ASN A 244      13.125  -0.267  31.546  1.00  8.94           O
ATOM   3763  CB  ASN A 244      12.618   0.528  34.185  1.00  8.04           C
ATOM   3764  CG  ASN A 244      13.968  -0.165  34.352  1.00  8.74           C
ATOM   3765  OD1 ASN A 244      14.063  -1.379  34.333  1.00  9.15           O
ATOM   3766  ND2 ASN A 244      15.015   0.608  34.595  1.00 10.44           N
ATOM   3767  H   ASN A 244      12.028  -2.019  34.602  1.00  9.48           H
ATOM   3768  HA  ASN A 244      10.701   0.278  33.317  1.00  9.24           H
ATOM   3769  HB2 ASN A 244      12.758   1.490  33.700  1.00  9.65           H
ATOM   3770  HB3 ASN A 244      12.209   0.693  35.181  1.00  9.65           H
ATOM   3771 HD21 ASN A 244      15.910   0.172  34.771  1.00 12.54           H
ATOM   3772 HD22 ASN A 244      14.905   1.609  34.622  1.00 12.54           H
ATOM   3773  N   PHE A 245      11.222  -1.410  31.248  1.00  7.02           N
ATOM   3774  CA  PHE A 245      11.432  -1.792  29.858  1.00  6.64           C
ATOM   3775  C   PHE A 245      10.161  -1.473  29.082  1.00  7.41           C
ATOM   3776  O   PHE A 245       9.062  -1.504  29.636  1.00  8.82           O
ATOM   3777  CB  PHE A 245      11.772  -3.287  29.733  1.00  7.78           C
ATOM   3778  CG  PHE A 245      10.733  -4.272  30.242  1.00  7.21           C
ATOM   3779  CD1 PHE A 245       9.802  -4.864  29.372  1.00  9.59           C
ATOM   3780  CD2 PHE A 245      10.716  -4.617  31.598  1.00  8.29           C
ATOM   3781  CE1 PHE A 245       8.838  -5.759  29.868  1.00  9.08           C
ATOM   3782  CE2 PHE A 245       9.764  -5.521  32.096  1.00 10.04           C
ATOM   3783  CZ  PHE A 245       8.815  -6.078  31.235  1.00 10.35           C
ATOM   3784  H   PHE A 245      10.354  -1.704  31.674  1.00  8.44           H
ATOM   3785  HA  PHE A 245      12.256  -1.220  29.441  1.00  7.98           H
ATOM   3786  HB2 PHE A 245      11.950  -3.507  28.681  1.00  9.35           H
ATOM   3787  HB3 PHE A 245      12.702  -3.459  30.272  1.00  9.35           H
ATOM   3788  HD1 PHE A 245       9.827  -4.638  28.317  1.00 11.52           H
ATOM   3789  HD2 PHE A 245      11.444  -4.186  32.268  1.00  9.95           H
ATOM   3790  HE1 PHE A 245       8.130  -6.224  29.199  1.00 10.91           H
ATOM   3791  HE2 PHE A 245       9.764  -5.794  33.141  1.00 12.06           H
ATOM   3792  HZ  PHE A 245       8.083  -6.775  31.619  1.00 12.43           H
ATOM   3793  N   ARG A 246      10.313  -1.154  27.795  1.00  7.01           N
ATOM   3794  CA  ARG A 246       9.184  -0.909  26.904  1.00  7.13           C
ATOM   3795  C   ARG A 246       8.774  -2.236  26.284  1.00  7.71           C
ATOM   3796  O   ARG A 246       9.642  -3.045  25.961  1.00  9.29           O
ATOM   3797  CB  ARG A 246       9.607   0.123  25.851  1.00  7.70           C
ATOM   3798  CG  ARG A 246       8.396   0.671  25.091  1.00  6.80           C
ATOM   3799  CD  ARG A 246       8.880   1.464  23.884  1.00  7.57           C
ATOM   3800  NE  ARG A 246       7.796   2.259  23.312  1.00  7.85           N
ATOM   3801  CZ  ARG A 246       7.924   3.044  22.244  1.00  8.85           C
ATOM   3802  NH1 ARG A 246       9.059   3.101  21.567  1.00  9.65           N
ATOM   3803  NH2 ARG A 246       6.900   3.785  21.851  1.00  8.71           N1+
ATOM   3804  H   ARG A 246      11.240  -1.180  27.390  1.00  8.42           H
ATOM   3805  HA  ARG A 246       8.354  -0.487  27.472  1.00  8.57           H
ATOM   3806  HB2 ARG A 246      10.072   0.964  26.365  1.00  9.25           H
ATOM   3807  HB3 ARG A 246      10.339  -0.313  25.171  1.00  9.25           H
ATOM   3808  HG2 ARG A 246       7.777  -0.143  24.721  1.00  8.17           H
ATOM   3809  HG3 ARG A 246       7.796   1.299  25.753  1.00  8.17           H
ATOM   3810  HD2 ARG A 246       9.722   2.104  24.150  1.00  9.09           H
ATOM   3811  HD3 ARG A 246       9.205   0.744  23.134  1.00  9.09           H
ATOM   3812  HE  ARG A 246       6.915   2.261  23.807  1.00  9.43           H
ATOM   3813 HH11 ARG A 246       9.839   2.523  21.849  1.00 11.59           H
ATOM   3814 HH12 ARG A 246       9.133   3.701  20.761  1.00 11.59           H
ATOM   3815 HH21 ARG A 246       6.032   3.735  22.363  1.00 10.46           H
ATOM   3816 HH22 ARG A 246       6.982   4.368  21.034  1.00 10.46           H
ATOM   3817  N   GLN A 247       7.472  -2.455  26.098  1.00  7.05           N
ATOM   3818  CA  GLN A 247       6.992  -3.585  25.308  1.00  6.38           C
ATOM   3819  C   GLN A 247       7.554  -3.530  23.884  1.00  8.98           C
ATOM   3820  O   GLN A 247       7.813  -2.453  23.335  1.00  7.80           O
ATOM   3821  CB  GLN A 247       5.456  -3.583  25.221  1.00  7.39           C
ATOM   3822  CG  GLN A 247       4.720  -3.810  26.541  1.00  8.18           C
ATOM   3823  CD  GLN A 247       5.108  -5.135  27.177  1.00  8.54           C
ATOM   3824  OE1 GLN A 247       6.077  -5.224  27.928  1.00  9.40           O
ATOM   3825  NE2 GLN A 247       4.358  -6.183  26.875  1.00 10.16           N
ATOM   3826  H   GLN A 247       6.809  -1.743  26.362  1.00  8.47           H
ATOM   3827  HA  GLN A 247       7.322  -4.510  25.778  1.00  7.66           H
ATOM   3828  HB2 GLN A 247       5.126  -2.631  24.806  1.00  8.88           H
ATOM   3829  HB3 GLN A 247       5.147  -4.363  24.529  1.00  8.88           H
ATOM   3830  HG2 GLN A 247       5.006  -3.010  27.216  1.00  9.82           H
ATOM   3831  HG3 GLN A 247       3.644  -3.785  26.366  1.00  9.82           H
ATOM   3832 HE21 GLN A 247       3.579  -6.085  26.240  1.00 12.20           H
ATOM   3833 HE22 GLN A 247       4.589  -7.090  27.260  1.00 12.20           H
ATOM   3834  N   VAL A 248       7.727  -4.697  23.265  1.00  7.72           N
ATOM   3835  CA  VAL A 248       8.121  -4.750  21.856  1.00  6.64           C
ATOM   3836  C   VAL A 248       7.038  -4.141  20.967  1.00  6.95           C
ATOM   3837  O   VAL A 248       5.845  -4.174  21.287  1.00  7.54           O
ATOM   3838  CB  VAL A 248       8.480  -6.181  21.401  1.00  6.96           C
ATOM   3839  CG1 VAL A 248       9.717  -6.701  22.143  1.00  7.42           C
ATOM   3840  CG2 VAL A 248       7.325  -7.176  21.550  1.00  9.89           C
ATOM   3841  H   VAL A 248       7.522  -5.562  23.744  1.00  9.27           H
ATOM   3842  HA  VAL A 248       9.021  -4.155  21.732  1.00  7.97           H
ATOM   3843  HB  VAL A 248       8.734  -6.139  20.344  1.00  8.36           H
ATOM   3844 HG11 VAL A 248       9.998  -7.674  21.742  1.00  8.91           H
ATOM   3845 HG12 VAL A 248      10.554  -6.019  22.000  1.00  8.91           H
ATOM   3846 HG13 VAL A 248       9.516  -6.812  23.207  1.00  8.91           H
ATOM   3847 HG21 VAL A 248       7.620  -8.132  21.116  1.00 11.87           H
ATOM   3848 HG22 VAL A 248       7.074  -7.334  22.597  1.00 11.87           H
ATOM   3849 HG23 VAL A 248       6.443  -6.821  21.023  1.00 11.87           H
ATOM   3850  N   GLN A 249       7.495  -3.540  19.864  1.00  7.16           N
ATOM   3851  CA  GLN A 249       6.707  -2.764  18.910  1.00  7.67           C
ATOM   3852  C   GLN A 249       6.419  -3.625  17.686  1.00  9.81           C
ATOM   3853  O   GLN A 249       7.206  -4.519  17.363  1.00  9.79           O
ATOM   3854  CB  GLN A 249       7.510  -1.519  18.504  1.00  9.37           C
ATOM   3855  CG  GLN A 249       7.971  -0.674  19.699  1.00  7.79           C
ATOM   3856  CD  GLN A 249       6.817  -0.024  20.441  1.00  7.99           C
ATOM   3857  OE1 GLN A 249       6.113   0.814  19.899  1.00  9.97           O
ATOM   3858  NE2 GLN A 249       6.618  -0.385  21.690  1.00  7.22           N
ATOM   3859  H   GLN A 249       8.486  -3.599  19.676  1.00  8.60           H
ATOM   3860  HA  GLN A 249       5.761  -2.442  19.352  1.00  9.21           H
ATOM   3861  HB2 GLN A 249       8.389  -1.824  17.939  1.00 11.25           H
ATOM   3862  HB3 GLN A 249       6.898  -0.902  17.849  1.00 11.25           H
ATOM   3863  HG2 GLN A 249       8.580  -1.252  20.392  1.00  9.35           H
ATOM   3864  HG3 GLN A 249       8.584   0.115  19.278  1.00  9.35           H
ATOM   3865 HE21 GLN A 249       7.217  -1.080  22.117  1.00  8.67           H
ATOM   3866 HE22 GLN A 249       5.845   0.001  22.214  1.00  8.67           H
ATOM   3867  N   LYS A 250       5.354  -3.304  16.943  1.00  8.61           N
ATOM   3868  CA  LYS A 250       5.125  -3.906  15.631  1.00  8.73           C
ATOM   3869  C   LYS A 250       6.359  -3.716  14.747  1.00  9.46           C
ATOM   3870  O   LYS A 250       6.989  -2.659  14.784  1.00 11.76           O
ATOM   3871  CB  LYS A 250       3.919  -3.263  14.927  1.00 10.83           C
ATOM   3872  CG  LYS A 250       2.541  -3.627  15.489  1.00 13.21           C
ATOM   3873  CD  LYS A 250       2.051  -5.015  15.051  1.00 14.32           C
ATOM   3874  CE  LYS A 250       0.580  -5.246  15.392  1.00 10.70           C
ATOM   3875  NZ  LYS A 250       0.341  -5.154  16.839  1.00  9.54           N1+
ATOM   3876  H   LYS A 250       4.749  -2.551  17.235  1.00 10.35           H
ATOM   3877  HA  LYS A 250       4.936  -4.975  15.745  1.00 10.48           H
ATOM   3878  HB2 LYS A 250       4.025  -2.179  14.935  1.00 13.00           H
ATOM   3879  HB3 LYS A 250       3.937  -3.579  13.884  1.00 13.00           H
ATOM   3880  HG2 LYS A 250       2.573  -3.563  16.576  1.00 15.86           H
ATOM   3881  HG3 LYS A 250       1.821  -2.894  15.125  1.00 15.86           H
ATOM   3882  HD2 LYS A 250       2.179  -5.135  13.975  1.00 17.20           H
ATOM   3883  HD3 LYS A 250       2.644  -5.780  15.552  1.00 17.20           H
ATOM   3884  HE2 LYS A 250      -0.011  -4.479  14.889  1.00 12.85           H
ATOM   3885  HE3 LYS A 250       0.255  -6.223  15.031  1.00 12.85           H
ATOM   3886  HZ1 LYS A 250      -0.577  -5.513  17.050  1.00 11.45           H
ATOM   3887  HZ2 LYS A 250       1.030  -5.710  17.327  1.00 11.45           H
ATOM   3888  HZ3 LYS A 250       0.393  -4.190  17.142  1.00 11.45           H
ATOM   3889  N   PHE A 251       6.682  -4.731  13.949  1.00 10.32           N
ATOM   3890  CA  PHE A 251       7.809  -4.708  13.024  1.00 10.33           C
ATOM   3891  C   PHE A 251       7.353  -5.420  11.752  1.00  9.46           C
ATOM   3892  O   PHE A 251       7.431  -6.636  11.647  1.00 11.16           O
ATOM   3893  CB  PHE A 251       9.045  -5.339  13.676  1.00  9.67           C
ATOM   3894  CG  PHE A 251      10.291  -5.207  12.832  1.00  9.30           C
ATOM   3895  CD1 PHE A 251      11.005  -3.997  12.819  1.00 10.35           C
ATOM   3896  CD2 PHE A 251      10.774  -6.317  12.116  1.00  9.75           C
ATOM   3897  CE1 PHE A 251      12.228  -3.915  12.125  1.00  9.91           C
ATOM   3898  CE2 PHE A 251      11.963  -6.215  11.372  1.00  9.87           C
ATOM   3899  CZ  PHE A 251      12.694  -5.018  11.390  1.00  9.33           C
ATOM   3900  H   PHE A 251       6.116  -5.567  13.974  1.00 12.39           H
ATOM   3901  HA  PHE A 251       8.040  -3.673  12.772  1.00 12.41           H
ATOM   3902  HB2 PHE A 251       9.230  -4.832  14.623  1.00 11.62           H
ATOM   3903  HB3 PHE A 251       8.852  -6.387  13.899  1.00 11.62           H
ATOM   3904  HD1 PHE A 251      10.645  -3.148  13.377  1.00 12.43           H
ATOM   3905  HD2 PHE A 251      10.241  -7.256  12.144  1.00 11.71           H
ATOM   3906  HE1 PHE A 251      12.819  -3.016  12.177  1.00 11.90           H
ATOM   3907  HE2 PHE A 251      12.337  -7.068  10.828  1.00 11.86           H
ATOM   3908  HZ  PHE A 251      13.632  -4.948  10.861  1.00 11.20           H
ATOM   3909  N   ASP A 252       6.833  -4.632  10.810  1.00 11.12           N
ATOM   3910  CA  ASP A 252       6.207  -5.104   9.577  1.00 10.48           C
ATOM   3911  C   ASP A 252       6.870  -4.536   8.323  1.00 10.85           C
ATOM   3912  O   ASP A 252       7.309  -3.387   8.305  1.00 12.06           O
ATOM   3913  CB  ASP A 252       4.716  -4.751   9.602  1.00 12.04           C
ATOM   3914  CG  ASP A 252       4.020  -5.432  10.771  1.00 16.08           C
ATOM   3915  OD1 ASP A 252       4.062  -6.676  10.790  1.00 17.04           O
ATOM   3916  OD2 ASP A 252       3.436  -4.715  11.611  1.00 17.43           O1-
ATOM   3917  H   ASP A 252       6.797  -3.643  10.987  1.00 13.36           H
ATOM   3918  HA  ASP A 252       6.283  -6.189   9.519  1.00 12.58           H
ATOM   3919  HB2 ASP A 252       4.584  -3.670   9.644  1.00 14.46           H
ATOM   3920  HB3 ASP A 252       4.294  -5.152   8.684  1.00 14.46           H
ATOM   3921  N   GLU A 253       6.903  -5.357   7.268  1.00 13.27           N
ATOM   3922  CA  GLU A 253       7.434  -5.031   5.946  1.00 12.66           C
ATOM   3923  C   GLU A 253       8.958  -4.826   5.992  1.00 11.90           C
ATOM   3924  O   GLU A 253       9.530  -4.267   5.057  1.00 12.21           O
ATOM   3925  CB  GLU A 253       6.744  -3.797   5.315  1.00 13.38           C
ATOM   3926  CG  GLU A 253       5.204  -3.748   5.393  1.00 20.11           C
ATOM   3927  CD  GLU A 253       4.579  -4.644   4.335  1.00 32.96           C
ATOM   3928  OE1 GLU A 253       4.663  -5.880   4.511  1.00 41.23           O
ATOM   3929  OE2 GLU A 253       4.030  -4.069   3.366  1.00 40.67           O1-
ATOM   3930  H   GLU A 253       6.547  -6.297   7.382  1.00 15.93           H
ATOM   3931  HA  GLU A 253       7.245  -5.886   5.296  1.00 15.20           H
ATOM   3932  HB2 GLU A 253       7.140  -2.887   5.763  1.00 16.06           H
ATOM   3933  HB3 GLU A 253       7.018  -3.771   4.259  1.00 16.06           H
ATOM   3934  HG2 GLU A 253       4.878  -4.075   6.380  1.00 24.14           H
ATOM   3935  HG3 GLU A 253       4.886  -2.716   5.224  1.00 24.14           H
ATOM   3936  N   ARG A 254       9.624  -5.246   7.080  1.00  9.41           N
ATOM   3937  CA  ARG A 254      11.026  -4.951   7.362  1.00 11.01           C
ATOM   3938  C   ARG A 254      11.793  -6.205   7.761  1.00 10.47           C
ATOM   3939  O   ARG A 254      11.226  -7.229   8.126  1.00 11.44           O
ATOM   3940  CB  ARG A 254      11.085  -3.901   8.483  1.00 11.26           C
ATOM   3941  CG  ARG A 254      10.548  -2.541   8.015  1.00 11.01           C
ATOM   3942  CD  ARG A 254      10.549  -1.529   9.154  1.00 12.78           C
ATOM   3943  NE  ARG A 254      11.942  -1.176   9.460  1.00 12.60           N
ATOM   3944  CZ  ARG A 254      12.415  -0.806  10.644  1.00 11.97           C
ATOM   3945  NH1 ARG A 254      11.606  -0.581  11.666  1.00 11.18           N
ATOM   3946  NH2 ARG A 254      13.724  -0.677  10.795  1.00 10.19           N1+
ATOM   3947  H   ARG A 254       9.106  -5.737   7.798  1.00 11.30           H
ATOM   3948  HA  ARG A 254      11.514  -4.544   6.475  1.00 13.22           H
ATOM   3949  HB2 ARG A 254      10.514  -4.246   9.347  1.00 13.52           H
ATOM   3950  HB3 ARG A 254      12.124  -3.774   8.784  1.00 13.52           H
ATOM   3951  HG2 ARG A 254      11.169  -2.165   7.200  1.00 13.22           H
ATOM   3952  HG3 ARG A 254       9.536  -2.634   7.634  1.00 13.22           H
ATOM   3953  HD2 ARG A 254      10.004  -0.637   8.842  1.00 15.34           H
ATOM   3954  HD3 ARG A 254      10.055  -1.966  10.023  1.00 15.34           H
ATOM   3955  HE  ARG A 254      12.606  -1.319   8.715  1.00 15.13           H
ATOM   3956 HH11 ARG A 254      10.609  -0.691  11.555  1.00 13.43           H
ATOM   3957 HH12 ARG A 254      11.982  -0.315  12.564  1.00 13.43           H
ATOM   3958 HH21 ARG A 254      14.345  -0.869  10.026  1.00 12.23           H
ATOM   3959 HH22 ARG A 254      14.090  -0.399  11.695  1.00 12.23           H
ATOM   3960  N   LEU A 255      13.121  -6.110   7.664  1.00 10.68           N
ATOM   3961  CA  LEU A 255      14.036  -7.159   8.098  1.00  9.29           C
ATOM   3962  C   LEU A 255      15.036  -6.594   9.097  1.00  8.55           C
ATOM   3963  O   LEU A 255      15.480  -5.463   8.965  1.00 10.08           O
ATOM   3964  CB  LEU A 255      14.790  -7.779   6.909  1.00  8.90           C
ATOM   3965  CG  LEU A 255      13.919  -8.643   5.981  1.00  9.82           C
ATOM   3966  CD1 LEU A 255      14.764  -9.062   4.768  1.00 14.27           C
ATOM   3967  CD2 LEU A 255      13.350  -9.892   6.671  1.00 10.88           C
ATOM   3968  H   LEU A 255      13.527  -5.239   7.359  1.00 12.82           H
ATOM   3969  HA  LEU A 255      13.486  -7.951   8.604  1.00 11.16           H
ATOM   3970  HB2 LEU A 255      15.222  -6.965   6.326  1.00 10.69           H
ATOM   3971  HB3 LEU A 255      15.614  -8.390   7.287  1.00 10.69           H
ATOM   3972  HG  LEU A 255      13.086  -8.033   5.629  1.00 11.80           H
ATOM   3973 HD11 LEU A 255      14.165  -9.682   4.100  1.00 17.14           H
ATOM   3974 HD12 LEU A 255      15.077  -8.175   4.221  1.00 17.14           H
ATOM   3975 HD13 LEU A 255      15.643  -9.622   5.084  1.00 17.14           H
ATOM   3976 HD21 LEU A 255      12.794 -10.492   5.950  1.00 13.07           H
ATOM   3977 HD22 LEU A 255      14.148 -10.500   7.098  1.00 13.07           H
ATOM   3978 HD23 LEU A 255      12.658  -9.597   7.457  1.00 13.07           H
ATOM   3979  N   VAL A 256      15.414  -7.424  10.063  1.00  9.59           N
ATOM   3980  CA  VAL A 256      16.618  -7.256  10.864  1.00  9.51           C
ATOM   3981  C   VAL A 256      17.709  -8.097  10.212  1.00  9.47           C
ATOM   3982  O   VAL A 256      17.510  -9.279   9.935  1.00 10.07           O
ATOM   3983  CB  VAL A 256      16.356  -7.735  12.301  1.00  8.29           C
ATOM   3984  CG1 VAL A 256      17.651  -7.688  13.131  1.00  9.30           C
ATOM   3985  CG2 VAL A 256      15.259  -6.923  12.996  1.00  9.57           C
ATOM   3986  H   VAL A 256      14.979  -8.334  10.102  1.00 11.52           H
ATOM   3987  HA  VAL A 256      16.917  -6.208  10.889  1.00 11.42           H
ATOM   3988  HB  VAL A 256      15.994  -8.752  12.247  1.00  9.95           H
ATOM   3989 HG11 VAL A 256      17.433  -8.005  14.146  1.00 11.16           H
ATOM   3990 HG12 VAL A 256      18.398  -8.365  12.723  1.00 11.16           H
ATOM   3991 HG13 VAL A 256      18.043  -6.674  13.153  1.00 11.16           H
ATOM   3992 HG21 VAL A 256      15.098  -7.326  13.994  1.00 11.49           H
ATOM   3993 HG22 VAL A 256      15.533  -5.874  13.060  1.00 11.49           H
ATOM   3994 HG23 VAL A 256      14.324  -7.022  12.452  1.00 11.49           H
ATOM   3995  N   TYR A 257      18.884  -7.496  10.021  1.00 10.75           N
ATOM   3996  CA  TYR A 257      19.997  -8.215   9.435  1.00  9.78           C
ATOM   3997  C   TYR A 257      20.934  -8.712  10.513  1.00 10.71           C
ATOM   3998  O   TYR A 257      21.122  -8.058  11.538  1.00 11.26           O
ATOM   3999  CB  TYR A 257      20.692  -7.371   8.372  1.00 10.25           C
ATOM   4000  CG  TYR A 257      19.793  -7.140   7.172  1.00 12.33           C
ATOM   4001  CD1 TYR A 257      18.987  -5.997   7.115  1.00 12.53           C
ATOM   4002  CD2 TYR A 257      19.704  -8.120   6.167  1.00 12.22           C
ATOM   4003  CE1 TYR A 257      18.087  -5.813   6.056  1.00 14.86           C
ATOM   4004  CE2 TYR A 257      18.787  -7.963   5.116  1.00 11.56           C
ATOM   4005  CZ  TYR A 257      17.989  -6.799   5.057  1.00 14.02           C
ATOM   4006  OH  TYR A 257      17.119  -6.608   4.028  1.00 14.13           O
ATOM   4007  H   TYR A 257      19.030  -6.548  10.335  1.00 12.91           H
ATOM   4008  HA  TYR A 257      19.595  -9.066   8.912  1.00 11.74           H
ATOM   4009  HB2 TYR A 257      20.992  -6.413   8.803  1.00 12.31           H
ATOM   4010  HB3 TYR A 257      21.587  -7.902   8.042  1.00 12.31           H
ATOM   4011  HD1 TYR A 257      19.053  -5.263   7.892  1.00 15.04           H
ATOM   4012  HD2 TYR A 257      20.314  -9.012   6.213  1.00 14.67           H
ATOM   4013  HE1 TYR A 257      17.462  -4.936   6.016  1.00 17.85           H
ATOM   4014  HE2 TYR A 257      18.696  -8.721   4.354  1.00 13.88           H
ATOM   4015  HH  TYR A 257      16.755  -5.723   4.003  1.00 16.97           H
ATOM   4016  N   THR A 258      21.492  -9.895  10.292  1.00 10.51           N
ATOM   4017  CA  THR A 258      22.371 -10.543  11.246  1.00 10.05           C
ATOM   4018  C   THR A 258      23.736 -10.722  10.609  1.00 11.94           C
ATOM   4019  O   THR A 258      23.857 -10.964   9.412  1.00 12.29           O
ATOM   4020  CB  THR A 258      21.789 -11.886  11.702  1.00 12.89           C
ATOM   4021  OG1 THR A 258      21.568 -12.776  10.624  1.00 13.78           O
ATOM   4022  CG2 THR A 258      20.467 -11.691  12.442  1.00 10.61           C
ATOM   4023  H   THR A 258      21.279 -10.394   9.439  1.00 12.62           H
ATOM   4024  HA  THR A 258      22.482  -9.918  12.128  1.00 12.07           H
ATOM   4025  HB  THR A 258      22.501 -12.349  12.385  1.00 15.47           H
ATOM   4026  HG1 THR A 258      22.388 -13.242  10.433  1.00 16.54           H
ATOM   4027 HG21 THR A 258      20.118 -12.660  12.803  1.00 12.74           H
ATOM   4028 HG22 THR A 258      20.622 -11.023  13.288  1.00 12.74           H
ATOM   4029 HG23 THR A 258      19.704 -11.282  11.777  1.00 12.74           H
ATOM   4030  N   SER A 259      24.787 -10.626  11.416  1.00 10.77           N
ATOM   4031  CA  SER A 259      26.145 -10.925  10.984  1.00 11.88           C
ATOM   4032  C   SER A 259      26.510 -12.407  11.136  1.00 14.03           C
ATOM   4033  O   SER A 259      27.671 -12.776  10.952  1.00 19.76           O
ATOM   4034  CB  SER A 259      27.111 -10.035  11.753  1.00 11.45           C
ATOM   4035  OG  SER A 259      27.013 -10.426  13.097  1.00 11.89           O
ATOM   4036  H   SER A 259      24.647 -10.400  12.391  1.00 12.93           H
ATOM   4037  HA  SER A 259      26.240 -10.660   9.933  1.00 14.27           H
ATOM   4038  HB2 SER A 259      28.126 -10.203  11.390  1.00 13.75           H
ATOM   4039  HB3 SER A 259      26.850  -8.982  11.648  1.00 13.75           H
ATOM   4040  HG  SER A 259      27.827 -10.166  13.545  1.00 14.28           H
ATOM   4041  N   PHE A 260      25.538 -13.251  11.487  1.00 12.94           N
ATOM   4042  CA  PHE A 260      25.674 -14.695  11.646  1.00 17.23           C
ATOM   4043  C   PHE A 260      24.542 -15.393  10.885  1.00 18.19           C
ATOM   4044  O   PHE A 260      23.464 -14.830  10.702  1.00 16.63           O
ATOM   4045  CB  PHE A 260      25.674 -15.057  13.136  1.00 16.78           C
ATOM   4046  CG  PHE A 260      24.408 -14.655  13.876  1.00 13.25           C
ATOM   4047  CD1 PHE A 260      23.361 -15.580  14.028  1.00 14.43           C
ATOM   4048  CD2 PHE A 260      24.265 -13.351  14.398  1.00 11.71           C
ATOM   4049  CE1 PHE A 260      22.177 -15.207  14.681  1.00 16.50           C
ATOM   4050  CE2 PHE A 260      23.086 -12.983  15.060  1.00 12.15           C
ATOM   4051  CZ  PHE A 260      22.038 -13.906  15.193  1.00 15.21           C
ATOM   4052  H   PHE A 260      24.610 -12.877  11.615  1.00 15.54           H
ATOM   4053  HA  PHE A 260      26.623 -15.021  11.220  1.00 20.69           H
ATOM   4054  HB2 PHE A 260      25.816 -16.134  13.231  1.00 20.15           H
ATOM   4055  HB3 PHE A 260      26.530 -14.573  13.608  1.00 20.15           H
ATOM   4056  HD1 PHE A 260      23.457 -16.576  13.621  1.00 17.32           H
ATOM   4057  HD2 PHE A 260      25.057 -12.628  14.278  1.00 14.06           H
ATOM   4058  HE1 PHE A 260      21.368 -15.917  14.784  1.00 19.81           H
ATOM   4059  HE2 PHE A 260      22.969 -11.982  15.448  1.00 14.59           H
ATOM   4060  HZ  PHE A 260      21.127 -13.622  15.694  1.00 18.26           H
ATOM   4061  N   SER A 261      24.803 -16.611  10.410  1.00 22.09           N
ATOM   4062  CA  SER A 261      23.847 -17.400   9.632  1.00 24.95           C
ATOM   4063  C   SER A 261      22.908 -18.266  10.487  1.00 26.04           C
ATOM   4064  O   SER A 261      23.168 -18.405  11.704  1.00 27.93           O
ATOM   4065  CB  SER A 261      24.603 -18.225   8.584  1.00 28.93           C
ATOM   4066  OG  SER A 261      25.537 -19.104   9.184  1.00 36.63           O
ATOM   4067  H   SER A 261      25.705 -17.027  10.594  1.00 26.52           H
ATOM   4068  HA  SER A 261      23.213 -16.724   9.060  1.00 29.94           H
ATOM   4069  HB2 SER A 261      25.122 -17.556   7.896  1.00 34.72           H
ATOM   4070  HB3 SER A 261      23.878 -18.813   8.020  1.00 34.72           H
ATOM   4071  HG  SER A 261      25.792 -19.764   8.536  1.00 43.96           H
ATOM   4072  HC  SER A 261      21.940 -18.795   9.897  1.00 31.26           H
TER
ATOM   4073  N   TRP B   5      -9.705   5.073  14.457  1.00 22.28           N
ATOM   4074  CA  TRP B   5      -8.517   4.342  14.946  1.00 17.27           C
ATOM   4075  C   TRP B   5      -8.108   3.241  13.961  1.00 16.54           C
ATOM   4076  O   TRP B   5      -8.930   2.749  13.192  1.00 18.07           O
ATOM   4077  CB  TRP B   5      -8.808   3.752  16.337  1.00 13.96           C
ATOM   4078  CG  TRP B   5      -9.813   2.653  16.382  1.00 13.76           C
ATOM   4079  CD1 TRP B   5     -11.136   2.779  16.625  1.00 15.79           C
ATOM   4080  CD2 TRP B   5      -9.581   1.222  16.233  1.00 11.24           C
ATOM   4081  NE1 TRP B   5     -11.737   1.538  16.590  1.00 15.51           N
ATOM   4082  CE2 TRP B   5     -10.823   0.530  16.349  1.00 11.55           C
ATOM   4083  CE3 TRP B   5      -8.426   0.449  16.018  1.00 11.31           C
ATOM   4084  CZ2 TRP B   5     -10.911  -0.869  16.244  1.00 11.06           C
ATOM   4085  CZ3 TRP B   5      -8.498  -0.948  15.911  1.00 11.18           C
ATOM   4086  CH2 TRP B   5      -9.735  -1.607  16.027  1.00 13.29           C
ATOM   4087  H1  TRP B   5      -9.986   5.756  15.144  1.00 26.75           H
ATOM   4088  H2  TRP B   5     -10.450   4.411  14.293  1.00 26.75           H
ATOM   4089  HA  TRP B   5      -7.682   5.036  15.052  1.00 20.73           H
ATOM   4090  HB2 TRP B   5      -9.151   4.557  16.986  1.00 16.76           H
ATOM   4091  HB3 TRP B   5      -7.869   3.369  16.739  1.00 16.76           H
ATOM   4092  HD1 TRP B   5     -11.643   3.714  16.813  1.00 18.96           H
ATOM   4093  HE1 TRP B   5     -12.718   1.395  16.783  1.00 18.62           H
ATOM   4094  HE3 TRP B   5      -7.467   0.933  15.956  1.00 13.58           H
ATOM   4095  HZ2 TRP B   5     -11.861  -1.373  16.328  1.00 13.28           H
ATOM   4096  HZ3 TRP B   5      -7.593  -1.519  15.760  1.00 13.43           H
ATOM   4097  HH2 TRP B   5      -9.776  -2.687  15.951  1.00 15.96           H
ATOM   4098  N   THR B   6      -6.837   2.845  13.994  1.00 14.42           N
ATOM   4099  CA  THR B   6      -6.275   1.801  13.144  1.00 14.55           C
ATOM   4100  C   THR B   6      -5.287   0.964  13.977  1.00 14.02           C
ATOM   4101  O   THR B   6      -5.077   1.251  15.154  1.00 14.14           O
ATOM   4102  CB  THR B   6      -5.539   2.460  11.962  1.00 17.37           C
ATOM   4103  OG1 THR B   6      -4.503   3.258  12.478  1.00 19.64           O
ATOM   4104  CG2 THR B   6      -6.428   3.353  11.088  1.00 18.78           C
ATOM   4105  H   THR B   6      -6.197   3.300  14.630  1.00 17.32           H
ATOM   4106  HA  THR B   6      -7.059   1.144  12.769  1.00 17.47           H
ATOM   4107  HB  THR B   6      -5.113   1.680  11.331  1.00 20.85           H
ATOM   4108  HG1 THR B   6      -3.690   3.068  11.995  1.00 23.58           H
ATOM   4109 HG21 THR B   6      -5.839   3.733  10.252  1.00 22.54           H
ATOM   4110 HG22 THR B   6      -7.273   2.780  10.708  1.00 22.54           H
ATOM   4111 HG23 THR B   6      -6.786   4.214  11.652  1.00 22.54           H
ATOM   4112  N   TYR B   7      -4.694  -0.071  13.365  1.00 15.13           N
ATOM   4113  CA  TYR B   7      -3.577  -0.848  13.925  1.00 16.33           C
ATOM   4114  C   TYR B   7      -2.185  -0.363  13.508  1.00 27.19           C
ATOM   4115  O   TYR B   7      -1.183  -0.859  14.022  1.00 38.26           O
ATOM   4116  CB  TYR B   7      -3.717  -2.315  13.524  1.00 17.15           C
ATOM   4117  CG  TYR B   7      -4.816  -2.995  14.282  1.00 13.39           C
ATOM   4118  CD1 TYR B   7      -6.063  -3.214  13.680  1.00 11.45           C
ATOM   4119  CD2 TYR B   7      -4.560  -3.426  15.593  1.00 12.33           C
ATOM   4120  CE1 TYR B   7      -7.068  -3.875  14.394  1.00 11.05           C
ATOM   4121  CE2 TYR B   7      -5.546  -4.119  16.298  1.00 13.40           C
ATOM   4122  CZ  TYR B   7      -6.795  -4.356  15.687  1.00 10.23           C
ATOM   4123  OH  TYR B   7      -7.738  -5.090  16.312  1.00 12.02           O
ATOM   4124  H   TYR B   7      -4.966  -0.294  12.421  1.00 18.17           H
ATOM   4125  HA  TYR B   7      -3.615  -0.802  15.015  1.00 19.60           H
ATOM   4126  HB2 TYR B   7      -3.880  -2.401  12.449  1.00 20.59           H
ATOM   4127  HB3 TYR B   7      -2.798  -2.844  13.770  1.00 20.59           H
ATOM   4128  HD1 TYR B   7      -6.242  -2.903  12.661  1.00 13.74           H
ATOM   4129  HD2 TYR B   7      -3.591  -3.266  16.046  1.00 14.80           H
ATOM   4130  HE1 TYR B   7      -8.027  -4.069  13.937  1.00 13.27           H
ATOM   4131  HE2 TYR B   7      -5.329  -4.491  17.286  1.00 16.09           H
ATOM   4132  HH  TYR B   7      -7.438  -5.413  17.171  1.00 14.43           H
ATOM   4133  N   PHE B   8      -2.115   0.563  12.554  1.00 18.26           N
ATOM   4134  CA  PHE B   8      -0.866   1.103  12.045  1.00 25.15           C
ATOM   4135  C   PHE B   8      -1.029   2.592  11.750  1.00 21.12           C
ATOM   4136  O   PHE B   8      -2.093   3.012  11.304  1.00 24.33           O
ATOM   4137  CB  PHE B   8      -0.465   0.327  10.779  1.00 28.39           C
ATOM   4138  CG  PHE B   8       0.787   0.888  10.130  1.00 34.18           C
ATOM   4139  CD1 PHE B   8       2.006   0.812  10.826  1.00 36.37           C
ATOM   4140  CD2 PHE B   8       0.731   1.565   8.894  1.00 32.97           C
ATOM   4141  CE1 PHE B   8       3.173   1.385  10.290  1.00 38.06           C
ATOM   4142  CE2 PHE B   8       1.899   2.140   8.357  1.00 33.05           C
ATOM   4143  CZ  PHE B   8       3.119   2.046   9.053  1.00 32.06           C
ATOM   4144  H   PHE B   8      -2.971   0.926  12.163  1.00 21.93           H
ATOM   4145  HA  PHE B   8      -0.077   0.986  12.790  1.00 30.19           H
ATOM   4146  HB2 PHE B   8      -0.281  -0.714  11.047  1.00 34.07           H
ATOM   4147  HB3 PHE B   8      -1.286   0.352  10.060  1.00 34.07           H
ATOM   4148  HD1 PHE B   8       2.034   0.316  11.784  1.00 43.65           H
ATOM   4149  HD2 PHE B   8      -0.202   1.643   8.357  1.00 39.57           H
ATOM   4150  HE1 PHE B   8       4.111   1.310  10.822  1.00 45.68           H
ATOM   4151  HE2 PHE B   8       1.864   2.647   7.404  1.00 39.66           H
ATOM   4152  HZ  PHE B   8       4.020   2.470   8.632  1.00 38.48           H
ATOM   4153  N   GLY B   9       0.040   3.373  11.934  1.00 27.88           N
ATOM   4154  CA  GLY B   9       0.079   4.787  11.562  1.00 29.35           C
ATOM   4155  C   GLY B   9      -0.247   5.700  12.748  1.00 32.03           C
ATOM   4156  O   GLY B   9      -0.246   5.244  13.892  1.00 25.84           O
ATOM   4157  H   GLY B   9       0.892   2.957  12.281  1.00 33.46           H
ATOM   4158  HA2 GLY B   9       1.084   5.027  11.218  1.00 35.22           H
ATOM   4159  HA3 GLY B   9      -0.634   4.968  10.758  1.00 35.22           H
ATOM   4160  N   PRO B  10      -0.516   6.998  12.513  1.00 25.63           N
ATOM   4161  CA  PRO B  10      -0.703   7.976  13.582  1.00 28.91           C
ATOM   4162  C   PRO B  10      -1.929   7.716  14.467  1.00 27.88           C
ATOM   4163  O   PRO B  10      -1.969   8.242  15.575  1.00 25.69           O
ATOM   4164  CB  PRO B  10      -0.867   9.317  12.849  1.00 33.94           C
ATOM   4165  CG  PRO B  10      -1.420   8.920  11.485  1.00 28.69           C
ATOM   4166  CD  PRO B  10      -0.644   7.636  11.208  1.00 31.47           C
ATOM   4167  HA  PRO B  10       0.203   8.058  14.183  1.00 34.71           H
ATOM   4168  HB2 PRO B  10      -1.490  10.051  13.362  1.00 40.74           H
ATOM   4169  HB3 PRO B  10       0.134   9.723  12.701  1.00 40.74           H
ATOM   4170  HG2 PRO B  10      -2.497   8.757  11.541  1.00 34.43           H
ATOM   4171  HG3 PRO B  10      -1.178   9.661  10.722  1.00 34.43           H
ATOM   4172  HD2 PRO B  10      -1.230   7.035  10.511  1.00 37.77           H
ATOM   4173  HD3 PRO B  10       0.344   7.876  10.813  1.00 37.77           H
ATOM   4174  N   ASP B  11      -2.899   6.912  14.003  1.00 19.62           N
ATOM   4175  CA  ASP B  11      -4.075   6.494  14.770  1.00 23.62           C
ATOM   4176  C   ASP B  11      -3.954   5.035  15.257  1.00 17.80           C
ATOM   4177  O   ASP B  11      -4.943   4.483  15.745  1.00 19.08           O
ATOM   4178  CB  ASP B  11      -5.362   6.697  13.958  1.00 26.70           C
ATOM   4179  CG  ASP B  11      -5.405   8.099  13.368  1.00 34.14           C
ATOM   4180  OD1 ASP B  11      -5.655   9.038  14.155  1.00 34.41           O
ATOM   4181  OD2 ASP B  11      -5.194   8.193  12.140  1.00 34.97           O1-
ATOM   4182  H   ASP B  11      -2.799   6.527  13.074  1.00 23.55           H
ATOM   4183  HA  ASP B  11      -4.162   7.123  15.655  1.00 28.35           H
ATOM   4184  HB2 ASP B  11      -5.419   5.944  13.172  1.00 32.05           H
ATOM   4185  HB3 ASP B  11      -6.191   6.596  14.658  1.00 32.05           H
ATOM   4186  N   GLY B  12      -2.754   4.456  15.112  1.00 20.45           N
ATOM   4187  CA  GLY B  12      -2.342   3.121  15.536  1.00 14.61           C
ATOM   4188  C   GLY B  12      -2.256   2.983  17.060  1.00 12.13           C
ATOM   4189  O   GLY B  12      -2.515   3.927  17.809  1.00 12.23           O
ATOM   4190  H   GLY B  12      -2.026   5.015  14.691  1.00 24.55           H
ATOM   4191  HA2 GLY B  12      -3.046   2.394  15.150  1.00 17.54           H
ATOM   4192  HA3 GLY B  12      -1.358   2.919  15.114  1.00 17.54           H
ATOM   4193  N   GLU B  13      -1.916   1.779  17.525  1.00 10.50           N
ATOM   4194  CA  GLU B  13      -2.155   1.385  18.911  1.00  9.32           C
ATOM   4195  C   GLU B  13      -1.463   2.253  19.967  1.00 10.42           C
ATOM   4196  O   GLU B  13      -2.022   2.438  21.047  1.00  9.67           O
ATOM   4197  CB  GLU B  13      -1.887  -0.116  19.088  1.00  9.43           C
ATOM   4198  CG  GLU B  13      -0.407  -0.497  19.029  1.00 10.76           C
ATOM   4199  CD  GLU B  13      -0.284  -2.007  18.937  1.00 10.25           C
ATOM   4200  OE1 GLU B  13      -0.435  -2.643  20.000  1.00  9.86           O
ATOM   4201  OE2 GLU B  13      -0.064  -2.490  17.807  1.00 11.07           O1-
ATOM   4202  H   GLU B  13      -1.640   1.052  16.881  1.00 12.61           H
ATOM   4203  HA  GLU B  13      -3.214   1.512  19.086  1.00 11.19           H
ATOM   4204  HB2 GLU B  13      -2.296  -0.432  20.047  1.00 11.32           H
ATOM   4205  HB3 GLU B  13      -2.424  -0.660  18.308  1.00 11.32           H
ATOM   4206  HG2 GLU B  13       0.049  -0.038  18.150  1.00 12.92           H
ATOM   4207  HG3 GLU B  13       0.049  -0.160  19.959  1.00 12.92           H
ATOM   4208  N   ASN B  14      -0.262   2.789  19.704  1.00  9.89           N
ATOM   4209  CA  ASN B  14       0.398   3.653  20.675  1.00  8.83           C
ATOM   4210  C   ASN B  14      -0.311   4.996  20.854  1.00 10.31           C
ATOM   4211  O   ASN B  14      -0.058   5.674  21.842  1.00 10.95           O
ATOM   4212  CB  ASN B  14       1.867   3.868  20.307  1.00  9.21           C
ATOM   4213  CG  ASN B  14       2.737   2.640  20.513  1.00  9.74           C
ATOM   4214  OD1 ASN B  14       2.280   1.615  21.003  1.00 10.44           O
ATOM   4215  ND2 ASN B  14       4.014   2.773  20.176  1.00  9.58           N
ATOM   4216  H   ASN B  14       0.195   2.604  18.821  1.00 11.88           H
ATOM   4217  HA  ASN B  14       0.368   3.149  21.642  1.00 10.60           H
ATOM   4218  HB2 ASN B  14       1.942   4.183  19.269  1.00 11.06           H
ATOM   4219  HB3 ASN B  14       2.273   4.670  20.922  1.00 11.06           H
ATOM   4220 HD21 ASN B  14       4.641   1.988  20.301  1.00 11.51           H
ATOM   4221 HD22 ASN B  14       4.351   3.632  19.768  1.00 11.51           H
ATOM   4222  N   SER B  15      -1.175   5.378  19.912  1.00 10.39           N
ATOM   4223  CA  SER B  15      -1.934   6.622  19.942  1.00 10.27           C
ATOM   4224  C   SER B  15      -3.382   6.453  20.395  1.00 12.56           C
ATOM   4225  O   SER B  15      -4.062   7.467  20.558  1.00 12.15           O
ATOM   4226  CB  SER B  15      -1.851   7.301  18.578  1.00 13.03           C
ATOM   4227  OG  SER B  15      -0.532   7.765  18.384  1.00 16.61           O
ATOM   4228  H   SER B  15      -1.300   4.785  19.103  1.00 12.47           H
ATOM   4229  HA  SER B  15      -1.482   7.304  20.659  1.00 12.33           H
ATOM   4230  HB2 SER B  15      -2.126   6.599  17.791  1.00 15.64           H
ATOM   4231  HB3 SER B  15      -2.526   8.154  18.545  1.00 15.64           H
ATOM   4232  HG  SER B  15      -0.491   8.191  17.522  1.00 19.95           H
ATOM   4233  N   TRP B  16      -3.897   5.230  20.605  1.00 10.82           N
ATOM   4234  CA  TRP B  16      -5.289   5.032  21.001  1.00  9.13           C
ATOM   4235  C   TRP B  16      -5.675   5.817  22.250  1.00 11.92           C
ATOM   4236  O   TRP B  16      -6.778   6.367  22.292  1.00 12.20           O
ATOM   4237  CB  TRP B  16      -5.574   3.547  21.216  1.00  9.34           C
ATOM   4238  CG  TRP B  16      -5.574   2.679  20.008  1.00  8.71           C
ATOM   4239  CD1 TRP B  16      -5.433   3.046  18.712  1.00  9.42           C
ATOM   4240  CD2 TRP B  16      -5.682   1.228  19.989  1.00  7.79           C
ATOM   4241  NE1 TRP B  16      -5.480   1.934  17.902  1.00 11.58           N
ATOM   4242  CE2 TRP B  16      -5.626   0.782  18.635  1.00  7.64           C
ATOM   4243  CE3 TRP B  16      -5.825   0.252  20.991  1.00 10.52           C
ATOM   4244  CZ2 TRP B  16      -5.675  -0.571  18.285  1.00  8.03           C
ATOM   4245  CZ3 TRP B  16      -5.896  -1.102  20.644  1.00  9.04           C
ATOM   4246  CH2 TRP B  16      -5.797  -1.514  19.310  1.00  8.19           C
ATOM   4247  H   TRP B  16      -3.319   4.412  20.462  1.00 13.00           H
ATOM   4248  HA  TRP B  16      -5.925   5.383  20.188  1.00 10.97           H
ATOM   4249  HB2 TRP B  16      -4.872   3.143  21.946  1.00 11.21           H
ATOM   4250  HB3 TRP B  16      -6.565   3.455  21.655  1.00 11.21           H
ATOM   4251  HD1 TRP B  16      -5.301   4.056  18.355  1.00 11.32           H
ATOM   4252  HE1 TRP B  16      -5.337   1.971  16.902  1.00 13.91           H
ATOM   4253  HE3 TRP B  16      -5.871   0.547  22.028  1.00 12.63           H
ATOM   4254  HZ2 TRP B  16      -5.586  -0.880  17.254  1.00  9.65           H
ATOM   4255  HZ3 TRP B  16      -6.018  -1.840  21.422  1.00 10.86           H
ATOM   4256  HH2 TRP B  16      -5.834  -2.570  19.072  1.00  9.83           H
ATOM   4257  N   SER B  17      -4.784   5.908  23.242  1.00 11.12           N
ATOM   4258  CA  SER B  17      -5.046   6.602  24.500  1.00  9.68           C
ATOM   4259  C   SER B  17      -5.374   8.088  24.309  1.00 10.30           C
ATOM   4260  O   SER B  17      -5.957   8.676  25.220  1.00 14.46           O
ATOM   4261  CB  SER B  17      -3.852   6.439  25.442  1.00 13.16           C
ATOM   4262  OG  SER B  17      -2.730   7.078  24.880  1.00 14.49           O
ATOM   4263  H   SER B  17      -3.898   5.431  23.150  1.00 13.35           H
ATOM   4264  HA  SER B  17      -5.898   6.132  24.979  1.00 11.62           H
ATOM   4265  HB2 SER B  17      -4.088   6.906  26.397  1.00 15.80           H
ATOM   4266  HB3 SER B  17      -3.636   5.383  25.605  1.00 15.80           H
ATOM   4267  HG  SER B  17      -2.181   6.413  24.451  1.00 17.40           H
ATOM   4268  N   LYS B  18      -4.963   8.683  23.176  1.00 11.87           N
ATOM   4269  CA  LYS B  18      -5.228  10.099  22.892  1.00 13.24           C
ATOM   4270  C   LYS B  18      -6.735  10.366  22.845  1.00 17.25           C
ATOM   4271  O   LYS B  18      -7.171  11.388  23.368  1.00 17.46           O
ATOM   4272  CB  LYS B  18      -4.560  10.570  21.594  1.00 13.84           C
ATOM   4273  CG  LYS B  18      -3.026  10.513  21.624  1.00 14.51           C
ATOM   4274  CD  LYS B  18      -2.492  10.940  20.248  1.00 15.65           C
ATOM   4275  CE  LYS B  18      -0.990  10.719  20.166  1.00 20.65           C
ATOM   4276  NZ  LYS B  18      -0.490  11.097  18.837  1.00 26.01           N1+
ATOM   4277  H   LYS B  18      -4.494   8.132  22.469  1.00 14.25           H
ATOM   4278  HA  LYS B  18      -4.821  10.689  23.715  1.00 15.89           H
ATOM   4279  HB2 LYS B  18      -4.930   9.979  20.759  1.00 16.61           H
ATOM   4280  HB3 LYS B  18      -4.851  11.608  21.423  1.00 16.61           H
ATOM   4281  HG2 LYS B  18      -2.650  11.199  22.382  1.00 17.42           H
ATOM   4282  HG3 LYS B  18      -2.687   9.500  21.851  1.00 17.42           H
ATOM   4283  HD2 LYS B  18      -2.982  10.354  19.468  1.00 18.79           H
ATOM   4284  HD3 LYS B  18      -2.706  11.999  20.088  1.00 18.79           H
ATOM   4285  HE2 LYS B  18      -0.518  11.354  20.916  1.00 24.79           H
ATOM   4286  HE3 LYS B  18      -0.749   9.676  20.372  1.00 24.79           H
ATOM   4287  HZ1 LYS B  18       0.451  10.740  18.717  1.00 31.22           H
ATOM   4288  HZ2 LYS B  18      -1.078  10.693  18.121  1.00 31.22           H
ATOM   4289  HZ3 LYS B  18      -0.477  12.103  18.749  1.00 31.22           H
ATOM   4290  N   LYS B  19      -7.516   9.460  22.239  1.00 13.86           N
ATOM   4291  CA  LYS B  19      -8.972   9.581  22.079  1.00 16.77           C
ATOM   4292  C   LYS B  19      -9.748   8.687  23.056  1.00 17.08           C
ATOM   4293  O   LYS B  19     -10.884   9.003  23.401  1.00 20.97           O
ATOM   4294  CB  LYS B  19      -9.334   9.294  20.616  1.00 16.90           C
ATOM   4295  CG  LYS B  19     -10.842   9.386  20.347  1.00 25.85           C
ATOM   4296  CD  LYS B  19     -11.147   9.303  18.851  1.00 25.36           C
ATOM   4297  CE  LYS B  19     -12.658   9.399  18.654  1.00 27.47           C
ATOM   4298  NZ  LYS B  19     -13.006   9.206  17.235  1.00 35.21           N1+
ATOM   4299  H   LYS B  19      -7.073   8.650  21.829  1.00 16.64           H
ATOM   4300  HA  LYS B  19      -9.265  10.610  22.295  1.00 20.14           H
ATOM   4301  HB2 LYS B  19      -8.808  10.003  19.973  1.00 20.29           H
ATOM   4302  HB3 LYS B  19      -9.001   8.287  20.363  1.00 20.29           H
ATOM   4303  HG2 LYS B  19     -11.360   8.574  20.859  1.00 31.03           H
ATOM   4304  HG3 LYS B  19     -11.212  10.340  20.726  1.00 31.03           H
ATOM   4305  HD2 LYS B  19     -10.656  10.125  18.327  1.00 30.44           H
ATOM   4306  HD3 LYS B  19     -10.784   8.354  18.455  1.00 30.44           H
ATOM   4307  HE2 LYS B  19     -13.142   8.628  19.258  1.00 32.97           H
ATOM   4308  HE3 LYS B  19     -13.006  10.377  18.992  1.00 32.97           H
ATOM   4309  HZ1 LYS B  19     -14.003   9.314  17.109  1.00 42.26           H
ATOM   4310  HZ2 LYS B  19     -12.517   9.890  16.674  1.00 42.26           H
ATOM   4311  HZ3 LYS B  19     -12.727   8.278  16.948  1.00 42.26           H
ATOM   4312  N   TYR B  20      -9.152   7.563  23.466  1.00 12.95           N
ATOM   4313  CA  TYR B  20      -9.782   6.482  24.219  1.00 14.43           C
ATOM   4314  C   TYR B  20      -8.991   6.252  25.504  1.00 14.69           C
ATOM   4315  O   TYR B  20      -8.092   5.413  25.519  1.00 12.58           O
ATOM   4316  CB  TYR B  20      -9.819   5.226  23.347  1.00 12.90           C
ATOM   4317  CG  TYR B  20     -10.603   5.394  22.071  1.00 13.02           C
ATOM   4318  CD1 TYR B  20      -9.915   5.617  20.863  1.00 13.10           C
ATOM   4319  CD2 TYR B  20     -12.009   5.315  22.081  1.00 13.55           C
ATOM   4320  CE1 TYR B  20     -10.616   5.739  19.656  1.00 16.51           C
ATOM   4321  CE2 TYR B  20     -12.714   5.429  20.869  1.00 14.83           C
ATOM   4322  CZ  TYR B  20     -12.023   5.631  19.652  1.00 17.19           C
ATOM   4323  OH  TYR B  20     -12.705   5.720  18.473  1.00 20.59           O
ATOM   4324  H   TYR B  20      -8.214   7.389  23.133  1.00 15.55           H
ATOM   4325  HA  TYR B  20     -10.808   6.751  24.471  1.00 17.32           H
ATOM   4326  HB2 TYR B  20      -8.800   4.930  23.094  1.00 15.49           H
ATOM   4327  HB3 TYR B  20     -10.262   4.417  23.927  1.00 15.49           H
ATOM   4328  HD1 TYR B  20      -8.836   5.675  20.857  1.00 15.73           H
ATOM   4329  HD2 TYR B  20     -12.540   5.168  23.009  1.00 16.27           H
ATOM   4330  HE1 TYR B  20     -10.075   5.897  18.735  1.00 19.82           H
ATOM   4331  HE2 TYR B  20     -13.792   5.349  20.872  1.00 17.81           H
ATOM   4332  HH  TYR B  20     -13.627   5.473  18.574  1.00 24.72           H
ATOM   4333  N   PRO B  21      -9.269   6.997  26.585  1.00 11.94           N
ATOM   4334  CA  PRO B  21      -8.462   6.957  27.794  1.00 13.90           C
ATOM   4335  C   PRO B  21      -8.249   5.567  28.403  1.00 13.00           C
ATOM   4336  O   PRO B  21      -7.187   5.301  28.956  1.00 11.93           O
ATOM   4337  CB  PRO B  21      -9.217   7.835  28.794  1.00 19.82           C
ATOM   4338  CG  PRO B  21      -9.896   8.856  27.887  1.00 21.02           C
ATOM   4339  CD  PRO B  21     -10.308   8.011  26.685  1.00 18.95           C
ATOM   4340  HA  PRO B  21      -7.510   7.445  27.584  1.00 16.69           H
ATOM   4341  HB2 PRO B  21      -9.993   7.227  29.263  1.00 23.80           H
ATOM   4342  HB3 PRO B  21      -8.590   8.292  29.558  1.00 23.80           H
ATOM   4343  HG2 PRO B  21     -10.788   9.274  28.358  1.00 25.24           H
ATOM   4344  HG3 PRO B  21      -9.194   9.645  27.614  1.00 25.24           H
ATOM   4345  HD2 PRO B  21     -11.270   7.536  26.875  1.00 22.75           H
ATOM   4346  HD3 PRO B  21     -10.331   8.666  25.817  1.00 22.75           H
ATOM   4347  N   SER B  22      -9.226   4.659  28.301  1.00 12.51           N
ATOM   4348  CA  SER B  22      -9.076   3.330  28.881  1.00 10.33           C
ATOM   4349  C   SER B  22      -7.964   2.541  28.189  1.00 10.32           C
ATOM   4350  O   SER B  22      -7.427   1.633  28.814  1.00  9.48           O
ATOM   4351  CB  SER B  22     -10.386   2.550  28.905  1.00 11.40           C
ATOM   4352  OG  SER B  22     -11.338   3.174  29.743  1.00 15.54           O
ATOM   4353  H   SER B  22     -10.080   4.885  27.811  1.00 15.02           H
ATOM   4354  HA  SER B  22      -8.766   3.447  29.919  1.00 12.40           H
ATOM   4355  HB2 SER B  22     -10.802   2.511  27.914  1.00 13.68           H
ATOM   4356  HB3 SER B  22     -10.205   1.536  29.259  1.00 13.68           H
ATOM   4357  HG  SER B  22     -10.983   3.222  30.634  1.00 18.66           H
ATOM   4358  N   CYS B  23      -7.606   2.866  26.936  1.00 10.25           N
ATOM   4359  CA  CYS B  23      -6.525   2.181  26.240  1.00  6.97           C
ATOM   4360  C   CYS B  23      -5.163   2.430  26.888  1.00  9.73           C
ATOM   4361  O   CYS B  23      -4.240   1.659  26.656  1.00  9.32           O
ATOM   4362  CB  CYS B  23      -6.505   2.568  24.766  1.00  8.26           C
ATOM   4363  SG  CYS B  23      -8.012   2.115  23.873  1.00  9.51           S
ATOM   4364  H   CYS B  23      -8.073   3.625  26.458  1.00 12.30           H
ATOM   4365  HA  CYS B  23      -6.716   1.114  26.292  1.00  8.38           H
ATOM   4366  HB2 CYS B  23      -6.345   3.646  24.677  1.00  9.92           H
ATOM   4367  HB3 CYS B  23      -5.669   2.057  24.282  1.00  9.92           H
ATOM   4368  N   GLY B  24      -5.033   3.496  27.686  1.00  8.72           N
ATOM   4369  CA  GLY B  24      -3.854   3.782  28.502  1.00  9.31           C
ATOM   4370  C   GLY B  24      -4.091   3.512  29.995  1.00 10.12           C
ATOM   4371  O   GLY B  24      -3.265   3.881  30.829  1.00 10.93           O
ATOM   4372  H   GLY B  24      -5.843   4.080  27.830  1.00 10.47           H
ATOM   4373  HA2 GLY B  24      -3.017   3.170  28.172  1.00 11.18           H
ATOM   4374  HA3 GLY B  24      -3.596   4.834  28.384  1.00 11.18           H
ATOM   4375  N   GLY B  25      -5.193   2.849  30.355  1.00 10.46           N
ATOM   4376  CA  GLY B  25      -5.558   2.531  31.721  1.00 10.27           C
ATOM   4377  C   GLY B  25      -5.083   1.150  32.144  1.00 10.85           C
ATOM   4378  O   GLY B  25      -4.170   0.562  31.560  1.00 11.71           O
ATOM   4379  H   GLY B  25      -5.807   2.513  29.626  1.00 12.56           H
ATOM   4380  HA2 GLY B  25      -5.131   3.261  32.407  1.00 12.34           H
ATOM   4381  HA3 GLY B  25      -6.643   2.565  31.796  1.00 12.34           H
ATOM   4382  N   LEU B  26      -5.705   0.659  33.212  1.00 12.78           N
ATOM   4383  CA  LEU B  26      -5.381  -0.624  33.817  1.00 10.01           C
ATOM   4384  C   LEU B  26      -6.071  -1.784  33.084  1.00 10.25           C
ATOM   4385  O   LEU B  26      -6.975  -1.596  32.257  1.00 11.72           O
ATOM   4386  CB  LEU B  26      -5.785  -0.594  35.303  1.00 16.76           C
ATOM   4387  CG  LEU B  26      -5.078   0.481  36.158  1.00 15.81           C
ATOM   4388  CD1 LEU B  26      -5.578   0.377  37.609  1.00 18.79           C
ATOM   4389  CD2 LEU B  26      -3.549   0.342  36.133  1.00 15.14           C
ATOM   4390  H   LEU B  26      -6.448   1.195  33.637  1.00 15.34           H
ATOM   4391  HA  LEU B  26      -4.304  -0.786  33.758  1.00 12.02           H
ATOM   4392  HB2 LEU B  26      -6.862  -0.435  35.359  1.00 20.12           H
ATOM   4393  HB3 LEU B  26      -5.572  -1.568  35.744  1.00 20.12           H
ATOM   4394  HG  LEU B  26      -5.339   1.473  35.784  1.00 18.98           H
ATOM   4395 HD11 LEU B  26      -5.133   1.174  38.206  1.00 22.56           H
ATOM   4396 HD12 LEU B  26      -6.663   0.477  37.639  1.00 22.56           H
ATOM   4397 HD13 LEU B  26      -5.295  -0.586  38.035  1.00 22.56           H
ATOM   4398 HD21 LEU B  26      -3.098   1.113  36.759  1.00 18.18           H
ATOM   4399 HD22 LEU B  26      -3.252  -0.634  36.513  1.00 18.18           H
ATOM   4400 HD23 LEU B  26      -3.169   0.469  35.120  1.00 18.18           H
ATOM   4401  N   LEU B  27      -5.606  -2.990  33.423  1.00 12.51           N
ATOM   4402  CA  LEU B  27      -6.206  -4.272  33.056  1.00 11.57           C
ATOM   4403  C   LEU B  27      -6.284  -4.455  31.539  1.00  9.26           C
ATOM   4404  O   LEU B  27      -7.227  -5.063  31.038  1.00 10.82           O
ATOM   4405  CB  LEU B  27      -7.586  -4.463  33.714  1.00 12.66           C
ATOM   4406  CG  LEU B  27      -7.608  -4.418  35.252  1.00 19.99           C
ATOM   4407  CD1 LEU B  27      -9.042  -4.715  35.711  1.00 22.03           C
ATOM   4408  CD2 LEU B  27      -6.648  -5.425  35.885  1.00 20.55           C
ATOM   4409  H   LEU B  27      -4.836  -3.028  34.073  1.00 15.02           H
ATOM   4410  HA  LEU B  27      -5.548  -5.061  33.418  1.00 13.89           H
ATOM   4411  HB2 LEU B  27      -8.257  -3.697  33.335  1.00 15.20           H
ATOM   4412  HB3 LEU B  27      -7.987  -5.430  33.405  1.00 15.20           H
ATOM   4413  HG  LEU B  27      -7.332  -3.414  35.582  1.00 24.00           H
ATOM   4414 HD11 LEU B  27      -9.103  -4.642  36.796  1.00 26.45           H
ATOM   4415 HD12 LEU B  27      -9.723  -3.989  35.276  1.00 26.45           H
ATOM   4416 HD13 LEU B  27      -9.338  -5.717  35.399  1.00 26.45           H
ATOM   4417 HD21 LEU B  27      -6.796  -5.446  36.965  1.00 24.67           H
ATOM   4418 HD22 LEU B  27      -6.836  -6.419  35.479  1.00 24.67           H
ATOM   4419 HD23 LEU B  27      -5.615  -5.141  35.687  1.00 24.67           H
ATOM   4420  N   GLN B  28      -5.287  -3.963  30.798  1.00  9.18           N
ATOM   4421  CA  GLN B  28      -5.295  -4.047  29.342  1.00  6.86           C
ATOM   4422  C   GLN B  28      -4.929  -5.443  28.852  1.00  8.72           C
ATOM   4423  O   GLN B  28      -4.019  -6.089  29.362  1.00  8.93           O
ATOM   4424  CB  GLN B  28      -4.393  -2.988  28.695  1.00  8.45           C
ATOM   4425  CG  GLN B  28      -4.862  -1.556  29.000  1.00  9.09           C
ATOM   4426  CD  GLN B  28      -6.222  -1.317  28.361  1.00  7.66           C
ATOM   4427  OE1 GLN B  28      -6.308  -1.102  27.158  1.00  7.70           O
ATOM   4428  NE2 GLN B  28      -7.295  -1.405  29.140  1.00  9.05           N
ATOM   4429  H   GLN B  28      -4.500  -3.522  31.253  1.00 11.02           H
ATOM   4430  HA  GLN B  28      -6.302  -3.834  29.013  1.00  8.24           H
ATOM   4431  HB2 GLN B  28      -3.369  -3.132  29.038  1.00 10.15           H
ATOM   4432  HB3 GLN B  28      -4.412  -3.124  27.615  1.00 10.15           H
ATOM   4433  HG2 GLN B  28      -4.898  -1.392  30.077  1.00 10.91           H
ATOM   4434  HG3 GLN B  28      -4.134  -0.893  28.530  1.00 10.91           H
ATOM   4435 HE21 GLN B  28      -7.187  -1.609  30.124  1.00 10.87           H
ATOM   4436 HE22 GLN B  28      -8.211  -1.291  28.734  1.00 10.87           H
ATOM   4437  N   SER B  29      -5.626  -5.858  27.800  1.00  6.59           N
ATOM   4438  CA  SER B  29      -5.386  -7.091  27.059  1.00  7.58           C
ATOM   4439  C   SER B  29      -4.916  -6.747  25.640  1.00  6.09           C
ATOM   4440  O   SER B  29      -5.163  -5.631  25.169  1.00  6.96           O
ATOM   4441  CB  SER B  29      -6.715  -7.838  26.982  1.00  5.90           C
ATOM   4442  OG  SER B  29      -7.153  -8.206  28.268  1.00  7.47           O
ATOM   4443  H   SER B  29      -6.372  -5.270  27.461  1.00  7.91           H
ATOM   4444  HA  SER B  29      -4.645  -7.717  27.555  1.00  9.11           H
ATOM   4445  HB2 SER B  29      -7.461  -7.186  26.532  1.00  7.09           H
ATOM   4446  HB3 SER B  29      -6.629  -8.735  26.372  1.00  7.09           H
ATOM   4447  HG  SER B  29      -6.738  -9.047  28.491  1.00  8.97           H
ATOM   4448  N   PRO B  30      -4.269  -7.675  24.917  1.00  7.78           N
ATOM   4449  CA  PRO B  30      -3.977  -9.050  25.308  1.00  7.57           C
ATOM   4450  C   PRO B  30      -2.694  -9.129  26.135  1.00  7.55           C
ATOM   4451  O   PRO B  30      -2.027  -8.125  26.345  1.00  8.42           O
ATOM   4452  CB  PRO B  30      -3.790  -9.747  23.960  1.00  6.62           C
ATOM   4453  CG  PRO B  30      -3.088  -8.685  23.113  1.00  7.19           C
ATOM   4454  CD  PRO B  30      -3.801  -7.420  23.554  1.00  6.69           C
ATOM   4455  HA  PRO B  30      -4.818  -9.558  25.777  1.00  9.09           H
ATOM   4456  HB2 PRO B  30      -3.239 -10.684  24.009  1.00  7.96           H
ATOM   4457  HB3 PRO B  30      -4.785  -9.932  23.554  1.00  7.96           H
ATOM   4458  HG2 PRO B  30      -2.022  -8.669  23.331  1.00  8.63           H
ATOM   4459  HG3 PRO B  30      -3.248  -8.831  22.048  1.00  8.63           H
ATOM   4460  HD2 PRO B  30      -3.094  -6.590  23.517  1.00  8.03           H
ATOM   4461  HD3 PRO B  30      -4.660  -7.274  22.898  1.00  8.03           H
ATOM   4462  N   ILE B  31      -2.370 -10.320  26.634  1.00  6.89           N
ATOM   4463  CA  ILE B  31      -1.214 -10.548  27.495  1.00  7.11           C
ATOM   4464  C   ILE B  31      -0.475 -11.806  27.042  1.00  8.43           C
ATOM   4465  O   ILE B  31      -0.987 -12.620  26.271  1.00  8.56           O
ATOM   4466  CB  ILE B  31      -1.648 -10.643  28.973  1.00  7.98           C
ATOM   4467  CG1 ILE B  31      -2.516 -11.885  29.261  1.00  9.85           C
ATOM   4468  CG2 ILE B  31      -2.349  -9.343  29.413  1.00  9.91           C
ATOM   4469  CD1 ILE B  31      -2.789 -12.127  30.753  1.00  9.02           C
ATOM   4470  H   ILE B  31      -2.952 -11.118  26.419  1.00  8.27           H
ATOM   4471  HA  ILE B  31      -0.512  -9.720  27.407  1.00  8.54           H
ATOM   4472  HB  ILE B  31      -0.744 -10.733  29.575  1.00  9.59           H
ATOM   4473 HG12 ILE B  31      -3.470 -11.798  28.742  1.00 11.83           H
ATOM   4474 HG13 ILE B  31      -2.017 -12.778  28.887  1.00 11.83           H
ATOM   4475 HG21 ILE B  31      -2.507  -9.370  30.482  1.00 11.90           H
ATOM   4476 HG22 ILE B  31      -1.720  -8.484  29.178  1.00 11.90           H
ATOM   4477 HG23 ILE B  31      -3.320  -9.238  28.930  1.00 11.90           H
ATOM   4478 HD11 ILE B  31      -3.315 -13.073  30.870  1.00 10.83           H
ATOM   4479 HD12 ILE B  31      -1.847 -12.172  31.299  1.00 10.83           H
ATOM   4480 HD13 ILE B  31      -3.413 -11.339  31.171  1.00 10.83           H
ATOM   4481  N   ASP B  32       0.742 -11.950  27.556  1.00 10.48           N
ATOM   4482  CA  ASP B  32       1.515 -13.164  27.428  1.00 10.67           C
ATOM   4483  C   ASP B  32       1.148 -14.089  28.572  1.00 12.77           C
ATOM   4484  O   ASP B  32       1.327 -13.727  29.734  1.00 15.11           O
ATOM   4485  CB  ASP B  32       3.010 -12.846  27.449  1.00 10.73           C
ATOM   4486  CG  ASP B  32       3.848 -14.113  27.337  1.00 15.97           C
ATOM   4487  OD1 ASP B  32       3.481 -15.005  26.546  1.00 11.44           O
ATOM   4488  OD2 ASP B  32       4.863 -14.181  28.055  1.00 19.54           O1-
ATOM   4489  H   ASP B  32       1.110 -11.240  28.172  1.00 12.59           H
ATOM   4490  HA  ASP B  32       1.264 -13.646  26.487  1.00 12.81           H
ATOM   4491  HB2 ASP B  32       3.220 -12.215  26.586  1.00 12.89           H
ATOM   4492  HB3 ASP B  32       3.285 -12.290  28.346  1.00 12.89           H
ATOM   4493  N   LEU B  33       0.679 -15.287  28.237  1.00  9.45           N
ATOM   4494  CA  LEU B  33       0.279 -16.333  29.152  1.00 11.85           C
ATOM   4495  C   LEU B  33       1.545 -17.158  29.393  1.00 13.89           C
ATOM   4496  O   LEU B  33       1.934 -17.952  28.547  1.00 13.29           O
ATOM   4497  CB  LEU B  33      -0.885 -17.121  28.517  1.00 12.69           C
ATOM   4498  CG  LEU B  33      -2.123 -16.253  28.167  1.00 10.96           C
ATOM   4499  CD1 LEU B  33      -3.053 -17.000  27.211  1.00 11.07           C
ATOM   4500  CD2 LEU B  33      -2.912 -15.822  29.415  1.00 10.60           C
ATOM   4501  H   LEU B  33       0.612 -15.501  27.252  1.00 11.34           H
ATOM   4502  HA  LEU B  33      -0.051 -15.893  30.092  1.00 14.23           H
ATOM   4503  HB2 LEU B  33      -0.521 -17.587  27.601  1.00 15.23           H
ATOM   4504  HB3 LEU B  33      -1.188 -17.919  29.194  1.00 15.23           H
ATOM   4505  HG  LEU B  33      -1.813 -15.340  27.654  1.00 13.16           H
ATOM   4506 HD11 LEU B  33      -3.858 -16.334  26.895  1.00 13.30           H
ATOM   4507 HD12 LEU B  33      -2.500 -17.318  26.327  1.00 13.30           H
ATOM   4508 HD13 LEU B  33      -3.479 -17.870  27.702  1.00 13.30           H
ATOM   4509 HD21 LEU B  33      -3.724 -15.154  29.126  1.00 12.73           H
ATOM   4510 HD22 LEU B  33      -3.329 -16.697  29.912  1.00 12.73           H
ATOM   4511 HD23 LEU B  33      -2.256 -15.293  30.105  1.00 12.73           H
ATOM   4512  N   HIS B  34       2.241 -16.877  30.505  1.00 20.19           N
ATOM   4513  CA  HIS B  34       3.559 -17.441  30.825  1.00 19.88           C
ATOM   4514  C   HIS B  34       3.652 -17.687  32.324  1.00 20.13           C
ATOM   4515  O   HIS B  34       3.037 -16.976  33.109  1.00 21.13           O
ATOM   4516  CB  HIS B  34       4.687 -16.488  30.388  1.00 22.95           C
ATOM   4517  CG  HIS B  34       4.746 -15.178  31.150  1.00 18.08           C
ATOM   4518  ND1 HIS B  34       3.877 -14.101  31.049  1.00 20.35           N1+
ATOM   4519  CD2 HIS B  34       5.685 -14.850  32.085  1.00 22.18           C
ATOM   4520  CE1 HIS B  34       4.279 -13.156  31.919  1.00 23.30           C
ATOM   4521  NE2 HIS B  34       5.370 -13.593  32.564  1.00 23.35           N
ATOM   4522  H   HIS B  34       1.867 -16.195  31.149  1.00 24.24           H
ATOM   4523  HA  HIS B  34       3.688 -18.394  30.308  1.00 23.87           H
ATOM   4524  HB2 HIS B  34       4.578 -16.296  29.322  1.00 27.54           H
ATOM   4525  HB3 HIS B  34       5.642 -16.996  30.526  1.00 27.54           H
ATOM   4526  HD1 HIS B  34       3.087 -14.027  30.420  1.00 24.43           H
ATOM   4527  HD2 HIS B  34       6.525 -15.457  32.378  1.00 26.62           H
ATOM   4528  HE1 HIS B  34       3.808 -12.205  32.077  1.00 27.97           H
ATOM   4529  HE2 HIS B  34       5.881 -13.076  33.271  1.00 28.03           H
ATOM   4530  N   SER B  35       4.414 -18.713  32.696  1.00 25.51           N
ATOM   4531  CA  SER B  35       4.448 -19.306  34.033  1.00 23.35           C
ATOM   4532  C   SER B  35       4.481 -18.322  35.212  1.00 24.62           C
ATOM   4533  O   SER B  35       3.777 -18.573  36.189  1.00 22.74           O
ATOM   4534  CB  SER B  35       5.601 -20.312  34.110  1.00 23.13           C
ATOM   4535  OG  SER B  35       6.838 -19.692  33.836  1.00 29.50           O
ATOM   4536  H   SER B  35       4.891 -19.224  31.968  1.00 30.62           H
ATOM   4537  HA  SER B  35       3.527 -19.877  34.143  1.00 28.02           H
ATOM   4538  HB2 SER B  35       5.633 -20.745  35.111  1.00 27.76           H
ATOM   4539  HB3 SER B  35       5.432 -21.111  33.388  1.00 27.76           H
ATOM   4540  HG  SER B  35       7.454 -20.261  33.885  1.00 35.41           H
ATOM   4541  N   ASP B  36       5.269 -17.236  35.139  1.00 22.17           N
ATOM   4542  CA  ASP B  36       5.466 -16.283  36.237  1.00 25.14           C
ATOM   4543  C   ASP B  36       4.151 -15.641  36.726  1.00 24.02           C
ATOM   4544  O   ASP B  36       4.084 -15.197  37.874  1.00 24.81           O
ATOM   4545  CB  ASP B  36       6.460 -15.183  35.821  1.00 24.99           C
ATOM   4546  CG  ASP B  36       7.804 -15.752  35.360  1.00 24.92           C
ATOM   4547  OD1 ASP B  36       8.772 -15.646  36.144  1.00 24.51           O
ATOM   4548  OD2 ASP B  36       7.858 -16.258  34.215  1.00 25.10           O1-
ATOM   4549  H   ASP B  36       5.861 -17.115  34.328  1.00 26.61           H
ATOM   4550  HA  ASP B  36       5.906 -16.830  37.074  1.00 30.18           H
ATOM   4551  HB2 ASP B  36       6.006 -14.650  34.987  1.00 30.00           H
ATOM   4552  HB3 ASP B  36       6.614 -14.510  36.666  1.00 30.00           H
ATOM   4553  N   ILE B  37       3.121 -15.572  35.863  1.00 21.29           N
ATOM   4554  CA  ILE B  37       1.829 -14.940  36.168  1.00 21.92           C
ATOM   4555  C   ILE B  37       0.657 -15.932  36.287  1.00 24.05           C
ATOM   4556  O   ILE B  37      -0.459 -15.480  36.548  1.00 18.95           O
ATOM   4557  CB  ILE B  37       1.514 -13.773  35.200  1.00 20.94           C
ATOM   4558  CG1 ILE B  37       1.323 -14.268  33.745  1.00 21.34           C
ATOM   4559  CG2 ILE B  37       2.582 -12.677  35.311  1.00 23.59           C
ATOM   4560  CD1 ILE B  37       0.743 -13.216  32.800  1.00 19.61           C
ATOM   4561  H   ILE B  37       3.245 -15.964  34.940  1.00 25.55           H
ATOM   4562  HA  ILE B  37       1.921 -14.480  37.149  1.00 26.31           H
ATOM   4563  HB  ILE B  37       0.573 -13.321  35.522  1.00 25.14           H
ATOM   4564 HG12 ILE B  37       2.286 -14.582  33.350  1.00 25.61           H
ATOM   4565 HG13 ILE B  37       0.654 -15.129  33.731  1.00 25.61           H
ATOM   4566 HG21 ILE B  37       2.296 -11.820  34.706  1.00 28.32           H
ATOM   4567 HG22 ILE B  37       2.667 -12.356  36.349  1.00 28.32           H
ATOM   4568 HG23 ILE B  37       3.551 -13.042  34.970  1.00 28.32           H
ATOM   4569 HD11 ILE B  37       0.343 -13.719  31.926  1.00 23.54           H
ATOM   4570 HD12 ILE B  37      -0.080 -12.697  33.282  1.00 23.54           H
ATOM   4571 HD13 ILE B  37       1.502 -12.497  32.498  1.00 23.54           H
ATOM   4572  N   LEU B  38       0.907 -17.244  36.109  1.00 17.10           N
ATOM   4573  CA  LEU B  38      -0.084 -18.329  36.142  1.00 23.97           C
ATOM   4574  C   LEU B  38      -0.303 -18.887  37.556  1.00 28.10           C
ATOM   4575  O   LEU B  38       0.631 -18.928  38.356  1.00 24.01           O
ATOM   4576  CB  LEU B  38       0.338 -19.502  35.231  1.00 24.77           C
ATOM   4577  CG  LEU B  38       0.490 -19.169  33.734  1.00 23.89           C
ATOM   4578  CD1 LEU B  38       0.846 -20.422  32.922  1.00 25.19           C
ATOM   4579  CD2 LEU B  38      -0.766 -18.532  33.138  1.00 20.01           C
ATOM   4580  H   LEU B  38       1.869 -17.516  35.959  1.00 20.52           H
ATOM   4581  HA  LEU B  38      -1.022 -17.955  35.752  1.00 28.78           H
ATOM   4582  HB2 LEU B  38       1.286 -19.901  35.599  1.00 29.73           H
ATOM   4583  HB3 LEU B  38      -0.411 -20.291  35.327  1.00 29.73           H
ATOM   4584  HG  LEU B  38       1.295 -18.459  33.637  1.00 28.68           H
ATOM   4585 HD11 LEU B  38       1.086 -20.136  31.896  1.00 30.24           H
ATOM   4586 HD12 LEU B  38       1.712 -20.919  33.354  1.00 30.24           H
ATOM   4587 HD13 LEU B  38       0.006 -21.116  32.913  1.00 30.24           H
ATOM   4588 HD21 LEU B  38      -0.654 -18.424  32.058  1.00 24.02           H
ATOM   4589 HD22 LEU B  38      -1.638 -19.145  33.360  1.00 24.02           H
ATOM   4590 HD23 LEU B  38      -0.894 -17.539  33.557  1.00 24.02           H
ATOM   4591  N   GLN B  39      -1.521 -19.385  37.829  1.00 26.39           N
ATOM   4592  CA  GLN B  39      -1.890 -20.053  39.073  1.00 25.76           C
ATOM   4593  C   GLN B  39      -3.007 -21.089  38.830  1.00 29.74           C
ATOM   4594  O   GLN B  39      -4.116 -20.723  38.453  1.00 23.03           O
ATOM   4595  CB  GLN B  39      -2.307 -18.973  40.089  1.00 31.54           C
ATOM   4596  CG  GLN B  39      -2.662 -19.547  41.468  1.00 37.10           C
ATOM   4597  CD  GLN B  39      -1.440 -20.208  42.108  1.00 38.38           C
ATOM   4598  OE1 GLN B  39      -0.484 -19.533  42.477  1.00 42.60           O
ATOM   4599  NE2 GLN B  39      -1.436 -21.533  42.228  1.00 44.46           N
ATOM   4600  H   GLN B  39      -2.247 -19.276  37.134  1.00 31.68           H
ATOM   4601  HA  GLN B  39      -1.013 -20.579  39.453  1.00 30.92           H
ATOM   4602  HB2 GLN B  39      -1.495 -18.255  40.209  1.00 37.85           H
ATOM   4603  HB3 GLN B  39      -3.168 -18.429  39.700  1.00 37.85           H
ATOM   4604  HG2 GLN B  39      -2.931 -18.684  42.078  1.00 44.53           H
ATOM   4605  HG3 GLN B  39      -3.505 -20.237  41.402  1.00 44.53           H
ATOM   4606 HE21 GLN B  39      -2.226 -22.076  41.909  1.00 53.36           H
ATOM   4607 HE22 GLN B  39      -0.620 -21.984  42.614  1.00 53.36           H
ATOM   4608  N   TYR B  40      -2.753 -22.381  39.079  1.00 24.74           N
ATOM   4609  CA  TYR B  40      -3.781 -23.424  38.972  1.00 21.21           C
ATOM   4610  C   TYR B  40      -4.920 -23.240  39.996  1.00 30.20           C
ATOM   4611  O   TYR B  40      -4.660 -22.980  41.170  1.00 29.72           O
ATOM   4612  CB  TYR B  40      -3.138 -24.817  39.059  1.00 33.51           C
ATOM   4613  CG  TYR B  40      -4.162 -25.934  39.159  1.00 30.70           C
ATOM   4614  CD1 TYR B  40      -5.055 -26.171  38.097  1.00 32.82           C
ATOM   4615  CD2 TYR B  40      -4.300 -26.658  40.357  1.00 36.87           C
ATOM   4616  CE1 TYR B  40      -6.094 -27.107  38.232  1.00 29.17           C
ATOM   4617  CE2 TYR B  40      -5.338 -27.596  40.502  1.00 36.09           C
ATOM   4618  CZ  TYR B  40      -6.248 -27.814  39.443  1.00 38.22           C
ATOM   4619  OH  TYR B  40      -7.281 -28.688  39.596  1.00 35.36           O
ATOM   4620  H   TYR B  40      -1.823 -22.659  39.354  1.00 29.70           H
ATOM   4621  HA  TYR B  40      -4.228 -23.359  37.982  1.00 25.47           H
ATOM   4622  HB2 TYR B  40      -2.523 -24.978  38.173  1.00 40.22           H
ATOM   4623  HB3 TYR B  40      -2.490 -24.853  39.935  1.00 40.22           H
ATOM   4624  HD1 TYR B  40      -4.980 -25.591  37.193  1.00 39.39           H
ATOM   4625  HD2 TYR B  40      -3.628 -26.473  41.182  1.00 44.25           H
ATOM   4626  HE1 TYR B  40      -6.793 -27.267  37.426  1.00 35.01           H
ATOM   4627  HE2 TYR B  40      -5.449 -28.135  41.430  1.00 43.31           H
ATOM   4628  HH  TYR B  40      -7.243 -29.162  40.428  1.00 42.44           H
ATOM   4629  N   ASP B  41      -6.175 -23.372  39.540  1.00 24.77           N
ATOM   4630  CA  ASP B  41      -7.390 -23.150  40.323  1.00 26.60           C
ATOM   4631  C   ASP B  41      -8.416 -24.241  39.983  1.00 29.31           C
ATOM   4632  O   ASP B  41      -8.956 -24.283  38.878  1.00 24.51           O
ATOM   4633  CB  ASP B  41      -7.935 -21.739  40.037  1.00 20.61           C
ATOM   4634  CG  ASP B  41      -9.194 -21.350  40.810  1.00 30.09           C
ATOM   4635  OD1 ASP B  41      -9.663 -20.216  40.579  1.00 33.46           O
ATOM   4636  OD2 ASP B  41      -9.671 -22.165  41.629  1.00 33.21           O1-
ATOM   4637  H   ASP B  41      -6.309 -23.601  38.564  1.00 29.73           H
ATOM   4638  HA  ASP B  41      -7.149 -23.218  41.385  1.00 31.93           H
ATOM   4639  HB2 ASP B  41      -7.170 -20.996  40.259  1.00 24.74           H
ATOM   4640  HB3 ASP B  41      -8.121 -21.608  38.973  1.00 24.74           H
ATOM   4641  N   ALA B  42      -8.702 -25.120  40.954  1.00 33.06           N
ATOM   4642  CA  ALA B  42      -9.648 -26.225  40.807  1.00 33.48           C
ATOM   4643  C   ALA B  42     -11.120 -25.779  40.738  1.00 31.02           C
ATOM   4644  O   ALA B  42     -11.974 -26.593  40.383  1.00 39.63           O
ATOM   4645  CB  ALA B  42      -9.420 -27.215  41.951  1.00 39.67           C
ATOM   4646  H   ALA B  42      -8.238 -25.025  41.844  1.00 39.68           H
ATOM   4647  HA  ALA B  42      -9.418 -26.747  39.879  1.00 40.19           H
ATOM   4648  HB1 ALA B  42     -10.060 -28.086  41.814  1.00 47.61           H
ATOM   4649  HB2 ALA B  42      -8.380 -27.537  41.952  1.00 47.61           H
ATOM   4650  HB3 ALA B  42      -9.650 -26.742  42.905  1.00 47.61           H
ATOM   4651  N   SER B  43     -11.438 -24.516  41.077  1.00 33.76           N
ATOM   4652  CA  SER B  43     -12.789 -23.965  40.947  1.00 29.56           C
ATOM   4653  C   SER B  43     -13.183 -23.694  39.486  1.00 36.68           C
ATOM   4654  O   SER B  43     -14.357 -23.442  39.205  1.00 33.45           O
ATOM   4655  CB  SER B  43     -12.945 -22.711  41.819  1.00 37.72           C
ATOM   4656  OG  SER B  43     -12.478 -21.546  41.169  1.00 36.88           O
ATOM   4657  H   SER B  43     -10.699 -23.877  41.347  1.00 40.52           H
ATOM   4658  HA  SER B  43     -13.474 -24.709  41.345  1.00 35.48           H
ATOM   4659  HB2 SER B  43     -13.993 -22.573  42.079  1.00 45.27           H
ATOM   4660  HB3 SER B  43     -12.373 -22.849  42.738  1.00 45.27           H
ATOM   4661  HG  SER B  43     -11.994 -21.006  41.801  1.00 44.26           H
ATOM   4662  N   LEU B  44     -12.204 -23.695  38.568  1.00 23.15           N
ATOM   4663  CA  LEU B  44     -12.400 -23.441  37.151  1.00 21.53           C
ATOM   4664  C   LEU B  44     -12.902 -24.708  36.475  1.00 28.30           C
ATOM   4665  O   LEU B  44     -12.145 -25.446  35.847  1.00 26.81           O
ATOM   4666  CB  LEU B  44     -11.103 -22.897  36.553  1.00 21.29           C
ATOM   4667  CG  LEU B  44     -10.697 -21.533  37.131  1.00 18.72           C
ATOM   4668  CD1 LEU B  44      -9.427 -21.085  36.406  1.00 18.56           C
ATOM   4669  CD2 LEU B  44     -11.770 -20.440  36.986  1.00 21.26           C
ATOM   4670  H   LEU B  44     -11.257 -23.878  38.875  1.00 27.79           H
ATOM   4671  HA  LEU B  44     -13.176 -22.687  37.042  1.00 25.84           H
ATOM   4672  HB2 LEU B  44     -10.301 -23.613  36.732  1.00 25.55           H
ATOM   4673  HB3 LEU B  44     -11.223 -22.800  35.481  1.00 25.55           H
ATOM   4674  HG  LEU B  44     -10.469 -21.656  38.191  1.00 22.47           H
ATOM   4675 HD11 LEU B  44      -9.082 -20.147  36.831  1.00 22.28           H
ATOM   4676 HD12 LEU B  44      -8.649 -21.835  36.534  1.00 22.28           H
ATOM   4677 HD13 LEU B  44      -9.622 -20.947  35.343  1.00 22.28           H
ATOM   4678 HD21 LEU B  44     -11.359 -19.482  37.305  1.00 25.52           H
ATOM   4679 HD22 LEU B  44     -12.089 -20.367  35.947  1.00 25.52           H
ATOM   4680 HD23 LEU B  44     -12.628 -20.660  37.620  1.00 25.52           H
ATOM   4681  N   THR B  45     -14.208 -24.925  36.613  1.00 21.90           N
ATOM   4682  CA  THR B  45     -14.923 -26.069  36.062  1.00 20.75           C
ATOM   4683  C   THR B  45     -15.276 -25.825  34.592  1.00 18.90           C
ATOM   4684  O   THR B  45     -15.155 -24.701  34.098  1.00 18.84           O
ATOM   4685  CB  THR B  45     -16.195 -26.297  36.899  1.00 19.92           C
ATOM   4686  OG1 THR B  45     -16.936 -25.100  37.031  1.00 22.37           O
ATOM   4687  CG2 THR B  45     -15.831 -26.814  38.292  1.00 24.24           C
ATOM   4688  H   THR B  45     -14.750 -24.271  37.160  1.00 26.29           H
ATOM   4689  HA  THR B  45     -14.288 -26.949  36.144  1.00 24.91           H
ATOM   4690  HB  THR B  45     -16.825 -27.042  36.412  1.00 23.92           H
ATOM   4691  HG1 THR B  45     -17.862 -25.321  37.156  1.00 26.86           H
ATOM   4692 HG21 THR B  45     -16.743 -26.997  38.861  1.00 29.10           H
ATOM   4693 HG22 THR B  45     -15.263 -27.741  38.209  1.00 29.10           H
ATOM   4694 HG23 THR B  45     -15.240 -26.072  38.832  1.00 29.10           H
ATOM   4695  N   PRO B  46     -15.696 -26.866  33.856  1.00 19.23           N
ATOM   4696  CA  PRO B  46     -15.924 -26.700  32.435  1.00 16.94           C
ATOM   4697  C   PRO B  46     -17.117 -25.787  32.157  1.00 20.50           C
ATOM   4698  O   PRO B  46     -18.143 -25.838  32.834  1.00 21.12           O
ATOM   4699  CB  PRO B  46     -16.191 -28.124  31.927  1.00 21.61           C
ATOM   4700  CG  PRO B  46     -15.418 -29.002  32.905  1.00 20.74           C
ATOM   4701  CD  PRO B  46     -15.676 -28.278  34.219  1.00 18.93           C
ATOM   4702  HA  PRO B  46     -15.007 -26.361  31.952  1.00 20.33           H
ATOM   4703  HB2 PRO B  46     -17.255 -28.332  32.058  1.00 25.93           H
ATOM   4704  HB3 PRO B  46     -15.904 -28.285  30.889  1.00 25.93           H
ATOM   4705  HG2 PRO B  46     -15.834 -30.008  32.957  1.00 24.89           H
ATOM   4706  HG3 PRO B  46     -14.360 -29.031  32.645  1.00 24.89           H
ATOM   4707  HD2 PRO B  46     -16.642 -28.570  34.634  1.00 22.72           H
ATOM   4708  HD3 PRO B  46     -14.856 -28.525  34.894  1.00 22.72           H
ATOM   4709  N   LEU B  47     -16.962 -24.960  31.126  1.00 17.36           N
ATOM   4710  CA  LEU B  47     -18.042 -24.190  30.551  1.00 14.11           C
ATOM   4711  C   LEU B  47     -18.879 -25.093  29.665  1.00 14.32           C
ATOM   4712  O   LEU B  47     -18.375 -26.014  29.020  1.00 19.61           O
ATOM   4713  CB  LEU B  47     -17.489 -23.024  29.714  1.00 15.30           C
ATOM   4714  CG  LEU B  47     -16.630 -22.000  30.479  1.00 17.46           C
ATOM   4715  CD1 LEU B  47     -16.170 -20.926  29.483  1.00 15.32           C
ATOM   4716  CD2 LEU B  47     -17.394 -21.381  31.660  1.00 21.01           C
ATOM   4717  H   LEU B  47     -16.077 -24.945  30.643  1.00 20.84           H
ATOM   4718  HA  LEU B  47     -18.672 -23.783  31.340  1.00 16.94           H
ATOM   4719  HB2 LEU B  47     -16.894 -23.439  28.900  1.00 18.36           H
ATOM   4720  HB3 LEU B  47     -18.335 -22.499  29.266  1.00 18.36           H
ATOM   4721  HG  LEU B  47     -15.746 -22.509  30.867  1.00 20.97           H
ATOM   4722 HD11 LEU B  47     -15.536 -20.198  29.991  1.00 18.39           H
ATOM   4723 HD12 LEU B  47     -15.594 -21.389  28.681  1.00 18.39           H
ATOM   4724 HD13 LEU B  47     -17.029 -20.410  29.053  1.00 18.39           H
ATOM   4725 HD21 LEU B  47     -16.803 -20.573  32.087  1.00 25.22           H
ATOM   4726 HD22 LEU B  47     -18.355 -20.989  31.332  1.00 25.22           H
ATOM   4727 HD23 LEU B  47     -17.556 -22.129  32.438  1.00 25.22           H
ATOM   4728  N   GLU B  48     -20.160 -24.761  29.615  1.00 19.95           N
ATOM   4729  CA  GLU B  48     -21.122 -25.372  28.731  1.00 21.31           C
ATOM   4730  C   GLU B  48     -21.577 -24.310  27.724  1.00 14.83           C
ATOM   4731  O   GLU B  48     -21.886 -23.170  28.083  1.00 17.44           O
ATOM   4732  CB  GLU B  48     -22.225 -25.972  29.608  1.00 22.22           C
ATOM   4733  CG  GLU B  48     -23.331 -26.658  28.810  1.00 36.07           C
ATOM   4734  CD  GLU B  48     -24.440 -27.261  29.679  1.00 42.32           C
ATOM   4735  OE1 GLU B  48     -24.515 -26.907  30.881  1.00 45.85           O
ATOM   4736  OE2 GLU B  48     -25.205 -28.069  29.109  1.00 46.05           O1-
ATOM   4737  H   GLU B  48     -20.481 -23.990  30.179  1.00 23.95           H
ATOM   4738  HA  GLU B  48     -20.662 -26.198  28.187  1.00 25.58           H
ATOM   4739  HB2 GLU B  48     -21.773 -26.718  30.264  1.00 26.67           H
ATOM   4740  HB3 GLU B  48     -22.648 -25.194  30.238  1.00 26.67           H
ATOM   4741  HG2 GLU B  48     -23.788 -25.935  28.140  1.00 43.30           H
ATOM   4742  HG3 GLU B  48     -22.922 -27.429  28.156  1.00 43.30           H
ATOM   4743  N   PHE B  49     -21.558 -24.683  26.447  1.00 15.02           N
ATOM   4744  CA  PHE B  49     -21.841 -23.809  25.328  1.00 14.24           C
ATOM   4745  C   PHE B  49     -23.235 -24.165  24.851  1.00 17.89           C
ATOM   4746  O   PHE B  49     -23.421 -25.218  24.248  1.00 23.13           O
ATOM   4747  CB  PHE B  49     -20.765 -24.004  24.256  1.00 16.65           C
ATOM   4748  CG  PHE B  49     -19.369 -23.906  24.828  1.00 18.19           C
ATOM   4749  CD1 PHE B  49     -18.621 -25.076  25.052  1.00 17.39           C
ATOM   4750  CD2 PHE B  49     -18.866 -22.664  25.251  1.00 15.39           C
ATOM   4751  CE1 PHE B  49     -17.368 -25.006  25.672  1.00 16.33           C
ATOM   4752  CE2 PHE B  49     -17.619 -22.597  25.887  1.00 14.33           C
ATOM   4753  CZ  PHE B  49     -16.865 -23.764  26.087  1.00 16.07           C
ATOM   4754  H   PHE B  49     -21.281 -25.628  26.222  1.00 18.04           H
ATOM   4755  HA  PHE B  49     -21.818 -22.767  25.652  1.00 17.10           H
ATOM   4756  HB2 PHE B  49     -20.886 -24.982  23.786  1.00 19.99           H
ATOM   4757  HB3 PHE B  49     -20.890 -23.245  23.490  1.00 19.99           H
ATOM   4758  HD1 PHE B  49     -19.018 -26.037  24.771  1.00 20.88           H
ATOM   4759  HD2 PHE B  49     -19.448 -21.765  25.112  1.00 18.48           H
ATOM   4760  HE1 PHE B  49     -16.799 -25.907  25.840  1.00 19.60           H
ATOM   4761  HE2 PHE B  49     -17.238 -21.647  26.231  1.00 17.20           H
ATOM   4762  HZ  PHE B  49     -15.903 -23.710  26.574  1.00 19.30           H
ATOM   4763  N   GLN B  50     -24.214 -23.322  25.183  1.00 14.42           N
ATOM   4764  CA  GLN B  50     -25.633 -23.610  24.983  1.00 15.72           C
ATOM   4765  C   GLN B  50     -26.188 -22.743  23.868  1.00 15.15           C
ATOM   4766  O   GLN B  50     -25.895 -21.553  23.794  1.00 15.44           O
ATOM   4767  CB  GLN B  50     -26.401 -23.369  26.280  1.00 17.98           C
ATOM   4768  CG  GLN B  50     -25.872 -24.293  27.386  1.00 19.47           C
ATOM   4769  CD  GLN B  50     -26.743 -24.324  28.637  1.00 26.46           C
ATOM   4770  OE1 GLN B  50     -26.949 -25.370  29.235  1.00 35.00           O
ATOM   4771  NE2 GLN B  50     -27.254 -23.175  29.064  1.00 20.55           N
ATOM   4772  H   GLN B  50     -23.980 -22.468  25.670  1.00 17.31           H
ATOM   4773  HA  GLN B  50     -25.770 -24.658  24.712  1.00 18.87           H
ATOM   4774  HB2 GLN B  50     -26.273 -22.331  26.581  1.00 21.58           H
ATOM   4775  HB3 GLN B  50     -27.463 -23.562  26.117  1.00 21.58           H
ATOM   4776  HG2 GLN B  50     -25.759 -25.311  27.010  1.00 23.38           H
ATOM   4777  HG3 GLN B  50     -24.883 -23.953  27.694  1.00 23.38           H
ATOM   4778 HE21 GLN B  50     -26.992 -22.320  28.600  1.00 24.67           H
ATOM   4779 HE22 GLN B  50     -27.804 -23.178  29.908  1.00 24.67           H
ATOM   4780  N   GLY B  50A    -26.995 -23.335  22.988  1.00 13.43           N
ATOM   4781  CA  GLY B  50A    -27.578 -22.637  21.853  1.00 15.86           C
ATOM   4782  C   GLY B  50A    -26.560 -22.322  20.755  1.00 15.57           C
ATOM   4783  O   GLY B  50A    -26.861 -21.520  19.876  1.00 16.21           O
ATOM   4784  H   GLY B  50A    -27.204 -24.317  23.102  1.00 16.12           H
ATOM   4785  HA2 GLY B  50A    -28.379 -23.241  21.431  1.00 19.04           H
ATOM   4786  HA3 GLY B  50A    -27.986 -21.689  22.205  1.00 19.04           H
ATOM   4787  N   TYR B  51     -25.383 -22.960  20.788  1.00 14.21           N
ATOM   4788  CA  TYR B  51     -24.332 -22.792  19.786  1.00 15.46           C
ATOM   4789  C   TYR B  51     -24.650 -23.488  18.455  1.00 14.49           C
ATOM   4790  O   TYR B  51     -24.021 -23.157  17.451  1.00 14.97           O
ATOM   4791  CB  TYR B  51     -22.981 -23.273  20.342  1.00 12.28           C
ATOM   4792  CG  TYR B  51     -22.199 -22.264  21.173  1.00 15.01           C
ATOM   4793  CD1 TYR B  51     -22.798 -21.512  22.206  1.00 14.43           C
ATOM   4794  CD2 TYR B  51     -20.827 -22.096  20.903  1.00 14.73           C
ATOM   4795  CE1 TYR B  51     -22.041 -20.583  22.942  1.00 14.54           C
ATOM   4796  CE2 TYR B  51     -20.057 -21.179  21.636  1.00 12.76           C
ATOM   4797  CZ  TYR B  51     -20.670 -20.411  22.646  1.00 15.34           C
ATOM   4798  OH  TYR B  51     -19.914 -19.511  23.327  1.00 14.87           O
ATOM   4799  H   TYR B  51     -25.216 -23.628  21.527  1.00 17.07           H
ATOM   4800  HA  TYR B  51     -24.231 -21.727  19.567  1.00 18.56           H
ATOM   4801  HB2 TYR B  51     -23.125 -24.178  20.931  1.00 14.75           H
ATOM   4802  HB3 TYR B  51     -22.349 -23.552  19.499  1.00 14.75           H
ATOM   4803  HD1 TYR B  51     -23.841 -21.635  22.434  1.00 17.32           H
ATOM   4804  HD2 TYR B  51     -20.354 -22.675  20.128  1.00 17.68           H
ATOM   4805  HE1 TYR B  51     -22.502 -20.007  23.732  1.00 17.46           H
ATOM   4806  HE2 TYR B  51     -19.006 -21.057  21.417  1.00 15.32           H
ATOM   4807  HH  TYR B  51     -20.434 -18.837  23.774  1.00 17.86           H
ATOM   4808  N   ASN B  52     -25.581 -24.454  18.431  1.00 15.04           N
ATOM   4809  CA  ASN B  52     -25.960 -25.157  17.217  1.00 18.30           C
ATOM   4810  C   ASN B  52     -26.989 -24.316  16.473  1.00 17.30           C
ATOM   4811  O   ASN B  52     -28.196 -24.535  16.588  1.00 20.78           O
ATOM   4812  CB  ASN B  52     -26.431 -26.582  17.532  1.00 22.03           C
ATOM   4813  CG  ASN B  52     -26.661 -27.362  16.242  1.00 23.15           C
ATOM   4814  OD1 ASN B  52     -25.903 -27.237  15.286  1.00 21.63           O
ATOM   4815  ND2 ASN B  52     -27.666 -28.232  16.219  1.00 29.75           N
ATOM   4816  H   ASN B  52     -26.071 -24.690  19.282  1.00 18.06           H
ATOM   4817  HA  ASN B  52     -25.084 -25.249  16.593  1.00 21.96           H
ATOM   4818  HB2 ASN B  52     -25.616 -27.070  18.069  1.00 26.45           H
ATOM   4819  HB3 ASN B  52     -27.331 -26.578  18.145  1.00 26.45           H
ATOM   4820 HD21 ASN B  52     -27.829 -28.776  15.385  1.00 35.71           H
ATOM   4821 HD22 ASN B  52     -28.266 -28.327  17.024  1.00 35.71           H
ATOM   4822  N   LEU B  53     -26.492 -23.326  15.727  1.00 16.69           N
ATOM   4823  CA  LEU B  53     -27.335 -22.358  15.037  1.00 18.50           C
ATOM   4824  C   LEU B  53     -28.065 -23.034  13.893  1.00 23.68           C
ATOM   4825  O   LEU B  53     -27.466 -23.807  13.149  1.00 20.69           O
ATOM   4826  CB  LEU B  53     -26.514 -21.177  14.503  1.00 15.40           C
ATOM   4827  CG  LEU B  53     -25.715 -20.402  15.570  1.00 15.96           C
ATOM   4828  CD1 LEU B  53     -24.928 -19.295  14.861  1.00 17.37           C
ATOM   4829  CD2 LEU B  53     -26.634 -19.804  16.646  1.00 20.25           C
ATOM   4830  H   LEU B  53     -25.489 -23.197  15.690  1.00 20.04           H
ATOM   4831  HA  LEU B  53     -28.075 -21.972  15.739  1.00 22.21           H
ATOM   4832  HB2 LEU B  53     -25.827 -21.543  13.744  1.00 18.49           H
ATOM   4833  HB3 LEU B  53     -27.200 -20.488  14.014  1.00 18.49           H
ATOM   4834  HG  LEU B  53     -25.009 -21.078  16.050  1.00 19.16           H
ATOM   4835 HD11 LEU B  53     -24.314 -18.758  15.584  1.00 20.85           H
ATOM   4836 HD12 LEU B  53     -24.273 -19.734  14.108  1.00 20.85           H
ATOM   4837 HD13 LEU B  53     -25.609 -18.592  14.381  1.00 20.85           H
ATOM   4838 HD21 LEU B  53     -26.051 -19.180  17.323  1.00 24.31           H
ATOM   4839 HD22 LEU B  53     -27.408 -19.199  16.176  1.00 24.31           H
ATOM   4840 HD23 LEU B  53     -27.099 -20.597  17.231  1.00 24.31           H
ATOM   4841  N   SER B  54     -29.356 -22.714  13.761  1.00 24.16           N
ATOM   4842  CA  SER B  54     -30.226 -23.290  12.746  1.00 29.60           C
ATOM   4843  C   SER B  54     -29.675 -23.009  11.344  1.00 22.80           C
ATOM   4844  O   SER B  54     -29.499 -21.851  10.964  1.00 23.95           O
ATOM   4845  CB  SER B  54     -31.633 -22.707  12.927  1.00 31.08           C
ATOM   4846  OG  SER B  54     -32.495 -23.193  11.920  1.00 34.56           O
ATOM   4847  H   SER B  54     -29.763 -22.075  14.426  1.00 29.00           H
ATOM   4848  HA  SER B  54     -30.279 -24.366  12.914  1.00 35.53           H
ATOM   4849  HB2 SER B  54     -32.021 -22.998  13.904  1.00 37.31           H
ATOM   4850  HB3 SER B  54     -31.595 -21.618  12.872  1.00 37.31           H
ATOM   4851  HG  SER B  54     -33.373 -22.835  12.071  1.00 41.48           H
ATOM   4852  N   ALA B  54A    -29.442 -24.075  10.564  1.00 27.49           N
ATOM   4853  CA  ALA B  54A    -29.021 -23.998   9.164  1.00 27.31           C
ATOM   4854  C   ALA B  54A    -30.057 -23.340   8.237  1.00 21.71           C
ATOM   4855  O   ALA B  54A    -29.712 -22.959   7.122  1.00 26.18           O
ATOM   4856  CB  ALA B  54A    -28.655 -25.404   8.680  1.00 30.29           C
ATOM   4857  H   ALA B  54A    -29.552 -24.998  10.963  1.00 33.00           H
ATOM   4858  HA  ALA B  54A    -28.124 -23.385   9.117  1.00 32.78           H
ATOM   4859  HB1 ALA B  54A    -28.279 -25.352   7.658  1.00 36.36           H
ATOM   4860  HB2 ALA B  54A    -27.878 -25.819   9.321  1.00 36.36           H
ATOM   4861  HB3 ALA B  54A    -29.532 -26.049   8.709  1.00 36.36           H
ATOM   4862  N   ASN B  54B    -31.307 -23.208   8.705  1.00 31.96           N
ATOM   4863  CA  ASN B  54B    -32.415 -22.538   8.021  1.00 29.19           C
ATOM   4864  C   ASN B  54B    -32.513 -21.038   8.363  1.00 30.09           C
ATOM   4865  O   ASN B  54B    -33.415 -20.359   7.874  1.00 31.31           O
ATOM   4866  CB  ASN B  54B    -33.723 -23.281   8.366  1.00 33.35           C
ATOM   4867  CG  ASN B  54B    -33.720 -24.756   7.954  1.00 32.26           C
ATOM   4868  OD1 ASN B  54B    -33.081 -25.151   6.984  1.00 34.40           O
ATOM   4869  ND2 ASN B  54B    -34.527 -25.574   8.625  1.00 38.08           N
ATOM   4870  H   ASN B  54B    -31.495 -23.558   9.633  1.00 38.36           H
ATOM   4871  HA  ASN B  54B    -32.265 -22.620   6.943  1.00 35.03           H
ATOM   4872  HB2 ASN B  54B    -33.940 -23.188   9.431  1.00 40.03           H
ATOM   4873  HB3 ASN B  54B    -34.525 -22.797   7.808  1.00 40.03           H
ATOM   4874 HD21 ASN B  54B    -34.594 -26.537   8.335  1.00 45.70           H
[truncated: 379,319 more chars]
