# Supplementary material for: High-throughput quantum-mechanics/molecular-mechanics (ONIOM) macromolecular crystallographic refinement with PHENIX/DivCon: the impact of mixed Hamiltonian methods on ligand and protein structure
Source: Acta Crystallogr D Struct Biol. 2018 Oct 29;74(Pt 11):1063–77. doi: 10.1107/S2059798318012913 (PMC6213575; doi:10.1107/S2059798318012913)
Supplement: Supplementary file 2 [file d-74-01063-sup2.gz › results_ONIOM/1JJE-H_refine_001.pdb]

REMARK Date 2017-01-11 Time 17:58:33 EST -0500 (1484175513.58 s)
REMARK PHENIX refinement
REMARK 
REMARK ****************** INPUT FILES AND LABELS ******************************
REMARK Reflections:
REMARK   file name      : 1JJE.mtz
REMARK   labels         : ['I-obs,SIGI-obs']
REMARK R-free flags:
REMARK   file name      : 1JJE.mtz
REMARK   label          : R-free-flags
REMARK   test_flag_value: 0
REMARK Model file name(s): 
REMARK   /home/oleg/TEST/PDB_LIGANDS_1/astex/full_set/astex_oniom_7.1.1-b4015.17/1JJE/local/1JJE-H.pdb
REMARK 
REMARK ******************** REFINEMENT SUMMARY: QUICK FACTS *******************
REMARK Start: r_work = 0.2416 r_free = 0.3075 bonds = 0.009 angles = 1.987
REMARK Final: r_work = 0.2387 r_free = 0.2854 bonds = 0.016 angles = 1.931
REMARK ************************************************************************
REMARK 
REMARK ****************** REFINEMENT STATISTICS STEP BY STEP ******************
REMARK leading digit, like 1_, means number of macro-cycle                     
REMARK 0    : statistics at the very beginning when nothing is done yet        
REMARK 1_bss: bulk solvent correction and/or (anisotropic) scaling             
REMARK 1_xyz: refinement of coordinates                                        
REMARK 1_adp: refinement of ADPs (Atomic Displacement Parameters)              
REMARK 1_occ: refinement of occupancies                                        
REMARK ------------------------------------------------------------------------
REMARK  stage       r-work r-free bonds angles b_min b_max b_ave n_water shift
REMARK       0    : 0.3046 0.3620 0.009  1.99  12.4 117.3  35.2 552      0.000
REMARK       1_bss: 0.2416 0.3075 0.009  1.99  12.4 117.3  35.2 552      0.000
REMARK 1_settarget: 0.2416 0.3075 0.009  1.99  12.4 117.3  35.2 552      0.000
REMARK       1_nqh: 0.2416 0.3075 0.009  1.99  12.4 117.3  35.2 552      0.000
REMARK    1_weight: 0.2416 0.3075 0.009  1.99  12.4 117.3  35.2 552      0.000
REMARK    1_checkH: 0.2421 0.3074 0.009  1.99  12.4 117.3  35.2 552      0.386
REMARK    1_xyzrec: 0.2436 0.3079 0.016  2.09  12.4 117.3  35.2 552      0.513
REMARK    1_checkH: 0.2436 0.3079 0.016  2.09  12.4 117.3  35.2 552      0.513
REMARK       1_adp: 0.2425 0.3037 0.016  2.09  13.6 112.3  36.1 552      0.513
REMARK   1_regHadp: 0.2425 0.3034 0.016  2.09  13.6 112.3  36.1 552      0.513
REMARK       2_bss: 0.2409 0.3000 0.016  2.09  13.2 111.9  35.7 552      0.513
REMARK 2_settarget: 0.2409 0.3000 0.016  2.09  13.2 111.9  35.7 552      0.513
REMARK 2_updatecdl: 0.2409 0.3000 0.016  2.10  13.2 111.9  35.7 552      0.513
REMARK       2_nqh: 0.2409 0.3000 0.016  2.10  13.2 111.9  35.7 552      0.513
REMARK    2_weight: 0.2409 0.3000 0.016  2.10  13.2 111.9  35.7 552      0.513
REMARK    2_checkH: 0.2409 0.3000 0.016  2.10  13.2 111.9  35.7 552      0.513
REMARK    2_xyzrec: 0.2413 0.2903 0.016  1.91  13.2 111.9  35.7 552      0.517
REMARK    2_checkH: 0.2414 0.2902 0.016  1.91  13.2 111.9  35.7 552      0.517
REMARK       2_adp: 0.2421 0.2889 0.016  1.91  15.7 109.7  35.1 552      0.517
REMARK   2_regHadp: 0.2423 0.2886 0.016  1.91  15.7 109.7  35.1 552      0.517
REMARK       3_bss: 0.2408 0.2860 0.016  1.91  15.0 109.0  34.4 552      0.517
REMARK 3_settarget: 0.2408 0.2860 0.016  1.91  15.0 109.0  34.4 552      0.517
REMARK 3_updatecdl: 0.2408 0.2860 0.016  1.90  15.0 109.0  34.4 552      0.517
REMARK       3_nqh: 0.2408 0.2860 0.016  1.90  15.0 109.0  34.4 552      0.517
REMARK    3_weight: 0.2408 0.2860 0.016  1.90  15.0 109.0  34.4 552      0.517
REMARK    3_checkH: 0.2408 0.2860 0.016  1.90  15.0 109.0  34.4 552      0.517
REMARK    3_xyzrec: 0.2388 0.2856 0.016  1.93  15.0 109.0  34.4 552      0.533
REMARK    3_checkH: 0.2389 0.2855 0.016  1.93  15.0 109.0  34.4 552      0.534
REMARK       3_adp: 0.2392 0.2858 0.016  1.93  15.1 108.3  34.2 552      0.534
REMARK   3_regHadp: 0.2392 0.2857 0.016  1.93  15.1 108.3  34.2 552      0.534
REMARK         end: 0.2387 0.2854 0.016  1.93  14.5 107.7  33.6 552      0.534
REMARK ------------------------------------------------------------------------
REMARK MODEL CONTENT.
REMARK  ELEMENT        ATOM RECORD COUNT   OCCUPANCY SUM
REMARK        C                     2274         2274.00
REMARK        H                     3869         3869.00
REMARK        O                      786          786.00
REMARK        N                      563          563.00
REMARK        S                        2            2.00
REMARK     Zn2+                        6            6.00
REMARK      O1-                       57           57.00
REMARK    TOTAL                     7557         7557.00
REMARK -----------------------------------------------------------------------
REMARK r_free_flags.md5.hexdigest 58a770be886c4541acf01f5454169b11
REMARK 
REMARK IF THIS FILE IS FOR PDB DEPOSITION: REMOVE ALL FROM THIS LINE UP.
REMARK   3
REMARK   3 REFINEMENT.
REMARK   3   PROGRAM     : PHENIX (1.11.1_2575: ???)
REMARK   3   AUTHORS     : Adams,Afonine,Bunkoczi,Burnley,Chen,Dar,Davis,
REMARK   3               : Draizen,Echols,Gildea,Gros,Grosse-Kunstleve,Headd,
REMARK   3               : Hintze,Hung,Ioerger,Liebschner,McCoy,McKee,Moriarty,
REMARK   3               : Oeffner,Poon,Read,Richardson,Richardson,Sacchettini,
REMARK   3               : Sauter,Sobolev,Storoni,Terwilliger,Williams,Zwart
REMARK   3
REMARK   3  REFINEMENT TARGET : ML
REMARK   3  
REMARK   3  DATA USED IN REFINEMENT.
REMARK   3   RESOLUTION RANGE HIGH (ANGSTROMS) : 1.293   
REMARK   3   RESOLUTION RANGE LOW  (ANGSTROMS) : 13.997  
REMARK   3   MIN(FOBS/SIGMA_FOBS)              : 1.33  
REMARK   3   COMPLETENESS FOR RANGE        (%) : 91.61 
REMARK   3   NUMBER OF REFLECTIONS             : 88325     
REMARK   3   NUMBER OF REFLECTIONS (NON-ANOMALOUS) : 88325     
REMARK   3  
REMARK   3  FIT TO DATA USED IN REFINEMENT.
REMARK   3   R VALUE     (WORKING + TEST SET) : 0.2411
REMARK   3   R VALUE            (WORKING SET) : 0.2387
REMARK   3   FREE R VALUE                     : 0.2854
REMARK   3   FREE R VALUE TEST SET SIZE   (%) : 5.01  
REMARK   3   FREE R VALUE TEST SET COUNT      : 4429      
REMARK   3  
REMARK   3  FIT TO DATA USED IN REFINEMENT (IN BINS).
REMARK   3   BIN  RESOLUTION RANGE  COMPL.    NWORK NFREE   RWORK  RFREE  CCWORK CCFREE
REMARK   3     1 13.9982 -  3.9874    1.00     3166   173  0.1780 0.2236   0.921  0.880
REMARK   3     2  3.9874 -  3.1771    1.00     3137   144  0.1620 0.2215   0.930  0.874
REMARK   3     3  3.1771 -  2.7791    1.00     3073   164  0.1738 0.2163   0.922  0.898
REMARK   3     4  2.7791 -  2.5266    1.00     3092   153  0.1748 0.2601   0.921  0.842
REMARK   3     5  2.5266 -  2.3464    1.00     3060   165  0.1866 0.2212   0.921  0.863
REMARK   3     6  2.3464 -  2.2086    1.00     3050   178  0.1970 0.2850   0.915  0.780
REMARK   3     7  2.2086 -  2.0984    1.00     3054   161  0.2094 0.2472   0.900  0.865
REMARK   3     8  2.0984 -  2.0073    1.00     3073   150  0.2193 0.2714   0.895  0.828
REMARK   3     9  2.0073 -  1.9303    1.00     3046   161  0.2496 0.2840   0.872  0.849
REMARK   3    10  1.9303 -  1.8638    1.00     3061   150  0.2715 0.3442   0.836  0.672
REMARK   3    11  1.8638 -  1.8057    1.00     3037   159  0.3128 0.3497   0.785  0.685
REMARK   3    12  1.8057 -  1.7541    1.00     3070   173  0.3425 0.4326   0.746  0.661
REMARK   3    13  1.7541 -  1.7080    0.99     3016   155  0.3516 0.4017   0.686  0.575
REMARK   3    14  1.7080 -  1.6664    0.99     2979   158  0.3808 0.3756   0.588  0.580
REMARK   3    15  1.6664 -  1.6286    0.97     2983   156  0.4022 0.4439   0.484  0.464
REMARK   3    16  1.6286 -  1.5940    0.96     2890   169  0.4179 0.4389   0.468  0.437
REMARK   3    17  1.5940 -  1.5622    0.94     2868   148  0.4364 0.4491   0.407  0.239
REMARK   3    18  1.5622 -  1.5327    0.94     2846   154  0.4666 0.4986   0.290  0.329
REMARK   3    19  1.5327 -  1.5054    0.90     2739   163  0.4800 0.5334   0.218  0.043
REMARK   3    20  1.5054 -  1.4799    0.90     2704   156  0.4792 0.4379   0.217  0.302
REMARK   3    21  1.4799 -  1.4560    0.89     2695   126  0.4965 0.4215   0.168  0.277
REMARK   3    22  1.4560 -  1.4337    0.88     2668   140  0.5147 0.5062   0.102  0.250
REMARK   3    23  1.4337 -  1.4126    0.81     2491   136  0.5104 0.4540   0.094  -0.011
REMARK   3    24  1.4126 -  1.3927    0.88     2648   129  0.5179 0.5620   0.106  -0.025
REMARK   3    25  1.3927 -  1.3739    0.84     2557   128  0.5468 0.5613   0.069  0.059
REMARK   3    26  1.3739 -  1.3561    0.87     2619   146  0.5689 0.5412   0.067  -0.007
REMARK   3    27  1.3561 -  1.3391    0.84     2583   115  0.5766 0.5843   0.028  -0.039
REMARK   3    28  1.3391 -  1.3230    0.85     2536   132  0.6080 0.6232   0.046  0.086
REMARK   3    29  1.3230 -  1.3077    0.82     2453   141  0.6769 0.6675   0.044  0.083
REMARK   3    30  1.3077 -  1.2930    0.23      702    46  0.7306 0.6984   0.055  0.171
REMARK   3  
REMARK   3  BULK SOLVENT MODELLING.
REMARK   3   METHOD USED        : FLAT BULK SOLVENT MODEL
REMARK   3   SOLVENT RADIUS     : 1.11    
REMARK   3   SHRINKAGE RADIUS   : 0.90    
REMARK   3   GRID STEP FACTOR   : 4.00    
REMARK   3  
REMARK   3  ERROR ESTIMATES.
REMARK   3   COORDINATE ERROR (MAXIMUM-LIKELIHOOD BASED)     : 0.50    
REMARK   3   PHASE ERROR (DEGREES, MAXIMUM-LIKELIHOOD BASED) : 49.68   
REMARK   3  
REMARK   3  STRUCTURE FACTORS CALCULATION ALGORITHM : FFT
REMARK   3  
REMARK   3  RESTRAINTS LIBRARY
REMARK   3    GEOSTD + MON.LIB. + CDL v1.2
REMARK   3  
REMARK   3  DEVIATIONS FROM IDEAL VALUES.
REMARK   3                 RMSD     MAX  COUNT
REMARK   3   BOND      :  0.016   0.223   3588
REMARK   3   ANGLE     :  1.931  17.330   4866
REMARK   3   CHIRALITY :  0.110   0.339    537
REMARK   3   PLANARITY :  0.012   0.080    607
REMARK   3   DIHEDRAL  : 18.121 123.940   1286
REMARK   3   MIN NONBONDED DISTANCE : 1.343 
REMARK   3  
REMARK   3  MOLPROBITY STATISTICS.
REMARK   3   ALL-ATOM CLASHSCORE : 0.29
REMARK   3   RAMACHANDRAN PLOT:
REMARK   3     OUTLIERS : 0.23  %
REMARK   3     ALLOWED  : 4.12  %
REMARK   3     FAVORED  : 95.65 %
REMARK   3   ROTAMER OUTLIERS : 4.24 %
REMARK   3   CBETA DEVIATIONS : 0
REMARK   3   PEPTIDE PLANE:
REMARK   3     CIS-PROLINE     : 0
REMARK   3     CIS-GENERAL     : 0
REMARK   3     TWISTED PROLINE : 0
REMARK   3     TWISTED GENERAL : 0
REMARK   3  
REMARK   3  ATOMIC DISPLACEMENT PARAMETERS.
REMARK   3   WILSON B : 17.55
REMARK   3   RMS(B_ISO_OR_EQUIVALENT_BONDED) : 4.92
REMARK   3   ATOMS          NUMBER OF ATOMS
REMARK   3                    ISO.  ANISO. 
REMARK   3    ALL         :   7557       0
REMARK   3    ALL (NO H)  :   3688       0
REMARK   3    SOLVENT     :    184       0
REMARK   3    NON-SOLVENT :   3504       0
REMARK   3    HYDROGENS   :   3869       0
REMARK   3
REMARK   3
REMARK   3   OTHER REFINEMENT REMARKS:
REMARK   3   XRAY REFINEMENT USING QUANTUM MECHANICAL FUNCTIONAL
REMARK   3   PROGRAM      :QuantumBio DivCon 6 build-7.1.1-b4015.17
REMARK   3   AUTHORS      :BORBULEVYCH O.Y., PLUMLEY J., 
REMARK   3                :MARTIN, R.I., WESTERHOFF L.M. 
REMARK   3
REMARK   3   REFERENCE     :BORBULEVYCH O.Y., PLUMLEY J.A.,
REMARK   3                 :MARTIN, R.I., MERZ, K.M.,  WESTERHOFF L.M.
REMARK   3                 :ACTA CRYSTLLOGRAPHICA SECTION D, 2014, 
REMARK   3                 :V. D70, pp. 1233-1247
REMARK   3   QM METHOD(HAMILTONIAN): PM6 AMBERFF14
REMARK   3   REGION QM REFINEMENT: 
REMARK   3      MAIN/BUFFER QM REGION RADII (A): 3.0 / 0.0
REMARK   3      LIGAND / STRAIN ENERGY: BYS_A_250 / 28.44 KCAL/MOLE
REMARK   3      LIGAND / STRAIN ENERGY: BYS_B_250 / 31.08 KCAL/MOLE
REMARK   3
HELIX    1   1 ALA A   53  ARG A   66  1               Generated by MOE   14
HELIX    2   2 SER A   80  THR A   83  1               Generated by MOE    4
HELIX    3   3 ILE A   86  ASN A   90  1               Generated by MOE    5
HELIX    4   4 GLU A  100  LYS A  108  1               Generated by MOE    9
HELIX    5   5 LEU A  168  ASP A  170  5               Generated by MOE    3
HELIX    6   6 TRP A  176  LYS A  186  1               Generated by MOE   11
HELIX    7   7 SER A  204  LYS A  221  1               Generated by MOE   18
HELIX    8   8 ALA B   53  VAL B   64  1               Generated by MOE   12
HELIX    9   9 SER B   80  THR B   83  1               Generated by MOE    4
HELIX   10  10 ILE B   86  SER B   91  1               Generated by MOE    6
HELIX   11  11 GLU B  100  LYS B  108  1               Generated by MOE    9
HELIX   12  12 TRP B  176  LYS B  186  1               Generated by MOE   11
HELIX   13  13 SER B  204  GLU B  219  1               Generated by MOE   16
SHEET    1       LYS A   8  ASP A  13                  Generated by MOE
SHEET    2       VAL A  16  GLU A  24                  Generated by MOE
SHEET    3       VAL A  30  VAL A  40                  Generated by MOE
SHEET    4       GLU A  43  ILE A  47                  Generated by MOE
SHEET    5       LYS A  69  ILE A  70                  Generated by MOE
SHEET    6       LYS A  71  LYS A  71                  Generated by MOE
SHEET    7       GLY A  72  ILE A  74                  Generated by MOE
SHEET    8       THR A  96  SER A  99                  Generated by MOE
SHEET    9       ASN A 116  PHE A 118                  Generated by MOE
SHEET   10       ASN A 122  VAL A 126                  Generated by MOE
SHEET   11       ILE A 130  PHE A 133                  Generated by MOE
SHEET   12       VAL A 145  LEU A 148                  Generated by MOE
SHEET   13       ILE A 153  PHE A 155                  Generated by MOE
SHEET   14       GLY A 156  GLY A 156                  Generated by MOE
SHEET   15       GLY A 157  GLY A 157                  Generated by MOE
SHEET   16       LEU A 192  PRO A 195                  Generated by MOE
SHEET   17       LYS B   8  ASP B  13                  Generated by MOE
SHEET   18       VAL B  16  GLU B  24                  Generated by MOE
SHEET   19       VAL B  30  VAL B  40                  Generated by MOE
SHEET   20       GLU B  43  ILE B  47                  Generated by MOE
SHEET   21       LYS B  69  ILE B  70                  Generated by MOE
SHEET   22       LYS B  71  LYS B  71                  Generated by MOE
SHEET   23       GLY B  72  ILE B  74                  Generated by MOE
SHEET   24       THR B  96  SER B  99                  Generated by MOE
SHEET   25       ASN B 116  PHE B 118                  Generated by MOE
SHEET   26       ASN B 122  VAL B 126                  Generated by MOE
SHEET   27       ILE B 130  PHE B 133                  Generated by MOE
SHEET   28       VAL B 145  LEU B 148                  Generated by MOE
SHEET   29       ILE B 153  PHE B 155                  Generated by MOE
SHEET   30       GLY B 156  GLY B 156                  Generated by MOE
SHEET   31       GLY B 157  GLY B 157                  Generated by MOE
SHEET   32       LEU B 192  PRO B 195                  Generated by MOE
CRYST1   71.440   43.240   64.230  90.00 100.93  90.00 P 1 21 1
SCALE1      0.013998  0.000000  0.002703        0.00000
SCALE2      0.000000  0.023127  0.000000        0.00000
SCALE3      0.000000  0.000000  0.015857        0.00000
ATOM      1  N   SER A   3      47.777   8.231  29.076  1.00 62.84           N
ATOM      2  CA  SER A   3      47.035   8.462  30.339  1.00 64.19           C
ATOM      3  C   SER A   3      47.382   9.814  31.015  1.00 56.09           C
ATOM      4  O   SER A   3      47.819   9.833  32.168  1.00 58.04           O
ATOM      5  CB  SER A   3      47.180   7.244  31.277  1.00 67.35           C
ATOM      6  OG  SER A   3      48.541   6.921  31.500  1.00 81.46           O
ATOM      7  H1  SER A   3      47.677   9.022  28.455  1.00 75.53           H
ATOM      8  H2  SER A   3      47.435   7.395  28.622  1.00 75.53           H
ATOM      9  HA  SER A   3      45.981   8.525  30.067  1.00 77.15           H
ATOM     10  HB2 SER A   3      46.685   6.387  30.820  1.00 80.94           H
ATOM     11  HB3 SER A   3      46.700   7.450  32.235  1.00 80.94           H
ATOM     12  HG  SER A   3      48.979   6.836  30.648  1.00 97.88           H
ATOM     13  N   LEU A   4      47.128  10.941  30.321  1.00 51.73           N
ATOM     14  CA  LEU A   4      47.193  12.293  30.911  1.00 50.95           C
ATOM     15  C   LEU A   4      45.796  12.836  31.255  1.00 42.15           C
ATOM     16  O   LEU A   4      44.839  12.547  30.533  1.00 39.58           O
ATOM     17  CB  LEU A   4      47.927  13.271  29.975  1.00 49.20           C
ATOM     18  CG  LEU A   4      49.453  13.072  30.020  1.00 49.98           C
ATOM     19  CD1 LEU A   4      50.083  13.737  28.798  1.00 50.75           C
ATOM     20  CD2 LEU A   4      50.081  13.630  31.313  1.00 41.33           C
ATOM     21  H   LEU A   4      46.731  10.872  29.396  1.00 62.20           H
ATOM     22  HA  LEU A   4      47.775  12.229  31.825  1.00 61.27           H
ATOM     23  HB2 LEU A   4      47.571  13.100  28.957  1.00 59.16           H
ATOM     24  HB3 LEU A   4      47.688  14.304  30.233  1.00 59.16           H
ATOM     25  HG  LEU A   4      49.674  12.005  29.976  1.00 60.09           H
ATOM     26 HD11 LEU A   4      51.156  13.545  28.803  1.00 61.03           H
ATOM     27 HD12 LEU A   4      49.665  13.317  27.884  1.00 61.03           H
ATOM     28 HD13 LEU A   4      49.901  14.812  28.817  1.00 61.03           H
ATOM     29 HD21 LEU A   4      51.162  13.482  31.288  1.00 49.72           H
ATOM     30 HD22 LEU A   4      49.871  14.695  31.415  1.00 49.72           H
ATOM     31 HD23 LEU A   4      49.697  13.104  32.186  1.00 49.72           H
ATOM     32  N   PRO A   5      45.653  13.649  32.325  1.00 34.82           N
ATOM     33  CA  PRO A   5      44.332  14.131  32.718  1.00 32.41           C
ATOM     34  C   PRO A   5      43.667  15.000  31.632  1.00 33.15           C
ATOM     35  O   PRO A   5      44.346  15.686  30.871  1.00 30.15           O
ATOM     36  CB  PRO A   5      44.597  14.971  33.973  1.00 32.54           C
ATOM     37  CG  PRO A   5      45.866  14.365  34.563  1.00 33.91           C
ATOM     38  CD  PRO A   5      46.667  13.999  33.311  1.00 30.31           C
ATOM     39  HA  PRO A   5      43.711  13.291  33.027  1.00 39.01           H
ATOM     40  HB2 PRO A   5      44.838  15.974  33.635  1.00 39.16           H
ATOM     41  HB3 PRO A   5      43.768  15.009  34.678  1.00 39.16           H
ATOM     42  HG2 PRO A   5      46.419  15.104  35.146  1.00 40.81           H
ATOM     43  HG3 PRO A   5      45.629  13.495  35.177  1.00 40.81           H
ATOM     44  HD2 PRO A   5      47.246  14.853  32.963  1.00 36.49           H
ATOM     45  HD3 PRO A   5      47.310  13.161  33.580  1.00 36.49           H
ATOM     46  N   ASP A   6      42.335  14.991  31.594  1.00 32.50           N
ATOM     47  CA  ASP A   6      41.535  15.769  30.655  1.00 36.77           C
ATOM     48  C   ASP A   6      41.693  17.283  30.825  1.00 31.00           C
ATOM     49  O   ASP A   6      41.927  17.783  31.933  1.00 29.54           O
ATOM     50  CB  ASP A   6      40.060  15.364  30.794  1.00 42.07           C
ATOM     51  CG  ASP A   6      39.702  13.939  30.338  1.00 64.05           C
ATOM     52  OD1 ASP A   6      40.547  13.264  29.707  1.00 65.21           O
ATOM     53  OD2 ASP A   6      38.544  13.555  30.613  1.00 90.59           O1-
ATOM     54  H   ASP A   6      41.836  14.395  32.236  1.00 39.12           H
ATOM     55  HA  ASP A   6      41.846  15.515  29.640  1.00 44.25           H
ATOM     56  HB2 ASP A   6      39.733  15.492  31.827  1.00 50.61           H
ATOM     57  HB3 ASP A   6      39.435  16.053  30.224  1.00 50.61           H
ATOM     58  N   LEU A   7      41.516  18.019  29.722  1.00 26.15           N
ATOM     59  CA  LEU A   7      41.339  19.467  29.735  1.00 23.58           C
ATOM     60  C   LEU A   7      40.178  19.829  30.664  1.00 23.98           C
ATOM     61  O   LEU A   7      39.108  19.216  30.599  1.00 23.94           O
ATOM     62  CB  LEU A   7      41.009  19.922  28.308  1.00 22.54           C
ATOM     63  CG  LEU A   7      40.747  21.431  28.139  1.00 26.38           C
ATOM     64  CD1 LEU A   7      42.052  22.226  28.240  1.00 25.36           C
ATOM     65  CD2 LEU A   7      40.087  21.719  26.782  1.00 30.80           C
ATOM     66  H   LEU A   7      41.363  17.547  28.843  1.00 31.50           H
ATOM     67  HA  LEU A   7      42.267  19.936  30.064  1.00 28.42           H
ATOM     68  HB2 LEU A   7      41.825  19.618  27.653  1.00 27.16           H
ATOM     69  HB3 LEU A   7      40.111  19.388  27.996  1.00 27.16           H
ATOM     70  HG  LEU A   7      40.072  21.786  28.918  1.00 31.78           H
ATOM     71 HD11 LEU A   7      41.851  23.285  28.087  1.00 30.56           H
ATOM     72 HD12 LEU A   7      42.499  22.091  29.220  1.00 30.56           H
ATOM     73 HD13 LEU A   7      42.761  21.893  27.486  1.00 30.56           H
ATOM     74 HD21 LEU A   7      39.817  22.772  26.725  1.00 37.08           H
ATOM     75 HD22 LEU A   7      40.774  21.477  25.970  1.00 37.08           H
ATOM     76 HD23 LEU A   7      39.179  21.125  26.683  1.00 37.08           H
ATOM     77  N   LYS A   8      40.388  20.839  31.520  1.00 25.91           N
ATOM     78  CA  LYS A   8      39.357  21.446  32.331  1.00 23.95           C
ATOM     79  C   LYS A   8      39.006  22.815  31.796  1.00 18.26           C
ATOM     80  O   LYS A   8      39.877  23.533  31.335  1.00 22.83           O
ATOM     81  CB  LYS A   8      39.823  21.625  33.805  1.00 25.89           C
ATOM     82  CG  LYS A   8      40.230  20.346  34.526  1.00 25.17           C
ATOM     83  CD  LYS A   8      40.970  20.558  35.888  1.00 21.79           C
ATOM     84  CE  LYS A   8      40.281  21.503  36.863  1.00 24.93           C
ATOM     85  NZ  LYS A   8      41.010  21.620  38.167  1.00 21.85           N1+
ATOM     86  H   LYS A   8      41.308  21.262  31.546  1.00 31.21           H
ATOM     87  HA  LYS A   8      38.460  20.829  32.327  1.00 28.86           H
ATOM     88  HB2 LYS A   8      40.661  22.318  33.832  1.00 31.19           H
ATOM     89  HB3 LYS A   8      39.003  22.078  34.361  1.00 31.19           H
ATOM     90  HG2 LYS A   8      39.347  19.730  34.687  1.00 30.33           H
ATOM     91  HG3 LYS A   8      40.912  19.786  33.890  1.00 30.33           H
ATOM     92  HD2 LYS A   8      41.072  19.583  36.364  1.00 26.28           H
ATOM     93  HD3 LYS A   8      41.973  20.935  35.698  1.00 26.28           H
ATOM     94  HE2 LYS A   8      40.191  22.490  36.411  1.00 30.03           H
ATOM     95  HE3 LYS A   8      39.282  21.121  37.064  1.00 30.03           H
ATOM     96  HZ1 LYS A   8      40.620  22.367  38.721  1.00 26.35           H
ATOM     97  HZ2 LYS A   8      40.997  20.751  38.673  1.00 26.35           H
ATOM     98  HZ3 LYS A   8      41.980  21.871  37.987  1.00 26.35           H
ATOM     99  N   ILE A   9      37.741  23.167  31.918  1.00 18.58           N
ATOM    100  CA  ILE A   9      37.182  24.476  31.581  1.00 23.71           C
ATOM    101  C   ILE A   9      36.244  24.822  32.730  1.00 29.10           C
ATOM    102  O   ILE A   9      35.295  24.087  32.985  1.00 34.34           O
ATOM    103  CB  ILE A   9      36.406  24.444  30.230  1.00 23.32           C
ATOM    104  CG1 ILE A   9      37.295  23.894  29.097  1.00 29.74           C
ATOM    105  CG2 ILE A   9      35.878  25.859  29.921  1.00 26.28           C
ATOM    106  CD1 ILE A   9      36.668  23.960  27.700  1.00 31.17           C
ATOM    107  H   ILE A   9      37.101  22.469  32.268  1.00 22.42           H
ATOM    108  HA  ILE A   9      37.977  25.220  31.521  1.00 28.57           H
ATOM    109  HB  ILE A   9      35.548  23.779  30.329  1.00 28.11           H
ATOM    110 HG12 ILE A   9      38.241  24.438  29.079  1.00 35.81           H
ATOM    111 HG13 ILE A   9      37.512  22.844  29.304  1.00 35.81           H
ATOM    112 HG21 ILE A   9      35.229  25.838  29.047  1.00 31.65           H
ATOM    113 HG22 ILE A   9      35.285  26.245  30.747  1.00 31.65           H
ATOM    114 HG23 ILE A   9      36.710  26.541  29.733  1.00 31.65           H
ATOM    115 HD11 ILE A   9      37.265  23.372  27.001  1.00 37.53           H
ATOM    116 HD12 ILE A   9      35.656  23.559  27.728  1.00 37.53           H
ATOM    117 HD13 ILE A   9      36.631  24.994  27.354  1.00 37.53           H
ATOM    118  N   GLU A  10      36.522  25.923  33.419  1.00 22.64           N
ATOM    119  CA  GLU A  10      35.741  26.327  34.575  1.00 31.47           C
ATOM    120  C   GLU A  10      35.549  27.816  34.505  1.00 26.04           C
ATOM    121  O   GLU A  10      36.476  28.559  34.199  1.00 27.55           O
ATOM    122  CB  GLU A  10      36.392  26.045  35.934  1.00 34.76           C
ATOM    123  CG  GLU A  10      37.250  24.794  36.128  1.00 39.37           C
ATOM    124  CD  GLU A  10      38.239  25.066  37.264  1.00 47.50           C
ATOM    125  OE1 GLU A  10      39.450  24.994  36.985  1.00 31.20           O
ATOM    126  OE2 GLU A  10      37.776  25.390  38.380  1.00 58.92           O1-
ATOM    127  H   GLU A  10      37.348  26.461  33.194  1.00 27.29           H
ATOM    128  HA  GLU A  10      34.761  25.849  34.549  1.00 37.89           H
ATOM    129  HB2 GLU A  10      36.971  26.915  36.248  1.00 41.83           H
ATOM    130  HB3 GLU A  10      35.562  25.970  36.643  1.00 41.83           H
ATOM    131  HG2 GLU A  10      36.577  23.991  36.424  1.00 47.37           H
ATOM    132  HG3 GLU A  10      37.774  24.513  35.217  1.00 47.37           H
ATOM    133  N   LYS A  11      34.349  28.261  34.864  1.00 26.67           N
ATOM    134  CA  LYS A  11      34.040  29.679  34.957  1.00 28.62           C
ATOM    135  C   LYS A  11      34.724  30.275  36.181  1.00 28.47           C
ATOM    136  O   LYS A  11      34.578  29.753  37.279  1.00 31.61           O
ATOM    137  CB  LYS A  11      32.516  29.821  35.003  1.00 34.40           C
ATOM    138  CG  LYS A  11      32.079  31.277  35.143  1.00 29.60           C
ATOM    139  CD  LYS A  11      30.586  31.391  34.811  1.00 37.23           C
ATOM    140  CE  LYS A  11      30.101  32.832  35.010  1.00 40.63           C
ATOM    141  NZ  LYS A  11      29.081  33.182  34.010  1.00 64.82           N1+
ATOM    142  H   LYS A  11      33.644  27.598  35.153  1.00 32.13           H
ATOM    143  HA  LYS A  11      34.400  30.181  34.059  1.00 34.47           H
ATOM    144  HB2 LYS A  11      32.078  29.385  34.104  1.00 41.40           H
ATOM    145  HB3 LYS A  11      32.138  29.267  35.864  1.00 41.40           H
ATOM    146  HG2 LYS A  11      32.278  31.631  36.156  1.00 35.64           H
ATOM    147  HG3 LYS A  11      32.643  31.883  34.434  1.00 35.64           H
ATOM    148  HD2 LYS A  11      30.429  31.084  33.776  1.00 44.79           H
ATOM    149  HD3 LYS A  11      30.016  30.731  35.466  1.00 44.79           H
ATOM    150  HE2 LYS A  11      29.669  32.933  36.007  1.00 48.88           H
ATOM    151  HE3 LYS A  11      30.946  33.517  34.929  1.00 48.88           H
ATOM    152  HZ1 LYS A  11      28.745  34.122  34.193  1.00 77.91           H
ATOM    153  HZ2 LYS A  11      29.488  33.144  33.087  1.00 77.91           H
ATOM    154  HZ3 LYS A  11      28.306  32.539  34.071  1.00 77.91           H
ATOM    155  N   LEU A  12      35.430  31.392  35.996  1.00 25.33           N
ATOM    156  CA  LEU A  12      36.116  32.124  37.056  1.00 28.78           C
ATOM    157  C   LEU A  12      35.344  33.373  37.435  1.00 32.78           C
ATOM    158  O   LEU A  12      35.294  33.755  38.605  1.00 25.61           O
ATOM    159  CB  LEU A  12      37.536  32.460  36.580  1.00 25.56           C
ATOM    160  CG  LEU A  12      38.390  33.270  37.566  1.00 28.02           C
ATOM    161  CD1 LEU A  12      38.638  32.413  38.834  1.00 25.55           C
ATOM    162  CD2 LEU A  12      39.726  33.658  36.910  1.00 28.65           C
ATOM    163  H   LEU A  12      35.496  31.764  35.063  1.00 30.52           H
ATOM    164  HA  LEU A  12      36.185  31.489  37.940  1.00 34.66           H
ATOM    165  HB2 LEU A  12      38.040  31.522  36.359  1.00 30.79           H
ATOM    166  HB3 LEU A  12      37.463  33.028  35.650  1.00 30.79           H
ATOM    167  HG  LEU A  12      37.862  34.180  37.844  1.00 33.75           H
ATOM    168 HD11 LEU A  12      39.368  32.887  39.481  1.00 30.78           H
ATOM    169 HD12 LEU A  12      37.710  32.285  39.389  1.00 30.78           H
ATOM    170 HD13 LEU A  12      39.027  31.431  38.558  1.00 30.78           H
ATOM    171 HD21 LEU A  12      40.332  34.257  37.583  1.00 34.51           H
ATOM    172 HD22 LEU A  12      40.288  32.763  36.646  1.00 34.51           H
ATOM    173 HD23 LEU A  12      39.540  34.238  36.007  1.00 34.51           H
ATOM    174  N   ASP A  13      34.770  34.029  36.423  1.00 30.43           N
ATOM    175  CA  ASP A  13      33.984  35.236  36.574  1.00 31.70           C
ATOM    176  C   ASP A  13      33.113  35.304  35.306  1.00 32.87           C
ATOM    177  O   ASP A  13      33.172  34.441  34.418  1.00 30.68           O
ATOM    178  CB  ASP A  13      34.943  36.438  36.769  1.00 27.44           C
ATOM    179  CG  ASP A  13      34.358  37.692  37.443  1.00 44.71           C
ATOM    180  OD1 ASP A  13      33.117  37.791  37.551  1.00 45.07           O
ATOM    181  OD2 ASP A  13      35.163  38.564  37.848  1.00 42.42           O1-
ATOM    182  H   ASP A  13      34.839  33.641  35.493  1.00 36.63           H
ATOM    183  HA  ASP A  13      33.333  35.138  37.445  1.00 38.16           H
ATOM    184  HB2 ASP A  13      35.831  36.143  37.323  1.00 33.05           H
ATOM    185  HB3 ASP A  13      35.329  36.745  35.798  1.00 33.05           H
ATOM    186  N   GLU A  14      32.240  36.306  35.238  1.00 40.24           N
ATOM    187  CA  GLU A  14      31.406  36.532  34.073  1.00 39.34           C
ATOM    188  C   GLU A  14      32.303  36.778  32.844  1.00 37.46           C
ATOM    189  O   GLU A  14      33.132  37.686  32.847  1.00 35.98           O
ATOM    190  CB  GLU A  14      30.445  37.695  34.337  1.00 50.71           C
ATOM    191  CG  GLU A  14      29.592  37.506  35.605  1.00 58.17           C
ATOM    192  CD  GLU A  14      28.778  36.208  35.575  1.00 68.22           C
ATOM    193  OE1 GLU A  14      28.204  35.910  34.503  1.00 63.20           O
ATOM    194  OE2 GLU A  14      28.780  35.501  36.607  1.00 86.78           O1-
ATOM    195  H   GLU A  14      32.185  36.968  36.003  1.00 48.40           H
ATOM    196  HA  GLU A  14      30.810  35.636  33.900  1.00 47.33           H
ATOM    197  HB2 GLU A  14      31.035  38.593  34.461  1.00 60.97           H
ATOM    198  HB3 GLU A  14      29.792  37.824  33.473  1.00 60.97           H
ATOM    199  HG2 GLU A  14      30.199  37.571  36.510  1.00 69.92           H
ATOM    200  HG3 GLU A  14      28.885  38.337  35.616  1.00 69.92           H
ATOM    201  N   GLY A  15      32.148  35.917  31.830  1.00 38.62           N
ATOM    202  CA  GLY A  15      32.920  35.926  30.585  1.00 39.97           C
ATOM    203  C   GLY A  15      34.407  35.567  30.732  1.00 35.32           C
ATOM    204  O   GLY A  15      35.174  35.837  29.813  1.00 34.28           O
ATOM    205  H   GLY A  15      31.467  35.179  31.934  1.00 46.46           H
ATOM    206  HA2 GLY A  15      32.466  35.213  29.899  1.00 48.08           H
ATOM    207  HA3 GLY A  15      32.872  36.927  30.155  1.00 48.08           H
ATOM    208  N   VAL A  16      34.832  34.951  31.838  1.00 27.25           N
ATOM    209  CA  VAL A  16      36.236  34.570  32.059  1.00 28.15           C
ATOM    210  C   VAL A  16      36.234  33.128  32.533  1.00 30.86           C
ATOM    211  O   VAL A  16      35.578  32.772  33.515  1.00 26.79           O
ATOM    212  CB  VAL A  16      36.980  35.505  33.040  1.00 28.89           C
ATOM    213  CG1 VAL A  16      38.480  35.139  33.164  1.00 26.53           C
ATOM    214  CG2 VAL A  16      36.893  36.985  32.639  1.00 33.90           C
ATOM    215  H   VAL A  16      34.163  34.692  32.550  1.00 32.82           H
ATOM    216  HA  VAL A  16      36.771  34.601  31.107  1.00 33.90           H
ATOM    217  HB  VAL A  16      36.524  35.396  34.026  1.00 34.79           H
ATOM    218 HG11 VAL A  16      38.971  35.814  33.864  1.00 31.96           H
ATOM    219 HG12 VAL A  16      38.604  34.121  33.530  1.00 31.96           H
ATOM    220 HG13 VAL A  16      38.971  35.228  32.195  1.00 31.96           H
ATOM    221 HG21 VAL A  16      37.444  37.596  33.351  1.00 40.80           H
ATOM    222 HG22 VAL A  16      37.317  37.128  31.644  1.00 40.80           H
ATOM    223 HG23 VAL A  16      35.853  37.310  32.635  1.00 40.80           H
ATOM    224  N   TYR A  17      36.951  32.302  31.791  1.00 25.69           N
ATOM    225  CA  TYR A  17      37.082  30.881  32.049  1.00 24.64           C
ATOM    226  C   TYR A  17      38.559  30.590  32.247  1.00 25.60           C
ATOM    227  O   TYR A  17      39.402  31.198  31.596  1.00 24.77           O
ATOM    228  CB  TYR A  17      36.456  30.084  30.897  1.00 27.67           C
ATOM    229  CG  TYR A  17      34.949  30.239  30.814  1.00 36.64           C
ATOM    230  CD1 TYR A  17      34.404  31.413  30.252  1.00 36.55           C
ATOM    231  CD2 TYR A  17      34.092  29.255  31.356  1.00 31.14           C
ATOM    232  CE1 TYR A  17      33.022  31.648  30.314  1.00 37.29           C
ATOM    233  CE2 TYR A  17      32.698  29.451  31.349  1.00 31.96           C
ATOM    234  CZ  TYR A  17      32.162  30.671  30.854  1.00 45.42           C
ATOM    235  OH  TYR A  17      30.827  30.944  30.930  1.00 46.47           O
ATOM    236  H   TYR A  17      37.466  32.680  31.008  1.00 30.95           H
ATOM    237  HA  TYR A  17      36.562  30.618  32.967  1.00 29.69           H
ATOM    238  HB2 TYR A  17      36.903  30.411  29.958  1.00 33.33           H
ATOM    239  HB3 TYR A  17      36.698  29.027  31.025  1.00 33.33           H
ATOM    240  HD1 TYR A  17      35.054  32.165  29.827  1.00 43.98           H
ATOM    241  HD2 TYR A  17      34.502  28.348  31.775  1.00 37.49           H
ATOM    242  HE1 TYR A  17      32.616  32.579  29.951  1.00 44.87           H
ATOM    243  HE2 TYR A  17      32.049  28.691  31.755  1.00 38.47           H
ATOM    244  HH  TYR A  17      30.305  30.179  31.182  1.00 55.89           H
ATOM    245  N   VAL A  18      38.882  29.668  33.157  1.00 23.54           N
ATOM    246  CA  VAL A  18      40.206  29.100  33.278  1.00 21.98           C
ATOM    247  C   VAL A  18      40.157  27.802  32.526  1.00 19.95           C
ATOM    248  O   VAL A  18      39.230  26.999  32.731  1.00 22.68           O
ATOM    249  CB  VAL A  18      40.637  28.880  34.760  1.00 23.84           C
ATOM    250  CG1 VAL A  18      41.976  28.132  34.834  1.00 21.95           C
ATOM    251  CG2 VAL A  18      40.792  30.202  35.492  1.00 24.21           C
ATOM    252  H   VAL A  18      38.148  29.221  33.686  1.00 28.37           H
ATOM    253  HA  VAL A  18      40.935  29.755  32.815  1.00 26.50           H
ATOM    254  HB  VAL A  18      39.879  28.289  35.276  1.00 28.73           H
ATOM    255 HG11 VAL A  18      42.286  28.036  35.875  1.00 26.46           H
ATOM    256 HG12 VAL A  18      41.888  27.129  34.419  1.00 26.46           H
ATOM    257 HG13 VAL A  18      42.746  28.671  34.284  1.00 26.46           H
ATOM    258 HG21 VAL A  18      41.004  30.011  36.545  1.00 29.18           H
ATOM    259 HG22 VAL A  18      41.617  30.776  35.074  1.00 29.18           H
ATOM    260 HG23 VAL A  18      39.874  30.775  35.412  1.00 29.18           H
ATOM    261  N   HIS A  19      41.140  27.608  31.634  1.00 20.33           N
ATOM    262  CA  HIS A  19      41.397  26.285  31.095  1.00 20.67           C
ATOM    263  C   HIS A  19      42.636  25.707  31.759  1.00 21.14           C
ATOM    264  O   HIS A  19      43.638  26.397  31.897  1.00 20.31           O
ATOM    265  CB  HIS A  19      41.485  26.275  29.567  1.00 20.12           C
ATOM    266  CG  HIS A  19      42.567  27.101  28.939  1.00 21.22           C
ATOM    267  ND1 HIS A  19      43.844  26.665  28.607  1.00 22.87           N
ATOM    268  CD2 HIS A  19      42.428  28.402  28.562  1.00 25.02           C
ATOM    269  CE1 HIS A  19      44.462  27.729  28.068  1.00 19.76           C
ATOM    270  NE2 HIS A  19      43.625  28.784  27.998  1.00 20.41           N
ATOM    271  H   HIS A  19      41.883  28.286  31.557  1.00 24.52           H
ATOM    272  HA  HIS A  19      40.552  25.663  31.335  1.00 24.93           H
ATOM    273  HB2 HIS A  19      40.526  26.605  29.170  1.00 24.26           H
ATOM    274  HB3 HIS A  19      41.627  25.244  29.255  1.00 24.26           H
ATOM    275  HD2 HIS A  19      41.553  29.008  28.718  1.00 30.15           H
ATOM    276  HE1 HIS A  19      45.496  27.744  27.754  1.00 23.84           H
ATOM    277  HE2 HIS A  19      43.883  29.716  27.697  1.00 24.62           H
ATOM    278  N   THR A  20      42.556  24.434  32.148  1.00 21.57           N
ATOM    279  CA  THR A  20      43.672  23.708  32.736  1.00 21.03           C
ATOM    280  C   THR A  20      43.991  22.554  31.833  1.00 21.91           C
ATOM    281  O   THR A  20      43.106  21.740  31.576  1.00 23.56           O
ATOM    282  CB  THR A  20      43.404  23.197  34.158  1.00 20.55           C
ATOM    283  OG1 THR A  20      42.790  24.209  34.899  1.00 21.50           O
ATOM    284  CG2 THR A  20      44.712  22.744  34.821  1.00 21.48           C
ATOM    285  H   THR A  20      41.696  23.928  31.989  1.00 26.00           H
ATOM    286  HA  THR A  20      44.504  24.395  32.810  1.00 25.36           H
ATOM    287  HB  THR A  20      42.752  22.329  34.098  1.00 24.78           H
ATOM    288  HG1 THR A  20      42.873  24.046  35.719  1.00 25.93           H
ATOM    289 HG21 THR A  20      44.506  22.371  35.826  1.00 25.89           H
ATOM    290 HG22 THR A  20      45.198  21.953  34.251  1.00 25.89           H
ATOM    291 HG23 THR A  20      45.386  23.598  34.919  1.00 25.89           H
ATOM    292  N   SER A  21      45.237  22.484  31.375  1.00 23.16           N
ATOM    293  CA  SER A  21      45.772  21.331  30.673  1.00 23.63           C
ATOM    294  C   SER A  21      46.981  20.766  31.400  1.00 26.34           C
ATOM    295  O   SER A  21      47.586  21.418  32.250  1.00 25.33           O
ATOM    296  CB  SER A  21      46.051  21.647  29.210  1.00 21.43           C
ATOM    297  OG  SER A  21      47.028  22.645  29.073  1.00 21.25           O
ATOM    298  H   SER A  21      45.896  23.205  31.638  1.00 27.92           H
ATOM    299  HA  SER A  21      45.016  20.549  30.679  1.00 28.48           H
ATOM    300  HB2 SER A  21      46.414  20.747  28.716  1.00 25.84           H
ATOM    301  HB3 SER A  21      45.135  21.984  28.727  1.00 25.84           H
ATOM    302  HG  SER A  21      47.639  22.578  29.807  1.00 25.63           H
ATOM    303  N   PHE A  22      47.306  19.515  31.089  1.00 24.44           N
ATOM    304  CA  PHE A  22      48.248  18.703  31.843  1.00 25.01           C
ATOM    305  C   PHE A  22      49.195  18.014  30.895  1.00 29.48           C
ATOM    306  O   PHE A  22      48.788  17.528  29.840  1.00 30.65           O
ATOM    307  CB  PHE A  22      47.490  17.645  32.641  1.00 25.47           C
ATOM    308  CG  PHE A  22      46.512  18.192  33.633  1.00 27.60           C
ATOM    309  CD1 PHE A  22      45.214  18.519  33.221  1.00 24.42           C
ATOM    310  CD2 PHE A  22      46.868  18.338  34.987  1.00 26.41           C
ATOM    311  CE1 PHE A  22      44.266  19.002  34.131  1.00 23.32           C
ATOM    312  CE2 PHE A  22      45.907  18.786  35.901  1.00 20.27           C
ATOM    313  CZ  PHE A  22      44.621  19.166  35.473  1.00 25.04           C
ATOM    314  H   PHE A  22      46.789  19.051  30.352  1.00 29.44           H
ATOM    315  HA  PHE A  22      48.807  19.321  32.544  1.00 30.14           H
ATOM    316  HB2 PHE A  22      46.943  17.021  31.935  1.00 30.68           H
ATOM    317  HB3 PHE A  22      48.208  17.012  33.158  1.00 30.68           H
ATOM    318  HD1 PHE A  22      44.933  18.394  32.187  1.00 29.42           H
ATOM    319  HD2 PHE A  22      47.861  18.085  35.326  1.00 31.82           H
ATOM    320  HE1 PHE A  22      43.273  19.261  33.793  1.00 28.11           H
ATOM    321  HE2 PHE A  22      46.173  18.869  36.943  1.00 24.45           H
ATOM    322  HZ  PHE A  22      43.898  19.560  36.172  1.00 30.17           H
ATOM    323  N   GLU A  23      50.455  17.943  31.282  1.00 25.31           N
ATOM    324  CA  GLU A  23      51.489  17.328  30.472  1.00 29.82           C
ATOM    325  C   GLU A  23      52.599  16.869  31.417  1.00 36.66           C
ATOM    326  O   GLU A  23      52.867  17.519  32.434  1.00 28.75           O
ATOM    327  CB  GLU A  23      51.949  18.340  29.417  1.00 35.37           C
ATOM    328  CG  GLU A  23      52.964  17.827  28.396  1.00 42.18           C
ATOM    329  CD  GLU A  23      52.384  16.650  27.623  1.00 46.74           C
ATOM    330  OE1 GLU A  23      52.623  15.521  28.086  1.00 42.46           O
ATOM    331  OE2 GLU A  23      51.695  16.881  26.604  1.00 56.53           O1-
ATOM    332  H   GLU A  23      50.741  18.358  32.157  1.00 30.50           H
ATOM    333  HA  GLU A  23      51.072  16.456  29.975  1.00 35.90           H
ATOM    334  HB2 GLU A  23      51.081  18.711  28.873  1.00 42.57           H
ATOM    335  HB3 GLU A  23      52.408  19.172  29.943  1.00 42.57           H
ATOM    336  HG2 GLU A  23      53.163  18.648  27.706  1.00 50.74           H
ATOM    337  HG3 GLU A  23      53.867  17.534  28.928  1.00 50.74           H
ATOM    338  N   GLU A  24      53.225  15.736  31.095  1.00 34.22           N
ATOM    339  CA  GLU A  24      54.473  15.318  31.729  1.00 36.37           C
ATOM    340  C   GLU A  24      55.584  16.261  31.271  1.00 41.84           C
ATOM    341  O   GLU A  24      55.861  16.406  30.081  1.00 39.81           O
ATOM    342  CB  GLU A  24      54.778  13.843  31.392  1.00 51.25           C
ATOM    343  CG  GLU A  24      56.243  13.397  31.649  1.00 68.77           C
ATOM    344  CD  GLU A  24      56.335  12.147  32.526  1.00 79.18           C
ATOM    345  OE1 GLU A  24      55.994  11.059  32.009  1.00 91.39           O
ATOM    346  OE2 GLU A  24      56.756  12.294  33.695  1.00 71.55           O1-
ATOM    347  H   GLU A  24      52.974  15.276  30.230  1.00 41.18           H
ATOM    348  HA  GLU A  24      54.358  15.388  32.810  1.00 43.77           H
ATOM    349  HB2 GLU A  24      54.109  13.228  31.997  1.00 61.62           H
ATOM    350  HB3 GLU A  24      54.535  13.658  30.344  1.00 61.62           H
ATOM    351  HG2 GLU A  24      56.666  13.163  30.670  1.00 82.65           H
ATOM    352  HG3 GLU A  24      56.814  14.192  32.127  1.00 82.65           H
ATOM    353  N   VAL A  25      56.236  16.873  32.249  1.00 41.58           N
ATOM    354  CA  VAL A  25      57.305  17.829  32.034  1.00 43.54           C
ATOM    355  C   VAL A  25      58.385  17.413  33.056  1.00 47.01           C
ATOM    356  O   VAL A  25      58.247  17.536  34.254  1.00 54.84           O
ATOM    357  CB  VAL A  25      56.938  19.314  32.332  1.00 42.80           C
ATOM    358  CG1 VAL A  25      58.038  20.201  31.748  1.00 40.68           C
ATOM    359  CG2 VAL A  25      55.563  19.691  31.788  1.00 39.70           C
ATOM    360  H   VAL A  25      55.870  16.775  33.170  1.00 50.02           H
ATOM    361  HA  VAL A  25      57.660  17.776  30.972  1.00 52.37           H
ATOM    362  HB  VAL A  25      56.913  19.446  33.448  1.00 51.48           H
ATOM    363 HG11 VAL A  25      57.865  21.256  32.009  1.00 48.94           H
ATOM    364 HG12 VAL A  25      59.030  19.935  32.125  1.00 48.94           H
ATOM    365 HG13 VAL A  25      58.068  20.149  30.653  1.00 48.94           H
ATOM    366 HG21 VAL A  25      55.362  20.758  31.930  1.00 47.76           H
ATOM    367 HG22 VAL A  25      55.460  19.467  30.720  1.00 47.76           H
ATOM    368 HG23 VAL A  25      54.775  19.138  32.311  1.00 47.76           H
ATOM    369  N   ASN A  26      59.439  16.819  32.078  1.00 49.98           N
ATOM    370  CA  ASN A  26      60.784  16.288  32.339  1.00 57.57           C
ATOM    371  C   ASN A  26      60.739  15.260  33.445  1.00 52.93           C
ATOM    372  O   ASN A  26      59.999  14.298  33.499  1.00 66.52           O
ATOM    373  CB  ASN A  26      61.746  17.394  32.865  1.00 59.97           C
ATOM    374  CG  ASN A  26      62.124  16.913  34.247  1.00 57.54           C
ATOM    375  OD1 ASN A  26      62.821  17.504  35.045  1.00 73.09           O
ATOM    376  H   ASN A  26      59.256  16.845  31.077  1.00 60.10           H
ATOM    377  HA  ASN A  26      61.192  15.801  31.447  1.00 69.21           H
ATOM    378  HB2 ASN A  26      62.634  17.467  32.234  1.00 72.09           H
ATOM    379  HB3 ASN A  26      61.260  18.371  32.913  1.00 72.09           H
ATOM    380  N   GLY A  27      61.484  15.750  34.448  1.00 52.30           N
ATOM    381  CA  GLY A  27      61.537  15.009  35.718  1.00 57.46           C
ATOM    382  C   GLY A  27      60.599  15.549  36.808  1.00 51.25           C
ATOM    383  O   GLY A  27      60.697  15.099  37.945  1.00 45.79           O
ATOM    384  H   GLY A  27      61.210  16.721  34.489  1.00 62.89           H
ATOM    385  HA2 GLY A  27      62.555  15.079  36.101  1.00 69.07           H
ATOM    386  HA3 GLY A  27      61.308  13.955  35.548  1.00 69.07           H
ATOM    387  N   TRP A  28      59.716  16.508  36.495  1.00 47.41           N
ATOM    388  CA  TRP A  28      58.844  17.180  37.455  1.00 41.28           C
ATOM    389  C   TRP A  28      57.433  16.555  37.554  1.00 38.53           C
ATOM    390  O   TRP A  28      56.577  17.038  38.271  1.00 36.89           O
ATOM    391  CB  TRP A  28      58.602  18.658  37.055  1.00 45.31           C
ATOM    392  CG  TRP A  28      59.800  19.507  37.227  1.00 48.17           C
ATOM    393  CD1 TRP A  28      60.509  19.736  38.397  1.00 45.30           C
ATOM    394  CD2 TRP A  28      60.413  20.293  36.185  1.00 46.19           C
ATOM    395  NE1 TRP A  28      61.550  20.661  38.140  1.00 52.08           N
ATOM    396  CE2 TRP A  28      61.516  20.994  36.778  1.00 46.19           C
ATOM    397  CE3 TRP A  28      60.118  20.499  34.825  1.00 51.43           C
ATOM    398  CZ2 TRP A  28      62.321  21.878  36.033  1.00 46.94           C
ATOM    399  CZ3 TRP A  28      60.908  21.373  34.098  1.00 48.76           C
ATOM    400  CH2 TRP A  28      62.010  22.043  34.696  1.00 48.62           C
ATOM    401  H   TRP A  28      59.667  16.806  35.542  1.00 57.02           H
ATOM    402  HA  TRP A  28      59.290  17.146  38.486  1.00 49.66           H
ATOM    403  HB2 TRP A  28      58.245  18.700  35.999  1.00 54.49           H
ATOM    404  HB3 TRP A  28      57.763  19.065  37.666  1.00 54.49           H
ATOM    405  HD1 TRP A  28      60.345  19.333  39.380  1.00 54.49           H
ATOM    406  HE1 TRP A  28      62.257  20.934  38.798  1.00 62.62           H
ATOM    407  HE3 TRP A  28      59.283  19.963  34.373  1.00 61.84           H
ATOM    408  HZ2 TRP A  28      63.150  22.402  36.497  1.00 56.44           H
ATOM    409  HZ3 TRP A  28      60.688  21.559  33.049  1.00 58.64           H
ATOM    410  HH2 TRP A  28      62.624  22.705  34.079  1.00 58.47           H
ATOM    411  N   GLY A  29      57.223  15.483  36.769  1.00 32.24           N
ATOM    412  CA  GLY A  29      55.979  14.741  36.686  1.00 31.60           C
ATOM    413  C   GLY A  29      54.931  15.491  35.867  1.00 32.40           C
ATOM    414  O   GLY A  29      55.265  16.337  35.040  1.00 35.41           O
ATOM    415  H   GLY A  29      57.964  15.201  36.145  1.00 38.81           H
ATOM    416  HA2 GLY A  29      56.172  13.786  36.198  1.00 38.05           H
ATOM    417  HA3 GLY A  29      55.598  14.575  37.694  1.00 38.05           H
ATOM    418  N   VAL A  30      53.661  15.174  36.120  1.00 27.71           N
ATOM    419  CA  VAL A  30      52.526  15.827  35.476  1.00 20.18           C
ATOM    420  C   VAL A  30      52.348  17.215  36.076  1.00 24.90           C
ATOM    421  O   VAL A  30      52.175  17.363  37.281  1.00 23.01           O
ATOM    422  CB  VAL A  30      51.246  14.984  35.555  1.00 26.73           C
ATOM    423  CG1 VAL A  30      50.052  15.692  34.899  1.00 26.71           C
ATOM    424  CG2 VAL A  30      51.458  13.629  34.848  1.00 34.87           C
ATOM    425  H   VAL A  30      53.461  14.481  36.826  1.00 33.38           H
ATOM    426  HA  VAL A  30      52.768  15.942  34.420  1.00 24.34           H
ATOM    427  HB  VAL A  30      51.002  14.798  36.603  1.00 32.19           H
ATOM    428 HG11 VAL A  30      49.170  15.054  34.940  1.00 32.17           H
ATOM    429 HG12 VAL A  30      49.830  16.622  35.421  1.00 32.17           H
ATOM    430 HG13 VAL A  30      50.286  15.915  33.856  1.00 32.17           H
ATOM    431 HG21 VAL A  30      50.542  13.041  34.899  1.00 41.97           H
ATOM    432 HG22 VAL A  30      51.726  13.795  33.805  1.00 41.97           H
ATOM    433 HG23 VAL A  30      52.257  13.069  35.333  1.00 41.97           H
ATOM    434  N   VAL A  31      52.371  18.218  35.200  1.00 23.71           N
ATOM    435  CA  VAL A  31      52.334  19.613  35.567  1.00 27.26           C
ATOM    436  C   VAL A  31      50.983  20.149  35.044  1.00 25.32           C
ATOM    437  O   VAL A  31      50.694  20.066  33.867  1.00 23.62           O
ATOM    438  CB  VAL A  31      53.489  20.404  34.871  1.00 28.15           C
ATOM    439  CG1 VAL A  31      53.354  21.899  35.146  1.00 33.07           C
ATOM    440  CG2 VAL A  31      54.842  19.872  35.324  1.00 31.70           C
ATOM    441  H   VAL A  31      52.491  17.987  34.241  1.00 28.58           H
ATOM    442  HA  VAL A  31      52.447  19.755  36.670  1.00 32.83           H
ATOM    443  HB  VAL A  31      53.393  20.241  33.765  1.00 33.90           H
ATOM    444 HG11 VAL A  31      54.235  22.446  34.786  1.00 39.80           H
ATOM    445 HG12 VAL A  31      52.486  22.315  34.631  1.00 39.80           H
ATOM    446 HG13 VAL A  31      53.275  22.099  36.224  1.00 39.80           H
ATOM    447 HG21 VAL A  31      55.671  20.434  34.878  1.00 38.16           H
ATOM    448 HG22 VAL A  31      54.956  19.909  36.414  1.00 38.16           H
ATOM    449 HG23 VAL A  31      54.973  18.826  35.026  1.00 38.16           H
ATOM    450  N   PRO A  32      50.174  20.777  35.921  1.00 21.43           N
ATOM    451  CA  PRO A  32      49.000  21.490  35.456  1.00 20.02           C
ATOM    452  C   PRO A  32      49.420  22.875  34.966  1.00 20.85           C
ATOM    453  O   PRO A  32      50.338  23.473  35.537  1.00 19.06           O
ATOM    454  CB  PRO A  32      48.104  21.627  36.692  1.00 21.59           C
ATOM    455  CG  PRO A  32      49.109  21.729  37.832  1.00 23.52           C
ATOM    456  CD  PRO A  32      50.294  20.877  37.385  1.00 20.48           C
ATOM    457  HA  PRO A  32      48.417  20.924  34.730  1.00 24.14           H
ATOM    458  HB2 PRO A  32      47.392  22.450  36.654  1.00 26.03           H
ATOM    459  HB3 PRO A  32      47.567  20.688  36.799  1.00 26.03           H
ATOM    460  HG2 PRO A  32      49.387  22.772  37.982  1.00 28.35           H
ATOM    461  HG3 PRO A  32      48.696  21.324  38.755  1.00 28.35           H
ATOM    462  HD2 PRO A  32      51.212  21.384  37.676  1.00 24.70           H
ATOM    463  HD3 PRO A  32      50.203  19.888  37.831  1.00 24.70           H
ATOM    464  N   LYS A  33      48.718  23.371  33.930  1.00 21.77           N
ATOM    465  CA  LYS A  33      48.945  24.671  33.321  1.00 20.20           C
ATOM    466  C   LYS A  33      47.607  25.394  33.161  1.00 18.05           C
ATOM    467  O   LYS A  33      46.697  24.931  32.480  1.00 20.00           O
ATOM    468  CB  LYS A  33      49.676  24.497  31.970  1.00 18.32           C
ATOM    469  CG  LYS A  33      49.682  25.795  31.159  1.00 21.17           C
ATOM    470  CD  LYS A  33      50.547  26.829  31.858  1.00 15.69           C
ATOM    471  CE  LYS A  33      50.897  28.051  31.035  1.00 19.02           C
ATOM    472  NZ  LYS A  33      49.696  28.777  30.636  1.00 16.97           N1+
ATOM    473  H   LYS A  33      47.961  22.812  33.563  1.00 26.25           H
ATOM    474  HA  LYS A  33      49.585  25.267  33.967  1.00 24.37           H
ATOM    475  HB2 LYS A  33      50.690  24.127  32.142  1.00 22.10           H
ATOM    476  HB3 LYS A  33      49.138  23.755  31.379  1.00 22.10           H
ATOM    477  HG2 LYS A  33      50.081  25.578  30.171  1.00 25.53           H
ATOM    478  HG3 LYS A  33      48.672  26.174  31.028  1.00 25.53           H
ATOM    479  HD2 LYS A  33      50.015  27.183  32.742  1.00 18.95           H
ATOM    480  HD3 LYS A  33      51.476  26.378  32.194  1.00 18.95           H
ATOM    481  HE2 LYS A  33      51.542  28.693  31.635  1.00 22.94           H
ATOM    482  HE3 LYS A  33      51.455  27.741  30.149  1.00 22.94           H
ATOM    483  HZ1 LYS A  33      49.950  29.575  30.071  1.00 20.49           H
ATOM    484  HZ2 LYS A  33      49.088  28.162  30.110  1.00 20.49           H
ATOM    485  HZ3 LYS A  33      49.207  29.087  31.461  1.00 20.49           H
ATOM    486  N   HIS A  34      47.514  26.583  33.739  1.00 18.38           N
ATOM    487  CA  HIS A  34      46.393  27.477  33.641  1.00 18.03           C
ATOM    488  C   HIS A  34      46.683  28.562  32.551  1.00 15.77           C
ATOM    489  O   HIS A  34      47.689  29.233  32.551  1.00 17.71           O
ATOM    490  CB  HIS A  34      46.077  28.257  34.934  1.00 19.81           C
ATOM    491  CG  HIS A  34      45.875  27.301  36.045  1.00 18.77           C
ATOM    492  ND1 HIS A  34      46.611  27.305  37.242  1.00 25.29           N
ATOM    493  CD2 HIS A  34      44.946  26.267  36.165  1.00 21.42           C
ATOM    494  CE1 HIS A  34      46.156  26.236  38.014  1.00 21.03           C
ATOM    495  NE2 HIS A  34      45.105  25.635  37.410  1.00 23.76           N
ATOM    496  H   HIS A  34      48.336  26.919  34.180  1.00 22.18           H
ATOM    497  HA  HIS A  34      45.467  26.895  33.379  1.00 21.76           H
ATOM    498  HB2 HIS A  34      45.172  28.880  34.796  1.00 23.90           H
ATOM    499  HB3 HIS A  34      46.883  28.994  35.125  1.00 23.90           H
ATOM    500  HD1 HIS A  34      47.343  27.956  37.476  1.00 30.47           H
ATOM    501  HD2 HIS A  34      44.210  25.988  35.445  1.00 25.82           H
ATOM    502  HE1 HIS A  34      46.598  25.935  38.974  1.00 25.36           H
ATOM    503  N   GLY A  35      45.654  28.696  31.703  1.00 17.69           N
ATOM    504  CA  GLY A  35      45.373  29.845  30.846  1.00 21.21           C
ATOM    505  C   GLY A  35      43.930  30.295  31.022  1.00 23.01           C
ATOM    506  O   GLY A  35      43.154  29.705  31.786  1.00 22.81           O
ATOM    507  H   GLY A  35      44.901  28.025  31.788  1.00 21.35           H
ATOM    508  HA2 GLY A  35      46.037  30.668  31.107  1.00 25.57           H
ATOM    509  HA3 GLY A  35      45.547  29.557  29.813  1.00 25.57           H
ATOM    510  N   LEU A  36      43.543  31.364  30.306  1.00 19.94           N
ATOM    511  CA  LEU A  36      42.169  31.836  30.296  1.00 19.59           C
ATOM    512  C   LEU A  36      41.521  31.710  28.909  1.00 24.30           C
ATOM    513  O   LEU A  36      42.222  31.669  27.896  1.00 20.87           O
ATOM    514  CB  LEU A  36      42.097  33.297  30.771  1.00 22.86           C
ATOM    515  CG  LEU A  36      42.763  33.621  32.131  1.00 21.04           C
ATOM    516  CD1 LEU A  36      42.695  35.132  32.365  1.00 21.45           C
ATOM    517  CD2 LEU A  36      42.109  32.908  33.307  1.00 22.51           C
ATOM    518  H   LEU A  36      44.207  31.793  29.673  1.00 24.05           H
ATOM    519  HA  LEU A  36      41.589  31.251  30.993  1.00 23.63           H
ATOM    520  HB2 LEU A  36      42.536  33.919  30.002  1.00 27.55           H
ATOM    521  HB3 LEU A  36      41.044  33.573  30.831  1.00 27.55           H
ATOM    522  HG  LEU A  36      43.817  33.343  32.104  1.00 25.37           H
ATOM    523 HD11 LEU A  36      43.181  35.405  33.302  1.00 25.87           H
ATOM    524 HD12 LEU A  36      43.190  35.645  31.540  1.00 25.87           H
ATOM    525 HD13 LEU A  36      41.653  35.451  32.396  1.00 25.87           H
ATOM    526 HD21 LEU A  36      42.598  33.217  34.226  1.00 27.14           H
ATOM    527 HD22 LEU A  36      41.048  33.150  33.371  1.00 27.14           H
ATOM    528 HD23 LEU A  36      42.229  31.831  33.193  1.00 27.14           H
ATOM    529  N   VAL A  37      40.187  31.682  28.869  1.00 22.21           N
ATOM    530  CA  VAL A  37      39.395  32.087  27.691  1.00 20.60           C
ATOM    531  C   VAL A  37      38.583  33.295  28.129  1.00 24.13           C
ATOM    532  O   VAL A  37      37.806  33.209  29.085  1.00 28.51           O
ATOM    533  CB  VAL A  37      38.493  30.982  27.147  1.00 20.16           C
ATOM    534  CG1 VAL A  37      37.787  31.497  25.879  1.00 26.50           C
ATOM    535  CG2 VAL A  37      39.292  29.727  26.830  1.00 21.62           C
ATOM    536  H   VAL A  37      39.684  31.606  29.740  1.00 26.77           H
ATOM    537  HA  VAL A  37      40.074  32.378  26.891  1.00 24.84           H
ATOM    538  HB  VAL A  37      37.737  30.736  27.894  1.00 24.31           H
ATOM    539 HG11 VAL A  37      37.157  30.707  25.467  1.00 31.93           H
ATOM    540 HG12 VAL A  37      37.151  32.351  26.114  1.00 31.93           H
ATOM    541 HG13 VAL A  37      38.526  31.788  25.131  1.00 31.93           H
ATOM    542 HG21 VAL A  37      38.686  29.040  26.240  1.00 26.06           H
ATOM    543 HG22 VAL A  37      40.189  29.985  26.267  1.00 26.06           H
ATOM    544 HG23 VAL A  37      39.568  29.227  27.757  1.00 26.06           H
ATOM    545  N   VAL A  38      38.780  34.426  27.449  1.00 24.21           N
ATOM    546  CA  VAL A  38      38.132  35.680  27.727  1.00 25.23           C
ATOM    547  C   VAL A  38      37.097  35.946  26.621  1.00 35.78           C
ATOM    548  O   VAL A  38      37.434  36.072  25.438  1.00 26.52           O
ATOM    549  CB  VAL A  38      39.171  36.794  27.899  1.00 22.55           C
ATOM    550  CG1 VAL A  38      38.485  38.121  28.259  1.00 30.11           C
ATOM    551  CG2 VAL A  38      40.147  36.464  29.046  1.00 27.44           C
ATOM    552  H   VAL A  38      39.434  34.410  26.677  1.00 29.18           H
ATOM    553  HA  VAL A  38      37.605  35.594  28.679  1.00 30.40           H
ATOM    554  HB  VAL A  38      39.731  36.917  26.973  1.00 27.18           H
ATOM    555 HG11 VAL A  38      39.238  38.902  28.361  1.00 36.26           H
ATOM    556 HG12 VAL A  38      37.785  38.414  27.475  1.00 36.26           H
ATOM    557 HG13 VAL A  38      37.944  38.019  29.200  1.00 36.26           H
ATOM    558 HG21 VAL A  38      40.876  37.264  29.142  1.00 33.05           H
ATOM    559 HG22 VAL A  38      39.602  36.355  29.985  1.00 33.05           H
ATOM    560 HG23 VAL A  38      40.685  35.538  28.844  1.00 33.05           H
ATOM    561  N   LEU A  39      35.830  36.021  27.044  1.00 28.12           N
ATOM    562  CA  LEU A  39      34.674  36.338  26.215  1.00 33.70           C
ATOM    563  C   LEU A  39      34.439  37.849  26.219  1.00 31.05           C
ATOM    564  O   LEU A  39      34.148  38.444  27.249  1.00 35.99           O
ATOM    565  CB  LEU A  39      33.439  35.601  26.745  1.00 31.62           C
ATOM    566  CG  LEU A  39      33.579  34.066  26.805  1.00 37.38           C
ATOM    567  CD1 LEU A  39      32.211  33.475  27.161  1.00 38.05           C
ATOM    568  CD2 LEU A  39      34.059  33.444  25.483  1.00 29.65           C
ATOM    569  H   LEU A  39      35.653  35.909  28.031  1.00 33.87           H
ATOM    570  HA  LEU A  39      34.856  36.010  25.192  1.00 40.56           H
ATOM    571  HB2 LEU A  39      33.187  35.978  27.736  1.00 38.06           H
ATOM    572  HB3 LEU A  39      32.609  35.845  26.080  1.00 38.06           H
ATOM    573  HG  LEU A  39      34.284  33.803  27.597  1.00 44.98           H
ATOM    574 HD11 LEU A  39      32.282  32.390  27.247  1.00 45.78           H
ATOM    575 HD12 LEU A  39      31.873  33.882  28.113  1.00 45.78           H
ATOM    576 HD13 LEU A  39      31.481  33.728  26.396  1.00 45.78           H
ATOM    577 HD21 LEU A  39      34.064  32.359  25.559  1.00 35.70           H
ATOM    578 HD22 LEU A  39      33.405  33.738  24.662  1.00 35.70           H
ATOM    579 HD23 LEU A  39      35.077  33.765  25.269  1.00 35.70           H
ATOM    580  N   VAL A  40      34.526  38.457  25.037  1.00 30.67           N
ATOM    581  CA  VAL A  40      34.151  39.839  24.762  1.00 38.11           C
ATOM    582  C   VAL A  40      32.900  39.713  23.891  1.00 41.03           C
ATOM    583  O   VAL A  40      32.968  39.689  22.663  1.00 38.22           O
ATOM    584  CB  VAL A  40      35.307  40.623  24.111  1.00 41.61           C
ATOM    585  CG1 VAL A  40      34.869  42.056  23.755  1.00 47.52           C
ATOM    586  CG2 VAL A  40      36.516  40.702  25.054  1.00 38.23           C
ATOM    587  H   VAL A  40      34.788  37.895  24.244  1.00 36.93           H
ATOM    588  HA  VAL A  40      33.880  40.334  25.695  1.00 45.86           H
ATOM    589  HB  VAL A  40      35.616  40.114  23.198  1.00 50.06           H
ATOM    590 HG11 VAL A  40      35.711  42.607  23.337  1.00 57.15           H
ATOM    591 HG12 VAL A  40      34.075  42.037  23.009  1.00 57.15           H
ATOM    592 HG13 VAL A  40      34.505  42.571  24.642  1.00 57.15           H
ATOM    593 HG21 VAL A  40      37.326  41.249  24.571  1.00 46.00           H
ATOM    594 HG22 VAL A  40      36.240  41.214  25.977  1.00 46.00           H
ATOM    595 HG23 VAL A  40      36.876  39.701  25.292  1.00 46.00           H
ATOM    596  N   ASN A  41      31.763  39.538  24.570  1.00 35.40           N
ATOM    597  CA  ASN A  41      30.487  39.194  23.963  1.00 40.50           C
ATOM    598  C   ASN A  41      30.620  37.835  23.243  1.00 42.79           C
ATOM    599  O   ASN A  41      30.975  36.840  23.880  1.00 43.33           O
ATOM    600  CB  ASN A  41      30.018  40.360  23.065  1.00 39.79           C
ATOM    601  CG  ASN A  41      29.944  41.709  23.772  1.00 43.10           C
ATOM    602  OD1 ASN A  41      29.308  41.837  24.810  1.00 44.70           O
ATOM    603  ND2 ASN A  41      30.506  42.747  23.149  1.00 64.15           N
ATOM    604  H   ASN A  41      31.806  39.544  25.578  1.00 42.60           H
ATOM    605  HA  ASN A  41      29.761  39.069  24.765  1.00 48.73           H
ATOM    606  HB2 ASN A  41      30.686  40.468  22.228  1.00 47.87           H
ATOM    607  HB3 ASN A  41      29.011  40.108  22.728  1.00 47.87           H
ATOM    608 HD21 ASN A  41      30.424  43.668  23.547  1.00 77.10           H
ATOM    609 HD22 ASN A  41      30.966  42.615  22.258  1.00 77.10           H
ATOM    610  N   ALA A  42      30.391  37.798  21.924  1.00 32.93           N
ATOM    611  CA  ALA A  42      30.526  36.591  21.119  1.00 34.49           C
ATOM    612  C   ALA A  42      31.968  36.348  20.642  1.00 32.23           C
ATOM    613  O   ALA A  42      32.194  35.328  19.995  1.00 36.26           O
ATOM    614  CB  ALA A  42      29.552  36.649  19.937  1.00 39.17           C
ATOM    615  H   ALA A  42      30.187  38.659  21.436  1.00 39.64           H
ATOM    616  HA  ALA A  42      30.224  35.736  21.722  1.00 41.51           H
ATOM    617  HB1 ALA A  42      29.573  35.702  19.397  1.00 47.12           H
ATOM    618  HB2 ALA A  42      28.539  36.823  20.297  1.00 47.12           H
ATOM    619  HB3 ALA A  42      29.842  37.452  19.261  1.00 47.12           H
ATOM    620  N   GLU A  43      32.906  37.270  20.910  1.00 30.90           N
ATOM    621  CA  GLU A  43      34.335  37.138  20.588  1.00 39.33           C
ATOM    622  C   GLU A  43      35.094  36.427  21.733  1.00 36.52           C
ATOM    623  O   GLU A  43      35.231  37.007  22.801  1.00 33.94           O
ATOM    624  CB  GLU A  43      34.963  38.524  20.333  1.00 37.46           C
ATOM    625  CG  GLU A  43      34.377  39.262  19.106  1.00 38.83           C
ATOM    626  CD  GLU A  43      35.082  40.604  18.868  1.00 44.51           C
ATOM    627  OE1 GLU A  43      35.930  40.667  17.953  1.00 47.40           O
ATOM    628  OE2 GLU A  43      34.735  41.580  19.561  1.00 49.98           O1-
ATOM    629  H   GLU A  43      32.639  38.086  21.443  1.00 37.20           H
ATOM    630  HA  GLU A  43      34.441  36.555  19.673  1.00 47.32           H
ATOM    631  HB2 GLU A  43      34.853  39.153  21.211  1.00 45.07           H
ATOM    632  HB3 GLU A  43      36.029  38.385  20.183  1.00 45.07           H
ATOM    633  HG2 GLU A  43      34.484  38.622  18.230  1.00 46.71           H
ATOM    634  HG3 GLU A  43      33.329  39.462  19.323  1.00 46.71           H
ATOM    635  N   ALA A  44      35.625  35.216  21.514  1.00 29.33           N
ATOM    636  CA  ALA A  44      36.500  34.513  22.467  1.00 26.42           C
ATOM    637  C   ALA A  44      37.992  34.723  22.140  1.00 34.01           C
ATOM    638  O   ALA A  44      38.414  34.626  20.979  1.00 30.86           O
ATOM    639  CB  ALA A  44      36.148  33.023  22.442  1.00 23.49           C
ATOM    640  H   ALA A  44      35.459  34.764  20.627  1.00 35.32           H
ATOM    641  HA  ALA A  44      36.304  34.873  23.475  1.00 31.83           H
ATOM    642  HB1 ALA A  44      36.758  32.488  23.167  1.00 28.31           H
ATOM    643  HB2 ALA A  44      35.097  32.877  22.685  1.00 28.31           H
ATOM    644  HB3 ALA A  44      36.339  32.615  21.452  1.00 28.31           H
ATOM    645  N   TYR A  45      38.793  34.975  23.184  1.00 28.03           N
ATOM    646  CA  TYR A  45      40.243  35.138  23.114  1.00 29.14           C
ATOM    647  C   TYR A  45      40.915  34.121  24.039  1.00 28.78           C
ATOM    648  O   TYR A  45      40.590  34.080  25.227  1.00 28.40           O
ATOM    649  CB  TYR A  45      40.643  36.576  23.499  1.00 22.82           C
ATOM    650  CG  TYR A  45      40.193  37.628  22.504  1.00 29.22           C
ATOM    651  CD1 TYR A  45      38.896  38.174  22.575  1.00 33.36           C
ATOM    652  CD2 TYR A  45      41.074  38.038  21.482  1.00 37.43           C
ATOM    653  CE1 TYR A  45      38.474  39.116  21.616  1.00 39.35           C
ATOM    654  CE2 TYR A  45      40.658  38.989  20.527  1.00 38.41           C
ATOM    655  CZ  TYR A  45      39.358  39.537  20.597  1.00 37.02           C
ATOM    656  OH  TYR A  45      38.963  40.480  19.686  1.00 38.76           O
ATOM    657  H   TYR A  45      38.374  35.060  24.098  1.00 33.76           H
ATOM    658  HA  TYR A  45      40.578  34.956  22.098  1.00 35.09           H
ATOM    659  HB2 TYR A  45      40.223  36.812  24.477  1.00 27.51           H
ATOM    660  HB3 TYR A  45      41.730  36.625  23.581  1.00 27.51           H
ATOM    661  HD1 TYR A  45      38.210  37.855  23.349  1.00 40.15           H
ATOM    662  HD2 TYR A  45      42.068  37.620  21.422  1.00 45.04           H
ATOM    663  HE1 TYR A  45      37.478  39.532  21.666  1.00 47.35           H
ATOM    664  HE2 TYR A  45      41.337  39.304  19.748  1.00 46.21           H
ATOM    665  HH  TYR A  45      39.699  40.830  19.182  1.00 46.63           H
ATOM    666  N   LEU A  46      41.860  33.329  23.514  1.00 26.61           N
ATOM    667  CA  LEU A  46      42.642  32.421  24.355  1.00 26.87           C
ATOM    668  C   LEU A  46      43.814  33.203  24.965  1.00 26.24           C
ATOM    669  O   LEU A  46      44.547  33.879  24.260  1.00 21.32           O
ATOM    670  CB  LEU A  46      43.101  31.186  23.580  1.00 24.23           C
ATOM    671  CG  LEU A  46      42.116  30.478  22.648  1.00 32.29           C
ATOM    672  CD1 LEU A  46      42.781  29.171  22.179  1.00 34.02           C
ATOM    673  CD2 LEU A  46      40.737  30.156  23.223  1.00 32.73           C
ATOM    674  H   LEU A  46      42.120  33.412  22.542  1.00 32.05           H
ATOM    675  HA  LEU A  46      42.011  32.053  25.169  1.00 32.36           H
ATOM    676  HB2 LEU A  46      43.975  31.452  22.998  1.00 29.19           H
ATOM    677  HB3 LEU A  46      43.426  30.459  24.325  1.00 29.19           H
ATOM    678  HG  LEU A  46      41.971  31.106  21.768  1.00 38.87           H
ATOM    679 HD11 LEU A  46      42.172  28.714  21.399  1.00 40.95           H
ATOM    680 HD12 LEU A  46      43.769  29.384  21.773  1.00 40.95           H
ATOM    681 HD13 LEU A  46      42.885  28.473  23.008  1.00 40.95           H
ATOM    682 HD21 LEU A  46      40.118  29.714  22.443  1.00 39.40           H
ATOM    683 HD22 LEU A  46      40.819  29.458  24.054  1.00 39.40           H
ATOM    684 HD23 LEU A  46      40.251  31.069  23.568  1.00 39.40           H
ATOM    685  N   ILE A  47      44.020  33.125  26.288  1.00 23.37           N
ATOM    686  CA  ILE A  47      45.171  33.706  26.980  1.00 22.45           C
ATOM    687  C   ILE A  47      46.013  32.492  27.337  1.00 24.15           C
ATOM    688  O   ILE A  47      45.652  31.744  28.239  1.00 21.26           O
ATOM    689  CB  ILE A  47      44.760  34.567  28.206  1.00 21.85           C
ATOM    690  CG1 ILE A  47      43.592  35.540  27.887  1.00 27.03           C
ATOM    691  CG2 ILE A  47      45.975  35.309  28.817  1.00 17.32           C
ATOM    692  CD1 ILE A  47      43.871  36.514  26.732  1.00 26.29           C
ATOM    693  H   ILE A  47      43.426  32.514  26.830  1.00 28.16           H
ATOM    694  HA  ILE A  47      45.739  34.339  26.302  1.00 27.06           H
ATOM    695  HB  ILE A  47      44.418  33.881  28.976  1.00 26.35           H
ATOM    696 HG12 ILE A  47      42.703  34.963  27.633  1.00 32.56           H
ATOM    697 HG13 ILE A  47      43.353  36.126  28.776  1.00 32.56           H
ATOM    698 HG21 ILE A  47      45.652  36.029  29.566  1.00 20.90           H
ATOM    699 HG22 ILE A  47      46.652  34.590  29.277  1.00 20.90           H
ATOM    700 HG23 ILE A  47      46.528  35.827  28.033  1.00 20.90           H
ATOM    701 HD11 ILE A  47      43.042  37.217  26.642  1.00 31.67           H
ATOM    702 HD12 ILE A  47      44.785  37.073  26.919  1.00 31.67           H
ATOM    703 HD13 ILE A  47      43.952  35.971  25.794  1.00 31.67           H
ATOM    704  N   ASP A  48      47.066  32.266  26.544  1.00 19.65           N
ATOM    705  CA  ASP A  48      47.850  31.058  26.441  1.00 19.92           C
ATOM    706  C   ASP A  48      47.065  29.960  25.787  1.00 19.64           C
ATOM    707  O   ASP A  48      45.858  29.806  26.000  1.00 21.38           O
ATOM    708  CB  ASP A  48      48.492  30.630  27.785  1.00 18.76           C
ATOM    709  CG  ASP A  48      49.616  31.522  28.256  1.00 22.98           C
ATOM    710  OD1 ASP A  48      49.921  32.524  27.588  1.00 22.25           O
ATOM    711  OD2 ASP A  48      50.235  31.174  29.284  1.00 20.41           O1-
ATOM    712  H   ASP A  48      47.271  32.963  25.849  1.00 23.70           H
ATOM    713  HA  ASP A  48      48.682  31.277  25.769  1.00 24.03           H
ATOM    714  HB2 ASP A  48      47.766  30.546  28.592  1.00 22.63           H
ATOM    715  HB3 ASP A  48      48.891  29.620  27.709  1.00 22.63           H
ATOM    716  N   THR A  49      47.775  29.166  24.981  1.00 17.38           N
ATOM    717  CA  THR A  49      47.196  27.935  24.479  1.00 18.81           C
ATOM    718  C   THR A  49      47.444  26.857  25.530  1.00 24.40           C
ATOM    719  O   THR A  49      48.452  26.955  26.224  1.00 22.60           O
ATOM    720  CB  THR A  49      47.838  27.515  23.148  1.00 18.53           C
ATOM    721  OG1 THR A  49      49.166  27.095  23.312  1.00 19.68           O
ATOM    722  CG2 THR A  49      47.862  28.681  22.143  1.00 23.41           C
ATOM    723  H   THR A  49      48.773  29.301  24.901  1.00 20.97           H
ATOM    724  HA  THR A  49      46.127  28.054  24.324  1.00 22.70           H
ATOM    725  HB  THR A  49      47.258  26.691  22.735  1.00 22.36           H
ATOM    726  HG1 THR A  49      49.187  26.338  23.911  1.00 23.73           H
ATOM    727 HG21 THR A  49      48.265  28.325  21.196  1.00 28.22           H
ATOM    728 HG22 THR A  49      46.856  29.067  22.002  1.00 28.22           H
ATOM    729 HG23 THR A  49      48.521  29.476  22.501  1.00 28.22           H
ATOM    730  N   PRO A  50      46.663  25.764  25.564  1.00 19.06           N
ATOM    731  CA  PRO A  50      47.148  24.504  26.116  1.00 23.48           C
ATOM    732  C   PRO A  50      48.516  24.040  25.597  1.00 28.07           C
ATOM    733  O   PRO A  50      49.097  24.570  24.643  1.00 22.89           O
ATOM    734  CB  PRO A  50      46.057  23.481  25.753  1.00 19.01           C
ATOM    735  CG  PRO A  50      44.796  24.319  25.713  1.00 17.32           C
ATOM    736  CD  PRO A  50      45.301  25.617  25.049  1.00 22.11           C
ATOM    737  HA  PRO A  50      47.159  24.578  27.205  1.00 28.30           H
ATOM    738  HB2 PRO A  50      46.256  23.122  24.743  1.00 22.93           H
ATOM    739  HB3 PRO A  50      45.981  22.642  26.443  1.00 22.93           H
ATOM    740  HG2 PRO A  50      44.038  23.857  25.086  1.00 20.91           H
ATOM    741  HG3 PRO A  50      44.407  24.473  26.721  1.00 20.91           H
ATOM    742  HD2 PRO A  50      45.316  25.495  23.970  1.00 26.65           H
ATOM    743  HD3 PRO A  50      44.651  26.437  25.350  1.00 26.65           H
ATOM    744  N   PHE A  51      49.036  23.013  26.269  1.00 18.21           N
ATOM    745  CA  PHE A  51      50.335  22.422  25.991  1.00 21.97           C
ATOM    746  C   PHE A  51      50.374  21.837  24.523  1.00 24.65           C
ATOM    747  O   PHE A  51      51.373  21.912  23.851  1.00 23.65           O
ATOM    748  CB  PHE A  51      50.566  21.217  26.934  1.00 25.93           C
ATOM    749  CG  PHE A  51      51.092  21.524  28.313  1.00 23.49           C
ATOM    750  CD1 PHE A  51      52.453  21.750  28.506  1.00 23.48           C
ATOM    751  CD2 PHE A  51      50.220  21.409  29.423  1.00 26.21           C
ATOM    752  CE1 PHE A  51      52.970  21.892  29.805  1.00 21.63           C
ATOM    753  CE2 PHE A  51      50.745  21.529  30.707  1.00 23.04           C
ATOM    754  CZ  PHE A  51      52.106  21.781  30.893  1.00 23.78           C
ATOM    755  H   PHE A  51      48.489  22.639  27.007  1.00 21.97           H
ATOM    756  HA  PHE A  51      51.169  23.170  26.080  1.00 26.49           H
ATOM    757  HB2 PHE A  51      49.614  20.664  27.032  1.00 31.24           H
ATOM    758  HB3 PHE A  51      51.269  20.503  26.448  1.00 31.24           H
ATOM    759  HD1 PHE A  51      53.126  21.807  27.657  1.00 28.29           H
ATOM    760  HD2 PHE A  51      49.174  21.182  29.276  1.00 31.58           H
ATOM    761  HE1 PHE A  51      54.033  22.061  29.955  1.00 26.07           H
ATOM    762  HE2 PHE A  51      50.116  21.385  31.586  1.00 27.77           H
ATOM    763  HZ  PHE A  51      52.501  21.841  31.910  1.00 28.66           H
ATOM    764  N   THR A  52      49.236  21.273  24.082  1.00 24.30           N
ATOM    765  CA  THR A  52      49.122  20.438  22.873  1.00 25.21           C
ATOM    766  C   THR A  52      48.085  20.975  21.885  1.00 29.98           C
ATOM    767  O   THR A  52      47.127  21.638  22.262  1.00 25.42           O
ATOM    768  CB  THR A  52      48.714  19.008  23.250  1.00 28.10           C
ATOM    769  OG1 THR A  52      47.394  18.938  23.769  1.00 31.86           O
ATOM    770  CG2 THR A  52      49.730  18.348  24.180  1.00 31.61           C
ATOM    771  H   THR A  52      48.438  21.272  24.699  1.00 29.28           H
ATOM    772  HA  THR A  52      50.086  20.383  22.368  1.00 30.38           H
ATOM    773  HB  THR A  52      48.720  18.421  22.333  1.00 33.84           H
ATOM    774  HG1 THR A  52      47.405  19.306  24.659  1.00 38.36           H
ATOM    775 HG21 THR A  52      49.421  17.320  24.378  1.00 38.05           H
ATOM    776 HG22 THR A  52      50.716  18.335  23.714  1.00 38.05           H
ATOM    777 HG23 THR A  52      49.790  18.875  25.130  1.00 38.05           H
ATOM    778  N   ALA A  53      48.210  20.597  20.601  1.00 25.25           N
ATOM    779  CA  ALA A  53      47.185  20.803  19.591  1.00 27.22           C
ATOM    780  C   ALA A  53      45.861  20.131  19.954  1.00 21.40           C
ATOM    781  O   ALA A  53      44.819  20.724  19.713  1.00 24.18           O
ATOM    782  CB  ALA A  53      47.695  20.260  18.241  1.00 26.71           C
ATOM    783  H   ALA A  53      49.013  20.045  20.331  1.00 30.42           H
ATOM    784  HA  ALA A  53      47.010  21.877  19.500  1.00 32.78           H
ATOM    785  HB1 ALA A  53      46.936  20.417  17.475  1.00 32.17           H
ATOM    786  HB2 ALA A  53      48.605  20.784  17.963  1.00 32.17           H
ATOM    787  HB3 ALA A  53      47.911  19.195  18.311  1.00 32.17           H
ATOM    788  N   LYS A  54      45.886  18.904  20.506  1.00 28.84           N
ATOM    789  CA  LYS A  54      44.666  18.160  20.830  1.00 36.71           C
ATOM    790  C   LYS A  54      43.839  18.909  21.873  1.00 30.58           C
ATOM    791  O   LYS A  54      42.637  19.074  21.687  1.00 25.94           O
ATOM    792  CB  LYS A  54      44.965  16.691  21.214  1.00 42.05           C
ATOM    793  CG  LYS A  54      43.714  15.994  21.796  1.00 49.18           C
ATOM    794  CD  LYS A  54      43.615  14.488  21.505  1.00 59.59           C
ATOM    795  CE  LYS A  54      42.190  13.993  21.806  1.00 64.21           C
ATOM    796  NZ  LYS A  54      42.193  12.745  22.595  1.00 73.44           N1+
ATOM    797  H   LYS A  54      46.778  18.459  20.670  1.00 34.73           H
ATOM    798  HA  LYS A  54      44.051  18.127  19.928  1.00 44.17           H
ATOM    799  HB2 LYS A  54      45.342  16.151  20.345  1.00 50.58           H
ATOM    800  HB3 LYS A  54      45.738  16.684  21.986  1.00 50.58           H
ATOM    801  HG2 LYS A  54      43.690  16.159  22.874  1.00 59.14           H
ATOM    802  HG3 LYS A  54      42.823  16.446  21.361  1.00 59.14           H
ATOM    803  HD2 LYS A  54      43.840  14.295  20.454  1.00 71.63           H
ATOM    804  HD3 LYS A  54      44.338  13.952  22.121  1.00 71.63           H
ATOM    805  HE2 LYS A  54      41.637  14.764  22.343  1.00 77.17           H
ATOM    806  HE3 LYS A  54      41.680  13.809  20.858  1.00 77.17           H
ATOM    807  HZ1 LYS A  54      41.248  12.466  22.815  1.00 88.25           H
ATOM    808  HZ2 LYS A  54      42.638  12.014  22.053  1.00 88.25           H
ATOM    809  HZ3 LYS A  54      42.715  12.880  23.450  1.00 88.25           H
ATOM    810  N   ASP A  55      44.471  19.421  22.937  1.00 30.62           N
ATOM    811  CA  ASP A  55      43.742  20.219  23.901  1.00 31.53           C
ATOM    812  C   ASP A  55      43.355  21.601  23.379  1.00 25.51           C
ATOM    813  O   ASP A  55      42.335  22.120  23.791  1.00 21.58           O
ATOM    814  CB  ASP A  55      44.443  20.209  25.264  1.00 26.40           C
ATOM    815  CG  ASP A  55      44.209  18.914  26.067  1.00 30.43           C
ATOM    816  OD1 ASP A  55      43.215  18.202  25.801  1.00 33.52           O
ATOM    817  OD2 ASP A  55      45.022  18.661  26.975  1.00 29.03           O1-
ATOM    818  H   ASP A  55      45.461  19.272  23.074  1.00 36.87           H
ATOM    819  HA  ASP A  55      42.787  19.719  24.059  1.00 37.95           H
ATOM    820  HB2 ASP A  55      45.505  20.417  25.160  1.00 31.80           H
ATOM    821  HB3 ASP A  55      44.058  21.032  25.862  1.00 31.80           H
ATOM    822  N   THR A  56      44.113  22.190  22.440  1.00 26.13           N
ATOM    823  CA  THR A  56      43.723  23.454  21.822  1.00 28.17           C
ATOM    824  C   THR A  56      42.469  23.248  20.931  1.00 25.11           C
ATOM    825  O   THR A  56      41.539  24.058  20.982  1.00 22.09           O
ATOM    826  CB  THR A  56      44.930  24.018  21.047  1.00 23.03           C
ATOM    827  OG1 THR A  56      46.030  24.190  21.925  1.00 25.53           O
ATOM    828  CG2 THR A  56      44.588  25.395  20.485  1.00 23.63           C
ATOM    829  H   THR A  56      44.948  21.724  22.112  1.00 31.48           H
ATOM    830  HA  THR A  56      43.474  24.154  22.622  1.00 33.93           H
ATOM    831  HB  THR A  56      45.203  23.340  20.243  1.00 27.76           H
ATOM    832  HG1 THR A  56      46.342  23.327  22.218  1.00 30.75           H
ATOM    833 HG21 THR A  56      45.469  25.784  19.978  1.00 28.48           H
ATOM    834 HG22 THR A  56      43.759  25.330  19.782  1.00 28.48           H
ATOM    835 HG23 THR A  56      44.333  26.077  21.295  1.00 28.48           H
ATOM    836  N   GLU A  57      42.421  22.148  20.163  1.00 29.91           N
ATOM    837  CA  GLU A  57      41.248  21.746  19.373  1.00 27.93           C
ATOM    838  C   GLU A  57      40.048  21.498  20.299  1.00 30.66           C
ATOM    839  O   GLU A  57      38.992  22.078  20.060  1.00 29.31           O
ATOM    840  CB  GLU A  57      41.583  20.529  18.493  1.00 34.78           C
ATOM    841  CG  GLU A  57      40.394  20.063  17.635  1.00 39.74           C
ATOM    842  CD  GLU A  57      40.878  19.068  16.566  1.00 51.92           C
ATOM    843  OE1 GLU A  57      41.201  17.926  16.957  1.00 58.19           O
ATOM    844  OE2 GLU A  57      40.946  19.464  15.377  1.00 54.76           O1-
ATOM    845  H   GLU A  57      43.220  21.530  20.143  1.00 36.01           H
ATOM    846  HA  GLU A  57      40.997  22.559  18.692  1.00 33.64           H
ATOM    847  HB2 GLU A  57      42.416  20.776  17.837  1.00 41.85           H
ATOM    848  HB3 GLU A  57      41.902  19.699  19.124  1.00 41.85           H
ATOM    849  HG2 GLU A  57      39.700  19.561  18.309  1.00 47.81           H
ATOM    850  HG3 GLU A  57      39.922  20.930  17.173  1.00 47.81           H
ATOM    851  N   LYS A  58      40.219  20.725  21.393  1.00 26.98           N
ATOM    852  CA  LYS A  58      39.156  20.494  22.382  1.00 31.69           C
ATOM    853  C   LYS A  58      38.585  21.813  22.926  1.00 25.61           C
ATOM    854  O   LYS A  58      37.371  22.005  22.912  1.00 26.27           O
ATOM    855  CB  LYS A  58      39.655  19.609  23.540  1.00 28.39           C
ATOM    856  CG  LYS A  58      38.899  18.293  23.725  1.00 36.17           C
ATOM    857  CD  LYS A  58      39.166  17.693  25.133  1.00 41.31           C
ATOM    858  CE  LYS A  58      39.913  16.356  25.117  1.00 48.32           C
ATOM    859  NZ  LYS A  58      41.189  16.454  24.377  1.00 51.18           N1+
ATOM    860  H   LYS A  58      41.128  20.312  21.562  1.00 32.50           H
ATOM    861  HA  LYS A  58      38.339  19.973  21.883  1.00 38.15           H
ATOM    862  HB2 LYS A  58      40.708  19.376  23.401  1.00 34.19           H
ATOM    863  HB3 LYS A  58      39.569  20.177  24.464  1.00 34.19           H
ATOM    864  HG2 LYS A  58      37.828  18.479  23.638  1.00 43.53           H
ATOM    865  HG3 LYS A  58      39.188  17.598  22.935  1.00 43.53           H
ATOM    866  HD2 LYS A  58      39.757  18.384  25.738  1.00 49.70           H
ATOM    867  HD3 LYS A  58      38.217  17.545  25.651  1.00 49.70           H
ATOM    868  HE2 LYS A  58      40.122  16.056  26.148  1.00 58.11           H
ATOM    869  HE3 LYS A  58      39.276  15.596  24.659  1.00 58.11           H
ATOM    870  HZ1 LYS A  58      41.700  15.586  24.466  1.00 61.54           H
ATOM    871  HZ2 LYS A  58      41.014  16.663  23.406  1.00 61.54           H
ATOM    872  HZ3 LYS A  58      41.761  17.190  24.783  1.00 61.54           H
ATOM    873  N   LEU A  59      39.449  22.728  23.386  1.00 24.76           N
ATOM    874  CA  LEU A  59      39.100  24.040  23.918  1.00 22.45           C
ATOM    875  C   LEU A  59      38.372  24.909  22.915  1.00 28.79           C
ATOM    876  O   LEU A  59      37.335  25.487  23.226  1.00 26.48           O
ATOM    877  CB  LEU A  59      40.396  24.752  24.398  1.00 19.52           C
ATOM    878  CG  LEU A  59      40.223  26.147  25.045  1.00 19.68           C
ATOM    879  CD1 LEU A  59      39.473  26.025  26.391  1.00 21.45           C
ATOM    880  CD2 LEU A  59      41.595  26.775  25.308  1.00 25.05           C
ATOM    881  H   LEU A  59      40.430  22.480  23.407  1.00 29.84           H
ATOM    882  HA  LEU A  59      38.446  23.887  24.777  1.00 27.06           H
ATOM    883  HB2 LEU A  59      40.909  24.106  25.110  1.00 23.55           H
ATOM    884  HB3 LEU A  59      41.063  24.870  23.544  1.00 23.55           H
ATOM    885  HG  LEU A  59      39.647  26.798  24.391  1.00 23.74           H
ATOM    886 HD11 LEU A  59      39.483  26.980  26.914  1.00 25.86           H
ATOM    887 HD12 LEU A  59      38.441  25.738  26.204  1.00 25.86           H
ATOM    888 HD13 LEU A  59      39.950  25.275  27.022  1.00 25.86           H
ATOM    889 HD21 LEU A  59      41.479  27.802  25.655  1.00 30.19           H
ATOM    890 HD22 LEU A  59      42.137  26.199  26.059  1.00 30.19           H
ATOM    891 HD23 LEU A  59      42.179  26.776  24.389  1.00 30.19           H
ATOM    892  N   VAL A  60      38.941  25.048  21.711  1.00 23.10           N
ATOM    893  CA  VAL A  60      38.302  25.810  20.653  1.00 25.18           C
ATOM    894  C   VAL A  60      36.922  25.228  20.332  1.00 22.02           C
ATOM    895  O   VAL A  60      35.962  25.976  20.255  1.00 26.80           O
ATOM    896  CB  VAL A  60      39.254  25.896  19.441  1.00 21.81           C
ATOM    897  CG1 VAL A  60      38.515  26.281  18.159  1.00 29.52           C
ATOM    898  CG2 VAL A  60      40.332  26.939  19.762  1.00 25.00           C
ATOM    899  H   VAL A  60      39.795  24.548  21.506  1.00 27.84           H
ATOM    900  HA  VAL A  60      38.149  26.822  21.028  1.00 30.34           H
ATOM    901  HB  VAL A  60      39.723  24.922  19.279  1.00 26.29           H
ATOM    902 HG11 VAL A  60      39.234  26.512  17.375  1.00 35.54           H
ATOM    903 HG12 VAL A  60      37.894  25.450  17.823  1.00 35.54           H
ATOM    904 HG13 VAL A  60      37.872  27.134  18.340  1.00 35.54           H
ATOM    905 HG21 VAL A  60      41.006  27.030  18.915  1.00 30.12           H
ATOM    906 HG22 VAL A  60      39.876  27.910  19.960  1.00 30.12           H
ATOM    907 HG23 VAL A  60      40.915  26.625  20.629  1.00 30.12           H
ATOM    908  N   THR A  61      36.841  23.912  20.147  1.00 30.26           N
ATOM    909  CA  THR A  61      35.624  23.208  19.745  1.00 32.25           C
ATOM    910  C   THR A  61      34.532  23.399  20.786  1.00 35.75           C
ATOM    911  O   THR A  61      33.394  23.609  20.387  1.00 32.65           O
ATOM    912  CB  THR A  61      35.919  21.724  19.472  1.00 33.57           C
ATOM    913  OG1 THR A  61      36.709  21.622  18.313  1.00 42.67           O
ATOM    914  CG2 THR A  61      34.659  20.881  19.255  1.00 38.66           C
ATOM    915  H   THR A  61      37.669  23.351  20.303  1.00 36.43           H
ATOM    916  HA  THR A  61      35.284  23.651  18.811  1.00 38.83           H
ATOM    917  HB  THR A  61      36.461  21.308  20.322  1.00 40.40           H
ATOM    918  HG1 THR A  61      37.554  22.041  18.487  1.00 51.33           H
ATOM    919 HG21 THR A  61      34.945  19.867  18.975  1.00 46.52           H
ATOM    920 HG22 THR A  61      34.055  20.824  20.166  1.00 46.52           H
ATOM    921 HG23 THR A  61      34.066  21.306  18.446  1.00 46.52           H
ATOM    922  N   TRP A  62      34.864  23.361  22.092  1.00 31.62           N
ATOM    923  CA  TRP A  62      33.906  23.609  23.158  1.00 32.38           C
ATOM    924  C   TRP A  62      33.259  24.985  23.022  1.00 30.43           C
ATOM    925  O   TRP A  62      32.050  25.100  23.210  1.00 30.98           O
ATOM    926  CB  TRP A  62      34.581  23.427  24.523  1.00 29.54           C
ATOM    927  CG  TRP A  62      33.642  23.371  25.684  1.00 37.25           C
ATOM    928  CD1 TRP A  62      33.176  22.224  26.226  1.00 42.98           C
ATOM    929  CD2 TRP A  62      33.069  24.446  26.496  1.00 32.93           C
ATOM    930  NE1 TRP A  62      32.371  22.505  27.308  1.00 45.59           N
ATOM    931  CE2 TRP A  62      32.269  23.862  27.527  1.00 41.56           C
ATOM    932  CE3 TRP A  62      33.157  25.856  26.493  1.00 36.09           C
ATOM    933  CZ2 TRP A  62      31.610  24.628  28.502  1.00 41.51           C
ATOM    934  CZ3 TRP A  62      32.496  26.638  27.456  1.00 36.09           C
ATOM    935  CH2 TRP A  62      31.724  26.029  28.460  1.00 41.86           C
ATOM    936  H   TRP A  62      35.815  23.139  22.354  1.00 38.07           H
ATOM    937  HA  TRP A  62      33.123  22.853  23.074  1.00 38.98           H
ATOM    938  HB2 TRP A  62      35.143  22.490  24.513  1.00 35.57           H
ATOM    939  HB3 TRP A  62      35.276  24.252  24.675  1.00 35.57           H
ATOM    940  HD1 TRP A  62      33.416  21.232  25.868  1.00 51.69           H
ATOM    941  HE1 TRP A  62      31.957  21.782  27.881  1.00 54.83           H
ATOM    942  HE3 TRP A  62      33.752  26.339  25.732  1.00 43.43           H
ATOM    943  HZ2 TRP A  62      31.037  24.146  29.278  1.00 49.94           H
ATOM    944  HZ3 TRP A  62      32.591  27.713  27.433  1.00 43.43           H
ATOM    945  HH2 TRP A  62      31.224  26.635  29.199  1.00 50.35           H
ATOM    946  N   PHE A  63      34.029  26.033  22.699  1.00 24.48           N
ATOM    947  CA  PHE A  63      33.465  27.384  22.531  1.00 25.31           C
ATOM    948  C   PHE A  63      32.800  27.579  21.137  1.00 33.57           C
ATOM    949  O   PHE A  63      31.827  28.317  21.032  1.00 36.75           O
ATOM    950  CB  PHE A  63      34.513  28.460  22.832  1.00 22.52           C
ATOM    951  CG  PHE A  63      34.812  28.670  24.317  1.00 31.88           C
ATOM    952  CD1 PHE A  63      35.841  27.954  24.956  1.00 30.95           C
ATOM    953  CD2 PHE A  63      34.043  29.577  25.072  1.00 29.96           C
ATOM    954  CE1 PHE A  63      36.059  28.086  26.341  1.00 31.37           C
ATOM    955  CE2 PHE A  63      34.266  29.724  26.460  1.00 36.68           C
ATOM    956  CZ  PHE A  63      35.269  28.969  27.093  1.00 30.45           C
ATOM    957  H   PHE A  63      35.016  25.891  22.531  1.00 29.50           H
ATOM    958  HA  PHE A  63      32.669  27.506  23.267  1.00 30.49           H
ATOM    959  HB2 PHE A  63      35.436  28.217  22.306  1.00 27.14           H
ATOM    960  HB3 PHE A  63      34.149  29.408  22.435  1.00 27.14           H
ATOM    961  HD1 PHE A  63      36.464  27.289  24.393  1.00 37.26           H
ATOM    962  HD2 PHE A  63      33.260  30.147  24.594  1.00 36.08           H
ATOM    963  HE1 PHE A  63      36.834  27.512  26.827  1.00 37.77           H
ATOM    964  HE2 PHE A  63      33.662  30.405  27.041  1.00 44.14           H
ATOM    965  HZ  PHE A  63      35.433  29.066  28.155  1.00 36.66           H
ATOM    966  N   VAL A  64      33.304  26.946  20.077  1.00 36.46           N
ATOM    967  CA  VAL A  64      32.724  26.998  18.717  1.00 36.72           C
ATOM    968  C   VAL A  64      31.340  26.321  18.701  1.00 39.76           C
ATOM    969  O   VAL A  64      30.422  26.877  18.113  1.00 39.72           O
ATOM    970  CB  VAL A  64      33.727  26.404  17.697  1.00 40.19           C
ATOM    971  CG1 VAL A  64      33.101  25.965  16.361  1.00 45.83           C
ATOM    972  CG2 VAL A  64      34.833  27.429  17.402  1.00 34.65           C
ATOM    973  H   VAL A  64      34.115  26.357  20.210  1.00 43.88           H
ATOM    974  HA  VAL A  64      32.580  28.048  18.453  1.00 44.19           H
ATOM    975  HB  VAL A  64      34.192  25.522  18.136  1.00 48.34           H
ATOM    976 HG11 VAL A  64      33.882  25.601  15.692  1.00 55.11           H
ATOM    977 HG12 VAL A  64      32.397  25.148  16.527  1.00 55.11           H
ATOM    978 HG13 VAL A  64      32.586  26.803  15.892  1.00 55.11           H
ATOM    979 HG21 VAL A  64      35.597  26.983  16.766  1.00 41.71           H
ATOM    980 HG22 VAL A  64      34.411  28.305  16.908  1.00 41.71           H
ATOM    981 HG23 VAL A  64      35.301  27.748  18.332  1.00 41.71           H
ATOM    982  N   GLU A  65      31.187  25.166  19.366  1.00 36.51           N
ATOM    983  CA  GLU A  65      29.930  24.448  19.615  1.00 45.92           C
ATOM    984  C   GLU A  65      28.851  25.328  20.245  1.00 46.22           C
ATOM    985  O   GLU A  65      27.675  25.187  19.912  1.00 53.30           O
ATOM    986  CB  GLU A  65      30.151  23.258  20.571  1.00 48.61           C
ATOM    987  CG  GLU A  65      30.301  21.912  19.852  1.00 59.20           C
ATOM    988  CD  GLU A  65      30.783  20.768  20.756  1.00 69.74           C
ATOM    989  OE1 GLU A  65      31.011  21.016  21.966  1.00 81.25           O
ATOM    990  OE2 GLU A  65      30.916  19.649  20.214  1.00 75.27           O1-
ATOM    991  H   GLU A  65      32.009  24.769  19.800  1.00 43.94           H
ATOM    992  HA  GLU A  65      29.567  24.069  18.660  1.00 55.23           H
ATOM    993  HB2 GLU A  65      31.024  23.449  21.192  1.00 58.45           H
ATOM    994  HB3 GLU A  65      29.298  23.170  21.248  1.00 58.45           H
ATOM    995  HG2 GLU A  65      29.342  21.621  19.417  1.00 71.17           H
ATOM    996  HG3 GLU A  65      30.970  21.994  18.994  1.00 71.17           H
ATOM    997  N   ARG A  66      29.249  26.177  21.201  1.00 45.33           N
ATOM    998  CA  ARG A  66      28.366  27.104  21.909  1.00 43.30           C
ATOM    999  C   ARG A  66      28.176  28.422  21.141  1.00 45.23           C
ATOM   1000  O   ARG A  66      27.426  29.283  21.590  1.00 43.80           O
ATOM   1001  CB  ARG A  66      28.858  27.267  23.361  1.00 43.91           C
ATOM   1002  CG  ARG A  66      28.546  26.011  24.202  1.00 50.26           C
ATOM   1003  CD  ARG A  66      29.493  25.776  25.392  1.00 46.01           C
ATOM   1004  NE  ARG A  66      29.271  24.459  26.027  1.00 48.24           N
ATOM   1005  CZ  ARG A  66      29.629  23.272  25.509  1.00 47.61           C
ATOM   1006  NH1 ARG A  66      30.346  23.179  24.394  1.00 43.54           N
ATOM   1007  NH2 ARG A  66      29.263  22.144  26.114  1.00 50.39           N1+
ATOM   1008  H   ARG A  66      30.230  26.192  21.445  1.00 54.52           H
ATOM   1009  HA  ARG A  66      27.372  26.655  21.961  1.00 52.09           H
ATOM   1010  HB2 ARG A  66      29.924  27.500  23.376  1.00 52.82           H
ATOM   1011  HB3 ARG A  66      28.319  28.099  23.816  1.00 52.82           H
ATOM   1012  HG2 ARG A  66      27.518  26.071  24.561  1.00 60.43           H
ATOM   1013  HG3 ARG A  66      28.616  25.133  23.560  1.00 60.43           H
ATOM   1014  HD2 ARG A  66      30.536  25.881  25.097  1.00 55.34           H
ATOM   1015  HD3 ARG A  66      29.280  26.541  26.139  1.00 55.34           H
ATOM   1016  HE  ARG A  66      28.703  24.443  26.861  1.00 58.00           H
ATOM   1017 HH11 ARG A  66      30.647  24.017  23.921  1.00 52.37           H
ATOM   1018 HH12 ARG A  66      30.603  22.278  24.009  1.00 52.37           H
ATOM   1019 HH21 ARG A  66      28.720  22.171  26.963  1.00 60.59           H
ATOM   1020 HH22 ARG A  66      29.536  21.260  25.710  1.00 60.59           H
ATOM   1021  N   GLY A  67      28.833  28.565  19.979  1.00 45.73           N
ATOM   1022  CA  GLY A  67      28.553  29.584  18.970  1.00 44.72           C
ATOM   1023  C   GLY A  67      29.475  30.806  19.005  1.00 42.96           C
ATOM   1024  O   GLY A  67      29.223  31.767  18.276  1.00 45.34           O
ATOM   1025  H   GLY A  67      29.468  27.825  19.708  1.00 54.99           H
ATOM   1026  HA2 GLY A  67      28.650  29.111  17.993  1.00 53.78           H
ATOM   1027  HA3 GLY A  67      27.527  29.933  19.092  1.00 53.78           H
ATOM   1028  N   TYR A  68      30.536  30.792  19.821  1.00 41.25           N
ATOM   1029  CA  TYR A  68      31.481  31.905  19.927  1.00 43.75           C
ATOM   1030  C   TYR A  68      32.488  31.871  18.781  1.00 36.35           C
ATOM   1031  O   TYR A  68      32.840  30.804  18.279  1.00 39.19           O
ATOM   1032  CB  TYR A  68      32.237  31.846  21.261  1.00 38.08           C
ATOM   1033  CG  TYR A  68      31.337  32.062  22.449  1.00 38.60           C
ATOM   1034  CD1 TYR A  68      30.700  30.959  23.046  1.00 41.47           C
ATOM   1035  CD2 TYR A  68      31.115  33.364  22.931  1.00 29.75           C
ATOM   1036  CE1 TYR A  68      29.807  31.153  24.109  1.00 42.65           C
ATOM   1037  CE2 TYR A  68      30.232  33.563  24.006  1.00 36.37           C
ATOM   1038  CZ  TYR A  68      29.565  32.459  24.585  1.00 38.55           C
ATOM   1039  OH  TYR A  68      28.696  32.656  25.614  1.00 49.00           O
ATOM   1040  H   TYR A  68      30.726  29.958  20.359  1.00 49.62           H
ATOM   1041  HA  TYR A  68      30.937  32.851  19.895  1.00 52.62           H
ATOM   1042  HB2 TYR A  68      32.747  30.889  21.350  1.00 45.82           H
ATOM   1043  HB3 TYR A  68      32.990  32.636  21.266  1.00 45.82           H
ATOM   1044  HD1 TYR A  68      30.878  29.961  22.678  1.00 49.89           H
ATOM   1045  HD2 TYR A  68      31.633  34.204  22.496  1.00 35.83           H
ATOM   1046  HE1 TYR A  68      29.304  30.307  24.556  1.00 51.31           H
ATOM   1047  HE2 TYR A  68      30.059  34.555  24.392  1.00 43.77           H
ATOM   1048  HH  TYR A  68      28.639  33.578  25.875  1.00 58.92           H
ATOM   1049  N   LYS A  69      32.975  33.056  18.403  1.00 34.73           N
ATOM   1050  CA  LYS A  69      33.968  33.246  17.348  1.00 40.84           C
ATOM   1051  C   LYS A  69      35.327  33.360  18.015  1.00 34.40           C
ATOM   1052  O   LYS A  69      35.520  34.290  18.792  1.00 32.67           O
ATOM   1053  CB  LYS A  69      33.573  34.477  16.499  1.00 39.01           C
ATOM   1054  CG  LYS A  69      34.720  35.243  15.812  1.00 45.41           C
ATOM   1055  CD  LYS A  69      34.247  35.990  14.545  1.00 43.75           C
ATOM   1056  CE  LYS A  69      34.901  35.477  13.256  1.00 47.71           C
ATOM   1057  NZ  LYS A  69      36.165  36.174  12.971  1.00 58.76           N1+
ATOM   1058  H   LYS A  69      32.662  33.881  18.895  1.00 41.79           H
ATOM   1059  HA  LYS A  69      33.984  32.376  16.691  1.00 49.13           H
ATOM   1060  HB2 LYS A  69      32.821  34.164  15.773  1.00 46.94           H
ATOM   1061  HB3 LYS A  69      33.098  35.202  17.165  1.00 46.94           H
ATOM   1062  HG2 LYS A  69      35.134  35.951  16.526  1.00 54.62           H
ATOM   1063  HG3 LYS A  69      35.506  34.541  15.531  1.00 54.62           H
ATOM   1064  HD2 LYS A  69      33.165  35.907  14.433  1.00 52.62           H
ATOM   1065  HD3 LYS A  69      34.466  37.053  14.664  1.00 52.62           H
ATOM   1066  HE2 LYS A  69      35.101  34.410  13.362  1.00 57.37           H
ATOM   1067  HE3 LYS A  69      34.209  35.619  12.425  1.00 57.37           H
ATOM   1068  HZ1 LYS A  69      36.577  35.796  12.129  1.00 70.63           H
ATOM   1069  HZ2 LYS A  69      35.989  37.160  12.850  1.00 70.63           H
ATOM   1070  HZ3 LYS A  69      36.817  36.021  13.730  1.00 70.63           H
ATOM   1071  N   ILE A  70      36.265  32.459  17.688  1.00 28.67           N
ATOM   1072  CA  ILE A  70      37.620  32.564  18.223  1.00 29.33           C
ATOM   1073  C   ILE A  70      38.310  33.677  17.445  1.00 29.86           C
ATOM   1074  O   ILE A  70      38.620  33.520  16.264  1.00 31.57           O
ATOM   1075  CB  ILE A  70      38.426  31.249  18.178  1.00 30.52           C
ATOM   1076  CG1 ILE A  70      37.656  29.976  18.579  1.00 37.44           C
ATOM   1077  CG2 ILE A  70      39.658  31.438  19.086  1.00 30.59           C
ATOM   1078  CD1 ILE A  70      37.074  29.931  20.006  1.00 33.05           C
ATOM   1079  H   ILE A  70      36.041  31.690  17.075  1.00 34.52           H
ATOM   1080  HA  ILE A  70      37.542  32.856  19.269  1.00 35.32           H
ATOM   1081  HB  ILE A  70      38.787  31.100  17.159  1.00 36.75           H
ATOM   1082 HG12 ILE A  70      36.850  29.807  17.867  1.00 45.05           H
ATOM   1083 HG13 ILE A  70      38.361  29.157  18.480  1.00 45.05           H
ATOM   1084 HG21 ILE A  70      40.250  30.522  19.109  1.00 36.83           H
ATOM   1085 HG22 ILE A  70      40.287  32.248  18.717  1.00 36.83           H
ATOM   1086 HG23 ILE A  70      39.352  31.681  20.103  1.00 36.83           H
ATOM   1087 HD11 ILE A  70      36.526  28.998  20.137  1.00 39.78           H
ATOM   1088 HD12 ILE A  70      37.877  29.971  20.743  1.00 39.78           H
ATOM   1089 HD13 ILE A  70      36.387  30.762  20.157  1.00 39.78           H
ATOM   1090  N   LYS A  71      38.479  34.826  18.090  1.00 29.46           N
ATOM   1091  CA  LYS A  71      39.100  35.993  17.474  1.00 35.48           C
ATOM   1092  C   LYS A  71      40.607  35.979  17.544  1.00 37.04           C
ATOM   1093  O   LYS A  71      41.238  36.656  16.739  1.00 31.75           O
ATOM   1094  CB  LYS A  71      38.617  37.282  18.120  1.00 34.75           C
ATOM   1095  CG  LYS A  71      37.228  37.684  17.658  1.00 41.56           C
ATOM   1096  CD  LYS A  71      37.068  38.082  16.180  1.00 38.98           C
ATOM   1097  CE  LYS A  71      37.837  39.354  15.843  1.00 34.25           C
ATOM   1098  NZ  LYS A  71      37.492  39.817  14.484  1.00 45.27           N1+
ATOM   1099  H   LYS A  71      38.156  34.901  19.047  1.00 35.47           H
ATOM   1100  HA  LYS A  71      38.853  36.006  16.416  1.00 42.70           H
ATOM   1101  HB2 LYS A  71      38.633  37.178  19.207  1.00 41.83           H
ATOM   1102  HB3 LYS A  71      39.298  38.095  17.855  1.00 41.83           H
ATOM   1103  HG2 LYS A  71      36.520  36.898  17.918  1.00 50.00           H
ATOM   1104  HG3 LYS A  71      36.989  38.553  18.254  1.00 50.00           H
ATOM   1105  HD2 LYS A  71      37.385  37.271  15.526  1.00 46.90           H
ATOM   1106  HD3 LYS A  71      36.009  38.269  16.002  1.00 46.90           H
ATOM   1107  HE2 LYS A  71      37.608  40.137  16.565  1.00 41.23           H
ATOM   1108  HE3 LYS A  71      38.905  39.139  15.891  1.00 41.23           H
ATOM   1109  HZ1 LYS A  71      37.921  40.718  14.322  1.00 54.45           H
ATOM   1110  HZ2 LYS A  71      37.833  39.156  13.803  1.00 54.45           H
ATOM   1111  HZ3 LYS A  71      36.489  39.917  14.415  1.00 54.45           H
ATOM   1112  N   GLY A  72      41.187  35.297  18.525  1.00 32.35           N
ATOM   1113  CA  GLY A  72      42.625  35.284  18.626  1.00 24.93           C
ATOM   1114  C   GLY A  72      43.135  34.575  19.877  1.00 25.94           C
ATOM   1115  O   GLY A  72      42.365  34.211  20.764  1.00 28.03           O
ATOM   1116  H   GLY A  72      40.636  34.785  19.199  1.00 38.94           H
ATOM   1117  HA2 GLY A  72      42.947  34.744  17.746  1.00 30.03           H
ATOM   1118  HA3 GLY A  72      43.014  36.305  18.601  1.00 30.03           H
ATOM   1119  N   SER A  73      44.446  34.390  19.895  1.00 23.52           N
ATOM   1120  CA  SER A  73      45.193  33.790  20.996  1.00 24.28           C
ATOM   1121  C   SER A  73      46.373  34.705  21.257  1.00 27.21           C
ATOM   1122  O   SER A  73      46.989  35.159  20.308  1.00 26.83           O
ATOM   1123  CB  SER A  73      45.682  32.427  20.515  1.00 31.15           C
ATOM   1124  OG  SER A  73      45.970  31.614  21.616  1.00 41.91           O
ATOM   1125  H   SER A  73      44.986  34.674  19.090  1.00 28.35           H
ATOM   1126  HA  SER A  73      44.559  33.676  21.871  1.00 29.26           H
ATOM   1127  HB2 SER A  73      44.898  31.968  19.913  1.00 37.50           H
ATOM   1128  HB3 SER A  73      46.586  32.537  19.911  1.00 37.50           H
ATOM   1129  HG  SER A  73      46.155  30.725  21.298  1.00 50.41           H
ATOM   1130  N   ILE A  74      46.723  34.941  22.522  1.00 21.48           N
ATOM   1131  CA  ILE A  74      47.944  35.623  22.925  1.00 20.25           C
ATOM   1132  C   ILE A  74      48.709  34.672  23.824  1.00 21.69           C
ATOM   1133  O   ILE A  74      48.071  34.058  24.673  1.00 23.30           O
ATOM   1134  CB  ILE A  74      47.649  36.992  23.542  1.00 24.84           C
ATOM   1135  CG1 ILE A  74      48.907  37.674  24.098  1.00 30.41           C
ATOM   1136  CG2 ILE A  74      46.670  36.925  24.731  1.00 25.88           C
ATOM   1137  CD1 ILE A  74      50.026  37.892  23.100  1.00 33.75           C
ATOM   1138  H   ILE A  74      46.186  34.502  23.257  1.00 25.90           H
ATOM   1139  HA  ILE A  74      48.559  35.799  22.049  1.00 24.42           H
ATOM   1140  HB  ILE A  74      47.218  37.640  22.778  1.00 29.93           H
ATOM   1141 HG12 ILE A  74      48.628  38.651  24.492  1.00 36.61           H
ATOM   1142 HG13 ILE A  74      49.306  37.088  24.927  1.00 36.61           H
ATOM   1143 HG21 ILE A  74      46.496  37.930  25.118  1.00 31.18           H
ATOM   1144 HG22 ILE A  74      45.717  36.510  24.411  1.00 31.18           H
ATOM   1145 HG23 ILE A  74      47.082  36.317  25.536  1.00 31.18           H
ATOM   1146 HD11 ILE A  74      50.770  38.527  23.572  1.00 40.62           H
ATOM   1147 HD12 ILE A  74      50.506  36.956  22.844  1.00 40.62           H
ATOM   1148 HD13 ILE A  74      49.633  38.368  22.203  1.00 40.62           H
ATOM   1149  N   SER A  75      50.031  34.540  23.625  1.00 23.07           N
ATOM   1150  CA  SER A  75      50.917  33.656  24.409  1.00 24.63           C
ATOM   1151  C   SER A  75      51.821  34.498  25.286  1.00 25.81           C
ATOM   1152  O   SER A  75      52.477  35.399  24.773  1.00 23.51           O
ATOM   1153  CB  SER A  75      51.780  32.776  23.501  1.00 20.56           C
ATOM   1154  OG  SER A  75      50.966  31.862  22.802  1.00 19.80           O
ATOM   1155  H   SER A  75      50.457  35.067  22.878  1.00 27.80           H
ATOM   1156  HA  SER A  75      50.332  32.993  25.044  1.00 29.68           H
ATOM   1157  HB2 SER A  75      52.309  33.411  22.789  1.00 24.79           H
ATOM   1158  HB3 SER A  75      52.515  32.227  24.090  1.00 24.79           H
ATOM   1159  HG  SER A  75      50.800  31.100  23.369  1.00 23.88           H
ATOM   1160  N   SER A  76      51.860  34.228  26.606  1.00 21.21           N
ATOM   1161  CA  SER A  76      52.542  35.051  27.580  1.00 20.45           C
ATOM   1162  C   SER A  76      54.049  34.873  27.605  1.00 19.23           C
ATOM   1163  O   SER A  76      54.731  35.717  28.174  1.00 21.73           O
ATOM   1164  CB  SER A  76      51.976  34.758  28.983  1.00 20.73           C
ATOM   1165  OG  SER A  76      52.322  33.445  29.394  1.00 19.91           O
ATOM   1166  H   SER A  76      51.313  33.463  26.971  1.00 25.57           H
ATOM   1167  HA  SER A  76      52.319  36.090  27.347  1.00 24.67           H
ATOM   1168  HB2 SER A  76      52.435  35.443  29.685  1.00 24.99           H
ATOM   1169  HB3 SER A  76      50.896  34.886  29.006  1.00 24.99           H
ATOM   1170  HG  SER A  76      51.644  32.832  29.088  1.00 24.01           H
ATOM   1171  N   HIS A  77      54.568  33.788  27.025  1.00 19.83           N
ATOM   1172  CA  HIS A  77      55.993  33.576  26.837  1.00 18.77           C
ATOM   1173  C   HIS A  77      56.184  32.423  25.843  1.00 20.36           C
ATOM   1174  O   HIS A  77      55.236  31.820  25.391  1.00 21.87           O
ATOM   1175  CB  HIS A  77      56.733  33.314  28.188  1.00 22.84           C
ATOM   1176  CG  HIS A  77      56.581  31.969  28.786  1.00 17.96           C
ATOM   1177  ND1 HIS A  77      55.372  31.271  28.892  1.00 21.22           N
ATOM   1178  CD2 HIS A  77      57.551  31.160  29.358  1.00 24.22           C
ATOM   1179  CE1 HIS A  77      55.640  30.048  29.524  1.00 19.28           C
ATOM   1180  NE2 HIS A  77      56.941  29.999  29.870  1.00 18.94           N
ATOM   1181  H   HIS A  77      53.935  33.136  26.602  1.00 23.91           H
ATOM   1182  HA  HIS A  77      56.468  34.500  26.398  1.00 22.65           H
ATOM   1183  HB2 HIS A  77      56.425  34.062  28.945  1.00 27.54           H
ATOM   1184  HB3 HIS A  77      57.813  33.519  28.031  1.00 27.54           H
ATOM   1185  HD1 HIS A  77      54.479  31.569  28.520  1.00 25.59           H
ATOM   1186  HD2 HIS A  77      58.599  31.354  29.459  1.00 29.18           H
ATOM   1187  HE1 HIS A  77      54.906  29.239  29.729  1.00 23.26           H
ATOM   1188  N   PHE A  78      57.455  32.168  25.480  1.00 22.08           N
ATOM   1189  CA  PHE A  78      57.777  31.278  24.355  1.00 23.58           C
ATOM   1190  C   PHE A  78      57.656  29.788  24.683  1.00 23.96           C
ATOM   1191  O   PHE A  78      57.467  28.996  23.762  1.00 20.14           O
ATOM   1192  CB  PHE A  78      59.153  31.617  23.739  1.00 24.62           C
ATOM   1193  CG  PHE A  78      60.356  30.997  24.429  1.00 23.94           C
ATOM   1194  CD1 PHE A  78      60.921  31.624  25.549  1.00 22.20           C
ATOM   1195  CD2 PHE A  78      60.920  29.797  23.952  1.00 26.82           C
ATOM   1196  CE1 PHE A  78      62.056  31.076  26.178  1.00 23.62           C
ATOM   1197  CE2 PHE A  78      62.070  29.258  24.557  1.00 23.28           C
ATOM   1198  CZ  PHE A  78      62.627  29.893  25.681  1.00 26.91           C
ATOM   1199  H   PHE A  78      58.200  32.727  25.868  1.00 26.62           H
ATOM   1200  HA  PHE A  78      57.041  31.488  23.583  1.00 28.42           H
ATOM   1201  HB2 PHE A  78      59.139  31.256  22.710  1.00 29.66           H
ATOM   1202  HB3 PHE A  78      59.285  32.698  23.695  1.00 29.66           H
ATOM   1203  HD1 PHE A  78      60.485  32.533  25.922  1.00 26.77           H
ATOM   1204  HD2 PHE A  78      60.491  29.295  23.098  1.00 32.31           H
ATOM   1205  HE1 PHE A  78      62.490  31.568  27.039  1.00 28.46           H
ATOM   1206  HE2 PHE A  78      62.518  28.356  24.166  1.00 28.06           H
ATOM   1207  HZ  PHE A  78      63.506  29.477  26.150  1.00 32.42           H
ATOM   1208  N   HIS A  79      57.746  29.368  25.960  1.00 21.70           N
ATOM   1209  CA  HIS A  79      57.671  27.954  26.269  1.00 20.11           C
ATOM   1210  C   HIS A  79      56.314  27.371  25.808  1.00 16.66           C
ATOM   1211  O   HIS A  79      55.268  27.982  25.682  1.00 19.67           O
ATOM   1212  CB  HIS A  79      57.764  27.657  27.785  1.00 22.67           C
ATOM   1213  CG  HIS A  79      59.116  27.951  28.317  1.00 20.63           C
ATOM   1214  ND1 HIS A  79      59.363  28.243  29.664  1.00 23.10           N
ATOM   1215  CD2 HIS A  79      60.349  27.897  27.653  1.00 25.77           C
ATOM   1216  CE1 HIS A  79      60.715  28.359  29.827  1.00 21.17           C
ATOM   1217  NE2 HIS A  79      61.344  28.170  28.604  1.00 28.20           N
ATOM   1218  H   HIS A  79      57.679  30.035  26.691  1.00 26.17           H
ATOM   1219  HA  HIS A  79      58.512  27.418  25.737  1.00 24.26           H
ATOM   1220  HB2 HIS A  79      57.529  26.580  27.994  1.00 27.33           H
ATOM   1221  HB3 HIS A  79      56.934  28.173  28.326  1.00 27.33           H
ATOM   1222  HD2 HIS A  79      60.576  27.723  26.616  1.00 31.05           H
ATOM   1223  HE1 HIS A  79      61.224  28.576  30.767  1.00 25.53           H
ATOM   1224  HE2 HIS A  79      62.337  28.182  28.428  1.00 33.96           H
ATOM   1225  N   SER A  80      56.357  26.016  25.501  1.00 20.69           N
ATOM   1226  CA  SER A  80      55.188  25.368  24.897  1.00 20.02           C
ATOM   1227  C   SER A  80      53.976  25.190  25.827  1.00 21.16           C
ATOM   1228  O   SER A  80      52.889  24.877  25.355  1.00 18.32           O
ATOM   1229  CB  SER A  80      55.597  24.085  24.208  1.00 26.53           C
ATOM   1230  OG  SER A  80      56.055  23.200  25.269  1.00 28.38           O
ATOM   1231  H   SER A  80      57.187  25.439  25.698  1.00 24.95           H
ATOM   1232  HA  SER A  80      54.780  26.025  24.104  1.00 24.15           H
ATOM   1233  HB2 SER A  80      54.768  23.574  23.703  1.00 31.95           H
ATOM   1234  HB3 SER A  80      56.421  24.242  23.518  1.00 31.95           H
ATOM   1235  HG  SER A  80      55.948  22.241  24.918  1.00 34.18           H
ATOM   1236  N   ASP A  81      54.107  25.443  27.195  1.00 18.68           N
ATOM   1237  CA  ASP A  81      52.864  25.514  27.988  1.00 19.24           C
ATOM   1238  C   ASP A  81      52.031  26.774  27.743  1.00 19.61           C
ATOM   1239  O   ASP A  81      50.872  26.837  28.102  1.00 19.56           O
ATOM   1240  CB  ASP A  81      53.219  25.322  29.473  1.00 25.72           C
ATOM   1241  CG  ASP A  81      54.191  26.327  30.104  1.00 22.07           C
ATOM   1242  OD1 ASP A  81      54.866  27.076  29.390  1.00 22.25           O
ATOM   1243  OD2 ASP A  81      54.215  26.273  31.386  1.00 25.74           O1-
ATOM   1244  H   ASP A  81      54.924  25.926  27.592  1.00 22.54           H
ATOM   1245  HA  ASP A  81      52.203  24.637  27.685  1.00 23.21           H
ATOM   1246  HB2 ASP A  81      52.282  25.279  30.059  1.00 30.99           H
ATOM   1247  HB3 ASP A  81      53.662  24.309  29.612  1.00 30.99           H
ATOM   1248  N   SER A  82      52.638  27.759  27.039  1.00 19.52           N
ATOM   1249  CA  SER A  82      51.943  28.941  26.533  1.00 17.46           C
ATOM   1250  C   SER A  82      51.700  28.933  25.001  1.00 19.02           C
ATOM   1251  O   SER A  82      50.787  29.665  24.583  1.00 19.24           O
ATOM   1252  CB  SER A  82      52.735  30.186  26.915  1.00 19.08           C
ATOM   1253  OG  SER A  82      52.753  30.404  28.328  1.00 20.37           O
ATOM   1254  H   SER A  82      53.638  27.701  26.903  1.00 23.54           H
ATOM   1255  HA  SER A  82      50.961  29.026  26.989  1.00 21.07           H
ATOM   1256  HB2 SER A  82      53.775  30.061  26.567  1.00 23.02           H
ATOM   1257  HB3 SER A  82      52.305  31.059  26.433  1.00 23.02           H
ATOM   1258  HG  SER A  82      53.460  30.805  28.541  1.00 24.56           H
ATOM   1259  N   THR A  83      52.565  28.254  24.221  1.00 18.73           N
ATOM   1260  CA  THR A  83      52.597  28.348  22.740  1.00 22.14           C
ATOM   1261  C   THR A  83      52.261  27.041  22.013  1.00 24.80           C
ATOM   1262  O   THR A  83      52.292  27.004  20.776  1.00 22.21           O
ATOM   1263  CB  THR A  83      53.995  28.790  22.251  1.00 19.25           C
ATOM   1264  OG1 THR A  83      55.002  27.901  22.686  1.00 21.52           O
ATOM   1265  CG2 THR A  83      54.302  30.206  22.697  1.00 22.14           C
ATOM   1266  H   THR A  83      53.349  27.800  24.663  1.00 22.60           H
ATOM   1267  HA  THR A  83      51.883  29.105  22.409  1.00 26.69           H
ATOM   1268  HB  THR A  83      54.018  28.778  21.162  1.00 23.23           H
ATOM   1269  HG1 THR A  83      55.634  28.390  23.224  1.00 25.94           H
ATOM   1270 HG21 THR A  83      55.303  30.492  22.390  1.00 26.69           H
ATOM   1271 HG22 THR A  83      53.571  30.888  22.270  1.00 26.69           H
ATOM   1272 HG23 THR A  83      54.260  30.257  23.783  1.00 26.69           H
ATOM   1273  N   GLY A  84      52.017  25.956  22.741  1.00 20.91           N
ATOM   1274  CA  GLY A  84      51.919  24.602  22.182  1.00 23.54           C
ATOM   1275  C   GLY A  84      50.850  24.403  21.105  1.00 27.12           C
ATOM   1276  O   GLY A  84      51.043  23.565  20.216  1.00 27.01           O
ATOM   1277  H   GLY A  84      52.040  26.036  23.748  1.00 25.22           H
ATOM   1278  HA2 GLY A  84      52.892  24.341  21.766  1.00 28.38           H
ATOM   1279  HA3 GLY A  84      51.715  23.953  23.015  1.00 28.38           H
ATOM   1280  N   GLY A  85      49.774  25.204  21.141  1.00 20.10           N
ATOM   1281  CA  GLY A  85      48.630  25.160  20.233  1.00 23.50           C
ATOM   1282  C   GLY A  85      48.761  26.163  19.066  1.00 19.83           C
ATOM   1283  O   GLY A  85      47.810  26.253  18.314  1.00 22.34           O
ATOM   1284  H   GLY A  85      49.756  25.926  21.845  1.00 24.25           H
ATOM   1285  HA2 GLY A  85      48.473  24.150  19.855  1.00 28.32           H
ATOM   1286  HA3 GLY A  85      47.759  25.460  20.804  1.00 28.32           H
ATOM   1287  N   ILE A  86      49.827  26.983  18.967  1.00 20.00           N
ATOM   1288  CA  ILE A  86      49.898  28.048  17.934  1.00 22.82           C
ATOM   1289  C   ILE A  86      49.821  27.440  16.518  1.00 24.03           C
ATOM   1290  O   ILE A  86      49.131  27.978  15.645  1.00 24.31           O
ATOM   1291  CB  ILE A  86      51.154  28.915  18.100  1.00 20.62           C
ATOM   1292  CG1 ILE A  86      50.921  29.933  19.237  1.00 25.79           C
ATOM   1293  CG2 ILE A  86      51.636  29.601  16.788  1.00 27.16           C
ATOM   1294  CD1 ILE A  86      52.167  30.732  19.581  1.00 25.01           C
ATOM   1295  H   ILE A  86      50.589  26.891  19.624  1.00 24.12           H
ATOM   1296  HA  ILE A  86      49.026  28.692  18.064  1.00 27.51           H
ATOM   1297  HB  ILE A  86      51.964  28.249  18.401  1.00 24.87           H
ATOM   1298 HG12 ILE A  86      50.134  30.627  18.941  1.00 31.06           H
ATOM   1299 HG13 ILE A  86      50.592  29.408  20.133  1.00 31.06           H
ATOM   1300 HG21 ILE A  86      52.523  30.203  16.966  1.00 32.72           H
ATOM   1301 HG22 ILE A  86      51.922  28.857  16.047  1.00 32.72           H
ATOM   1302 HG23 ILE A  86      50.850  30.237  16.382  1.00 32.72           H
ATOM   1303 HD11 ILE A  86      51.978  31.355  20.455  1.00 30.14           H
ATOM   1304 HD12 ILE A  86      53.002  30.062  19.782  1.00 30.14           H
ATOM   1305 HD13 ILE A  86      52.434  31.402  18.763  1.00 30.14           H
ATOM   1306  N   GLU A  87      50.520  26.327  16.306  1.00 22.11           N
ATOM   1307  CA  GLU A  87      50.545  25.661  14.992  1.00 26.75           C
ATOM   1308  C   GLU A  87      49.120  25.271  14.547  1.00 29.05           C
ATOM   1309  O   GLU A  87      48.692  25.595  13.433  1.00 22.81           O
ATOM   1310  CB  GLU A  87      51.539  24.486  15.069  1.00 30.20           C
ATOM   1311  CG  GLU A  87      51.590  23.695  13.763  1.00 35.70           C
ATOM   1312  CD  GLU A  87      52.654  22.602  13.718  1.00 40.71           C
ATOM   1313  OE1 GLU A  87      53.105  22.145  14.789  1.00 50.30           O
ATOM   1314  OE2 GLU A  87      52.987  22.209  12.585  1.00 36.72           O1-
ATOM   1315  H   GLU A  87      51.064  25.921  17.053  1.00 26.65           H
ATOM   1316  HA  GLU A  87      50.945  26.375  14.272  1.00 32.22           H
ATOM   1317  HB2 GLU A  87      52.534  24.883  15.273  1.00 36.36           H
ATOM   1318  HB3 GLU A  87      51.267  23.821  15.884  1.00 36.36           H
ATOM   1319  HG2 GLU A  87      50.631  23.203  13.597  1.00 42.97           H
ATOM   1320  HG3 GLU A  87      51.721  24.377  12.930  1.00 42.97           H
ATOM   1321  N   TRP A  88      48.354  24.631  15.438  1.00 23.88           N
ATOM   1322  CA  TRP A  88      46.983  24.223  15.234  1.00 20.88           C
ATOM   1323  C   TRP A  88      46.074  25.400  14.968  1.00 23.73           C
ATOM   1324  O   TRP A  88      45.233  25.308  14.071  1.00 23.40           O
ATOM   1325  CB  TRP A  88      46.469  23.345  16.387  1.00 29.56           C
ATOM   1326  CG  TRP A  88      45.106  22.789  16.103  1.00 22.76           C
ATOM   1327  CD1 TRP A  88      44.874  21.573  15.550  1.00 29.56           C
ATOM   1328  CD2 TRP A  88      43.802  23.415  16.228  1.00 22.74           C
ATOM   1329  NE1 TRP A  88      43.534  21.413  15.318  1.00 29.85           N
ATOM   1330  CE2 TRP A  88      42.824  22.511  15.715  1.00 31.40           C
ATOM   1331  CE3 TRP A  88      43.320  24.649  16.731  1.00 23.40           C
ATOM   1332  CZ2 TRP A  88      41.455  22.791  15.718  1.00 27.17           C
ATOM   1333  CZ3 TRP A  88      41.953  24.966  16.678  1.00 27.86           C
ATOM   1334  CH2 TRP A  88      41.018  24.038  16.182  1.00 25.59           C
ATOM   1335  H   TRP A  88      48.755  24.412  16.343  1.00 28.78           H
ATOM   1336  HA  TRP A  88      46.971  23.589  14.349  1.00 25.18           H
ATOM   1337  HB2 TRP A  88      47.162  22.518  16.530  1.00 35.60           H
ATOM   1338  HB3 TRP A  88      46.442  23.945  17.297  1.00 35.60           H
ATOM   1339  HD1 TRP A  88      45.641  20.862  15.276  1.00 35.60           H
ATOM   1340  HE1 TRP A  88      43.124  20.556  14.968  1.00 35.94           H
ATOM   1341  HE3 TRP A  88      44.016  25.355  17.155  1.00 28.20           H
ATOM   1342  HZ2 TRP A  88      40.755  22.067  15.340  1.00 32.73           H
ATOM   1343  HZ3 TRP A  88      41.607  25.921  17.039  1.00 33.55           H
ATOM   1344  HH2 TRP A  88      39.968  24.282  16.169  1.00 30.83           H
ATOM   1345  N   LEU A  89      46.219  26.493  15.728  1.00 20.44           N
ATOM   1346  CA  LEU A  89      45.358  27.646  15.566  1.00 22.31           C
ATOM   1347  C   LEU A  89      45.607  28.262  14.163  1.00 26.65           C
ATOM   1348  O   LEU A  89      44.641  28.603  13.490  1.00 22.66           O
ATOM   1349  CB  LEU A  89      45.578  28.670  16.653  1.00 25.86           C
ATOM   1350  CG  LEU A  89      45.107  28.176  18.060  1.00 23.02           C
ATOM   1351  CD1 LEU A  89      45.708  29.119  19.088  1.00 23.54           C
ATOM   1352  CD2 LEU A  89      43.578  28.165  18.221  1.00 23.63           C
ATOM   1353  H   LEU A  89      46.976  26.537  16.395  1.00 24.65           H
ATOM   1354  HA  LEU A  89      44.322  27.311  15.609  1.00 26.89           H
ATOM   1355  HB2 LEU A  89      46.650  28.874  16.692  1.00 31.15           H
ATOM   1356  HB3 LEU A  89      45.069  29.598  16.394  1.00 31.15           H
ATOM   1357  HG  LEU A  89      45.468  27.167  18.232  1.00 27.74           H
ATOM   1358 HD11 LEU A  89      45.396  28.807  20.085  1.00 28.37           H
ATOM   1359 HD12 LEU A  89      46.798  29.094  19.041  1.00 28.37           H
ATOM   1360 HD13 LEU A  89      45.350  30.129  18.899  1.00 28.37           H
ATOM   1361 HD21 LEU A  89      43.320  27.925  19.254  1.00 28.48           H
ATOM   1362 HD22 LEU A  89      43.164  29.140  17.970  1.00 28.48           H
ATOM   1363 HD23 LEU A  89      43.144  27.410  17.580  1.00 28.48           H
ATOM   1364  N   ASN A  90      46.874  28.415  13.755  1.00 23.25           N
ATOM   1365  CA  ASN A  90      47.229  28.847  12.383  1.00 23.46           C
ATOM   1366  C   ASN A  90      46.600  27.963  11.304  1.00 26.08           C
ATOM   1367  O   ASN A  90      46.092  28.522  10.338  1.00 30.06           O
ATOM   1368  CB  ASN A  90      48.752  28.950  12.255  1.00 26.99           C
ATOM   1369  CG  ASN A  90      49.385  30.018  13.129  1.00 27.79           C
ATOM   1370  OD1 ASN A  90      48.718  30.863  13.733  1.00 30.89           O
ATOM   1371  ND2 ASN A  90      50.713  30.016  13.146  1.00 30.80           N
ATOM   1372  H   ASN A  90      47.631  28.179  14.381  1.00 28.02           H
ATOM   1373  HA  ASN A  90      46.826  29.854  12.250  1.00 28.27           H
ATOM   1374  HB2 ASN A  90      49.209  27.992  12.501  1.00 32.51           H
ATOM   1375  HB3 ASN A  90      48.996  29.182  11.219  1.00 32.51           H
ATOM   1376 HD21 ASN A  90      51.209  30.718  13.674  1.00 37.08           H
ATOM   1377 HD22 ASN A  90      51.218  29.312  12.630  1.00 37.08           H
ATOM   1378  N   SER A  91      46.596  26.627  11.437  1.00 28.60           N
ATOM   1379  CA  SER A  91      45.960  25.716  10.474  1.00 23.28           C
ATOM   1380  C   SER A  91      44.430  25.888  10.339  1.00 32.92           C
ATOM   1381  O   SER A  91      43.820  25.289   9.445  1.00 29.50           O
ATOM   1382  CB  SER A  91      46.304  24.265  10.806  1.00 30.81           C
ATOM   1383  OG  SER A  91      45.510  23.751  11.873  1.00 27.77           O
ATOM   1384  H   SER A  91      47.061  26.216  12.235  1.00 34.44           H
ATOM   1385  HA  SER A  91      46.397  25.931   9.497  1.00 28.06           H
ATOM   1386  HB2 SER A  91      46.135  23.654   9.917  1.00 37.10           H
ATOM   1387  HB3 SER A  91      47.359  24.194  11.073  1.00 37.10           H
ATOM   1388  HG  SER A  91      45.679  24.268  12.669  1.00 33.45           H
ATOM   1389  N   ARG A  92      43.798  26.615  11.281  1.00 27.53           N
ATOM   1390  CA  ARG A  92      42.362  26.908  11.341  1.00 23.46           C
ATOM   1391  C   ARG A  92      42.076  28.401  11.109  1.00 27.94           C
ATOM   1392  O   ARG A  92      40.957  28.853  11.339  1.00 28.16           O
ATOM   1393  CB  ARG A  92      41.760  26.376  12.673  1.00 25.02           C
ATOM   1394  CG  ARG A  92      41.213  24.953  12.586  1.00 28.71           C
ATOM   1395  CD  ARG A  92      42.307  23.904  12.456  1.00 33.63           C
ATOM   1396  NE  ARG A  92      41.737  22.572  12.257  1.00 30.56           N
ATOM   1397  CZ  ARG A  92      42.455  21.475  12.017  1.00 34.38           C
ATOM   1398  NH1 ARG A  92      43.722  21.547  11.619  1.00 35.65           N
ATOM   1399  NH2 ARG A  92      41.897  20.278  12.165  1.00 41.20           N1+
ATOM   1400  H   ARG A  92      44.370  27.049  11.993  1.00 33.16           H
ATOM   1401  HA  ARG A  92      41.845  26.392  10.531  1.00 28.27           H
ATOM   1402  HB2 ARG A  92      42.497  26.456  13.474  1.00 30.15           H
ATOM   1403  HB3 ARG A  92      40.908  26.993  12.953  1.00 30.15           H
ATOM   1404  HG2 ARG A  92      40.651  24.738  13.493  1.00 34.58           H
ATOM   1405  HG3 ARG A  92      40.527  24.879  11.740  1.00 34.58           H
ATOM   1406  HD2 ARG A  92      42.866  24.146  11.558  1.00 40.48           H
ATOM   1407  HD3 ARG A  92      42.994  23.912  13.305  1.00 40.48           H
ATOM   1408  HE  ARG A  92      40.780  22.449  12.551  1.00 36.80           H
ATOM   1409 HH11 ARG A  92      44.154  22.452  11.501  1.00 42.90           H
ATOM   1410 HH12 ARG A  92      44.252  20.708  11.441  1.00 42.90           H
ATOM   1411 HH21 ARG A  92      40.944  20.201  12.485  1.00 49.56           H
ATOM   1412 HH22 ARG A  92      42.439  19.447  11.992  1.00 49.56           H
ATOM   1413  N   SER A  93      43.061  29.190  10.651  1.00 26.89           N
ATOM   1414  CA  SER A  93      42.898  30.608  10.320  1.00 29.30           C
ATOM   1415  C   SER A  93      42.495  31.461  11.523  1.00 31.38           C
ATOM   1416  O   SER A  93      41.863  32.509  11.349  1.00 34.74           O
ATOM   1417  CB  SER A  93      41.904  30.820   9.150  1.00 38.47           C
ATOM   1418  OG  SER A  93      42.198  29.988   8.053  1.00 35.66           O
ATOM   1419  H   SER A  93      43.977  28.786  10.514  1.00 32.39           H
ATOM   1420  HA  SER A  93      43.868  30.974   9.986  1.00 35.28           H
ATOM   1421  HB2 SER A  93      40.887  30.612   9.481  1.00 46.29           H
ATOM   1422  HB3 SER A  93      41.954  31.858   8.820  1.00 46.29           H
ATOM   1423  HG  SER A  93      41.516  30.105   7.387  1.00 42.91           H
ATOM   1424  N   ILE A  94      42.896  31.046  12.743  1.00 25.20           N
ATOM   1425  CA  ILE A  94      42.679  31.831  13.946  1.00 29.56           C
ATOM   1426  C   ILE A  94      43.932  32.678  14.153  1.00 23.67           C
ATOM   1427  O   ILE A  94      45.007  32.087  14.281  1.00 28.82           O
ATOM   1428  CB  ILE A  94      42.401  30.929  15.173  1.00 26.20           C
ATOM   1429  CG1 ILE A  94      41.169  30.031  14.945  1.00 25.53           C
ATOM   1430  CG2 ILE A  94      42.191  31.794  16.439  1.00 28.97           C
ATOM   1431  CD1 ILE A  94      41.025  28.881  15.932  1.00 28.00           C
ATOM   1432  H   ILE A  94      43.421  30.184  12.830  1.00 30.37           H
ATOM   1433  HA  ILE A  94      41.799  32.452  13.805  1.00 35.60           H
ATOM   1434  HB  ILE A  94      43.262  30.285  15.335  1.00 31.56           H
ATOM   1435 HG12 ILE A  94      40.266  30.643  14.963  1.00 30.75           H
ATOM   1436 HG13 ILE A  94      41.235  29.572  13.960  1.00 30.75           H
ATOM   1437 HG21 ILE A  94      42.023  31.160  17.308  1.00 34.88           H
ATOM   1438 HG22 ILE A  94      43.079  32.391  16.647  1.00 34.88           H
ATOM   1439 HG23 ILE A  94      41.338  32.460  16.306  1.00 34.88           H
ATOM   1440 HD11 ILE A  94      40.141  28.297  15.676  1.00 33.72           H
ATOM   1441 HD12 ILE A  94      41.897  28.232  15.848  1.00 33.72           H
ATOM   1442 HD13 ILE A  94      40.916  29.248  16.950  1.00 33.72           H
ATOM   1443  N   PRO A  95      43.823  34.008  14.274  1.00 21.02           N
ATOM   1444  CA  PRO A  95      44.967  34.853  14.515  1.00 22.98           C
ATOM   1445  C   PRO A  95      45.641  34.528  15.859  1.00 27.95           C
ATOM   1446  O   PRO A  95      44.971  34.415  16.887  1.00 25.78           O
ATOM   1447  CB  PRO A  95      44.389  36.273  14.611  1.00 28.09           C
ATOM   1448  CG  PRO A  95      43.092  36.215  13.837  1.00 29.38           C
ATOM   1449  CD  PRO A  95      42.606  34.799  14.122  1.00 30.10           C
ATOM   1450  HA  PRO A  95      45.653  34.830  13.668  1.00 27.69           H
ATOM   1451  HB2 PRO A  95      44.115  36.468  15.644  1.00 33.84           H
ATOM   1452  HB3 PRO A  95      45.066  37.053  14.259  1.00 33.84           H
ATOM   1453  HG2 PRO A  95      42.371  36.942  14.212  1.00 35.37           H
ATOM   1454  HG3 PRO A  95      43.294  36.374  12.778  1.00 35.37           H
ATOM   1455  HD2 PRO A  95      42.026  34.776  15.046  1.00 36.24           H
ATOM   1456  HD3 PRO A  95      42.016  34.477  13.266  1.00 36.24           H
ATOM   1457  N   THR A  96      46.961  34.430  15.831  1.00 26.98           N
ATOM   1458  CA  THR A  96      47.794  34.161  16.996  1.00 20.06           C
ATOM   1459  C   THR A  96      48.725  35.360  17.160  1.00 26.12           C
ATOM   1460  O   THR A  96      49.192  35.944  16.176  1.00 30.78           O
ATOM   1461  CB  THR A  96      48.560  32.851  16.820  1.00 19.87           C
ATOM   1462  OG1 THR A  96      49.285  32.915  15.599  1.00 27.12           O
ATOM   1463  CG2 THR A  96      47.618  31.649  16.775  1.00 21.91           C
ATOM   1464  H   THR A  96      47.440  34.514  14.946  1.00 32.50           H
ATOM   1465  HA  THR A  96      47.178  34.064  17.892  1.00 24.19           H
ATOM   1466  HB  THR A  96      49.258  32.725  17.646  1.00 23.97           H
ATOM   1467  HG1 THR A  96      49.007  32.181  15.038  1.00 32.67           H
ATOM   1468 HG21 THR A  96      48.214  30.737  16.698  1.00 26.41           H
ATOM   1469 HG22 THR A  96      47.019  31.610  17.684  1.00 26.41           H
ATOM   1470 HG23 THR A  96      46.966  31.708  15.904  1.00 26.41           H
ATOM   1471  N   TYR A  97      48.959  35.754  18.421  1.00 24.13           N
ATOM   1472  CA  TYR A  97      49.699  36.925  18.836  1.00 21.55           C
ATOM   1473  C   TYR A  97      50.764  36.529  19.860  1.00 31.46           C
ATOM   1474  O   TYR A  97      50.540  35.680  20.727  1.00 24.88           O
ATOM   1475  CB  TYR A  97      48.769  37.988  19.450  1.00 28.80           C
ATOM   1476  CG  TYR A  97      47.755  38.571  18.496  1.00 29.80           C
ATOM   1477  CD1 TYR A  97      46.582  37.854  18.213  1.00 33.20           C
ATOM   1478  CD2 TYR A  97      47.948  39.851  17.941  1.00 37.12           C
ATOM   1479  CE1 TYR A  97      45.585  38.405  17.402  1.00 33.30           C
ATOM   1480  CE2 TYR A  97      46.968  40.398  17.092  1.00 34.29           C
ATOM   1481  CZ  TYR A  97      45.781  39.679  16.827  1.00 34.46           C
ATOM   1482  OH  TYR A  97      44.788  40.220  16.062  1.00 37.98           O
ATOM   1483  H   TYR A  97      48.527  35.224  19.165  1.00 29.07           H
ATOM   1484  HA  TYR A  97      50.175  37.366  17.976  1.00 25.98           H
ATOM   1485  HB2 TYR A  97      48.241  37.549  20.298  1.00 34.68           H
ATOM   1486  HB3 TYR A  97      49.388  38.795  19.839  1.00 34.68           H
ATOM   1487  HD1 TYR A  97      46.422  36.880  18.646  1.00 39.96           H
ATOM   1488  HD2 TYR A  97      48.850  40.405  18.157  1.00 44.67           H
ATOM   1489  HE1 TYR A  97      44.666  37.865  17.235  1.00 40.08           H
ATOM   1490  HE2 TYR A  97      47.116  41.377  16.660  1.00 41.27           H
ATOM   1491  HH  TYR A  97      45.028  41.077  15.708  1.00 45.69           H
ATOM   1492  N   ALA A  98      51.908  37.195  19.774  1.00 26.82           N
ATOM   1493  CA  ALA A  98      53.038  37.078  20.685  1.00 23.54           C
ATOM   1494  C   ALA A  98      53.890  38.317  20.506  1.00 29.75           C
ATOM   1495  O   ALA A  98      53.813  38.973  19.468  1.00 31.74           O
ATOM   1496  CB  ALA A  98      53.834  35.801  20.382  1.00 23.52           C
ATOM   1497  H   ALA A  98      52.019  37.845  19.009  1.00 32.31           H
ATOM   1498  HA  ALA A  98      52.685  37.036  21.716  1.00 28.37           H
ATOM   1499  HB1 ALA A  98      54.689  35.732  21.044  1.00 28.34           H
ATOM   1500  HB2 ALA A  98      53.205  34.922  20.516  1.00 28.34           H
ATOM   1501  HB3 ALA A  98      54.196  35.827  19.354  1.00 28.34           H
ATOM   1502  N   SER A  99      54.705  38.671  21.497  1.00 26.55           N
ATOM   1503  CA  SER A  99      55.661  39.762  21.363  1.00 34.88           C
ATOM   1504  C   SER A  99      56.688  39.430  20.276  1.00 30.09           C
ATOM   1505  O   SER A  99      56.920  38.256  19.988  1.00 24.28           O
ATOM   1506  CB  SER A  99      56.363  40.073  22.689  1.00 26.85           C
ATOM   1507  OG  SER A  99      57.355  39.128  23.001  1.00 27.95           O
ATOM   1508  H   SER A  99      54.730  38.118  22.338  1.00 31.98           H
ATOM   1509  HA  SER A  99      55.090  40.647  21.085  1.00 41.98           H
ATOM   1510  HB2 SER A  99      56.840  41.053  22.607  1.00 32.34           H
ATOM   1511  HB3 SER A  99      55.629  40.123  23.495  1.00 32.34           H
ATOM   1512  HG  SER A  99      56.929  38.291  23.205  1.00 33.66           H
ATOM   1513  N   GLU A 100      57.356  40.444  19.705  1.00 32.65           N
ATOM   1514  CA  GLU A 100      58.440  40.214  18.761  1.00 32.47           C
ATOM   1515  C   GLU A 100      59.539  39.344  19.388  1.00 26.71           C
ATOM   1516  O   GLU A 100      60.041  38.447  18.719  1.00 26.51           O
ATOM   1517  CB  GLU A 100      59.017  41.543  18.206  1.00 35.63           C
ATOM   1518  CG  GLU A 100      57.985  42.397  17.453  1.00 44.16           C
ATOM   1519  CD  GLU A 100      58.548  43.600  16.693  1.00 56.50           C
ATOM   1520  OE1 GLU A 100      59.789  43.741  16.652  1.00 61.53           O
ATOM   1521  OE2 GLU A 100      57.714  44.364  16.156  1.00 55.80           O1-
ATOM   1522  H   GLU A 100      57.112  41.397  19.933  1.00 39.31           H
ATOM   1523  HA  GLU A 100      58.020  39.669  17.915  1.00 39.09           H
ATOM   1524  HB2 GLU A 100      59.435  42.126  19.027  1.00 42.87           H
ATOM   1525  HB3 GLU A 100      59.823  41.290  17.514  1.00 42.87           H
ATOM   1526  HG2 GLU A 100      57.456  41.785  16.727  1.00 53.12           H
ATOM   1527  HG3 GLU A 100      57.212  42.756  18.125  1.00 53.12           H
ATOM   1528  N   LEU A 101      59.906  39.567  20.669  1.00 31.33           N
ATOM   1529  CA  LEU A 101      60.920  38.778  21.356  1.00 28.80           C
ATOM   1530  C   LEU A 101      60.516  37.299  21.489  1.00 25.00           C
ATOM   1531  O   LEU A 101      61.309  36.419  21.171  1.00 27.95           O
ATOM   1532  CB  LEU A 101      61.256  39.424  22.715  1.00 31.80           C
ATOM   1533  CG  LEU A 101      62.240  38.604  23.558  1.00 32.81           C
ATOM   1534  CD1 LEU A 101      63.584  38.358  22.858  1.00 34.81           C
ATOM   1535  CD2 LEU A 101      62.436  39.301  24.919  1.00 29.18           C
ATOM   1536  H   LEU A 101      59.452  40.302  21.189  1.00 37.71           H
ATOM   1537  HA  LEU A 101      61.815  38.827  20.735  1.00 34.68           H
ATOM   1538  HB2 LEU A 101      61.687  40.410  22.534  1.00 38.29           H
ATOM   1539  HB3 LEU A 101      60.330  39.553  23.279  1.00 38.29           H
ATOM   1540  HG  LEU A 101      61.807  37.626  23.742  1.00 39.50           H
ATOM   1541 HD11 LEU A 101      64.230  37.767  23.509  1.00 41.90           H
ATOM   1542 HD12 LEU A 101      63.441  37.793  21.937  1.00 41.90           H
ATOM   1543 HD13 LEU A 101      64.073  39.304  22.626  1.00 41.90           H
ATOM   1544 HD21 LEU A 101      62.974  38.635  25.594  1.00 35.14           H
ATOM   1545 HD22 LEU A 101      62.998  40.228  24.803  1.00 35.14           H
ATOM   1546 HD23 LEU A 101      61.468  39.533  25.359  1.00 35.14           H
ATOM   1547  N   THR A 102      59.283  37.034  21.935  1.00 25.70           N
ATOM   1548  CA  THR A 102      58.715  35.692  21.969  1.00 20.23           C
ATOM   1549  C   THR A 102      58.767  35.011  20.600  1.00 23.66           C
ATOM   1550  O   THR A 102      59.149  33.849  20.526  1.00 24.33           O
ATOM   1551  CB  THR A 102      57.273  35.760  22.503  1.00 29.01           C
ATOM   1552  OG1 THR A 102      57.234  36.271  23.820  1.00 25.07           O
ATOM   1553  CG2 THR A 102      56.648  34.368  22.520  1.00 22.20           C
ATOM   1554  H   THR A 102      58.687  37.801  22.213  1.00 30.96           H
ATOM   1555  HA  THR A 102      59.313  35.110  22.671  1.00 24.40           H
ATOM   1556  HB  THR A 102      56.687  36.412  21.860  1.00 34.93           H
ATOM   1557  HG1 THR A 102      57.778  35.699  24.379  1.00 30.21           H
ATOM   1558 HG21 THR A 102      55.659  34.418  22.980  1.00 26.76           H
ATOM   1559 HG22 THR A 102      56.552  33.963  21.514  1.00 26.76           H
ATOM   1560 HG23 THR A 102      57.267  33.708  23.120  1.00 26.76           H
ATOM   1561  N   ASN A 103      58.399  35.714  19.516  1.00 26.73           N
ATOM   1562  CA  ASN A 103      58.512  35.149  18.175  1.00 27.50           C
ATOM   1563  C   ASN A 103      59.957  34.833  17.781  1.00 22.57           C
ATOM   1564  O   ASN A 103      60.196  33.773  17.199  1.00 28.13           O
ATOM   1565  CB  ASN A 103      57.789  36.027  17.129  1.00 29.40           C
ATOM   1566  CG  ASN A 103      56.337  35.616  16.878  1.00 34.49           C
ATOM   1567  OD1 ASN A 103      55.843  34.648  17.440  1.00 24.15           O
ATOM   1568  ND2 ASN A 103      55.649  36.311  15.970  1.00 32.80           N
ATOM   1569  H   ASN A 103      58.088  36.667  19.622  1.00 32.20           H
ATOM   1570  HA  ASN A 103      58.013  34.182  18.199  1.00 33.12           H
ATOM   1571  HB2 ASN A 103      57.808  37.070  17.445  1.00 35.41           H
ATOM   1572  HB3 ASN A 103      58.326  35.969  16.187  1.00 35.41           H
ATOM   1573 HD21 ASN A 103      54.706  36.036  15.736  1.00 39.49           H
ATOM   1574 HD22 ASN A 103      56.067  37.113  15.526  1.00 39.49           H
ATOM   1575  N   GLU A 104      60.927  35.703  18.103  1.00 24.22           N
ATOM   1576  CA  GLU A 104      62.345  35.397  17.895  1.00 24.45           C
ATOM   1577  C   GLU A 104      62.767  34.119  18.607  1.00 25.97           C
ATOM   1578  O   GLU A 104      63.494  33.317  18.031  1.00 28.59           O
ATOM   1579  CB  GLU A 104      63.270  36.554  18.308  1.00 34.12           C
ATOM   1580  CG  GLU A 104      63.209  37.727  17.323  1.00 48.37           C
ATOM   1581  CD  GLU A 104      63.875  37.440  15.973  1.00 63.36           C
ATOM   1582  OE1 GLU A 104      64.813  36.612  15.928  1.00 80.64           O
ATOM   1583  OE2 GLU A 104      63.415  38.057  14.988  1.00 59.04           O1-
ATOM   1584  H   GLU A 104      60.691  36.584  18.538  1.00 29.19           H
ATOM   1585  HA  GLU A 104      62.470  35.240  16.824  1.00 29.47           H
ATOM   1586  HB2 GLU A 104      62.987  36.916  19.294  1.00 41.06           H
ATOM   1587  HB3 GLU A 104      64.295  36.192  18.375  1.00 41.06           H
ATOM   1588  HG2 GLU A 104      62.190  38.085  17.180  1.00 58.16           H
ATOM   1589  HG3 GLU A 104      63.756  38.555  17.778  1.00 58.16           H
ATOM   1590  N   LEU A 105      62.335  33.916  19.866  1.00 25.16           N
ATOM   1591  CA  LEU A 105      62.759  32.741  20.604  1.00 21.07           C
ATOM   1592  C   LEU A 105      62.112  31.467  20.083  1.00 19.95           C
ATOM   1593  O   LEU A 105      62.775  30.431  20.094  1.00 25.48           O
ATOM   1594  CB  LEU A 105      62.490  32.915  22.122  1.00 22.99           C
ATOM   1595  CG  LEU A 105      63.294  34.038  22.833  1.00 30.96           C
ATOM   1596  CD1 LEU A 105      62.791  34.293  24.276  1.00 27.97           C
ATOM   1597  CD2 LEU A 105      64.786  33.674  22.870  1.00 32.03           C
ATOM   1598  H   LEU A 105      61.746  34.602  20.319  1.00 30.31           H
ATOM   1599  HA  LEU A 105      63.834  32.632  20.465  1.00 25.40           H
ATOM   1600  HB2 LEU A 105      61.429  33.141  22.227  1.00 27.71           H
ATOM   1601  HB3 LEU A 105      62.693  31.965  22.620  1.00 27.71           H
ATOM   1602  HG  LEU A 105      63.198  34.964  22.268  1.00 37.27           H
ATOM   1603 HD11 LEU A 105      63.304  35.151  24.709  1.00 33.68           H
ATOM   1604 HD12 LEU A 105      61.720  34.492  24.268  1.00 33.68           H
ATOM   1605 HD13 LEU A 105      62.984  33.417  24.894  1.00 33.68           H
ATOM   1606 HD21 LEU A 105      65.331  34.409  23.462  1.00 38.56           H
ATOM   1607 HD22 LEU A 105      64.917  32.689  23.314  1.00 38.56           H
ATOM   1608 HD23 LEU A 105      65.197  33.672  21.862  1.00 38.56           H
ATOM   1609  N   LEU A 106      60.844  31.533  19.638  1.00 22.58           N
ATOM   1610  CA  LEU A 106      60.197  30.425  18.947  1.00 24.58           C
ATOM   1611  C   LEU A 106      60.993  30.010  17.708  1.00 24.33           C
ATOM   1612  O   LEU A 106      61.278  28.828  17.534  1.00 26.16           O
ATOM   1613  CB  LEU A 106      58.746  30.777  18.568  1.00 22.90           C
ATOM   1614  CG  LEU A 106      57.778  30.768  19.766  1.00 22.52           C
ATOM   1615  CD1 LEU A 106      56.437  31.428  19.437  1.00 19.93           C
ATOM   1616  CD2 LEU A 106      57.523  29.331  20.251  1.00 24.65           C
ATOM   1617  H   LEU A 106      60.349  32.410  19.700  1.00 27.22           H
ATOM   1618  HA  LEU A 106      60.205  29.574  19.627  1.00 29.62           H
ATOM   1619  HB2 LEU A 106      58.745  31.779  18.141  1.00 27.60           H
ATOM   1620  HB3 LEU A 106      58.383  30.087  17.805  1.00 27.60           H
ATOM   1621  HG  LEU A 106      58.227  31.320  20.590  1.00 27.14           H
ATOM   1622 HD11 LEU A 106      55.841  31.494  20.346  1.00 24.04           H
ATOM   1623 HD12 LEU A 106      56.591  32.442  19.069  1.00 24.04           H
ATOM   1624 HD13 LEU A 106      55.876  30.852  18.700  1.00 24.04           H
ATOM   1625 HD21 LEU A 106      56.874  29.345  21.124  1.00 29.71           H
ATOM   1626 HD22 LEU A 106      57.028  28.765  19.464  1.00 29.71           H
ATOM   1627 HD23 LEU A 106      58.449  28.834  20.534  1.00 29.71           H
ATOM   1628  N   LYS A 107      61.363  30.963  16.856  1.00 24.70           N
ATOM   1629  CA  LYS A 107      62.115  30.684  15.610  1.00 22.54           C
ATOM   1630  C   LYS A 107      63.474  30.054  15.903  1.00 29.65           C
ATOM   1631  O   LYS A 107      63.827  29.032  15.309  1.00 30.38           O
ATOM   1632  CB  LYS A 107      62.202  31.992  14.818  1.00 30.64           C
ATOM   1633  CG  LYS A 107      62.978  31.843  13.495  1.00 32.90           C
ATOM   1634  CD  LYS A 107      63.031  33.222  12.799  1.00 36.27           C
ATOM   1635  CE  LYS A 107      64.308  33.412  11.968  1.00 53.34           C
ATOM   1636  NZ  LYS A 107      64.200  32.830  10.616  1.00 65.16           N1+
ATOM   1637  H   LYS A 107      61.093  31.917  17.059  1.00 29.77           H
ATOM   1638  HA  LYS A 107      61.538  29.961  15.028  1.00 27.18           H
ATOM   1639  HB2 LYS A 107      61.190  32.333  14.605  1.00 36.89           H
ATOM   1640  HB3 LYS A 107      62.687  32.757  15.430  1.00 36.89           H
ATOM   1641  HG2 LYS A 107      63.990  31.487  13.687  1.00 39.60           H
ATOM   1642  HG3 LYS A 107      62.467  31.122  12.858  1.00 39.60           H
ATOM   1643  HD2 LYS A 107      62.168  33.309  12.137  1.00 43.65           H
ATOM   1644  HD3 LYS A 107      62.970  34.033  13.526  1.00 43.65           H
ATOM   1645  HE2 LYS A 107      64.526  34.479  11.889  1.00 64.13           H
ATOM   1646  HE3 LYS A 107      65.138  32.932  12.490  1.00 64.13           H
ATOM   1647  HZ1 LYS A 107      65.076  32.950  10.125  1.00 78.31           H
ATOM   1648  HZ2 LYS A 107      63.983  31.845  10.684  1.00 78.31           H
ATOM   1649  HZ3 LYS A 107      63.468  33.304  10.107  1.00 78.31           H
ATOM   1650  N   LYS A 108      64.175  30.582  16.919  1.00 31.17           N
ATOM   1651  CA  LYS A 108      65.445  30.040  17.408  1.00 36.47           C
ATOM   1652  C   LYS A 108      65.334  28.588  17.899  1.00 30.55           C
ATOM   1653  O   LYS A 108      66.286  27.834  17.732  1.00 37.64           O
ATOM   1654  CB  LYS A 108      65.965  31.014  18.477  1.00 37.02           C
ATOM   1655  CG  LYS A 108      67.295  30.606  19.121  1.00 45.36           C
ATOM   1656  CD  LYS A 108      67.850  31.779  19.953  1.00 50.66           C
ATOM   1657  CE  LYS A 108      69.138  31.434  20.714  1.00 57.49           C
ATOM   1658  NZ  LYS A 108      68.899  30.469  21.809  1.00 66.83           N1+
ATOM   1659  H   LYS A 108      63.797  31.387  17.402  1.00 37.52           H
ATOM   1660  HA  LYS A 108      66.161  30.037  16.587  1.00 43.88           H
ATOM   1661  HB2 LYS A 108      66.073  32.006  18.032  1.00 44.55           H
ATOM   1662  HB3 LYS A 108      65.220  31.083  19.269  1.00 44.55           H
ATOM   1663  HG2 LYS A 108      67.136  29.732  19.753  1.00 54.55           H
ATOM   1664  HG3 LYS A 108      68.010  30.358  18.336  1.00 54.55           H
ATOM   1665  HD2 LYS A 108      68.054  32.622  19.291  1.00 60.91           H
ATOM   1666  HD3 LYS A 108      67.092  32.092  20.673  1.00 60.91           H
ATOM   1667  HE2 LYS A 108      69.865  31.018  20.015  1.00 69.11           H
ATOM   1668  HE3 LYS A 108      69.550  32.354  21.131  1.00 69.11           H
ATOM   1669  HZ1 LYS A 108      69.767  30.255  22.278  1.00 80.32           H
ATOM   1670  HZ2 LYS A 108      68.251  30.863  22.481  1.00 80.32           H
ATOM   1671  HZ3 LYS A 108      68.499  29.617  21.439  1.00 80.32           H
ATOM   1672  N   ASP A 109      64.198  28.187  18.473  1.00 30.74           N
ATOM   1673  CA  ASP A 109      63.976  26.826  18.952  1.00 35.13           C
ATOM   1674  C   ASP A 109      63.283  25.949  17.881  1.00 32.83           C
ATOM   1675  O   ASP A 109      62.871  24.828  18.174  1.00 38.81           O
ATOM   1676  CB  ASP A 109      63.162  26.911  20.246  1.00 36.91           C
ATOM   1677  CG  ASP A 109      63.086  25.615  21.072  1.00 62.07           C
ATOM   1678  OD1 ASP A 109      63.931  24.713  20.862  1.00 57.08           O
ATOM   1679  OD2 ASP A 109      62.180  25.565  21.936  1.00 76.98           O1-
ATOM   1680  H   ASP A 109      63.456  28.856  18.625  1.00 37.01           H
ATOM   1681  HA  ASP A 109      64.938  26.377  19.195  1.00 42.28           H
ATOM   1682  HB2 ASP A 109      63.624  27.658  20.895  1.00 44.41           H
ATOM   1683  HB3 ASP A 109      62.157  27.290  20.056  1.00 44.41           H
ATOM   1684  N   GLY A 110      63.130  26.437  16.642  1.00 33.88           N
ATOM   1685  CA  GLY A 110      62.562  25.666  15.534  1.00 37.59           C
ATOM   1686  C   GLY A 110      61.056  25.415  15.675  1.00 31.94           C
ATOM   1687  O   GLY A 110      60.550  24.393  15.208  1.00 32.24           O
ATOM   1688  H   GLY A 110      63.452  27.374  16.441  1.00 40.78           H
ATOM   1689  HA2 GLY A 110      62.745  26.197  14.599  1.00 45.23           H
ATOM   1690  HA3 GLY A 110      63.061  24.698  15.508  1.00 45.23           H
ATOM   1691  N   LYS A 111      60.342  26.350  16.308  1.00 27.41           N
ATOM   1692  CA  LYS A 111      58.909  26.298  16.566  1.00 27.39           C
ATOM   1693  C   LYS A 111      58.184  27.300  15.658  1.00 23.15           C
ATOM   1694  O   LYS A 111      58.734  28.337  15.287  1.00 24.93           O
ATOM   1695  CB  LYS A 111      58.636  26.664  18.049  1.00 26.17           C
ATOM   1696  CG  LYS A 111      59.426  25.823  19.064  1.00 34.48           C
ATOM   1697  CD  LYS A 111      59.067  24.330  19.028  1.00 36.21           C
ATOM   1698  CE  LYS A 111      59.225  23.635  20.391  1.00 49.35           C
ATOM   1699  NZ  LYS A 111      58.312  24.206  21.399  1.00 52.84           N1+
ATOM   1700  H   LYS A 111      60.841  27.150  16.674  1.00 33.02           H
ATOM   1701  HA  LYS A 111      58.527  25.290  16.388  1.00 32.99           H
ATOM   1702  HB2 LYS A 111      58.906  27.706  18.204  1.00 31.52           H
ATOM   1703  HB3 LYS A 111      57.573  26.561  18.252  1.00 31.52           H
ATOM   1704  HG2 LYS A 111      60.490  25.929  18.867  1.00 41.50           H
ATOM   1705  HG3 LYS A 111      59.252  26.233  20.058  1.00 41.50           H
ATOM   1706  HD2 LYS A 111      58.044  24.195  18.676  1.00 43.57           H
ATOM   1707  HD3 LYS A 111      59.737  23.831  18.328  1.00 43.57           H
ATOM   1708  HE2 LYS A 111      59.044  22.563  20.293  1.00 59.34           H
ATOM   1709  HE3 LYS A 111      60.253  23.786  20.731  1.00 59.34           H
ATOM   1710  HZ1 LYS A 111      58.304  23.642  22.236  1.00 63.53           H
ATOM   1711  HZ2 LYS A 111      58.634  25.134  21.647  1.00 63.53           H
ATOM   1712  HZ3 LYS A 111      57.378  24.292  21.023  1.00 63.53           H
ATOM   1713  N   VAL A 112      56.916  27.006  15.366  1.00 23.84           N
ATOM   1714  CA  VAL A 112      56.014  27.874  14.627  1.00 26.17           C
ATOM   1715  C   VAL A 112      55.803  29.184  15.403  1.00 28.34           C
ATOM   1716  O   VAL A 112      55.533  29.191  16.605  1.00 26.64           O
ATOM   1717  CB  VAL A 112      54.706  27.127  14.297  1.00 31.45           C
ATOM   1718  CG1 VAL A 112      53.753  28.057  13.535  1.00 29.54           C
ATOM   1719  CG2 VAL A 112      54.934  25.879  13.412  1.00 30.65           C
ATOM   1720  H   VAL A 112      56.531  26.146  15.734  1.00 28.73           H
ATOM   1721  HA  VAL A 112      56.486  28.114  13.676  1.00 31.53           H
ATOM   1722  HB  VAL A 112      54.224  26.815  15.226  1.00 37.87           H
ATOM   1723 HG11 VAL A 112      52.848  27.517  13.255  1.00 35.57           H
ATOM   1724 HG12 VAL A 112      53.461  28.892  14.165  1.00 35.57           H
ATOM   1725 HG13 VAL A 112      54.235  28.438  12.635  1.00 35.57           H
ATOM   1726 HG21 VAL A 112      53.982  25.390  13.214  1.00 36.90           H
ATOM   1727 HG22 VAL A 112      55.387  26.170  12.463  1.00 36.90           H
ATOM   1728 HG23 VAL A 112      55.582  25.159  13.908  1.00 36.90           H
ATOM   1729  N   GLN A 113      55.911  30.315  14.699  1.00 24.81           N
ATOM   1730  CA  GLN A 113      55.683  31.650  15.230  1.00 22.79           C
ATOM   1731  C   GLN A 113      54.199  32.009  15.206  1.00 26.25           C
ATOM   1732  O   GLN A 113      53.424  31.524  14.371  1.00 26.73           O
ATOM   1733  CB  GLN A 113      56.487  32.674  14.416  1.00 25.62           C
ATOM   1734  CG  GLN A 113      58.000  32.459  14.508  1.00 26.01           C
ATOM   1735  CD  GLN A 113      58.707  33.526  13.677  1.00 34.62           C
ATOM   1736  OE1 GLN A 113      58.832  34.674  14.094  1.00 34.99           O
ATOM   1737  NE2 GLN A 113      59.137  33.181  12.468  1.00 32.28           N
ATOM   1738  H   GLN A 113      56.130  30.239  13.718  1.00 29.90           H
ATOM   1739  HA  GLN A 113      56.036  31.698  16.264  1.00 27.48           H
ATOM   1740  HB2 GLN A 113      56.177  32.615  13.370  1.00 30.87           H
ATOM   1741  HB3 GLN A 113      56.259  33.676  14.779  1.00 30.87           H
ATOM   1742  HG2 GLN A 113      58.267  32.590  15.559  1.00 31.34           H
ATOM   1743  HG3 GLN A 113      58.273  31.457  14.171  1.00 31.34           H
ATOM   1744 HE21 GLN A 113      59.027  32.237  12.131  1.00 38.85           H
ATOM   1745 HE22 GLN A 113      59.574  33.894  11.905  1.00 38.85           H
ATOM   1746  N   ALA A 114      53.810  32.900  16.127  1.00 25.99           N
ATOM   1747  CA  ALA A 114      52.545  33.622  16.037  1.00 26.75           C
ATOM   1748  C   ALA A 114      52.511  34.400  14.705  1.00 26.87           C
ATOM   1749  O   ALA A 114      53.554  34.830  14.211  1.00 22.52           O
ATOM   1750  CB  ALA A 114      52.400  34.576  17.218  1.00 24.73           C
ATOM   1751  H   ALA A 114      54.505  33.279  16.754  1.00 31.31           H
ATOM   1752  HA  ALA A 114      51.723  32.909  16.069  1.00 32.23           H
ATOM   1753  HB1 ALA A 114      51.461  35.110  17.154  1.00 29.80           H
ATOM   1754  HB2 ALA A 114      52.411  34.001  18.142  1.00 29.80           H
ATOM   1755  HB3 ALA A 114      53.214  35.297  17.232  1.00 29.80           H
ATOM   1756  N   THR A 115      51.316  34.574  14.142  1.00 29.78           N
ATOM   1757  CA  THR A 115      51.117  35.304  12.868  1.00 29.07           C
ATOM   1758  C   THR A 115      51.161  36.819  13.061  1.00 32.43           C
ATOM   1759  O   THR A 115      51.348  37.544  12.082  1.00 31.52           O
ATOM   1760  CB  THR A 115      49.794  34.902  12.191  1.00 28.22           C
ATOM   1761  OG1 THR A 115      48.655  35.065  13.030  1.00 29.53           O
ATOM   1762  CG2 THR A 115      49.859  33.457  11.720  1.00 25.89           C
ATOM   1763  H   THR A 115      50.500  34.183  14.594  1.00 35.86           H
ATOM   1764  HA  THR A 115      51.932  35.044  12.191  1.00 35.00           H
ATOM   1765  HB  THR A 115      49.658  35.531  11.314  1.00 33.99           H
ATOM   1766  HG1 THR A 115      48.564  35.993  13.272  1.00 35.56           H
ATOM   1767 HG21 THR A 115      48.964  33.217  11.152  1.00 31.19           H
ATOM   1768 HG22 THR A 115      50.733  33.301  11.086  1.00 31.19           H
ATOM   1769 HG23 THR A 115      49.919  32.793  12.579  1.00 31.19           H
ATOM   1770  N   ASN A 116      50.948  37.313  14.282  1.00 25.15           N
ATOM   1771  CA  ASN A 116      50.907  38.725  14.596  1.00 25.07           C
ATOM   1772  C   ASN A 116      51.879  38.985  15.741  1.00 39.01           C
ATOM   1773  O   ASN A 116      51.824  38.321  16.783  1.00 33.95           O
ATOM   1774  CB  ASN A 116      49.479  39.153  14.967  1.00 29.80           C
ATOM   1775  CG  ASN A 116      48.440  38.872  13.886  1.00 36.12           C
ATOM   1776  OD1 ASN A 116      47.896  37.778  13.777  1.00 32.21           O
ATOM   1777  ND2 ASN A 116      48.140  39.879  13.071  1.00 39.86           N
ATOM   1778  H   ASN A 116      50.792  36.670  15.046  1.00 30.30           H
ATOM   1779  HA  ASN A 116      51.222  39.310  13.731  1.00 30.21           H
ATOM   1780  HB2 ASN A 116      49.193  38.566  15.841  1.00 35.89           H
ATOM   1781  HB3 ASN A 116      49.478  40.215  15.217  1.00 35.89           H
ATOM   1782 HD21 ASN A 116      47.457  39.739  12.342  1.00 47.96           H
ATOM   1783 HD22 ASN A 116      48.610  40.767  13.178  1.00 47.96           H
ATOM   1784  N   SER A 117      52.749  39.977  15.553  1.00 35.88           N
ATOM   1785  CA  SER A 117      53.670  40.422  16.589  1.00 34.17           C
ATOM   1786  C   SER A 117      53.296  41.805  17.117  1.00 39.43           C
ATOM   1787  O   SER A 117      52.622  42.583  16.443  1.00 42.73           O
ATOM   1788  CB  SER A 117      55.119  40.425  16.113  1.00 40.00           C
ATOM   1789  OG  SER A 117      55.472  39.232  15.457  1.00 45.95           O
ATOM   1790  H   SER A 117      52.754  40.465  14.671  1.00 43.18           H
ATOM   1791  HA  SER A 117      53.626  39.727  17.406  1.00 41.13           H
ATOM   1792  HB2 SER A 117      55.298  41.277  15.457  1.00 48.12           H
ATOM   1793  HB3 SER A 117      55.745  40.512  17.000  1.00 48.12           H
ATOM   1794  HG  SER A 117      56.383  39.306  15.161  1.00 55.27           H
ATOM   1795  N   PHE A 118      53.776  42.108  18.324  1.00 35.45           N
ATOM   1796  CA  PHE A 118      53.754  43.442  18.935  1.00 40.08           C
ATOM   1797  C   PHE A 118      55.028  43.663  19.731  1.00 40.71           C
ATOM   1798  O   PHE A 118      55.721  42.722  20.105  1.00 41.42           O
ATOM   1799  CB  PHE A 118      52.532  43.632  19.845  1.00 42.88           C
ATOM   1800  CG  PHE A 118      52.464  42.630  20.982  1.00 40.61           C
ATOM   1801  CD1 PHE A 118      51.815  41.407  20.757  1.00 35.35           C
ATOM   1802  CD2 PHE A 118      53.095  42.881  22.220  1.00 43.59           C
ATOM   1803  CE1 PHE A 118      51.848  40.415  21.746  1.00 38.31           C
ATOM   1804  CE2 PHE A 118      53.105  41.887  23.219  1.00 36.96           C
ATOM   1805  CZ  PHE A 118      52.500  40.648  22.970  1.00 33.39           C
ATOM   1806  H   PHE A 118      54.299  41.394  18.811  1.00 42.66           H
ATOM   1807  HA  PHE A 118      53.713  44.199  18.151  1.00 48.22           H
ATOM   1808  HB2 PHE A 118      52.555  44.640  20.261  1.00 51.58           H
ATOM   1809  HB3 PHE A 118      51.625  43.549  19.242  1.00 51.58           H
ATOM   1810  HD1 PHE A 118      51.340  41.204  19.808  1.00 42.55           H
ATOM   1811  HD2 PHE A 118      53.606  43.817  22.395  1.00 52.43           H
ATOM   1812  HE1 PHE A 118      51.422  39.453  21.525  1.00 46.09           H
ATOM   1813  HE2 PHE A 118      53.609  42.060  24.159  1.00 44.47           H
ATOM   1814  HZ  PHE A 118      52.561  39.864  23.711  1.00 40.19           H
ATOM   1815  N   SER A 119      55.330  44.925  20.020  1.00 48.34           N
ATOM   1816  CA  SER A 119      56.363  45.301  20.976  1.00 53.23           C
ATOM   1817  C   SER A 119      55.863  46.472  21.826  1.00 50.44           C
ATOM   1818  O   SER A 119      54.663  46.765  21.851  1.00 50.34           O
ATOM   1819  CB  SER A 119      57.714  45.547  20.277  1.00 59.77           C
ATOM   1820  OG  SER A 119      57.676  46.688  19.442  1.00 67.38           O
ATOM   1821  H   SER A 119      54.730  45.661  19.677  1.00 58.12           H
ATOM   1822  HA  SER A 119      56.507  44.469  21.668  1.00 64.00           H
ATOM   1823  HB2 SER A 119      58.500  45.666  21.022  1.00 71.85           H
ATOM   1824  HB3 SER A 119      57.955  44.675  19.669  1.00 71.85           H
ATOM   1825  HG  SER A 119      58.430  46.652  18.847  1.00 80.98           H
ATOM   1826  N   GLY A 120      56.779  47.087  22.578  1.00 50.23           N
ATOM   1827  CA  GLY A 120      56.448  48.071  23.597  1.00 51.99           C
ATOM   1828  C   GLY A 120      55.987  47.392  24.883  1.00 53.31           C
ATOM   1829  O   GLY A 120      55.500  46.263  24.889  1.00 56.30           O
ATOM   1830  H   GLY A 120      57.742  46.800  22.496  1.00 60.39           H
ATOM   1831  HA2 GLY A 120      57.335  48.668  23.805  1.00 62.51           H
ATOM   1832  HA3 GLY A 120      55.643  48.718  23.241  1.00 62.51           H
ATOM   1833  N   VAL A 121      56.150  48.114  25.988  1.00 52.41           N
ATOM   1834  CA  VAL A 121      55.846  47.641  27.334  1.00 47.98           C
ATOM   1835  C   VAL A 121      54.350  47.330  27.518  1.00 50.92           C
ATOM   1836  O   VAL A 121      54.008  46.482  28.343  1.00 41.65           O
ATOM   1837  CB  VAL A 121      56.401  48.686  28.332  1.00 44.90           C
ATOM   1838  CG1 VAL A 121      55.744  48.669  29.717  1.00 56.03           C
ATOM   1839  CG2 VAL A 121      57.906  48.459  28.543  1.00 49.32           C
ATOM   1840  H   VAL A 121      56.549  49.037  25.903  1.00 63.01           H
ATOM   1841  HA  VAL A 121      56.388  46.706  27.480  1.00 57.70           H
ATOM   1842  HB  VAL A 121      56.265  49.687  27.918  1.00 54.00           H
ATOM   1843 HG11 VAL A 121      56.188  49.442  30.346  1.00 67.36           H
ATOM   1844 HG12 VAL A 121      54.682  48.881  29.630  1.00 67.36           H
ATOM   1845 HG13 VAL A 121      55.879  47.694  30.186  1.00 67.36           H
ATOM   1846 HG21 VAL A 121      58.313  49.246  29.179  1.00 59.31           H
ATOM   1847 HG22 VAL A 121      58.067  47.498  29.036  1.00 59.31           H
ATOM   1848 HG23 VAL A 121      58.435  48.465  27.591  1.00 59.31           H
ATOM   1849  N   ASN A 122      53.475  48.033  26.780  1.00 44.86           N
ATOM   1850  CA  ASN A 122      52.029  47.851  26.797  1.00 44.91           C
ATOM   1851  C   ASN A 122      51.519  47.574  25.385  1.00 48.91           C
ATOM   1852  O   ASN A 122      51.946  48.215  24.428  1.00 55.78           O
ATOM   1853  CB  ASN A 122      51.345  49.093  27.396  1.00 56.41           C
ATOM   1854  CG  ASN A 122      51.753  49.327  28.853  1.00 70.31           C
ATOM   1855  OD1 ASN A 122      52.579  50.181  29.164  1.00 68.41           O
ATOM   1856  ND2 ASN A 122      51.214  48.534  29.770  1.00 70.60           N
ATOM   1857  H   ASN A 122      53.840  48.696  26.113  1.00 53.96           H
ATOM   1858  HA  ASN A 122      51.778  46.999  27.425  1.00 54.01           H
ATOM   1859  HB2 ASN A 122      51.650  49.961  26.809  1.00 67.81           H
ATOM   1860  HB3 ASN A 122      50.263  48.972  27.335  1.00 67.81           H
ATOM   1861 HD21 ASN A 122      51.505  48.626  30.727  1.00 84.85           H
ATOM   1862 HD22 ASN A 122      50.525  47.839  29.512  1.00 84.85           H
ATOM   1863  N   TYR A 123      50.559  46.654  25.272  1.00 38.64           N
ATOM   1864  CA  TYR A 123      49.857  46.355  24.040  1.00 45.33           C
ATOM   1865  C   TYR A 123      48.437  45.908  24.365  1.00 48.38           C
ATOM   1866  O   TYR A 123      48.235  44.960  25.114  1.00 53.69           O
ATOM   1867  CB  TYR A 123      50.604  45.283  23.243  1.00 44.15           C
ATOM   1868  CG  TYR A 123      49.825  44.817  22.030  1.00 42.81           C
ATOM   1869  CD1 TYR A 123      49.481  45.735  21.020  1.00 51.40           C
ATOM   1870  CD2 TYR A 123      49.401  43.480  21.934  1.00 44.53           C
ATOM   1871  CE1 TYR A 123      48.698  45.325  19.924  1.00 50.04           C
ATOM   1872  CE2 TYR A 123      48.680  43.047  20.808  1.00 49.59           C
ATOM   1873  CZ  TYR A 123      48.307  43.971  19.808  1.00 50.63           C
ATOM   1874  OH  TYR A 123      47.566  43.552  18.743  1.00 59.87           O
ATOM   1875  H   TYR A 123      50.303  46.115  26.090  1.00 46.49           H
ATOM   1876  HA  TYR A 123      49.802  47.259  23.432  1.00 54.51           H
ATOM   1877  HB2 TYR A 123      51.560  45.691  22.912  1.00 53.11           H
ATOM   1878  HB3 TYR A 123      50.810  44.430  23.890  1.00 53.11           H
ATOM   1879  HD1 TYR A 123      49.800  46.763  21.097  1.00 61.81           H
ATOM   1880  HD2 TYR A 123      49.660  42.771  22.708  1.00 53.56           H
ATOM   1881  HE1 TYR A 123      48.401  46.041  19.171  1.00 60.17           H
ATOM   1882  HE2 TYR A 123      48.410  42.006  20.710  1.00 59.63           H
ATOM   1883  HH  TYR A 123      47.321  42.628  18.817  1.00 71.97           H
ATOM   1884  N   TRP A 124      47.447  46.580  23.782  1.00 45.17           N
ATOM   1885  CA  TRP A 124      46.048  46.232  23.950  1.00 49.73           C
ATOM   1886  C   TRP A 124      45.636  45.289  22.841  1.00 49.97           C
ATOM   1887  O   TRP A 124      45.541  45.704  21.685  1.00 52.88           O
ATOM   1888  CB  TRP A 124      45.214  47.512  24.006  1.00 60.61           C
ATOM   1889  CG  TRP A 124      45.348  48.221  25.318  1.00 60.99           C
ATOM   1890  CD1 TRP A 124      46.272  49.154  25.638  1.00 60.82           C
ATOM   1891  CD2 TRP A 124      44.541  48.042  26.517  1.00 63.47           C
ATOM   1892  NE1 TRP A 124      46.078  49.580  26.936  1.00 64.60           N
ATOM   1893  CE2 TRP A 124      45.000  48.948  27.519  1.00 66.94           C
ATOM   1894  CE3 TRP A 124      43.481  47.181  26.867  1.00 56.43           C
ATOM   1895  CZ2 TRP A 124      44.400  49.030  28.783  1.00 62.34           C
ATOM   1896  CZ3 TRP A 124      42.872  47.253  28.132  1.00 55.47           C
ATOM   1897  CH2 TRP A 124      43.306  48.203  29.071  1.00 57.40           C
ATOM   1898  H   TRP A 124      47.669  47.306  23.118  1.00 54.33           H
ATOM   1899  HA  TRP A 124      45.913  45.723  24.905  1.00 59.79           H
ATOM   1900  HB2 TRP A 124      45.509  48.175  23.191  1.00 72.86           H
ATOM   1901  HB3 TRP A 124      44.166  47.238  23.876  1.00 72.86           H
ATOM   1902  HD1 TRP A 124      47.049  49.511  24.977  1.00 73.10           H
ATOM   1903  HE1 TRP A 124      46.682  50.247  27.395  1.00 77.64           H
ATOM   1904  HE3 TRP A 124      43.174  46.428  26.162  1.00 67.84           H
ATOM   1905  HZ2 TRP A 124      44.777  49.711  29.530  1.00 74.93           H
ATOM   1906  HZ3 TRP A 124      42.102  46.547  28.397  1.00 66.68           H
ATOM   1907  HH2 TRP A 124      42.842  48.270  30.038  1.00 69.00           H
ATOM   1908  N   LEU A 125      45.358  44.033  23.210  1.00 40.51           N
ATOM   1909  CA  LEU A 125      44.741  43.074  22.300  1.00 44.88           C
ATOM   1910  C   LEU A 125      43.330  43.562  21.923  1.00 48.09           C
ATOM   1911  O   LEU A 125      42.923  43.449  20.762  1.00 41.77           O
ATOM   1912  CB  LEU A 125      44.700  41.681  22.956  1.00 35.87           C
ATOM   1913  CG  LEU A 125      44.678  40.525  21.949  1.00 40.22           C
ATOM   1914  CD1 LEU A 125      46.036  40.421  21.228  1.00 51.27           C
ATOM   1915  CD2 LEU A 125      44.392  39.214  22.690  1.00 43.01           C
ATOM   1916  H   LEU A 125      45.478  43.762  24.175  1.00 48.73           H
ATOM   1917  HA  LEU A 125      45.344  43.035  21.394  1.00 53.98           H
ATOM   1918  HB2 LEU A 125      45.550  41.562  23.630  1.00 43.16           H
ATOM   1919  HB3 LEU A 125      43.796  41.614  23.559  1.00 43.16           H
ATOM   1920  HG  LEU A 125      43.898  40.709  21.209  1.00 48.38           H
ATOM   1921 HD11 LEU A 125      46.088  39.494  20.658  1.00 61.65           H
ATOM   1922 HD12 LEU A 125      46.166  41.249  20.532  1.00 61.65           H
ATOM   1923 HD13 LEU A 125      46.851  40.432  21.955  1.00 61.65           H
ATOM   1924 HD21 LEU A 125      44.449  38.376  21.994  1.00 51.74           H
ATOM   1925 HD22 LEU A 125      45.126  39.069  23.481  1.00 51.74           H
ATOM   1926 HD23 LEU A 125      43.394  39.241  23.127  1.00 51.74           H
ATOM   1927  N   VAL A 126      42.605  44.099  22.922  1.00 42.12           N
ATOM   1928  CA  VAL A 126      41.234  44.597  22.827  1.00 40.06           C
ATOM   1929  C   VAL A 126      41.151  45.812  23.744  1.00 45.39           C
ATOM   1930  O   VAL A 126      41.258  45.661  24.958  1.00 42.06           O
ATOM   1931  CB  VAL A 126      40.226  43.509  23.256  1.00 42.26           C
ATOM   1932  CG1 VAL A 126      38.793  44.058  23.151  1.00 45.78           C
ATOM   1933  CG2 VAL A 126      40.325  42.239  22.398  1.00 37.22           C
ATOM   1934  H   VAL A 126      43.045  44.169  23.829  1.00 50.66           H
ATOM   1935  HA  VAL A 126      41.023  44.910  21.803  1.00 48.19           H
ATOM   1936  HB  VAL A 126      40.417  43.227  24.291  1.00 50.83           H
ATOM   1937 HG11 VAL A 126      38.086  43.316  23.521  1.00 55.05           H
ATOM   1938 HG12 VAL A 126      38.683  44.965  23.744  1.00 55.05           H
ATOM   1939 HG13 VAL A 126      38.558  44.288  22.111  1.00 55.05           H
ATOM   1940 HG21 VAL A 126      39.568  41.524  22.720  1.00 44.79           H
ATOM   1941 HG22 VAL A 126      40.171  42.479  21.345  1.00 44.79           H
ATOM   1942 HG23 VAL A 126      41.301  41.771  22.516  1.00 44.79           H
ATOM   1943  N   LYS A 127      40.973  47.015  23.177  1.00 52.63           N
ATOM   1944  CA  LYS A 127      40.977  48.282  23.920  1.00 54.95           C
ATOM   1945  C   LYS A 127      40.001  48.222  25.101  1.00 50.30           C
ATOM   1946  O   LYS A 127      38.850  47.831  24.921  1.00 41.12           O
ATOM   1947  CB  LYS A 127      40.589  49.437  22.982  1.00 57.05           C
ATOM   1948  CG  LYS A 127      40.989  50.813  23.557  1.00 65.62           C
ATOM   1949  CD  LYS A 127      42.134  51.452  22.759  1.00 71.37           C
ATOM   1950  CE  LYS A 127      42.351  52.910  23.173  1.00 71.38           C
ATOM   1951  NZ  LYS A 127      43.348  53.561  22.301  1.00 69.65           N1+
ATOM   1952  H   LYS A 127      40.859  47.064  22.173  1.00 63.28           H
ATOM   1953  HA  LYS A 127      41.993  48.454  24.279  1.00 66.06           H
ATOM   1954  HB2 LYS A 127      41.097  49.295  22.025  1.00 68.58           H
ATOM   1955  HB3 LYS A 127      39.516  49.412  22.787  1.00 68.58           H
ATOM   1956  HG2 LYS A 127      40.123  51.476  23.516  1.00 78.86           H
ATOM   1957  HG3 LYS A 127      41.289  50.725  24.603  1.00 78.86           H
ATOM   1958  HD2 LYS A 127      43.052  50.890  22.939  1.00 85.76           H
ATOM   1959  HD3 LYS A 127      41.899  51.417  21.693  1.00 85.76           H
ATOM   1960  HE2 LYS A 127      41.402  53.447  23.103  1.00 85.78           H
ATOM   1961  HE3 LYS A 127      42.696  52.943  24.207  1.00 85.78           H
ATOM   1962  HZ1 LYS A 127      43.475  54.524  22.581  1.00 83.70           H
ATOM   1963  HZ2 LYS A 127      44.230  53.072  22.369  1.00 83.70           H
ATOM   1964  HZ3 LYS A 127      43.028  53.532  21.342  1.00 83.70           H
ATOM   1965  N   ASN A 128      40.511  48.600  26.281  1.00 57.66           N
ATOM   1966  CA  ASN A 128      39.863  48.635  27.598  1.00 58.55           C
ATOM   1967  C   ASN A 128      39.310  47.282  28.098  1.00 50.58           C
ATOM   1968  O   ASN A 128      38.528  47.270  29.046  1.00 49.44           O
ATOM   1969  CB  ASN A 128      38.823  49.779  27.681  1.00 72.96           C
ATOM   1970  CG  ASN A 128      38.576  50.286  29.115  1.00 89.73           C
ATOM   1971  OD1 ASN A 128      39.388  50.097  30.019  1.00100.82           O
ATOM   1972  ND2 ASN A 128      37.484  51.023  29.322  1.00 90.24           N
ATOM   1973  H   ASN A 128      41.487  48.858  26.284  1.00 69.32           H
ATOM   1974  HA  ASN A 128      40.659  48.889  28.295  1.00 70.39           H
ATOM   1975  HB2 ASN A 128      39.196  50.624  27.102  1.00 87.67           H
ATOM   1976  HB3 ASN A 128      37.877  49.457  27.242  1.00 87.67           H
ATOM   1977 HD21 ASN A 128      37.306  51.388  30.246  1.00108.40           H
ATOM   1978 HD22 ASN A 128      36.835  51.191  28.570  1.00108.40           H
ATOM   1979  N   LYS A 129      39.710  46.147  27.492  1.00 49.43           N
ATOM   1980  CA  LYS A 129      39.251  44.809  27.882  1.00 44.13           C
ATOM   1981  C   LYS A 129      40.408  43.822  28.125  1.00 41.69           C
ATOM   1982  O   LYS A 129      40.346  43.069  29.089  1.00 33.45           O
ATOM   1983  CB  LYS A 129      38.246  44.244  26.864  1.00 44.93           C
ATOM   1984  CG  LYS A 129      37.083  45.193  26.497  1.00 49.22           C
ATOM   1985  CD  LYS A 129      35.706  44.586  26.756  1.00 52.11           C
ATOM   1986  CE  LYS A 129      34.613  45.485  26.163  1.00 51.56           C
ATOM   1987  NZ  LYS A 129      33.616  45.871  27.174  1.00 63.99           N1+
ATOM   1988  H   LYS A 129      40.343  46.213  26.706  1.00 59.44           H
ATOM   1989  HA  LYS A 129      38.718  44.895  28.829  1.00 53.08           H
ATOM   1990  HB2 LYS A 129      38.784  44.004  25.950  1.00 54.04           H
ATOM   1991  HB3 LYS A 129      37.847  43.308  27.259  1.00 54.04           H
ATOM   1992  HG2 LYS A 129      37.137  46.116  27.070  1.00 59.19           H
ATOM   1993  HG3 LYS A 129      37.161  45.449  25.440  1.00 59.19           H
ATOM   1994  HD2 LYS A 129      35.649  43.603  26.294  1.00 62.66           H
ATOM   1995  HD3 LYS A 129      35.569  44.469  27.831  1.00 62.66           H
ATOM   1996  HE2 LYS A 129      35.063  46.380  25.732  1.00 62.00           H
ATOM   1997  HE3 LYS A 129      34.112  44.929  25.370  1.00 62.00           H
ATOM   1998  HZ1 LYS A 129      32.967  46.545  26.799  1.00 76.91           H
ATOM   1999  HZ2 LYS A 129      33.119  45.053  27.502  1.00 76.91           H
ATOM   2000  HZ3 LYS A 129      34.096  46.276  27.972  1.00 76.91           H
ATOM   2001  N   ILE A 130      41.439  43.805  27.275  1.00 35.47           N
ATOM   2002  CA  ILE A 130      42.563  42.855  27.353  1.00 31.62           C
ATOM   2003  C   ILE A 130      43.864  43.631  27.073  1.00 33.74           C
ATOM   2004  O   ILE A 130      44.171  43.946  25.922  1.00 35.38           O
ATOM   2005  CB  ILE A 130      42.378  41.644  26.388  1.00 33.89           C
ATOM   2006  CG1 ILE A 130      40.987  40.964  26.493  1.00 30.92           C
ATOM   2007  CG2 ILE A 130      43.497  40.607  26.651  1.00 31.21           C
ATOM   2008  CD1 ILE A 130      40.728  39.863  25.454  1.00 31.38           C
ATOM   2009  H   ILE A 130      41.439  44.459  26.506  1.00 42.68           H
ATOM   2010  HA  ILE A 130      42.619  42.465  28.371  1.00 38.07           H
ATOM   2011  HB  ILE A 130      42.481  42.006  25.367  1.00 40.79           H
ATOM   2012 HG12 ILE A 130      40.876  40.534  27.489  1.00 37.23           H
ATOM   2013 HG13 ILE A 130      40.200  41.704  26.357  1.00 37.23           H
ATOM   2014 HG21 ILE A 130      43.465  39.811  25.910  1.00 37.57           H
ATOM   2015 HG22 ILE A 130      44.478  41.077  26.580  1.00 37.57           H
ATOM   2016 HG23 ILE A 130      43.380  40.175  27.644  1.00 37.57           H
ATOM   2017 HD11 ILE A 130      39.689  39.540  25.523  1.00 37.78           H
ATOM   2018 HD12 ILE A 130      40.915  40.241  24.450  1.00 37.78           H
ATOM   2019 HD13 ILE A 130      41.367  39.000  25.639  1.00 37.78           H
ATOM   2020  N   GLU A 131      44.616  43.928  28.136  1.00 33.74           N
ATOM   2021  CA  GLU A 131      45.922  44.583  28.122  1.00 38.05           C
ATOM   2022  C   GLU A 131      47.011  43.532  28.341  1.00 38.69           C
ATOM   2023  O   GLU A 131      46.866  42.671  29.204  1.00 28.90           O
ATOM   2024  CB  GLU A 131      46.000  45.624  29.254  1.00 41.51           C
ATOM   2025  CG  GLU A 131      47.315  46.434  29.313  1.00 48.95           C
ATOM   2026  CD  GLU A 131      47.539  47.233  30.612  1.00 59.60           C
ATOM   2027  OE1 GLU A 131      46.640  47.248  31.482  1.00 66.86           O
ATOM   2028  OE2 GLU A 131      48.628  47.839  30.724  1.00 62.56           O1-
ATOM   2029  H   GLU A 131      44.291  43.613  29.040  1.00 40.61           H
ATOM   2030  HA  GLU A 131      46.081  45.094  27.172  1.00 45.78           H
ATOM   2031  HB2 GLU A 131      45.177  46.321  29.149  1.00 49.93           H
ATOM   2032  HB3 GLU A 131      45.860  45.111  30.201  1.00 49.93           H
ATOM   2033  HG2 GLU A 131      48.188  45.801  29.165  1.00 58.86           H
ATOM   2034  HG3 GLU A 131      47.356  47.130  28.474  1.00 58.86           H
ATOM   2035  N   VAL A 132      48.096  43.639  27.577  1.00 33.12           N
ATOM   2036  CA  VAL A 132      49.320  42.851  27.659  1.00 39.25           C
ATOM   2037  C   VAL A 132      50.408  43.793  28.178  1.00 40.97           C
ATOM   2038  O   VAL A 132      50.561  44.894  27.654  1.00 51.91           O
ATOM   2039  CB  VAL A 132      49.687  42.252  26.279  1.00 33.94           C
ATOM   2040  CG1 VAL A 132      50.905  41.333  26.409  1.00 32.77           C
ATOM   2041  CG2 VAL A 132      48.539  41.447  25.639  1.00 29.54           C
ATOM   2042  H   VAL A 132      48.108  44.386  26.898  1.00 39.87           H
ATOM   2043  HA  VAL A 132      49.182  42.028  28.357  1.00 47.22           H
ATOM   2044  HB  VAL A 132      49.955  43.063  25.605  1.00 40.85           H
ATOM   2045 HG11 VAL A 132      51.159  40.913  25.436  1.00 39.45           H
ATOM   2046 HG12 VAL A 132      51.765  41.895  26.774  1.00 39.45           H
ATOM   2047 HG13 VAL A 132      50.687  40.519  27.101  1.00 39.45           H
ATOM   2048 HG21 VAL A 132      48.845  41.103  24.650  1.00 35.57           H
ATOM   2049 HG22 VAL A 132      48.284  40.583  26.249  1.00 35.57           H
ATOM   2050 HG23 VAL A 132      47.654  42.070  25.515  1.00 35.57           H
ATOM   2051  N   PHE A 133      51.134  43.375  29.222  1.00 35.38           N
ATOM   2052  CA  PHE A 133      52.160  44.154  29.921  1.00 35.49           C
ATOM   2053  C   PHE A 133      53.430  43.337  30.156  1.00 38.05           C
ATOM   2054  O   PHE A 133      53.364  42.225  30.677  1.00 30.64           O
ATOM   2055  CB  PHE A 133      51.638  44.637  31.286  1.00 34.51           C
ATOM   2056  CG  PHE A 133      52.672  45.381  32.123  1.00 35.60           C
ATOM   2057  CD1 PHE A 133      53.180  46.610  31.666  1.00 41.38           C
ATOM   2058  CD2 PHE A 133      53.139  44.867  33.353  1.00 37.54           C
ATOM   2059  CE1 PHE A 133      54.081  47.352  32.448  1.00 40.40           C
ATOM   2060  CE2 PHE A 133      54.029  45.612  34.144  1.00 38.56           C
ATOM   2061  CZ  PHE A 133      54.495  46.861  33.695  1.00 39.03           C
ATOM   2062  H   PHE A 133      50.954  42.447  29.579  1.00 42.57           H
ATOM   2063  HA  PHE A 133      52.407  45.029  29.327  1.00 42.71           H
ATOM   2064  HB2 PHE A 133      50.795  45.308  31.108  1.00 41.54           H
ATOM   2065  HB3 PHE A 133      51.271  43.782  31.845  1.00 41.54           H
ATOM   2066  HD1 PHE A 133      52.904  46.969  30.692  1.00 49.78           H
ATOM   2067  HD2 PHE A 133      52.800  43.906  33.706  1.00 45.18           H
ATOM   2068  HE1 PHE A 133      54.458  48.298  32.088  1.00 48.60           H
ATOM   2069  HE2 PHE A 133      54.368  45.221  35.094  1.00 46.40           H
ATOM   2070  HZ  PHE A 133      55.184  47.432  34.297  1.00 46.95           H
ATOM   2071  N   TYR A 134      54.584  43.945  29.864  1.00 29.93           N
ATOM   2072  CA  TYR A 134      55.903  43.414  30.123  1.00 29.04           C
ATOM   2073  C   TYR A 134      56.421  43.997  31.429  1.00 32.24           C
ATOM   2074  O   TYR A 134      56.707  45.192  31.462  1.00 32.47           O
ATOM   2075  CB  TYR A 134      56.830  43.797  28.954  1.00 30.98           C
ATOM   2076  CG  TYR A 134      58.245  43.269  29.112  1.00 36.38           C
ATOM   2077  CD1 TYR A 134      58.461  41.882  29.212  1.00 32.91           C
ATOM   2078  CD2 TYR A 134      59.342  44.146  29.156  1.00 35.26           C
ATOM   2079  CE1 TYR A 134      59.749  41.363  29.392  1.00 31.81           C
ATOM   2080  CE2 TYR A 134      60.645  43.633  29.272  1.00 31.97           C
ATOM   2081  CZ  TYR A 134      60.857  42.240  29.379  1.00 33.25           C
ATOM   2082  OH  TYR A 134      62.114  41.741  29.505  1.00 31.55           O
ATOM   2083  H   TYR A 134      54.541  44.866  29.451  1.00 36.04           H
ATOM   2084  HA  TYR A 134      55.849  42.330  30.178  1.00 34.97           H
ATOM   2085  HB2 TYR A 134      56.421  43.385  28.032  1.00 37.30           H
ATOM   2086  HB3 TYR A 134      56.852  44.881  28.856  1.00 37.30           H
ATOM   2087  HD1 TYR A 134      57.626  41.208  29.140  1.00 39.61           H
ATOM   2088  HD2 TYR A 134      59.188  45.213  29.078  1.00 42.43           H
ATOM   2089  HE1 TYR A 134      59.891  40.297  29.495  1.00 38.29           H
ATOM   2090  HE2 TYR A 134      61.488  44.308  29.286  1.00 38.49           H
ATOM   2091  HH  TYR A 134      62.137  40.796  29.315  1.00 37.98           H
ATOM   2092  N   PRO A 135      56.594  43.191  32.499  1.00 27.04           N
ATOM   2093  CA  PRO A 135      57.123  43.676  33.770  1.00 34.46           C
ATOM   2094  C   PRO A 135      58.661  43.661  33.814  1.00 32.55           C
ATOM   2095  O   PRO A 135      59.245  44.124  34.787  1.00 33.10           O
ATOM   2096  CB  PRO A 135      56.572  42.673  34.796  1.00 29.80           C
ATOM   2097  CG  PRO A 135      56.599  41.356  34.028  1.00 32.99           C
ATOM   2098  CD  PRO A 135      56.195  41.788  32.613  1.00 32.78           C
ATOM   2099  HA  PRO A 135      56.705  44.650  34.034  1.00 41.47           H
ATOM   2100  HB2 PRO A 135      57.120  42.626  35.736  1.00 35.88           H
ATOM   2101  HB3 PRO A 135      55.531  42.943  34.977  1.00 35.88           H
ATOM   2102  HG2 PRO A 135      57.595  40.913  34.064  1.00 39.71           H
ATOM   2103  HG3 PRO A 135      55.855  40.658  34.415  1.00 39.71           H
ATOM   2104  HD2 PRO A 135      56.712  41.159  31.893  1.00 39.45           H
ATOM   2105  HD3 PRO A 135      55.110  41.714  32.530  1.00 39.45           H
ATOM   2106  N   GLY A 136      59.325  43.102  32.793  1.00 28.96           N
ATOM   2107  CA  GLY A 136      60.748  42.844  32.795  1.00 34.04           C
ATOM   2108  C   GLY A 136      61.033  41.347  32.921  1.00 35.84           C
ATOM   2109  O   GLY A 136      60.117  40.559  33.160  1.00 33.34           O
ATOM   2110  H   GLY A 136      58.792  42.714  32.026  1.00 34.87           H
ATOM   2111  HA2 GLY A 136      61.150  43.198  31.849  1.00 40.97           H
ATOM   2112  HA3 GLY A 136      61.238  43.366  33.615  1.00 40.97           H
ATOM   2113  N   PRO A 137      62.304  40.941  32.783  1.00 36.36           N
ATOM   2114  CA  PRO A 137      62.665  39.532  32.778  1.00 37.33           C
ATOM   2115  C   PRO A 137      62.454  38.885  34.146  1.00 30.12           C
ATOM   2116  O   PRO A 137      62.634  39.511  35.197  1.00 32.16           O
ATOM   2117  CB  PRO A 137      64.163  39.491  32.440  1.00 35.83           C
ATOM   2118  CG  PRO A 137      64.571  40.908  32.043  1.00 42.24           C
ATOM   2119  CD  PRO A 137      63.454  41.806  32.574  1.00 41.47           C
ATOM   2120  HA  PRO A 137      62.148  39.011  31.968  1.00 44.92           H
ATOM   2121  HB2 PRO A 137      64.703  39.242  33.351  1.00 43.12           H
ATOM   2122  HB3 PRO A 137      64.423  38.758  31.680  1.00 43.12           H
ATOM   2123  HG2 PRO A 137      65.528  41.182  32.490  1.00 50.80           H
ATOM   2124  HG3 PRO A 137      64.634  40.981  30.957  1.00 50.80           H
ATOM   2125  HD2 PRO A 137      63.746  42.254  33.523  1.00 49.89           H
ATOM   2126  HD3 PRO A 137      63.262  42.563  31.812  1.00 49.89           H
ATOM   2127  N   GLY A 138      62.111  37.599  34.118  1.00 27.76           N
ATOM   2128  CA  GLY A 138      61.875  36.829  35.342  1.00 29.72           C
ATOM   2129  C   GLY A 138      62.066  35.356  35.064  1.00 24.98           C
ATOM   2130  O   GLY A 138      63.191  34.892  34.931  1.00 25.11           O
ATOM   2131  H   GLY A 138      61.979  37.135  33.230  1.00 33.44           H
ATOM   2132  HA2 GLY A 138      62.561  37.134  36.135  1.00 35.79           H
ATOM   2133  HA3 GLY A 138      60.856  37.005  35.689  1.00 35.79           H
ATOM   2134  N   HIS A 139      60.945  34.651  34.915  1.00 22.74           N
ATOM   2135  CA  HIS A 139      60.912  33.229  34.543  1.00 22.77           C
ATOM   2136  C   HIS A 139      61.618  33.016  33.170  1.00 21.35           C
ATOM   2137  O   HIS A 139      62.335  32.063  32.972  1.00 24.14           O
ATOM   2138  CB  HIS A 139      59.436  32.792  34.452  1.00 17.97           C
ATOM   2139  CG  HIS A 139      59.250  31.463  33.847  1.00 23.09           C
ATOM   2140  ND1 HIS A 139      59.643  30.289  34.461  1.00 21.73           N
ATOM   2141  CD2 HIS A 139      58.662  31.168  32.599  1.00 21.43           C
ATOM   2142  CE1 HIS A 139      59.359  29.297  33.568  1.00 20.67           C
ATOM   2143  NE2 HIS A 139      58.720  29.788  32.424  1.00 25.19           N1-
ATOM   2144  H   HIS A 139      60.097  35.162  34.923  1.00 27.41           H
ATOM   2145  HA  HIS A 139      61.462  32.593  35.294  1.00 27.44           H
ATOM   2146  HB2 HIS A 139      59.004  32.794  35.480  1.00 21.68           H
ATOM   2147  HB3 HIS A 139      58.848  33.534  33.881  1.00 21.68           H
ATOM   2148  HD2 HIS A 139      58.257  31.836  31.871  1.00 25.84           H
ATOM   2149  HE1 HIS A 139      59.612  28.255  33.733  1.00 24.92           H
ATOM   2150  N   THR A 140      61.388  33.970  32.248  1.00 23.48           N
ATOM   2151  CA  THR A 140      62.058  34.054  30.940  1.00 23.60           C
ATOM   2152  C   THR A 140      62.346  35.519  30.554  1.00 26.18           C
ATOM   2153  O   THR A 140      61.792  36.446  31.157  1.00 24.82           O
ATOM   2154  CB  THR A 140      61.196  33.433  29.824  1.00 21.23           C
ATOM   2155  OG1 THR A 140      59.937  34.052  29.752  1.00 27.07           O
ATOM   2156  CG2 THR A 140      61.095  31.914  29.942  1.00 22.31           C
ATOM   2157  H   THR A 140      60.720  34.697  32.466  1.00 28.30           H
ATOM   2158  HA  THR A 140      62.994  33.506  30.975  1.00 28.44           H
ATOM   2159  HB  THR A 140      61.683  33.615  28.872  1.00 25.59           H
ATOM   2160  HG1 THR A 140      59.792  34.302  28.834  1.00 32.60           H
ATOM   2161 HG21 THR A 140      60.627  31.500  29.051  1.00 26.89           H
ATOM   2162 HG22 THR A 140      62.092  31.496  30.031  1.00 26.89           H
ATOM   2163 HG23 THR A 140      60.519  31.629  30.814  1.00 26.89           H
ATOM   2164  N   PRO A 141      63.183  35.778  29.507  1.00 27.45           N
ATOM   2165  CA  PRO A 141      63.399  37.141  29.043  1.00 24.70           C
ATOM   2166  C   PRO A 141      62.137  37.815  28.481  1.00 23.26           C
ATOM   2167  O   PRO A 141      62.019  39.033  28.551  1.00 26.37           O
ATOM   2168  CB  PRO A 141      64.478  37.037  27.959  1.00 28.70           C
ATOM   2169  CG  PRO A 141      65.136  35.671  28.174  1.00 31.11           C
ATOM   2170  CD  PRO A 141      64.007  34.831  28.765  1.00 28.16           C
ATOM   2171  HA  PRO A 141      63.839  37.723  29.849  1.00 29.76           H
ATOM   2172  HB2 PRO A 141      63.976  37.004  26.989  1.00 34.56           H
ATOM   2173  HB3 PRO A 141      65.197  37.854  27.972  1.00 34.56           H
ATOM   2174  HG2 PRO A 141      65.473  35.235  27.234  1.00 37.45           H
ATOM   2175  HG3 PRO A 141      65.969  35.767  28.870  1.00 37.45           H
ATOM   2176  HD2 PRO A 141      63.432  34.373  27.959  1.00 33.91           H
ATOM   2177  HD3 PRO A 141      64.465  34.083  29.409  1.00 33.91           H
ATOM   2178  N   ASP A 142      61.192  37.044  27.954  1.00 24.54           N
ATOM   2179  CA  ASP A 142      60.043  37.523  27.197  1.00 25.57           C
ATOM   2180  C   ASP A 142      58.715  37.542  27.959  1.00 22.49           C
ATOM   2181  O   ASP A 142      57.697  37.956  27.407  1.00 26.01           O
ATOM   2182  CB  ASP A 142      59.906  36.698  25.916  1.00 26.57           C
ATOM   2183  CG  ASP A 142      59.644  35.223  26.173  1.00 23.29           C
ATOM   2184  OD1 ASP A 142      60.251  34.676  27.118  1.00 23.92           O
ATOM   2185  OD2 ASP A 142      58.861  34.653  25.398  1.00 24.16           O1-
ATOM   2186  H   ASP A 142      61.333  36.043  27.936  1.00 29.57           H
ATOM   2187  HA  ASP A 142      60.239  38.545  26.879  1.00 30.81           H
ATOM   2188  HB2 ASP A 142      59.168  37.126  25.242  1.00 32.00           H
ATOM   2189  HB3 ASP A 142      60.874  36.742  25.428  1.00 32.00           H
ATOM   2190  N   ASN A 143      58.679  37.118  29.238  1.00 25.34           N
ATOM   2191  CA  ASN A 143      57.412  36.918  29.909  1.00 22.10           C
ATOM   2192  C   ASN A 143      56.599  38.208  30.004  1.00 21.98           C
ATOM   2193  O   ASN A 143      57.116  39.260  30.390  1.00 25.65           O
ATOM   2194  CB  ASN A 143      57.626  36.186  31.247  1.00 20.86           C
ATOM   2195  CG  ASN A 143      58.681  36.733  32.221  1.00 24.52           C
ATOM   2196  OD1 ASN A 143      59.224  36.007  33.044  1.00 23.62           O
ATOM   2197  ND2 ASN A 143      58.959  38.029  32.227  1.00 26.62           N
ATOM   2198  H   ASN A 143      59.525  36.803  29.691  1.00 30.52           H
ATOM   2199  HA  ASN A 143      56.836  36.232  29.291  1.00 26.64           H
ATOM   2200  HB2 ASN A 143      56.687  36.174  31.789  1.00 25.16           H
ATOM   2201  HB3 ASN A 143      57.828  35.131  31.071  1.00 25.16           H
ATOM   2202 HD21 ASN A 143      59.603  38.397  32.909  1.00 32.07           H
ATOM   2203 HD22 ASN A 143      58.480  38.641  31.582  1.00 32.07           H
ATOM   2204  N   VAL A 144      55.327  38.115  29.628  1.00 22.34           N
ATOM   2205  CA  VAL A 144      54.322  39.162  29.837  1.00 29.48           C
ATOM   2206  C   VAL A 144      53.132  38.652  30.638  1.00 25.94           C
ATOM   2207  O   VAL A 144      52.874  37.455  30.704  1.00 26.04           O
ATOM   2208  CB  VAL A 144      53.833  39.728  28.476  1.00 27.15           C
ATOM   2209  CG1 VAL A 144      54.997  40.356  27.712  1.00 27.37           C
ATOM   2210  CG2 VAL A 144      53.178  38.670  27.570  1.00 30.49           C
ATOM   2211  H   VAL A 144      55.008  37.237  29.242  1.00 26.93           H
ATOM   2212  HA  VAL A 144      54.758  39.981  30.405  1.00 35.49           H
ATOM   2213  HB  VAL A 144      53.093  40.508  28.657  1.00 32.71           H
ATOM   2214 HG11 VAL A 144      54.627  40.806  26.789  1.00 32.96           H
ATOM   2215 HG12 VAL A 144      55.463  41.130  28.313  1.00 32.96           H
ATOM   2216 HG13 VAL A 144      55.739  39.603  27.453  1.00 32.96           H
ATOM   2217 HG21 VAL A 144      52.833  39.138  26.648  1.00 36.71           H
ATOM   2218 HG22 VAL A 144      53.896  37.899  27.306  1.00 36.71           H
ATOM   2219 HG23 VAL A 144      52.320  38.226  28.071  1.00 36.71           H
ATOM   2220  N   VAL A 145      52.371  39.590  31.202  1.00 30.98           N
ATOM   2221  CA  VAL A 145      51.115  39.361  31.903  1.00 23.55           C
ATOM   2222  C   VAL A 145      49.961  39.946  31.120  1.00 32.20           C
ATOM   2223  O   VAL A 145      50.163  40.807  30.263  1.00 26.74           O
ATOM   2224  CB  VAL A 145      51.198  39.940  33.323  1.00 24.65           C
ATOM   2225  CG1 VAL A 145      52.380  39.339  34.089  1.00 25.11           C
ATOM   2226  CG2 VAL A 145      51.289  41.476  33.345  1.00 27.37           C
ATOM   2227  H   VAL A 145      52.646  40.553  31.085  1.00 37.30           H
ATOM   2228  HA  VAL A 145      50.936  38.289  31.992  1.00 28.39           H
ATOM   2229  HB  VAL A 145      50.292  39.674  33.866  1.00 29.70           H
ATOM   2230 HG11 VAL A 145      52.318  39.624  35.138  1.00 30.25           H
ATOM   2231 HG12 VAL A 145      52.350  38.251  34.017  1.00 30.25           H
ATOM   2232 HG13 VAL A 145      53.330  39.686  33.682  1.00 30.25           H
ATOM   2233 HG21 VAL A 145      51.245  41.834  34.364  1.00 32.96           H
ATOM   2234 HG22 VAL A 145      52.226  41.804  32.902  1.00 32.96           H
ATOM   2235 HG23 VAL A 145      50.448  41.911  32.807  1.00 32.96           H
ATOM   2236  N   VAL A 146      48.749  39.472  31.407  1.00 26.58           N
ATOM   2237  CA  VAL A 146      47.529  39.950  30.787  1.00 28.34           C
ATOM   2238  C   VAL A 146      46.591  40.444  31.873  1.00 31.28           C
ATOM   2239  O   VAL A 146      46.298  39.724  32.813  1.00 25.13           O
ATOM   2240  CB  VAL A 146      46.906  38.888  29.870  1.00 28.36           C
ATOM   2241  CG1 VAL A 146      45.569  39.375  29.296  1.00 29.32           C
ATOM   2242  CG2 VAL A 146      47.879  38.589  28.723  1.00 24.12           C
ATOM   2243  H   VAL A 146      48.660  38.761  32.122  1.00 32.02           H
ATOM   2244  HA  VAL A 146      47.781  40.792  30.156  1.00 34.13           H
ATOM   2245  HB  VAL A 146      46.739  37.977  30.437  1.00 34.16           H
ATOM   2246 HG11 VAL A 146      45.156  38.614  28.636  1.00 35.31           H
ATOM   2247 HG12 VAL A 146      44.851  39.562  30.094  1.00 35.31           H
ATOM   2248 HG13 VAL A 146      45.724  40.293  28.733  1.00 35.31           H
ATOM   2249 HG21 VAL A 146      47.421  37.911  28.005  1.00 29.06           H
ATOM   2250 HG22 VAL A 146      48.144  39.518  28.220  1.00 29.06           H
ATOM   2251 HG23 VAL A 146      48.786  38.124  29.110  1.00 29.06           H
ATOM   2252  N   TRP A 147      46.109  41.673  31.735  1.00 31.76           N
ATOM   2253  CA  TRP A 147      45.205  42.338  32.657  1.00 31.35           C
ATOM   2254  C   TRP A 147      43.823  42.496  32.028  1.00 34.96           C
ATOM   2255  O   TRP A 147      43.694  42.843  30.853  1.00 31.40           O
ATOM   2256  CB  TRP A 147      45.831  43.663  33.070  1.00 35.95           C
ATOM   2257  CG  TRP A 147      44.976  44.549  33.912  1.00 39.15           C
ATOM   2258  CD1 TRP A 147      44.450  45.737  33.537  1.00 43.98           C
ATOM   2259  CD2 TRP A 147      44.568  44.360  35.303  1.00 37.08           C
ATOM   2260  NE1 TRP A 147      43.763  46.297  34.598  1.00 43.12           N
ATOM   2261  CE2 TRP A 147      43.814  45.496  35.718  1.00 44.29           C
ATOM   2262  CE3 TRP A 147      44.760  43.337  36.250  1.00 37.41           C
ATOM   2263  CZ2 TRP A 147      43.290  45.615  37.016  1.00 41.99           C
ATOM   2264  CZ3 TRP A 147      44.224  43.436  37.549  1.00 37.25           C
ATOM   2265  CH2 TRP A 147      43.498  44.577  37.936  1.00 41.35           C
ATOM   2266  H   TRP A 147      46.378  42.190  30.911  1.00 38.24           H
ATOM   2267  HA  TRP A 147      45.101  41.735  33.561  1.00 37.75           H
ATOM   2268  HB2 TRP A 147      46.733  43.432  33.634  1.00 43.26           H
ATOM   2269  HB3 TRP A 147      46.125  44.215  32.178  1.00 43.26           H
ATOM   2270  HD1 TRP A 147      44.574  46.188  32.563  1.00 52.90           H
ATOM   2271  HE1 TRP A 147      43.296  47.189  34.533  1.00 51.87           H
ATOM   2272  HE3 TRP A 147      45.308  42.456  35.958  1.00 45.01           H
ATOM   2273  HZ2 TRP A 147      42.733  46.494  37.300  1.00 50.51           H
ATOM   2274  HZ3 TRP A 147      44.363  42.624  38.244  1.00 44.83           H
ATOM   2275  HH2 TRP A 147      43.095  44.653  38.932  1.00 49.74           H
ATOM   2276  N   LEU A 148      42.786  42.219  32.827  1.00 29.90           N
ATOM   2277  CA  LEU A 148      41.394  42.313  32.442  1.00 33.11           C
ATOM   2278  C   LEU A 148      40.812  43.439  33.299  1.00 39.41           C
ATOM   2279  O   LEU A 148      40.448  43.186  34.448  1.00 35.57           O
ATOM   2280  CB  LEU A 148      40.690  40.963  32.665  1.00 34.01           C
ATOM   2281  CG  LEU A 148      41.328  39.767  31.935  1.00 28.22           C
ATOM   2282  CD1 LEU A 148      40.420  38.548  32.136  1.00 25.60           C
ATOM   2283  CD2 LEU A 148      41.524  40.000  30.415  1.00 26.50           C
ATOM   2284  H   LEU A 148      42.977  41.908  33.769  1.00 36.00           H
ATOM   2285  HA  LEU A 148      41.307  42.571  31.390  1.00 39.86           H
ATOM   2286  HB2 LEU A 148      40.669  40.742  33.732  1.00 40.94           H
ATOM   2287  HB3 LEU A 148      39.657  41.071  32.329  1.00 40.94           H
ATOM   2288  HG  LEU A 148      42.297  39.549  32.382  1.00 33.99           H
ATOM   2289 HD11 LEU A 148      40.903  37.665  31.721  1.00 30.84           H
ATOM   2290 HD12 LEU A 148      40.239  38.374  33.195  1.00 30.84           H
ATOM   2291 HD13 LEU A 148      39.462  38.702  31.636  1.00 30.84           H
ATOM   2292 HD21 LEU A 148      41.925  39.100  29.952  1.00 31.93           H
ATOM   2293 HD22 LEU A 148      40.576  40.262  29.947  1.00 31.93           H
ATOM   2294 HD23 LEU A 148      42.240  40.799  30.238  1.00 31.93           H
ATOM   2295  N   PRO A 149      40.770  44.696  32.805  1.00 40.67           N
ATOM   2296  CA  PRO A 149      40.401  45.831  33.652  1.00 42.98           C
ATOM   2297  C   PRO A 149      38.954  45.778  34.160  1.00 31.52           C
ATOM   2298  O   PRO A 149      38.687  46.197  35.287  1.00 38.52           O
ATOM   2299  CB  PRO A 149      40.585  47.075  32.764  1.00 46.64           C
ATOM   2300  CG  PRO A 149      41.437  46.619  31.585  1.00 42.83           C
ATOM   2301  CD  PRO A 149      41.139  45.134  31.465  1.00 38.92           C
ATOM   2302  HA  PRO A 149      41.114  45.912  34.471  1.00 51.70           H
ATOM   2303  HB2 PRO A 149      39.605  47.344  32.365  1.00 56.09           H
ATOM   2304  HB3 PRO A 149      41.012  47.932  33.283  1.00 56.09           H
ATOM   2305  HG2 PRO A 149      41.120  47.124  30.673  1.00 51.52           H
ATOM   2306  HG3 PRO A 149      42.491  46.796  31.790  1.00 51.52           H
ATOM   2307  HD2 PRO A 149      40.294  44.993  30.794  1.00 46.82           H
ATOM   2308  HD3 PRO A 149      42.041  44.650  31.096  1.00 46.82           H
ATOM   2309  N   GLU A 150      38.030  45.234  33.360  1.00 33.32           N
ATOM   2310  CA  GLU A 150      36.606  45.216  33.688  1.00 43.17           C
ATOM   2311  C   GLU A 150      36.280  44.241  34.833  1.00 46.59           C
ATOM   2312  O   GLU A 150      35.221  44.349  35.453  1.00 47.89           O
ATOM   2313  CB  GLU A 150      35.762  44.924  32.439  1.00 46.49           C
ATOM   2314  CG  GLU A 150      36.087  45.910  31.307  1.00 48.07           C
ATOM   2315  CD  GLU A 150      35.090  45.927  30.154  1.00 58.32           C
ATOM   2316  OE1 GLU A 150      34.222  45.028  30.078  1.00 49.00           O
ATOM   2317  OE2 GLU A 150      35.218  46.865  29.337  1.00 73.73           O1-
ATOM   2318  H   GLU A 150      38.302  44.869  32.458  1.00 40.11           H
ATOM   2319  HA  GLU A 150      36.341  46.219  34.025  1.00 51.92           H
ATOM   2320  HB2 GLU A 150      35.933  43.902  32.102  1.00 55.91           H
ATOM   2321  HB3 GLU A 150      34.708  45.020  32.705  1.00 55.91           H
ATOM   2322  HG2 GLU A 150      36.199  46.926  31.690  1.00 57.81           H
ATOM   2323  HG3 GLU A 150      37.063  45.679  30.881  1.00 57.81           H
ATOM   2324  N   ARG A 151      37.179  43.279  35.092  1.00 38.77           N
ATOM   2325  CA  ARG A 151      37.020  42.226  36.088  1.00 39.07           C
ATOM   2326  C   ARG A 151      38.060  42.332  37.197  1.00 38.59           C
ATOM   2327  O   ARG A 151      37.926  41.633  38.199  1.00 36.65           O
ATOM   2328  CB  ARG A 151      37.110  40.859  35.394  1.00 43.05           C
ATOM   2329  CG  ARG A 151      35.996  40.639  34.356  1.00 50.12           C
ATOM   2330  CD  ARG A 151      34.688  40.203  35.024  1.00 52.15           C
ATOM   2331  NE  ARG A 151      33.554  40.410  34.115  1.00 55.51           N
ATOM   2332  CZ  ARG A 151      32.335  40.830  34.466  1.00 60.54           C
ATOM   2333  NH1 ARG A 151      31.989  41.015  35.740  1.00 62.00           N
ATOM   2334  NH2 ARG A 151      31.441  41.058  33.508  1.00 63.08           N1+
ATOM   2335  H   ARG A 151      38.016  43.252  34.526  1.00 46.65           H
ATOM   2336  HA  ARG A 151      36.039  42.305  36.554  1.00 47.01           H
ATOM   2337  HB2 ARG A 151      38.083  40.749  34.915  1.00 51.78           H
ATOM   2338  HB3 ARG A 151      37.017  40.085  36.156  1.00 51.78           H
ATOM   2339  HG2 ARG A 151      35.840  41.527  33.744  1.00 60.27           H
ATOM   2340  HG3 ARG A 151      36.304  39.834  33.688  1.00 60.27           H
ATOM   2341  HD2 ARG A 151      34.752  39.141  35.263  1.00 62.71           H
ATOM   2342  HD3 ARG A 151      34.547  40.761  35.951  1.00 62.71           H
ATOM   2343  HE  ARG A 151      33.732  40.239  33.135  1.00 66.73           H
ATOM   2344 HH11 ARG A 151      32.659  40.815  36.470  1.00 74.52           H
ATOM   2345 HH12 ARG A 151      31.058  41.317  35.976  1.00 74.52           H
ATOM   2346 HH21 ARG A 151      31.697  40.905  32.544  1.00 75.82           H
ATOM   2347 HH22 ARG A 151      30.512  41.364  33.745  1.00 75.82           H
ATOM   2348  N   LYS A 152      39.108  43.158  37.019  1.00 33.48           N
ATOM   2349  CA  LYS A 152      40.280  43.231  37.907  1.00 34.56           C
ATOM   2350  C   LYS A 152      40.950  41.851  38.094  1.00 36.12           C
ATOM   2351  O   LYS A 152      41.330  41.482  39.204  1.00 30.94           O
ATOM   2352  CB  LYS A 152      39.933  43.888  39.255  1.00 43.20           C
ATOM   2353  CG  LYS A 152      39.399  45.316  39.076  1.00 48.72           C
ATOM   2354  CD  LYS A 152      39.830  46.196  40.262  1.00 68.69           C
ATOM   2355  CE  LYS A 152      39.074  47.528  40.315  1.00 76.23           C
ATOM   2356  NZ  LYS A 152      37.654  47.341  40.673  1.00 73.49           N1+
ATOM   2357  H   LYS A 152      39.148  43.683  36.157  1.00 40.30           H
ATOM   2358  HA  LYS A 152      41.015  43.861  37.409  1.00 41.59           H
ATOM   2359  HB2 LYS A 152      39.189  43.292  39.785  1.00 51.96           H
ATOM   2360  HB3 LYS A 152      40.834  43.918  39.870  1.00 51.96           H
ATOM   2361  HG2 LYS A 152      39.851  45.746  38.181  1.00 58.59           H
ATOM   2362  HG3 LYS A 152      38.317  45.299  38.945  1.00 58.59           H
ATOM   2363  HD2 LYS A 152      39.672  45.656  41.198  1.00 82.55           H
ATOM   2364  HD3 LYS A 152      40.897  46.410  40.173  1.00 82.55           H
ATOM   2365  HE2 LYS A 152      39.555  48.182  41.045  1.00 91.60           H
ATOM   2366  HE3 LYS A 152      39.136  48.001  39.333  1.00 91.60           H
ATOM   2367  HZ1 LYS A 152      37.196  48.238  40.752  1.00 88.31           H
ATOM   2368  HZ2 LYS A 152      37.195  46.797  39.954  1.00 88.31           H
ATOM   2369  HZ3 LYS A 152      37.587  46.848  41.553  1.00 88.31           H
ATOM   2370  N   ILE A 153      41.132  41.114  36.996  1.00 32.83           N
ATOM   2371  CA  ILE A 153      41.787  39.799  36.969  1.00 28.05           C
ATOM   2372  C   ILE A 153      43.116  39.964  36.226  1.00 28.74           C
ATOM   2373  O   ILE A 153      43.118  40.386  35.067  1.00 27.51           O
ATOM   2374  CB  ILE A 153      40.873  38.734  36.308  1.00 29.80           C
ATOM   2375  CG1 ILE A 153      39.571  38.500  37.110  1.00 28.90           C
ATOM   2376  CG2 ILE A 153      41.646  37.419  36.089  1.00 25.40           C
ATOM   2377  CD1 ILE A 153      38.493  37.636  36.440  1.00 33.19           C
ATOM   2378  H   ILE A 153      40.831  41.497  36.111  1.00 39.52           H
ATOM   2379  HA  ILE A 153      41.993  39.469  37.988  1.00 33.79           H
ATOM   2380  HB  ILE A 153      40.583  39.111  35.328  1.00 35.88           H
ATOM   2381 HG12 ILE A 153      39.820  38.034  38.056  1.00 34.81           H
ATOM   2382 HG13 ILE A 153      39.114  39.460  37.332  1.00 34.81           H
ATOM   2383 HG21 ILE A 153      40.994  36.656  35.665  1.00 30.60           H
ATOM   2384 HG22 ILE A 153      42.467  37.566  35.386  1.00 30.60           H
ATOM   2385 HG23 ILE A 153      42.042  37.059  37.039  1.00 30.60           H
ATOM   2386 HD11 ILE A 153      37.606  37.628  37.072  1.00 39.95           H
ATOM   2387 HD12 ILE A 153      38.228  38.053  35.470  1.00 39.95           H
ATOM   2388 HD13 ILE A 153      38.837  36.609  36.319  1.00 39.95           H
ATOM   2389  N   LEU A 154      44.226  39.605  36.887  1.00 23.23           N
ATOM   2390  CA  LEU A 154      45.551  39.546  36.303  1.00 28.83           C
ATOM   2391  C   LEU A 154      45.927  38.090  36.009  1.00 25.62           C
ATOM   2392  O   LEU A 154      46.010  37.292  36.944  1.00 24.01           O
ATOM   2393  CB  LEU A 154      46.533  40.175  37.292  1.00 24.74           C
ATOM   2394  CG  LEU A 154      47.980  40.189  36.776  1.00 23.83           C
ATOM   2395  CD1 LEU A 154      48.105  41.191  35.608  1.00 29.11           C
ATOM   2396  CD2 LEU A 154      48.966  40.576  37.873  1.00 30.02           C
ATOM   2397  H   LEU A 154      44.141  39.263  37.833  1.00 28.00           H
ATOM   2398  HA  LEU A 154      45.560  40.115  35.374  1.00 34.71           H
ATOM   2399  HB2 LEU A 154      46.223  41.188  37.542  1.00 29.81           H
ATOM   2400  HB3 LEU A 154      46.496  39.598  38.216  1.00 29.81           H
ATOM   2401  HG  LEU A 154      48.258  39.200  36.417  1.00 28.72           H
ATOM   2402 HD11 LEU A 154      49.139  41.232  35.271  1.00 35.06           H
ATOM   2403 HD12 LEU A 154      47.484  40.886  34.771  1.00 35.06           H
ATOM   2404 HD13 LEU A 154      47.803  42.188  35.928  1.00 35.06           H
ATOM   2405 HD21 LEU A 154      49.984  40.540  37.485  1.00 36.15           H
ATOM   2406 HD22 LEU A 154      48.752  41.579  38.235  1.00 36.15           H
ATOM   2407 HD23 LEU A 154      48.883  39.875  38.706  1.00 36.15           H
ATOM   2408  N   PHE A 155      46.206  37.762  34.750  1.00 21.51           N
ATOM   2409  CA  PHE A 155      46.902  36.548  34.348  1.00 22.16           C
ATOM   2410  C   PHE A 155      48.421  36.773  34.381  1.00 22.80           C
ATOM   2411  O   PHE A 155      49.004  37.508  33.582  1.00 22.44           O
ATOM   2412  CB  PHE A 155      46.442  36.062  32.969  1.00 18.18           C
ATOM   2413  CG  PHE A 155      47.150  34.792  32.580  1.00 25.54           C
ATOM   2414  CD1 PHE A 155      46.794  33.597  33.202  1.00 21.73           C
ATOM   2415  CD2 PHE A 155      48.208  34.811  31.645  1.00 22.35           C
ATOM   2416  CE1 PHE A 155      47.482  32.415  32.909  1.00 19.95           C
ATOM   2417  CE2 PHE A 155      48.905  33.627  31.346  1.00 21.09           C
ATOM   2418  CZ  PHE A 155      48.525  32.420  31.958  1.00 22.35           C
ATOM   2419  H   PHE A 155      46.059  38.450  34.030  1.00 25.94           H
ATOM   2420  HA  PHE A 155      46.659  35.765  35.061  1.00 26.71           H
ATOM   2421  HB2 PHE A 155      45.371  35.885  32.981  1.00 21.94           H
ATOM   2422  HB3 PHE A 155      46.651  36.832  32.231  1.00 21.94           H
ATOM   2423  HD1 PHE A 155      45.970  33.576  33.895  1.00 26.20           H
ATOM   2424  HD2 PHE A 155      48.490  35.734  31.160  1.00 26.94           H
ATOM   2425  HE1 PHE A 155      47.196  31.500  33.405  1.00 24.06           H
ATOM   2426  HE2 PHE A 155      49.727  33.640  30.646  1.00 25.43           H
ATOM   2427  HZ  PHE A 155      49.058  31.509  31.729  1.00 26.94           H
ATOM   2428  N   GLY A 156      49.064  36.101  35.338  1.00 21.79           N
ATOM   2429  CA  GLY A 156      50.470  36.165  35.648  1.00 21.21           C
ATOM   2430  C   GLY A 156      51.358  35.241  34.825  1.00 18.79           C
ATOM   2431  O   GLY A 156      52.563  35.468  34.779  1.00 22.66           O
ATOM   2432  H   GLY A 156      48.511  35.491  35.927  1.00 26.27           H
ATOM   2433  HA2 GLY A 156      50.835  37.188  35.526  1.00 25.58           H
ATOM   2434  HA3 GLY A 156      50.575  35.853  36.682  1.00 25.58           H
ATOM   2435  N   GLY A 157      50.825  34.134  34.309  1.00 21.51           N
ATOM   2436  CA  GLY A 157      51.651  33.137  33.668  1.00 22.82           C
ATOM   2437  C   GLY A 157      52.654  32.501  34.641  1.00 19.35           C
ATOM   2438  O   GLY A 157      52.467  32.432  35.865  1.00 21.22           O
ATOM   2439  H   GLY A 157      49.844  33.932  34.433  1.00 25.93           H
ATOM   2440  HA2 GLY A 157      51.004  32.365  33.259  1.00 27.51           H
ATOM   2441  HA3 GLY A 157      52.199  33.600  32.849  1.00 27.51           H
ATOM   2442  N   CYS A 158      53.784  32.092  34.066  1.00 17.25           N
ATOM   2443  CA  CYS A 158      54.842  31.347  34.750  1.00 19.54           C
ATOM   2444  C   CYS A 158      55.800  32.293  35.554  1.00 19.08           C
ATOM   2445  O   CYS A 158      56.749  31.867  36.176  1.00 20.59           O
ATOM   2446  CB  CYS A 158      55.656  30.571  33.714  1.00 21.16           C
ATOM   2447  SG  CYS A 158      54.588  29.478  32.672  1.00 17.89           S1-
ATOM   2448  H   CYS A 158      53.857  32.215  33.088  1.00 20.82           H
ATOM   2449  HA  CYS A 158      54.421  30.631  35.510  1.00 23.57           H
ATOM   2450  HB2 CYS A 158      56.151  31.263  33.010  1.00 25.51           H
ATOM   2451  HB3 CYS A 158      56.474  30.000  34.206  1.00 25.51           H
ATOM   2452  N   PHE A 159      55.503  33.614  35.527  1.00 20.59           N
ATOM   2453  CA  PHE A 159      56.133  34.650  36.329  1.00 18.55           C
ATOM   2454  C   PHE A 159      55.675  34.617  37.790  1.00 21.46           C
ATOM   2455  O   PHE A 159      56.449  34.987  38.680  1.00 20.69           O
ATOM   2456  CB  PHE A 159      55.809  36.020  35.730  1.00 20.82           C
ATOM   2457  CG  PHE A 159      56.574  37.141  36.392  1.00 22.39           C
ATOM   2458  CD1 PHE A 159      56.037  37.810  37.509  1.00 23.17           C
ATOM   2459  CD2 PHE A 159      57.811  37.551  35.855  1.00 23.20           C
ATOM   2460  CE1 PHE A 159      56.748  38.867  38.106  1.00 28.50           C
ATOM   2461  CE2 PHE A 159      58.521  38.617  36.437  1.00 27.66           C
ATOM   2462  CZ  PHE A 159      57.992  39.256  37.572  1.00 30.24           C
ATOM   2463  H   PHE A 159      54.735  33.907  34.942  1.00 24.83           H
ATOM   2464  HA  PHE A 159      57.213  34.495  36.287  1.00 22.38           H
ATOM   2465  HB2 PHE A 159      56.073  35.997  34.670  1.00 25.11           H
ATOM   2466  HB3 PHE A 159      54.742  36.207  35.813  1.00 25.11           H
ATOM   2467  HD1 PHE A 159      55.076  37.520  37.898  1.00 27.93           H
ATOM   2468  HD2 PHE A 159      58.212  37.050  34.992  1.00 27.96           H
ATOM   2469  HE1 PHE A 159      56.344  39.373  38.969  1.00 34.32           H
ATOM   2470  HE2 PHE A 159      59.472  38.925  36.027  1.00 33.32           H
ATOM   2471  HZ  PHE A 159      58.548  40.047  38.034  1.00 36.41           H
ATOM   2472  N   ILE A 160      54.411  34.251  38.015  1.00 19.23           N
ATOM   2473  CA  ILE A 160      53.828  34.204  39.361  1.00 19.46           C
ATOM   2474  C   ILE A 160      54.088  32.817  39.936  1.00 17.46           C
ATOM   2475  O   ILE A 160      53.651  31.802  39.385  1.00 18.83           O
ATOM   2476  CB  ILE A 160      52.338  34.605  39.371  1.00 21.60           C
ATOM   2477  CG1 ILE A 160      52.096  36.042  38.864  1.00 18.20           C
ATOM   2478  CG2 ILE A 160      51.718  34.397  40.781  1.00 20.63           C
ATOM   2479  CD1 ILE A 160      52.690  37.165  39.701  1.00 29.48           C
ATOM   2480  H   ILE A 160      53.857  33.891  37.251  1.00 23.20           H
ATOM   2481  HA  ILE A 160      54.353  34.931  39.982  1.00 23.48           H
ATOM   2482  HB  ILE A 160      51.830  33.918  38.692  1.00 26.04           H
ATOM   2483 HG12 ILE A 160      52.495  36.126  37.850  1.00 21.97           H
ATOM   2484 HG13 ILE A 160      51.017  36.203  38.809  1.00 21.97           H
ATOM   2485 HG21 ILE A 160      50.691  34.758  40.785  1.00 24.88           H
ATOM   2486 HG22 ILE A 160      51.704  33.340  41.043  1.00 24.88           H
ATOM   2487 HG23 ILE A 160      52.289  34.931  41.540  1.00 24.88           H
ATOM   2488 HD11 ILE A 160      52.421  38.104  39.226  1.00 35.50           H
ATOM   2489 HD12 ILE A 160      52.271  37.147  40.706  1.00 35.50           H
ATOM   2490 HD13 ILE A 160      53.776  37.089  39.744  1.00 35.50           H
ATOM   2491  N   LYS A 161      54.842  32.804  41.045  1.00 22.10           N
ATOM   2492  CA  LYS A 161      55.585  31.650  41.570  1.00 17.22           C
ATOM   2493  C   LYS A 161      55.664  31.807  43.114  1.00 21.98           C
ATOM   2494  O   LYS A 161      56.708  32.136  43.642  1.00 23.71           O
ATOM   2495  CB  LYS A 161      57.016  31.600  41.010  1.00 21.80           C
ATOM   2496  CG  LYS A 161      57.058  31.158  39.538  1.00 21.35           C
ATOM   2497  CD  LYS A 161      56.606  29.705  39.359  1.00 18.19           C
ATOM   2498  CE  LYS A 161      56.477  29.271  37.880  1.00 18.37           C
ATOM   2499  NZ  LYS A 161      57.774  29.341  37.110  1.00 20.25           N1+
ATOM   2500  H   LYS A 161      55.137  33.694  41.365  1.00 26.64           H
ATOM   2501  HA  LYS A 161      55.038  30.703  41.331  1.00 20.78           H
ATOM   2502  HB2 LYS A 161      57.458  32.617  41.094  1.00 26.28           H
ATOM   2503  HB3 LYS A 161      57.667  30.985  41.643  1.00 26.28           H
ATOM   2504  HG2 LYS A 161      56.443  31.838  38.914  1.00 25.75           H
ATOM   2505  HG3 LYS A 161      58.092  31.289  39.165  1.00 25.75           H
ATOM   2506  HD2 LYS A 161      57.288  29.020  39.898  1.00 21.95           H
ATOM   2507  HD3 LYS A 161      55.619  29.560  39.845  1.00 21.95           H
ATOM   2508  HE2 LYS A 161      56.099  28.223  37.855  1.00 22.17           H
ATOM   2509  HE3 LYS A 161      55.734  29.914  37.353  1.00 22.17           H
ATOM   2510  HZ1 LYS A 161      57.920  28.462  36.433  1.00 24.42           H
ATOM   2511  HZ2 LYS A 161      57.824  30.202  36.513  1.00 24.42           H
ATOM   2512  HZ3 LYS A 161      58.598  29.357  37.728  1.00 24.42           H
ATOM   2513  N   PRO A 162      54.526  31.573  43.789  1.00 22.77           N
ATOM   2514  CA  PRO A 162      54.392  31.961  45.199  1.00 18.16           C
ATOM   2515  C   PRO A 162      55.089  31.020  46.167  1.00 29.52           C
ATOM   2516  O   PRO A 162      55.254  31.379  47.336  1.00 25.86           O
ATOM   2517  CB  PRO A 162      52.886  32.004  45.455  1.00 19.76           C
ATOM   2518  CG  PRO A 162      52.306  30.984  44.476  1.00 25.32           C
ATOM   2519  CD  PRO A 162      53.226  31.136  43.263  1.00 19.41           C
ATOM   2520  HA  PRO A 162      54.735  32.989  45.343  1.00 21.91           H
ATOM   2521  HB2 PRO A 162      52.578  31.827  46.486  1.00 23.83           H
ATOM   2522  HB3 PRO A 162      52.538  32.991  45.148  1.00 23.83           H
ATOM   2523  HG2 PRO A 162      52.334  29.982  44.903  1.00 30.50           H
ATOM   2524  HG3 PRO A 162      51.285  31.244  44.198  1.00 30.50           H
ATOM   2525  HD2 PRO A 162      53.285  30.173  42.757  1.00 23.41           H
ATOM   2526  HD3 PRO A 162      52.811  31.916  42.624  1.00 23.41           H
ATOM   2527  N   TYR A 163      55.501  29.836  45.711  1.00 21.93           N
ATOM   2528  CA  TYR A 163      56.098  28.827  46.596  1.00 25.19           C
ATOM   2529  C   TYR A 163      57.491  28.350  46.206  1.00 27.82           C
ATOM   2530  O   TYR A 163      58.031  27.457  46.864  1.00 29.26           O
ATOM   2531  CB  TYR A 163      55.112  27.673  46.754  1.00 23.74           C
ATOM   2532  CG  TYR A 163      53.865  28.014  47.550  1.00 25.22           C
ATOM   2533  CD1 TYR A 163      53.988  28.309  48.920  1.00 28.78           C
ATOM   2534  CD2 TYR A 163      52.589  27.994  46.956  1.00 26.08           C
ATOM   2535  CE1 TYR A 163      52.843  28.569  49.693  1.00 22.62           C
ATOM   2536  CE2 TYR A 163      51.437  28.255  47.728  1.00 26.68           C
ATOM   2537  CZ  TYR A 163      51.565  28.512  49.112  1.00 25.17           C
ATOM   2538  OH  TYR A 163      50.459  28.730  49.875  1.00 25.32           O
ATOM   2539  H   TYR A 163      55.310  29.579  44.753  1.00 26.43           H
ATOM   2540  HA  TYR A 163      56.235  29.253  47.588  1.00 30.35           H
ATOM   2541  HB2 TYR A 163      54.839  27.306  45.763  1.00 28.61           H
ATOM   2542  HB3 TYR A 163      55.613  26.851  47.266  1.00 28.61           H
ATOM   2543  HD1 TYR A 163      54.965  28.319  49.382  1.00 34.66           H
ATOM   2544  HD2 TYR A 163      52.485  27.762  45.904  1.00 31.41           H
ATOM   2545  HE1 TYR A 163      52.945  28.781  50.746  1.00 27.26           H
ATOM   2546  HE2 TYR A 163      50.460  28.225  47.267  1.00 32.14           H
ATOM   2547  HH  TYR A 163      50.663  28.978  50.779  1.00 30.50           H
ATOM   2548  N   GLY A 164      58.080  28.919  45.143  1.00 27.32           N
ATOM   2549  CA  GLY A 164      59.315  28.456  44.522  1.00 25.61           C
ATOM   2550  C   GLY A 164      59.263  28.750  43.026  1.00 24.63           C
ATOM   2551  O   GLY A 164      58.184  28.791  42.433  1.00 20.11           O
ATOM   2552  H   GLY A 164      57.597  29.677  44.685  1.00 32.90           H
ATOM   2553  HA2 GLY A 164      60.154  28.983  44.977  1.00 30.85           H
ATOM   2554  HA3 GLY A 164      59.437  27.385  44.678  1.00 30.85           H
ATOM   2555  N   LEU A 165      60.421  29.012  42.434  1.00 26.02           N
ATOM   2556  CA  LEU A 165      60.496  29.630  41.106  1.00 26.91           C
ATOM   2557  C   LEU A 165      60.237  28.662  39.950  1.00 27.18           C
ATOM   2558  O   LEU A 165      60.086  29.097  38.808  1.00 21.67           O
ATOM   2559  CB  LEU A 165      61.823  30.391  40.986  1.00 27.41           C
ATOM   2560  CG  LEU A 165      61.995  31.509  42.033  1.00 25.94           C
ATOM   2561  CD1 LEU A 165      63.377  32.140  41.836  1.00 31.55           C
ATOM   2562  CD2 LEU A 165      60.910  32.590  41.917  1.00 24.70           C
ATOM   2563  H   LEU A 165      61.278  28.898  42.958  1.00 31.34           H
ATOM   2564  HA  LEU A 165      59.705  30.374  41.041  1.00 32.42           H
ATOM   2565  HB2 LEU A 165      62.632  29.669  41.103  1.00 33.02           H
ATOM   2566  HB3 LEU A 165      61.900  30.819  39.988  1.00 33.02           H
ATOM   2567  HG  LEU A 165      61.950  31.080  43.034  1.00 31.25           H
ATOM   2568 HD11 LEU A 165      63.551  32.901  42.595  1.00 37.99           H
ATOM   2569 HD12 LEU A 165      64.148  31.375  41.933  1.00 37.99           H
ATOM   2570 HD13 LEU A 165      63.447  32.594  40.846  1.00 37.99           H
ATOM   2571 HD21 LEU A 165      61.172  33.441  42.544  1.00 29.77           H
ATOM   2572 HD22 LEU A 165      60.813  32.924  40.887  1.00 29.77           H
ATOM   2573 HD23 LEU A 165      59.955  32.197  42.265  1.00 29.77           H
ATOM   2574  N   GLY A 166      60.199  27.350  40.194  1.00 30.19           N
ATOM   2575  CA  GLY A 166      60.042  26.362  39.145  1.00 29.14           C
ATOM   2576  C   GLY A 166      61.285  26.280  38.231  1.00 33.06           C
ATOM   2577  O   GLY A 166      62.438  26.208  38.616  1.00 27.62           O
ATOM   2578  H   GLY A 166      60.469  27.040  41.105  1.00 36.35           H
ATOM   2579  HA2 GLY A 166      59.921  25.346  39.595  1.00 35.09           H
ATOM   2580  HA3 GLY A 166      59.121  26.545  38.538  1.00 35.09           H
ATOM   2581  N   ASN A 167      60.987  26.205  36.874  1.00 26.56           N
ATOM   2582  CA  ASN A 167      62.056  25.928  35.882  1.00 27.76           C
ATOM   2583  C   ASN A 167      62.863  27.214  35.592  1.00 27.64           C
ATOM   2584  O   ASN A 167      62.386  28.162  35.030  1.00 25.49           O
ATOM   2585  CB  ASN A 167      61.385  25.378  34.623  1.00 25.11           C
ATOM   2586  CG  ASN A 167      62.379  25.382  33.485  1.00 27.52           C
ATOM   2587  OD1 ASN A 167      63.587  25.235  33.643  1.00 26.79           O
ATOM   2588  ND2 ASN A 167      61.830  25.527  32.223  1.00 25.57           N
ATOM   2589  H   ASN A 167      60.071  26.496  36.492  1.00 31.99           H
ATOM   2590  HA  ASN A 167      62.756  25.150  36.299  1.00 33.44           H
ATOM   2591  HB2 ASN A 167      61.021  24.344  34.809  1.00 30.25           H
ATOM   2592  HB3 ASN A 167      60.475  25.983  34.370  1.00 30.25           H
ATOM   2593 HD21 ASN A 167      62.448  25.626  31.428  1.00 30.80           H
ATOM   2594 HD22 ASN A 167      60.874  25.875  32.083  1.00 30.80           H
ATOM   2595  N   LEU A 168      64.128  27.167  36.034  1.00 29.12           N
ATOM   2596  CA  LEU A 168      65.128  28.237  35.927  1.00 27.33           C
ATOM   2597  C   LEU A 168      65.984  28.153  34.646  1.00 30.36           C
ATOM   2598  O   LEU A 168      66.884  28.971  34.467  1.00 34.77           O
ATOM   2599  CB  LEU A 168      66.082  28.187  37.140  1.00 36.53           C
ATOM   2600  CG  LEU A 168      65.432  28.321  38.529  1.00 37.11           C
ATOM   2601  CD1 LEU A 168      66.563  28.315  39.575  1.00 37.23           C
ATOM   2602  CD2 LEU A 168      64.584  29.597  38.614  1.00 33.30           C
ATOM   2603  H   LEU A 168      64.420  26.325  36.510  1.00 35.07           H
ATOM   2604  HA  LEU A 168      64.619  29.200  35.929  1.00 32.91           H
ATOM   2605  HB2 LEU A 168      66.639  27.249  37.108  1.00 43.96           H
ATOM   2606  HB3 LEU A 168      66.803  29.000  37.033  1.00 43.96           H
ATOM   2607  HG  LEU A 168      64.793  27.455  38.694  1.00 44.65           H
ATOM   2608 HD11 LEU A 168      66.139  28.425  40.573  1.00 44.79           H
ATOM   2609 HD12 LEU A 168      67.099  27.367  39.528  1.00 44.79           H
ATOM   2610 HD13 LEU A 168      67.264  29.128  39.394  1.00 44.79           H
ATOM   2611 HD21 LEU A 168      64.423  29.880  39.652  1.00 40.08           H
ATOM   2612 HD22 LEU A 168      65.063  30.418  38.084  1.00 40.08           H
ATOM   2613 HD23 LEU A 168      63.617  29.414  38.146  1.00 40.08           H
ATOM   2614  N   GLY A 169      65.744  27.168  33.788  1.00 29.42           N
ATOM   2615  CA  GLY A 169      66.518  26.913  32.573  1.00 35.39           C
ATOM   2616  C   GLY A 169      66.672  28.153  31.686  1.00 34.26           C
ATOM   2617  O   GLY A 169      67.755  28.383  31.149  1.00 42.56           O
ATOM   2618  H   GLY A 169      64.976  26.539  33.980  1.00 35.43           H
ATOM   2619  HA2 GLY A 169      67.510  26.580  32.875  1.00 42.59           H
ATOM   2620  HA3 GLY A 169      66.040  26.117  31.999  1.00 42.59           H
ATOM   2621  N   ASP A 170      65.610  28.955  31.553  1.00 29.18           N
ATOM   2622  CA  ASP A 170      65.594  30.201  30.798  1.00 29.24           C
ATOM   2623  C   ASP A 170      65.450  31.457  31.683  1.00 31.79           C
ATOM   2624  O   ASP A 170      65.238  32.555  31.170  1.00 27.47           O
ATOM   2625  CB  ASP A 170      64.563  30.122  29.648  1.00 32.29           C
ATOM   2626  CG  ASP A 170      64.938  29.109  28.577  1.00 34.06           C
ATOM   2627  OD1 ASP A 170      65.953  29.369  27.896  1.00 37.69           O
ATOM   2628  OD2 ASP A 170      64.190  28.119  28.410  1.00 31.84           O1-
ATOM   2629  H   ASP A 170      64.754  28.712  32.035  1.00 35.14           H
ATOM   2630  HA  ASP A 170      66.567  30.316  30.322  1.00 35.22           H
ATOM   2631  HB2 ASP A 170      63.589  29.866  30.060  1.00 38.87           H
ATOM   2632  HB3 ASP A 170      64.547  31.100  29.164  1.00 38.87           H
ATOM   2633  N   ALA A 171      65.592  31.344  33.016  1.00 29.91           N
ATOM   2634  CA  ALA A 171      65.333  32.460  33.918  1.00 33.72           C
ATOM   2635  C   ALA A 171      66.492  33.452  34.048  1.00 37.20           C
ATOM   2636  O   ALA A 171      67.659  33.158  33.786  1.00 35.57           O
ATOM   2637  CB  ALA A 171      64.909  31.909  35.279  1.00 28.53           C
ATOM   2638  H   ALA A 171      65.810  30.441  33.417  1.00 36.02           H
ATOM   2639  HA  ALA A 171      64.484  33.024  33.536  1.00 40.58           H
ATOM   2640  HB1 ALA A 171      64.650  32.731  35.946  1.00 34.35           H
ATOM   2641  HB2 ALA A 171      64.035  31.270  35.151  1.00 34.35           H
ATOM   2642  HB3 ALA A 171      65.724  31.333  35.719  1.00 34.35           H
ATOM   2643  N   ASN A 172      66.119  34.659  34.473  1.00 39.23           N
ATOM   2644  CA  ASN A 172      66.997  35.753  34.844  1.00 41.88           C
ATOM   2645  C   ASN A 172      66.742  36.030  36.336  1.00 34.56           C
ATOM   2646  O   ASN A 172      65.969  36.925  36.674  1.00 39.16           O
ATOM   2647  CB  ASN A 172      66.677  36.953  33.937  1.00 35.70           C
ATOM   2648  CG  ASN A 172      67.642  38.125  34.096  1.00 53.14           C
ATOM   2649  OD1 ASN A 172      68.314  38.274  35.116  1.00 51.68           O
ATOM   2650  ND2 ASN A 172      67.644  39.029  33.111  1.00 51.64           N
ATOM   2651  H   ASN A 172      65.129  34.806  34.620  1.00 47.20           H
ATOM   2652  HA  ASN A 172      68.039  35.460  34.701  1.00 50.37           H
ATOM   2653  HB2 ASN A 172      66.667  36.638  32.893  1.00 42.96           H
ATOM   2654  HB3 ASN A 172      65.673  37.303  34.180  1.00 42.96           H
ATOM   2655 HD21 ASN A 172      68.248  39.832  33.174  1.00 62.09           H
ATOM   2656 HD22 ASN A 172      67.074  38.873  32.293  1.00 62.09           H
ATOM   2657  N   ILE A 173      67.392  35.259  37.218  1.00 42.45           N
ATOM   2658  CA  ILE A 173      67.307  35.408  38.682  1.00 43.62           C
ATOM   2659  C   ILE A 173      67.585  36.840  39.147  1.00 43.58           C
ATOM   2660  O   ILE A 173      66.993  37.322  40.106  1.00 39.68           O
ATOM   2661  CB  ILE A 173      68.304  34.445  39.363  1.00 44.83           C
ATOM   2662  CG1 ILE A 173      68.097  32.971  38.985  1.00 52.65           C
ATOM   2663  CG2 ILE A 173      68.204  34.559  40.892  1.00 52.90           C
ATOM   2664  CD1 ILE A 173      66.660  32.473  39.181  1.00 52.83           C
ATOM   2665  H   ILE A 173      67.951  34.494  36.866  1.00 51.06           H
ATOM   2666  HA  ILE A 173      66.294  35.151  38.993  1.00 52.47           H
ATOM   2667  HB  ILE A 173      69.315  34.736  39.073  1.00 53.91           H
ATOM   2668 HG12 ILE A 173      68.367  32.832  37.938  1.00 63.30           H
ATOM   2669 HG13 ILE A 173      68.771  32.346  39.573  1.00 63.30           H
ATOM   2670 HG21 ILE A 173      68.830  33.801  41.364  1.00 63.61           H
ATOM   2671 HG22 ILE A 173      68.560  35.535  41.210  1.00 63.61           H
ATOM   2672 HG23 ILE A 173      67.174  34.444  41.228  1.00 63.61           H
ATOM   2673 HD11 ILE A 173      66.679  31.388  39.210  1.00 63.52           H
ATOM   2674 HD12 ILE A 173      66.228  32.825  40.117  1.00 63.52           H
ATOM   2675 HD13 ILE A 173      66.038  32.802  38.347  1.00 63.52           H
ATOM   2676  N   GLU A 174      68.528  37.501  38.479  1.00 41.84           N
ATOM   2677  CA  GLU A 174      69.115  38.756  38.894  1.00 45.54           C
ATOM   2678  C   GLU A 174      68.078  39.887  38.683  1.00 41.91           C
ATOM   2679  O   GLU A 174      67.980  40.812  39.498  1.00 44.43           O
ATOM   2680  CB  GLU A 174      70.419  38.987  38.089  1.00 56.57           C
ATOM   2681  CG  GLU A 174      71.299  37.765  37.700  1.00 69.46           C
ATOM   2682  CD  GLU A 174      72.349  37.436  38.760  1.00 86.50           C
ATOM   2683  OE1 GLU A 174      73.500  37.897  38.584  1.00107.65           O
ATOM   2684  OE2 GLU A 174      71.985  36.736  39.729  1.00100.24           O1-
ATOM   2685  H   GLU A 174      68.941  37.051  37.677  1.00 50.34           H
ATOM   2686  HA  GLU A 174      69.369  38.699  39.953  1.00 54.77           H
ATOM   2687  HB2 GLU A 174      70.164  39.516  37.170  1.00 68.00           H
ATOM   2688  HB3 GLU A 174      71.041  39.663  38.679  1.00 68.00           H
ATOM   2689  HG2 GLU A 174      70.683  36.882  37.533  1.00 83.47           H
ATOM   2690  HG3 GLU A 174      71.810  38.023  36.771  1.00 83.47           H
ATOM   2691  N   ALA A 175      67.296  39.801  37.591  1.00 37.90           N
ATOM   2692  CA  ALA A 175      66.248  40.750  37.233  1.00 37.54           C
ATOM   2693  C   ALA A 175      64.930  40.492  37.968  1.00 36.26           C
ATOM   2694  O   ALA A 175      64.153  41.433  38.129  1.00 34.35           O
ATOM   2695  CB  ALA A 175      65.992  40.700  35.723  1.00 37.44           C
ATOM   2696  H   ALA A 175      67.426  39.008  36.976  1.00 45.60           H
ATOM   2697  HA  ALA A 175      66.584  41.755  37.488  1.00 45.17           H
ATOM   2698  HB1 ALA A 175      65.216  41.417  35.455  1.00 45.05           H
ATOM   2699  HB2 ALA A 175      66.906  40.942  35.183  1.00 45.05           H
ATOM   2700  HB3 ALA A 175      65.656  39.700  35.447  1.00 45.05           H
ATOM   2701  N   TRP A 176      64.634  39.239  38.343  1.00 34.62           N
ATOM   2702  CA  TRP A 176      63.275  38.882  38.740  1.00 33.12           C
ATOM   2703  C   TRP A 176      62.762  39.708  39.937  1.00 30.22           C
ATOM   2704  O   TRP A 176      61.617  40.149  39.860  1.00 33.19           O
ATOM   2705  CB  TRP A 176      63.177  37.376  38.963  1.00 33.44           C
ATOM   2706  CG  TRP A 176      61.817  36.738  38.910  1.00 26.71           C
ATOM   2707  CD1 TRP A 176      60.584  37.301  38.976  1.00 25.50           C
ATOM   2708  CD2 TRP A 176      61.574  35.334  38.639  1.00 24.59           C
ATOM   2709  NE1 TRP A 176      59.610  36.327  38.891  1.00 25.40           N
ATOM   2710  CE2 TRP A 176      60.171  35.100  38.640  1.00 24.46           C
ATOM   2711  CE3 TRP A 176      62.423  34.239  38.392  1.00 21.78           C
ATOM   2712  CZ2 TRP A 176      59.623  33.845  38.365  1.00 20.53           C
ATOM   2713  CZ3 TRP A 176      61.887  32.973  38.105  1.00 27.45           C
ATOM   2714  CH2 TRP A 176      60.497  32.782  38.102  1.00 21.35           C
ATOM   2715  H   TRP A 176      65.299  38.491  38.192  1.00 41.66           H
ATOM   2716  HA  TRP A 176      62.638  39.106  37.881  1.00 39.86           H
ATOM   2717  HB2 TRP A 176      63.776  36.876  38.201  1.00 40.26           H
ATOM   2718  HB3 TRP A 176      63.636  37.112  39.914  1.00 40.26           H
ATOM   2719  HD1 TRP A 176      60.363  38.344  39.103  1.00 30.73           H
ATOM   2720  HE1 TRP A 176      58.618  36.517  38.917  1.00 30.60           H
ATOM   2721  HE3 TRP A 176      63.493  34.378  38.383  1.00 26.26           H
ATOM   2722  HZ2 TRP A 176      58.558  33.693  38.331  1.00 24.76           H
ATOM   2723  HZ3 TRP A 176      62.553  32.150  37.893  1.00 33.06           H
ATOM   2724  HH2 TRP A 176      60.076  31.812  37.893  1.00 25.74           H
ATOM   2725  N   PRO A 177      63.536  40.014  41.002  1.00 30.70           N
ATOM   2726  CA  PRO A 177      63.021  40.824  42.108  1.00 33.90           C
ATOM   2727  C   PRO A 177      62.509  42.184  41.653  1.00 33.51           C
ATOM   2728  O   PRO A 177      61.404  42.563  42.019  1.00 34.96           O
ATOM   2729  CB  PRO A 177      64.196  40.987  43.078  1.00 35.25           C
ATOM   2730  CG  PRO A 177      64.999  39.718  42.826  1.00 33.21           C
ATOM   2731  CD  PRO A 177      64.862  39.502  41.321  1.00 35.95           C
ATOM   2732  HA  PRO A 177      62.245  40.259  42.627  1.00 40.81           H
ATOM   2733  HB2 PRO A 177      64.799  41.839  42.760  1.00 42.43           H
ATOM   2734  HB3 PRO A 177      63.904  41.103  44.120  1.00 42.43           H
ATOM   2735  HG2 PRO A 177      66.048  39.854  43.082  1.00 39.98           H
ATOM   2736  HG3 PRO A 177      64.571  38.891  43.389  1.00 39.98           H
ATOM   2737  HD2 PRO A 177      65.628  40.073  40.794  1.00 43.26           H
ATOM   2738  HD3 PRO A 177      64.940  38.434  41.121  1.00 43.26           H
ATOM   2739  N   LYS A 178      63.259  42.859  40.766  1.00 37.80           N
ATOM   2740  CA  LYS A 178      62.903  44.162  40.234  1.00 34.61           C
ATOM   2741  C   LYS A 178      61.614  44.078  39.426  1.00 38.94           C
ATOM   2742  O   LYS A 178      60.706  44.876  39.661  1.00 36.45           O
ATOM   2743  CB  LYS A 178      64.084  44.705  39.410  1.00 42.63           C
ATOM   2744  CG  LYS A 178      63.871  46.131  38.862  1.00 50.89           C
ATOM   2745  CD  LYS A 178      64.759  46.402  37.628  1.00 51.42           C
ATOM   2746  CE  LYS A 178      65.364  47.808  37.631  1.00 56.30           C
ATOM   2747  NZ  LYS A 178      64.805  48.634  36.544  1.00 54.53           N1+
ATOM   2748  H   LYS A 178      64.085  42.409  40.396  1.00 45.49           H
ATOM   2749  HA  LYS A 178      62.727  44.842  41.065  1.00 41.66           H
ATOM   2750  HB2 LYS A 178      64.962  44.729  40.057  1.00 51.28           H
ATOM   2751  HB3 LYS A 178      64.294  44.022  38.586  1.00 51.28           H
ATOM   2752  HG2 LYS A 178      62.838  46.232  38.526  1.00 61.19           H
ATOM   2753  HG3 LYS A 178      64.041  46.864  39.650  1.00 61.19           H
ATOM   2754  HD2 LYS A 178      65.566  45.670  37.565  1.00 61.82           H
ATOM   2755  HD3 LYS A 178      64.143  46.294  36.734  1.00 61.82           H
ATOM   2756  HE2 LYS A 178      65.174  48.290  38.591  1.00 67.68           H
ATOM   2757  HE3 LYS A 178      66.444  47.719  37.493  1.00 67.68           H
ATOM   2758  HZ1 LYS A 178      65.222  49.554  36.560  1.00 65.56           H
ATOM   2759  HZ2 LYS A 178      65.001  48.196  35.654  1.00 65.56           H
ATOM   2760  HZ3 LYS A 178      63.803  48.709  36.651  1.00 65.56           H
ATOM   2761  N   SER A 179      61.531  43.117  38.495  1.00 37.40           N
ATOM   2762  CA  SER A 179      60.323  42.871  37.719  1.00 32.41           C
ATOM   2763  C   SER A 179      59.124  42.612  38.642  1.00 29.23           C
ATOM   2764  O   SER A 179      58.033  43.126  38.405  1.00 32.21           O
ATOM   2765  CB  SER A 179      60.549  41.680  36.790  1.00 30.81           C
ATOM   2766  OG  SER A 179      61.589  41.979  35.892  1.00 33.89           O
ATOM   2767  H   SER A 179      62.318  42.501  38.344  1.00 45.00           H
ATOM   2768  HA  SER A 179      60.104  43.750  37.115  1.00 39.01           H
ATOM   2769  HB2 SER A 179      60.824  40.805  37.381  1.00 37.09           H
ATOM   2770  HB3 SER A 179      59.641  41.463  36.226  1.00 37.09           H
ATOM   2771  HG  SER A 179      61.885  41.152  35.491  1.00 40.79           H
ATOM   2772  N   ALA A 180      59.331  41.816  39.696  1.00 30.26           N
ATOM   2773  CA  ALA A 180      58.293  41.423  40.640  1.00 36.78           C
ATOM   2774  C   ALA A 180      57.796  42.625  41.454  1.00 32.30           C
ATOM   2775  O   ALA A 180      56.592  42.755  41.649  1.00 29.42           O
ATOM   2776  CB  ALA A 180      58.794  40.269  41.531  1.00 34.31           C
ATOM   2777  H   ALA A 180      60.249  41.414  39.823  1.00 36.44           H
ATOM   2778  HA  ALA A 180      57.447  41.047  40.063  1.00 44.25           H
ATOM   2779  HB1 ALA A 180      57.987  39.929  42.180  1.00 41.30           H
ATOM   2780  HB2 ALA A 180      59.115  39.433  40.915  1.00 41.30           H
ATOM   2781  HB3 ALA A 180      59.631  40.595  42.145  1.00 41.30           H
ATOM   2782  N   LYS A 181      58.699  43.516  41.883  1.00 34.09           N
ATOM   2783  CA  LYS A 181      58.360  44.780  42.546  1.00 36.47           C
ATOM   2784  C   LYS A 181      57.492  45.651  41.643  1.00 35.16           C
ATOM   2785  O   LYS A 181      56.501  46.215  42.103  1.00 40.60           O
ATOM   2786  CB  LYS A 181      59.628  45.563  42.935  1.00 38.09           C
ATOM   2787  CG  LYS A 181      60.493  44.909  44.026  1.00 45.82           C
ATOM   2788  CD  LYS A 181      62.014  45.123  43.831  1.00 49.73           C
ATOM   2789  CE  LYS A 181      62.782  45.366  45.131  1.00 44.22           C
ATOM   2790  NZ  LYS A 181      64.200  44.982  44.972  1.00 45.56           N1+
ATOM   2791  H   LYS A 181      59.676  43.324  41.706  1.00 41.03           H
ATOM   2792  HA  LYS A 181      57.791  44.559  43.451  1.00 43.88           H
ATOM   2793  HB2 LYS A 181      60.225  45.746  42.043  1.00 45.82           H
ATOM   2794  HB3 LYS A 181      59.310  46.530  43.329  1.00 45.82           H
ATOM   2795  HG2 LYS A 181      60.169  45.234  45.016  1.00 55.11           H
ATOM   2796  HG3 LYS A 181      60.326  43.842  43.970  1.00 55.11           H
ATOM   2797  HD2 LYS A 181      62.443  44.234  43.382  1.00 59.80           H
ATOM   2798  HD3 LYS A 181      62.196  45.959  43.153  1.00 59.80           H
ATOM   2799  HE2 LYS A 181      62.719  46.422  45.399  1.00 53.19           H
ATOM   2800  HE3 LYS A 181      62.333  44.772  45.929  1.00 53.19           H
ATOM   2801  HZ1 LYS A 181      64.721  45.241  45.799  1.00 54.79           H
ATOM   2802  HZ2 LYS A 181      64.267  43.981  44.844  1.00 54.79           H
ATOM   2803  HZ3 LYS A 181      64.594  45.444  44.164  1.00 54.79           H
ATOM   2804  N   LEU A 182      57.872  45.779  40.364  1.00 34.73           N
ATOM   2805  CA  LEU A 182      57.136  46.591  39.399  1.00 36.29           C
ATOM   2806  C   LEU A 182      55.724  46.059  39.211  1.00 41.31           C
ATOM   2807  O   LEU A 182      54.764  46.823  39.309  1.00 38.62           O
ATOM   2808  CB  LEU A 182      57.927  46.699  38.077  1.00 42.27           C
ATOM   2809  CG  LEU A 182      57.139  47.230  36.859  1.00 42.69           C
ATOM   2810  CD1 LEU A 182      56.534  48.624  37.075  1.00 46.79           C
ATOM   2811  CD2 LEU A 182      58.058  47.296  35.637  1.00 42.94           C
ATOM   2812  H   LEU A 182      58.697  45.287  40.050  1.00 41.80           H
ATOM   2813  HA  LEU A 182      57.056  47.596  39.814  1.00 43.67           H
ATOM   2814  HB2 LEU A 182      58.782  47.357  38.248  1.00 50.85           H
ATOM   2815  HB3 LEU A 182      58.322  45.714  37.824  1.00 50.85           H
ATOM   2816  HG  LEU A 182      56.332  46.537  36.620  1.00 51.35           H
ATOM   2817 HD11 LEU A 182      55.938  48.901  36.205  1.00 56.27           H
ATOM   2818 HD12 LEU A 182      55.887  48.637  37.949  1.00 56.27           H
ATOM   2819 HD13 LEU A 182      57.327  49.358  37.218  1.00 56.27           H
ATOM   2820 HD21 LEU A 182      57.480  47.528  34.743  1.00 51.65           H
ATOM   2821 HD22 LEU A 182      58.828  48.057  35.775  1.00 51.65           H
ATOM   2822 HD23 LEU A 182      58.542  46.337  35.494  1.00 51.65           H
ATOM   2823  N   LEU A 183      55.598  44.751  38.960  1.00 37.75           N
ATOM   2824  CA  LEU A 183      54.311  44.111  38.763  1.00 34.87           C
ATOM   2825  C   LEU A 183      53.443  44.283  40.023  1.00 31.69           C
ATOM   2826  O   LEU A 183      52.267  44.616  39.901  1.00 36.97           O
ATOM   2827  CB  LEU A 183      54.543  42.629  38.398  1.00 33.03           C
ATOM   2828  CG  LEU A 183      53.262  41.902  37.962  1.00 30.54           C
ATOM   2829  CD1 LEU A 183      52.798  42.306  36.554  1.00 25.38           C
ATOM   2830  CD2 LEU A 183      53.452  40.378  37.960  1.00 27.25           C
ATOM   2831  H   LEU A 183      56.425  44.172  38.906  1.00 45.43           H
ATOM   2832  HA  LEU A 183      53.815  44.607  37.930  1.00 41.97           H
ATOM   2833  HB2 LEU A 183      55.281  42.556  37.598  1.00 39.76           H
ATOM   2834  HB3 LEU A 183      54.950  42.125  39.278  1.00 39.76           H
ATOM   2835  HG  LEU A 183      52.452  42.134  38.652  1.00 36.77           H
ATOM   2836 HD11 LEU A 183      51.779  41.944  36.428  1.00 30.58           H
ATOM   2837 HD12 LEU A 183      52.808  43.387  36.426  1.00 30.58           H
ATOM   2838 HD13 LEU A 183      53.443  41.862  35.793  1.00 30.58           H
ATOM   2839 HD21 LEU A 183      52.505  39.888  37.734  1.00 32.82           H
ATOM   2840 HD22 LEU A 183      54.191  40.082  37.215  1.00 32.82           H
ATOM   2841 HD23 LEU A 183      53.792  40.046  38.942  1.00 32.82           H
ATOM   2842  N   LYS A 184      54.025  44.089  41.212  1.00 33.23           N
ATOM   2843  CA  LYS A 184      53.347  44.277  42.508  1.00 40.58           C
ATOM   2844  C   LYS A 184      52.800  45.698  42.644  1.00 41.75           C
ATOM   2845  O   LYS A 184      51.654  45.879  43.038  1.00 39.38           O
ATOM   2846  CB  LYS A 184      54.297  43.884  43.653  1.00 34.47           C
ATOM   2847  CG  LYS A 184      53.671  43.847  45.062  1.00 46.87           C
ATOM   2848  CD  LYS A 184      53.943  45.088  45.937  1.00 61.45           C
ATOM   2849  CE  LYS A 184      52.673  45.920  46.159  1.00 65.42           C
ATOM   2850  NZ  LYS A 184      52.955  47.169  46.894  1.00 66.54           N1+
ATOM   2851  H   LYS A 184      54.994  43.799  41.231  1.00 40.00           H
ATOM   2852  HA  LYS A 184      52.494  43.597  42.533  1.00 48.82           H
ATOM   2853  HB2 LYS A 184      54.669  42.879  43.451  1.00 41.49           H
ATOM   2854  HB3 LYS A 184      55.159  44.550  43.646  1.00 41.49           H
ATOM   2855  HG2 LYS A 184      52.600  43.653  44.981  1.00 56.36           H
ATOM   2856  HG3 LYS A 184      54.107  42.996  45.590  1.00 56.36           H
ATOM   2857  HD2 LYS A 184      54.316  44.757  46.908  1.00 73.86           H
ATOM   2858  HD3 LYS A 184      54.708  45.716  45.478  1.00 73.86           H
ATOM   2859  HE2 LYS A 184      52.236  46.168  45.194  1.00 78.63           H
ATOM   2860  HE3 LYS A 184      51.953  45.325  46.722  1.00 78.63           H
ATOM   2861  HZ1 LYS A 184      52.099  47.694  47.008  1.00 79.97           H
ATOM   2862  HZ2 LYS A 184      53.338  46.950  47.803  1.00 79.97           H
ATOM   2863  HZ3 LYS A 184      53.620  47.726  46.375  1.00 79.97           H
ATOM   2864  N   SER A 185      53.601  46.700  42.281  1.00 44.75           N
ATOM   2865  CA  SER A 185      53.222  48.099  42.381  1.00 44.73           C
ATOM   2866  C   SER A 185      52.082  48.441  41.414  1.00 44.52           C
ATOM   2867  O   SER A 185      51.163  49.173  41.783  1.00 45.57           O
ATOM   2868  CB  SER A 185      54.467  48.960  42.149  1.00 45.59           C
ATOM   2869  OG  SER A 185      54.190  50.282  42.558  1.00 71.85           O
ATOM   2870  H   SER A 185      54.524  46.480  41.931  1.00 53.83           H
ATOM   2871  HA  SER A 185      52.886  48.270  43.405  1.00 53.80           H
ATOM   2872  HB2 SER A 185      55.305  48.572  42.729  1.00 54.82           H
ATOM   2873  HB3 SER A 185      54.726  48.950  41.090  1.00 54.82           H
ATOM   2874  HG  SER A 185      54.966  50.826  42.401  1.00 86.35           H
ATOM   2875  N   LYS A 186      52.139  47.908  40.185  1.00 37.02           N
ATOM   2876  CA  LYS A 186      51.199  48.223  39.114  1.00 41.16           C
ATOM   2877  C   LYS A 186      49.846  47.558  39.328  1.00 46.56           C
ATOM   2878  O   LYS A 186      48.823  48.194  39.072  1.00 42.69           O
ATOM   2879  CB  LYS A 186      51.802  47.888  37.729  1.00 37.06           C
ATOM   2880  CG  LYS A 186      50.819  48.219  36.594  1.00 48.49           C
ATOM   2881  CD  LYS A 186      51.433  48.335  35.190  1.00 50.30           C
ATOM   2882  CE  LYS A 186      50.389  49.051  34.320  1.00 58.16           C
ATOM   2883  NZ  LYS A 186      50.670  48.936  32.881  1.00 69.29           N1+
ATOM   2884  H   LYS A 186      52.915  47.297  39.964  1.00 44.54           H
ATOM   2885  HA  LYS A 186      51.021  49.299  39.144  1.00 49.51           H
ATOM   2886  HB2 LYS A 186      52.731  48.442  37.587  1.00 44.59           H
ATOM   2887  HB3 LYS A 186      52.028  46.820  37.694  1.00 44.59           H
ATOM   2888  HG2 LYS A 186      50.034  47.464  36.573  1.00 58.31           H
ATOM   2889  HG3 LYS A 186      50.349  49.176  36.828  1.00 58.31           H
ATOM   2890  HD2 LYS A 186      52.359  48.912  35.223  1.00 60.48           H
ATOM   2891  HD3 LYS A 186      51.635  47.343  34.786  1.00 60.48           H
ATOM   2892  HE2 LYS A 186      49.411  48.615  34.524  1.00 69.91           H
ATOM   2893  HE3 LYS A 186      50.361  50.106  34.601  1.00 69.91           H
ATOM   2894  HZ1 LYS A 186      49.978  49.456  32.357  1.00 83.27           H
ATOM   2895  HZ2 LYS A 186      51.594  49.289  32.677  1.00 83.27           H
ATOM   2896  HZ3 LYS A 186      50.594  47.967  32.602  1.00 83.27           H
ATOM   2897  N   TYR A 187      49.845  46.292  39.769  1.00 39.74           N
ATOM   2898  CA  TYR A 187      48.642  45.474  39.870  1.00 38.11           C
ATOM   2899  C   TYR A 187      48.360  45.057  41.306  1.00 40.93           C
ATOM   2900  O   TYR A 187      47.639  44.089  41.523  1.00 42.57           O
ATOM   2901  CB  TYR A 187      48.724  44.279  38.919  1.00 40.33           C
ATOM   2902  CG  TYR A 187      48.829  44.693  37.470  1.00 36.03           C
ATOM   2903  CD1 TYR A 187      47.711  45.220  36.794  1.00 42.17           C
ATOM   2904  CD2 TYR A 187      50.053  44.556  36.799  1.00 37.61           C
ATOM   2905  CE1 TYR A 187      47.813  45.590  35.439  1.00 44.11           C
ATOM   2906  CE2 TYR A 187      50.154  44.896  35.439  1.00 39.18           C
ATOM   2907  CZ  TYR A 187      49.032  45.410  34.750  1.00 42.26           C
ATOM   2908  OH  TYR A 187      49.140  45.769  33.443  1.00 46.35           O
ATOM   2909  H   TYR A 187      50.729  45.843  39.966  1.00 47.81           H
ATOM   2910  HA  TYR A 187      47.781  46.061  39.552  1.00 45.85           H
ATOM   2911  HB2 TYR A 187      49.584  43.667  39.195  1.00 48.52           H
ATOM   2912  HB3 TYR A 187      47.820  43.678  39.024  1.00 48.52           H
ATOM   2913  HD1 TYR A 187      46.770  45.338  37.312  1.00 50.73           H
ATOM   2914  HD2 TYR A 187      50.912  44.179  37.331  1.00 45.25           H
ATOM   2915  HE1 TYR A 187      46.966  46.013  34.922  1.00 53.06           H
ATOM   2916  HE2 TYR A 187      51.092  44.775  34.930  1.00 47.13           H
ATOM   2917  HH  TYR A 187      49.909  45.382  33.020  1.00 55.75           H
ATOM   2918  N   GLY A 188      48.833  45.853  42.273  1.00 48.51           N
ATOM   2919  CA  GLY A 188      48.618  45.628  43.699  1.00 48.33           C
ATOM   2920  C   GLY A 188      47.141  45.483  44.067  1.00 50.27           C
ATOM   2921  O   GLY A 188      46.839  44.866  45.084  1.00 63.67           O
ATOM   2922  H   GLY A 188      49.405  46.642  42.005  1.00 58.33           H
ATOM   2923  HA2 GLY A 188      49.138  44.711  43.979  1.00 58.12           H
ATOM   2924  HA3 GLY A 188      49.045  46.464  44.255  1.00 58.12           H
ATOM   2925  N   LYS A 189      46.234  46.053  43.261  1.00 45.05           N
ATOM   2926  CA  LYS A 189      44.785  46.076  43.479  1.00 52.43           C
ATOM   2927  C   LYS A 189      43.995  45.058  42.617  1.00 55.20           C
ATOM   2928  O   LYS A 189      42.770  45.175  42.508  1.00 54.12           O
ATOM   2929  CB  LYS A 189      44.267  47.513  43.258  1.00 69.01           C
ATOM   2930  CG  LYS A 189      45.022  48.606  44.050  1.00 69.08           C
ATOM   2931  CD  LYS A 189      44.482  50.025  43.796  1.00 76.46           C
ATOM   2932  CE  LYS A 189      42.976  50.161  44.068  1.00 82.95           C
ATOM   2933  NZ  LYS A 189      42.215  50.445  42.836  1.00 80.20           N1+
ATOM   2934  H   LYS A 189      46.578  46.544  42.446  1.00 54.18           H
ATOM   2935  HA  LYS A 189      44.594  45.814  44.520  1.00 63.04           H
ATOM   2936  HB2 LYS A 189      44.333  47.750  42.195  1.00 82.93           H
ATOM   2937  HB3 LYS A 189      43.215  47.530  43.544  1.00 82.93           H
ATOM   2938  HG2 LYS A 189      44.965  48.387  45.117  1.00 83.02           H
ATOM   2939  HG3 LYS A 189      46.075  48.604  43.767  1.00 83.02           H
ATOM   2940  HD2 LYS A 189      45.010  50.719  44.450  1.00 91.87           H
ATOM   2941  HD3 LYS A 189      44.706  50.306  42.764  1.00 91.87           H
ATOM   2942  HE2 LYS A 189      42.596  49.248  44.530  1.00 99.66           H
ATOM   2943  HE3 LYS A 189      42.827  50.980  44.774  1.00 99.66           H
ATOM   2944  HZ1 LYS A 189      41.225  50.404  43.035  1.00 96.36           H
ATOM   2945  HZ2 LYS A 189      42.449  51.369  42.500  1.00 96.36           H
ATOM   2946  HZ3 LYS A 189      42.446  49.762  42.128  1.00 96.36           H
ATOM   2947  N   ALA A 190      44.663  44.075  41.995  1.00 37.94           N
ATOM   2948  CA  ALA A 190      44.003  42.930  41.385  1.00 37.23           C
ATOM   2949  C   ALA A 190      43.147  42.236  42.442  1.00 36.98           C
ATOM   2950  O   ALA A 190      43.589  42.048  43.572  1.00 37.02           O
ATOM   2951  CB  ALA A 190      45.060  41.954  40.843  1.00 35.65           C
ATOM   2952  H   ALA A 190      45.667  44.027  42.092  1.00 45.65           H
ATOM   2953  HA  ALA A 190      43.375  43.255  40.557  1.00 44.80           H
ATOM   2954  HB1 ALA A 190      44.569  41.140  40.310  1.00 42.90           H
ATOM   2955  HB2 ALA A 190      45.738  42.468  40.162  1.00 42.90           H
ATOM   2956  HB3 ALA A 190      45.639  41.540  41.669  1.00 42.90           H
ATOM   2957  N   LYS A 191      41.934  41.846  42.054  1.00 32.21           N
ATOM   2958  CA  LYS A 191      41.044  41.040  42.880  1.00 36.04           C
ATOM   2959  C   LYS A 191      41.518  39.583  42.839  1.00 34.75           C
ATOM   2960  O   LYS A 191      41.620  38.947  43.883  1.00 27.16           O
ATOM   2961  CB  LYS A 191      39.594  41.236  42.419  1.00 41.50           C
ATOM   2962  CG  LYS A 191      38.542  40.538  43.308  1.00 57.15           C
ATOM   2963  CD  LYS A 191      37.264  40.158  42.523  1.00 69.53           C
ATOM   2964  CE  LYS A 191      36.504  38.975  43.150  1.00 79.02           C
ATOM   2965  NZ  LYS A 191      35.543  38.365  42.202  1.00 83.88           N1+
ATOM   2966  H   LYS A 191      41.666  41.996  41.090  1.00 38.77           H
ATOM   2967  HA  LYS A 191      41.121  41.389  43.912  1.00 43.37           H
ATOM   2968  HB2 LYS A 191      39.377  42.306  42.442  1.00 49.93           H
ATOM   2969  HB3 LYS A 191      39.501  40.899  41.385  1.00 49.93           H
ATOM   2970  HG2 LYS A 191      38.968  39.626  43.722  1.00 68.70           H
ATOM   2971  HG3 LYS A 191      38.294  41.191  44.147  1.00 68.70           H
ATOM   2972  HD2 LYS A 191      36.600  41.022  42.510  1.00 83.56           H
ATOM   2973  HD3 LYS A 191      37.517  39.910  41.492  1.00 83.56           H
ATOM   2974  HE2 LYS A 191      37.219  38.215  43.468  1.00 94.95           H
ATOM   2975  HE3 LYS A 191      35.965  39.323  44.033  1.00 94.95           H
ATOM   2976  HZ1 LYS A 191      35.069  37.587  42.642  1.00100.78           H
ATOM   2977  HZ2 LYS A 191      34.860  39.046  41.904  1.00100.78           H
ATOM   2978  HZ3 LYS A 191      36.034  38.020  41.387  1.00100.78           H
ATOM   2979  N   LEU A 192      41.840  39.095  41.639  1.00 27.40           N
ATOM   2980  CA  LEU A 192      42.353  37.751  41.381  1.00 29.15           C
ATOM   2981  C   LEU A 192      43.678  37.823  40.607  1.00 26.69           C
ATOM   2982  O   LEU A 192      43.837  38.626  39.676  1.00 26.67           O
ATOM   2983  CB  LEU A 192      41.347  36.960  40.544  1.00 25.94           C
ATOM   2984  CG  LEU A 192      40.163  36.292  41.255  1.00 35.46           C
ATOM   2985  CD1 LEU A 192      39.252  37.267  41.996  1.00 41.85           C
ATOM   2986  CD2 LEU A 192      39.315  35.606  40.181  1.00 42.15           C
ATOM   2987  H   LEU A 192      41.754  39.705  40.839  1.00 33.00           H
ATOM   2988  HA  LEU A 192      42.508  37.224  42.322  1.00 35.11           H
ATOM   2989  HB2 LEU A 192      40.953  37.634  39.791  1.00 31.26           H
ATOM   2990  HB3 LEU A 192      41.893  36.179  40.012  1.00 31.26           H
ATOM   2991  HG  LEU A 192      40.540  35.555  41.965  1.00 42.67           H
ATOM   2992 HD11 LEU A 192      38.320  36.766  42.258  1.00 50.34           H
ATOM   2993 HD12 LEU A 192      39.728  37.580  42.919  1.00 50.34           H
ATOM   2994 HD13 LEU A 192      39.041  38.127  41.360  1.00 50.34           H
ATOM   2995 HD21 LEU A 192      38.564  34.967  40.647  1.00 50.70           H
ATOM   2996 HD22 LEU A 192      38.825  36.348  39.550  1.00 50.70           H
ATOM   2997 HD23 LEU A 192      39.963  34.992  39.565  1.00 50.70           H
ATOM   2998  N   VAL A 193      44.603  36.929  40.976  1.00 23.27           N
ATOM   2999  CA  VAL A 193      45.879  36.670  40.324  1.00 21.31           C
ATOM   3000  C   VAL A 193      45.912  35.189  39.914  1.00 24.97           C
ATOM   3001  O   VAL A 193      45.781  34.304  40.757  1.00 22.24           O
ATOM   3002  CB  VAL A 193      47.036  37.073  41.234  1.00 28.13           C
ATOM   3003  CG1 VAL A 193      48.398  36.770  40.606  1.00 28.52           C
ATOM   3004  CG2 VAL A 193      46.942  38.576  41.521  1.00 22.35           C
ATOM   3005  H   VAL A 193      44.381  36.324  41.753  1.00 28.05           H
ATOM   3006  HA  VAL A 193      45.943  37.276  39.420  1.00 25.69           H
ATOM   3007  HB  VAL A 193      46.956  36.529  42.176  1.00 33.87           H
ATOM   3008 HG11 VAL A 193      49.195  37.061  41.290  1.00 34.35           H
ATOM   3009 HG12 VAL A 193      48.492  35.702  40.407  1.00 34.35           H
ATOM   3010 HG13 VAL A 193      48.509  37.315  39.669  1.00 34.35           H
ATOM   3011 HG21 VAL A 193      47.756  38.853  42.188  1.00 26.94           H
ATOM   3012 HG22 VAL A 193      47.022  39.143  40.596  1.00 26.94           H
ATOM   3013 HG23 VAL A 193      46.003  38.812  42.018  1.00 26.94           H
ATOM   3014  N   VAL A 194      46.060  34.936  38.603  1.00 20.63           N
ATOM   3015  CA  VAL A 194      46.032  33.617  37.971  1.00 22.82           C
ATOM   3016  C   VAL A 194      47.479  33.269  37.602  1.00 23.74           C
ATOM   3017  O   VAL A 194      48.036  33.839  36.648  1.00 21.65           O
ATOM   3018  CB  VAL A 194      45.096  33.579  36.741  1.00 20.60           C
ATOM   3019  CG1 VAL A 194      44.986  32.148  36.166  1.00 19.45           C
ATOM   3020  CG2 VAL A 194      43.704  34.140  37.057  1.00 22.73           C
ATOM   3021  H   VAL A 194      46.161  35.722  37.983  1.00 24.88           H
ATOM   3022  HA  VAL A 194      45.633  32.891  38.679  1.00 27.51           H
ATOM   3023  HB  VAL A 194      45.519  34.213  35.969  1.00 24.84           H
ATOM   3024 HG11 VAL A 194      44.361  32.155  35.274  1.00 23.46           H
ATOM   3025 HG12 VAL A 194      45.971  31.763  35.895  1.00 23.46           H
ATOM   3026 HG13 VAL A 194      44.530  31.481  36.896  1.00 23.46           H
ATOM   3027 HG21 VAL A 194      43.089  34.103  36.158  1.00 27.40           H
ATOM   3028 HG22 VAL A 194      43.203  33.574  37.835  1.00 27.40           H
ATOM   3029 HG23 VAL A 194      43.771  35.185  37.365  1.00 27.40           H
ATOM   3030  N   PRO A 195      48.098  32.319  38.318  1.00 19.32           N
ATOM   3031  CA  PRO A 195      49.415  31.788  37.948  1.00 20.48           C
ATOM   3032  C   PRO A 195      49.259  30.593  36.982  1.00 14.66           C
ATOM   3033  O   PRO A 195      48.207  29.939  36.936  1.00 20.46           O
ATOM   3034  CB  PRO A 195      49.968  31.281  39.314  1.00 17.28           C
ATOM   3035  CG  PRO A 195      48.975  31.725  40.383  1.00 18.96           C
ATOM   3036  CD  PRO A 195      47.671  31.773  39.604  1.00 19.84           C
ATOM   3037  HA  PRO A 195      50.105  32.567  37.619  1.00 24.70           H
ATOM   3038  HB2 PRO A 195      49.942  30.191  39.289  1.00 20.86           H
ATOM   3039  HB3 PRO A 195      50.987  31.595  39.528  1.00 20.86           H
ATOM   3040  HG2 PRO A 195      48.900  31.002  41.193  1.00 22.87           H
ATOM   3041  HG3 PRO A 195      49.242  32.709  40.766  1.00 22.87           H
ATOM   3042  HD2 PRO A 195      47.234  30.786  39.469  1.00 23.93           H
ATOM   3043  HD3 PRO A 195      46.997  32.410  40.160  1.00 23.93           H
ATOM   3044  N   SER A 196      50.305  30.294  36.219  1.00 17.47           N
ATOM   3045  CA  SER A 196      50.357  29.109  35.377  1.00 16.70           C
ATOM   3046  C   SER A 196      50.181  27.819  36.151  1.00 18.58           C
ATOM   3047  O   SER A 196      49.437  26.944  35.722  1.00 17.53           O
ATOM   3048  CB  SER A 196      51.662  29.122  34.587  1.00 18.37           C
ATOM   3049  OG  SER A 196      51.484  30.036  33.528  1.00 17.66           O
ATOM   3050  H   SER A 196      51.127  30.883  36.241  1.00 21.08           H
ATOM   3051  HA  SER A 196      49.521  29.152  34.672  1.00 20.16           H
ATOM   3052  HB2 SER A 196      52.478  29.441  35.228  1.00 22.17           H
ATOM   3053  HB3 SER A 196      51.865  28.134  34.182  1.00 22.17           H
ATOM   3054  HG  SER A 196      52.328  30.081  33.063  1.00 21.32           H
ATOM   3055  N   HIS A 197      50.876  27.644  37.284  1.00 18.54           N
ATOM   3056  CA  HIS A 197      51.125  26.294  37.830  1.00 16.02           C
ATOM   3057  C   HIS A 197      50.748  26.195  39.331  1.00 21.42           C
ATOM   3058  O   HIS A 197      51.012  25.220  40.000  1.00 21.03           O
ATOM   3059  CB  HIS A 197      52.602  25.883  37.658  1.00 18.90           C
ATOM   3060  CG  HIS A 197      53.076  25.979  36.249  1.00 17.70           C
ATOM   3061  ND1 HIS A 197      52.544  25.153  35.249  1.00 15.85           N
ATOM   3062  CD2 HIS A 197      54.027  26.776  35.627  1.00 20.88           C
ATOM   3063  CE1 HIS A 197      53.186  25.443  34.046  1.00 17.35           C
ATOM   3064  NE2 HIS A 197      54.106  26.414  34.265  1.00 21.35           N
ATOM   3065  H   HIS A 197      51.506  28.370  37.535  1.00 22.37           H
ATOM   3066  HA  HIS A 197      50.467  25.523  37.346  1.00 19.34           H
ATOM   3067  HB2 HIS A 197      52.737  24.839  38.026  1.00 22.80           H
ATOM   3068  HB3 HIS A 197      53.254  26.511  38.299  1.00 22.80           H
ATOM   3069  HD1 HIS A 197      51.817  24.471  35.387  1.00 19.14           H
ATOM   3070  HD2 HIS A 197      54.672  27.554  36.015  1.00 25.18           H
ATOM   3071  HE1 HIS A 197      52.947  24.992  33.082  1.00 20.94           H
ATOM   3072  N   SER A 198      50.104  27.269  39.798  1.00 18.34           N
ATOM   3073  CA  SER A 198      49.362  27.362  41.068  1.00 18.02           C
ATOM   3074  C   SER A 198      47.928  27.803  40.795  1.00 22.96           C
ATOM   3075  O   SER A 198      47.643  28.417  39.764  1.00 18.35           O
ATOM   3076  CB  SER A 198      50.056  28.300  42.088  1.00 17.08           C
ATOM   3077  OG  SER A 198      51.342  27.890  42.481  1.00 18.77           O
ATOM   3078  H   SER A 198      49.973  28.038  39.161  1.00 22.12           H
ATOM   3079  HA  SER A 198      49.312  26.376  41.530  1.00 21.75           H
ATOM   3080  HB2 SER A 198      50.141  29.303  41.681  1.00 20.62           H
ATOM   3081  HB3 SER A 198      49.441  28.357  42.983  1.00 20.62           H
ATOM   3082  HG  SER A 198      51.964  28.092  41.779  1.00 22.65           H
ATOM   3083  N   GLU A 199      47.021  27.517  41.734  1.00 20.60           N
ATOM   3084  CA  GLU A 199      45.648  27.971  41.635  1.00 16.38           C
ATOM   3085  C   GLU A 199      45.578  29.514  41.807  1.00 14.47           C
ATOM   3086  O   GLU A 199      46.536  30.162  42.139  1.00 16.74           O
ATOM   3087  CB  GLU A 199      44.711  27.257  42.628  1.00 19.15           C
ATOM   3088  CG  GLU A 199      44.647  25.738  42.444  1.00 17.43           C
ATOM   3089  CD  GLU A 199      44.249  25.338  41.027  1.00 19.58           C
ATOM   3090  OE1 GLU A 199      43.185  25.720  40.474  1.00 18.14           O
ATOM   3091  OE2 GLU A 199      45.036  24.559  40.412  1.00 21.06           O1-
ATOM   3092  H   GLU A 199      47.329  27.095  42.577  1.00 24.84           H
ATOM   3093  HA  GLU A 199      45.236  27.760  40.599  1.00 19.77           H
ATOM   3094  HB2 GLU A 199      45.037  27.464  43.671  1.00 23.10           H
ATOM   3095  HB3 GLU A 199      43.689  27.666  42.557  1.00 23.10           H
ATOM   3096  HG2 GLU A 199      45.626  25.277  42.706  1.00 21.04           H
ATOM   3097  HG3 GLU A 199      43.887  25.307  43.129  1.00 21.04           H
ATOM   3098  N   VAL A 200      44.385  30.041  41.510  1.00 19.41           N
ATOM   3099  CA  VAL A 200      44.044  31.461  41.579  1.00 16.75           C
ATOM   3100  C   VAL A 200      44.084  31.888  43.059  1.00 18.89           C
ATOM   3101  O   VAL A 200      43.519  31.216  43.922  1.00 18.93           O
ATOM   3102  CB  VAL A 200      42.671  31.754  40.943  1.00 20.79           C
ATOM   3103  CG1 VAL A 200      42.346  33.247  41.041  1.00 24.15           C
ATOM   3104  CG2 VAL A 200      42.667  31.347  39.450  1.00 22.57           C
ATOM   3105  H   VAL A 200      43.635  29.409  41.266  1.00 23.42           H
ATOM   3106  HA  VAL A 200      44.798  32.021  41.032  1.00 20.23           H
ATOM   3107  HB  VAL A 200      41.895  31.188  41.465  1.00 25.07           H
ATOM   3108 HG11 VAL A 200      41.379  33.436  40.579  1.00 29.10           H
ATOM   3109 HG12 VAL A 200      42.293  33.575  42.079  1.00 29.10           H
ATOM   3110 HG13 VAL A 200      43.105  33.828  40.518  1.00 29.10           H
ATOM   3111 HG21 VAL A 200      41.739  31.651  38.970  1.00 27.21           H
ATOM   3112 HG22 VAL A 200      43.518  31.805  38.958  1.00 27.21           H
ATOM   3113 HG23 VAL A 200      42.774  30.271  39.346  1.00 27.21           H
ATOM   3114  N   GLY A 201      44.779  32.995  43.304  1.00 20.94           N
ATOM   3115  CA  GLY A 201      44.807  33.679  44.593  1.00 21.14           C
ATOM   3116  C   GLY A 201      44.489  35.145  44.430  1.00 25.29           C
ATOM   3117  O   GLY A 201      43.921  35.538  43.418  1.00 23.89           O
ATOM   3118  H   GLY A 201      45.240  33.446  42.526  1.00 25.24           H
ATOM   3119  HA2 GLY A 201      44.067  33.249  45.265  1.00 25.49           H
ATOM   3120  HA3 GLY A 201      45.796  33.584  45.033  1.00 25.49           H
ATOM   3121  N   ASP A 202      44.872  35.951  45.425  1.00 23.66           N
ATOM   3122  CA  ASP A 202      44.727  37.400  45.341  1.00 27.29           C
ATOM   3123  C   ASP A 202      46.099  38.065  45.200  1.00 24.77           C
ATOM   3124  O   ASP A 202      47.084  37.416  44.836  1.00 24.12           O
ATOM   3125  CB  ASP A 202      43.857  37.913  46.501  1.00 24.97           C
ATOM   3126  CG  ASP A 202      44.452  37.780  47.902  1.00 27.12           C
ATOM   3127  OD1 ASP A 202      45.679  37.601  48.013  1.00 23.35           O
ATOM   3128  OD2 ASP A 202      43.662  37.927  48.857  1.00 27.68           O1-
ATOM   3129  H   ASP A 202      45.375  35.577  46.213  1.00 28.52           H
ATOM   3130  HA  ASP A 202      44.189  37.662  44.430  1.00 32.87           H
ATOM   3131  HB2 ASP A 202      43.635  38.967  46.330  1.00 30.09           H
ATOM   3132  HB3 ASP A 202      42.882  37.429  46.481  1.00 30.09           H
ATOM   3133  N   ALA A 203      46.206  39.373  45.486  1.00 29.01           N
ATOM   3134  CA  ALA A 203      47.449  40.104  45.283  1.00 24.66           C
ATOM   3135  C   ALA A 203      48.559  39.659  46.236  1.00 28.52           C
ATOM   3136  O   ALA A 203      49.717  39.991  46.003  1.00 26.22           O
ATOM   3137  CB  ALA A 203      47.153  41.605  45.399  1.00 39.43           C
ATOM   3138  H   ALA A 203      45.405  39.868  45.848  1.00 34.94           H
ATOM   3139  HA  ALA A 203      47.802  39.916  44.268  1.00 29.71           H
ATOM   3140  HB1 ALA A 203      48.056  42.179  45.204  1.00 47.43           H
ATOM   3141  HB2 ALA A 203      46.394  41.894  44.673  1.00 47.43           H
ATOM   3142  HB3 ALA A 203      46.790  41.838  46.400  1.00 47.43           H
ATOM   3143  N   SER A 204      48.234  38.893  47.290  1.00 27.27           N
ATOM   3144  CA  SER A 204      49.228  38.199  48.109  1.00 25.87           C
ATOM   3145  C   SER A 204      50.200  37.379  47.243  1.00 23.39           C
ATOM   3146  O   SER A 204      51.361  37.238  47.631  1.00 26.06           O
ATOM   3147  CB  SER A 204      48.557  37.258  49.121  1.00 30.87           C
ATOM   3148  OG  SER A 204      47.643  37.920  49.973  1.00 26.26           O
ATOM   3149  H   SER A 204      47.264  38.629  47.413  1.00 32.85           H
ATOM   3150  HA  SER A 204      49.809  38.944  48.653  1.00 31.17           H
ATOM   3151  HB2 SER A 204      48.038  36.460  48.593  1.00 37.17           H
ATOM   3152  HB3 SER A 204      49.340  36.816  49.738  1.00 37.17           H
ATOM   3153  HG  SER A 204      46.778  37.911  49.545  1.00 31.63           H
ATOM   3154  N   LEU A 205      49.753  36.818  46.096  1.00 25.27           N
ATOM   3155  CA  LEU A 205      50.643  35.991  45.275  1.00 23.23           C
ATOM   3156  C   LEU A 205      51.736  36.861  44.645  1.00 27.88           C
ATOM   3157  O   LEU A 205      52.834  36.371  44.410  1.00 26.85           O
ATOM   3158  CB  LEU A 205      49.890  35.186  44.204  1.00 20.74           C
ATOM   3159  CG  LEU A 205      48.720  34.309  44.671  1.00 23.16           C
ATOM   3160  CD1 LEU A 205      48.292  33.460  43.468  1.00 21.87           C
ATOM   3161  CD2 LEU A 205      49.077  33.430  45.888  1.00 24.06           C
ATOM   3162  H   LEU A 205      48.793  36.947  45.800  1.00 30.45           H
ATOM   3163  HA  LEU A 205      51.132  35.275  45.939  1.00 27.99           H
ATOM   3164  HB2 LEU A 205      49.510  35.877  43.448  1.00 25.01           H
ATOM   3165  HB3 LEU A 205      50.632  34.540  43.735  1.00 25.01           H
ATOM   3166  HG  LEU A 205      47.876  34.937  44.944  1.00 27.91           H
ATOM   3167 HD11 LEU A 205      47.442  32.831  43.723  1.00 26.37           H
ATOM   3168 HD12 LEU A 205      48.018  34.104  42.632  1.00 26.37           H
ATOM   3169 HD13 LEU A 205      49.113  32.806  43.168  1.00 26.37           H
ATOM   3170 HD21 LEU A 205      48.211  32.824  46.165  1.00 29.00           H
ATOM   3171 HD22 LEU A 205      49.910  32.767  45.657  1.00 29.00           H
ATOM   3172 HD23 LEU A 205      49.339  34.055  46.740  1.00 29.00           H
ATOM   3173  N   LEU A 206      51.452  38.143  44.378  1.00 26.13           N
ATOM   3174  CA  LEU A 206      52.456  39.100  43.900  1.00 30.53           C
ATOM   3175  C   LEU A 206      53.551  39.282  44.954  1.00 26.29           C
ATOM   3176  O   LEU A 206      54.736  39.273  44.626  1.00 25.64           O
ATOM   3177  CB  LEU A 206      51.805  40.446  43.507  1.00 28.27           C
ATOM   3178  CG  LEU A 206      50.729  40.374  42.411  1.00 32.01           C
ATOM   3179  CD1 LEU A 206      49.816  41.610  42.364  1.00 35.51           C
ATOM   3180  CD2 LEU A 206      51.421  40.225  41.056  1.00 33.24           C
ATOM   3181  H   LEU A 206      50.516  38.480  44.558  1.00 31.48           H
ATOM   3182  HA  LEU A 206      52.922  38.676  43.010  1.00 36.76           H
ATOM   3183  HB2 LEU A 206      51.361  40.877  44.401  1.00 34.05           H
ATOM   3184  HB3 LEU A 206      52.585  41.139  43.192  1.00 34.05           H
ATOM   3185  HG  LEU A 206      50.097  39.499  42.561  1.00 38.54           H
ATOM   3186 HD11 LEU A 206      49.080  41.491  41.569  1.00 42.74           H
ATOM   3187 HD12 LEU A 206      49.288  41.717  43.307  1.00 42.74           H
ATOM   3188 HD13 LEU A 206      50.404  42.508  42.178  1.00 42.74           H
ATOM   3189 HD21 LEU A 206      50.692  40.005  40.278  1.00 40.01           H
ATOM   3190 HD22 LEU A 206      51.956  41.144  40.811  1.00 40.01           H
ATOM   3191 HD23 LEU A 206      52.148  39.419  41.104  1.00 40.01           H
ATOM   3192  N   LYS A 207      53.170  39.440  46.237  1.00 28.98           N
ATOM   3193  CA  LYS A 207      54.097  39.593  47.350  1.00 24.82           C
ATOM   3194  C   LYS A 207      54.935  38.337  47.565  1.00 28.42           C
ATOM   3195  O   LYS A 207      56.151  38.445  47.746  1.00 26.15           O
ATOM   3196  CB  LYS A 207      53.317  40.091  48.597  1.00 30.09           C
ATOM   3197  CG  LYS A 207      53.962  39.824  49.964  1.00 42.01           C
ATOM   3198  CD  LYS A 207      52.911  39.742  51.101  1.00 58.63           C
ATOM   3199  CE  LYS A 207      53.018  38.413  51.871  1.00 62.55           C
ATOM   3200  NZ  LYS A 207      52.057  38.338  52.993  1.00 52.45           N1+
ATOM   3201  H   LYS A 207      52.181  39.438  46.446  1.00 34.90           H
ATOM   3202  HA  LYS A 207      54.813  40.371  47.086  1.00 29.91           H
ATOM   3203  HB2 LYS A 207      53.140  41.160  48.486  1.00 36.23           H
ATOM   3204  HB3 LYS A 207      52.346  39.599  48.594  1.00 36.23           H
ATOM   3205  HG2 LYS A 207      54.491  38.874  49.950  1.00 50.54           H
ATOM   3206  HG3 LYS A 207      54.695  40.604  50.176  1.00 50.54           H
ATOM   3207  HD2 LYS A 207      53.076  40.568  51.795  1.00 70.48           H
ATOM   3208  HD3 LYS A 207      51.896  39.837  50.710  1.00 70.48           H
ATOM   3209  HE2 LYS A 207      52.823  37.590  51.180  1.00 75.18           H
ATOM   3210  HE3 LYS A 207      54.034  38.303  52.257  1.00 75.18           H
ATOM   3211  HZ1 LYS A 207      52.183  37.460  53.476  1.00 63.06           H
ATOM   3212  HZ2 LYS A 207      52.226  39.097  53.638  1.00 63.06           H
ATOM   3213  HZ3 LYS A 207      51.111  38.397  52.640  1.00 63.06           H
ATOM   3214  N   LEU A 208      54.309  37.150  47.533  1.00 24.20           N
ATOM   3215  CA  LEU A 208      55.054  35.897  47.666  1.00 29.05           C
ATOM   3216  C   LEU A 208      56.028  35.673  46.500  1.00 26.91           C
ATOM   3217  O   LEU A 208      57.107  35.142  46.726  1.00 23.61           O
ATOM   3218  CB  LEU A 208      54.097  34.711  47.838  1.00 22.49           C
ATOM   3219  CG  LEU A 208      53.405  34.572  49.219  1.00 26.83           C
ATOM   3220  CD1 LEU A 208      52.265  33.528  49.152  1.00 24.66           C
ATOM   3221  CD2 LEU A 208      54.410  34.128  50.295  1.00 35.34           C
ATOM   3222  H   LEU A 208      53.304  37.115  47.437  1.00 29.16           H
ATOM   3223  HA  LEU A 208      55.669  35.970  48.564  1.00 34.99           H
ATOM   3224  HB2 LEU A 208      53.325  34.796  47.071  1.00 27.11           H
ATOM   3225  HB3 LEU A 208      54.651  33.797  47.651  1.00 27.11           H
ATOM   3226  HG  LEU A 208      52.977  35.531  49.519  1.00 32.32           H
ATOM   3227 HD11 LEU A 208      51.807  33.414  50.135  1.00 29.71           H
ATOM   3228 HD12 LEU A 208      51.498  33.857  48.450  1.00 29.71           H
ATOM   3229 HD13 LEU A 208      52.662  32.561  48.841  1.00 29.71           H
ATOM   3230 HD21 LEU A 208      53.913  34.072  51.265  1.00 42.53           H
ATOM   3231 HD22 LEU A 208      54.812  33.145  50.045  1.00 42.53           H
ATOM   3232 HD23 LEU A 208      55.231  34.839  50.376  1.00 42.53           H
ATOM   3233  N   THR A 209      55.662  36.048  45.272  1.00 25.97           N
ATOM   3234  CA  THR A 209      56.566  35.906  44.123  1.00 26.16           C
ATOM   3235  C   THR A 209      57.823  36.744  44.342  1.00 24.42           C
ATOM   3236  O   THR A 209      58.933  36.245  44.168  1.00 24.24           O
ATOM   3237  CB  THR A 209      55.847  36.275  42.819  1.00 24.20           C
ATOM   3238  OG1 THR A 209      54.837  35.326  42.530  1.00 22.25           O
ATOM   3239  CG2 THR A 209      56.785  36.315  41.606  1.00 24.00           C
ATOM   3240  H   THR A 209      54.765  36.490  45.128  1.00 31.28           H
ATOM   3241  HA  THR A 209      56.852  34.853  44.069  1.00 31.51           H
ATOM   3242  HB  THR A 209      55.370  37.251  42.919  1.00 29.16           H
ATOM   3243  HG1 THR A 209      54.159  35.363  43.212  1.00 26.83           H
ATOM   3244 HG21 THR A 209      56.216  36.561  40.713  1.00 28.92           H
ATOM   3245 HG22 THR A 209      57.564  37.065  41.729  1.00 28.92           H
ATOM   3246 HG23 THR A 209      57.243  35.338  41.457  1.00 28.92           H
ATOM   3247  N   LEU A 210      57.642  38.017  44.714  1.00 27.80           N
ATOM   3248  CA  LEU A 210      58.751  38.864  45.132  1.00 31.55           C
ATOM   3249  C   LEU A 210      59.635  38.200  46.200  1.00 30.63           C
ATOM   3250  O   LEU A 210      60.853  38.222  46.051  1.00 28.10           O
ATOM   3251  CB  LEU A 210      58.194  40.225  45.571  1.00 29.66           C
ATOM   3252  CG  LEU A 210      59.254  41.143  46.210  1.00 32.56           C
ATOM   3253  CD1 LEU A 210      60.387  41.429  45.208  1.00 33.56           C
ATOM   3254  CD2 LEU A 210      58.555  42.432  46.668  1.00 35.79           C
ATOM   3255  H   LEU A 210      56.701  38.376  44.817  1.00 33.48           H
ATOM   3256  HA  LEU A 210      59.374  39.032  44.253  1.00 37.99           H
ATOM   3257  HB2 LEU A 210      57.764  40.724  44.702  1.00 35.72           H
ATOM   3258  HB3 LEU A 210      57.394  40.073  46.291  1.00 35.72           H
ATOM   3259  HG  LEU A 210      59.676  40.656  47.089  1.00 39.19           H
ATOM   3260 HD11 LEU A 210      61.039  42.211  45.597  1.00 40.40           H
ATOM   3261 HD12 LEU A 210      60.990  40.540  45.041  1.00 40.40           H
ATOM   3262 HD13 LEU A 210      59.959  41.731  44.254  1.00 40.40           H
ATOM   3263 HD21 LEU A 210      59.276  43.074  47.176  1.00 43.07           H
ATOM   3264 HD22 LEU A 210      58.138  42.961  45.811  1.00 43.07           H
ATOM   3265 HD23 LEU A 210      57.756  42.194  47.373  1.00 43.07           H
ATOM   3266  N   GLU A 211      59.063  37.606  47.264  1.00 30.73           N
ATOM   3267  CA  GLU A 211      59.837  36.937  48.297  1.00 31.27           C
ATOM   3268  C   GLU A 211      60.662  35.771  47.757  1.00 35.24           C
ATOM   3269  O   GLU A 211      61.831  35.633  48.124  1.00 30.11           O
ATOM   3270  CB  GLU A 211      58.940  36.505  49.476  1.00 28.07           C
ATOM   3271  CG  GLU A 211      58.373  37.723  50.232  1.00 37.88           C
ATOM   3272  CD  GLU A 211      57.384  37.346  51.344  1.00 50.31           C
ATOM   3273  OE1 GLU A 211      57.481  36.208  51.857  1.00 65.18           O
ATOM   3274  OE2 GLU A 211      56.538  38.212  51.670  1.00 56.53           O1-
ATOM   3275  H   GLU A 211      58.059  37.641  47.379  1.00 37.00           H
ATOM   3276  HA  GLU A 211      60.544  37.671  48.682  1.00 37.64           H
ATOM   3277  HB2 GLU A 211      58.114  35.895  49.106  1.00 33.81           H
ATOM   3278  HB3 GLU A 211      59.544  35.909  50.161  1.00 33.81           H
ATOM   3279  HG2 GLU A 211      59.203  38.259  50.698  1.00 45.58           H
ATOM   3280  HG3 GLU A 211      57.911  38.446  49.564  1.00 45.58           H
ATOM   3281  N   GLN A 212      60.076  34.946  46.873  1.00 28.93           N
ATOM   3282  CA  GLN A 212      60.758  33.825  46.248  1.00 27.08           C
ATOM   3283  C   GLN A 212      61.889  34.290  45.313  1.00 27.16           C
ATOM   3284  O   GLN A 212      62.909  33.614  45.225  1.00 28.89           O
ATOM   3285  CB  GLN A 212      59.749  32.957  45.469  1.00 30.40           C
ATOM   3286  CG  GLN A 212      58.708  32.218  46.316  1.00 31.47           C
ATOM   3287  CD  GLN A 212      59.290  31.276  47.370  1.00 28.23           C
ATOM   3288  OE1 GLN A 212      60.383  30.738  47.226  1.00 29.02           O
ATOM   3289  NE2 GLN A 212      58.499  30.985  48.388  1.00 35.35           N
ATOM   3290  H   GLN A 212      59.117  35.120  46.602  1.00 34.84           H
ATOM   3291  HA  GLN A 212      61.214  33.216  47.030  1.00 32.62           H
ATOM   3292  HB2 GLN A 212      59.211  33.597  44.767  1.00 36.61           H
ATOM   3293  HB3 GLN A 212      60.296  32.218  44.880  1.00 36.61           H
ATOM   3294  HG2 GLN A 212      58.009  32.909  46.778  1.00 37.89           H
ATOM   3295  HG3 GLN A 212      58.157  31.593  45.620  1.00 37.89           H
ATOM   3296 HE21 GLN A 212      57.585  31.412  48.449  1.00 42.55           H
ATOM   3297 HE22 GLN A 212      58.797  30.305  49.072  1.00 42.55           H
ATOM   3298  N   ALA A 213      61.700  35.396  44.585  1.00 31.39           N
ATOM   3299  CA  ALA A 213      62.698  35.896  43.639  1.00 33.96           C
ATOM   3300  C   ALA A 213      63.930  36.388  44.427  1.00 35.66           C
ATOM   3301  O   ALA A 213      65.061  36.039  44.098  1.00 32.94           O
ATOM   3302  CB  ALA A 213      62.061  36.974  42.748  1.00 33.37           C
ATOM   3303  H   ALA A 213      60.835  35.909  44.682  1.00 37.79           H
ATOM   3304  HA  ALA A 213      63.000  35.077  42.986  1.00 40.87           H
ATOM   3305  HB1 ALA A 213      62.803  37.357  42.052  1.00 40.17           H
ATOM   3306  HB2 ALA A 213      61.246  36.537  42.171  1.00 40.17           H
ATOM   3307  HB3 ALA A 213      61.671  37.796  43.348  1.00 40.17           H
ATOM   3308  N   VAL A 214      63.692  37.165  45.498  1.00 34.19           N
ATOM   3309  CA  VAL A 214      64.725  37.634  46.431  1.00 37.55           C
ATOM   3310  C   VAL A 214      65.466  36.452  47.067  1.00 39.40           C
ATOM   3311  O   VAL A 214      66.698  36.434  47.082  1.00 42.01           O
ATOM   3312  CB  VAL A 214      64.084  38.562  47.486  1.00 34.69           C
ATOM   3313  CG1 VAL A 214      65.054  38.926  48.625  1.00 45.85           C
ATOM   3314  CG2 VAL A 214      63.615  39.884  46.854  1.00 32.29           C
ATOM   3315  H   VAL A 214      62.729  37.374  45.728  1.00 41.14           H
ATOM   3316  HA  VAL A 214      65.455  38.212  45.863  1.00 45.18           H
ATOM   3317  HB  VAL A 214      63.220  38.065  47.931  1.00 41.75           H
ATOM   3318 HG11 VAL A 214      64.556  39.584  49.338  1.00 55.15           H
ATOM   3319 HG12 VAL A 214      65.370  38.030  49.159  1.00 55.15           H
ATOM   3320 HG13 VAL A 214      65.932  39.432  48.222  1.00 55.15           H
ATOM   3321 HG21 VAL A 214      63.077  40.478  47.593  1.00 38.86           H
ATOM   3322 HG22 VAL A 214      64.474  40.448  46.490  1.00 38.86           H
ATOM   3323 HG23 VAL A 214      62.950  39.689  46.014  1.00 38.86           H
ATOM   3324  N   LYS A 215      64.725  35.463  47.582  1.00 38.55           N
ATOM   3325  CA  LYS A 215      65.285  34.227  48.116  1.00 35.19           C
ATOM   3326  C   LYS A 215      66.172  33.492  47.109  1.00 43.88           C
ATOM   3327  O   LYS A 215      67.306  33.171  47.442  1.00 46.72           O
ATOM   3328  CB  LYS A 215      64.162  33.336  48.669  1.00 38.95           C
ATOM   3329  CG  LYS A 215      64.649  31.916  49.002  1.00 51.59           C
ATOM   3330  CD  LYS A 215      63.628  31.148  49.851  1.00 64.70           C
ATOM   3331  CE  LYS A 215      64.025  29.674  50.006  1.00 70.24           C
ATOM   3332  NZ  LYS A 215      63.903  28.916  48.744  1.00 75.94           N1+
ATOM   3333  H   LYS A 215      63.716  35.543  47.558  1.00 46.39           H
ATOM   3334  HA  LYS A 215      65.931  34.487  48.955  1.00 42.36           H
ATOM   3335  HB2 LYS A 215      63.729  33.810  49.552  1.00 46.86           H
ATOM   3336  HB3 LYS A 215      63.379  33.246  47.916  1.00 46.86           H
ATOM   3337  HG2 LYS A 215      64.866  31.371  48.083  1.00 62.03           H
ATOM   3338  HG3 LYS A 215      65.570  31.992  49.581  1.00 62.03           H
ATOM   3339  HD2 LYS A 215      63.571  31.600  50.842  1.00 77.76           H
ATOM   3340  HD3 LYS A 215      62.642  31.211  49.386  1.00 77.76           H
ATOM   3341  HE2 LYS A 215      65.063  29.630  50.341  1.00 84.41           H
ATOM   3342  HE3 LYS A 215      63.396  29.216  50.770  1.00 84.41           H
ATOM   3343  HZ1 LYS A 215      64.201  27.962  48.888  1.00 91.25           H
ATOM   3344  HZ2 LYS A 215      62.949  28.933  48.412  1.00 91.25           H
ATOM   3345  HZ3 LYS A 215      64.511  29.321  48.041  1.00 91.25           H
ATOM   3346  N   GLY A 216      65.680  33.248  45.890  1.00 37.80           N
ATOM   3347  CA  GLY A 216      66.392  32.494  44.863  1.00 44.94           C
ATOM   3348  C   GLY A 216      67.691  33.183  44.453  1.00 46.22           C
ATOM   3349  O   GLY A 216      68.682  32.514  44.174  1.00 47.28           O
ATOM   3350  H   GLY A 216      64.744  33.562  45.676  1.00 45.48           H
ATOM   3351  HA2 GLY A 216      66.634  31.507  45.260  1.00 54.05           H
ATOM   3352  HA3 GLY A 216      65.754  32.382  43.987  1.00 54.05           H
ATOM   3353  N   LEU A 217      67.687  34.520  44.443  1.00 42.29           N
ATOM   3354  CA  LEU A 217      68.854  35.334  44.170  1.00 47.13           C
ATOM   3355  C   LEU A 217      69.941  35.135  45.225  1.00 52.72           C
ATOM   3356  O   LEU A 217      71.046  34.741  44.862  1.00 56.46           O
ATOM   3357  CB  LEU A 217      68.420  36.796  43.990  1.00 48.29           C
ATOM   3358  CG  LEU A 217      69.565  37.791  43.708  1.00 44.39           C
ATOM   3359  CD1 LEU A 217      70.500  37.365  42.562  1.00 52.16           C
ATOM   3360  CD2 LEU A 217      68.936  39.144  43.355  1.00 45.91           C
ATOM   3361  H   LEU A 217      66.822  35.002  44.648  1.00 50.87           H
ATOM   3362  HA  LEU A 217      69.273  34.996  43.228  1.00 56.68           H
ATOM   3363  HB2 LEU A 217      67.718  36.831  43.155  1.00 58.07           H
ATOM   3364  HB3 LEU A 217      67.885  37.122  44.881  1.00 58.07           H
ATOM   3365  HG  LEU A 217      70.155  37.918  44.617  1.00 53.39           H
ATOM   3366 HD11 LEU A 217      71.280  38.115  42.427  1.00 62.72           H
ATOM   3367 HD12 LEU A 217      70.987  36.416  42.784  1.00 62.72           H
ATOM   3368 HD13 LEU A 217      69.943  37.269  41.632  1.00 62.72           H
ATOM   3369 HD21 LEU A 217      69.717  39.880  43.163  1.00 55.21           H
ATOM   3370 HD22 LEU A 217      68.317  39.046  42.461  1.00 55.21           H
ATOM   3371 HD23 LEU A 217      68.319  39.492  44.183  1.00 55.21           H
ATOM   3372  N   ASN A 218      69.637  35.364  46.509  1.00 54.73           N
ATOM   3373  CA  ASN A 218      70.598  35.151  47.599  1.00 58.75           C
ATOM   3374  C   ASN A 218      71.122  33.709  47.635  1.00 67.28           C
ATOM   3375  O   ASN A 218      72.314  33.494  47.820  1.00 72.34           O
ATOM   3376  CB  ASN A 218      69.965  35.534  48.945  1.00 58.09           C
ATOM   3377  CG  ASN A 218      69.528  36.996  49.019  1.00 67.06           C
ATOM   3378  OD1 ASN A 218      70.134  37.881  48.422  1.00 71.33           O
ATOM   3379  ND2 ASN A 218      68.530  37.283  49.849  1.00 83.39           N
ATOM   3380  H   ASN A 218      68.697  35.649  46.748  1.00 65.80           H
ATOM   3381  HA  ASN A 218      71.453  35.806  47.429  1.00 70.62           H
ATOM   3382  HB2 ASN A 218      69.127  34.874  49.176  1.00 69.84           H
ATOM   3383  HB3 ASN A 218      70.739  35.391  49.700  1.00 69.84           H
ATOM   3384 HD21 ASN A 218      68.249  38.243  49.966  1.00100.19           H
ATOM   3385 HD22 ASN A 218      68.069  36.541  50.353  1.00100.19           H
ATOM   3386  N   GLU A 219      70.230  32.735  47.453  1.00 65.59           N
ATOM   3387  CA  GLU A 219      70.504  31.304  47.439  1.00 70.33           C
ATOM   3388  C   GLU A 219      71.489  30.900  46.317  1.00 77.02           C
ATOM   3389  O   GLU A 219      72.346  30.042  46.532  1.00 78.56           O
ATOM   3390  CB  GLU A 219      69.133  30.623  47.321  1.00 68.26           C
ATOM   3391  CG  GLU A 219      69.111  29.093  47.285  1.00 72.63           C
ATOM   3392  CD  GLU A 219      67.652  28.652  47.112  1.00 72.72           C
ATOM   3393  OE1 GLU A 219      66.898  28.728  48.111  1.00 73.83           O
ATOM   3394  OE2 GLU A 219      67.295  28.294  45.968  1.00 68.24           O1-
ATOM   3395  H   GLU A 219      69.265  32.999  47.309  1.00 78.83           H
ATOM   3396  HA  GLU A 219      70.935  31.030  48.402  1.00 84.52           H
ATOM   3397  HB2 GLU A 219      68.529  30.940  48.172  1.00 82.03           H
ATOM   3398  HB3 GLU A 219      68.644  30.984  46.415  1.00 82.03           H
ATOM   3399  HG2 GLU A 219      69.722  28.743  46.451  1.00 87.28           H
ATOM   3400  HG3 GLU A 219      69.494  28.746  48.246  1.00 87.28           H
ATOM   3401  N   SER A 220      71.385  31.519  45.128  1.00 80.53           N
ATOM   3402  CA  SER A 220      72.293  31.281  44.001  1.00 82.53           C
ATOM   3403  C   SER A 220      73.648  31.988  44.181  1.00 87.26           C
ATOM   3404  O   SER A 220      74.646  31.561  43.598  1.00 78.81           O
ATOM   3405  CB  SER A 220      71.619  31.680  42.682  1.00 76.89           C
ATOM   3406  OG  SER A 220      71.535  33.083  42.552  1.00 64.02           O
ATOM   3407  H   SER A 220      70.649  32.200  44.997  1.00 96.75           H
ATOM   3408  HA  SER A 220      72.474  30.206  43.949  1.00 99.15           H
ATOM   3409  HB2 SER A 220      72.199  31.281  41.850  1.00 92.39           H
ATOM   3410  HB3 SER A 220      70.615  31.257  42.641  1.00 92.39           H
ATOM   3411  HG  SER A 220      70.946  33.424  43.231  1.00 76.95           H
ATOM   3412  N   LYS A 221      73.672  33.070  44.976  1.00 88.41           N
ATOM   3413  CA  LYS A 221      74.871  33.819  45.360  1.00 90.15           C
ATOM   3414  C   LYS A 221      75.668  33.107  46.460  1.00 91.18           C
ATOM   3415  O   LYS A 221      76.870  33.342  46.559  1.00 87.23           O
ATOM   3416  CB  LYS A 221      74.461  35.234  45.809  1.00 88.63           C
ATOM   3417  CG  LYS A 221      75.072  36.353  44.950  1.00 92.19           C
ATOM   3418  CD  LYS A 221      74.110  37.543  44.895  1.00 92.03           C
ATOM   3419  CE  LYS A 221      74.793  38.766  44.287  1.00 89.02           C
ATOM   3420  NZ  LYS A 221      74.000  39.978  44.555  1.00 74.62           N1+
ATOM   3421  H   LYS A 221      72.799  33.364  45.394  1.00106.21           H
ATOM   3422  HA  LYS A 221      75.516  33.895  44.484  1.00108.30           H
ATOM   3423  HB2 LYS A 221      73.375  35.326  45.816  1.00106.48           H
ATOM   3424  HB3 LYS A 221      74.788  35.388  46.839  1.00106.48           H
ATOM   3425  HG2 LYS A 221      76.042  36.647  45.354  1.00110.75           H
ATOM   3426  HG3 LYS A 221      75.207  36.000  43.927  1.00110.75           H
ATOM   3427  HD2 LYS A 221      73.252  37.277  44.274  1.00110.55           H
ATOM   3428  HD3 LYS A 221      73.757  37.778  45.902  1.00110.55           H
ATOM   3429  HE2 LYS A 221      75.790  38.874  44.715  1.00106.95           H
ATOM   3430  HE3 LYS A 221      74.882  38.620  43.209  1.00106.95           H
ATOM   3431  HZ1 LYS A 221      74.459  40.783  44.154  1.00 89.66           H
ATOM   3432  HZ2 LYS A 221      73.082  39.868  44.147  1.00 89.66           H
ATOM   3433  HZ3 LYS A 221      73.906  40.098  45.554  1.00 89.66           H
ATOM   3434  N   LYS A 222      74.974  32.282  47.262  1.00 91.22           N
ATOM   3435  CA  LYS A 222      75.395  31.576  48.481  1.00 92.34           C
ATOM   3436  C   LYS A 222      75.273  32.448  49.744  1.00 95.40           C
ATOM   3437  O   LYS A 222      75.328  33.693  49.623  1.00 90.76           O
ATOM   3438  CB  LYS A 222      76.795  30.939  48.374  1.00 94.51           C
ATOM   3439  CG  LYS A 222      76.931  29.945  47.207  1.00 89.41           C
ATOM   3440  CD  LYS A 222      78.280  30.116  46.496  1.00 85.95           C
ATOM   3441  CE  LYS A 222      78.422  29.138  45.330  1.00 85.83           C
ATOM   3442  NZ  LYS A 222      77.448  29.420  44.258  1.00 98.98           N1+
ATOM   3443  H   LYS A 222      73.983  32.228  47.074  1.00109.59           H
ATOM   3444  HA  LYS A 222      74.704  30.744  48.616  1.00110.93           H
ATOM   3445  HB2 LYS A 222      76.978  30.387  49.297  1.00113.53           H
ATOM   3446  HB3 LYS A 222      77.558  31.716  48.318  1.00113.53           H
ATOM   3447  HG2 LYS A 222      76.138  30.118  46.481  1.00107.41           H
ATOM   3448  HG3 LYS A 222      76.826  28.925  47.579  1.00107.41           H
ATOM   3449  HD2 LYS A 222      79.090  29.945  47.206  1.00103.26           H
ATOM   3450  HD3 LYS A 222      78.363  31.134  46.112  1.00103.26           H
ATOM   3451  HE2 LYS A 222      78.268  28.123  45.702  1.00103.12           H
ATOM   3452  HE3 LYS A 222      79.433  29.214  44.931  1.00103.12           H
ATOM   3453  HZ1 LYS A 222      77.542  28.744  43.514  1.00118.90           H
ATOM   3454  HZ2 LYS A 222      77.601  30.349  43.891  1.00118.90           H
ATOM   3455  HZ3 LYS A 222      76.507  29.378  44.629  1.00118.90           H
ATOM   3456  HC  LYS A 222      75.129  31.839  50.827  1.00114.60           H
TER
ATOM   3457  N   ALA B   1      16.103 -12.535  30.193  1.00 58.41           N
ATOM   3458  CA  ALA B   1      14.819 -12.082  29.613  1.00 52.37           C
ATOM   3459  C   ALA B   1      14.549 -12.666  28.221  1.00 49.10           C
ATOM   3460  O   ALA B   1      15.156 -12.267  27.235  1.00 53.61           O
ATOM   3461  CB  ALA B   1      14.760 -10.550  29.587  1.00 53.79           C
ATOM   3462  H1  ALA B   1      16.338 -11.959  30.987  1.00 70.22           H
ATOM   3463  H2  ALA B   1      16.840 -12.425  29.501  1.00 70.22           H
ATOM   3464  HA  ALA B   1      14.023 -12.429  30.270  1.00 62.97           H
ATOM   3465  HB1 ALA B   1      14.983 -10.149  30.575  1.00 64.67           H
ATOM   3466  HB2 ALA B   1      13.763 -10.229  29.283  1.00 64.67           H
ATOM   3467  HB3 ALA B   1      15.487 -10.158  28.876  1.00 64.67           H
ATOM   3468  N   GLU B   2      13.559 -13.549  28.121  1.00 54.52           N
ATOM   3469  CA  GLU B   2      12.987 -13.969  26.832  1.00 61.66           C
ATOM   3470  C   GLU B   2      11.713 -13.167  26.510  1.00 56.86           C
ATOM   3471  O   GLU B   2      11.167 -13.282  25.413  1.00 54.33           O
ATOM   3472  CB  GLU B   2      12.782 -15.501  26.848  1.00 66.18           C
ATOM   3473  CG  GLU B   2      13.751 -16.270  25.928  1.00 72.12           C
ATOM   3474  CD  GLU B   2      15.187 -15.715  25.935  1.00 77.00           C
ATOM   3475  OE1 GLU B   2      15.611 -15.238  24.859  1.00 86.74           O
ATOM   3476  OE2 GLU B   2      15.828 -15.769  27.010  1.00 60.46           O1-
ATOM   3477  H   GLU B   2      13.114 -13.890  28.957  1.00 65.55           H
ATOM   3478  HA  GLU B   2      13.683 -13.730  26.032  1.00 74.11           H
ATOM   3479  HB2 GLU B   2      12.906 -15.880  27.866  1.00 79.54           H
ATOM   3480  HB3 GLU B   2      11.761 -15.735  26.543  1.00 79.54           H
ATOM   3481  HG2 GLU B   2      13.786 -17.288  26.323  1.00 86.66           H
ATOM   3482  HG3 GLU B   2      13.348 -16.277  24.913  1.00 86.66           H
ATOM   3483  N   SER B   3      11.269 -12.347  27.474  1.00 49.19           N
ATOM   3484  CA  SER B   3      10.124 -11.460  27.421  1.00 50.48           C
ATOM   3485  C   SER B   3      10.598 -10.088  26.913  1.00 41.74           C
ATOM   3486  O   SER B   3      10.794  -9.164  27.704  1.00 37.67           O
ATOM   3487  CB  SER B   3       9.524 -11.370  28.832  1.00 55.88           C
ATOM   3488  OG  SER B   3       9.112 -12.641  29.300  1.00 63.63           O
ATOM   3489  H   SER B   3      11.818 -12.292  28.318  1.00 59.16           H
ATOM   3490  HA  SER B   3       9.372 -11.859  26.739  1.00 60.70           H
ATOM   3491  HB2 SER B   3      10.267 -10.964  29.520  1.00 67.18           H
ATOM   3492  HB3 SER B   3       8.664 -10.700  28.812  1.00 67.18           H
ATOM   3493  HG  SER B   3       8.641 -12.519  30.128  1.00 76.48           H
ATOM   3494  N   LEU B   4      10.774  -9.968  25.591  1.00 37.65           N
ATOM   3495  CA  LEU B   4      11.161  -8.715  24.939  1.00 28.73           C
ATOM   3496  C   LEU B   4       9.920  -7.989  24.427  1.00 25.96           C
ATOM   3497  O   LEU B   4       8.878  -8.616  24.240  1.00 24.89           O
ATOM   3498  CB  LEU B   4      12.153  -8.980  23.791  1.00 29.25           C
ATOM   3499  CG  LEU B   4      13.490  -9.652  24.170  1.00 39.87           C
ATOM   3500  CD1 LEU B   4      14.530  -9.332  23.088  1.00 38.39           C
ATOM   3501  CD2 LEU B   4      14.051  -9.229  25.529  1.00 40.13           C
ATOM   3502  H   LEU B   4      10.606 -10.770  25.000  1.00 45.30           H
ATOM   3503  HA  LEU B   4      11.656  -8.075  25.668  1.00 34.59           H
ATOM   3504  HB2 LEU B   4      11.668  -9.586  23.025  1.00 35.22           H
ATOM   3505  HB3 LEU B   4      12.375  -8.017  23.335  1.00 35.22           H
ATOM   3506  HG  LEU B   4      13.334 -10.731  24.188  1.00 47.97           H
ATOM   3507 HD11 LEU B   4      15.459  -9.866  23.298  1.00 46.19           H
ATOM   3508 HD12 LEU B   4      14.159  -9.654  22.115  1.00 46.19           H
ATOM   3509 HD13 LEU B   4      14.738  -8.260  23.064  1.00 46.19           H
ATOM   3510 HD21 LEU B   4      15.074  -9.587  25.635  1.00 48.27           H
ATOM   3511 HD22 LEU B   4      14.031  -8.144  25.614  1.00 48.27           H
ATOM   3512 HD23 LEU B   4      13.461  -9.665  26.333  1.00 48.27           H
ATOM   3513  N   PRO B   5       9.998  -6.661  24.174  1.00 24.95           N
ATOM   3514  CA  PRO B   5       8.888  -5.941  23.570  1.00 24.00           C
ATOM   3515  C   PRO B   5       8.508  -6.526  22.189  1.00 22.36           C
ATOM   3516  O   PRO B   5       9.376  -6.988  21.446  1.00 26.58           O
ATOM   3517  CB  PRO B   5       9.409  -4.497  23.459  1.00 20.02           C
ATOM   3518  CG  PRO B   5      10.477  -4.408  24.546  1.00 21.04           C
ATOM   3519  CD  PRO B   5      11.119  -5.779  24.464  1.00 21.27           C
ATOM   3520  HA  PRO B   5       8.038  -5.919  24.253  1.00 28.92           H
ATOM   3521  HB2 PRO B   5       9.889  -4.392  22.488  1.00 24.15           H
ATOM   3522  HB3 PRO B   5       8.632  -3.742  23.556  1.00 24.15           H
ATOM   3523  HG2 PRO B   5      11.216  -3.638  24.327  1.00 25.37           H
ATOM   3524  HG3 PRO B   5      10.016  -4.232  25.517  1.00 25.37           H
ATOM   3525  HD2 PRO B   5      11.845  -5.817  23.653  1.00 25.64           H
ATOM   3526  HD3 PRO B   5      11.579  -5.990  25.430  1.00 25.64           H
ATOM   3527  N   ASP B   6       7.211  -6.543  21.893  1.00 23.14           N
ATOM   3528  CA  ASP B   6       6.692  -7.090  20.629  1.00 28.33           C
ATOM   3529  C   ASP B   6       7.101  -6.226  19.446  1.00 22.19           C
ATOM   3530  O   ASP B   6       7.296  -5.018  19.609  1.00 22.07           O
ATOM   3531  CB  ASP B   6       5.158  -7.196  20.679  1.00 28.61           C
ATOM   3532  CG  ASP B   6       4.641  -8.170  21.752  1.00 37.34           C
ATOM   3533  OD1 ASP B   6       5.303  -9.207  21.949  1.00 40.48           O
ATOM   3534  OD2 ASP B   6       3.570  -7.885  22.332  1.00 38.58           O1-
ATOM   3535  H   ASP B   6       6.545  -6.182  22.558  1.00 27.89           H
ATOM   3536  HA  ASP B   6       7.090  -8.091  20.471  1.00 34.12           H
ATOM   3537  HB2 ASP B   6       4.687  -6.215  20.784  1.00 34.45           H
ATOM   3538  HB3 ASP B   6       4.832  -7.595  19.717  1.00 34.45           H
ATOM   3539  N   LEU B   7       7.094  -6.824  18.231  1.00 24.88           N
ATOM   3540  CA  LEU B   7       7.197  -6.070  16.990  1.00 22.37           C
ATOM   3541  C   LEU B   7       6.150  -4.963  16.959  1.00 23.13           C
ATOM   3542  O   LEU B   7       4.973  -5.211  17.224  1.00 25.18           O
ATOM   3543  CB  LEU B   7       7.014  -7.052  15.816  1.00 30.56           C
ATOM   3544  CG  LEU B   7       7.015  -6.374  14.422  1.00 29.86           C
ATOM   3545  CD1 LEU B   7       8.438  -6.078  13.940  1.00 30.90           C
ATOM   3546  CD2 LEU B   7       6.288  -7.257  13.396  1.00 32.97           C
ATOM   3547  H   LEU B   7       6.962  -7.819  18.162  1.00 29.98           H
ATOM   3548  HA  LEU B   7       8.189  -5.634  16.924  1.00 26.97           H
ATOM   3549  HB2 LEU B   7       7.791  -7.819  15.854  1.00 36.79           H
ATOM   3550  HB3 LEU B   7       6.051  -7.543  15.960  1.00 36.79           H
ATOM   3551  HG  LEU B   7       6.479  -5.427  14.452  1.00 35.96           H
ATOM   3552 HD11 LEU B   7       8.402  -5.504  13.013  1.00 37.20           H
ATOM   3553 HD12 LEU B   7       8.973  -5.498  14.686  1.00 37.20           H
ATOM   3554 HD13 LEU B   7       8.977  -7.007  13.766  1.00 37.20           H
ATOM   3555 HD21 LEU B   7       6.235  -6.741  12.437  1.00 39.69           H
ATOM   3556 HD22 LEU B   7       6.821  -8.199  13.276  1.00 39.69           H
ATOM   3557 HD23 LEU B   7       5.272  -7.457  13.738  1.00 39.69           H
ATOM   3558  N   LYS B   8       6.553  -3.737  16.630  1.00 21.48           N
ATOM   3559  CA  LYS B   8       5.630  -2.605  16.432  1.00 24.06           C
ATOM   3560  C   LYS B   8       5.577  -2.252  14.940  1.00 21.77           C
ATOM   3561  O   LYS B   8       6.572  -2.422  14.228  1.00 20.87           O
ATOM   3562  CB  LYS B   8       6.081  -1.373  17.238  1.00 28.85           C
ATOM   3563  CG  LYS B   8       6.287  -1.661  18.730  1.00 30.95           C
ATOM   3564  CD  LYS B   8       7.136  -0.575  19.400  1.00 37.14           C
ATOM   3565  CE  LYS B   8       6.291   0.675  19.669  1.00 42.91           C
ATOM   3566  NZ  LYS B   8       6.827   1.448  20.805  1.00 53.61           N1+
ATOM   3567  H   LYS B   8       7.537  -3.575  16.459  1.00 25.90           H
ATOM   3568  HA  LYS B   8       4.625  -2.872  16.765  1.00 28.99           H
ATOM   3569  HB2 LYS B   8       7.014  -1.001  16.818  1.00 34.74           H
ATOM   3570  HB3 LYS B   8       5.332  -0.588  17.134  1.00 34.74           H
ATOM   3571  HG2 LYS B   8       5.324  -1.757  19.229  1.00 37.26           H
ATOM   3572  HG3 LYS B   8       6.828  -2.594  18.857  1.00 37.26           H
ATOM   3573  HD2 LYS B   8       7.542  -0.975  20.324  1.00 44.70           H
ATOM   3574  HD3 LYS B   8       7.978  -0.301  18.760  1.00 44.70           H
ATOM   3575  HE2 LYS B   8       6.314   1.297  18.774  1.00 51.61           H
ATOM   3576  HE3 LYS B   8       5.260   0.385  19.878  1.00 51.61           H
ATOM   3577  HZ1 LYS B   8       6.244   2.249  20.997  1.00 64.45           H
ATOM   3578  HZ2 LYS B   8       6.904   0.856  21.621  1.00 64.45           H
ATOM   3579  HZ3 LYS B   8       7.760   1.768  20.565  1.00 64.45           H
ATOM   3580  N   ILE B   9       4.412  -1.780  14.484  1.00 22.52           N
ATOM   3581  CA  ILE B   9       4.169  -1.299  13.121  1.00 24.66           C
ATOM   3582  C   ILE B   9       3.393   0.003  13.314  1.00 28.25           C
ATOM   3583  O   ILE B   9       2.283   0.017  13.839  1.00 30.63           O
ATOM   3584  CB  ILE B   9       3.445  -2.337  12.205  1.00 24.77           C
ATOM   3585  CG1 ILE B   9       4.213  -3.671  12.117  1.00 23.86           C
ATOM   3586  CG2 ILE B   9       3.212  -1.753  10.784  1.00 24.86           C
ATOM   3587  CD1 ILE B   9       3.356  -4.836  11.610  1.00 29.99           C
ATOM   3588  H   ILE B   9       3.651  -1.682  15.136  1.00 27.14           H
ATOM   3589  HA  ILE B   9       5.123  -1.068  12.656  1.00 29.71           H
ATOM   3590  HB  ILE B   9       2.467  -2.545  12.642  1.00 29.85           H
ATOM   3591 HG12 ILE B   9       5.097  -3.550  11.487  1.00 28.75           H
ATOM   3592 HG13 ILE B   9       4.550  -3.970  13.107  1.00 28.75           H
ATOM   3593 HG21 ILE B   9       2.699  -2.472  10.148  1.00 29.95           H
ATOM   3594 HG22 ILE B   9       2.592  -0.860  10.845  1.00 29.95           H
ATOM   3595 HG23 ILE B   9       4.165  -1.490  10.319  1.00 29.95           H
ATOM   3596 HD11 ILE B   9       3.956  -5.747  11.587  1.00 36.11           H
ATOM   3597 HD12 ILE B   9       2.512  -4.984  12.283  1.00 36.11           H
ATOM   3598 HD13 ILE B   9       2.992  -4.633  10.604  1.00 36.11           H
ATOM   3599  N   GLU B  10       4.011   1.117  12.928  1.00 22.56           N
ATOM   3600  CA  GLU B  10       3.496   2.467  13.121  1.00 23.66           C
ATOM   3601  C   GLU B  10       3.536   3.206  11.759  1.00 24.86           C
ATOM   3602  O   GLU B  10       4.477   3.036  10.988  1.00 24.42           O
ATOM   3603  CB  GLU B  10       4.408   3.168  14.143  1.00 22.70           C
ATOM   3604  CG  GLU B  10       4.409   2.538  15.568  1.00 26.94           C
ATOM   3605  CD  GLU B  10       5.648   2.939  16.374  1.00 34.15           C
ATOM   3606  OE1 GLU B  10       6.751   2.972  15.801  1.00 29.19           O
ATOM   3607  OE2 GLU B  10       5.480   3.213  17.576  1.00 37.84           O1-
ATOM   3608  H   GLU B  10       4.936   1.038  12.528  1.00 27.19           H
ATOM   3609  HA  GLU B  10       2.474   2.455  13.498  1.00 28.51           H
ATOM   3610  HB2 GLU B  10       5.420   3.181  13.736  1.00 27.36           H
ATOM   3611  HB3 GLU B  10       4.080   4.205  14.229  1.00 27.36           H
ATOM   3612  HG2 GLU B  10       3.502   2.792  16.117  1.00 32.45           H
ATOM   3613  HG3 GLU B  10       4.437   1.454  15.469  1.00 32.45           H
ATOM   3614  N   LYS B  11       2.529   4.032  11.464  1.00 24.41           N
ATOM   3615  CA  LYS B  11       2.479   4.861  10.254  1.00 25.44           C
ATOM   3616  C   LYS B  11       3.258   6.154  10.459  1.00 26.63           C
ATOM   3617  O   LYS B  11       2.940   6.930  11.368  1.00 26.00           O
ATOM   3618  CB  LYS B  11       1.018   5.169   9.900  1.00 24.67           C
ATOM   3619  CG  LYS B  11       0.924   5.984   8.589  1.00 25.28           C
ATOM   3620  CD  LYS B  11      -0.524   6.113   8.144  1.00 27.93           C
ATOM   3621  CE  LYS B  11      -0.612   7.146   7.017  1.00 42.76           C
ATOM   3622  NZ  LYS B  11      -1.705   6.833   6.085  1.00 52.76           N1+
ATOM   3623  H   LYS B  11       1.776   4.128  12.131  1.00 29.41           H
ATOM   3624  HA  LYS B  11       2.921   4.308   9.425  1.00 30.65           H
ATOM   3625  HB2 LYS B  11       0.460   4.239   9.798  1.00 29.72           H
ATOM   3626  HB3 LYS B  11       0.570   5.751  10.707  1.00 29.72           H
ATOM   3627  HG2 LYS B  11       1.352   6.978   8.724  1.00 30.46           H
ATOM   3628  HG3 LYS B  11       1.478   5.465   7.807  1.00 30.46           H
ATOM   3629  HD2 LYS B  11      -0.873   5.142   7.793  1.00 33.64           H
ATOM   3630  HD3 LYS B  11      -1.147   6.433   8.979  1.00 33.64           H
ATOM   3631  HE2 LYS B  11      -0.758   8.144   7.435  1.00 51.43           H
ATOM   3632  HE3 LYS B  11       0.329   7.133   6.469  1.00 51.43           H
ATOM   3633  HZ1 LYS B  11      -1.845   7.619   5.457  1.00 63.43           H
ATOM   3634  HZ2 LYS B  11      -1.456   6.021   5.534  1.00 63.43           H
ATOM   3635  HZ3 LYS B  11      -2.556   6.653   6.594  1.00 63.43           H
ATOM   3636  N   LEU B  12       4.235   6.394   9.582  1.00 16.95           N
ATOM   3637  CA  LEU B  12       5.005   7.649   9.565  1.00 20.64           C
ATOM   3638  C   LEU B  12       4.433   8.671   8.583  1.00 27.83           C
ATOM   3639  O   LEU B  12       4.442   9.861   8.876  1.00 19.79           O
ATOM   3640  CB  LEU B  12       6.485   7.345   9.269  1.00 18.89           C
ATOM   3641  CG  LEU B  12       7.400   8.574   9.110  1.00 21.35           C
ATOM   3642  CD1 LEU B  12       7.416   9.421  10.403  1.00 22.50           C
ATOM   3643  CD2 LEU B  12       8.800   8.106   8.724  1.00 20.33           C
ATOM   3644  H   LEU B  12       4.460   5.704   8.886  1.00 20.47           H
ATOM   3645  HA  LEU B  12       4.955   8.096  10.558  1.00 24.89           H
ATOM   3646  HB2 LEU B  12       6.860   6.740  10.091  1.00 22.79           H
ATOM   3647  HB3 LEU B  12       6.539   6.755   8.353  1.00 22.79           H
ATOM   3648  HG  LEU B  12       7.031   9.205   8.302  1.00 25.74           H
ATOM   3649 HD11 LEU B  12       8.147  10.221  10.328  1.00 27.12           H
ATOM   3650 HD12 LEU B  12       6.441   9.869  10.585  1.00 27.12           H
ATOM   3651 HD13 LEU B  12       7.678   8.789  11.253  1.00 27.12           H
ATOM   3652 HD21 LEU B  12       9.415   8.970   8.472  1.00 24.52           H
ATOM   3653 HD22 LEU B  12       9.260   7.563   9.550  1.00 24.52           H
ATOM   3654 HD23 LEU B  12       8.746   7.448   7.856  1.00 24.52           H
ATOM   3655  N   ASP B  13       4.024   8.224   7.391  1.00 23.46           N
ATOM   3656  CA  ASP B  13       3.558   9.079   6.293  1.00 23.17           C
ATOM   3657  C   ASP B  13       2.650   8.230   5.389  1.00 24.32           C
ATOM   3658  O   ASP B  13       2.480   7.023   5.591  1.00 25.17           O
ATOM   3659  CB  ASP B  13       4.781   9.671   5.559  1.00 21.38           C
ATOM   3660  CG  ASP B  13       4.528  10.869   4.620  1.00 23.50           C
ATOM   3661  OD1 ASP B  13       3.413  11.421   4.626  1.00 26.61           O
ATOM   3662  OD2 ASP B  13       5.501  11.263   3.946  1.00 28.33           O1-
ATOM   3663  H   ASP B  13       4.082   7.232   7.199  1.00 28.28           H
ATOM   3664  HA  ASP B  13       2.962   9.895   6.695  1.00 27.93           H
ATOM   3665  HB2 ASP B  13       5.520  10.004   6.288  1.00 25.77           H
ATOM   3666  HB3 ASP B  13       5.300   8.901   4.990  1.00 25.77           H
ATOM   3667  N   GLU B  14       2.035   8.876   4.397  1.00 27.01           N
ATOM   3668  CA  GLU B  14       1.307   8.201   3.324  1.00 32.43           C
ATOM   3669  C   GLU B  14       2.192   7.138   2.650  1.00 24.43           C
ATOM   3670  O   GLU B  14       3.262   7.446   2.124  1.00 23.93           O
ATOM   3671  CB  GLU B  14       0.801   9.229   2.290  1.00 38.65           C
ATOM   3672  CG  GLU B  14      -0.265  10.168   2.869  1.00 49.63           C
ATOM   3673  CD  GLU B  14      -1.528   9.384   3.245  1.00 64.35           C
ATOM   3674  OE1 GLU B  14      -2.088   8.732   2.335  1.00 76.93           O
ATOM   3675  OE2 GLU B  14      -1.890   9.404   4.443  1.00 86.16           O1-
ATOM   3676  H   GLU B  14       2.192   9.871   4.302  1.00 32.54           H
ATOM   3677  HA  GLU B  14       0.442   7.700   3.761  1.00 39.04           H
ATOM   3678  HB2 GLU B  14       1.641   9.824   1.925  1.00 46.51           H
ATOM   3679  HB3 GLU B  14       0.381   8.696   1.435  1.00 46.51           H
ATOM   3680  HG2 GLU B  14       0.129  10.728   3.721  1.00 59.68           H
ATOM   3681  HG3 GLU B  14      -0.518  10.858   2.061  1.00 59.68           H
ATOM   3682  N   GLY B  15       1.749   5.875   2.723  1.00 26.60           N
ATOM   3683  CA  GLY B  15       2.439   4.701   2.209  1.00 24.80           C
ATOM   3684  C   GLY B  15       3.796   4.417   2.857  1.00 24.33           C
ATOM   3685  O   GLY B  15       4.588   3.731   2.227  1.00 21.07           O
ATOM   3686  H   GLY B  15       0.879   5.706   3.205  1.00 32.04           H
ATOM   3687  HA2 GLY B  15       1.810   3.826   2.355  1.00 29.88           H
ATOM   3688  HA3 GLY B  15       2.607   4.843   1.144  1.00 29.88           H
ATOM   3689  N   VAL B  16       4.097   4.904   4.083  1.00 18.95           N
ATOM   3690  CA  VAL B  16       5.399   4.678   4.703  1.00 17.35           C
ATOM   3691  C   VAL B  16       5.176   4.345   6.180  1.00 18.63           C
ATOM   3692  O   VAL B  16       4.753   5.210   6.950  1.00 23.49           O
ATOM   3693  CB  VAL B  16       6.339   5.900   4.601  1.00 21.76           C
ATOM   3694  CG1 VAL B  16       7.713   5.577   5.227  1.00 22.01           C
ATOM   3695  CG2 VAL B  16       6.529   6.357   3.136  1.00 18.63           C
ATOM   3696  H   VAL B  16       3.424   5.478   4.569  1.00 22.86           H
ATOM   3697  HA  VAL B  16       5.889   3.833   4.232  1.00 20.94           H
ATOM   3698  HB  VAL B  16       5.900   6.722   5.160  1.00 26.24           H
ATOM   3699 HG11 VAL B  16       8.383   6.428   5.100  1.00 26.54           H
ATOM   3700 HG12 VAL B  16       7.614   5.383   6.293  1.00 26.54           H
ATOM   3701 HG13 VAL B  16       8.146   4.699   4.747  1.00 26.54           H
ATOM   3702 HG21 VAL B  16       7.190   7.220   3.106  1.00 22.47           H
ATOM   3703 HG22 VAL B  16       6.978   5.551   2.558  1.00 22.47           H
ATOM   3704 HG23 VAL B  16       5.584   6.647   2.687  1.00 22.47           H
ATOM   3705  N   TYR B  17       5.448   3.085   6.523  1.00 19.77           N
ATOM   3706  CA  TYR B  17       5.324   2.577   7.891  1.00 23.34           C
ATOM   3707  C   TYR B  17       6.715   2.299   8.449  1.00 23.89           C
ATOM   3708  O   TYR B  17       7.640   1.998   7.709  1.00 19.74           O
ATOM   3709  CB  TYR B  17       4.472   1.296   7.879  1.00 21.18           C
ATOM   3710  CG  TYR B  17       3.004   1.558   7.612  1.00 23.66           C
ATOM   3711  CD1 TYR B  17       2.549   1.887   6.310  1.00 28.51           C
ATOM   3712  CD2 TYR B  17       2.089   1.540   8.681  1.00 26.00           C
ATOM   3713  CE1 TYR B  17       1.197   2.214   6.095  1.00 26.49           C
ATOM   3714  CE2 TYR B  17       0.727   1.846   8.462  1.00 32.56           C
ATOM   3715  CZ  TYR B  17       0.282   2.180   7.160  1.00 34.65           C
ATOM   3716  OH  TYR B  17      -1.026   2.470   6.921  1.00 45.69           O
ATOM   3717  H   TYR B  17       5.799   2.454   5.822  1.00 23.85           H
ATOM   3718  HA  TYR B  17       4.826   3.312   8.523  1.00 28.13           H
ATOM   3719  HB2 TYR B  17       4.869   0.621   7.123  1.00 25.53           H
ATOM   3720  HB3 TYR B  17       4.576   0.811   8.850  1.00 25.53           H
ATOM   3721  HD1 TYR B  17       3.240   1.900   5.478  1.00 34.34           H
ATOM   3722  HD2 TYR B  17       2.433   1.299   9.676  1.00 31.32           H
ATOM   3723  HE1 TYR B  17       0.860   2.487   5.109  1.00 31.91           H
ATOM   3724  HE2 TYR B  17       0.035   1.821   9.288  1.00 39.19           H
ATOM   3725  HH  TYR B  17      -1.575   2.314   7.694  1.00 54.95           H
ATOM   3726  N   VAL B  18       6.876   2.437   9.767  1.00 18.02           N
ATOM   3727  CA  VAL B  18       8.065   2.077  10.507  1.00 21.72           C
ATOM   3728  C   VAL B  18       7.754   0.768  11.231  1.00 20.17           C
ATOM   3729  O   VAL B  18       6.705   0.649  11.884  1.00 21.47           O
ATOM   3730  CB  VAL B  18       8.442   3.199  11.489  1.00 20.10           C
ATOM   3731  CG1 VAL B  18       9.681   2.838  12.307  1.00 23.64           C
ATOM   3732  CG2 VAL B  18       8.734   4.523  10.776  1.00 23.64           C
ATOM   3733  H   VAL B  18       6.080   2.727  10.311  1.00 21.75           H
ATOM   3734  HA  VAL B  18       8.901   1.944   9.820  1.00 26.19           H
ATOM   3735  HB  VAL B  18       7.609   3.350  12.181  1.00 24.24           H
ATOM   3736 HG11 VAL B  18       9.932   3.671  12.964  1.00 28.49           H
ATOM   3737 HG12 VAL B  18       9.484   1.967  12.934  1.00 28.49           H
ATOM   3738 HG13 VAL B  18      10.525   2.634  11.649  1.00 28.49           H
ATOM   3739 HG21 VAL B  18       8.907   5.308  11.512  1.00 28.48           H
ATOM   3740 HG22 VAL B  18       9.620   4.427  10.150  1.00 28.48           H
ATOM   3741 HG23 VAL B  18       7.886   4.807  10.157  1.00 28.48           H
ATOM   3742  N   HIS B  19       8.668  -0.191  11.098  1.00 17.68           N
ATOM   3743  CA  HIS B  19       8.648  -1.447  11.827  1.00 19.24           C
ATOM   3744  C   HIS B  19       9.789  -1.418  12.858  1.00 21.02           C
ATOM   3745  O   HIS B  19      10.919  -1.052  12.547  1.00 19.36           O
ATOM   3746  CB  HIS B  19       8.680  -2.661  10.889  1.00 17.54           C
ATOM   3747  CG  HIS B  19       9.922  -2.874  10.081  1.00 17.93           C
ATOM   3748  ND1 HIS B  19      11.052  -3.553  10.495  1.00 18.42           N
ATOM   3749  CD2 HIS B  19      10.071  -2.568   8.750  1.00 19.06           C
ATOM   3750  CE1 HIS B  19      11.886  -3.561   9.450  1.00 17.61           C
ATOM   3751  NE2 HIS B  19      11.304  -2.997   8.383  1.00 18.09           N
ATOM   3752  H   HIS B  19       9.516   0.026  10.592  1.00 21.34           H
ATOM   3753  HA  HIS B  19       7.700  -1.506  12.351  1.00 23.21           H
ATOM   3754  HB2 HIS B  19       7.835  -2.591  10.207  1.00 21.17           H
ATOM   3755  HB3 HIS B  19       8.527  -3.555  11.491  1.00 21.17           H
ATOM   3756  HD2 HIS B  19       9.349  -2.067   8.130  1.00 22.99           H
ATOM   3757  HE1 HIS B  19      12.865  -4.009   9.428  1.00 21.25           H
ATOM   3758  HE2 HIS B  19      11.734  -2.884   7.471  1.00 21.83           H
ATOM   3759  N   THR B  20       9.482  -1.736  14.115  1.00 19.32           N
ATOM   3760  CA  THR B  20      10.453  -1.760  15.197  1.00 23.01           C
ATOM   3761  C   THR B  20      10.513  -3.159  15.806  1.00 20.83           C
ATOM   3762  O   THR B  20       9.494  -3.615  16.308  1.00 23.17           O
ATOM   3763  CB  THR B  20      10.091  -0.738  16.284  1.00 22.09           C
ATOM   3764  OG1 THR B  20       9.816   0.520  15.722  1.00 20.77           O
ATOM   3765  CG2 THR B  20      11.265  -0.552  17.241  1.00 22.36           C
ATOM   3766  H   THR B  20       8.519  -1.938  14.347  1.00 23.30           H
ATOM   3767  HA  THR B  20      11.414  -1.472  14.801  1.00 27.73           H
ATOM   3768  HB  THR B  20       9.222  -1.086  16.838  1.00 26.63           H
ATOM   3769  HG1 THR B  20       8.996   0.455  15.224  1.00 25.05           H
ATOM   3770 HG21 THR B  20      10.994   0.179  18.006  1.00 26.96           H
ATOM   3771 HG22 THR B  20      11.531  -1.493  17.722  1.00 26.96           H
ATOM   3772 HG23 THR B  20      12.126  -0.160  16.697  1.00 26.96           H
ATOM   3773  N   SER B  21      11.678  -3.800  15.789  1.00 18.49           N
ATOM   3774  CA  SER B  21      11.924  -5.111  16.407  1.00 23.98           C
ATOM   3775  C   SER B  21      12.985  -4.980  17.494  1.00 21.67           C
ATOM   3776  O   SER B  21      13.695  -3.991  17.564  1.00 19.63           O
ATOM   3777  CB  SER B  21      12.309  -6.139  15.337  1.00 22.81           C
ATOM   3778  OG  SER B  21      13.432  -5.778  14.571  1.00 22.34           O
ATOM   3779  H   SER B  21      12.486  -3.326  15.413  1.00 22.31           H
ATOM   3780  HA  SER B  21      11.009  -5.469  16.878  1.00 28.90           H
ATOM   3781  HB2 SER B  21      12.504  -7.100  15.812  1.00 27.49           H
ATOM   3782  HB3 SER B  21      11.457  -6.259  14.669  1.00 27.49           H
ATOM   3783  HG  SER B  21      14.205  -5.730  15.139  1.00 26.92           H
ATOM   3784  N   PHE B  22      13.064  -5.947  18.399  1.00 21.56           N
ATOM   3785  CA  PHE B  22      13.821  -5.855  19.626  1.00 27.10           C
ATOM   3786  C   PHE B  22      14.557  -7.166  19.826  1.00 24.17           C
ATOM   3787  O   PHE B  22      13.985  -8.238  19.657  1.00 27.49           O
ATOM   3788  CB  PHE B  22      12.839  -5.639  20.778  1.00 25.10           C
ATOM   3789  CG  PHE B  22      12.029  -4.359  20.711  1.00 20.24           C
ATOM   3790  CD1 PHE B  22      10.827  -4.281  19.978  1.00 21.09           C
ATOM   3791  CD2 PHE B  22      12.498  -3.219  21.394  1.00 18.01           C
ATOM   3792  CE1 PHE B  22      10.098  -3.083  19.922  1.00 19.56           C
ATOM   3793  CE2 PHE B  22      11.748  -2.029  21.361  1.00 22.72           C
ATOM   3794  CZ  PHE B  22      10.558  -1.959  20.625  1.00 20.57           C
ATOM   3795  H   PHE B  22      12.429  -6.729  18.325  1.00 25.99           H
ATOM   3796  HA  PHE B  22      14.544  -5.036  19.591  1.00 32.64           H
ATOM   3797  HB2 PHE B  22      12.146  -6.482  20.788  1.00 30.24           H
ATOM   3798  HB3 PHE B  22      13.397  -5.662  21.715  1.00 30.24           H
ATOM   3799  HD1 PHE B  22      10.456  -5.139  19.442  1.00 25.43           H
ATOM   3800  HD2 PHE B  22      13.445  -3.242  21.907  1.00 21.73           H
ATOM   3801  HE1 PHE B  22       9.189  -3.032  19.343  1.00 23.59           H
ATOM   3802  HE2 PHE B  22      12.115  -1.157  21.880  1.00 27.38           H
ATOM   3803  HZ  PHE B  22      10.020  -1.025  20.556  1.00 24.81           H
ATOM   3804  N   GLU B  23      15.823  -7.052  20.189  1.00 22.00           N
ATOM   3805  CA  GLU B  23      16.699  -8.184  20.461  1.00 26.26           C
ATOM   3806  C   GLU B  23      17.721  -7.758  21.503  1.00 28.23           C
ATOM   3807  O   GLU B  23      18.151  -6.605  21.527  1.00 23.74           O
ATOM   3808  CB  GLU B  23      17.393  -8.566  19.141  1.00 31.68           C
ATOM   3809  CG  GLU B  23      18.368  -9.748  19.122  1.00 38.92           C
ATOM   3810  CD  GLU B  23      17.669 -11.056  18.749  1.00 57.43           C
ATOM   3811  OE1 GLU B  23      18.125 -11.689  17.768  1.00 69.00           O
ATOM   3812  OE2 GLU B  23      16.676 -11.394  19.432  1.00 61.18           O1-
ATOM   3813  H   GLU B  23      16.230  -6.131  20.269  1.00 26.52           H
ATOM   3814  HA  GLU B  23      16.130  -9.031  20.840  1.00 31.63           H
ATOM   3815  HB2 GLU B  23      16.616  -8.759  18.399  1.00 38.13           H
ATOM   3816  HB3 GLU B  23      17.952  -7.693  18.812  1.00 38.13           H
ATOM   3817  HG2 GLU B  23      19.173  -9.540  18.412  1.00 46.82           H
ATOM   3818  HG3 GLU B  23      18.795  -9.861  20.113  1.00 46.82           H
ATOM   3819  N   GLU B  24      18.140  -8.686  22.364  1.00 27.53           N
ATOM   3820  CA  GLU B  24      19.319  -8.455  23.177  1.00 24.54           C
ATOM   3821  C   GLU B  24      20.608  -8.725  22.405  1.00 26.86           C
ATOM   3822  O   GLU B  24      20.773  -9.741  21.733  1.00 33.07           O
ATOM   3823  CB  GLU B  24      19.269  -9.303  24.445  1.00 30.55           C
ATOM   3824  CG  GLU B  24      18.169  -8.799  25.390  1.00 31.83           C
ATOM   3825  CD  GLU B  24      17.738  -9.905  26.337  1.00 48.77           C
ATOM   3826  OE1 GLU B  24      17.645 -11.045  25.833  1.00 44.26           O
ATOM   3827  OE2 GLU B  24      17.507  -9.599  27.532  1.00 37.19           O1-
ATOM   3828  H   GLU B  24      17.783  -9.630  22.302  1.00 33.16           H
ATOM   3829  HA  GLU B  24      19.318  -7.419  23.503  1.00 29.57           H
ATOM   3830  HB2 GLU B  24      19.113 -10.336  24.136  1.00 36.78           H
ATOM   3831  HB3 GLU B  24      20.226  -9.239  24.964  1.00 36.78           H
ATOM   3832  HG2 GLU B  24      18.491  -7.908  25.935  1.00 38.32           H
ATOM   3833  HG3 GLU B  24      17.289  -8.535  24.804  1.00 38.32           H
ATOM   3834  N   VAL B  25      21.512  -7.765  22.526  1.00 23.43           N
ATOM   3835  CA  VAL B  25      22.767  -7.674  21.797  1.00 32.32           C
ATOM   3836  C   VAL B  25      23.805  -7.148  22.821  1.00 29.68           C
ATOM   3837  O   VAL B  25      23.730  -6.048  23.324  1.00 35.07           O
ATOM   3838  CB  VAL B  25      22.696  -6.658  20.613  1.00 30.53           C
ATOM   3839  CG1 VAL B  25      23.991  -6.755  19.804  1.00 34.96           C
ATOM   3840  CG2 VAL B  25      21.476  -6.939  19.733  1.00 29.84           C
ATOM   3841  H   VAL B  25      21.224  -6.963  23.038  1.00 28.24           H
ATOM   3842  HA  VAL B  25      23.040  -8.677  21.375  1.00 38.90           H
ATOM   3843  HB  VAL B  25      22.599  -5.629  21.044  1.00 36.76           H
ATOM   3844 HG11 VAL B  25      23.974  -6.068  18.947  1.00 42.08           H
ATOM   3845 HG12 VAL B  25      24.871  -6.498  20.401  1.00 42.08           H
ATOM   3846 HG13 VAL B  25      24.141  -7.758  19.388  1.00 42.08           H
ATOM   3847 HG21 VAL B  25      21.434  -6.255  18.880  1.00 35.94           H
ATOM   3848 HG22 VAL B  25      21.480  -7.962  19.338  1.00 35.94           H
ATOM   3849 HG23 VAL B  25      20.541  -6.814  20.293  1.00 35.94           H
ATOM   3850  N   ASN B  26      24.756  -8.147  22.844  1.00 34.61           N
ATOM   3851  CA  ASN B  26      26.026  -8.137  23.601  1.00 35.89           C
ATOM   3852  C   ASN B  26      25.807  -7.667  25.024  1.00 35.48           C
ATOM   3853  O   ASN B  26      24.883  -7.998  25.740  1.00 44.71           O
ATOM   3854  CB  ASN B  26      27.038  -7.127  23.011  1.00 38.17           C
ATOM   3855  CG  ASN B  26      27.262  -6.129  24.119  1.00 38.59           C
ATOM   3856  OD1 ASN B  26      27.755  -5.028  23.990  1.00 36.58           O
ATOM   3857  H   ASN B  26      24.906  -8.531  21.914  1.00 41.65           H
ATOM   3858  HA  ASN B  26      26.464  -9.140  23.639  1.00 43.19           H
ATOM   3859  HB2 ASN B  26      27.973  -7.629  22.755  1.00 45.92           H
ATOM   3860  HB3 ASN B  26      26.645  -6.618  22.129  1.00 45.92           H
ATOM   3861  N   GLY B  27      26.470  -6.508  25.135  1.00 41.45           N
ATOM   3862  CA  GLY B  27      26.463  -5.737  26.380  1.00 38.00           C
ATOM   3863  C   GLY B  27      25.543  -4.506  26.390  1.00 40.15           C
ATOM   3864  O   GLY B  27      25.555  -3.782  27.381  1.00 34.09           O
ATOM   3865  H   GLY B  27      26.178  -6.041  24.287  1.00 49.86           H
ATOM   3866  HA2 GLY B  27      27.477  -5.387  26.573  1.00 45.72           H
ATOM   3867  HA3 GLY B  27      26.171  -6.385  27.207  1.00 45.72           H
ATOM   3868  N   TRP B  28      24.743  -4.253  25.338  1.00 36.47           N
ATOM   3869  CA  TRP B  28      23.846  -3.103  25.264  1.00 32.94           C
ATOM   3870  C   TRP B  28      22.430  -3.363  25.834  1.00 32.04           C
ATOM   3871  O   TRP B  28      21.635  -2.449  25.917  1.00 35.21           O
ATOM   3872  CB  TRP B  28      23.594  -2.647  23.799  1.00 30.78           C
ATOM   3873  CG  TRP B  28      24.804  -2.030  23.223  1.00 30.50           C
ATOM   3874  CD1 TRP B  28      25.426  -0.853  23.609  1.00 29.75           C
ATOM   3875  CD2 TRP B  28      25.591  -2.623  22.173  1.00 30.38           C
ATOM   3876  NE1 TRP B  28      26.591  -0.674  22.839  1.00 33.44           N
ATOM   3877  CE2 TRP B  28      26.684  -1.727  21.923  1.00 31.39           C
ATOM   3878  CE3 TRP B  28      25.494  -3.827  21.460  1.00 32.85           C
ATOM   3879  CZ2 TRP B  28      27.656  -2.002  20.952  1.00 28.48           C
ATOM   3880  CZ3 TRP B  28      26.469  -4.098  20.519  1.00 33.22           C
ATOM   3881  CH2 TRP B  28      27.541  -3.201  20.279  1.00 35.34           C
ATOM   3882  H   TRP B  28      24.764  -4.890  24.568  1.00 43.89           H
ATOM   3883  HA  TRP B  28      24.267  -2.231  25.840  1.00 39.65           H
ATOM   3884  HB2 TRP B  28      23.266  -3.523  23.195  1.00 37.06           H
ATOM   3885  HB3 TRP B  28      22.751  -1.922  23.786  1.00 37.06           H
ATOM   3886  HD1 TRP B  28      25.136  -0.152  24.369  1.00 35.83           H
ATOM   3887  HE1 TRP B  28      27.228   0.101  22.907  1.00 40.25           H
ATOM   3888  HE3 TRP B  28      24.681  -4.523  21.668  1.00 39.54           H
ATOM   3889  HZ2 TRP B  28      28.467  -1.305  20.760  1.00 34.29           H
ATOM   3890  HZ3 TRP B  28      26.434  -5.022  19.943  1.00 39.99           H
ATOM   3891  HH2 TRP B  28      28.289  -3.477  19.533  1.00 42.53           H
ATOM   3892  N   GLY B  29      22.122  -4.637  26.150  1.00 30.20           N
ATOM   3893  CA  GLY B  29      20.790  -5.075  26.556  1.00 27.81           C
ATOM   3894  C   GLY B  29      19.875  -5.163  25.337  1.00 26.94           C
ATOM   3895  O   GLY B  29      20.374  -5.420  24.246  1.00 25.81           O
ATOM   3896  H   GLY B  29      22.816  -5.352  25.990  1.00 36.36           H
ATOM   3897  HA2 GLY B  29      20.848  -6.060  27.020  1.00 33.49           H
ATOM   3898  HA3 GLY B  29      20.381  -4.361  27.268  1.00 33.49           H
ATOM   3899  N   VAL B  30      18.570  -4.937  25.536  1.00 26.89           N
ATOM   3900  CA  VAL B  30      17.568  -4.850  24.465  1.00 27.63           C
ATOM   3901  C   VAL B  30      17.876  -3.647  23.583  1.00 22.14           C
ATOM   3902  O   VAL B  30      17.913  -2.524  24.066  1.00 22.27           O
ATOM   3903  CB  VAL B  30      16.140  -4.692  25.037  1.00 22.83           C
ATOM   3904  CG1 VAL B  30      15.093  -4.459  23.931  1.00 20.40           C
ATOM   3905  CG2 VAL B  30      15.767  -5.926  25.851  1.00 24.11           C
ATOM   3906  H   VAL B  30      18.261  -4.729  26.475  1.00 32.39           H
ATOM   3907  HA  VAL B  30      17.605  -5.763  23.872  1.00 33.28           H
ATOM   3908  HB  VAL B  30      16.121  -3.829  25.706  1.00 27.52           H
ATOM   3909 HG11 VAL B  30      14.092  -4.462  24.359  1.00 24.61           H
ATOM   3910 HG12 VAL B  30      15.253  -3.494  23.450  1.00 24.61           H
ATOM   3911 HG13 VAL B  30      15.166  -5.254  23.188  1.00 24.61           H
ATOM   3912 HG21 VAL B  30      14.761  -5.813  26.252  1.00 29.05           H
ATOM   3913 HG22 VAL B  30      15.809  -6.801  25.207  1.00 29.05           H
ATOM   3914 HG23 VAL B  30      16.459  -6.055  26.682  1.00 29.05           H
ATOM   3915  N   VAL B  31      18.020  -3.906  22.292  1.00 21.58           N
ATOM   3916  CA  VAL B  31      18.341  -2.914  21.273  1.00 25.14           C
ATOM   3917  C   VAL B  31      17.086  -2.896  20.365  1.00 19.41           C
ATOM   3918  O   VAL B  31      16.741  -3.877  19.737  1.00 24.01           O
ATOM   3919  CB  VAL B  31      19.603  -3.298  20.430  1.00 23.82           C
ATOM   3920  CG1 VAL B  31      19.789  -2.308  19.272  1.00 22.07           C
ATOM   3921  CG2 VAL B  31      20.834  -3.298  21.345  1.00 28.08           C
ATOM   3922  H   VAL B  31      18.011  -4.864  22.026  1.00 26.02           H
ATOM   3923  HA  VAL B  31      18.566  -1.930  21.755  1.00 30.29           H
ATOM   3924  HB  VAL B  31      19.447  -4.326  20.023  1.00 28.70           H
ATOM   3925 HG11 VAL B  31      20.732  -2.517  18.751  1.00 26.60           H
ATOM   3926 HG12 VAL B  31      18.985  -2.379  18.536  1.00 26.60           H
ATOM   3927 HG13 VAL B  31      19.859  -1.275  19.625  1.00 26.60           H
ATOM   3928 HG21 VAL B  31      21.738  -3.588  20.799  1.00 33.81           H
ATOM   3929 HG22 VAL B  31      21.017  -2.315  21.797  1.00 33.81           H
ATOM   3930 HG23 VAL B  31      20.708  -4.008  22.168  1.00 33.81           H
ATOM   3931  N   PRO B  32      16.401  -1.745  20.310  1.00 19.85           N
ATOM   3932  CA  PRO B  32      15.334  -1.504  19.348  1.00 19.05           C
ATOM   3933  C   PRO B  32      15.934  -1.219  17.951  1.00 20.17           C
ATOM   3934  O   PRO B  32      16.946  -0.539  17.850  1.00 16.51           O
ATOM   3935  CB  PRO B  32      14.632  -0.252  19.892  1.00 19.01           C
ATOM   3936  CG  PRO B  32      15.772   0.551  20.505  1.00 20.82           C
ATOM   3937  CD  PRO B  32      16.674  -0.529  21.092  1.00 19.93           C
ATOM   3938  HA  PRO B  32      14.579  -2.291  19.352  1.00 22.98           H
ATOM   3939  HB2 PRO B  32      14.053   0.304  19.155  1.00 22.93           H
ATOM   3940  HB3 PRO B  32      13.980  -0.577  20.699  1.00 22.93           H
ATOM   3941  HG2 PRO B  32      16.280   1.145  19.744  1.00 25.10           H
ATOM   3942  HG3 PRO B  32      15.404   1.197  21.305  1.00 25.10           H
ATOM   3943  HD2 PRO B  32      17.703  -0.195  20.970  1.00 24.03           H
ATOM   3944  HD3 PRO B  32      16.393  -0.690  22.131  1.00 24.03           H
ATOM   3945  N   LYS B  33      15.314  -1.726  16.875  1.00 17.23           N
ATOM   3946  CA  LYS B  33      15.791  -1.589  15.479  1.00 20.43           C
ATOM   3947  C   LYS B  33      14.618  -1.142  14.635  1.00 17.97           C
ATOM   3948  O   LYS B  33      13.621  -1.849  14.542  1.00 19.41           O
ATOM   3949  CB  LYS B  33      16.328  -2.923  14.942  1.00 21.47           C
ATOM   3950  CG  LYS B  33      16.580  -2.936  13.401  1.00 18.24           C
ATOM   3951  CD  LYS B  33      17.700  -1.955  13.034  1.00 16.79           C
ATOM   3952  CE  LYS B  33      18.157  -1.964  11.555  1.00 19.38           C
ATOM   3953  NZ  LYS B  33      17.068  -1.576  10.659  1.00 20.35           N1+
ATOM   3954  H   LYS B  33      14.473  -2.265  17.017  1.00 20.80           H
ATOM   3955  HA  LYS B  33      16.583  -0.842  15.420  1.00 24.63           H
ATOM   3956  HB2 LYS B  33      17.258  -3.162  15.457  1.00 25.88           H
ATOM   3957  HB3 LYS B  33      15.604  -3.709  15.154  1.00 25.88           H
ATOM   3958  HG2 LYS B  33      16.861  -3.950  13.145  1.00 22.01           H
ATOM   3959  HG3 LYS B  33      15.672  -2.678  12.868  1.00 22.01           H
ATOM   3960  HD2 LYS B  33      17.337  -0.947  13.230  1.00 20.27           H
ATOM   3961  HD3 LYS B  33      18.566  -2.112  13.669  1.00 20.27           H
ATOM   3962  HE2 LYS B  33      18.969  -1.247  11.438  1.00 23.38           H
ATOM   3963  HE3 LYS B  33      18.547  -2.936  11.269  1.00 23.38           H
ATOM   3964  HZ1 LYS B  33      17.409  -1.584   9.707  1.00 24.55           H
ATOM   3965  HZ2 LYS B  33      16.305  -2.233  10.730  1.00 24.55           H
ATOM   3966  HZ3 LYS B  33      16.747  -0.650  10.889  1.00 24.55           H
ATOM   3967  N   HIS B  34      14.780  -0.019  13.950  1.00 21.45           N
ATOM   3968  CA  HIS B  34      13.783   0.512  13.049  1.00 17.11           C
ATOM   3969  C   HIS B  34      14.219   0.216  11.584  1.00 15.44           C
ATOM   3970  O   HIS B  34      15.338   0.466  11.228  1.00 18.56           O
ATOM   3971  CB  HIS B  34      13.664   2.045  13.199  1.00 16.94           C
ATOM   3972  CG  HIS B  34      13.302   2.446  14.573  1.00 21.47           C
ATOM   3973  ND1 HIS B  34      14.254   2.456  15.602  1.00 28.64           N
ATOM   3974  CD2 HIS B  34      12.124   2.929  15.148  1.00 22.75           C
ATOM   3975  CE1 HIS B  34      13.649   2.942  16.759  1.00 27.65           C
ATOM   3976  NE2 HIS B  34      12.359   3.236  16.493  1.00 23.35           N
ATOM   3977  H   HIS B  34      15.703   0.342  13.886  1.00 25.86           H
ATOM   3978  HA  HIS B  34      12.781   0.089  13.276  1.00 20.65           H
ATOM   3979  HB2 HIS B  34      12.890   2.432  12.494  1.00 20.45           H
ATOM   3980  HB3 HIS B  34      14.609   2.519  12.864  1.00 20.45           H
ATOM   3981  HD1 HIS B  34      15.186   2.085  15.531  1.00 34.49           H
ATOM   3982  HD2 HIS B  34      11.150   3.064  14.697  1.00 27.43           H
ATOM   3983  HE1 HIS B  34      14.158   3.065  17.720  1.00 33.30           H
ATOM   3984  N   GLY B  35      13.234  -0.240  10.808  1.00 19.83           N
ATOM   3985  CA  GLY B  35      13.175  -0.196   9.349  1.00 16.07           C
ATOM   3986  C   GLY B  35      11.844   0.363   8.849  1.00 16.77           C
ATOM   3987  O   GLY B  35      11.007   0.860   9.607  1.00 18.14           O
ATOM   3988  H   GLY B  35      12.353  -0.444  11.265  1.00 23.92           H
ATOM   3989  HA2 GLY B  35      14.006   0.391   8.955  1.00 19.41           H
ATOM   3990  HA3 GLY B  35      13.282  -1.213   8.975  1.00 19.41           H
ATOM   3991  N   LEU B  36      11.636   0.296   7.522  1.00 18.65           N
ATOM   3992  CA  LEU B  36      10.413   0.806   6.907  1.00 20.01           C
ATOM   3993  C   LEU B  36       9.696  -0.278   6.098  1.00 17.77           C
ATOM   3994  O   LEU B  36      10.303  -1.257   5.679  1.00 19.73           O
ATOM   3995  CB  LEU B  36      10.671   2.008   5.969  1.00 15.98           C
ATOM   3996  CG  LEU B  36      11.465   3.224   6.443  1.00 17.95           C
ATOM   3997  CD1 LEU B  36      11.578   4.213   5.276  1.00 20.70           C
ATOM   3998  CD2 LEU B  36      10.804   3.955   7.615  1.00 22.33           C
ATOM   3999  H   LEU B  36      12.318  -0.171   6.941  1.00 22.51           H
ATOM   4000  HA  LEU B  36       9.735   1.127   7.684  1.00 24.13           H
ATOM   4001  HB2 LEU B  36      11.153   1.636   5.078  1.00 19.29           H
ATOM   4002  HB3 LEU B  36       9.699   2.369   5.625  1.00 19.29           H
ATOM   4003  HG  LEU B  36      12.464   2.902   6.739  1.00 21.66           H
ATOM   4004 HD11 LEU B  36      12.176   5.074   5.578  1.00 24.96           H
ATOM   4005 HD12 LEU B  36      12.056   3.727   4.428  1.00 24.96           H
ATOM   4006 HD13 LEU B  36      10.588   4.560   4.980  1.00 24.96           H
ATOM   4007 HD21 LEU B  36      11.319   4.896   7.793  1.00 26.92           H
ATOM   4008 HD22 LEU B  36       9.758   4.169   7.388  1.00 26.92           H
ATOM   4009 HD23 LEU B  36      10.862   3.343   8.514  1.00 26.92           H
ATOM   4010  N   VAL B  37       8.398  -0.073   5.878  1.00 19.80           N
ATOM   4011  CA  VAL B  37       7.655  -0.716   4.792  1.00 18.07           C
ATOM   4012  C   VAL B  37       7.099   0.422   3.939  1.00 21.28           C
ATOM   4013  O   VAL B  37       6.351   1.277   4.421  1.00 19.59           O
ATOM   4014  CB  VAL B  37       6.556  -1.671   5.313  1.00 24.13           C
ATOM   4015  CG1 VAL B  37       5.882  -2.377   4.119  1.00 24.50           C
ATOM   4016  CG2 VAL B  37       7.103  -2.762   6.221  1.00 19.59           C
ATOM   4017  H   VAL B  37       7.958   0.722   6.320  1.00 23.88           H
ATOM   4018  HA  VAL B  37       8.346  -1.302   4.192  1.00 21.80           H
ATOM   4019  HB  VAL B  37       5.815  -1.097   5.869  1.00 29.08           H
ATOM   4020 HG11 VAL B  37       5.085  -3.027   4.480  1.00 29.52           H
ATOM   4021 HG12 VAL B  37       5.443  -1.646   3.439  1.00 29.52           H
ATOM   4022 HG13 VAL B  37       6.618  -2.976   3.578  1.00 29.52           H
ATOM   4023 HG21 VAL B  37       6.341  -3.509   6.421  1.00 23.63           H
ATOM   4024 HG22 VAL B  37       7.963  -3.228   5.750  1.00 23.63           H
ATOM   4025 HG23 VAL B  37       7.411  -2.326   7.167  1.00 23.63           H
ATOM   4026  N   VAL B  38       7.431   0.424   2.642  1.00 19.45           N
ATOM   4027  CA  VAL B  38       6.965   1.409   1.683  1.00 19.71           C
ATOM   4028  C   VAL B  38       5.911   0.767   0.748  1.00 21.50           C
ATOM   4029  O   VAL B  38       6.131  -0.290   0.158  1.00 23.59           O
ATOM   4030  CB  VAL B  38       8.172   1.952   0.892  1.00 22.70           C
ATOM   4031  CG1 VAL B  38       7.785   3.057  -0.124  1.00 21.59           C
ATOM   4032  CG2 VAL B  38       9.228   2.538   1.850  1.00 24.27           C
ATOM   4033  H   VAL B  38       8.051  -0.297   2.301  1.00 23.46           H
ATOM   4034  HA  VAL B  38       6.506   2.242   2.211  1.00 23.77           H
ATOM   4035  HB  VAL B  38       8.630   1.130   0.339  1.00 27.36           H
ATOM   4036 HG11 VAL B  38       8.668   3.358  -0.688  1.00 26.03           H
ATOM   4037 HG12 VAL B  38       7.043   2.676  -0.825  1.00 26.03           H
ATOM   4038 HG13 VAL B  38       7.374   3.930   0.386  1.00 26.03           H
ATOM   4039 HG21 VAL B  38      10.089   2.884   1.284  1.00 29.25           H
ATOM   4040 HG22 VAL B  38       8.802   3.367   2.417  1.00 29.25           H
ATOM   4041 HG23 VAL B  38       9.574   1.779   2.550  1.00 29.25           H
ATOM   4042  N   LEU B  39       4.793   1.460   0.570  1.00 20.92           N
ATOM   4043  CA  LEU B  39       3.629   1.000  -0.176  1.00 19.73           C
ATOM   4044  C   LEU B  39       3.572   1.791  -1.479  1.00 26.44           C
ATOM   4045  O   LEU B  39       3.603   3.018  -1.447  1.00 25.42           O
ATOM   4046  CB  LEU B  39       2.348   1.139   0.654  1.00 25.07           C
ATOM   4047  CG  LEU B  39       2.468   0.462   2.049  1.00 25.20           C
ATOM   4048  CD1 LEU B  39       1.151   0.624   2.811  1.00 30.05           C
ATOM   4049  CD2 LEU B  39       2.825  -1.029   1.955  1.00 21.92           C
ATOM   4050  H   LEU B  39       4.715   2.359   1.018  1.00 25.23           H
ATOM   4051  HA  LEU B  39       3.748  -0.053  -0.411  1.00 23.80           H
ATOM   4052  HB2 LEU B  39       2.110   2.195   0.782  1.00 30.20           H
ATOM   4053  HB3 LEU B  39       1.531   0.667   0.108  1.00 30.20           H
ATOM   4054  HG  LEU B  39       3.249   0.968   2.617  1.00 30.36           H
ATOM   4055 HD11 LEU B  39       1.253   0.218   3.818  1.00 36.18           H
ATOM   4056 HD12 LEU B  39       0.900   1.682   2.887  1.00 36.18           H
ATOM   4057 HD13 LEU B  39       0.350   0.101   2.299  1.00 36.18           H
ATOM   4058 HD21 LEU B  39       2.789  -1.480   2.946  1.00 26.43           H
ATOM   4059 HD22 LEU B  39       2.123  -1.553   1.307  1.00 26.43           H
ATOM   4060 HD23 LEU B  39       3.838  -1.153   1.578  1.00 26.43           H
ATOM   4061  N   VAL B  40       3.482   1.095  -2.619  1.00 27.11           N
ATOM   4062  CA  VAL B  40       3.301   1.679  -3.964  1.00 26.68           C
ATOM   4063  C   VAL B  40       2.042   0.998  -4.521  1.00 25.66           C
ATOM   4064  O   VAL B  40       2.133  -0.154  -4.927  1.00 24.59           O
ATOM   4065  CB  VAL B  40       4.557   1.409  -4.848  1.00 24.66           C
ATOM   4066  CG1 VAL B  40       4.358   1.902  -6.308  1.00 29.09           C
ATOM   4067  CG2 VAL B  40       5.842   2.038  -4.291  1.00 26.35           C
ATOM   4068  H   VAL B  40       3.494   0.086  -2.561  1.00 32.65           H
ATOM   4069  HA  VAL B  40       3.128   2.753  -3.893  1.00 32.14           H
ATOM   4070  HB  VAL B  40       4.715   0.330  -4.878  1.00 29.71           H
ATOM   4071 HG11 VAL B  40       5.242   1.654  -6.899  1.00 35.03           H
ATOM   4072 HG12 VAL B  40       3.498   1.413  -6.764  1.00 35.03           H
ATOM   4073 HG13 VAL B  40       4.203   2.982  -6.322  1.00 35.03           H
ATOM   4074 HG21 VAL B  40       6.679   1.805  -4.948  1.00 31.74           H
ATOM   4075 HG22 VAL B  40       5.738   3.120  -4.212  1.00 31.74           H
ATOM   4076 HG23 VAL B  40       6.062   1.621  -3.307  1.00 31.74           H
ATOM   4077  N   ASN B  41       0.869   1.647  -4.466  1.00 29.20           N
ATOM   4078  CA  ASN B  41      -0.429   0.979  -4.730  1.00 35.03           C
ATOM   4079  C   ASN B  41      -0.619  -0.225  -3.776  1.00 34.58           C
ATOM   4080  O   ASN B  41      -0.544  -0.031  -2.565  1.00 34.13           O
ATOM   4081  CB  ASN B  41      -0.585   0.628  -6.232  1.00 37.49           C
ATOM   4082  CG  ASN B  41      -0.487   1.874  -7.107  1.00 38.02           C
ATOM   4083  OD1 ASN B  41      -1.281   2.798  -6.953  1.00 46.36           O
ATOM   4084  ND2 ASN B  41       0.443   1.895  -8.060  1.00 39.58           N
ATOM   4085  H   ASN B  41       0.845   2.592  -4.113  1.00 35.16           H
ATOM   4086  HA  ASN B  41      -1.214   1.697  -4.492  1.00 42.16           H
ATOM   4087  HB2 ASN B  41       0.130  -0.131  -6.547  1.00 45.11           H
ATOM   4088  HB3 ASN B  41      -1.603   0.247  -6.340  1.00 45.11           H
ATOM   4089 HD21 ASN B  41       0.497   2.694  -8.673  1.00 47.61           H
ATOM   4090 HD22 ASN B  41       1.074   1.115  -8.172  1.00 47.61           H
ATOM   4091  N   ALA B  42      -0.808  -1.461  -4.278  1.00 34.58           N
ATOM   4092  CA  ALA B  42      -0.931  -2.653  -3.429  1.00 35.38           C
ATOM   4093  C   ALA B  42       0.402  -3.388  -3.214  1.00 34.80           C
ATOM   4094  O   ALA B  42       0.389  -4.459  -2.624  1.00 33.67           O
ATOM   4095  CB  ALA B  42      -2.018  -3.590  -3.981  1.00 42.17           C
ATOM   4096  H   ALA B  42      -0.810  -1.599  -5.277  1.00 41.62           H
ATOM   4097  HA  ALA B  42      -1.279  -2.340  -2.442  1.00 42.58           H
ATOM   4098  HB1 ALA B  42      -2.201  -4.401  -3.275  1.00 50.73           H
ATOM   4099  HB2 ALA B  42      -2.952  -3.042  -4.123  1.00 50.73           H
ATOM   4100  HB3 ALA B  42      -1.700  -4.016  -4.932  1.00 50.73           H
ATOM   4101  N   GLU B  43       1.534  -2.863  -3.698  1.00 27.92           N
ATOM   4102  CA  GLU B  43       2.858  -3.459  -3.571  1.00 28.60           C
ATOM   4103  C   GLU B  43       3.556  -2.940  -2.305  1.00 27.49           C
ATOM   4104  O   GLU B  43       3.608  -1.731  -2.127  1.00 24.79           O
ATOM   4105  CB  GLU B  43       3.723  -3.050  -4.773  1.00 32.20           C
ATOM   4106  CG  GLU B  43       3.214  -3.621  -6.100  1.00 45.37           C
ATOM   4107  CD  GLU B  43       4.040  -3.171  -7.312  1.00 53.35           C
ATOM   4108  OE1 GLU B  43       4.922  -2.296  -7.149  1.00 54.92           O
ATOM   4109  OE2 GLU B  43       3.781  -3.728  -8.400  1.00 67.17           O1-
ATOM   4110  H   GLU B  43       1.489  -1.966  -4.160  1.00 33.62           H
ATOM   4111  HA  GLU B  43       2.781  -4.546  -3.549  1.00 34.45           H
ATOM   4112  HB2 GLU B  43       3.765  -1.966  -4.837  1.00 38.76           H
ATOM   4113  HB3 GLU B  43       4.739  -3.395  -4.601  1.00 38.76           H
ATOM   4114  HG2 GLU B  43       3.186  -4.710  -6.070  1.00 54.57           H
ATOM   4115  HG3 GLU B  43       2.178  -3.328  -6.269  1.00 54.57           H
ATOM   4116  N   ALA B  44       4.130  -3.817  -1.479  1.00 26.69           N
ATOM   4117  CA  ALA B  44       4.904  -3.438  -0.291  1.00 26.03           C
ATOM   4118  C   ALA B  44       6.376  -3.840  -0.449  1.00 25.23           C
ATOM   4119  O   ALA B  44       6.704  -4.949  -0.881  1.00 23.19           O
ATOM   4120  CB  ALA B  44       4.291  -4.070   0.968  1.00 19.72           C
ATOM   4121  H   ALA B  44       4.067  -4.803  -1.684  1.00 32.15           H
ATOM   4122  HA  ALA B  44       4.850  -2.359  -0.159  1.00 31.36           H
ATOM   4123  HB1 ALA B  44       4.870  -3.753   1.832  1.00 23.78           H
ATOM   4124  HB2 ALA B  44       3.264  -3.739   1.112  1.00 23.78           H
ATOM   4125  HB3 ALA B  44       4.306  -5.154   0.898  1.00 23.78           H
ATOM   4126  N   TYR B  45       7.272  -2.933  -0.049  1.00 21.68           N
ATOM   4127  CA  TYR B  45       8.704  -3.151  -0.061  1.00 17.33           C
ATOM   4128  C   TYR B  45       9.264  -2.976   1.351  1.00 20.25           C
ATOM   4129  O   TYR B  45       9.036  -1.920   1.946  1.00 22.90           O
ATOM   4130  CB  TYR B  45       9.355  -2.152  -1.006  1.00 21.04           C
ATOM   4131  CG  TYR B  45       8.955  -2.307  -2.480  1.00 19.24           C
ATOM   4132  CD1 TYR B  45       7.785  -1.684  -2.954  1.00 23.89           C
ATOM   4133  CD2 TYR B  45       9.702  -3.142  -3.326  1.00 28.16           C
ATOM   4134  CE1 TYR B  45       7.343  -1.917  -4.276  1.00 25.57           C
ATOM   4135  CE2 TYR B  45       9.291  -3.353  -4.659  1.00 28.18           C
ATOM   4136  CZ  TYR B  45       8.097  -2.749  -5.126  1.00 28.09           C
ATOM   4137  OH  TYR B  45       7.641  -2.999  -6.393  1.00 30.62           O
ATOM   4138  H   TYR B  45       6.942  -2.033   0.270  1.00 26.14           H
ATOM   4139  HA  TYR B  45       8.929  -4.158  -0.409  1.00 20.92           H
ATOM   4140  HB2 TYR B  45       9.085  -1.145  -0.681  1.00 25.37           H
ATOM   4141  HB3 TYR B  45      10.439  -2.261  -0.913  1.00 25.37           H
ATOM   4142  HD1 TYR B  45       7.194  -1.059  -2.301  1.00 28.79           H
ATOM   4143  HD2 TYR B  45      10.591  -3.634  -2.955  1.00 33.92           H
ATOM   4144  HE1 TYR B  45       6.427  -1.462  -4.629  1.00 30.80           H
ATOM   4145  HE2 TYR B  45       9.860  -4.002  -5.307  1.00 33.94           H
ATOM   4146  HH  TYR B  45       6.780  -2.600  -6.559  1.00 36.86           H
ATOM   4147  N   LEU B  46      10.054  -3.953   1.806  1.00 19.19           N
ATOM   4148  CA  LEU B  46      10.726  -3.914   3.121  1.00 21.01           C
ATOM   4149  C   LEU B  46      12.061  -3.190   3.023  1.00 21.10           C
ATOM   4150  O   LEU B  46      12.940  -3.565   2.249  1.00 23.69           O
ATOM   4151  CB  LEU B  46      11.000  -5.325   3.661  1.00 25.75           C
ATOM   4152  CG  LEU B  46       9.777  -6.240   3.859  1.00 30.78           C
ATOM   4153  CD1 LEU B  46      10.286  -7.472   4.626  1.00 29.06           C
ATOM   4154  CD2 LEU B  46       8.612  -5.621   4.628  1.00 36.12           C
ATOM   4155  H   LEU B  46      10.229  -4.759   1.224  1.00 23.15           H
ATOM   4156  HA  LEU B  46      10.091  -3.389   3.835  1.00 25.34           H
ATOM   4157  HB2 LEU B  46      11.703  -5.825   3.003  1.00 31.02           H
ATOM   4158  HB3 LEU B  46      11.503  -5.207   4.623  1.00 31.02           H
ATOM   4159  HG  LEU B  46       9.416  -6.558   2.880  1.00 37.05           H
ATOM   4160 HD11 LEU B  46       9.481  -8.199   4.739  1.00 34.99           H
ATOM   4161 HD12 LEU B  46      11.102  -7.942   4.074  1.00 34.99           H
ATOM   4162 HD13 LEU B  46      10.645  -7.181   5.614  1.00 34.99           H
ATOM   4163 HD21 LEU B  46       7.857  -6.379   4.837  1.00 43.47           H
ATOM   4164 HD22 LEU B  46       8.979  -5.220   5.571  1.00 43.47           H
ATOM   4165 HD23 LEU B  46       8.152  -4.829   4.039  1.00 43.47           H
ATOM   4166  N   ILE B  47      12.230  -2.140   3.830  1.00 18.84           N
ATOM   4167  CA  ILE B  47      13.473  -1.411   3.941  1.00 18.47           C
ATOM   4168  C   ILE B  47      14.070  -1.858   5.269  1.00 22.41           C
ATOM   4169  O   ILE B  47      13.632  -1.427   6.340  1.00 19.62           O
ATOM   4170  CB  ILE B  47      13.237   0.105   3.895  1.00 17.66           C
ATOM   4171  CG1 ILE B  47      12.291   0.607   2.770  1.00 18.74           C
ATOM   4172  CG2 ILE B  47      14.572   0.818   3.845  1.00 16.63           C
ATOM   4173  CD1 ILE B  47      12.515   0.094   1.339  1.00 21.17           C
ATOM   4174  H   ILE B  47      11.487  -1.888   4.464  1.00 22.73           H
ATOM   4175  HA  ILE B  47      14.146  -1.682   3.128  1.00 22.29           H
ATOM   4176  HB  ILE B  47      12.788   0.383   4.842  1.00 21.32           H
ATOM   4177 HG12 ILE B  47      11.274   0.336   3.057  1.00 22.62           H
ATOM   4178 HG13 ILE B  47      12.320   1.696   2.752  1.00 22.62           H
ATOM   4179 HG21 ILE B  47      14.407   1.892   3.876  1.00 20.08           H
ATOM   4180 HG22 ILE B  47      15.199   0.536   4.688  1.00 20.08           H
ATOM   4181 HG23 ILE B  47      15.088   0.565   2.922  1.00 20.08           H
ATOM   4182 HD11 ILE B  47      11.795   0.572   0.673  1.00 25.53           H
ATOM   4183 HD12 ILE B  47      13.522   0.337   1.006  1.00 25.53           H
ATOM   4184 HD13 ILE B  47      12.356  -0.980   1.291  1.00 25.53           H
ATOM   4185  N   ASP B  48      15.048  -2.749   5.148  1.00 18.37           N
ATOM   4186  CA  ASP B  48      15.574  -3.633   6.182  1.00 20.01           C
ATOM   4187  C   ASP B  48      14.578  -4.684   6.620  1.00 18.89           C
ATOM   4188  O   ASP B  48      13.366  -4.448   6.694  1.00 20.13           O
ATOM   4189  CB  ASP B  48      16.195  -2.904   7.405  1.00 19.73           C
ATOM   4190  CG  ASP B  48      17.513  -2.245   7.076  1.00 24.03           C
ATOM   4191  OD1 ASP B  48      17.928  -2.280   5.895  1.00 22.53           O
ATOM   4192  OD2 ASP B  48      18.100  -1.700   8.033  1.00 19.99           O1-
ATOM   4193  H   ASP B  48      15.410  -2.921   4.228  1.00 22.16           H
ATOM   4194  HA  ASP B  48      16.399  -4.176   5.717  1.00 24.13           H
ATOM   4195  HB2 ASP B  48      15.525  -2.157   7.826  1.00 23.80           H
ATOM   4196  HB3 ASP B  48      16.368  -3.603   8.219  1.00 23.80           H
ATOM   4197  N   THR B  49      15.123  -5.854   6.973  1.00 21.14           N
ATOM   4198  CA  THR B  49      14.341  -6.838   7.699  1.00 21.35           C
ATOM   4199  C   THR B  49      14.475  -6.566   9.224  1.00 18.93           C
ATOM   4200  O   THR B  49      15.538  -6.101   9.632  1.00 21.75           O
ATOM   4201  CB  THR B  49      14.810  -8.277   7.414  1.00 26.01           C
ATOM   4202  OG1 THR B  49      16.033  -8.605   8.023  1.00 25.20           O
ATOM   4203  CG2 THR B  49      15.001  -8.574   5.919  1.00 27.20           C
ATOM   4204  H   THR B  49      16.127  -5.972   6.945  1.00 25.49           H
ATOM   4205  HA  THR B  49      13.296  -6.774   7.394  1.00 25.74           H
ATOM   4206  HB  THR B  49      14.044  -8.952   7.788  1.00 31.33           H
ATOM   4207  HG1 THR B  49      15.956  -8.466   8.969  1.00 30.36           H
ATOM   4208 HG21 THR B  49      15.265  -9.623   5.792  1.00 32.76           H
ATOM   4209 HG22 THR B  49      14.078  -8.361   5.377  1.00 32.76           H
ATOM   4210 HG23 THR B  49      15.817  -7.981   5.510  1.00 32.76           H
ATOM   4211  N   PRO B  50      13.505  -7.022  10.032  1.00 19.40           N
ATOM   4212  CA  PRO B  50      13.671  -7.253  11.478  1.00 22.37           C
ATOM   4213  C   PRO B  50      14.871  -8.165  11.803  1.00 27.63           C
ATOM   4214  O   PRO B  50      15.397  -8.846  10.920  1.00 27.03           O
ATOM   4215  CB  PRO B  50      12.379  -7.966  11.878  1.00 26.41           C
ATOM   4216  CG  PRO B  50      11.341  -7.421  10.902  1.00 25.53           C
ATOM   4217  CD  PRO B  50      12.145  -7.368   9.606  1.00 22.08           C
ATOM   4218  HA  PRO B  50      13.707  -6.303  12.007  1.00 26.97           H
ATOM   4219  HB2 PRO B  50      12.516  -9.030  11.673  1.00 31.81           H
ATOM   4220  HB3 PRO B  50      12.091  -7.819  12.919  1.00 31.81           H
ATOM   4221  HG2 PRO B  50      10.502  -8.104  10.783  1.00 30.76           H
ATOM   4222  HG3 PRO B  50      10.993  -6.437  11.223  1.00 30.76           H
ATOM   4223  HD2 PRO B  50      12.139  -8.338   9.121  1.00 26.62           H
ATOM   4224  HD3 PRO B  50      11.705  -6.596   8.976  1.00 26.62           H
ATOM   4225  N   PHE B  51      15.289  -8.229  13.077  1.00 22.70           N
ATOM   4226  CA  PHE B  51      16.455  -9.017  13.480  1.00 21.20           C
ATOM   4227  C   PHE B  51      16.329 -10.545  13.165  1.00 25.00           C
ATOM   4228  O   PHE B  51      17.321 -11.225  13.066  1.00 30.20           O
ATOM   4229  CB  PHE B  51      16.668  -9.031  15.023  1.00 29.41           C
ATOM   4230  CG  PHE B  51      17.250  -7.800  15.654  1.00 20.72           C
ATOM   4231  CD1 PHE B  51      18.631  -7.643  15.839  1.00 19.16           C
ATOM   4232  CD2 PHE B  51      16.364  -6.842  16.182  1.00 23.53           C
ATOM   4233  CE1 PHE B  51      19.136  -6.530  16.516  1.00 23.30           C
ATOM   4234  CE2 PHE B  51      16.867  -5.753  16.907  1.00 22.18           C
ATOM   4235  CZ  PHE B  51      18.245  -5.590  17.060  1.00 19.94           C
ATOM   4236  H   PHE B  51      14.811  -7.683  13.752  1.00 27.36           H
ATOM   4237  HA  PHE B  51      17.382  -8.643  12.953  1.00 25.56           H
ATOM   4238  HB2 PHE B  51      15.707  -9.267  15.511  1.00 35.41           H
ATOM   4239  HB3 PHE B  51      17.330  -9.890  15.278  1.00 35.41           H
ATOM   4240  HD1 PHE B  51      19.318  -8.413  15.490  1.00 23.11           H
ATOM   4241  HD2 PHE B  51      15.296  -6.984  16.087  1.00 28.36           H
ATOM   4242  HE1 PHE B  51      20.206  -6.426  16.670  1.00 28.09           H
ATOM   4243  HE2 PHE B  51      16.185  -5.061  17.405  1.00 26.74           H
ATOM   4244  HZ  PHE B  51      18.623  -4.752  17.637  1.00 24.05           H
ATOM   4245  N   THR B  52      15.086 -11.063  13.103  1.00 28.46           N
ATOM   4246  CA  THR B  52      14.792 -12.496  13.087  1.00 34.26           C
ATOM   4247  C   THR B  52      13.762 -12.851  12.021  1.00 34.45           C
ATOM   4248  O   THR B  52      12.896 -12.043  11.658  1.00 30.29           O
ATOM   4249  CB  THR B  52      14.218 -12.965  14.439  1.00 35.39           C
ATOM   4250  OG1 THR B  52      12.960 -12.399  14.720  1.00 29.42           O
ATOM   4251  CG2 THR B  52      15.227 -12.719  15.582  1.00 39.48           C
ATOM   4252  H   THR B  52      14.300 -10.437  13.213  1.00 34.27           H
ATOM   4253  HA  THR B  52      15.711 -13.065  12.889  1.00 41.24           H
ATOM   4254  HB  THR B  52      14.043 -14.052  14.382  1.00 42.59           H
ATOM   4255  HG1 THR B  52      13.136 -11.476  14.990  1.00 35.43           H
ATOM   4256 HG21 THR B  52      14.859 -13.169  16.502  1.00 47.50           H
ATOM   4257 HG22 THR B  52      16.195 -13.170  15.338  1.00 47.50           H
ATOM   4258 HG23 THR B  52      15.382 -11.662  15.773  1.00 47.50           H
ATOM   4259  N   ALA B  53      13.795 -14.134  11.643  1.00 32.73           N
ATOM   4260  CA  ALA B  53      12.777 -14.768  10.813  1.00 36.27           C
ATOM   4261  C   ALA B  53      11.386 -14.616  11.419  1.00 30.46           C
ATOM   4262  O   ALA B  53      10.427 -14.362  10.697  1.00 32.29           O
ATOM   4263  CB  ALA B  53      13.110 -16.253  10.622  1.00 40.43           C
ATOM   4264  H   ALA B  53      14.538 -14.718  11.994  1.00 39.40           H
ATOM   4265  HA  ALA B  53      12.794 -14.290   9.832  1.00 43.64           H
ATOM   4266  HB1 ALA B  53      12.356 -16.716   9.987  1.00 48.63           H
ATOM   4267  HB2 ALA B  53      14.086 -16.364  10.154  1.00 48.63           H
ATOM   4268  HB3 ALA B  53      13.124 -16.756  11.589  1.00 48.63           H
ATOM   4269  N   LYS B  54      11.264 -14.752  12.750  1.00 36.26           N
ATOM   4270  CA  LYS B  54       9.981 -14.735  13.439  1.00 34.52           C
ATOM   4271  C   LYS B  54       9.288 -13.380  13.262  1.00 36.91           C
ATOM   4272  O   LYS B  54       8.099 -13.312  12.948  1.00 30.75           O
ATOM   4273  CB  LYS B  54      10.175 -15.237  14.892  1.00 42.06           C
ATOM   4274  CG  LYS B  54       9.935 -14.256  16.064  1.00 54.86           C
ATOM   4275  CD  LYS B  54       8.456 -14.110  16.470  1.00 59.28           C
ATOM   4276  CE  LYS B  54       8.262 -12.917  17.419  1.00 60.78           C
ATOM   4277  NZ  LYS B  54       7.790 -13.301  18.762  1.00 70.83           N1+
ATOM   4278  H   LYS B  54      12.096 -14.930  13.297  1.00 43.63           H
ATOM   4279  HA  LYS B  54       9.357 -15.474  12.932  1.00 41.54           H
ATOM   4280  HB2 LYS B  54       9.474 -16.062  15.030  1.00 50.59           H
ATOM   4281  HB3 LYS B  54      11.168 -15.670  15.000  1.00 50.59           H
ATOM   4282  HG2 LYS B  54      10.452 -14.667  16.933  1.00 65.95           H
ATOM   4283  HG3 LYS B  54      10.386 -13.283  15.864  1.00 65.95           H
ATOM   4284  HD2 LYS B  54       7.842 -13.956  15.584  1.00 71.26           H
ATOM   4285  HD3 LYS B  54       8.129 -15.029  16.958  1.00 71.26           H
ATOM   4286  HE2 LYS B  54       9.213 -12.390  17.520  1.00 73.06           H
ATOM   4287  HE3 LYS B  54       7.549 -12.224  16.975  1.00 73.06           H
ATOM   4288  HZ1 LYS B  54       7.651 -12.463  19.313  1.00 85.12           H
ATOM   4289  HZ2 LYS B  54       6.920 -13.806  18.690  1.00 85.12           H
ATOM   4290  HZ3 LYS B  54       8.487 -13.874  19.215  1.00 85.12           H
ATOM   4291  N   ASP B  55      10.036 -12.294  13.430  1.00 30.42           N
ATOM   4292  CA  ASP B  55       9.485 -10.966  13.271  1.00 35.06           C
ATOM   4293  C   ASP B  55       9.304 -10.574  11.798  1.00 29.36           C
ATOM   4294  O   ASP B  55       8.407  -9.784  11.497  1.00 29.95           O
ATOM   4295  CB  ASP B  55      10.282  -9.953  14.111  1.00 30.04           C
ATOM   4296  CG  ASP B  55       9.907  -9.931  15.593  1.00 39.44           C
ATOM   4297  OD1 ASP B  55       8.844 -10.477  15.952  1.00 30.70           O
ATOM   4298  OD2 ASP B  55      10.659  -9.303  16.364  1.00 35.62           O1-
ATOM   4299  H   ASP B  55      11.013 -12.392  13.669  1.00 36.63           H
ATOM   4300  HA  ASP B  55       8.476 -10.988  13.682  1.00 42.20           H
ATOM   4301  HB2 ASP B  55      11.352 -10.117  14.004  1.00 36.17           H
ATOM   4302  HB3 ASP B  55      10.113  -8.951  13.723  1.00 36.17           H
ATOM   4303  N   THR B  56      10.140 -11.103  10.908  1.00 26.08           N
ATOM   4304  CA  THR B  56       9.990 -10.885   9.461  1.00 29.78           C
ATOM   4305  C   THR B  56       8.671 -11.519   8.982  1.00 34.60           C
ATOM   4306  O   THR B  56       7.898 -10.882   8.265  1.00 30.52           O
ATOM   4307  CB  THR B  56      11.235 -11.371   8.694  1.00 29.38           C
ATOM   4308  OG1 THR B  56      12.433 -10.742   9.131  1.00 26.38           O
ATOM   4309  CG2 THR B  56      11.080 -11.093   7.198  1.00 27.98           C
ATOM   4310  H   THR B  56      10.882 -11.716  11.220  1.00 31.42           H
ATOM   4311  HA  THR B  56       9.931  -9.806   9.319  1.00 35.85           H
ATOM   4312  HB  THR B  56      11.337 -12.448   8.841  1.00 35.38           H
ATOM   4313  HG1 THR B  56      12.628 -11.017  10.031  1.00 31.77           H
ATOM   4314 HG21 THR B  56      11.978 -11.422   6.678  1.00 33.70           H
ATOM   4315 HG22 THR B  56      10.216 -11.625   6.801  1.00 33.70           H
ATOM   4316 HG23 THR B  56      10.966 -10.023   7.025  1.00 33.70           H
ATOM   4317  N   GLU B  57       8.389 -12.757   9.405  1.00 30.40           N
ATOM   4318  CA  GLU B  57       7.119 -13.423   9.167  1.00 30.78           C
ATOM   4319  C   GLU B  57       5.960 -12.599   9.715  1.00 33.54           C
ATOM   4320  O   GLU B  57       4.993 -12.385   8.995  1.00 32.17           O
ATOM   4321  CB  GLU B  57       7.129 -14.834   9.780  1.00 40.43           C
ATOM   4322  CG  GLU B  57       5.773 -15.543   9.593  1.00 41.38           C
ATOM   4323  CD  GLU B  57       5.724 -16.987  10.118  1.00 57.61           C
ATOM   4324  OE1 GLU B  57       6.774 -17.668  10.113  1.00 54.75           O
ATOM   4325  OE2 GLU B  57       4.606 -17.392  10.508  1.00 71.37           O1-
ATOM   4326  H   GLU B  57       9.066 -13.242   9.975  1.00 36.60           H
ATOM   4327  HA  GLU B  57       6.986 -13.520   8.090  1.00 37.06           H
ATOM   4328  HB2 GLU B  57       7.920 -15.414   9.308  1.00 48.64           H
ATOM   4329  HB3 GLU B  57       7.343 -14.765  10.848  1.00 48.64           H
ATOM   4330  HG2 GLU B  57       4.958 -14.979  10.047  1.00 49.78           H
ATOM   4331  HG3 GLU B  57       5.553 -15.577   8.527  1.00 49.78           H
ATOM   4332  N   LYS B  58       6.025 -12.115  10.970  1.00 28.84           N
ATOM   4333  CA  LYS B  58       4.954 -11.314  11.536  1.00 29.99           C
ATOM   4334  C   LYS B  58       4.700 -10.057  10.701  1.00 27.35           C
ATOM   4335  O   LYS B  58       3.546  -9.662  10.524  1.00 29.83           O
ATOM   4336  CB  LYS B  58       5.287 -10.895  12.976  1.00 28.26           C
ATOM   4337  CG  LYS B  58       5.110 -12.046  13.978  1.00 41.32           C
ATOM   4338  CD  LYS B  58       5.510 -11.646  15.407  1.00 42.13           C
ATOM   4339  CE  LYS B  58       4.663 -10.475  15.924  1.00 37.08           C
ATOM   4340  NZ  LYS B  58       4.591 -10.434  17.404  1.00 44.98           N1+
ATOM   4341  H   LYS B  58       6.843 -12.303  11.537  1.00 34.73           H
ATOM   4342  HA  LYS B  58       4.031 -11.897  11.542  1.00 36.11           H
ATOM   4343  HB2 LYS B  58       6.300 -10.497  13.030  1.00 34.03           H
ATOM   4344  HB3 LYS B  58       4.594 -10.102  13.260  1.00 34.03           H
ATOM   4345  HG2 LYS B  58       4.068 -12.369  13.979  1.00 49.70           H
ATOM   4346  HG3 LYS B  58       5.723 -12.891  13.675  1.00 49.70           H
ATOM   4347  HD2 LYS B  58       5.402 -12.510  16.067  1.00 50.67           H
ATOM   4348  HD3 LYS B  58       6.554 -11.343  15.397  1.00 50.67           H
ATOM   4349  HE2 LYS B  58       5.102  -9.544  15.564  1.00 44.62           H
ATOM   4350  HE3 LYS B  58       3.655 -10.556  15.513  1.00 44.62           H
ATOM   4351  HZ1 LYS B  58       4.034  -9.635  17.682  1.00 54.10           H
ATOM   4352  HZ2 LYS B  58       4.164 -11.278  17.756  1.00 54.10           H
ATOM   4353  HZ3 LYS B  58       5.522 -10.326  17.789  1.00 54.10           H
ATOM   4354  N   LEU B  59       5.780  -9.417  10.238  1.00 27.88           N
ATOM   4355  CA  LEU B  59       5.726  -8.173   9.474  1.00 24.08           C
ATOM   4356  C   LEU B  59       5.043  -8.426   8.146  1.00 21.29           C
ATOM   4357  O   LEU B  59       4.103  -7.705   7.806  1.00 23.41           O
ATOM   4358  CB  LEU B  59       7.139  -7.606   9.323  1.00 24.51           C
ATOM   4359  CG  LEU B  59       7.253  -6.276   8.577  1.00 24.08           C
ATOM   4360  CD1 LEU B  59       6.451  -5.142   9.258  1.00 27.89           C
ATOM   4361  CD2 LEU B  59       8.752  -5.951   8.508  1.00 22.15           C
ATOM   4362  H   LEU B  59       6.693  -9.789  10.463  1.00 33.58           H
ATOM   4363  HA  LEU B  59       5.129  -7.461  10.042  1.00 29.02           H
ATOM   4364  HB2 LEU B  59       7.554  -7.464  10.321  1.00 29.53           H
ATOM   4365  HB3 LEU B  59       7.759  -8.341   8.815  1.00 29.53           H
ATOM   4366  HG  LEU B  59       6.877  -6.403   7.562  1.00 29.02           H
ATOM   4367 HD11 LEU B  59       6.648  -4.198   8.753  1.00 33.59           H
ATOM   4368 HD12 LEU B  59       5.384  -5.352   9.204  1.00 33.59           H
ATOM   4369 HD13 LEU B  59       6.748  -5.045  10.303  1.00 33.59           H
ATOM   4370 HD21 LEU B  59       8.914  -5.062   7.899  1.00 26.70           H
ATOM   4371 HD22 LEU B  59       9.145  -5.760   9.508  1.00 26.70           H
ATOM   4372 HD23 LEU B  59       9.306  -6.780   8.069  1.00 26.70           H
ATOM   4373  N   VAL B  60       5.494  -9.461   7.441  1.00 25.71           N
ATOM   4374  CA  VAL B  60       4.954  -9.847   6.126  1.00 27.86           C
ATOM   4375  C   VAL B  60       3.469 -10.185   6.227  1.00 31.30           C
ATOM   4376  O   VAL B  60       2.663  -9.616   5.487  1.00 30.34           O
ATOM   4377  CB  VAL B  60       5.825 -10.952   5.487  1.00 26.33           C
ATOM   4378  CG1 VAL B  60       5.123 -11.644   4.303  1.00 34.10           C
ATOM   4379  CG2 VAL B  60       7.155 -10.322   5.032  1.00 31.26           C
ATOM   4380  H   VAL B  60       6.252 -10.012   7.820  1.00 30.97           H
ATOM   4381  HA  VAL B  60       5.026  -8.974   5.477  1.00 33.55           H
ATOM   4382  HB  VAL B  60       6.032 -11.707   6.249  1.00 31.72           H
ATOM   4383 HG11 VAL B  60       5.821 -12.303   3.788  1.00 41.05           H
ATOM   4384 HG12 VAL B  60       4.286 -12.240   4.670  1.00 41.05           H
ATOM   4385 HG13 VAL B  60       4.732 -10.916   3.602  1.00 41.05           H
ATOM   4386 HG21 VAL B  60       7.781 -11.066   4.549  1.00 37.64           H
ATOM   4387 HG22 VAL B  60       6.980  -9.507   4.333  1.00 37.64           H
ATOM   4388 HG23 VAL B  60       7.700  -9.926   5.889  1.00 37.64           H
ATOM   4389  N   THR B  61       3.108 -11.041   7.189  1.00 32.10           N
ATOM   4390  CA  THR B  61       1.732 -11.404   7.506  1.00 30.37           C
ATOM   4391  C   THR B  61       0.846 -10.181   7.739  1.00 30.59           C
ATOM   4392  O   THR B  61      -0.228 -10.094   7.152  1.00 27.22           O
ATOM   4393  CB  THR B  61       1.715 -12.384   8.691  1.00 35.34           C
ATOM   4394  OG1 THR B  61       2.373 -13.577   8.323  1.00 39.31           O
ATOM   4395  CG2 THR B  61       0.299 -12.757   9.104  1.00 38.43           C
ATOM   4396  H   THR B  61       3.837 -11.455   7.755  1.00 38.65           H
ATOM   4397  HA  THR B  61       1.352 -11.950   6.643  1.00 36.56           H
ATOM   4398  HB  THR B  61       2.218 -11.932   9.549  1.00 42.54           H
ATOM   4399  HG1 THR B  61       3.299 -13.382   8.150  1.00 47.30           H
ATOM   4400 HG21 THR B  61       0.337 -13.489   9.911  1.00 46.24           H
ATOM   4401 HG22 THR B  61      -0.243 -11.880   9.456  1.00 46.24           H
ATOM   4402 HG23 THR B  61      -0.223 -13.207   8.259  1.00 46.24           H
ATOM   4403  N   TRP B  62       1.277  -9.213   8.559  1.00 27.02           N
ATOM   4404  CA  TRP B  62       0.450  -8.055   8.885  1.00 29.94           C
ATOM   4405  C   TRP B  62      -0.019  -7.280   7.635  1.00 29.20           C
ATOM   4406  O   TRP B  62      -1.178  -6.863   7.520  1.00 28.61           O
ATOM   4407  CB  TRP B  62       1.229  -7.156   9.858  1.00 28.39           C
ATOM   4408  CG  TRP B  62       0.417  -6.063  10.488  1.00 30.73           C
ATOM   4409  CD1 TRP B  62      -0.188  -6.174  11.694  1.00 35.84           C
ATOM   4410  CD2 TRP B  62       0.136  -4.699  10.037  1.00 31.78           C
ATOM   4411  NE1 TRP B  62      -0.836  -5.002  12.012  1.00 32.94           N
ATOM   4412  CE2 TRP B  62      -0.653  -4.047  11.034  1.00 37.61           C
ATOM   4413  CE3 TRP B  62       0.489  -3.935   8.903  1.00 34.37           C
ATOM   4414  CZ2 TRP B  62      -1.071  -2.713  10.908  1.00 34.68           C
ATOM   4415  CZ3 TRP B  62       0.069  -2.597   8.756  1.00 34.56           C
ATOM   4416  CH2 TRP B  62      -0.714  -1.990   9.754  1.00 40.55           C
ATOM   4417  H   TRP B  62       2.174  -9.313   9.017  1.00 32.55           H
ATOM   4418  HA  TRP B  62      -0.430  -8.427   9.408  1.00 36.06           H
ATOM   4419  HB2 TRP B  62       1.611  -7.786  10.661  1.00 34.19           H
ATOM   4420  HB3 TRP B  62       2.072  -6.713   9.327  1.00 34.19           H
ATOM   4421  HD1 TRP B  62      -0.164  -7.060  12.312  1.00 43.13           H
ATOM   4422  HE1 TRP B  62      -1.326  -4.869  12.884  1.00 39.65           H
ATOM   4423  HE3 TRP B  62       1.096  -4.389   8.136  1.00 41.36           H
ATOM   4424  HZ2 TRP B  62      -1.649  -2.248  11.692  1.00 41.74           H
ATOM   4425  HZ3 TRP B  62       0.353  -2.032   7.882  1.00 41.59           H
ATOM   4426  HH2 TRP B  62      -1.020  -0.962   9.644  1.00 48.78           H
ATOM   4427  N   PHE B  63       0.899  -7.066   6.693  1.00 26.13           N
ATOM   4428  CA  PHE B  63       0.600  -6.388   5.434  1.00 28.24           C
ATOM   4429  C   PHE B  63      -0.220  -7.249   4.464  1.00 27.37           C
ATOM   4430  O   PHE B  63      -1.108  -6.718   3.804  1.00 25.41           O
ATOM   4431  CB  PHE B  63       1.899  -5.869   4.807  1.00 24.12           C
ATOM   4432  CG  PHE B  63       2.369  -4.600   5.492  1.00 23.06           C
ATOM   4433  CD1 PHE B  63       1.830  -3.352   5.121  1.00 20.94           C
ATOM   4434  CD2 PHE B  63       3.317  -4.666   6.525  1.00 25.40           C
ATOM   4435  CE1 PHE B  63       2.241  -2.180   5.779  1.00 31.93           C
ATOM   4436  CE2 PHE B  63       3.682  -3.498   7.215  1.00 22.95           C
ATOM   4437  CZ  PHE B  63       3.171  -2.254   6.828  1.00 25.43           C
ATOM   4438  H   PHE B  63       1.836  -7.411   6.839  1.00 31.48           H
ATOM   4439  HA  PHE B  63      -0.011  -5.514   5.668  1.00 34.01           H
ATOM   4440  HB2 PHE B  63       2.667  -6.641   4.862  1.00 29.07           H
ATOM   4441  HB3 PHE B  63       1.726  -5.647   3.757  1.00 29.07           H
ATOM   4442  HD1 PHE B  63       1.094  -3.286   4.338  1.00 25.25           H
ATOM   4443  HD2 PHE B  63       3.767  -5.604   6.790  1.00 30.60           H
ATOM   4444  HE1 PHE B  63       1.827  -1.226   5.498  1.00 38.44           H
ATOM   4445  HE2 PHE B  63       4.385  -3.550   8.032  1.00 27.66           H
ATOM   4446  HZ  PHE B  63       3.470  -1.360   7.352  1.00 30.64           H
ATOM   4447  N   VAL B  64       0.035  -8.552   4.403  1.00 25.14           N
ATOM   4448  CA  VAL B  64      -0.718  -9.488   3.539  1.00 29.42           C
ATOM   4449  C   VAL B  64      -2.181  -9.612   3.983  1.00 34.00           C
ATOM   4450  O   VAL B  64      -3.078  -9.670   3.137  1.00 28.51           O
ATOM   4451  CB  VAL B  64       0.029 -10.831   3.485  1.00 29.28           C
ATOM   4452  CG1 VAL B  64      -0.804 -11.963   2.865  1.00 46.83           C
ATOM   4453  CG2 VAL B  64       1.334 -10.668   2.683  1.00 29.87           C
ATOM   4454  H   VAL B  64       0.765  -8.935   4.990  1.00 30.29           H
ATOM   4455  HA  VAL B  64      -0.732  -9.076   2.531  1.00 35.43           H
ATOM   4456  HB  VAL B  64       0.290 -11.131   4.501  1.00 35.25           H
ATOM   4457 HG11 VAL B  64      -0.210 -12.877   2.833  1.00 56.32           H
ATOM   4458 HG12 VAL B  64      -1.691 -12.157   3.467  1.00 56.32           H
ATOM   4459 HG13 VAL B  64      -1.107 -11.701   1.851  1.00 56.32           H
ATOM   4460 HG21 VAL B  64       1.923 -11.583   2.754  1.00 35.97           H
ATOM   4461 HG22 VAL B  64       1.113 -10.462   1.635  1.00 35.97           H
ATOM   4462 HG23 VAL B  64       1.932  -9.845   3.070  1.00 35.97           H
ATOM   4463  N   GLU B  65      -2.446  -9.606   5.299  1.00 27.85           N
ATOM   4464  CA  GLU B  65      -3.790  -9.620   5.839  1.00 26.29           C
ATOM   4465  C   GLU B  65      -4.579  -8.338   5.572  1.00 25.19           C
ATOM   4466  O   GLU B  65      -5.800  -8.341   5.717  1.00 29.48           O
ATOM   4467  CB  GLU B  65      -3.746  -9.974   7.347  1.00 28.73           C
ATOM   4468  CG  GLU B  65      -3.316 -11.437   7.557  1.00 32.76           C
ATOM   4469  CD  GLU B  65      -3.333 -11.931   9.004  1.00 47.71           C
ATOM   4470  OE1 GLU B  65      -3.487 -11.080   9.907  1.00 48.38           O
ATOM   4471  OE2 GLU B  65      -3.183 -13.163   9.175  1.00 44.29           O1-
ATOM   4472  H   GLU B  65      -1.676  -9.630   5.956  1.00 33.54           H
ATOM   4473  HA  GLU B  65      -4.331 -10.423   5.338  1.00 31.67           H
ATOM   4474  HB2 GLU B  65      -3.047  -9.306   7.854  1.00 34.60           H
ATOM   4475  HB3 GLU B  65      -4.738  -9.838   7.778  1.00 34.60           H
ATOM   4476  HG2 GLU B  65      -3.932 -12.111   6.960  1.00 39.43           H
ATOM   4477  HG3 GLU B  65      -2.313 -11.600   7.172  1.00 39.43           H
ATOM   4478  N   ARG B  66      -3.903  -7.249   5.186  1.00 28.17           N
ATOM   4479  CA  ARG B  66      -4.457  -5.930   4.856  1.00 29.54           C
ATOM   4480  C   ARG B  66      -4.509  -5.670   3.331  1.00 30.96           C
ATOM   4481  O   ARG B  66      -4.843  -4.563   2.901  1.00 33.75           O
ATOM   4482  CB  ARG B  66      -3.658  -4.855   5.642  1.00 30.10           C
ATOM   4483  CG  ARG B  66      -4.215  -4.652   7.064  1.00 38.73           C
ATOM   4484  CD  ARG B  66      -3.127  -4.249   8.070  1.00 40.96           C
ATOM   4485  NE  ARG B  66      -3.616  -4.301   9.461  1.00 43.53           N
ATOM   4486  CZ  ARG B  66      -3.606  -5.383  10.247  1.00 41.75           C
ATOM   4487  NH1 ARG B  66      -3.046  -6.531   9.862  1.00 37.74           N
ATOM   4488  NH2 ARG B  66      -4.171  -5.311  11.450  1.00 49.21           N1+
ATOM   4489  H   ARG B  66      -2.902  -7.352   5.092  1.00 33.93           H
ATOM   4490  HA  ARG B  66      -5.496  -5.875   5.188  1.00 35.57           H
ATOM   4491  HB2 ARG B  66      -2.596  -5.103   5.649  1.00 36.25           H
ATOM   4492  HB3 ARG B  66      -3.771  -3.898   5.132  1.00 36.25           H
ATOM   4493  HG2 ARG B  66      -4.992  -3.887   7.036  1.00 46.60           H
ATOM   4494  HG3 ARG B  66      -4.662  -5.584   7.410  1.00 46.60           H
ATOM   4495  HD2 ARG B  66      -2.252  -4.878   7.961  1.00 49.28           H
ATOM   4496  HD3 ARG B  66      -2.808  -3.230   7.851  1.00 49.28           H
ATOM   4497  HE  ARG B  66      -4.062  -3.469   9.811  1.00 52.36           H
ATOM   4498 HH11 ARG B  66      -2.604  -6.593   8.955  1.00 45.41           H
ATOM   4499 HH12 ARG B  66      -3.052  -7.338  10.467  1.00 45.41           H
ATOM   4500 HH21 ARG B  66      -4.593  -4.450  11.758  1.00 59.18           H
ATOM   4501 HH22 ARG B  66      -4.168  -6.119  12.052  1.00 59.18           H
ATOM   4502  N   GLY B  67      -4.214  -6.692   2.517  1.00 32.32           N
ATOM   4503  CA  GLY B  67      -4.412  -6.704   1.063  1.00 33.01           C
ATOM   4504  C   GLY B  67      -3.181  -6.299   0.246  1.00 33.97           C
ATOM   4505  O   GLY B  67      -3.333  -5.994  -0.935  1.00 32.55           O
ATOM   4506  H   GLY B  67      -3.931  -7.565   2.942  1.00 38.90           H
ATOM   4507  HA2 GLY B  67      -4.689  -7.715   0.761  1.00 39.73           H
ATOM   4508  HA3 GLY B  67      -5.224  -6.022   0.807  1.00 39.73           H
ATOM   4509  N   TYR B  68      -1.974  -6.299   0.833  1.00 30.07           N
ATOM   4510  CA  TYR B  68      -0.752  -5.985   0.106  1.00 34.84           C
ATOM   4511  C   TYR B  68      -0.042  -7.266  -0.336  1.00 28.80           C
ATOM   4512  O   TYR B  68      -0.233  -8.338   0.226  1.00 30.76           O
ATOM   4513  CB  TYR B  68       0.148  -5.068   0.963  1.00 31.29           C
ATOM   4514  CG  TYR B  68      -0.503  -3.735   1.252  1.00 21.10           C
ATOM   4515  CD1 TYR B  68      -1.326  -3.599   2.389  1.00 28.13           C
ATOM   4516  CD2 TYR B  68      -0.331  -2.654   0.375  1.00 33.83           C
ATOM   4517  CE1 TYR B  68      -2.008  -2.397   2.625  1.00 32.86           C
ATOM   4518  CE2 TYR B  68      -1.022  -1.454   0.595  1.00 34.22           C
ATOM   4519  CZ  TYR B  68      -1.868  -1.326   1.716  1.00 30.97           C
ATOM   4520  OH  TYR B  68      -2.526  -0.157   1.936  1.00 37.73           O
ATOM   4521  H   TYR B  68      -1.892  -6.551   1.808  1.00 36.21           H
ATOM   4522  HA  TYR B  68      -1.001  -5.421  -0.789  1.00 41.93           H
ATOM   4523  HB2 TYR B  68       0.380  -5.567   1.903  1.00 37.67           H
ATOM   4524  HB3 TYR B  68       1.086  -4.892   0.434  1.00 37.67           H
ATOM   4525  HD1 TYR B  68      -1.457  -4.420   3.072  1.00 33.88           H
ATOM   4526  HD2 TYR B  68       0.321  -2.744  -0.481  1.00 40.71           H
ATOM   4527  HE1 TYR B  68      -2.655  -2.307   3.484  1.00 39.55           H
ATOM   4528  HE2 TYR B  68      -0.897  -0.623  -0.082  1.00 41.19           H
ATOM   4529  HH  TYR B  68      -2.386   0.481   1.233  1.00 45.40           H
ATOM   4530  N   LYS B  69       0.790  -7.141  -1.368  1.00 33.96           N
ATOM   4531  CA  LYS B  69       1.750  -8.164  -1.769  1.00 42.78           C
ATOM   4532  C   LYS B  69       3.156  -7.659  -1.512  1.00 30.59           C
ATOM   4533  O   LYS B  69       3.463  -6.521  -1.844  1.00 27.74           O
ATOM   4534  CB  LYS B  69       1.529  -8.541  -3.247  1.00 49.06           C
ATOM   4535  CG  LYS B  69       1.847  -7.416  -4.253  1.00 53.04           C
ATOM   4536  CD  LYS B  69       1.252  -7.575  -5.667  1.00 67.07           C
ATOM   4537  CE  LYS B  69      -0.273  -7.754  -5.695  1.00 72.81           C
ATOM   4538  NZ  LYS B  69      -0.667  -9.178  -5.651  1.00 86.11           N1+
ATOM   4539  H   LYS B  69       0.861  -6.237  -1.813  1.00 40.87           H
ATOM   4540  HA  LYS B  69       1.603  -9.063  -1.168  1.00 51.45           H
ATOM   4541  HB2 LYS B  69       2.182  -9.386  -3.470  1.00 58.99           H
ATOM   4542  HB3 LYS B  69       0.501  -8.879  -3.351  1.00 58.99           H
ATOM   4543  HG2 LYS B  69       1.465  -6.475  -3.863  1.00 63.78           H
ATOM   4544  HG3 LYS B  69       2.930  -7.322  -4.340  1.00 63.78           H
ATOM   4545  HD2 LYS B  69       1.498  -6.681  -6.241  1.00 80.61           H
ATOM   4546  HD3 LYS B  69       1.735  -8.421  -6.159  1.00 80.61           H
ATOM   4547  HE2 LYS B  69      -0.739  -7.211  -4.872  1.00 87.50           H
ATOM   4548  HE3 LYS B  69      -0.628  -7.327  -6.635  1.00 87.50           H
ATOM   4549  HZ1 LYS B  69      -0.720  -9.548  -6.590  1.00103.46           H
ATOM   4550  HZ2 LYS B  69       0.018  -9.699  -5.122  1.00103.46           H
ATOM   4551  HZ3 LYS B  69      -1.566  -9.271  -5.199  1.00103.46           H
ATOM   4552  N   ILE B  70       4.011  -8.513  -0.955  1.00 27.86           N
ATOM   4553  CA  ILE B  70       5.393  -8.162  -0.677  1.00 31.96           C
ATOM   4554  C   ILE B  70       6.214  -8.408  -1.936  1.00 32.22           C
ATOM   4555  O   ILE B  70       6.425  -9.556  -2.328  1.00 28.97           O
ATOM   4556  CB  ILE B  70       5.962  -8.931   0.528  1.00 35.98           C
ATOM   4557  CG1 ILE B  70       5.064  -8.917   1.783  1.00 36.22           C
ATOM   4558  CG2 ILE B  70       7.349  -8.348   0.876  1.00 36.48           C
ATOM   4559  CD1 ILE B  70       4.455  -7.578   2.192  1.00 35.90           C
ATOM   4560  H   ILE B  70       3.696  -9.436  -0.698  1.00 33.56           H
ATOM   4561  HA  ILE B  70       5.435  -7.102  -0.430  1.00 38.47           H
ATOM   4562  HB  ILE B  70       6.100  -9.971   0.234  1.00 43.30           H
ATOM   4563 HG12 ILE B  70       4.243  -9.618   1.625  1.00 43.58           H
ATOM   4564 HG13 ILE B  70       5.652  -9.285   2.615  1.00 43.58           H
ATOM   4565 HG21 ILE B  70       7.773  -8.884   1.726  1.00 43.89           H
ATOM   4566 HG22 ILE B  70       8.029  -8.468   0.033  1.00 43.89           H
ATOM   4567 HG23 ILE B  70       7.275  -7.288   1.120  1.00 43.89           H
ATOM   4568 HD11 ILE B  70       4.013  -7.675   3.184  1.00 43.20           H
ATOM   4569 HD12 ILE B  70       5.226  -6.810   2.219  1.00 43.20           H
ATOM   4570 HD13 ILE B  70       3.664  -7.298   1.496  1.00 43.20           H
ATOM   4571  N   LYS B  71       6.680  -7.322  -2.558  1.00 28.57           N
ATOM   4572  CA  LYS B  71       7.421  -7.377  -3.822  1.00 31.28           C
ATOM   4573  C   LYS B  71       8.906  -7.569  -3.603  1.00 35.04           C
ATOM   4574  O   LYS B  71       9.600  -7.974  -4.529  1.00 31.70           O
ATOM   4575  CB  LYS B  71       7.165  -6.109  -4.649  1.00 31.28           C
ATOM   4576  CG  LYS B  71       5.729  -6.023  -5.167  1.00 37.98           C
ATOM   4577  CD  LYS B  71       5.352  -7.091  -6.197  1.00 44.52           C
ATOM   4578  CE  LYS B  71       6.321  -7.013  -7.376  1.00 47.23           C
ATOM   4579  NZ  LYS B  71       5.735  -7.588  -8.595  1.00 62.27           N1+
ATOM   4580  H   LYS B  71       6.498  -6.409  -2.156  1.00 34.41           H
ATOM   4581  HA  LYS B  71       7.086  -8.243  -4.391  1.00 37.66           H
ATOM   4582  HB2 LYS B  71       7.364  -5.236  -4.025  1.00 37.66           H
ATOM   4583  HB3 LYS B  71       7.857  -6.073  -5.492  1.00 37.66           H
ATOM   4584  HG2 LYS B  71       5.027  -6.051  -4.333  1.00 45.70           H
ATOM   4585  HG3 LYS B  71       5.637  -5.060  -5.666  1.00 45.70           H
ATOM   4586  HD2 LYS B  71       5.382  -8.082  -5.745  1.00 53.55           H
ATOM   4587  HD3 LYS B  71       4.337  -6.897  -6.546  1.00 53.55           H
ATOM   4588  HE2 LYS B  71       6.586  -5.968  -7.554  1.00 56.79           H
ATOM   4589  HE3 LYS B  71       7.230  -7.562  -7.116  1.00 56.79           H
ATOM   4590  HZ1 LYS B  71       6.399  -7.507  -9.354  1.00 74.85           H
ATOM   4591  HZ2 LYS B  71       5.516  -8.562  -8.439  1.00 74.85           H
ATOM   4592  HZ3 LYS B  71       4.897  -7.074  -8.829  1.00 74.85           H
ATOM   4593  N   GLY B  72       9.428  -7.236  -2.421  1.00 29.09           N
ATOM   4594  CA  GLY B  72      10.855  -7.339  -2.226  1.00 26.27           C
ATOM   4595  C   GLY B  72      11.353  -6.684  -0.947  1.00 27.46           C
ATOM   4596  O   GLY B  72      10.633  -5.886  -0.358  1.00 23.25           O
ATOM   4597  H   GLY B  72       8.842  -6.886  -1.676  1.00 35.03           H
ATOM   4598  HA2 GLY B  72      11.083  -8.399  -2.187  1.00 31.64           H
ATOM   4599  HA3 GLY B  72      11.362  -6.889  -3.080  1.00 31.64           H
ATOM   4600  N   SER B  73      12.594  -7.000  -0.573  1.00 25.76           N
ATOM   4601  CA  SER B  73      13.319  -6.290   0.492  1.00 29.96           C
ATOM   4602  C   SER B  73      14.631  -5.701  -0.009  1.00 31.91           C
ATOM   4603  O   SER B  73      15.217  -6.191  -0.966  1.00 28.62           O
ATOM   4604  CB  SER B  73      13.565  -7.239   1.657  1.00 28.34           C
ATOM   4605  OG  SER B  73      14.476  -8.244   1.305  1.00 35.75           O
ATOM   4606  H   SER B  73      13.112  -7.683  -1.106  1.00 31.03           H
ATOM   4607  HA  SER B  73      12.695  -5.472   0.849  1.00 36.08           H
ATOM   4608  HB2 SER B  73      13.935  -6.687   2.522  1.00 34.13           H
ATOM   4609  HB3 SER B  73      12.614  -7.714   1.902  1.00 34.13           H
ATOM   4610  HG  SER B  73      15.377  -7.952   1.462  1.00 43.03           H
ATOM   4611  N   ILE B  74      15.128  -4.662   0.662  1.00 20.53           N
ATOM   4612  CA  ILE B  74      16.485  -4.189   0.570  1.00 20.57           C
ATOM   4613  C   ILE B  74      17.028  -4.151   1.976  1.00 24.50           C
ATOM   4614  O   ILE B  74      16.284  -3.751   2.862  1.00 24.27           O
ATOM   4615  CB  ILE B  74      16.564  -2.815  -0.145  1.00 24.10           C
ATOM   4616  CG1 ILE B  74      17.975  -2.179  -0.158  1.00 25.86           C
ATOM   4617  CG2 ILE B  74      15.589  -1.773   0.434  1.00 24.84           C
ATOM   4618  CD1 ILE B  74      18.958  -2.943  -1.039  1.00 23.91           C
ATOM   4619  H   ILE B  74      14.570  -4.268   1.412  1.00 24.75           H
ATOM   4620  HA  ILE B  74      17.072  -4.900   0.003  1.00 24.81           H
ATOM   4621  HB  ILE B  74      16.273  -2.983  -1.180  1.00 29.04           H
ATOM   4622 HG12 ILE B  74      17.912  -1.165  -0.551  1.00 31.16           H
ATOM   4623 HG13 ILE B  74      18.373  -2.102   0.854  1.00 31.16           H
ATOM   4624 HG21 ILE B  74      15.664  -0.846  -0.135  1.00 29.93           H
ATOM   4625 HG22 ILE B  74      14.561  -2.126   0.361  1.00 29.93           H
ATOM   4626 HG23 ILE B  74      15.835  -1.556   1.472  1.00 29.93           H
ATOM   4627 HD11 ILE B  74      19.925  -2.441  -1.007  1.00 28.82           H
ATOM   4628 HD12 ILE B  74      19.090  -3.952  -0.664  1.00 28.82           H
ATOM   4629 HD13 ILE B  74      18.583  -2.974  -2.061  1.00 28.82           H
ATOM   4630  N   SER B  75      18.280  -4.579   2.141  1.00 22.05           N
ATOM   4631  CA  SER B  75      19.041  -4.486   3.391  1.00 22.14           C
ATOM   4632  C   SER B  75      20.131  -3.433   3.264  1.00 24.89           C
ATOM   4633  O   SER B  75      20.884  -3.418   2.285  1.00 23.70           O
ATOM   4634  CB  SER B  75      19.667  -5.829   3.736  1.00 19.86           C
ATOM   4635  OG  SER B  75      18.681  -6.785   4.035  1.00 21.22           O
ATOM   4636  H   SER B  75      18.773  -4.942   1.337  1.00 26.59           H
ATOM   4637  HA  SER B  75      18.379  -4.199   4.205  1.00 26.69           H
ATOM   4638  HB2 SER B  75      20.245  -6.184   2.884  1.00 23.96           H
ATOM   4639  HB3 SER B  75      20.331  -5.713   4.592  1.00 23.96           H
ATOM   4640  HG  SER B  75      18.360  -6.624   4.931  1.00 25.58           H
ATOM   4641  N   SER B  76      20.190  -2.532   4.252  1.00 19.77           N
ATOM   4642  CA  SER B  76      21.039  -1.350   4.278  1.00 21.40           C
ATOM   4643  C   SER B  76      22.493  -1.650   4.630  1.00 20.28           C
ATOM   4644  O   SER B  76      23.365  -0.832   4.367  1.00 23.21           O
ATOM   4645  CB  SER B  76      20.453  -0.309   5.234  1.00 22.38           C
ATOM   4646  OG  SER B  76      20.531  -0.755   6.569  1.00 20.30           O
ATOM   4647  H   SER B  76      19.530  -2.630   5.015  1.00 23.85           H
ATOM   4648  HA  SER B  76      21.014  -0.912   3.283  1.00 25.80           H
ATOM   4649  HB2 SER B  76      21.030   0.607   5.145  1.00 26.98           H
ATOM   4650  HB3 SER B  76      19.414  -0.110   4.976  1.00 26.98           H
ATOM   4651  HG  SER B  76      19.752  -1.291   6.767  1.00 24.49           H
ATOM   4652  N   HIS B  77      22.771  -2.800   5.252  1.00 21.85           N
ATOM   4653  CA  HIS B  77      24.121  -3.235   5.574  1.00 19.90           C
ATOM   4654  C   HIS B  77      24.017  -4.687   6.092  1.00 21.54           C
ATOM   4655  O   HIS B  77      22.937  -5.198   6.259  1.00 25.90           O
ATOM   4656  CB  HIS B  77      24.844  -2.330   6.629  1.00 19.62           C
ATOM   4657  CG  HIS B  77      24.443  -2.529   8.043  1.00 23.73           C
ATOM   4658  ND1 HIS B  77      23.127  -2.623   8.520  1.00 23.37           N
ATOM   4659  CD2 HIS B  77      25.264  -2.525   9.166  1.00 27.25           C
ATOM   4660  CE1 HIS B  77      23.183  -2.746   9.930  1.00 19.80           C
ATOM   4661  NE2 HIS B  77      24.470  -2.650  10.312  1.00 19.95           N
ATOM   4662  H   HIS B  77      22.007  -3.410   5.471  1.00 26.34           H
ATOM   4663  HA  HIS B  77      24.763  -3.229   4.648  1.00 24.00           H
ATOM   4664  HB2 HIS B  77      24.703  -1.256   6.394  1.00 23.66           H
ATOM   4665  HB3 HIS B  77      25.937  -2.501   6.534  1.00 23.66           H
ATOM   4666  HD1 HIS B  77      22.297  -2.658   7.948  1.00 28.17           H
ATOM   4667  HD2 HIS B  77      26.336  -2.455   9.204  1.00 32.83           H
ATOM   4668  HE1 HIS B  77      22.306  -2.910  10.585  1.00 23.89           H
ATOM   4669  N   PHE B  78      25.181  -5.337   6.288  1.00 23.34           N
ATOM   4670  CA  PHE B  78      25.271  -6.780   6.454  1.00 26.74           C
ATOM   4671  C   PHE B  78      24.950  -7.239   7.880  1.00 24.75           C
ATOM   4672  O   PHE B  78      24.590  -8.410   8.018  1.00 24.75           O
ATOM   4673  CB  PHE B  78      26.647  -7.318   5.999  1.00 26.10           C
ATOM   4674  CG  PHE B  78      27.753  -7.222   7.031  1.00 26.46           C
ATOM   4675  CD1 PHE B  78      28.442  -6.017   7.223  1.00 26.57           C
ATOM   4676  CD2 PHE B  78      28.094  -8.354   7.811  1.00 31.27           C
ATOM   4677  CE1 PHE B  78      29.453  -5.921   8.199  1.00 28.14           C
ATOM   4678  CE2 PHE B  78      29.133  -8.269   8.754  1.00 28.52           C
ATOM   4679  CZ  PHE B  78      29.814  -7.054   8.939  1.00 26.93           C
ATOM   4680  H   PHE B  78      26.048  -4.829   6.173  1.00 28.13           H
ATOM   4681  HA  PHE B  78      24.532  -7.226   5.789  1.00 32.21           H
ATOM   4682  HB2 PHE B  78      26.522  -8.373   5.764  1.00 31.44           H
ATOM   4683  HB3 PHE B  78      26.952  -6.812   5.083  1.00 31.44           H
ATOM   4684  HD1 PHE B  78      28.185  -5.151   6.635  1.00 32.00           H
ATOM   4685  HD2 PHE B  78      27.560  -9.284   7.692  1.00 37.65           H
ATOM   4686  HE1 PHE B  78      29.957  -4.980   8.372  1.00 33.88           H
ATOM   4687  HE2 PHE B  78      29.377  -9.125   9.362  1.00 34.34           H
ATOM   4688  HZ  PHE B  78      30.593  -6.984   9.681  1.00 32.44           H
ATOM   4689  N   HIS B  79      25.038  -6.386   8.922  1.00 20.78           N
ATOM   4690  CA  HIS B  79      24.621  -6.890  10.237  1.00 23.17           C
ATOM   4691  C   HIS B  79      23.143  -7.346  10.206  1.00 28.20           C
ATOM   4692  O   HIS B  79      22.247  -6.916   9.511  1.00 23.77           O
ATOM   4693  CB  HIS B  79      24.793  -5.907  11.400  1.00 24.01           C
ATOM   4694  CG  HIS B  79      26.187  -5.464  11.600  1.00 24.41           C
ATOM   4695  ND1 HIS B  79      26.505  -4.149  12.001  1.00 26.89           N
ATOM   4696  CD2 HIS B  79      27.367  -6.212  11.523  1.00 24.21           C
ATOM   4697  CE1 HIS B  79      27.871  -4.093  12.096  1.00 20.82           C
ATOM   4698  NE2 HIS B  79      28.414  -5.341  11.834  1.00 24.83           N
ATOM   4699  H   HIS B  79      25.182  -5.419   8.777  1.00 25.06           H
ATOM   4700  HA  HIS B  79      25.257  -7.799  10.465  1.00 27.93           H
ATOM   4701  HB2 HIS B  79      24.431  -6.373  12.353  1.00 28.94           H
ATOM   4702  HB3 HIS B  79      24.085  -5.039  11.276  1.00 28.94           H
ATOM   4703  HD2 HIS B  79      27.507  -7.250  11.287  1.00 29.17           H
ATOM   4704  HE1 HIS B  79      28.459  -3.214  12.363  1.00 25.10           H
ATOM   4705  HE2 HIS B  79      29.389  -5.601  11.894  1.00 29.91           H
ATOM   4706  N   SER B  80      22.920  -8.407  11.094  1.00 27.84           N
ATOM   4707  CA  SER B  80      21.601  -9.056  11.227  1.00 27.16           C
ATOM   4708  C   SER B  80      20.422  -8.167  11.669  1.00 21.13           C
ATOM   4709  O   SER B  80      19.266  -8.565  11.529  1.00 25.67           O
ATOM   4710  CB  SER B  80      21.748 -10.264  12.171  1.00 30.22           C
ATOM   4711  OG  SER B  80      22.009  -9.825  13.506  1.00 29.47           O
ATOM   4712  H   SER B  80      23.660  -8.728  11.724  1.00 33.53           H
ATOM   4713  HA  SER B  80      21.278  -9.435  10.208  1.00 32.72           H
ATOM   4714  HB2 SER B  80      20.776 -10.797  12.253  1.00 36.39           H
ATOM   4715  HB3 SER B  80      22.528 -10.963  11.828  1.00 36.39           H
ATOM   4716  HG  SER B  80      22.086 -10.492  14.011  1.00 35.48           H
ATOM   4717  N   ASP B  81      20.679  -6.932  12.242  1.00 21.84           N
ATOM   4718  CA  ASP B  81      19.538  -6.020  12.495  1.00 24.89           C
ATOM   4719  C   ASP B  81      18.910  -5.459  11.158  1.00 21.17           C
ATOM   4720  O   ASP B  81      17.811  -4.961  11.178  1.00 22.35           O
ATOM   4721  CB  ASP B  81      19.982  -4.894  13.435  1.00 19.31           C
ATOM   4722  CG  ASP B  81      21.136  -3.999  13.020  1.00 25.64           C
ATOM   4723  OD1 ASP B  81      21.932  -4.300  12.123  1.00 20.95           O
ATOM   4724  OD2 ASP B  81      21.180  -2.895  13.694  1.00 20.87           O1-
ATOM   4725  H   ASP B  81      21.593  -6.476  12.154  1.00 26.33           H
ATOM   4726  HA  ASP B  81      18.715  -6.605  12.992  1.00 29.99           H
ATOM   4727  HB2 ASP B  81      19.107  -4.260  13.657  1.00 23.29           H
ATOM   4728  HB3 ASP B  81      20.273  -5.362  14.402  1.00 23.29           H
ATOM   4729  N   SER B  82      19.626  -5.618  10.028  1.00 25.79           N
ATOM   4730  CA  SER B  82      19.161  -5.317   8.657  1.00 27.14           C
ATOM   4731  C   SER B  82      18.874  -6.563   7.819  1.00 26.28           C
ATOM   4732  O   SER B  82      18.123  -6.460   6.846  1.00 24.32           O
ATOM   4733  CB  SER B  82      20.222  -4.524   7.899  1.00 21.47           C
ATOM   4734  OG  SER B  82      20.398  -3.279   8.527  1.00 21.18           O
ATOM   4735  H   SER B  82      20.571  -5.967  10.115  1.00 31.07           H
ATOM   4736  HA  SER B  82      18.249  -4.719   8.684  1.00 32.69           H
ATOM   4737  HB2 SER B  82      21.162  -5.071   7.891  1.00 25.89           H
ATOM   4738  HB3 SER B  82      19.893  -4.362   6.874  1.00 25.89           H
ATOM   4739  HG  SER B  82      21.029  -3.406   9.249  1.00 25.54           H
ATOM   4740  N   THR B  83      19.524  -7.699   8.120  1.00 24.82           N
ATOM   4741  CA  THR B  83      19.549  -8.864   7.211  1.00 27.86           C
ATOM   4742  C   THR B  83      19.043 -10.173   7.822  1.00 27.00           C
ATOM   4743  O   THR B  83      19.049 -11.187   7.125  1.00 28.19           O
ATOM   4744  CB  THR B  83      20.978  -9.118   6.696  1.00 29.66           C
ATOM   4745  OG1 THR B  83      21.829  -9.398   7.780  1.00 29.46           O
ATOM   4746  CG2 THR B  83      21.554  -7.980   5.874  1.00 26.49           C
ATOM   4747  H   THR B  83      20.165  -7.694   8.900  1.00 29.91           H
ATOM   4748  HA  THR B  83      18.920  -8.670   6.341  1.00 33.55           H
ATOM   4749  HB  THR B  83      20.972 -10.002   6.061  1.00 35.71           H
ATOM   4750  HG1 THR B  83      22.537  -8.745   7.789  1.00 35.47           H
ATOM   4751 HG21 THR B  83      22.576  -8.211   5.584  1.00 31.91           H
ATOM   4752 HG22 THR B  83      20.962  -7.829   4.978  1.00 31.91           H
ATOM   4753 HG23 THR B  83      21.554  -7.085   6.486  1.00 31.91           H
ATOM   4754  N   GLY B  84      18.619 -10.214   9.091  1.00 25.30           N
ATOM   4755  CA  GLY B  84      18.251 -11.454   9.759  1.00 32.99           C
ATOM   4756  C   GLY B  84      17.062 -12.196   9.144  1.00 33.44           C
ATOM   4757  O   GLY B  84      16.885 -13.380   9.434  1.00 34.22           O
ATOM   4758  H   GLY B  84      18.635  -9.366   9.642  1.00 30.48           H
ATOM   4759  HA2 GLY B  84      19.116 -12.122   9.733  1.00 39.71           H
ATOM   4760  HA3 GLY B  84      18.002 -11.227  10.790  1.00 39.71           H
ATOM   4761  N   GLY B  85      16.249 -11.508   8.328  1.00 28.84           N
ATOM   4762  CA  GLY B  85      15.046 -12.022   7.691  1.00 25.63           C
ATOM   4763  C   GLY B  85      15.290 -12.494   6.259  1.00 31.01           C
ATOM   4764  O   GLY B  85      14.337 -12.962   5.641  1.00 37.38           O
ATOM   4765  H   GLY B  85      16.491 -10.547   8.130  1.00 34.73           H
ATOM   4766  HA2 GLY B  85      14.619 -12.843   8.266  1.00 30.87           H
ATOM   4767  HA3 GLY B  85      14.334 -11.204   7.622  1.00 30.87           H
ATOM   4768  N   ILE B  86      16.504 -12.351   5.708  1.00 24.32           N
ATOM   4769  CA  ILE B  86      16.769 -12.648   4.286  1.00 31.19           C
ATOM   4770  C   ILE B  86      16.451 -14.108   3.960  1.00 36.07           C
ATOM   4771  O   ILE B  86      15.768 -14.359   2.972  1.00 32.41           O
ATOM   4772  CB  ILE B  86      18.190 -12.232   3.849  1.00 31.94           C
ATOM   4773  CG1 ILE B  86      18.271 -10.701   3.707  1.00 25.90           C
ATOM   4774  CG2 ILE B  86      18.617 -12.885   2.510  1.00 33.59           C
ATOM   4775  CD1 ILE B  86      19.699 -10.229   3.411  1.00 29.28           C
ATOM   4776  H   ILE B  86      17.265 -11.986   6.264  1.00 29.31           H
ATOM   4777  HA  ILE B  86      16.074 -12.043   3.700  1.00 37.56           H
ATOM   4778  HB  ILE B  86      18.899 -12.545   4.619  1.00 38.45           H
ATOM   4779 HG12 ILE B  86      17.619 -10.376   2.897  1.00 31.21           H
ATOM   4780 HG13 ILE B  86      17.935 -10.220   4.627  1.00 31.21           H
ATOM   4781 HG21 ILE B  86      19.661 -12.669   2.298  1.00 40.43           H
ATOM   4782 HG22 ILE B  86      18.533 -13.966   2.563  1.00 40.43           H
ATOM   4783 HG23 ILE B  86      17.997 -12.521   1.693  1.00 40.43           H
ATOM   4784 HD11 ILE B  86      19.766  -9.153   3.538  1.00 35.25           H
ATOM   4785 HD12 ILE B  86      20.411 -10.724   4.070  1.00 35.25           H
ATOM   4786 HD13 ILE B  86      19.963 -10.452   2.376  1.00 35.25           H
ATOM   4787  N   GLU B  87      16.908 -15.043   4.794  1.00 38.46           N
ATOM   4788  CA  GLU B  87      16.634 -16.469   4.644  1.00 38.80           C
ATOM   4789  C   GLU B  87      15.134 -16.794   4.543  1.00 42.63           C
ATOM   4790  O   GLU B  87      14.730 -17.496   3.614  1.00 47.15           O
ATOM   4791  CB  GLU B  87      17.331 -17.226   5.780  1.00 35.93           C
ATOM   4792  CG  GLU B  87      16.899 -18.698   5.860  1.00 45.73           C
ATOM   4793  CD  GLU B  87      17.956 -19.575   6.527  1.00 55.80           C
ATOM   4794  OE1 GLU B  87      18.383 -19.214   7.646  1.00 55.32           O
ATOM   4795  OE2 GLU B  87      18.325 -20.590   5.896  1.00 57.87           O1-
ATOM   4796  H   GLU B  87      17.444 -14.758   5.602  1.00 46.27           H
ATOM   4797  HA  GLU B  87      17.098 -16.791   3.713  1.00 46.68           H
ATOM   4798  HB2 GLU B  87      18.407 -17.162   5.631  1.00 43.24           H
ATOM   4799  HB3 GLU B  87      17.100 -16.751   6.729  1.00 43.24           H
ATOM   4800  HG2 GLU B  87      16.005 -18.720   6.487  1.00 55.00           H
ATOM   4801  HG3 GLU B  87      16.662 -19.091   4.870  1.00 55.00           H
ATOM   4802  N   TRP B  88      14.307 -16.299   5.473  1.00 37.93           N
ATOM   4803  CA  TRP B  88      12.867 -16.542   5.472  1.00 40.71           C
ATOM   4804  C   TRP B  88      12.188 -15.969   4.219  1.00 44.53           C
ATOM   4805  O   TRP B  88      11.328 -16.630   3.637  1.00 41.15           O
ATOM   4806  CB  TRP B  88      12.240 -16.014   6.771  1.00 41.26           C
ATOM   4807  CG  TRP B  88      10.772 -16.293   6.901  1.00 36.08           C
ATOM   4808  CD1 TRP B  88      10.224 -17.325   7.576  1.00 37.12           C
ATOM   4809  CD2 TRP B  88       9.655 -15.571   6.315  1.00 36.04           C
ATOM   4810  NE1 TRP B  88       8.854 -17.282   7.461  1.00 39.67           N
ATOM   4811  CE2 TRP B  88       8.449 -16.237   6.666  1.00 37.91           C
ATOM   4812  CE3 TRP B  88       9.543 -14.429   5.496  1.00 38.69           C
ATOM   4813  CZ2 TRP B  88       7.194 -15.789   6.239  1.00 41.77           C
ATOM   4814  CZ3 TRP B  88       8.290 -13.986   5.042  1.00 40.22           C
ATOM   4815  CH2 TRP B  88       7.115 -14.654   5.423  1.00 44.33           C
ATOM   4816  H   TRP B  88      14.690 -15.717   6.206  1.00 45.64           H
ATOM   4817  HA  TRP B  88      12.713 -17.623   5.463  1.00 48.98           H
ATOM   4818  HB2 TRP B  88      12.760 -16.473   7.613  1.00 49.63           H
ATOM   4819  HB3 TRP B  88      12.392 -14.933   6.816  1.00 49.63           H
ATOM   4820  HD1 TRP B  88      10.780 -18.080   8.116  1.00 44.66           H
ATOM   4821  HE1 TRP B  88       8.241 -17.926   7.945  1.00 47.73           H
ATOM   4822  HE3 TRP B  88      10.434 -13.891   5.216  1.00 46.55           H
ATOM   4823  HZ2 TRP B  88       6.302 -16.331   6.513  1.00 50.24           H
ATOM   4824  HZ3 TRP B  88       8.226 -13.135   4.391  1.00 48.39           H
ATOM   4825  HH2 TRP B  88       6.155 -14.310   5.069  1.00 53.32           H
ATOM   4826  N   LEU B  89      12.586 -14.764   3.784  1.00 38.41           N
ATOM   4827  CA  LEU B  89      12.089 -14.159   2.557  1.00 37.55           C
ATOM   4828  C   LEU B  89      12.457 -14.997   1.327  1.00 45.32           C
ATOM   4829  O   LEU B  89      11.598 -15.186   0.467  1.00 43.10           O
ATOM   4830  CB  LEU B  89      12.624 -12.728   2.417  1.00 42.12           C
ATOM   4831  CG  LEU B  89      12.131 -11.769   3.524  1.00 33.54           C
ATOM   4832  CD1 LEU B  89      12.957 -10.487   3.447  1.00 27.34           C
ATOM   4833  CD2 LEU B  89      10.647 -11.420   3.385  1.00 39.01           C
ATOM   4834  H   LEU B  89      13.296 -14.266   4.303  1.00 46.21           H
ATOM   4835  HA  LEU B  89      11.003 -14.115   2.614  1.00 45.18           H
ATOM   4836  HB2 LEU B  89      13.712 -12.778   2.454  1.00 50.67           H
ATOM   4837  HB3 LEU B  89      12.337 -12.329   1.442  1.00 50.67           H
ATOM   4838  HG  LEU B  89      12.271 -12.219   4.502  1.00 40.37           H
ATOM   4839 HD11 LEU B  89      12.675  -9.822   4.261  1.00 32.93           H
ATOM   4840 HD12 LEU B  89      14.021 -10.716   3.533  1.00 32.93           H
ATOM   4841 HD13 LEU B  89      12.776  -9.988   2.495  1.00 32.93           H
ATOM   4842 HD21 LEU B  89      10.343 -10.797   4.228  1.00 46.94           H
ATOM   4843 HD22 LEU B  89      10.470 -10.884   2.454  1.00 46.94           H
ATOM   4844 HD23 LEU B  89      10.050 -12.325   3.391  1.00 46.94           H
ATOM   4845  N   ASN B  90      13.693 -15.517   1.259  1.00 41.91           N
ATOM   4846  CA  ASN B  90      14.146 -16.402   0.181  1.00 44.37           C
ATOM   4847  C   ASN B  90      13.321 -17.701   0.120  1.00 47.55           C
ATOM   4848  O   ASN B  90      12.962 -18.155  -0.973  1.00 43.05           O
ATOM   4849  CB  ASN B  90      15.645 -16.712   0.335  1.00 35.77           C
ATOM   4850  CG  ASN B  90      16.564 -15.513   0.138  1.00 38.65           C
ATOM   4851  OD1 ASN B  90      16.140 -14.449  -0.299  1.00 36.57           O
ATOM   4852  ND2 ASN B  90      17.855 -15.698   0.401  1.00 37.88           N
ATOM   4853  H   ASN B  90      14.347 -15.318   2.004  1.00 50.42           H
ATOM   4854  HA  ASN B  90      14.010 -15.873  -0.765  1.00 53.37           H
ATOM   4855  HB2 ASN B  90      15.839 -17.143   1.316  1.00 43.04           H
ATOM   4856  HB3 ASN B  90      15.914 -17.461  -0.412  1.00 43.04           H
ATOM   4857 HD21 ASN B  90      18.506 -14.937   0.268  1.00 45.58           H
ATOM   4858 HD22 ASN B  90      18.169 -16.579   0.776  1.00 45.58           H
ATOM   4859  N   SER B  91      13.019 -18.272   1.296  1.00 44.44           N
ATOM   4860  CA  SER B  91      12.185 -19.462   1.471  1.00 38.76           C
ATOM   4861  C   SER B  91      10.757 -19.255   0.940  1.00 48.94           C
ATOM   4862  O   SER B  91      10.063 -20.221   0.627  1.00 49.36           O
ATOM   4863  CB  SER B  91      12.204 -19.894   2.950  1.00 41.95           C
ATOM   4864  OG  SER B  91      11.066 -19.455   3.677  1.00 42.70           O
ATOM   4865  H   SER B  91      13.377 -17.837   2.136  1.00 53.45           H
ATOM   4866  HA  SER B  91      12.661 -20.256   0.895  1.00 46.64           H
ATOM   4867  HB2 SER B  91      12.253 -20.982   2.998  1.00 50.46           H
ATOM   4868  HB3 SER B  91      13.093 -19.499   3.442  1.00 50.46           H
[truncated: 212,542 more chars]
