# Supplementary material for: High-throughput quantum-mechanics/molecular-mechanics (ONIOM) macromolecular crystallographic refinement with PHENIX/DivCon: the impact of mixed Hamiltonian methods on ligand and protein structure
Source: Acta Crystallogr D Struct Biol. 2018 Oct 29;74(Pt 11):1063–77. doi: 10.1107/S2059798318012913 (PMC6213575; doi:10.1107/S2059798318012913)
Supplement: Supplementary file 2 [file d-74-01063-sup2.gz › results_ONIOM/1JJE-H.cif]

data_comp_list
_chem_comp.id	BYS
_chem_comp.three_letter_code	BYS
_chem_comp.name	1JJE.A
_chem_comp.group	non-polymer
_chem_comp.number_atoms_all	43
_chem_comp.number_atoms_nh	25
_chem_comp.desc_level	?
#
data_comp_BYS
#
loop_
_chem_comp_atom.comp_id
_chem_comp_atom.atom_id
_chem_comp_atom.type_symbol
_chem_comp_atom.type_energy
_chem_comp_atom.partial_charge
_chem_comp_atom.x
_chem_comp_atom.y
_chem_comp_atom.z
BYS	C1	C	CH1	-0.019	57.4160	25.1030	33.0280	
BYS	HC11	H	HCH1	0.08	56.3459	25.0521	32.8270	
BYS	C2	C	C	0.659	57.9150	26.3470	32.3210	
BYS	O3	O	O	-0.57	57.0850	27.1160	31.7890	
BYS	O4	O	OH1	-0.65	59.1230	26.6600	32.2440	
BYS	HXT1	H	HOH1	0.5	59.3010	27.4779	31.7739	
BYS	C5	C	CH2	-0.0165	58.1130	23.8370	32.4910	
BYS	HC51	H	HCH2	0.08	57.6382	22.9554	32.9217	
BYS	HC52	H	HCH2	0.08	59.1651	23.8583	32.7750	
BYS	C6	C	CR6	-0.1435	58.0040	23.7750	30.9750	
BYS	C7	C	CR16	-0.15	59.0930	24.1020	30.1700	
BYS	HC71	H	HCR6	0.15	60.0271	24.3814	30.6346	
BYS	C8	C	CR16	-0.15	59.0050	24.0770	28.7710	
BYS	HC81	H	HCR6	0.15	59.8509	24.3719	28.1677	
BYS	C9	C	CR16	-0.15	57.8070	23.6650	28.1580	
BYS	HC91	H	HCR6	0.15	57.7407	23.5908	27.0826	
BYS	C10	C	CR16	-0.15	56.7110	23.3550	28.9530	
BYS	H101	H	HCR6	0.15	55.7686	23.1024	28.4899	
BYS	C11	C	CR16	-0.15	56.8170	23.3670	30.3540	
BYS	H111	H	HCR6	0.15	55.9758	23.0589	30.9572	
BYS	C12	C	CH1	-0.019	57.6370	25.1710	34.5470	
BYS	H121	H	HCH1	0.08	58.6515	24.8465	34.7786	
BYS	C13	C	C	0.659	57.5140	26.5790	35.0580	
BYS	O14	O	O	-0.57	56.6730	27.3870	34.6000	
BYS	O15	O	OH1	-0.65	58.2960	26.9840	35.9560	
BYS	HXT2	H	HOH1	0.5	58.1749	27.9000	36.2166	
BYS	C16	C	CH2	-0.0165	56.6260	24.2210	35.2430	
BYS	H161	H	HCH2	0.08	56.6383	23.2408	34.7664	
BYS	H162	H	HCH2	0.08	55.6198	24.6369	35.1924	
BYS	C17	C	CR6	-0.1435	57.0770	24.1100	36.6850	
BYS	C18	C	CR16	-0.15	56.4830	24.8980	37.7000	
BYS	H181	H	HCR6	0.15	55.7048	25.6165	37.4891	
BYS	C19	C	CR56	0.0825	56.9680	24.6860	38.9890	
BYS	O20	O	O2	-0.3625	56.6450	25.3320	40.1140	
BYS	C21	C	CH2	0.4	57.4370	24.7990	41.1870	
BYS	H211	H	HCH2	0.08	56.7986	24.3453	41.9451	
BYS	H212	H	HCH2	0.08	58.0412	25.5834	41.6429	
BYS	O22	O	O2	-0.3625	58.2800	23.8030	40.5730	
BYS	C23	C	CR56	0.0825	57.9960	23.7970	39.2640	
BYS	C24	C	CR16	-0.15	58.6040	23.0440	38.2630	
BYS	H241	H	HCR6	0.15	59.4232	22.3732	38.4759	
BYS	C25	C	CR16	-0.15	58.0950	23.2020	36.9550	
BYS	H251	H	HCR6	0.15	58.5033	22.6076	36.1510	
#
#
loop_
_chem_comp_tree.comp_id
_chem_comp_tree.atom_id
_chem_comp_tree.atom_back
_chem_comp_tree.atom_forward
_chem_comp_tree.connect_type
BYS	C1	?	HC11	START	
BYS	HC11	C1	?	?	
BYS	C5	C1	HC51	?	
BYS	HC51	C5	?	?	
BYS	HC52	C5	?	?	
BYS	C6	C5	C7	?	
BYS	C7	C6	HC71	?	
BYS	HC71	C7	?	?	
BYS	C8	C7	HC81	?	
BYS	HC81	C8	?	?	
BYS	C9	C8	HC91	?	
BYS	HC91	C9	?	?	
BYS	C10	C9	H101	?	
BYS	H101	C10	?	?	
BYS	C11	C10	H111	?	
BYS	H111	C11	?	?	
BYS	C12	C1	H121	?	
BYS	H121	C12	?	?	
BYS	C16	C12	H161	?	
BYS	H161	C16	?	?	
BYS	H162	C16	?	?	
BYS	C17	C16	C25	?	
BYS	C25	C17	H251	?	
BYS	H251	C25	?	?	
BYS	C24	C25	H241	?	
BYS	H241	C24	?	?	
BYS	C23	C24	C19	?	
BYS	C19	C23	C18	?	
BYS	C18	C19	H181	?	
BYS	H181	C18	?	?	
BYS	O20	C19	C21	?	
BYS	C21	O20	H211	?	
BYS	H211	C21	?	?	
BYS	H212	C21	?	?	
BYS	O22	C21	?	?	
BYS	C13	C12	O15	?	
BYS	O15	C13	HXT2	?	
BYS	HXT2	O15	?	?	
BYS	O14	C13	?	?	
BYS	C2	C1	O4	?	
BYS	O4	C2	HXT1	?	
BYS	HXT1	O4	?	?	
BYS	O3	C2	?	END	
BYS	C6	C11	?	ADD	
BYS	C17	C18	?	ADD	
BYS	O22	C23	?	ADD	
#
#
loop_
_chem_comp_bond.comp_id
_chem_comp_bond.atom_id_1
_chem_comp_bond.atom_id_2
_chem_comp_bond.type
_chem_comp_bond.value_dist
_chem_comp_bond.value_dist_esd
BYS	HC11	C1	single	1.099	0.020	
BYS	C5	C1	single	1.544	0.020	
BYS	HC51	C5	single	1.096	0.020	
BYS	HC52	C5	single	1.098	0.020	
BYS	C6	C5	single	1.512	0.020	
BYS	C7	C6	aromatic	1.401	0.020	
BYS	HC71	C7	single	1.087	0.020	
BYS	C8	C7	aromatic	1.396	0.020	
BYS	HC81	C8	single	1.086	0.020	
BYS	C9	C8	aromatic	1.394	0.020	
BYS	HC91	C9	single	1.086	0.020	
BYS	C10	C9	aromatic	1.393	0.020	
BYS	H101	C10	single	1.086	0.020	
BYS	C11	C10	aromatic	1.396	0.020	
BYS	H111	C11	single	1.087	0.020	
BYS	C12	C1	single	1.554	0.020	
BYS	H121	C12	single	1.098	0.020	
BYS	C16	C12	single	1.543	0.020	
BYS	H161	C16	single	1.095	0.020	
BYS	H162	C16	single	1.098	0.020	
BYS	C17	C16	single	1.513	0.020	
BYS	C25	C17	aromatic	1.414	0.020	
BYS	H251	C25	single	1.088	0.020	
BYS	C24	C25	aromatic	1.397	0.020	
BYS	H241	C24	single	1.084	0.020	
BYS	C23	C24	aromatic	1.379	0.020	
BYS	C19	C23	aromatic	1.375	0.020	
BYS	C18	C19	aromatic	1.380	0.020	
BYS	H181	C18	single	1.085	0.020	
BYS	O20	C19	single	1.361	0.020	
BYS	C21	O20	single	1.442	0.020	
BYS	H211	C21	single	1.096	0.020	
BYS	H212	C21	single	1.096	0.020	
BYS	O22	C21	single	1.442	0.020	
BYS	C13	C12	single	1.524	0.020	
BYS	O15	C13	single	1.357	0.020	
BYS	HXT2	O15	single	0.981	0.020	
BYS	O14	C13	double	1.223	0.020	
BYS	C2	C1	single	1.524	0.020	
BYS	O4	C2	single	1.356	0.020	
BYS	HXT1	O4	single	0.981	0.020	
BYS	O3	C2	double	1.224	0.020	
BYS	C6	C11	aromatic	1.402	0.020	
BYS	C17	C18	aromatic	1.403	0.020	
BYS	O22	C23	single	1.361	0.020	
#
#
loop_
_chem_comp_angle.comp_id
_chem_comp_angle.atom_id_1
_chem_comp_angle.atom_id_2
_chem_comp_angle.atom_id_3
_chem_comp_angle.value_angle
_chem_comp_angle.value_angle_esd
BYS	HC11	C1	C5	108.78	3.000	
BYS	HC11	C1	C12	108.24	3.000	
BYS	HC11	C1	C2	106.12	3.000	
BYS	C5	C1	C12	113.43	3.000	
BYS	C2	C1	C5	109.84	3.000	
BYS	C2	C1	C12	110.15	3.000	
BYS	C1	C2	O4	112.12	3.000	
BYS	C1	C2	O3	124.25	3.000	
BYS	O3	C2	O4	123.63	3.000	
BYS	C2	O4	HXT1	111.92	3.000	
BYS	HC51	C5	HC52	105.76	3.000	
BYS	HC51	C5	C6	106.74	3.000	
BYS	HC52	C5	C6	109.70	3.000	
BYS	C1	C5	HC51	110.70	3.000	
BYS	C1	C5	HC52	110.17	3.000	
BYS	C1	C5	C6	113.44	3.000	
BYS	C5	C6	C7	120.58	3.000	
BYS	C5	C6	C11	120.42	3.000	
BYS	C7	C6	C11	119.00	3.000	
BYS	HC71	C7	C8	119.12	3.000	
BYS	C6	C7	HC71	120.45	3.000	
BYS	C6	C7	C8	120.43	3.000	
BYS	HC81	C8	C9	119.98	3.000	
BYS	C7	C8	HC81	119.93	3.000	
BYS	C7	C8	C9	120.09	3.000	
BYS	HC91	C9	C10	120.03	3.000	
BYS	C8	C9	HC91	120.02	3.000	
BYS	C8	C9	C10	119.95	3.000	
BYS	H101	C10	C11	119.95	3.000	
BYS	C9	C10	H101	119.99	3.000	
BYS	C9	C10	C11	120.06	3.000	
BYS	C10	C11	H111	119.22	3.000	
BYS	C6	C11	H111	120.32	3.000	
BYS	C6	C11	C10	120.47	3.000	
BYS	H121	C12	C16	109.04	3.000	
BYS	H121	C12	C13	108.24	3.000	
BYS	C1	C12	H121	108.63	3.000	
BYS	C1	C12	C16	113.24	3.000	
BYS	C1	C12	C13	108.93	3.000	
BYS	C13	C12	C16	108.64	3.000	
BYS	C12	C13	O15	110.97	3.000	
BYS	C12	C13	O14	125.26	3.000	
BYS	O14	C13	O15	123.76	3.000	
BYS	C13	O15	HXT2	111.89	3.000	
BYS	H161	C16	H162	105.91	3.000	
BYS	H161	C16	C17	106.78	3.000	
BYS	H162	C16	C17	109.62	3.000	
BYS	C12	C16	H161	110.86	3.000	
BYS	C12	C16	H162	110.03	3.000	
BYS	C12	C16	C17	113.32	3.000	
BYS	C16	C17	C25	120.03	3.000	
BYS	C16	C17	C18	120.35	3.000	
BYS	C18	C17	C25	119.62	3.000	
BYS	H181	C18	C19	120.68	3.000	
BYS	C17	C18	H181	121.24	3.000	
BYS	C17	C18	C19	118.08	3.000	
BYS	C18	C19	C23	121.83	3.000	
BYS	C18	C19	O20	125.84	3.000	
BYS	O20	C19	C23	112.32	3.000	
BYS	C19	O20	C21	101.01	3.000	
BYS	H211	C21	H212	108.73	3.000	
BYS	H211	C21	O22	108.68	3.000	
BYS	H212	C21	O22	108.68	3.000	
BYS	O20	C21	H211	108.68	3.000	
BYS	O20	C21	H212	108.68	3.000	
BYS	O20	C21	O22	113.32	3.000	
BYS	C21	O22	C23	101.00	3.000	
BYS	C19	C23	C24	121.72	3.000	
BYS	C19	C23	O22	112.35	3.000	
BYS	O22	C23	C24	125.93	3.000	
BYS	H241	C24	C25	120.78	3.000	
BYS	C23	C24	H241	121.52	3.000	
BYS	C23	C24	C25	117.70	3.000	
BYS	C24	C25	H251	119.03	3.000	
BYS	C17	C25	H251	119.92	3.000	
BYS	C17	C25	C24	121.05	3.000	
#
#
loop_
_chem_comp_tor.comp_id
_chem_comp_tor.id
_chem_comp_tor.atom_id_1
_chem_comp_tor.atom_id_2
_chem_comp_tor.atom_id_3
_chem_comp_tor.atom_id_4
_chem_comp_tor.value_angle
_chem_comp_tor.value_angle_esd
_chem_comp_tor.period
BYS	Var_1	HC11	C1	C5	HC51	-62.93	0.0	0	
BYS	Var_2	HC11	C1	C12	H121	-177.92	0.0	0	
BYS	Var_3	HC11	C1	C2	O4	178.35	0.0	0	
BYS	Var_4	C1	C2	O4	HXT1	179.73	0.0	0	
BYS	Var_5	HC51	C5	C6	C7	-130.58	0.0	0	
BYS	CONST_1	C5	C6	C7	HC71	0.20	20.0	1	
BYS	CONST_2	C5	C6	C11	H111	-0.41	20.0	1	
BYS	CONST_3	HC71	C7	C8	HC81	0.13	20.0	1	
BYS	CONST_4	HC81	C8	C9	HC91	0.03	20.0	1	
BYS	CONST_5	HC91	C9	C10	H101	0.01	20.0	1	
BYS	CONST_6	H101	C10	C11	H111	0.03	20.0	1	
BYS	Var_6	H121	C12	C16	H161	-64.29	0.0	0	
BYS	Var_7	H121	C12	C13	O15	-3.97	0.0	0	
BYS	Var_8	C12	C13	O15	HXT2	-179.71	0.0	0	
BYS	Var_9	H161	C16	C17	C25	49.22	0.0	0	
BYS	CONST_7	C16	C17	C25	H251	-0.49	20.0	1	
BYS	CONST_8	C16	C17	C18	H181	0.29	20.0	1	
BYS	CONST_9	H181	C18	C19	C23	-179.79	20.0	1	
BYS	CONST_10	C18	C19	C23	C24	-0.01	20.0	1	
BYS	CONST_11	C18	C19	O20	C21	-179.95	20.0	3	
BYS	CONST_12	C19	O20	C21	H211	-120.92	20.0	3	
BYS	CONST_13	H211	C21	O22	C23	120.93	20.0	3	
BYS	CONST_14	C21	O22	C23	C24	179.95	20.0	3	
BYS	CONST_15	C19	C23	C24	H241	-180.00	20.0	1	
BYS	CONST_16	H241	C24	C25	H251	-0.00	20.0	1	
#
#
loop_
_chem_comp_chir.comp_id
_chem_comp_chir.id
_chem_comp_chir.atom_id_centre
_chem_comp_chir.atom_id_1
_chem_comp_chir.atom_id_2
_chem_comp_chir.atom_id_3
_chem_comp_chir.volume_sign
BYS	chir_1	C1	C5	C12	C2	negative	
BYS	chir_2	C12	C16	C1	C13	negative	
#
#
loop_
_chem_comp_plane_atom.comp_id
_chem_comp_plane_atom.plane_id
_chem_comp_plane_atom.atom_id
_chem_comp_plane_atom.dist_esd
BYS	plan-1	C1	0.020	
BYS	plan-1	C2	0.020	
BYS	plan-1	O3	0.020	
BYS	plan-1	O4	0.020	
BYS	plan-2	C12	0.020	
BYS	plan-2	C13	0.020	
BYS	plan-2	O14	0.020	
BYS	plan-2	O15	0.020	
BYS	plan-3	C5	0.020	
BYS	plan-3	C6	0.020	
BYS	plan-3	C7	0.020	
BYS	plan-3	C8	0.020	
BYS	plan-3	C9	0.020	
BYS	plan-3	C10	0.020	
BYS	plan-3	C11	0.020	
BYS	plan-4	C16	0.020	
BYS	plan-4	C17	0.020	
BYS	plan-4	C18	0.020	
BYS	plan-4	C19	0.020	
BYS	plan-4	O20	0.020	
BYS	plan-4	C21	0.020	
BYS	plan-4	O22	0.020	
BYS	plan-4	C23	0.020	
BYS	plan-4	C24	0.020	
BYS	plan-4	C25	0.020	
#
