# Supplementary material for: High-throughput quantum-mechanics/molecular-mechanics (ONIOM) macromolecular crystallographic refinement with PHENIX/DivCon: the impact of mixed Hamiltonian methods on ligand and protein structure
Source: Acta Crystallogr D Struct Biol. 2018 Oct 29;74(Pt 11):1063–77. doi: 10.1107/S2059798318012913 (PMC6213575; doi:10.1107/S2059798318012913)
Supplement: Supplementary file 2 [file d-74-01063-sup2.gz › results_ONIOM/1JLA-H_refine_001.pdb]

REMARK Date 2017-01-11 Time 23:58:14 EST -0500 (1484197094.53 s)
REMARK PHENIX refinement
REMARK 
REMARK ****************** INPUT FILES AND LABELS ******************************
REMARK Reflections:
REMARK   file name      : 1JLA.sf
REMARK   labels         : ['r1jlasf,wavelength_id=1,_refln.F_meas_au,_refln.F_meas_sigma_au']
REMARK R-free flags:
REMARK   file name      : None
REMARK   label          : R-free-flags
REMARK   test_flag_value: 1
REMARK Model file name(s): 
REMARK   /scratch/oleg/2711235.gondor.quantumbioinc.com/1JLA-H.pdb
REMARK 
REMARK ******************** REFINEMENT SUMMARY: QUICK FACTS *******************
REMARK Start: r_work = 0.2061 r_free = 0.2115 bonds = 0.013 angles = 1.601
REMARK Final: r_work = 0.1953 r_free = 0.2509 bonds = 0.014 angles = 1.927
REMARK ************************************************************************
REMARK 
REMARK ****************** REFINEMENT STATISTICS STEP BY STEP ******************
REMARK leading digit, like 1_, means number of macro-cycle                     
REMARK 0    : statistics at the very beginning when nothing is done yet        
REMARK 1_bss: bulk solvent correction and/or (anisotropic) scaling             
REMARK 1_xyz: refinement of coordinates                                        
REMARK 1_adp: refinement of ADPs (Atomic Displacement Parameters)              
REMARK 1_occ: refinement of occupancies                                        
REMARK ------------------------------------------------------------------------
REMARK  stage       r-work r-free bonds angles b_min b_max b_ave n_water shift
REMARK       0    : 0.3750 0.4467 0.013  1.60   9.9 150.0  58.8 138      0.000
REMARK       1_bss: 0.2061 0.2115 0.013  1.60   9.9 150.0  58.8 138      0.000
REMARK 1_settarget: 0.2061 0.2115 0.013  1.60   9.9 150.0  58.8 138      0.000
REMARK       1_nqh: 0.2061 0.2119 0.013  1.60   9.9 150.0  58.8 138      0.008
REMARK    1_weight: 0.2061 0.2119 0.013  1.60   9.9 150.0  58.8 138      0.008
REMARK    1_checkH: 0.2072 0.2135 0.013  1.60   9.9 150.0  58.8 138      0.508
REMARK    1_xyzrec: 0.2077 0.2283 0.014  2.04   9.9 150.0  58.8 138      0.618
REMARK    1_checkH: 0.2078 0.2284 0.014  2.04   9.9 150.0  58.8 138      0.618
REMARK       1_adp: 0.2037 0.2403 0.014  2.04  20.5 151.6  59.9 138      0.618
REMARK   1_regHadp: 0.2029 0.2396 0.014  2.04  20.5 151.6  59.9 138      0.618
REMARK       2_bss: 0.2026 0.2395 0.014  2.04  20.8 151.9  60.2 138      0.618
REMARK 2_settarget: 0.2026 0.2395 0.014  2.04  20.8 151.9  60.2 138      0.618
REMARK 2_updatecdl: 0.2026 0.2395 0.014  2.05  20.8 151.9  60.2 138      0.618
REMARK       2_nqh: 0.2026 0.2395 0.014  2.05  20.8 151.9  60.2 138      0.618
REMARK    2_weight: 0.2026 0.2395 0.014  2.05  20.8 151.9  60.2 138      0.618
REMARK    2_checkH: 0.2026 0.2395 0.014  2.05  20.8 151.9  60.2 138      0.618
REMARK    2_xyzrec: 0.2020 0.2440 0.014  1.91  20.8 151.9  60.2 138      0.662
REMARK    2_checkH: 0.2020 0.2440 0.014  1.91  20.8 151.9  60.2 138      0.662
REMARK       2_adp: 0.1982 0.2487 0.014  1.91  19.7 155.6  60.6 138      0.662
REMARK   2_regHadp: 0.1982 0.2490 0.014  1.91  19.7 155.6  60.6 138      0.662
REMARK       3_bss: 0.1979 0.2487 0.014  1.91  20.4 156.3  61.4 138      0.662
REMARK 3_settarget: 0.1979 0.2487 0.014  1.91  20.4 156.3  61.4 138      0.662
REMARK 3_updatecdl: 0.1979 0.2487 0.014  1.91  20.4 156.3  61.4 138      0.662
REMARK       3_nqh: 0.1979 0.2488 0.014  1.91  20.4 156.3  61.4 138      0.662
REMARK    3_weight: 0.1979 0.2488 0.014  1.91  20.4 156.3  61.4 138      0.662
REMARK    3_checkH: 0.1979 0.2488 0.014  1.91  20.4 156.3  61.4 138      0.662
REMARK    3_xyzrec: 0.1956 0.2510 0.014  1.93  20.4 156.3  61.4 138      0.681
REMARK    3_checkH: 0.1956 0.2511 0.014  1.93  20.4 156.3  61.4 138      0.681
REMARK       3_adp: 0.1954 0.2510 0.014  1.93  19.2 156.9  61.1 138      0.681
REMARK   3_regHadp: 0.1954 0.2510 0.014  1.93  19.2 156.9  61.1 138      0.681
REMARK         end: 0.1953 0.2509 0.014  1.93  19.3 157.0  61.3 138      0.681
REMARK ------------------------------------------------------------------------
REMARK MODEL CONTENT.
REMARK  ELEMENT        ATOM RECORD COUNT   OCCUPANCY SUM
REMARK        C                     5086         5086.00
REMARK        H                     8036         8036.00
REMARK        O                     1357         1357.00
REMARK        N                     1305         1305.00
REMARK        S                       17           17.00
REMARK      O1-                      129          129.00
REMARK    TOTAL                    15930        15930.00
REMARK -----------------------------------------------------------------------
REMARK r_free_flags.md5.hexdigest f0063bb7b8334558d08624ed4b862818
REMARK 
REMARK IF THIS FILE IS FOR PDB DEPOSITION: REMOVE ALL FROM THIS LINE UP.
REMARK   3
REMARK   3 REFINEMENT.
REMARK   3   PROGRAM     : PHENIX (1.11.1_2575: ???)
REMARK   3   AUTHORS     : Adams,Afonine,Bunkoczi,Burnley,Chen,Dar,Davis,
REMARK   3               : Draizen,Echols,Gildea,Gros,Grosse-Kunstleve,Headd,
REMARK   3               : Hintze,Hung,Ioerger,Liebschner,McCoy,McKee,Moriarty,
REMARK   3               : Oeffner,Poon,Read,Richardson,Richardson,Sacchettini,
REMARK   3               : Sauter,Sobolev,Storoni,Terwilliger,Williams,Zwart
REMARK   3
REMARK   3  REFINEMENT TARGET : ML
REMARK   3  
REMARK   3  DATA USED IN REFINEMENT.
REMARK   3   RESOLUTION RANGE HIGH (ANGSTROMS) : 2.499   
REMARK   3   RESOLUTION RANGE LOW  (ANGSTROMS) : 29.902  
REMARK   3   MIN(FOBS/SIGMA_FOBS)              : 1.33  
REMARK   3   COMPLETENESS FOR RANGE        (%) : 98.59 
REMARK   3   NUMBER OF REFLECTIONS             : 39730     
REMARK   3   NUMBER OF REFLECTIONS (NON-ANOMALOUS) : 39730     
REMARK   3  
REMARK   3  FIT TO DATA USED IN REFINEMENT.
REMARK   3   R VALUE     (WORKING + TEST SET) : 0.1981
REMARK   3   R VALUE            (WORKING SET) : 0.1953
REMARK   3   FREE R VALUE                     : 0.2509
REMARK   3   FREE R VALUE TEST SET SIZE   (%) : 5.03  
REMARK   3   FREE R VALUE TEST SET COUNT      : 2000      
REMARK   3  
REMARK   3  FIT TO DATA USED IN REFINEMENT (IN BINS).
REMARK   3   BIN  RESOLUTION RANGE  COMPL.    NWORK NFREE   RWORK  RFREE  CCWORK CCFREE
REMARK   3     1 29.9041 -  6.0089    0.99     2904   154  0.1601 0.1946   0.948  0.922
REMARK   3     2  6.0089 -  4.7758    1.00     2788   148  0.1596 0.1904   0.934  0.920
REMARK   3     3  4.7758 -  4.1739    1.00     2757   146  0.1376 0.2220   0.951  0.879
REMARK   3     4  4.1739 -  3.7931    1.00     2729   145  0.1581 0.1993   0.934  0.871
REMARK   3     5  3.7931 -  3.5217    1.00     2722   144  0.1829 0.2354   0.910  0.849
REMARK   3     6  3.5217 -  3.3143    1.00     2716   144  0.2176 0.2845   0.869  0.771
REMARK   3     7  3.3143 -  3.1485    0.99     2703   143  0.2292 0.3036   0.843  0.676
REMARK   3     8  3.1485 -  3.0116    0.99     2676   142  0.2416 0.3222   0.804  0.653
REMARK   3     9  3.0116 -  2.8958    0.98     2634   140  0.2610 0.3464   0.789  0.631
REMARK   3    10  2.8958 -  2.7959    0.98     2665   141  0.2709 0.3263   0.763  0.633
REMARK   3    11  2.7959 -  2.7086    0.98     2618   139  0.2779 0.3707   0.684  0.541
REMARK   3    12  2.7086 -  2.6312    0.97     2625   138  0.2815 0.3382   0.675  0.344
REMARK   3    13  2.6312 -  2.5620    0.97     2613   139  0.2920 0.3332   0.611  0.478
REMARK   3    14  2.5620 -  2.4995    0.96     2580   137  0.3111 0.3491   0.538  0.414
REMARK   3  
REMARK   3  BULK SOLVENT MODELLING.
REMARK   3   METHOD USED        : FLAT BULK SOLVENT MODEL
REMARK   3   SOLVENT RADIUS     : 1.11    
REMARK   3   SHRINKAGE RADIUS   : 0.90    
REMARK   3   GRID STEP FACTOR   : 4.00    
REMARK   3  
REMARK   3  ERROR ESTIMATES.
REMARK   3   COORDINATE ERROR (MAXIMUM-LIKELIHOOD BASED)     : 0.40    
REMARK   3   PHASE ERROR (DEGREES, MAXIMUM-LIKELIHOOD BASED) : 26.81   
REMARK   3  
REMARK   3  STRUCTURE FACTORS CALCULATION ALGORITHM : FFT
REMARK   3  
REMARK   3  RESTRAINTS LIBRARY
REMARK   3    GEOSTD + MON.LIB. + CDL v1.2
REMARK   3  
REMARK   3  DEVIATIONS FROM IDEAL VALUES.
REMARK   3                 RMSD     MAX  COUNT
REMARK   3   BOND      :  0.014   0.353   8055
REMARK   3   ANGLE     :  1.927  18.437  10936
REMARK   3   CHIRALITY :  0.104   0.518   1186
REMARK   3   PLANARITY :  0.015   0.236   1375
REMARK   3   DIHEDRAL  : 19.236 179.457   4852
REMARK   3   MIN NONBONDED DISTANCE : 2.092 
REMARK   3  
REMARK   3  MOLPROBITY STATISTICS.
REMARK   3   ALL-ATOM CLASHSCORE : 0.89
REMARK   3   RAMACHANDRAN PLOT:
REMARK   3     OUTLIERS : 0.53  %
REMARK   3     ALLOWED  : 3.83  %
REMARK   3     FAVORED  : 95.64 %
REMARK   3   ROTAMER OUTLIERS : 5.83 %
REMARK   3   CBETA DEVIATIONS : 0
REMARK   3   PEPTIDE PLANE:
REMARK   3     CIS-PROLINE     : 2
REMARK   3     CIS-GENERAL     : 0
REMARK   3     TWISTED PROLINE : 0
REMARK   3     TWISTED GENERAL : 0
REMARK   3  
REMARK   3  ATOMIC DISPLACEMENT PARAMETERS.
REMARK   3   WILSON B : 46.66
REMARK   3   RMS(B_ISO_OR_EQUIVALENT_BONDED) : 8.08
REMARK   3   ATOMS          NUMBER OF ATOMS
REMARK   3                    ISO.  ANISO. 
REMARK   3    ALL         :  15930       0
REMARK   3    ALL (NO H)  :   7894       0
REMARK   3    SOLVENT     :     46       0
REMARK   3    NON-SOLVENT :   7848       0
REMARK   3    HYDROGENS   :   8036       0
REMARK   3
REMARK   3
REMARK   3   OTHER REFINEMENT REMARKS:
REMARK   3   XRAY REFINEMENT USING QUANTUM MECHANICAL FUNCTIONAL
REMARK   3   PROGRAM      :QuantumBio DivCon 6 build-7.1.1-b4015.17
REMARK   3   AUTHORS      :BORBULEVYCH O.Y., PLUMLEY J., 
REMARK   3                :MARTIN, R.I., WESTERHOFF L.M. 
REMARK   3
REMARK   3   REFERENCE     :BORBULEVYCH O.Y., PLUMLEY J.A.,
REMARK   3                 :MARTIN, R.I., MERZ, K.M.,  WESTERHOFF L.M.
REMARK   3                 :ACTA CRYSTLLOGRAPHICA SECTION D, 2014, 
REMARK   3                 :V. D70, pp. 1233-1247
REMARK   3   QM METHOD(HAMILTONIAN): PM6 AMBERFF14
REMARK   3   REGION QM REFINEMENT: 
REMARK   3      MAIN/BUFFER QM REGION RADII (A): 3.0 / 0.0
REMARK   3      LIGAND / STRAIN ENERGY: TNK_A_999 / 68.96 KCAL/MOLE
REMARK   3
HELIX    1   1 GLU A   28  GLU A   44  1               Generated by MOE   17
HELIX    2   2 ARG A   78  LYS A   82  1               Generated by MOE    5
HELIX    3   3 PRO A   97  GLY A   99  5               Generated by MOE    3
HELIX    4   4 ASP A  113  TYR A  115  5               Generated by MOE    3
HELIX    5   5 ARG A  125  THR A  128  5               Generated by MOE    4
HELIX    6   6 SER A  156  GLN A  174  1               Generated by MOE   19
HELIX    7   7 ILE A  195  ARG A  211  1               Generated by MOE   17
HELIX    8   8 LYS A  219  HIS A  221  5               Generated by MOE    3
HELIX    9   9 VAL A  254  ALA A  267  1               Generated by MOE   14
HELIX   10  10 ARG A  277  CSD A  280  1               Generated by MOE    4
HELIX   11  11 LYS A  281  LEU A  283  5               Generated by MOE    3
HELIX   12  12 GLU A  297  ILE A  309  1               Generated by MOE   13
HELIX   13  13 ASP A  364  TRP A  383  1               Generated by MOE   20
HELIX   14  14 LYS A  395  GLU A  404  1               Generated by MOE   10
HELIX   15  15 ASN A  474  ASP A  488  1               Generated by MOE   15
HELIX   16  16 GLN A  500  ALA A  508  1               Generated by MOE    9
HELIX   17  17 GLU A  516  LYS A  527  1               Generated by MOE   12
HELIX   18  18 GLN A  547  LEU A  551  1               Generated by MOE    5
HELIX   19  19 GLU B   28  LYS B   43  1               Generated by MOE   16
HELIX   20  20 ARG B   78  ARG B   83  1               Generated by MOE    6
HELIX   21  21 ALA B   98  LYS B  101  5               Generated by MOE    4
HELIX   22  22 GLY B  112  SER B  117  5               Generated by MOE    6
HELIX   23  23 ARG B  125  THR B  128  5               Generated by MOE    4
HELIX   24  24 ILE B  135  ASN B  137  5               Generated by MOE    3
HELIX   25  25 GLY B  155  ILE B  159  1               Generated by MOE    5
HELIX   26  26 GLN B  161  GLN B  174  1               Generated by MOE   14
HELIX   27  27 ILE B  195  TRP B  212  1               Generated by MOE   18
HELIX   28  28 PRO B  236  LYS B  238  5               Generated by MOE    3
HELIX   29  29 VAL B  254  ALA B  267  1               Generated by MOE   14
HELIX   30  30 ARG B  277  LYS B  281  1               Generated by MOE    5
HELIX   31  31 GLU B  297  ILE B  309  1               Generated by MOE   13
HELIX   32  32 ASP B  364  TRP B  383  1               Generated by MOE   20
HELIX   33  33 LYS B  395  TRP B  401  1               Generated by MOE    7
HELIX   34  34 TRP B  402  GLU B  404  5               Generated by MOE    3
HELIX   35  35 PRO B  421  GLN B  428  1               Generated by MOE    8
SHEET    1       ILE A  47  LYS A  49                  Generated by MOE
SHEET    2       VAL A  60  ILE A  63                  Generated by MOE
SHEET    3       ARG A  72  VAL A  75                  Generated by MOE
SHEET    4       SER A 105  ASP A 110                  Generated by MOE
SHEET    5       PHE A 130  PHE A 130                  Generated by MOE
SHEET    6       THR A 131  ILE A 132                  Generated by MOE
SHEET    7       ILE A 142  TYR A 146                  Generated by MOE
SHEET    8       VAL A 179  TYR A 183                  Generated by MOE
SHEET    9       ASP A 186  SER A 191                  Generated by MOE
SHEET   10       PHE A 227  TRP A 229                  Generated by MOE
SHEET   11       TYR A 232  LEU A 234                  Generated by MOE
SHEET   12       TRP A 239  VAL A 241                  Generated by MOE
SHEET   13       TRP A 252  THR A 253                  Generated by MOE
SHEET   14       VAL A 292  ILE A 293                  Generated by MOE
SHEET   15       HIS A 315  GLY A 316                  Generated by MOE
SHEET   16       ILE A 326  GLU A 328                  Generated by MOE
SHEET   17       ILE A 329  GLY A 333                  Generated by MOE
SHEET   18       GLN A 336  GLU A 344                  Generated by MOE
SHEET   19       LYS A 347  TYR A 354                  Generated by MOE
SHEET   20       HIS A 361  THR A 362                  Generated by MOE
SHEET   21       LYS A 388  LEU A 391                  Generated by MOE
SHEET   22       TRP A 414  PHE A 416                  Generated by MOE
SHEET   23       GLU A 438  TYR A 441                  Generated by MOE
SHEET   24       VAL A 442  ALA A 446                  Generated by MOE
SHEET   25       GLY A 453  THR A 459                  Generated by MOE
SHEET   26       GLN A 464  LEU A 469                  Generated by MOE
SHEET   27       GLU A 492  THR A 497                  Generated by MOE
SHEET   28       GLN A 512  SER A 513                  Generated by MOE
SHEET   29       LYS A 530  TRP A 535                  Generated by MOE
SHEET   30       ILE B  47  LYS B  49                  Generated by MOE
SHEET   31       VAL B  60  ILE B  63                  Generated by MOE
SHEET   32       ARG B  72  VAL B  75                  Generated by MOE
SHEET   33       SER B 105  ASP B 110                  Generated by MOE
SHEET   34       PHE B 130  PHE B 130                  Generated by MOE
SHEET   35       THR B 131  ILE B 132                  Generated by MOE
SHEET   36       ILE B 142  TYR B 146                  Generated by MOE
SHEET   37       VAL B 179  TYR B 183                  Generated by MOE
SHEET   38       ASP B 186  SER B 191                  Generated by MOE
SHEET   39       ILE B 326  GLU B 328                  Generated by MOE
SHEET   40       ILE B 329  GLY B 333                  Generated by MOE
SHEET   41       GLN B 336  GLU B 344                  Generated by MOE
SHEET   42       LYS B 347  ALA B 355                  Generated by MOE
SHEET   43       LYS B 388  LEU B 391                  Generated by MOE
SHEET   44       GLU B 413  PHE B 416                  Generated by MOE
CRYST1  140.400  111.200   73.000  90.00  90.00  90.00 P 21 21 21
SCALE1      0.007123  0.000000  0.000000        0.00000
SCALE2      0.000000  0.008993  0.000000        0.00000
SCALE3      0.000000  0.000000  0.013699        0.00000
ATOM      1  N   PRO A   1       2.789 -51.312  47.160  1.00 80.93           N1+
ATOM      2  CA  PRO A   1       3.473 -50.355  48.057  1.00 83.39           C
ATOM      3  C   PRO A   1       4.916 -50.066  47.618  1.00 83.94           C
ATOM      4  O   PRO A   1       5.077 -49.152  46.819  1.00 78.25           O
ATOM      5  CB  PRO A   1       3.312 -50.848  49.473  1.00 86.03           C
ATOM      6  CG  PRO A   1       1.936 -51.528  49.398  1.00101.71           C
ATOM      7  CD  PRO A   1       2.098 -52.243  48.060  1.00 83.20           C
ATOM      8  H2  PRO A   1       3.446 -51.799  46.565  1.00 97.08           H
ATOM      9  H3  PRO A   1       2.128 -50.805  46.581  1.00 97.08           H
ATOM     10  HA  PRO A   1       2.924 -49.418  47.956  1.00100.03           H
ATOM     11  HB2 PRO A   1       4.094 -51.579  49.686  1.00103.20           H
ATOM     12  HB3 PRO A   1       3.305 -50.057  50.223  1.00103.20           H
ATOM     13  HG2 PRO A   1       1.808 -52.265  50.192  1.00122.02           H
ATOM     14  HG3 PRO A   1       1.118 -50.805  49.397  1.00122.02           H
ATOM     15  HD2 PRO A   1       2.742 -53.110  48.210  1.00 99.81           H
ATOM     16  HD3 PRO A   1       1.138 -52.565  47.653  1.00 99.81           H
ATOM     17  N   ILE A   2       5.937 -50.830  48.055  1.00 76.68           N
ATOM     18  CA  ILE A   2       7.333 -50.610  47.638  1.00 69.65           C
ATOM     19  C   ILE A   2       7.677 -51.535  46.459  1.00 69.09           C
ATOM     20  O   ILE A   2       7.477 -52.750  46.501  1.00 76.10           O
ATOM     21  CB  ILE A   2       8.354 -50.714  48.799  1.00 65.23           C
ATOM     22  CG1 ILE A   2       8.016 -49.736  49.948  1.00 56.81           C
ATOM     23  CG2 ILE A   2       9.779 -50.433  48.267  1.00 52.67           C
ATOM     24  CD1 ILE A   2       8.941 -49.858  51.166  1.00 43.98           C
ATOM     25  H   ILE A   2       5.748 -51.616  48.660  1.00 91.98           H
ATOM     26  HA  ILE A   2       7.415 -49.582  47.284  1.00 83.55           H
ATOM     27  HB  ILE A   2       8.327 -51.732  49.192  1.00 78.24           H
ATOM     28 HG12 ILE A   2       8.058 -48.713  49.574  1.00 68.14           H
ATOM     29 HG13 ILE A   2       6.999 -49.917  50.296  1.00 68.14           H
ATOM     30 HG21 ILE A   2      10.520 -50.551  49.057  1.00 63.17           H
ATOM     31 HG22 ILE A   2      10.044 -51.142  47.483  1.00 63.17           H
ATOM     32 HG23 ILE A   2       9.843 -49.421  47.868  1.00 63.17           H
ATOM     33 HD11 ILE A   2       8.550 -49.207  51.944  1.00 52.74           H
ATOM     34 HD12 ILE A   2       8.961 -50.883  51.534  1.00 52.74           H
ATOM     35 HD13 ILE A   2       9.952 -49.533  50.929  1.00 52.74           H
ATOM     36  N   SER A   3       8.180 -50.908  45.399  1.00 58.76           N
ATOM     37  CA  SER A   3       8.478 -51.482  44.110  1.00 65.32           C
ATOM     38  C   SER A   3       9.817 -52.245  44.147  1.00 66.20           C
ATOM     39  O   SER A   3      10.787 -51.704  44.679  1.00 65.07           O
ATOM     40  CB  SER A   3       8.561 -50.312  43.127  1.00 59.63           C
ATOM     41  OG  SER A   3       8.735 -50.797  41.814  1.00 65.11           O
ATOM     42  H   SER A   3       8.331 -49.915  45.480  1.00 70.48           H
ATOM     43  HA  SER A   3       7.632 -52.091  43.809  1.00 78.35           H
ATOM     44  HB2 SER A   3       7.645 -49.722  43.168  1.00 71.52           H
ATOM     45  HB3 SER A   3       9.408 -49.676  43.392  1.00 71.52           H
ATOM     46  HG  SER A   3       7.863 -50.983  41.450  1.00 78.10           H
ATOM     47  N   PRO A   4       9.911 -53.443  43.530  1.00 73.57           N
ATOM     48  CA  PRO A   4      11.124 -54.278  43.487  1.00 62.81           C
ATOM     49  C   PRO A   4      12.181 -53.852  42.450  1.00 51.95           C
ATOM     50  O   PRO A   4      12.726 -54.691  41.733  1.00 55.66           O
ATOM     51  CB  PRO A   4      10.607 -55.699  43.188  1.00 65.94           C
ATOM     52  CG  PRO A   4       9.155 -55.655  43.637  1.00 71.44           C
ATOM     53  CD  PRO A   4       8.770 -54.267  43.161  1.00 63.26           C
ATOM     54  HA  PRO A   4      11.553 -54.333  44.489  1.00 75.33           H
ATOM     55  HB2 PRO A   4      10.596 -55.853  42.108  1.00 79.09           H
ATOM     56  HB3 PRO A   4      11.176 -56.493  43.673  1.00 79.09           H
ATOM     57  HG2 PRO A   4       8.546 -56.401  43.127  1.00 85.69           H
ATOM     58  HG3 PRO A   4       9.085 -55.757  44.722  1.00 85.69           H
ATOM     59  HD2 PRO A   4       8.615 -54.238  42.081  1.00 75.88           H
ATOM     60  HD3 PRO A   4       7.863 -54.015  43.706  1.00 75.88           H
ATOM     61  N   ILE A   5      12.480 -52.549  42.369  1.00 54.51           N
ATOM     62  CA  ILE A   5      13.450 -51.971  41.430  1.00 53.10           C
ATOM     63  C   ILE A   5      14.832 -51.923  42.075  1.00 42.56           C
ATOM     64  O   ILE A   5      14.965 -51.662  43.269  1.00 49.05           O
ATOM     65  CB  ILE A   5      13.089 -50.528  40.987  1.00 64.39           C
ATOM     66  CG1 ILE A   5      11.577 -50.283  41.001  1.00 69.62           C
ATOM     67  CG2 ILE A   5      13.690 -50.226  39.591  1.00 69.93           C
ATOM     68  CD1 ILE A   5      11.170 -48.855  40.648  1.00 69.43           C
ATOM     69  H   ILE A   5      12.036 -51.916  43.021  1.00 65.37           H
ATOM     70  HA  ILE A   5      13.494 -52.597  40.538  1.00 63.69           H
ATOM     71  HB  ILE A   5      13.533 -49.826  41.697  1.00 77.24           H
ATOM     72 HG12 ILE A   5      11.090 -50.978  40.314  1.00 83.51           H
ATOM     73 HG13 ILE A   5      11.219 -50.456  42.013  1.00 83.51           H
ATOM     74 HG21 ILE A   5      13.513 -49.188  39.315  1.00 83.88           H
ATOM     75 HG22 ILE A   5      14.769 -50.373  39.598  1.00 83.88           H
ATOM     76 HG23 ILE A   5      13.247 -50.876  38.836  1.00 83.88           H
ATOM     77 HD11 ILE A   5      10.108 -48.723  40.851  1.00 83.28           H
ATOM     78 HD12 ILE A   5      11.733 -48.156  41.262  1.00 83.28           H
ATOM     79 HD13 ILE A   5      11.354 -48.659  39.594  1.00 83.28           H
ATOM     80  N   GLU A   6      15.857 -52.086  41.245  1.00 55.20           N
ATOM     81  CA  GLU A   6      17.209 -51.709  41.603  1.00 63.50           C
ATOM     82  C   GLU A   6      17.261 -50.201  41.936  1.00 46.96           C
ATOM     83  O   GLU A   6      16.752 -49.382  41.165  1.00 56.28           O
ATOM     84  CB  GLU A   6      18.096 -52.113  40.412  1.00 58.25           C
ATOM     85  CG  GLU A   6      19.576 -51.740  40.559  1.00 79.61           C
ATOM     86  CD  GLU A   6      20.260 -52.569  41.653  1.00 93.67           C
ATOM     87  OE1 GLU A   6      20.196 -52.143  42.829  1.00 88.05           O
ATOM     88  OE2 GLU A   6      20.825 -53.624  41.289  1.00 96.66           O1-
ATOM     89  H   GLU A   6      15.680 -52.315  40.281  1.00 66.20           H
ATOM     90  HA  GLU A   6      17.518 -52.286  42.476  1.00 76.17           H
ATOM     91  HB2 GLU A   6      18.021 -53.193  40.270  1.00 69.87           H
ATOM     92  HB3 GLU A   6      17.712 -51.634  39.510  1.00 69.87           H
ATOM     93  HG2 GLU A   6      20.051 -51.953  39.601  1.00 95.49           H
ATOM     94  HG3 GLU A   6      19.639 -50.682  40.790  1.00 95.49           H
ATOM     95  N   THR A   7      17.882 -49.852  43.070  1.00 42.12           N
ATOM     96  CA  THR A   7      18.181 -48.475  43.460  1.00 46.40           C
ATOM     97  C   THR A   7      19.220 -47.870  42.509  1.00 46.76           C
ATOM     98  O   THR A   7      20.061 -48.561  41.940  1.00 38.19           O
ATOM     99  CB  THR A   7      18.727 -48.384  44.903  1.00 49.07           C
ATOM    100  OG1 THR A   7      19.962 -49.055  45.050  1.00 56.10           O
ATOM    101  CG2 THR A   7      17.717 -48.890  45.936  1.00 61.92           C
ATOM    102  H   THR A   7      18.318 -50.579  43.621  1.00 50.51           H
ATOM    103  HA  THR A   7      17.267 -47.882  43.416  1.00 55.65           H
ATOM    104  HB  THR A   7      18.910 -47.331  45.113  1.00 58.84           H
ATOM    105  HG1 THR A   7      20.176 -49.139  45.984  1.00 67.28           H
ATOM    106 HG21 THR A   7      18.131 -48.778  46.937  1.00 74.27           H
ATOM    107 HG22 THR A   7      16.797 -48.315  45.857  1.00 74.27           H
ATOM    108 HG23 THR A   7      17.506 -49.948  45.780  1.00 74.27           H
ATOM    109  N   VAL A   8      19.152 -46.544  42.364  1.00 46.48           N
ATOM    110  CA  VAL A   8      20.170 -45.741  41.698  1.00 39.05           C
ATOM    111  C   VAL A   8      21.197 -45.352  42.763  1.00 44.61           C
ATOM    112  O   VAL A   8      20.773 -44.857  43.807  1.00 43.11           O
ATOM    113  CB  VAL A   8      19.507 -44.487  41.077  1.00 41.15           C
ATOM    114  CG1 VAL A   8      20.552 -43.585  40.428  1.00 40.00           C
ATOM    115  CG2 VAL A   8      18.473 -44.853  40.001  1.00 35.31           C
ATOM    116  H   VAL A   8      18.434 -46.047  42.871  1.00 55.74           H
ATOM    117  HA  VAL A   8      20.637 -46.319  40.903  1.00 46.83           H
ATOM    118  HB  VAL A   8      19.005 -43.923  41.868  1.00 49.34           H
ATOM    119 HG11 VAL A   8      20.069 -42.733  39.948  1.00 47.97           H
ATOM    120 HG12 VAL A   8      21.243 -43.210  41.182  1.00 47.97           H
ATOM    121 HG13 VAL A   8      21.105 -44.157  39.684  1.00 47.97           H
ATOM    122 HG21 VAL A   8      18.037 -43.945  39.580  1.00 42.34           H
ATOM    123 HG22 VAL A   8      18.954 -45.420  39.203  1.00 42.34           H
ATOM    124 HG23 VAL A   8      17.670 -45.456  40.427  1.00 42.34           H
ATOM    125  N   PRO A   9      22.517 -45.468  42.515  1.00 51.91           N
ATOM    126  CA  PRO A   9      23.504 -45.108  43.523  1.00 54.68           C
ATOM    127  C   PRO A   9      23.669 -43.591  43.561  1.00 49.65           C
ATOM    128  O   PRO A   9      23.723 -42.909  42.539  1.00 42.95           O
ATOM    129  CB  PRO A   9      24.802 -45.775  43.051  1.00 38.35           C
ATOM    130  CG  PRO A   9      24.644 -45.785  41.532  1.00 47.83           C
ATOM    131  CD  PRO A   9      23.156 -46.062  41.352  1.00 42.90           C
ATOM    132  HA  PRO A   9      23.262 -45.538  44.498  1.00 65.58           H
ATOM    133  HB2 PRO A   9      25.712 -45.279  43.393  1.00 45.98           H
ATOM    134  HB3 PRO A   9      24.781 -46.806  43.405  1.00 45.98           H
ATOM    135  HG2 PRO A   9      24.943 -44.823  41.118  1.00 57.36           H
ATOM    136  HG3 PRO A   9      25.215 -46.592  41.075  1.00 57.36           H
ATOM    137  HD2 PRO A   9      22.826 -45.602  40.420  1.00 51.44           H
ATOM    138  HD3 PRO A   9      22.997 -47.140  41.369  1.00 51.44           H
ATOM    139  N   VAL A  10      23.734 -43.071  44.778  1.00 41.46           N
ATOM    140  CA  VAL A  10      23.650 -41.643  45.060  1.00 47.83           C
ATOM    141  C   VAL A  10      24.689 -41.284  46.118  1.00 44.52           C
ATOM    142  O   VAL A  10      24.819 -41.950  47.148  1.00 47.51           O
ATOM    143  CB  VAL A  10      22.228 -41.313  45.541  1.00 51.71           C
ATOM    144  CG1 VAL A  10      22.134 -39.895  46.114  1.00 41.29           C
ATOM    145  CG2 VAL A  10      21.223 -41.424  44.381  1.00 52.86           C
ATOM    146  H   VAL A  10      23.658 -43.699  45.568  1.00 49.71           H
ATOM    147  HA  VAL A  10      23.850 -41.068  44.155  1.00 57.36           H
ATOM    148  HB  VAL A  10      21.935 -42.020  46.321  1.00 62.02           H
ATOM    149 HG11 VAL A  10      21.145 -39.763  46.536  1.00 49.52           H
ATOM    150 HG12 VAL A  10      22.847 -39.753  46.918  1.00 49.52           H
ATOM    151 HG13 VAL A  10      22.329 -39.158  45.335  1.00 49.52           H
ATOM    152 HG21 VAL A  10      20.212 -41.273  44.748  1.00 63.39           H
ATOM    153 HG22 VAL A  10      21.454 -40.687  43.612  1.00 63.39           H
ATOM    154 HG23 VAL A  10      21.264 -42.412  43.933  1.00 63.39           H
ATOM    155  N   LYS A  11      25.403 -40.191  45.850  1.00 42.86           N
ATOM    156  CA  LYS A  11      26.503 -39.679  46.660  1.00 48.99           C
ATOM    157  C   LYS A  11      26.213 -38.237  47.088  1.00 47.11           C
ATOM    158  O   LYS A  11      25.441 -37.509  46.466  1.00 49.84           O
ATOM    159  CB  LYS A  11      27.801 -39.799  45.837  1.00 47.36           C
ATOM    160  CG  LYS A  11      28.146 -41.289  45.653  1.00 68.72           C
ATOM    161  CD  LYS A  11      29.450 -41.551  44.884  1.00 74.84           C
ATOM    162  CE  LYS A  11      29.900 -43.009  45.057  1.00 75.77           C
ATOM    163  NZ  LYS A  11      28.834 -43.980  44.722  1.00 76.76           N1+
ATOM    164  H   LYS A  11      25.196 -39.695  44.993  1.00 51.40           H
ATOM    165  HA  LYS A  11      26.618 -40.278  47.566  1.00 58.75           H
ATOM    166  HB2 LYS A  11      27.681 -39.310  44.868  1.00 56.80           H
ATOM    167  HB3 LYS A  11      28.616 -39.314  46.375  1.00 56.80           H
ATOM    168  HG2 LYS A  11      28.214 -41.759  46.638  1.00 82.43           H
ATOM    169  HG3 LYS A  11      27.335 -41.764  45.101  1.00 82.43           H
ATOM    170  HD2 LYS A  11      29.295 -41.347  43.824  1.00 89.77           H
ATOM    171  HD3 LYS A  11      30.235 -40.892  45.257  1.00 89.77           H
ATOM    172  HE2 LYS A  11      30.781 -43.199  44.444  1.00 90.89           H
ATOM    173  HE3 LYS A  11      30.176 -43.152  46.104  1.00 90.89           H
ATOM    174  HZ1 LYS A  11      29.211 -44.917  44.707  1.00 92.08           H
ATOM    175  HZ2 LYS A  11      28.101 -43.944  45.418  1.00 92.08           H
ATOM    176  HZ3 LYS A  11      28.438 -43.767  43.817  1.00 92.08           H
ATOM    177  N   LEU A  12      26.831 -37.821  48.190  1.00 53.74           N
ATOM    178  CA  LEU A  12      26.928 -36.411  48.538  1.00 52.34           C
ATOM    179  C   LEU A  12      27.943 -35.719  47.617  1.00 50.29           C
ATOM    180  O   LEU A  12      28.692 -36.364  46.880  1.00 50.77           O
ATOM    181  CB  LEU A  12      27.293 -36.288  50.028  1.00 53.04           C
ATOM    182  CG  LEU A  12      26.183 -36.756  51.003  1.00 57.31           C
ATOM    183  CD1 LEU A  12      26.747 -36.715  52.424  1.00 51.58           C
ATOM    184  CD2 LEU A  12      24.912 -35.881  50.981  1.00 55.45           C
ATOM    185  H   LEU A  12      27.434 -38.467  48.676  1.00 64.45           H
ATOM    186  HA  LEU A  12      25.964 -35.926  48.384  1.00 62.77           H
ATOM    187  HB2 LEU A  12      28.187 -36.888  50.204  1.00 63.61           H
ATOM    188  HB3 LEU A  12      27.545 -35.252  50.257  1.00 63.61           H
ATOM    189  HG  LEU A  12      25.908 -37.787  50.773  1.00 68.73           H
ATOM    190 HD11 LEU A  12      25.969 -36.978  53.140  1.00 61.86           H
ATOM    191 HD12 LEU A  12      27.565 -37.429  52.519  1.00 61.86           H
ATOM    192 HD13 LEU A  12      27.118 -35.714  52.648  1.00 61.86           H
ATOM    193 HD21 LEU A  12      24.181 -36.280  51.686  1.00 66.51           H
ATOM    194 HD22 LEU A  12      25.155 -34.859  51.274  1.00 66.51           H
ATOM    195 HD23 LEU A  12      24.459 -35.875  49.992  1.00 66.51           H
ATOM    196  N   LYS A  13      27.941 -34.384  47.637  1.00 56.38           N
ATOM    197  CA  LYS A  13      28.913 -33.576  46.908  1.00 54.90           C
ATOM    198  C   LYS A  13      30.347 -33.891  47.394  1.00 68.27           C
ATOM    199  O   LYS A  13      30.509 -34.271  48.559  1.00 64.61           O
ATOM    200  CB  LYS A  13      28.547 -32.089  47.040  1.00 44.85           C
ATOM    201  CG  LYS A  13      27.425 -31.692  46.069  1.00 51.21           C
ATOM    202  CD  LYS A  13      26.986 -30.236  46.288  1.00 67.40           C
ATOM    203  CE  LYS A  13      25.919 -29.791  45.282  1.00 72.70           C
ATOM    204  NZ  LYS A  13      25.481 -28.407  45.544  1.00 74.48           N1+
ATOM    205  H   LYS A  13      27.280 -33.911  48.235  1.00 67.62           H
ATOM    206  HA  LYS A  13      28.847 -33.846  45.856  1.00 65.85           H
ATOM    207  HB2 LYS A  13      28.267 -31.866  48.070  1.00 53.78           H
ATOM    208  HB3 LYS A  13      29.418 -31.487  46.789  1.00 53.78           H
ATOM    209  HG2 LYS A  13      27.769 -31.823  45.042  1.00 61.41           H
ATOM    210  HG3 LYS A  13      26.574 -32.345  46.239  1.00 61.41           H
ATOM    211  HD2 LYS A  13      26.588 -30.135  47.295  1.00 80.85           H
ATOM    212  HD3 LYS A  13      27.854 -29.580  46.194  1.00 80.85           H
ATOM    213  HE2 LYS A  13      26.322 -29.861  44.270  1.00 87.21           H
ATOM    214  HE3 LYS A  13      25.058 -30.453  45.361  1.00 87.21           H
ATOM    215  HZ1 LYS A  13      24.803 -28.124  44.850  1.00 89.34           H
ATOM    216  HZ2 LYS A  13      25.077 -28.349  46.469  1.00 89.34           H
ATOM    217  HZ3 LYS A  13      26.278 -27.790  45.497  1.00 89.34           H
ATOM    218  N   PRO A  14      31.363 -33.741  46.509  1.00 73.92           N
ATOM    219  CA  PRO A  14      32.737 -34.218  46.675  1.00 77.86           C
ATOM    220  C   PRO A  14      33.414 -34.079  48.046  1.00 89.26           C
ATOM    221  O   PRO A  14      34.145 -34.993  48.425  1.00104.81           O
ATOM    222  CB  PRO A  14      33.538 -33.435  45.632  1.00 86.43           C
ATOM    223  CG  PRO A  14      32.575 -33.407  44.454  1.00 88.76           C
ATOM    224  CD  PRO A  14      31.215 -33.252  45.137  1.00 83.27           C
ATOM    225  HA  PRO A  14      32.747 -35.272  46.393  1.00 93.39           H
ATOM    226  HB2 PRO A  14      33.668 -32.413  45.997  1.00103.68           H
ATOM    227  HB3 PRO A  14      34.502 -33.875  45.375  1.00103.68           H
ATOM    228  HG2 PRO A  14      32.759 -32.547  43.808  1.00106.47           H
ATOM    229  HG3 PRO A  14      32.655 -34.338  43.890  1.00106.47           H
ATOM    230  HD2 PRO A  14      30.958 -32.193  45.157  1.00 99.88           H
ATOM    231  HD3 PRO A  14      30.494 -33.843  44.568  1.00 99.88           H
ATOM    232  N   GLY A  15      33.198 -32.976  48.778  1.00 74.69           N
ATOM    233  CA  GLY A  15      33.837 -32.733  50.071  1.00 74.04           C
ATOM    234  C   GLY A  15      32.834 -32.310  51.134  1.00 82.88           C
ATOM    235  O   GLY A  15      32.995 -31.243  51.730  1.00 74.25           O
ATOM    236  H   GLY A  15      32.587 -32.258  48.418  1.00 89.59           H
ATOM    237  HA2 GLY A  15      34.374 -33.612  50.430  1.00 88.81           H
ATOM    238  HA3 GLY A  15      34.553 -31.922  49.941  1.00 88.81           H
ATOM    239  N   MET A  16      31.801 -33.135  51.359  1.00 80.15           N
ATOM    240  CA  MET A  16      30.708 -32.821  52.275  1.00 69.89           C
ATOM    241  C   MET A  16      30.254 -34.058  53.046  1.00 69.54           C
ATOM    242  O   MET A  16      30.339 -35.182  52.559  1.00 70.79           O
ATOM    243  CB  MET A  16      29.519 -32.216  51.515  1.00 56.68           C
ATOM    244  CG  MET A  16      29.941 -31.011  50.680  1.00 45.29           C
ATOM    245  SD  MET A  16      28.605 -29.928  50.155  1.00 65.02           S
ATOM    246  CE  MET A  16      28.626 -28.723  51.513  1.00 84.70           C
ATOM    247  H   MET A  16      31.748 -34.007  50.850  1.00 96.14           H
ATOM    248  HA  MET A  16      31.050 -32.082  53.001  1.00 83.83           H
ATOM    249  HB2 MET A  16      29.065 -32.966  50.864  1.00 67.98           H
ATOM    250  HB3 MET A  16      28.780 -31.892  52.250  1.00 67.98           H
ATOM    251  HG2 MET A  16      30.623 -30.404  51.274  1.00 54.31           H
ATOM    252  HG3 MET A  16      30.474 -31.358  49.795  1.00 54.31           H
ATOM    253  HE1 MET A  16      27.848 -27.977  51.354  1.00101.61           H
ATOM    254  HE2 MET A  16      28.450 -29.240  52.454  1.00101.61           H
ATOM    255  HE3 MET A  16      29.595 -28.224  51.547  1.00101.61           H
ATOM    256  N   ASP A  17      29.752 -33.804  54.256  1.00 67.06           N
ATOM    257  CA  ASP A  17      29.161 -34.781  55.163  1.00 71.89           C
ATOM    258  C   ASP A  17      27.642 -34.518  55.205  1.00 70.77           C
ATOM    259  O   ASP A  17      27.194 -33.450  54.785  1.00 55.32           O
ATOM    260  CB  ASP A  17      29.767 -34.545  56.560  1.00 75.94           C
ATOM    261  CG  ASP A  17      29.502 -35.677  57.548  1.00 74.38           C
ATOM    262  OD1 ASP A  17      29.678 -35.427  58.759  1.00 85.96           O
ATOM    263  OD2 ASP A  17      29.119 -36.775  57.088  1.00 70.86           O1-
ATOM    264  H   ASP A  17      29.725 -32.846  54.565  1.00 80.44           H
ATOM    265  HA  ASP A  17      29.371 -35.800  54.835  1.00 86.23           H
ATOM    266  HB2 ASP A  17      30.850 -34.454  56.474  1.00 91.10           H
ATOM    267  HB3 ASP A  17      29.436 -33.597  56.989  1.00 91.10           H
ATOM    268  N   GLY A  18      26.845 -35.464  55.724  1.00 68.53           N
ATOM    269  CA  GLY A  18      25.390 -35.324  55.835  1.00 61.71           C
ATOM    270  C   GLY A  18      24.963 -34.176  56.759  1.00 62.27           C
ATOM    271  O   GLY A  18      25.748 -33.738  57.605  1.00 66.12           O
ATOM    272  H   GLY A  18      27.269 -36.312  56.080  1.00 82.20           H
ATOM    273  HA2 GLY A  18      24.988 -35.145  54.838  1.00 74.02           H
ATOM    274  HA3 GLY A  18      24.976 -36.239  56.238  1.00 74.02           H
ATOM    275  N   PRO A  19      23.718 -33.681  56.630  1.00 67.31           N
ATOM    276  CA  PRO A  19      23.267 -32.544  57.419  1.00 73.33           C
ATOM    277  C   PRO A  19      23.035 -32.986  58.869  1.00 68.66           C
ATOM    278  O   PRO A  19      22.729 -34.147  59.136  1.00 54.72           O
ATOM    279  CB  PRO A  19      21.942 -32.124  56.761  1.00 64.10           C
ATOM    280  CG  PRO A  19      21.383 -33.452  56.258  1.00 66.51           C
ATOM    281  CD  PRO A  19      22.641 -34.200  55.798  1.00 65.26           C
ATOM    282  HA  PRO A  19      23.943 -31.691  57.326  1.00 87.96           H
ATOM    283  HB2 PRO A  19      21.253 -31.580  57.406  1.00 76.88           H
ATOM    284  HB3 PRO A  19      22.194 -31.513  55.894  1.00 76.88           H
ATOM    285  HG2 PRO A  19      20.845 -33.970  57.054  1.00 79.78           H
ATOM    286  HG3 PRO A  19      20.733 -33.288  55.407  1.00 79.78           H
ATOM    287  HD2 PRO A  19      22.488 -35.269  55.956  1.00 78.28           H
ATOM    288  HD3 PRO A  19      22.840 -33.956  54.756  1.00 78.28           H
ATOM    289  N   LYS A  20      23.172 -32.041  59.801  1.00 62.68           N
ATOM    290  CA  LYS A  20      22.944 -32.252  61.224  1.00 57.44           C
ATOM    291  C   LYS A  20      22.432 -30.945  61.819  1.00 55.79           C
ATOM    292  O   LYS A  20      23.064 -30.303  62.651  1.00 70.24           O
ATOM    293  CB  LYS A  20      24.165 -32.904  61.902  1.00 62.45           C
ATOM    294  CG  LYS A  20      25.530 -32.244  61.640  1.00 76.34           C
ATOM    295  CD  LYS A  20      26.723 -33.155  61.987  1.00 72.91           C
ATOM    296  CE  LYS A  20      26.799 -34.389  61.083  1.00 73.75           C
ATOM    297  NZ  LYS A  20      28.126 -35.029  61.162  1.00 83.05           N1+
ATOM    298  H   LYS A  20      23.451 -31.113  59.514  1.00 75.18           H
ATOM    299  HA  LYS A  20      22.116 -32.952  61.336  1.00 68.89           H
ATOM    300  HB2 LYS A  20      23.987 -32.948  62.978  1.00 74.90           H
ATOM    301  HB3 LYS A  20      24.213 -33.927  61.536  1.00 74.90           H
ATOM    302  HG2 LYS A  20      25.618 -32.005  60.580  1.00 91.58           H
ATOM    303  HG3 LYS A  20      25.602 -31.310  62.199  1.00 91.58           H
ATOM    304  HD2 LYS A  20      27.641 -32.576  61.877  1.00 87.45           H
ATOM    305  HD3 LYS A  20      26.642 -33.480  63.026  1.00 87.45           H
ATOM    306  HE2 LYS A  20      26.032 -35.106  61.383  1.00 88.46           H
ATOM    307  HE3 LYS A  20      26.608 -34.084  60.052  1.00 88.46           H
ATOM    308  HZ1 LYS A  20      28.833 -34.406  60.795  1.00 99.63           H
ATOM    309  HZ2 LYS A  20      28.350 -35.267  62.117  1.00 99.63           H
ATOM    310  HZ3 LYS A  20      28.152 -35.863  60.591  1.00 99.63           H
ATOM    311  N   VAL A  21      21.233 -30.594  61.355  1.00 52.83           N
ATOM    312  CA  VAL A  21      20.436 -29.448  61.754  1.00 60.67           C
ATOM    313  C   VAL A  21      19.424 -29.879  62.828  1.00 70.56           C
ATOM    314  O   VAL A  21      18.765 -30.907  62.689  1.00 69.14           O
ATOM    315  CB  VAL A  21      19.798 -28.790  60.506  1.00 64.65           C
ATOM    316  CG1 VAL A  21      19.432 -29.757  59.371  1.00 70.51           C
ATOM    317  CG2 VAL A  21      18.557 -27.968  60.870  1.00 63.98           C
ATOM    318  H   VAL A  21      20.794 -31.227  60.701  1.00 63.36           H
ATOM    319  HA  VAL A  21      21.103 -28.703  62.191  1.00 72.76           H
ATOM    320  HB  VAL A  21      20.543 -28.105  60.100  1.00 77.55           H
ATOM    321 HG11 VAL A  21      18.932 -29.216  58.568  1.00 84.58           H
ATOM    322 HG12 VAL A  21      20.332 -30.209  58.957  1.00 84.58           H
ATOM    323 HG13 VAL A  21      18.772 -30.536  59.746  1.00 84.58           H
ATOM    324 HG21 VAL A  21      18.193 -27.448  59.984  1.00 76.74           H
ATOM    325 HG22 VAL A  21      17.760 -28.605  61.253  1.00 76.74           H
ATOM    326 HG23 VAL A  21      18.817 -27.225  61.625  1.00 76.74           H
ATOM    327  N   LYS A  22      19.309 -29.070  63.892  1.00 82.02           N
ATOM    328  CA  LYS A  22      18.496 -29.335  65.085  1.00 82.17           C
ATOM    329  C   LYS A  22      17.000 -29.289  64.760  1.00 69.31           C
ATOM    330  O   LYS A  22      16.541 -28.430  64.006  1.00 64.39           O
ATOM    331  CB  LYS A  22      18.865 -28.311  66.182  1.00 86.41           C
ATOM    332  CG  LYS A  22      18.422 -28.773  67.585  1.00 92.35           C
ATOM    333  CD  LYS A  22      18.756 -27.720  68.659  1.00112.95           C
ATOM    334  CE  LYS A  22      18.689 -28.241  70.106  1.00113.04           C
ATOM    335  NZ  LYS A  22      17.342 -28.691  70.510  1.00107.97           N1+
ATOM    336  H   LYS A  22      19.862 -28.226  63.893  1.00 98.38           H
ATOM    337  HA  LYS A  22      18.757 -30.330  65.451  1.00 98.57           H
ATOM    338  HB2 LYS A  22      19.952 -28.208  66.205  1.00103.65           H
ATOM    339  HB3 LYS A  22      18.438 -27.332  65.947  1.00103.65           H
ATOM    340  HG2 LYS A  22      17.343 -28.932  67.581  1.00110.78           H
ATOM    341  HG3 LYS A  22      18.920 -29.713  67.828  1.00110.78           H
ATOM    342  HD2 LYS A  22      19.765 -27.342  68.486  1.00135.50           H
ATOM    343  HD3 LYS A  22      18.064 -26.882  68.557  1.00135.50           H
ATOM    344  HE2 LYS A  22      19.384 -29.077  70.209  1.00135.62           H
ATOM    345  HE3 LYS A  22      19.015 -27.449  70.783  1.00135.62           H
ATOM    346  HZ1 LYS A  22      17.353 -28.966  71.485  1.00129.53           H
ATOM    347  HZ2 LYS A  22      16.675 -27.939  70.403  1.00129.53           H
ATOM    348  HZ3 LYS A  22      17.052 -29.482  69.953  1.00129.53           H
ATOM    349  N   GLN A  23      16.254 -30.220  65.360  1.00 64.32           N
ATOM    350  CA  GLN A  23      14.806 -30.307  65.258  1.00 71.10           C
ATOM    351  C   GLN A  23      14.132 -29.104  65.930  1.00 74.39           C
ATOM    352  O   GLN A  23      14.216 -28.968  67.149  1.00 80.80           O
ATOM    353  CB  GLN A  23      14.366 -31.646  65.882  1.00 72.96           C
ATOM    354  CG  GLN A  23      12.839 -31.814  65.979  1.00 72.02           C
ATOM    355  CD  GLN A  23      12.156 -31.632  64.628  1.00 66.25           C
ATOM    356  OE1 GLN A  23      12.627 -32.130  63.611  1.00 67.22           O
ATOM    357  NE2 GLN A  23      11.040 -30.921  64.603  1.00 62.97           N
ATOM    358  H   GLN A  23      16.707 -30.880  65.973  1.00 77.15           H
ATOM    359  HA  GLN A  23      14.540 -30.319  64.200  1.00 85.28           H
ATOM    360  HB2 GLN A  23      14.776 -32.469  65.294  1.00 87.52           H
ATOM    361  HB3 GLN A  23      14.779 -31.716  66.889  1.00 87.52           H
ATOM    362  HG2 GLN A  23      12.677 -32.845  66.289  1.00 86.38           H
ATOM    363  HG3 GLN A  23      12.416 -31.141  66.727  1.00 86.38           H
ATOM    364 HE21 GLN A  23      10.688 -30.495  65.448  1.00 75.52           H
ATOM    365 HE22 GLN A  23      10.575 -30.759  63.722  1.00 75.52           H
ATOM    366  N   TRP A  24      13.451 -28.252  65.147  1.00 82.49           N
ATOM    367  CA  TRP A  24      12.646 -27.147  65.684  1.00 94.05           C
ATOM    368  C   TRP A  24      11.569 -27.695  66.648  1.00 96.12           C
ATOM    369  O   TRP A  24      10.825 -28.586  66.240  1.00103.64           O
ATOM    370  CB  TRP A  24      11.974 -26.382  64.528  1.00 97.98           C
ATOM    371  CG  TRP A  24      12.639 -25.148  63.975  1.00118.68           C
ATOM    372  CD1 TRP A  24      13.939 -24.804  64.125  1.00123.49           C
ATOM    373  CD2 TRP A  24      12.026 -24.031  63.237  1.00128.84           C
ATOM    374  NE1 TRP A  24      14.178 -23.582  63.531  1.00132.21           N
ATOM    375  CE2 TRP A  24      13.037 -23.061  62.955  1.00135.08           C
ATOM    376  CE3 TRP A  24      10.718 -23.716  62.795  1.00125.56           C
ATOM    377  CZ2 TRP A  24      12.767 -21.863  62.271  1.00133.17           C
ATOM    378  CZ3 TRP A  24      10.437 -22.525  62.101  1.00118.70           C
ATOM    379  CH2 TRP A  24      11.457 -21.597  61.839  1.00122.66           C
ATOM    380  H   TRP A  24      13.431 -28.405  64.148  1.00 98.96           H
ATOM    381  HA  TRP A  24      13.301 -26.454  66.206  1.00112.82           H
ATOM    382  HB2 TRP A  24      11.829 -27.083  63.707  1.00117.55           H
ATOM    383  HB3 TRP A  24      10.981 -26.071  64.853  1.00117.55           H
ATOM    384  HD1 TRP A  24      14.681 -25.390  64.648  1.00148.15           H
ATOM    385  HE1 TRP A  24      15.074 -23.117  63.576  1.00158.61           H
ATOM    386  HE3 TRP A  24       9.904 -24.387  63.011  1.00150.63           H
ATOM    387  HZ2 TRP A  24      13.551 -21.139  62.102  1.00159.77           H
ATOM    388  HZ3 TRP A  24       9.426 -22.318  61.779  1.00142.41           H
ATOM    389  HH2 TRP A  24      11.229 -20.675  61.323  1.00147.16           H
ATOM    390  N   PRO A  25      11.445 -27.194  67.896  1.00103.11           N
ATOM    391  CA  PRO A  25      10.504 -27.752  68.874  1.00103.30           C
ATOM    392  C   PRO A  25       9.035 -27.674  68.439  1.00 90.50           C
ATOM    393  O   PRO A  25       8.621 -26.726  67.769  1.00 76.72           O
ATOM    394  CB  PRO A  25      10.708 -26.896  70.134  1.00 98.34           C
ATOM    395  CG  PRO A  25      12.172 -26.484  70.034  1.00 99.01           C
ATOM    396  CD  PRO A  25      12.316 -26.216  68.537  1.00105.90           C
ATOM    397  HA  PRO A  25      10.806 -28.769  69.131  1.00123.92           H
ATOM    398  HB2 PRO A  25      10.097 -25.996  70.034  1.00117.97           H
ATOM    399  HB3 PRO A  25      10.474 -27.404  71.070  1.00117.97           H
ATOM    400  HG2 PRO A  25      12.370 -25.568  70.590  1.00118.77           H
ATOM    401  HG3 PRO A  25      12.815 -27.298  70.377  1.00118.77           H
ATOM    402  HD2 PRO A  25      11.977 -25.206  68.300  1.00127.04           H
ATOM    403  HD3 PRO A  25      13.364 -26.372  68.281  1.00127.04           H
ATOM    404  N   LEU A  26       8.254 -28.681  68.853  1.00 99.39           N
ATOM    405  CA  LEU A  26       6.849 -28.851  68.482  1.00 99.84           C
ATOM    406  C   LEU A  26       5.985 -29.013  69.736  1.00 90.95           C
ATOM    407  O   LEU A  26       6.423 -29.597  70.726  1.00 86.93           O
ATOM    408  CB  LEU A  26       6.682 -30.091  67.581  1.00 99.11           C
ATOM    409  CG  LEU A  26       7.465 -30.088  66.248  1.00 89.51           C
ATOM    410  CD1 LEU A  26       7.115 -31.358  65.469  1.00 82.60           C
ATOM    411  CD2 LEU A  26       7.159 -28.881  65.347  1.00 92.80           C
ATOM    412  H   LEU A  26       8.651 -29.383  69.461  1.00119.23           H
ATOM    413  HA  LEU A  26       6.495 -27.977  67.935  1.00119.77           H
ATOM    414  HB2 LEU A  26       6.977 -30.970  68.153  1.00118.89           H
ATOM    415  HB3 LEU A  26       5.621 -30.194  67.353  1.00118.89           H
ATOM    416  HG  LEU A  26       8.533 -30.105  66.461  1.00107.37           H
ATOM    417 HD11 LEU A  26       7.744 -31.434  64.582  1.00 99.08           H
ATOM    418 HD12 LEU A  26       7.283 -32.234  66.095  1.00 99.08           H
ATOM    419 HD13 LEU A  26       6.067 -31.333  65.161  1.00 99.08           H
ATOM    420 HD21 LEU A  26       7.689 -28.988  64.400  1.00111.32           H
ATOM    421 HD22 LEU A  26       6.088 -28.815  65.153  1.00111.32           H
ATOM    422 HD23 LEU A  26       7.495 -27.961  65.820  1.00111.32           H
ATOM    423  N   THR A  27       4.743 -28.514  69.657  1.00100.85           N
ATOM    424  CA  THR A  27       3.718 -28.610  70.702  1.00 97.50           C
ATOM    425  C   THR A  27       3.288 -30.073  70.888  1.00 90.99           C
ATOM    426  O   THR A  27       3.442 -30.880  69.971  1.00 92.44           O
ATOM    427  CB  THR A  27       2.502 -27.749  70.295  1.00 99.09           C
ATOM    428  OG1 THR A  27       1.904 -28.225  69.106  1.00 91.95           O
ATOM    429  CG2 THR A  27       2.849 -26.271  70.070  1.00 95.20           C
ATOM    430  H   THR A  27       4.453 -28.084  68.793  1.00120.99           H
ATOM    431  HA  THR A  27       4.108 -28.232  71.649  1.00116.97           H
ATOM    432  HB  THR A  27       1.763 -27.803  71.095  1.00118.87           H
ATOM    433  HG1 THR A  27       0.949 -28.216  69.224  1.00110.30           H
ATOM    434 HG21 THR A  27       1.935 -25.721  69.842  1.00114.20           H
ATOM    435 HG22 THR A  27       3.303 -25.854  70.970  1.00114.20           H
ATOM    436 HG23 THR A  27       3.532 -26.156  69.228  1.00114.20           H
ATOM    437  N   GLU A  28       2.728 -30.412  72.058  1.00 99.90           N
ATOM    438  CA  GLU A  28       2.255 -31.770  72.361  1.00 98.65           C
ATOM    439  C   GLU A  28       1.258 -32.290  71.298  1.00 90.37           C
ATOM    440  O   GLU A  28       1.286 -33.468  70.951  1.00 83.30           O
ATOM    441  CB  GLU A  28       1.657 -31.826  73.785  1.00116.00           C
ATOM    442  CG  GLU A  28       0.406 -30.947  74.015  1.00125.72           C
ATOM    443  CD  GLU A  28      -0.229 -31.043  75.412  1.00120.70           C
ATOM    444  OE1 GLU A  28      -1.235 -30.330  75.618  1.00118.23           O
ATOM    445  OE2 GLU A  28       0.279 -31.821  76.248  1.00124.73           O1-
ATOM    446  H   GLU A  28       2.641 -29.721  72.789  1.00119.84           H
ATOM    447  HA  GLU A  28       3.130 -32.421  72.347  1.00118.34           H
ATOM    448  HB2 GLU A  28       1.407 -32.864  74.011  1.00139.16           H
ATOM    449  HB3 GLU A  28       2.424 -31.507  74.492  1.00139.16           H
ATOM    450  HG2 GLU A  28       0.638 -29.899  73.821  1.00150.82           H
ATOM    451  HG3 GLU A  28      -0.373 -31.191  73.294  1.00150.82           H
ATOM    452  N   GLU A  29       0.399 -31.404  70.768  1.00 94.59           N
ATOM    453  CA  GLU A  29      -0.603 -31.685  69.744  1.00 91.54           C
ATOM    454  C   GLU A  29       0.051 -32.158  68.434  1.00 96.29           C
ATOM    455  O   GLU A  29      -0.415 -33.105  67.793  1.00 89.70           O
ATOM    456  CB  GLU A  29      -1.399 -30.383  69.520  1.00 96.76           C
ATOM    457  CG  GLU A  29      -2.577 -30.525  68.533  1.00111.62           C
ATOM    458  CD  GLU A  29      -3.029 -29.226  67.848  1.00117.83           C
ATOM    459  OE1 GLU A  29      -4.193 -29.220  67.390  1.00110.02           O
ATOM    460  OE2 GLU A  29      -2.204 -28.290  67.726  1.00118.63           O1-
ATOM    461  H   GLU A  29       0.421 -30.460  71.125  1.00113.47           H
ATOM    462  HA  GLU A  29      -1.277 -32.458  70.116  1.00109.81           H
ATOM    463  HB2 GLU A  29      -1.799 -30.048  70.478  1.00116.07           H
ATOM    464  HB3 GLU A  29      -0.705 -29.618  69.168  1.00116.07           H
ATOM    465  HG2 GLU A  29      -2.290 -31.201  67.727  1.00133.91           H
ATOM    466  HG3 GLU A  29      -3.429 -31.005  69.016  1.00133.91           H
ATOM    467  N   LYS A  30       1.126 -31.463  68.032  1.00 97.87           N
ATOM    468  CA  LYS A  30       1.844 -31.687  66.781  1.00 96.73           C
ATOM    469  C   LYS A  30       2.679 -32.967  66.818  1.00 86.25           C
ATOM    470  O   LYS A  30       2.684 -33.695  65.828  1.00 80.86           O
ATOM    471  CB  LYS A  30       2.696 -30.456  66.444  1.00 93.48           C
ATOM    472  CG  LYS A  30       1.828 -29.296  65.936  1.00100.76           C
ATOM    473  CD  LYS A  30       2.671 -28.039  65.703  1.00103.71           C
ATOM    474  CE  LYS A  30       1.745 -26.842  65.495  1.00 98.16           C
ATOM    475  NZ  LYS A  30       2.505 -25.638  65.121  1.00 92.23           N1+
ATOM    476  H   LYS A  30       1.466 -30.727  68.636  1.00117.41           H
ATOM    477  HA  LYS A  30       1.110 -31.823  65.984  1.00116.05           H
ATOM    478  HB2 LYS A  30       3.272 -30.151  67.320  1.00112.14           H
ATOM    479  HB3 LYS A  30       3.395 -30.726  65.653  1.00112.14           H
ATOM    480  HG2 LYS A  30       1.370 -29.595  64.995  1.00120.87           H
ATOM    481  HG3 LYS A  30       1.037 -29.075  66.656  1.00120.87           H
ATOM    482  HD2 LYS A  30       3.315 -27.857  66.565  1.00124.42           H
ATOM    483  HD3 LYS A  30       3.287 -28.182  64.814  1.00124.42           H
ATOM    484  HE2 LYS A  30       1.034 -27.081  64.705  1.00117.76           H
ATOM    485  HE3 LYS A  30       1.197 -26.654  66.419  1.00117.76           H
ATOM    486  HZ1 LYS A  30       1.869 -24.862  65.001  1.00110.64           H
ATOM    487  HZ2 LYS A  30       3.170 -25.415  65.848  1.00110.64           H
ATOM    488  HZ3 LYS A  30       2.997 -25.806  64.255  1.00110.64           H
ATOM    489  N   ILE A  31       3.350 -33.253  67.944  1.00 74.91           N
ATOM    490  CA  ILE A  31       4.072 -34.505  68.160  1.00 68.61           C
ATOM    491  C   ILE A  31       3.106 -35.686  68.043  1.00 82.71           C
ATOM    492  O   ILE A  31       3.461 -36.670  67.400  1.00 81.31           O
ATOM    493  CB  ILE A  31       4.807 -34.515  69.514  1.00 65.10           C
ATOM    494  CG1 ILE A  31       5.831 -33.362  69.599  1.00 81.83           C
ATOM    495  CG2 ILE A  31       5.526 -35.867  69.718  1.00 73.54           C
ATOM    496  CD1 ILE A  31       6.294 -33.043  71.025  1.00 80.37           C
ATOM    497  H   ILE A  31       3.312 -32.596  68.712  1.00 89.85           H
ATOM    498  HA  ILE A  31       4.820 -34.601  67.372  1.00 82.29           H
ATOM    499  HB  ILE A  31       4.071 -34.393  70.309  1.00 78.08           H
ATOM    500 HG12 ILE A  31       6.692 -33.624  68.988  1.00 98.16           H
ATOM    501 HG13 ILE A  31       5.409 -32.446  69.191  1.00 98.16           H
ATOM    502 HG21 ILE A  31       6.054 -35.883  70.670  1.00 88.21           H
ATOM    503 HG22 ILE A  31       4.817 -36.693  69.725  1.00 88.21           H
ATOM    504 HG23 ILE A  31       6.243 -36.027  68.916  1.00 88.21           H
ATOM    505 HD11 ILE A  31       7.011 -32.223  71.004  1.00 96.41           H
ATOM    506 HD12 ILE A  31       5.437 -32.743  71.625  1.00 96.41           H
ATOM    507 HD13 ILE A  31       6.776 -33.910  71.475  1.00 96.41           H
ATOM    508  N   LYS A  32       1.904 -35.582  68.641  1.00 77.97           N
ATOM    509  CA  LYS A  32       0.874 -36.626  68.620  1.00 77.47           C
ATOM    510  C   LYS A  32       0.554 -37.059  67.187  1.00 80.71           C
ATOM    511  O   LYS A  32       0.541 -38.256  66.902  1.00 73.06           O
ATOM    512  CB  LYS A  32      -0.377 -36.142  69.391  1.00 91.16           C
ATOM    513  CG  LYS A  32      -1.221 -37.259  70.036  1.00 84.67           C
ATOM    514  CD  LYS A  32      -2.160 -38.006  69.069  1.00104.55           C
ATOM    515  CE  LYS A  32      -3.152 -38.924  69.803  1.00106.26           C
ATOM    516  NZ  LYS A  32      -2.466 -40.003  70.543  1.00107.72           N1+
ATOM    517  H   LYS A  32       1.709 -34.748  69.183  1.00 93.53           H
ATOM    518  HA  LYS A  32       1.297 -37.478  69.150  1.00 92.93           H
ATOM    519  HB2 LYS A  32      -0.045 -35.515  70.218  1.00109.36           H
ATOM    520  HB3 LYS A  32      -1.000 -35.517  68.748  1.00109.36           H
ATOM    521  HG2 LYS A  32      -0.552 -37.963  70.533  1.00101.57           H
ATOM    522  HG3 LYS A  32      -1.847 -36.797  70.802  1.00101.57           H
ATOM    523  HD2 LYS A  32      -2.724 -37.284  68.476  1.00125.43           H
ATOM    524  HD3 LYS A  32      -1.568 -38.620  68.391  1.00125.43           H
ATOM    525  HE2 LYS A  32      -3.745 -38.329  70.500  1.00127.47           H
ATOM    526  HE3 LYS A  32      -3.827 -39.369  69.069  1.00127.47           H
ATOM    527  HZ1 LYS A  32      -3.145 -40.573  71.027  1.00129.23           H
ATOM    528  HZ2 LYS A  32      -1.954 -40.580  69.891  1.00129.23           H
ATOM    529  HZ3 LYS A  32      -1.825 -39.605  71.213  1.00129.23           H
ATOM    530  N   ALA A  33       0.359 -36.081  66.290  1.00 83.87           N
ATOM    531  CA  ALA A  33       0.069 -36.302  64.878  1.00 72.70           C
ATOM    532  C   ALA A  33       1.244 -36.957  64.142  1.00 72.36           C
ATOM    533  O   ALA A  33       1.019 -37.867  63.347  1.00 67.21           O
ATOM    534  CB  ALA A  33      -0.326 -34.969  64.237  1.00 78.95           C
ATOM    535  H   ALA A  33       0.391 -35.125  66.613  1.00100.60           H
ATOM    536  HA  ALA A  33      -0.788 -36.975  64.817  1.00 87.20           H
ATOM    537  HB1 ALA A  33      -0.668 -35.137  63.216  1.00 94.70           H
ATOM    538  HB2 ALA A  33      -1.128 -34.522  64.821  1.00 94.70           H
ATOM    539  HB3 ALA A  33       0.521 -34.282  64.225  1.00 94.70           H
ATOM    540  N   LEU A  34       2.483 -36.507  64.404  1.00 68.33           N
ATOM    541  CA  LEU A  34       3.686 -37.026  63.754  1.00 67.04           C
ATOM    542  C   LEU A  34       3.963 -38.482  64.126  1.00 67.28           C
ATOM    543  O   LEU A  34       4.453 -39.234  63.285  1.00 67.18           O
ATOM    544  CB  LEU A  34       4.915 -36.146  64.054  1.00 76.41           C
ATOM    545  CG  LEU A  34       4.902 -34.750  63.396  1.00 63.87           C
ATOM    546  CD1 LEU A  34       6.244 -34.059  63.669  1.00 77.70           C
ATOM    547  CD2 LEU A  34       4.701 -34.815  61.884  1.00 64.46           C
ATOM    548  H   LEU A  34       2.599 -35.780  65.098  1.00 81.96           H
ATOM    549  HA  LEU A  34       3.511 -37.011  62.679  1.00 80.41           H
ATOM    550  HB2 LEU A  34       5.010 -36.028  65.135  1.00 91.66           H
ATOM    551  HB3 LEU A  34       5.801 -36.680  63.705  1.00 91.66           H
ATOM    552  HG  LEU A  34       4.101 -34.158  63.824  1.00 76.61           H
ATOM    553 HD11 LEU A  34       6.218 -33.041  63.279  1.00 93.20           H
ATOM    554 HD12 LEU A  34       6.426 -34.033  64.743  1.00 93.20           H
ATOM    555 HD13 LEU A  34       7.056 -34.605  63.187  1.00 93.20           H
ATOM    556 HD21 LEU A  34       4.892 -33.841  61.435  1.00 77.32           H
ATOM    557 HD22 LEU A  34       5.395 -35.547  61.483  1.00 77.32           H
ATOM    558 HD23 LEU A  34       3.679 -35.106  61.650  1.00 77.32           H
ATOM    559  N   VAL A  35       3.675 -38.874  65.371  1.00 71.14           N
ATOM    560  CA  VAL A  35       3.791 -40.258  65.815  1.00 67.35           C
ATOM    561  C   VAL A  35       2.785 -41.144  65.062  1.00 65.10           C
ATOM    562  O   VAL A  35       3.181 -42.221  64.625  1.00 61.20           O
ATOM    563  CB  VAL A  35       3.688 -40.347  67.355  1.00 66.15           C
ATOM    564  CG1 VAL A  35       3.675 -41.812  67.838  1.00 59.75           C
ATOM    565  CG2 VAL A  35       4.866 -39.628  68.051  1.00 61.10           C
ATOM    566  H   VAL A  35       3.311 -38.197  66.027  1.00 85.33           H
ATOM    567  HA  VAL A  35       4.787 -40.604  65.538  1.00 80.78           H
ATOM    568  HB  VAL A  35       2.759 -39.874  67.678  1.00 79.35           H
ATOM    569 HG11 VAL A  35       3.609 -41.848  68.926  1.00 71.67           H
ATOM    570 HG12 VAL A  35       2.812 -42.341  67.432  1.00 71.67           H
ATOM    571 HG13 VAL A  35       4.586 -42.322  67.524  1.00 71.67           H
ATOM    572 HG21 VAL A  35       4.704 -39.611  69.130  1.00 73.29           H
ATOM    573 HG22 VAL A  35       5.800 -40.152  67.841  1.00 73.29           H
ATOM    574 HG23 VAL A  35       4.962 -38.603  67.706  1.00 73.29           H
ATOM    575  N   GLU A  36       1.527 -40.709  64.870  1.00 69.55           N
ATOM    576  CA  GLU A  36       0.545 -41.478  64.097  1.00 75.69           C
ATOM    577  C   GLU A  36       1.092 -41.744  62.692  1.00 64.67           C
ATOM    578  O   GLU A  36       1.291 -42.904  62.320  1.00 67.16           O
ATOM    579  CB  GLU A  36      -0.827 -40.778  64.005  1.00 82.97           C
ATOM    580  CG  GLU A  36      -1.599 -40.696  65.333  1.00 89.58           C
ATOM    581  CD  GLU A  36      -2.921 -39.913  65.251  1.00105.99           C
ATOM    582  OE1 GLU A  36      -3.203 -39.317  64.183  1.00 94.47           O
ATOM    583  OE2 GLU A  36      -3.627 -39.907  66.287  1.00104.83           O1-
ATOM    584  H   GLU A  36       1.239 -39.816  65.246  1.00 83.43           H
ATOM    585  HA  GLU A  36       0.397 -42.435  64.599  1.00 90.79           H
ATOM    586  HB2 GLU A  36      -0.692 -39.772  63.607  1.00 99.52           H
ATOM    587  HB3 GLU A  36      -1.444 -41.332  63.295  1.00 99.52           H
ATOM    588  HG2 GLU A  36      -1.802 -41.691  65.731  1.00107.46           H
ATOM    589  HG3 GLU A  36      -0.984 -40.224  66.099  1.00107.46           H
ATOM    590  N   ILE A  37       1.373 -40.654  61.955  1.00 70.30           N
ATOM    591  CA  ILE A  37       1.814 -40.650  60.559  1.00 69.64           C
ATOM    592  C   ILE A  37       3.055 -41.535  60.377  1.00 66.79           C
ATOM    593  O   ILE A  37       3.123 -42.346  59.454  1.00 65.93           O
ATOM    594  CB  ILE A  37       2.059 -39.200  60.070  1.00 62.97           C
ATOM    595  CG1 ILE A  37       0.770 -38.348  60.101  1.00 54.29           C
ATOM    596  CG2 ILE A  37       2.659 -39.199  58.649  1.00 62.94           C
ATOM    597  CD1 ILE A  37       1.008 -36.832  59.966  1.00 65.59           C
ATOM    598  H   ILE A  37       1.220 -39.752  62.383  1.00 84.32           H
ATOM    599  HA  ILE A  37       1.016 -41.077  59.957  1.00 83.54           H
ATOM    600  HB  ILE A  37       2.790 -38.744  60.739  1.00 75.53           H
ATOM    601 HG12 ILE A  37       0.112 -38.673  59.294  1.00 65.12           H
ATOM    602 HG13 ILE A  37       0.231 -38.514  61.032  1.00 65.12           H
ATOM    603 HG21 ILE A  37       2.761 -38.182  58.275  1.00 75.50           H
ATOM    604 HG22 ILE A  37       3.651 -39.649  58.654  1.00 75.50           H
ATOM    605 HG23 ILE A  37       2.014 -39.763  57.974  1.00 75.50           H
ATOM    606 HD11 ILE A  37       0.076 -36.293  60.144  1.00 78.68           H
ATOM    607 HD12 ILE A  37       1.745 -36.498  60.696  1.00 78.68           H
ATOM    608 HD13 ILE A  37       1.355 -36.588  58.963  1.00 78.68           H
ATOM    609  N   CYS A  38       4.054 -41.391  61.249  1.00 53.43           N
ATOM    610  CA  CYS A  38       5.274 -42.176  61.132  1.00 58.65           C
ATOM    611  C   CYS A  38       5.074 -43.662  61.445  1.00 59.52           C
ATOM    612  O   CYS A  38       5.829 -44.468  60.904  1.00 67.55           O
ATOM    613  CB  CYS A  38       6.415 -41.566  61.952  1.00 60.77           C
ATOM    614  SG  CYS A  38       6.957 -40.022  61.183  1.00 52.62           S
ATOM    615  H   CYS A  38       3.980 -40.724  62.005  1.00 64.08           H
ATOM    616  HA  CYS A  38       5.598 -42.122  60.089  1.00 70.34           H
ATOM    617  HB2 CYS A  38       6.097 -41.379  62.968  1.00 72.89           H
ATOM    618  HB3 CYS A  38       7.223 -42.289  61.993  1.00 72.89           H
ATOM    619  HG  CYS A  38       6.298 -39.112  61.604  1.00 63.11           H
ATOM    620  N   THR A  39       4.146 -44.019  62.352  1.00 68.22           N
ATOM    621  CA  THR A  39       3.904 -45.421  62.712  1.00 75.79           C
ATOM    622  C   THR A  39       3.251 -46.164  61.543  1.00 65.25           C
ATOM    623  O   THR A  39       3.599 -47.315  61.285  1.00 62.31           O
ATOM    624  CB  THR A  39       3.123 -45.524  64.035  1.00 68.60           C
ATOM    625  OG1 THR A  39       3.845 -44.898  65.074  1.00 67.80           O
ATOM    626  CG2 THR A  39       2.922 -46.975  64.488  1.00 72.75           C
ATOM    627  H   THR A  39       3.555 -43.301  62.756  1.00 81.83           H
ATOM    628  HA  THR A  39       4.889 -45.855  62.886  1.00 90.91           H
ATOM    629  HB  THR A  39       2.155 -45.037  63.921  1.00 82.28           H
ATOM    630  HG1 THR A  39       3.878 -43.952  64.895  1.00 81.33           H
ATOM    631 HG21 THR A  39       2.398 -46.991  65.444  1.00 87.26           H
ATOM    632 HG22 THR A  39       2.331 -47.528  63.759  1.00 87.26           H
ATOM    633 HG23 THR A  39       3.888 -47.463  64.624  1.00 87.26           H
ATOM    634  N   GLU A  40       2.340 -45.485  60.839  1.00 53.91           N
ATOM    635  CA  GLU A  40       1.759 -45.928  59.585  1.00 58.12           C
ATOM    636  C   GLU A  40       2.864 -46.178  58.547  1.00 64.69           C
ATOM    637  O   GLU A  40       3.016 -47.305  58.074  1.00 61.07           O
ATOM    638  CB  GLU A  40       0.759 -44.860  59.119  1.00 71.30           C
ATOM    639  CG  GLU A  40       0.070 -45.179  57.781  1.00 76.77           C
ATOM    640  CD  GLU A  40      -1.147 -46.080  57.954  1.00 89.35           C
ATOM    641  OE1 GLU A  40      -2.031 -45.704  58.759  1.00 94.50           O
ATOM    642  OE2 GLU A  40      -1.177 -47.119  57.259  1.00 83.99           O1-
ATOM    643  H   GLU A  40       2.097 -44.553  61.148  1.00 64.66           H
ATOM    644  HA  GLU A  40       1.213 -46.853  59.768  1.00 69.71           H
ATOM    645  HB2 GLU A  40       0.011 -44.726  59.901  1.00 85.53           H
ATOM    646  HB3 GLU A  40       1.274 -43.910  59.006  1.00 85.53           H
ATOM    647  HG2 GLU A  40      -0.301 -44.224  57.408  1.00 92.09           H
ATOM    648  HG3 GLU A  40       0.766 -45.595  57.052  1.00 92.09           H
ATOM    649  N   MET A  41       3.653 -45.136  58.231  1.00 64.68           N
ATOM    650  CA  MET A  41       4.732 -45.187  57.245  1.00 56.86           C
ATOM    651  C   MET A  41       5.746 -46.281  57.529  1.00 54.26           C
ATOM    652  O   MET A  41       6.293 -46.868  56.600  1.00 59.90           O
ATOM    653  CB  MET A  41       5.478 -43.852  57.193  1.00 65.75           C
ATOM    654  CG  MET A  41       4.653 -42.754  56.523  1.00 66.70           C
ATOM    655  SD  MET A  41       5.500 -41.156  56.434  1.00 61.11           S
ATOM    656  CE  MET A  41       6.800 -41.576  55.237  1.00 66.06           C
ATOM    657  H   MET A  41       3.481 -44.250  58.687  1.00 77.58           H
ATOM    658  HA  MET A  41       4.286 -45.380  56.269  1.00 68.19           H
ATOM    659  HB2 MET A  41       5.738 -43.541  58.206  1.00 78.87           H
ATOM    660  HB3 MET A  41       6.398 -43.991  56.626  1.00 78.87           H
ATOM    661  HG2 MET A  41       4.407 -43.075  55.512  1.00 80.01           H
ATOM    662  HG3 MET A  41       3.717 -42.623  57.064  1.00 80.01           H
ATOM    663  HE1 MET A  41       7.397 -40.694  55.015  1.00 79.24           H
ATOM    664  HE2 MET A  41       7.447 -42.339  55.658  1.00 79.24           H
ATOM    665  HE3 MET A  41       6.358 -41.949  54.314  1.00 79.24           H
ATOM    666  N   GLU A  42       6.040 -46.511  58.807  1.00 55.31           N
ATOM    667  CA  GLU A  42       6.973 -47.534  59.216  1.00 58.91           C
ATOM    668  C   GLU A  42       6.481 -48.937  58.839  1.00 66.39           C
ATOM    669  O   GLU A  42       7.292 -49.777  58.447  1.00 65.44           O
ATOM    670  CB  GLU A  42       7.271 -47.388  60.716  1.00 66.60           C
ATOM    671  CG  GLU A  42       8.200 -48.508  61.210  1.00 73.59           C
ATOM    672  CD  GLU A  42       8.646 -48.381  62.664  1.00 83.04           C
ATOM    673  OE1 GLU A  42       7.936 -47.724  63.461  1.00 82.11           O
ATOM    674  OE2 GLU A  42       9.708 -48.967  62.961  1.00 77.34           O1-
ATOM    675  H   GLU A  42       5.592 -45.959  59.526  1.00 66.33           H
ATOM    676  HA  GLU A  42       7.884 -47.346  58.663  1.00 70.66           H
ATOM    677  HB2 GLU A  42       7.750 -46.425  60.893  1.00 79.89           H
ATOM    678  HB3 GLU A  42       6.336 -47.425  61.278  1.00 79.89           H
ATOM    679  HG2 GLU A  42       7.669 -49.456  61.137  1.00 88.27           H
ATOM    680  HG3 GLU A  42       9.075 -48.614  60.568  1.00 88.27           H
ATOM    681  N   LYS A  43       5.167 -49.188  58.972  1.00 67.83           N
ATOM    682  CA  LYS A  43       4.544 -50.474  58.670  1.00 71.10           C
ATOM    683  C   LYS A  43       4.419 -50.711  57.171  1.00 66.91           C
ATOM    684  O   LYS A  43       4.604 -51.842  56.731  1.00 77.51           O
ATOM    685  CB  LYS A  43       3.191 -50.602  59.386  1.00 77.85           C
ATOM    686  CG  LYS A  43       3.329 -50.711  60.916  1.00 82.10           C
ATOM    687  CD  LYS A  43       4.095 -51.970  61.388  1.00 93.18           C
ATOM    688  CE  LYS A  43       5.582 -51.744  61.709  1.00 89.90           C
ATOM    689  NZ  LYS A  43       5.778 -50.734  62.771  1.00 92.15           N1+
ATOM    690  H   LYS A  43       4.552 -48.433  59.250  1.00 81.36           H
ATOM    691  HA  LYS A  43       5.195 -51.269  59.030  1.00 85.28           H
ATOM    692  HB2 LYS A  43       2.556 -49.751  59.131  1.00 93.39           H
ATOM    693  HB3 LYS A  43       2.691 -51.505  59.030  1.00 93.39           H
ATOM    694  HG2 LYS A  43       3.819 -49.814  61.291  1.00 98.49           H
ATOM    695  HG3 LYS A  43       2.327 -50.736  61.347  1.00 98.49           H
ATOM    696  HD2 LYS A  43       3.600 -52.374  62.272  1.00111.78           H
ATOM    697  HD3 LYS A  43       4.040 -52.736  60.612  1.00111.78           H
ATOM    698  HE2 LYS A  43       6.025 -52.692  62.021  1.00107.84           H
ATOM    699  HE3 LYS A  43       6.092 -51.415  60.803  1.00107.84           H
ATOM    700  HZ1 LYS A  43       6.759 -50.670  63.006  1.00110.54           H
ATOM    701  HZ2 LYS A  43       5.460 -49.831  62.446  1.00110.54           H
ATOM    702  HZ3 LYS A  43       5.254 -50.996  63.593  1.00110.54           H
ATOM    703  N   GLU A  44       4.174 -49.650  56.399  1.00 58.87           N
ATOM    704  CA  GLU A  44       4.275 -49.668  54.945  1.00 58.66           C
ATOM    705  C   GLU A  44       5.721 -49.957  54.459  1.00 72.29           C
ATOM    706  O   GLU A  44       5.927 -50.220  53.272  1.00 76.23           O
ATOM    707  CB  GLU A  44       3.754 -48.331  54.391  1.00 60.94           C
ATOM    708  CG  GLU A  44       2.271 -48.038  54.684  1.00 65.66           C
ATOM    709  CD  GLU A  44       1.872 -46.709  54.036  1.00 76.69           C
ATOM    710  OE1 GLU A  44       2.177 -45.655  54.637  1.00 79.90           O
ATOM    711  OE2 GLU A  44       1.326 -46.751  52.912  1.00 92.62           O1-
ATOM    712  H   GLU A  44       3.971 -48.765  56.841  1.00 70.61           H
ATOM    713  HA  GLU A  44       3.626 -50.460  54.570  1.00 70.35           H
ATOM    714  HB2 GLU A  44       4.352 -47.525  54.814  1.00 73.10           H
ATOM    715  HB3 GLU A  44       3.896 -48.324  53.310  1.00 73.10           H
ATOM    716  HG2 GLU A  44       1.668 -48.852  54.278  1.00 78.76           H
ATOM    717  HG3 GLU A  44       2.152 -47.957  55.763  1.00 78.76           H
ATOM    718  N   GLY A  45       6.718 -49.892  55.364  1.00 65.92           N
ATOM    719  CA  GLY A  45       8.132 -50.175  55.121  1.00 65.59           C
ATOM    720  C   GLY A  45       8.920 -48.971  54.591  1.00 64.15           C
ATOM    721  O   GLY A  45      10.060 -49.134  54.159  1.00 57.36           O
ATOM    722  H   GLY A  45       6.465 -49.682  56.321  1.00 79.06           H
ATOM    723  HA2 GLY A  45       8.588 -50.488  56.062  1.00 78.67           H
ATOM    724  HA3 GLY A  45       8.211 -50.981  54.390  1.00 78.67           H
ATOM    725  N   LYS A  46       8.317 -47.775  54.625  1.00 56.69           N
ATOM    726  CA  LYS A  46       8.813 -46.551  53.997  1.00 63.82           C
ATOM    727  C   LYS A  46       9.843 -45.819  54.844  1.00 51.05           C
ATOM    728  O   LYS A  46      10.682 -45.114  54.291  1.00 51.67           O
ATOM    729  CB  LYS A  46       7.643 -45.611  53.681  1.00 61.09           C
ATOM    730  CG  LYS A  46       6.643 -46.266  52.721  1.00 71.86           C
ATOM    731  CD  LYS A  46       5.746 -45.212  52.076  1.00 68.74           C
ATOM    732  CE  LYS A  46       4.731 -44.614  53.045  1.00 93.76           C
ATOM    733  NZ  LYS A  46       3.647 -43.925  52.314  1.00103.87           N1+
ATOM    734  H   LYS A  46       7.401 -47.730  55.051  1.00 67.99           H
ATOM    735  HA  LYS A  46       9.299 -46.820  53.058  1.00 76.55           H
ATOM    736  HB2 LYS A  46       7.133 -45.339  54.607  1.00 73.27           H
ATOM    737  HB3 LYS A  46       8.044 -44.701  53.233  1.00 73.27           H
ATOM    738  HG2 LYS A  46       7.186 -46.776  51.922  1.00 86.20           H
ATOM    739  HG3 LYS A  46       6.041 -47.001  53.255  1.00 86.20           H
ATOM    740  HD2 LYS A  46       6.383 -44.388  51.775  1.00 82.45           H
ATOM    741  HD3 LYS A  46       5.246 -45.641  51.204  1.00 82.45           H
ATOM    742  HE2 LYS A  46       4.309 -45.411  53.660  1.00112.48           H
ATOM    743  HE3 LYS A  46       5.240 -43.903  53.698  1.00112.48           H
ATOM    744  HZ1 LYS A  46       3.000 -43.510  52.969  1.00124.61           H
ATOM    745  HZ2 LYS A  46       4.029 -43.223  51.697  1.00124.61           H
ATOM    746  HZ3 LYS A  46       3.130 -44.604  51.770  1.00124.61           H
ATOM    747  N   ILE A  47       9.757 -45.955  56.168  1.00 52.99           N
ATOM    748  CA  ILE A  47      10.742 -45.435  57.101  1.00 48.88           C
ATOM    749  C   ILE A  47      11.059 -46.511  58.134  1.00 49.94           C
ATOM    750  O   ILE A  47      10.181 -47.234  58.588  1.00 61.82           O
ATOM    751  CB  ILE A  47      10.291 -44.103  57.749  1.00 51.10           C
ATOM    752  CG1 ILE A  47       9.044 -44.261  58.644  1.00 48.96           C
ATOM    753  CG2 ILE A  47      10.081 -43.019  56.684  1.00 44.84           C
ATOM    754  CD1 ILE A  47       8.632 -42.973  59.356  1.00 45.13           C
ATOM    755  H   ILE A  47       9.013 -46.521  56.552  1.00 63.56           H
ATOM    756  HA  ILE A  47      11.657 -45.245  56.545  1.00 58.62           H
ATOM    757  HB  ILE A  47      11.110 -43.767  58.385  1.00 61.29           H
ATOM    758 HG12 ILE A  47       8.207 -44.597  58.035  1.00 58.72           H
ATOM    759 HG13 ILE A  47       9.231 -45.011  59.410  1.00 58.72           H
ATOM    760 HG21 ILE A  47       9.812 -42.068  57.139  1.00 53.78           H
ATOM    761 HG22 ILE A  47      11.006 -42.868  56.138  1.00 53.78           H
ATOM    762 HG23 ILE A  47       9.303 -43.315  55.983  1.00 53.78           H
ATOM    763 HD11 ILE A  47       7.909 -43.225  60.123  1.00 54.12           H
ATOM    764 HD12 ILE A  47       9.493 -42.504  59.829  1.00 54.12           H
ATOM    765 HD13 ILE A  47       8.167 -42.280  58.657  1.00 54.12           H
ATOM    766  N   SER A  48      12.331 -46.629  58.489  1.00 56.02           N
ATOM    767  CA  SER A  48      12.795 -47.502  59.554  1.00 61.06           C
ATOM    768  C   SER A  48      13.227 -46.636  60.719  1.00 58.08           C
ATOM    769  O   SER A  48      13.895 -45.622  60.517  1.00 58.98           O
ATOM    770  CB  SER A  48      13.962 -48.360  59.065  1.00 54.60           C
ATOM    771  OG  SER A  48      13.478 -49.331  58.164  1.00 54.36           O
ATOM    772  H   SER A  48      13.015 -46.022  58.059  1.00 67.19           H
ATOM    773  HA  SER A  48      12.002 -48.170  59.897  1.00 73.24           H
ATOM    774  HB2 SER A  48      14.706 -47.735  58.567  1.00 65.49           H
ATOM    775  HB3 SER A  48      14.427 -48.858  59.916  1.00 65.49           H
ATOM    776  HG  SER A  48      14.194 -49.936  57.950  1.00 65.20           H
ATOM    777  N   LYS A  49      12.864 -47.042  61.940  1.00 68.57           N
ATOM    778  CA  LYS A  49      13.434 -46.425  63.132  1.00 77.78           C
ATOM    779  C   LYS A  49      14.906 -46.840  63.241  1.00 64.00           C
ATOM    780  O   LYS A  49      15.267 -47.961  62.884  1.00 62.55           O
ATOM    781  CB  LYS A  49      12.559 -46.701  64.372  1.00 76.07           C
ATOM    782  CG  LYS A  49      12.435 -48.183  64.770  1.00 97.24           C
ATOM    783  CD  LYS A  49      11.585 -48.477  66.028  1.00111.42           C
ATOM    784  CE  LYS A  49      10.122 -48.005  66.057  1.00 98.79           C
ATOM    785  NZ  LYS A  49       9.978 -46.542  66.163  1.00 91.87           N1+
ATOM    786  H   LYS A  49      12.295 -47.872  62.048  1.00 82.25           H
ATOM    787  HA  LYS A  49      13.408 -45.352  62.976  1.00 93.30           H
ATOM    788  HB2 LYS A  49      12.967 -46.145  65.217  1.00 91.25           H
ATOM    789  HB3 LYS A  49      11.569 -46.308  64.151  1.00 91.25           H
ATOM    790  HG2 LYS A  49      12.038 -48.760  63.934  1.00116.65           H
ATOM    791  HG3 LYS A  49      13.438 -48.563  64.967  1.00116.65           H
ATOM    792  HD2 LYS A  49      11.569 -49.560  66.162  1.00133.67           H
ATOM    793  HD3 LYS A  49      12.100 -48.063  66.896  1.00133.67           H
ATOM    794  HE2 LYS A  49       9.662 -48.319  65.122  1.00118.52           H
ATOM    795  HE3 LYS A  49       9.582 -48.492  66.871  1.00118.52           H
ATOM    796  HZ1 LYS A  49       9.043 -46.322  66.477  1.00110.21           H
ATOM    797  HZ2 LYS A  49      10.656 -46.175  66.813  1.00110.21           H
ATOM    798  HZ3 LYS A  49      10.119 -46.130  65.251  1.00110.21           H
ATOM    799  N   ILE A  50      15.764 -45.900  63.644  1.00 61.30           N
ATOM    800  CA  ILE A  50      17.217 -46.095  63.651  1.00 73.66           C
ATOM    801  C   ILE A  50      17.825 -45.887  65.035  1.00 85.46           C
ATOM    802  O   ILE A  50      17.280 -45.169  65.876  1.00 78.64           O
ATOM    803  CB  ILE A  50      17.915 -45.186  62.623  1.00 69.92           C
ATOM    804  CG1 ILE A  50      17.630 -43.693  62.899  1.00 72.57           C
ATOM    805  CG2 ILE A  50      17.544 -45.641  61.209  1.00 75.67           C
ATOM    806  CD1 ILE A  50      18.500 -42.747  62.073  1.00 74.20           C
ATOM    807  H   ILE A  50      15.404 -44.999  63.925  1.00 73.52           H
ATOM    808  HA  ILE A  50      17.442 -47.122  63.359  1.00 88.36           H
ATOM    809  HB  ILE A  50      18.992 -45.335  62.724  1.00 83.87           H
ATOM    810 HG12 ILE A  50      16.580 -43.474  62.703  1.00 87.05           H
ATOM    811 HG13 ILE A  50      17.840 -43.478  63.944  1.00 87.05           H
ATOM    812 HG21 ILE A  50      18.125 -45.078  60.484  1.00 90.77           H
ATOM    813 HG22 ILE A  50      17.779 -46.700  61.093  1.00 90.77           H
ATOM    814 HG23 ILE A  50      16.481 -45.494  61.033  1.00 90.77           H
ATOM    815 HD11 ILE A  50      18.399 -41.735  62.462  1.00 89.00           H
ATOM    816 HD12 ILE A  50      19.537 -43.061  62.149  1.00 89.00           H
ATOM    817 HD13 ILE A  50      18.201 -42.758  61.028  1.00 89.00           H
ATOM    818  N   GLY A  51      18.995 -46.509  65.225  1.00 91.43           N
ATOM    819  CA  GLY A  51      19.829 -46.329  66.399  1.00 91.81           C
ATOM    820  C   GLY A  51      20.353 -44.892  66.506  1.00 93.72           C
ATOM    821  O   GLY A  51      20.304 -44.126  65.539  1.00 98.74           O
ATOM    822  H   GLY A  51      19.369 -47.076  64.478  1.00109.69           H
ATOM    823  HA2 GLY A  51      19.229 -46.553  67.282  1.00110.13           H
ATOM    824  HA3 GLY A  51      20.674 -47.015  66.341  1.00110.13           H
ATOM    825  N   PRO A  52      20.887 -44.522  67.682  1.00105.12           N
ATOM    826  CA  PRO A  52      21.406 -43.180  67.936  1.00106.59           C
ATOM    827  C   PRO A  52      22.814 -42.988  67.350  1.00100.48           C
ATOM    828  O   PRO A  52      23.370 -41.894  67.413  1.00 92.66           O
ATOM    829  CB  PRO A  52      21.462 -43.104  69.463  1.00104.02           C
ATOM    830  CG  PRO A  52      21.857 -44.531  69.847  1.00103.03           C
ATOM    831  CD  PRO A  52      21.054 -45.373  68.855  1.00105.84           C
ATOM    832  HA  PRO A  52      20.704 -42.411  67.609  1.00127.87           H
ATOM    833  HB2 PRO A  52      22.141 -42.349  69.861  1.00124.79           H
ATOM    834  HB3 PRO A  52      20.446 -42.915  69.818  1.00124.79           H
ATOM    835  HG2 PRO A  52      22.934 -44.670  69.737  1.00123.60           H
ATOM    836  HG3 PRO A  52      21.541 -44.772  70.863  1.00123.60           H
ATOM    837  HD2 PRO A  52      21.623 -46.275  68.626  1.00126.97           H
ATOM    838  HD3 PRO A  52      20.079 -45.595  69.291  1.00126.97           H
ATOM    839  N   GLU A  53      23.377 -44.065  66.792  1.00 87.94           N
ATOM    840  CA  GLU A  53      24.670 -44.112  66.138  1.00 97.29           C
ATOM    841  C   GLU A  53      24.731 -43.150  64.931  1.00100.46           C
ATOM    842  O   GLU A  53      25.813 -42.742  64.513  1.00 96.00           O
ATOM    843  CB  GLU A  53      24.867 -45.569  65.707  1.00102.24           C
ATOM    844  CG  GLU A  53      26.317 -45.882  65.329  1.00124.27           C
ATOM    845  CD  GLU A  53      26.477 -47.266  64.701  1.00143.16           C
ATOM    846  OE1 GLU A  53      25.600 -48.128  64.943  1.00142.67           O
ATOM    847  OE2 GLU A  53      27.481 -47.433  63.977  1.00153.26           O1-
ATOM    848  H   GLU A  53      22.856 -44.928  66.797  1.00105.49           H
ATOM    849  HA  GLU A  53      25.439 -43.840  66.861  1.00116.71           H
ATOM    850  HB2 GLU A  53      24.575 -46.224  66.530  1.00122.65           H
ATOM    851  HB3 GLU A  53      24.219 -45.782  64.853  1.00122.65           H
ATOM    852  HG2 GLU A  53      26.751 -45.130  64.670  1.00149.09           H
ATOM    853  HG3 GLU A  53      26.918 -45.860  66.240  1.00149.09           H
ATOM    854  N   ASN A  54      23.566 -42.808  64.358  1.00 92.12           N
ATOM    855  CA  ASN A  54      23.438 -41.916  63.219  1.00 77.12           C
ATOM    856  C   ASN A  54      23.587 -40.460  63.689  1.00 73.39           C
ATOM    857  O   ASN A  54      22.772 -40.012  64.497  1.00 75.22           O
ATOM    858  CB  ASN A  54      22.060 -42.177  62.594  1.00 76.63           C
ATOM    859  CG  ASN A  54      21.847 -41.436  61.274  1.00 60.69           C
ATOM    860  OD1 ASN A  54      22.026 -40.229  61.172  1.00 55.04           O
ATOM    861  ND2 ASN A  54      21.369 -42.151  60.265  1.00 64.02           N
ATOM    862  H   ASN A  54      22.716 -43.182  64.755  1.00110.51           H
ATOM    863  HA  ASN A  54      24.197 -42.183  62.484  1.00 92.51           H
ATOM    864  HB2 ASN A  54      21.920 -43.251  62.449  1.00 91.92           H
ATOM    865  HB3 ASN A  54      21.318 -41.817  63.307  1.00 91.92           H
ATOM    866 HD21 ASN A  54      21.192 -41.694  59.382  1.00 76.79           H
ATOM    867 HD22 ASN A  54      21.180 -43.136  60.380  1.00 76.79           H
ATOM    868  N   PRO A  55      24.564 -39.696  63.159  1.00 73.60           N
ATOM    869  CA  PRO A  55      24.830 -38.325  63.602  1.00 71.48           C
ATOM    870  C   PRO A  55      24.077 -37.246  62.809  1.00 66.27           C
ATOM    871  O   PRO A  55      24.270 -36.062  63.082  1.00 66.64           O
ATOM    872  CB  PRO A  55      26.335 -38.155  63.349  1.00 68.49           C
ATOM    873  CG  PRO A  55      26.559 -38.965  62.077  1.00 65.97           C
ATOM    874  CD  PRO A  55      25.650 -40.173  62.309  1.00 65.75           C
ATOM    875  HA  PRO A  55      24.685 -38.219  64.678  1.00 85.74           H
ATOM    876  HB2 PRO A  55      26.678 -37.122  63.267  1.00 82.16           H
ATOM    877  HB3 PRO A  55      26.856 -38.654  64.169  1.00 82.16           H
ATOM    878  HG2 PRO A  55      26.274 -38.377  61.205  1.00 79.13           H
ATOM    879  HG3 PRO A  55      27.594 -39.300  61.999  1.00 79.13           H
ATOM    880  HD2 PRO A  55      25.285 -40.539  61.349  1.00 78.86           H
ATOM    881  HD3 PRO A  55      26.222 -40.927  62.848  1.00 78.86           H
ATOM    882  N   TYR A  56      23.283 -37.639  61.802  1.00 68.15           N
ATOM    883  CA  TYR A  56      22.618 -36.748  60.862  1.00 54.48           C
ATOM    884  C   TYR A  56      21.189 -36.452  61.301  1.00 54.18           C
ATOM    885  O   TYR A  56      20.523 -37.311  61.875  1.00 56.37           O
ATOM    886  CB  TYR A  56      22.611 -37.412  59.482  1.00 64.59           C
ATOM    887  CG  TYR A  56      23.983 -37.861  59.030  1.00 60.96           C
ATOM    888  CD1 TYR A  56      25.027 -36.927  58.912  1.00 55.71           C
ATOM    889  CD2 TYR A  56      24.227 -39.222  58.782  1.00 63.27           C
ATOM    890  CE1 TYR A  56      26.311 -37.352  58.540  1.00 65.26           C
ATOM    891  CE2 TYR A  56      25.506 -39.651  58.393  1.00 66.80           C
ATOM    892  CZ  TYR A  56      26.559 -38.719  58.275  1.00 68.79           C
ATOM    893  OH  TYR A  56      27.793 -39.153  57.893  1.00 71.25           O
ATOM    894  H   TYR A  56      23.162 -38.630  61.640  1.00 81.74           H
ATOM    895  HA  TYR A  56      23.179 -35.819  60.788  1.00 65.34           H
ATOM    896  HB2 TYR A  56      21.936 -38.268  59.500  1.00 77.47           H
ATOM    897  HB3 TYR A  56      22.216 -36.704  58.751  1.00 77.47           H
ATOM    898  HD1 TYR A  56      24.848 -35.883  59.121  1.00 66.82           H
ATOM    899  HD2 TYR A  56      23.436 -39.947  58.894  1.00 75.89           H
ATOM    900  HE1 TYR A  56      27.103 -36.627  58.461  1.00 78.27           H
ATOM    901  HE2 TYR A  56      25.686 -40.694  58.184  1.00 80.12           H
ATOM    902  HH  TYR A  56      28.404 -38.427  57.719  1.00 85.46           H
ATOM    903  N   ASN A  57      20.699 -35.249  60.998  1.00 46.68           N
ATOM    904  CA  ASN A  57      19.312 -34.902  61.221  1.00 56.59           C
ATOM    905  C   ASN A  57      18.841 -33.872  60.203  1.00 65.84           C
ATOM    906  O   ASN A  57      19.587 -32.965  59.834  1.00 59.98           O
ATOM    907  CB  ASN A  57      19.106 -34.362  62.642  1.00 63.13           C
ATOM    908  CG  ASN A  57      17.610 -34.351  62.960  1.00 69.62           C
ATOM    909  OD1 ASN A  57      17.009 -35.408  63.094  1.00 69.20           O
ATOM    910  ND2 ASN A  57      16.973 -33.186  63.046  1.00 73.77           N
ATOM    911  H   ASN A  57      21.272 -34.593  60.485  1.00 55.98           H
ATOM    912  HA  ASN A  57      18.703 -35.799  61.104  1.00 67.87           H
ATOM    913  HB2 ASN A  57      19.585 -35.071  63.319  1.00 75.72           H
ATOM    914  HB3 ASN A  57      19.553 -33.373  62.744  1.00 75.72           H
ATOM    915 HD21 ASN A  57      15.978 -33.176  63.210  1.00 88.49           H
ATOM    916 HD22 ASN A  57      17.483 -32.324  62.911  1.00 88.49           H
ATOM    917  N   THR A  58      17.567 -34.017  59.829  1.00 57.56           N
ATOM    918  CA  THR A  58      16.782 -33.080  59.054  1.00 49.86           C
ATOM    919  C   THR A  58      15.529 -32.729  59.873  1.00 57.36           C
ATOM    920  O   THR A  58      14.914 -33.644  60.426  1.00 68.85           O
ATOM    921  CB  THR A  58      16.441 -33.758  57.712  1.00 52.10           C
ATOM    922  OG1 THR A  58      17.595 -34.110  56.957  1.00 59.65           O
ATOM    923  CG2 THR A  58      15.584 -32.828  56.869  1.00 53.75           C
ATOM    924  H   THR A  58      17.076 -34.840  60.154  1.00 69.03           H
ATOM    925  HA  THR A  58      17.381 -32.194  58.858  1.00 59.80           H
ATOM    926  HB  THR A  58      15.892 -34.679  57.911  1.00 62.49           H
ATOM    927  HG1 THR A  58      17.359 -34.476  56.239  1.00 71.55           H
ATOM    928 HG21 THR A  58      15.384 -33.293  55.907  1.00 64.46           H
ATOM    929 HG22 THR A  58      14.642 -32.606  57.366  1.00 64.46           H
ATOM    930 HG23 THR A  58      16.126 -31.910  56.696  1.00 64.46           H
ATOM    931  N   PRO A  59      15.089 -31.454  59.945  1.00 65.42           N
ATOM    932  CA  PRO A  59      13.956 -31.103  60.792  1.00 65.72           C
ATOM    933  C   PRO A  59      12.638 -31.398  60.085  1.00 58.10           C
ATOM    934  O   PRO A  59      12.501 -31.236  58.872  1.00 62.70           O
ATOM    935  CB  PRO A  59      14.074 -29.591  61.047  1.00 61.35           C
ATOM    936  CG  PRO A  59      14.833 -29.080  59.831  1.00 56.20           C
ATOM    937  CD  PRO A  59      15.755 -30.253  59.471  1.00 64.08           C
ATOM    938  HA  PRO A  59      14.045 -31.581  61.766  1.00 78.83           H
ATOM    939  HB2 PRO A  59      13.122 -29.079  61.209  1.00 73.58           H
ATOM    940  HB3 PRO A  59      14.712 -29.456  61.922  1.00 73.58           H
ATOM    941  HG2 PRO A  59      14.132 -28.842  59.041  1.00 67.41           H
ATOM    942  HG3 PRO A  59      15.426 -28.199  60.078  1.00 67.41           H
ATOM    943  HD2 PRO A  59      15.912 -30.273  58.393  1.00 76.86           H
ATOM    944  HD3 PRO A  59      16.679 -30.139  60.031  1.00 76.86           H
ATOM    945  N   VAL A  60      11.666 -31.821  60.886  1.00 58.88           N
ATOM    946  CA  VAL A  60      10.340 -32.226  60.452  1.00 65.98           C
ATOM    947  C   VAL A  60       9.321 -31.297  61.115  1.00 67.69           C
ATOM    948  O   VAL A  60       9.585 -30.691  62.151  1.00 64.96           O
ATOM    949  CB  VAL A  60      10.140 -33.741  60.719  1.00 59.65           C
ATOM    950  CG1 VAL A  60      10.215 -34.115  62.205  1.00 67.96           C
ATOM    951  CG2 VAL A  60       8.803 -34.246  60.168  1.00 70.45           C
ATOM    952  H   VAL A  60      11.870 -31.919  61.871  1.00 70.62           H
ATOM    953  HA  VAL A  60      10.258 -32.081  59.377  1.00 79.14           H
ATOM    954  HB  VAL A  60      10.935 -34.287  60.208  1.00 71.54           H
ATOM    955 HG11 VAL A  60      10.036 -35.182  62.334  1.00 81.52           H
ATOM    956 HG12 VAL A  60      11.208 -33.897  62.585  1.00 81.52           H
ATOM    957 HG13 VAL A  60       9.474 -33.563  62.784  1.00 81.52           H
ATOM    958 HG21 VAL A  60       8.758 -35.332  60.260  1.00 84.50           H
ATOM    959 HG22 VAL A  60       7.970 -33.815  60.723  1.00 84.50           H
ATOM    960 HG23 VAL A  60       8.714 -33.980  59.116  1.00 84.50           H
ATOM    961  N   PHE A  61       8.173 -31.135  60.462  1.00 64.30           N
ATOM    962  CA  PHE A  61       7.126 -30.197  60.822  1.00 68.39           C
ATOM    963  C   PHE A  61       5.759 -30.837  60.619  1.00 72.55           C
ATOM    964  O   PHE A  61       5.589 -31.712  59.773  1.00 67.74           O
ATOM    965  CB  PHE A  61       7.271 -28.924  59.973  1.00 58.30           C
ATOM    966  CG  PHE A  61       8.520 -28.143  60.305  1.00 78.82           C
ATOM    967  CD1 PHE A  61       8.639 -27.587  61.588  1.00 98.87           C
ATOM    968  CD2 PHE A  61       9.581 -28.008  59.384  1.00 94.90           C
ATOM    969  CE1 PHE A  61       9.805 -26.905  61.955  1.00 95.16           C
ATOM    970  CE2 PHE A  61      10.753 -27.314  59.754  1.00 87.80           C
ATOM    971  CZ  PHE A  61      10.864 -26.757  61.040  1.00 84.29           C
ATOM    972  H   PHE A  61       8.050 -31.632  59.592  1.00 77.12           H
ATOM    973  HA  PHE A  61       7.219 -29.922  61.873  1.00 82.04           H
ATOM    974  HB2 PHE A  61       7.268 -29.186  58.915  1.00 69.92           H
ATOM    975  HB3 PHE A  61       6.417 -28.276  60.169  1.00 69.92           H
ATOM    976  HD1 PHE A  61       7.840 -27.696  62.306  1.00118.61           H
ATOM    977  HD2 PHE A  61       9.502 -28.439  58.395  1.00113.84           H
ATOM    978  HE1 PHE A  61       9.866 -26.501  62.948  1.00114.15           H
ATOM    979  HE2 PHE A  61      11.567 -27.205  59.051  1.00105.32           H
ATOM    980  HZ  PHE A  61      11.758 -26.220  61.319  1.00101.11           H
ATOM    981  N   ALA A  62       4.788 -30.373  61.409  1.00 89.29           N
ATOM    982  CA  ALA A  62       3.382 -30.730  61.304  1.00 89.04           C
ATOM    983  C   ALA A  62       2.580 -29.499  60.875  1.00 92.33           C
ATOM    984  O   ALA A  62       2.604 -28.472  61.558  1.00 95.63           O
ATOM    985  CB  ALA A  62       2.896 -31.280  62.647  1.00 83.11           C
ATOM    986  H   ALA A  62       5.027 -29.661  62.083  1.00107.11           H
ATOM    987  HA  ALA A  62       3.263 -31.511  60.556  1.00106.82           H
ATOM    988  HB1 ALA A  62       1.858 -31.601  62.564  1.00 99.69           H
ATOM    989  HB2 ALA A  62       3.510 -32.130  62.938  1.00 99.69           H
ATOM    990  HB3 ALA A  62       2.971 -30.508  63.410  1.00 99.69           H
ATOM    991  N   ILE A  63       1.876 -29.620  59.742  1.00 89.57           N
ATOM    992  CA  ILE A  63       1.040 -28.569  59.167  1.00 92.18           C
ATOM    993  C   ILE A  63      -0.340 -29.134  58.796  1.00108.95           C
ATOM    994  O   ILE A  63      -0.462 -30.231  58.244  1.00100.95           O
ATOM    995  CB  ILE A  63       1.764 -27.876  57.991  1.00 96.62           C
ATOM    996  CG1 ILE A  63       2.036 -28.827  56.803  1.00 98.51           C
ATOM    997  CG2 ILE A  63       3.064 -27.217  58.495  1.00103.51           C
ATOM    998  CD1 ILE A  63       2.648 -28.116  55.591  1.00102.60           C
ATOM    999  H   ILE A  63       1.915 -30.497  59.242  1.00107.45           H
ATOM   1000  HA  ILE A  63       0.874 -27.800  59.923  1.00110.58           H
ATOM   1001  HB  ILE A  63       1.117 -27.077  57.625  1.00115.91           H
ATOM   1002 HG12 ILE A  63       2.709 -29.626  57.115  1.00118.17           H
ATOM   1003 HG13 ILE A  63       1.099 -29.276  56.477  1.00118.17           H
ATOM   1004 HG21 ILE A  63       3.459 -26.539  57.740  1.00124.18           H
ATOM   1005 HG22 ILE A  63       2.856 -26.631  59.392  1.00124.18           H
ATOM   1006 HG23 ILE A  63       3.818 -27.969  58.729  1.00124.18           H
ATOM   1007 HD11 ILE A  63       2.706 -28.810  54.752  1.00123.09           H
ATOM   1008 HD12 ILE A  63       2.029 -27.266  55.299  1.00123.09           H
ATOM   1009 HD13 ILE A  63       3.653 -27.768  55.822  1.00123.09           H
ATOM   1010  N   LYS A  64      -1.390 -28.375  59.142  1.00120.97           N
ATOM   1011  CA  LYS A  64      -2.792 -28.715  58.891  1.00118.61           C
ATOM   1012  C   LYS A  64      -3.169 -28.120  57.535  1.00122.02           C
ATOM   1013  O   LYS A  64      -3.589 -26.969  57.439  1.00138.08           O
ATOM   1014  CB  LYS A  64      -3.655 -28.232  60.080  1.00116.10           C
ATOM   1015  CG  LYS A  64      -5.090 -28.796  60.124  1.00116.93           C
ATOM   1016  CD  LYS A  64      -6.085 -28.305  59.054  1.00127.06           C
ATOM   1017  CE  LYS A  64      -6.241 -26.778  59.026  1.00128.23           C
ATOM   1018  NZ  LYS A  64      -6.916 -26.321  57.795  1.00120.14           N1+
ATOM   1019  H   LYS A  64      -1.207 -27.491  59.597  1.00145.13           H
ATOM   1020  HA  LYS A  64      -2.877 -29.801  58.842  1.00142.29           H
ATOM   1021  HB2 LYS A  64      -3.174 -28.568  61.000  1.00139.28           H
ATOM   1022  HB3 LYS A  64      -3.676 -27.142  60.116  1.00139.28           H
ATOM   1023  HG2 LYS A  64      -5.028 -29.881  60.074  1.00140.28           H
ATOM   1024  HG3 LYS A  64      -5.508 -28.543  61.099  1.00140.28           H
ATOM   1025  HD2 LYS A  64      -5.776 -28.662  58.076  1.00152.43           H
ATOM   1026  HD3 LYS A  64      -7.061 -28.739  59.274  1.00152.43           H
ATOM   1027  HE2 LYS A  64      -6.817 -26.465  59.898  1.00153.84           H
ATOM   1028  HE3 LYS A  64      -5.257 -26.312  59.080  1.00153.84           H
ATOM   1029  HZ1 LYS A  64      -6.992 -25.313  57.801  1.00144.13           H
ATOM   1030  HZ2 LYS A  64      -6.375 -26.595  56.983  1.00144.13           H
ATOM   1031  HZ3 LYS A  64      -7.840 -26.720  57.728  1.00144.13           H
ATOM   1032  N   LYS A  65      -3.007 -28.936  56.493  1.00122.23           N
ATOM   1033  CA  LYS A  65      -3.457 -28.674  55.125  1.00131.44           C
ATOM   1034  C   LYS A  65      -4.960 -28.328  55.064  1.00130.46           C
ATOM   1035  O   LYS A  65      -5.778 -29.104  55.616  1.00130.59           O
ATOM   1036  CB  LYS A  65      -3.066 -29.879  54.239  1.00131.85           C
ATOM   1037  CG  LYS A  65      -3.983 -31.116  54.265  1.00131.24           C
ATOM   1038  CD  LYS A  65      -4.056 -31.862  55.611  1.00129.15           C
ATOM   1039  CE  LYS A  65      -5.397 -32.562  55.813  1.00136.96           C
ATOM   1040  NZ  LYS A  65      -5.705 -33.496  54.717  1.00144.70           N1+
ATOM   1041  H   LYS A  65      -2.572 -29.829  56.664  1.00146.63           H
ATOM   1042  HA  LYS A  65      -2.893 -27.812  54.761  1.00157.69           H
ATOM   1043  HB2 LYS A  65      -2.041 -30.180  54.466  1.00158.18           H
ATOM   1044  HB3 LYS A  65      -3.069 -29.524  53.207  1.00158.18           H
ATOM   1045  HG2 LYS A  65      -3.589 -31.819  53.529  1.00157.45           H
ATOM   1046  HG3 LYS A  65      -4.983 -30.838  53.931  1.00157.45           H
ATOM   1047  HD2 LYS A  65      -3.908 -31.197  56.454  1.00154.94           H
ATOM   1048  HD3 LYS A  65      -3.266 -32.608  55.645  1.00154.94           H
ATOM   1049  HE2 LYS A  65      -6.181 -31.804  55.872  1.00164.32           H
ATOM   1050  HE3 LYS A  65      -5.368 -33.098  56.760  1.00164.32           H
ATOM   1051  HZ1 LYS A  65      -5.819 -32.968  53.861  1.00173.60           H
ATOM   1052  HZ2 LYS A  65      -6.568 -33.986  54.911  1.00173.60           H
ATOM   1053  HZ3 LYS A  65      -4.947 -34.151  54.602  1.00173.60           H
ATOM   1054  HC  LYS A  65      -5.269 -27.266  54.489  1.00156.52           H
ATOM   1055  N   LYS A  70      -6.981 -31.885  58.426  1.00123.94           N
ATOM   1056  CA  LYS A  70      -6.818 -32.645  59.693  1.00123.37           C
ATOM   1057  C   LYS A  70      -5.401 -32.569  60.302  1.00125.77           C
ATOM   1058  O   LYS A  70      -5.300 -32.242  61.477  1.00138.88           O
ATOM   1059  CB  LYS A  70      -7.286 -34.109  59.568  1.00113.58           C
ATOM   1060  CG  LYS A  70      -6.480 -34.948  58.559  1.00110.79           C
ATOM   1061  CD  LYS A  70      -6.983 -36.390  58.401  1.00112.63           C
ATOM   1062  CE  LYS A  70      -5.815 -37.379  58.257  1.00111.40           C
ATOM   1063  NZ  LYS A  70      -4.863 -36.967  57.201  1.00114.53           N1+
ATOM   1064  H1  LYS A  70      -6.731 -30.914  58.577  1.00148.69           H
ATOM   1065  H2  LYS A  70      -7.953 -31.905  58.141  1.00148.69           H
ATOM   1066  HA  LYS A  70      -7.479 -32.183  60.429  1.00148.00           H
ATOM   1067  HB2 LYS A  70      -8.336 -34.116  59.272  1.00136.25           H
ATOM   1068  HB3 LYS A  70      -7.211 -34.572  60.553  1.00136.25           H
ATOM   1069  HG2 LYS A  70      -5.440 -34.984  58.876  1.00132.92           H
ATOM   1070  HG3 LYS A  70      -6.542 -34.473  57.582  1.00132.92           H
ATOM   1071  HD2 LYS A  70      -7.615 -36.457  57.514  1.00135.11           H
ATOM   1072  HD3 LYS A  70      -7.584 -36.676  59.267  1.00135.11           H
ATOM   1073  HE2 LYS A  70      -6.203 -38.377  58.039  1.00133.64           H
ATOM   1074  HE3 LYS A  70      -5.289 -37.429  59.214  1.00133.64           H
ATOM   1075  HZ1 LYS A  70      -5.363 -36.825  56.337  1.00137.40           H
ATOM   1076  HZ2 LYS A  70      -4.399 -36.114  57.485  1.00137.40           H
ATOM   1077  HZ3 LYS A  70      -4.169 -37.692  57.076  1.00137.40           H
ATOM   1078  N   TRP A  71      -4.347 -32.826  59.503  1.00111.00           N
ATOM   1079  CA  TRP A  71      -2.927 -32.965  59.867  1.00108.65           C
ATOM   1080  C   TRP A  71      -2.133 -33.674  58.770  1.00113.04           C
ATOM   1081  O   TRP A  71      -2.636 -34.596  58.120  1.00110.32           O
ATOM   1082  CB  TRP A  71      -2.666 -33.718  61.187  1.00 99.15           C
ATOM   1083  CG  TRP A  71      -2.578 -32.903  62.440  1.00103.38           C
ATOM   1084  CD1 TRP A  71      -3.138 -33.253  63.619  1.00111.00           C
ATOM   1085  CD2 TRP A  71      -1.905 -31.626  62.694  1.00104.19           C
ATOM   1086  NE1 TRP A  71      -2.846 -32.315  64.584  1.00111.66           N
ATOM   1087  CE2 TRP A  71      -2.103 -31.280  64.067  1.00107.89           C
ATOM   1088  CE3 TRP A  71      -1.162 -30.707  61.917  1.00100.23           C
ATOM   1089  CZ2 TRP A  71      -1.603 -30.099  64.628  1.00105.81           C
ATOM   1090  CZ3 TRP A  71      -0.719 -29.485  62.458  1.00104.47           C
ATOM   1091  CH2 TRP A  71      -0.956 -29.170  63.804  1.00110.14           C
ATOM   1092  H   TRP A  71      -4.562 -33.036  58.541  1.00133.17           H
ATOM   1093  HA  TRP A  71      -2.514 -31.965  59.964  1.00130.34           H
ATOM   1094  HB2 TRP A  71      -3.403 -34.515  61.308  1.00118.94           H
ATOM   1095  HB3 TRP A  71      -1.695 -34.210  61.110  1.00118.94           H
ATOM   1096  HD1 TRP A  71      -3.708 -34.155  63.789  1.00133.16           H
ATOM   1097  HE1 TRP A  71      -3.163 -32.387  65.542  1.00133.96           H
ATOM   1098  HE3 TRP A  71      -0.947 -30.926  60.885  1.00120.24           H
ATOM   1099  HZ2 TRP A  71      -1.752 -29.887  65.673  1.00126.93           H
ATOM   1100  HZ3 TRP A  71      -0.189 -28.779  61.838  1.00125.32           H
ATOM   1101  HH2 TRP A  71      -0.623 -28.229  64.215  1.00132.13           H
ATOM   1102  N   ARG A  72      -0.879 -33.226  58.614  1.00101.12           N
ATOM   1103  CA  ARG A  72       0.094 -33.652  57.607  1.00101.44           C
ATOM   1104  C   ARG A  72       1.513 -33.408  58.137  1.00 90.47           C
ATOM   1105  O   ARG A  72       1.718 -32.559  59.001  1.00 88.87           O
ATOM   1106  CB  ARG A  72      -0.124 -32.829  56.315  1.00103.31           C
ATOM   1107  CG  ARG A  72      -0.145 -33.675  55.035  1.00113.76           C
ATOM   1108  CD  ARG A  72      -1.269 -34.727  55.069  1.00131.46           C
ATOM   1109  NE  ARG A  72      -1.952 -34.908  53.774  1.00142.58           N
ATOM   1110  CZ  ARG A  72      -2.852 -35.867  53.507  1.00138.36           C
ATOM   1111  NH1 ARG A  72      -3.064 -36.868  54.362  1.00136.65           N
ATOM   1112  NH2 ARG A  72      -3.551 -35.835  52.373  1.00133.03           N1+
ATOM   1113  H   ARG A  72      -0.575 -32.478  59.224  1.00121.30           H
ATOM   1114  HA  ARG A  72      -0.038 -34.718  57.421  1.00121.69           H
ATOM   1115  HB2 ARG A  72      -1.074 -32.295  56.367  1.00123.94           H
ATOM   1116  HB3 ARG A  72       0.649 -32.063  56.227  1.00123.94           H
ATOM   1117  HG2 ARG A  72      -0.284 -33.008  54.184  1.00136.48           H
ATOM   1118  HG3 ARG A  72       0.816 -34.179  54.926  1.00136.48           H
ATOM   1119  HD2 ARG A  72      -0.802 -35.673  55.348  1.00157.71           H
ATOM   1120  HD3 ARG A  72      -2.009 -34.480  55.824  1.00157.71           H
ATOM   1121  HE  ARG A  72      -1.825 -34.177  53.088  1.00171.06           H
ATOM   1122 HH11 ARG A  72      -2.513 -36.924  55.205  1.00163.94           H
ATOM   1123 HH12 ARG A  72      -3.715 -37.604  54.128  1.00163.94           H
ATOM   1124 HH21 ARG A  72      -3.397 -35.104  51.692  1.00159.60           H
ATOM   1125 HH22 ARG A  72      -4.211 -36.570  52.159  1.00159.60           H
ATOM   1126  N   LYS A  73       2.485 -34.153  57.604  1.00 85.29           N
ATOM   1127  CA  LYS A  73       3.900 -34.095  57.978  1.00 74.99           C
ATOM   1128  C   LYS A  73       4.742 -33.576  56.817  1.00 66.10           C
ATOM   1129  O   LYS A  73       4.497 -33.939  55.669  1.00 78.06           O
ATOM   1130  CB  LYS A  73       4.320 -35.510  58.401  1.00 72.85           C
ATOM   1131  CG  LYS A  73       5.801 -35.641  58.792  1.00 71.05           C
ATOM   1132  CD  LYS A  73       6.721 -36.162  57.691  1.00 66.66           C
ATOM   1133  CE  LYS A  73       6.396 -37.622  57.391  1.00 70.08           C
ATOM   1134  NZ  LYS A  73       7.052 -38.060  56.155  1.00 86.44           N1+
ATOM   1135  H   LYS A  73       2.232 -34.816  56.886  1.00102.32           H
ATOM   1136  HA  LYS A  73       4.038 -33.431  58.832  1.00 89.95           H
ATOM   1137  HB2 LYS A  73       3.715 -35.815  59.254  1.00 87.39           H
ATOM   1138  HB3 LYS A  73       4.094 -36.187  57.576  1.00 87.39           H
ATOM   1139  HG2 LYS A  73       6.173 -34.700  59.195  1.00 85.23           H
ATOM   1140  HG3 LYS A  73       5.855 -36.389  59.583  1.00 85.23           H
ATOM   1141  HD2 LYS A  73       6.609 -35.558  56.790  1.00 79.96           H
ATOM   1142  HD3 LYS A  73       7.752 -36.105  58.040  1.00 79.96           H
ATOM   1143  HE2 LYS A  73       6.759 -38.232  58.220  1.00 84.06           H
ATOM   1144  HE3 LYS A  73       5.319 -37.768  57.303  1.00 84.06           H
ATOM   1145  HZ1 LYS A  73       6.693 -38.965  55.885  1.00103.69           H
ATOM   1146  HZ2 LYS A  73       6.860 -37.402  55.412  1.00103.69           H
ATOM   1147  HZ3 LYS A  73       8.050 -38.133  56.295  1.00103.69           H
ATOM   1148  N   LEU A  74       5.754 -32.762  57.125  1.00 71.91           N
ATOM   1149  CA  LEU A  74       6.642 -32.117  56.161  1.00 73.25           C
ATOM   1150  C   LEU A  74       8.100 -32.162  56.650  1.00 59.06           C
ATOM   1151  O   LEU A  74       8.416 -31.596  57.691  1.00 61.62           O
ATOM   1152  CB  LEU A  74       6.184 -30.660  55.992  1.00 63.30           C
ATOM   1153  CG  LEU A  74       7.064 -29.880  54.999  1.00 78.32           C
ATOM   1154  CD1 LEU A  74       6.811 -30.351  53.555  1.00 81.89           C
ATOM   1155  CD2 LEU A  74       6.796 -28.383  55.171  1.00 84.27           C
ATOM   1156  H   LEU A  74       5.899 -32.526  58.096  1.00 86.25           H
ATOM   1157  HA  LEU A  74       6.568 -32.631  55.201  1.00 87.86           H
ATOM   1158  HB2 LEU A  74       5.143 -30.627  55.667  1.00 75.93           H
ATOM   1159  HB3 LEU A  74       6.237 -30.176  56.968  1.00 75.93           H
ATOM   1160  HG  LEU A  74       8.118 -30.042  55.217  1.00 93.95           H
ATOM   1161 HD11 LEU A  74       7.441 -29.786  52.867  1.00 98.23           H
ATOM   1162 HD12 LEU A  74       7.062 -31.407  53.449  1.00 98.23           H
ATOM   1163 HD13 LEU A  74       5.765 -30.205  53.284  1.00 98.23           H
ATOM   1164 HD21 LEU A  74       7.438 -27.818  54.495  1.00101.09           H
ATOM   1165 HD22 LEU A  74       5.755 -28.158  54.948  1.00101.09           H
ATOM   1166 HD23 LEU A  74       7.022 -28.084  56.195  1.00101.09           H
ATOM   1167  N   VAL A  75       8.997 -32.772  55.869  1.00 59.18           N
ATOM   1168  CA  VAL A  75      10.442 -32.790  56.132  1.00 50.85           C
ATOM   1169  C   VAL A  75      11.119 -31.705  55.278  1.00 41.54           C
ATOM   1170  O   VAL A  75      10.859 -31.594  54.083  1.00 59.15           O
ATOM   1171  CB  VAL A  75      11.033 -34.199  55.902  1.00 50.43           C
ATOM   1172  CG1 VAL A  75      12.485 -34.278  56.393  1.00 48.12           C
ATOM   1173  CG2 VAL A  75      10.246 -35.292  56.645  1.00 66.54           C
ATOM   1174  H   VAL A  75       8.686 -33.166  54.994  1.00 70.98           H
ATOM   1175  HA  VAL A  75      10.620 -32.544  57.179  1.00 60.98           H
ATOM   1176  HB  VAL A  75      11.014 -34.422  54.835  1.00 60.48           H
ATOM   1177 HG11 VAL A  75      12.886 -35.282  56.243  1.00 57.71           H
ATOM   1178 HG12 VAL A  75      13.091 -33.581  55.818  1.00 57.71           H
ATOM   1179 HG13 VAL A  75      12.538 -34.029  57.454  1.00 57.71           H
ATOM   1180 HG21 VAL A  75      10.711 -36.265  56.484  1.00 79.81           H
ATOM   1181 HG22 VAL A  75      10.242 -35.083  57.713  1.00 79.81           H
ATOM   1182 HG23 VAL A  75       9.224 -35.340  56.273  1.00 79.81           H
ATOM   1183  N   ASP A  76      11.962 -30.891  55.920  1.00 57.84           N
ATOM   1184  CA  ASP A  76      12.662 -29.750  55.343  1.00 67.09           C
ATOM   1185  C   ASP A  76      14.090 -30.141  54.941  1.00 54.84           C
ATOM   1186  O   ASP A  76      15.043 -29.889  55.678  1.00 63.42           O
ATOM   1187  CB  ASP A  76      12.632 -28.614  56.375  1.00 70.60           C
ATOM   1188  CG  ASP A  76      13.427 -27.368  55.982  1.00 73.25           C
ATOM   1189  OD1 ASP A  76      13.768 -26.613  56.916  1.00 82.72           O
ATOM   1190  OD2 ASP A  76      13.687 -27.175  54.773  1.00 65.79           O1-
ATOM   1191  H   ASP A  76      12.113 -31.037  56.909  1.00 69.37           H
ATOM   1192  HA  ASP A  76      12.123 -29.419  54.455  1.00 80.47           H
ATOM   1193  HB2 ASP A  76      11.596 -28.307  56.519  1.00 84.68           H
ATOM   1194  HB3 ASP A  76      12.954 -28.967  57.349  1.00 84.68           H
ATOM   1195  N   PHE A  77      14.229 -30.746  53.756  1.00 48.18           N
ATOM   1196  CA  PHE A  77      15.491 -31.248  53.222  1.00 54.07           C
ATOM   1197  C   PHE A  77      16.439 -30.171  52.669  1.00 56.12           C
ATOM   1198  O   PHE A  77      17.434 -30.551  52.057  1.00 51.96           O
ATOM   1199  CB  PHE A  77      15.203 -32.327  52.157  1.00 56.29           C
ATOM   1200  CG  PHE A  77      14.799 -33.668  52.727  1.00 48.51           C
ATOM   1201  CD1 PHE A  77      13.515 -34.187  52.480  1.00 39.99           C
ATOM   1202  CD2 PHE A  77      15.722 -34.407  53.493  1.00 49.11           C
ATOM   1203  CE1 PHE A  77      13.157 -35.432  53.022  1.00 50.63           C
ATOM   1204  CE2 PHE A  77      15.375 -35.671  54.003  1.00 58.78           C
ATOM   1205  CZ  PHE A  77      14.090 -36.187  53.760  1.00 54.83           C
ATOM   1206  H   PHE A  77      13.400 -30.918  53.207  1.00 57.78           H
ATOM   1207  HA  PHE A  77      16.028 -31.737  54.035  1.00 64.85           H
ATOM   1208  HB2 PHE A  77      14.437 -31.957  51.473  1.00 67.51           H
ATOM   1209  HB3 PHE A  77      16.097 -32.517  51.566  1.00 67.51           H
ATOM   1210  HD1 PHE A  77      12.796 -33.625  51.900  1.00 47.95           H
ATOM   1211  HD2 PHE A  77      16.702 -34.007  53.697  1.00 58.89           H
ATOM   1212  HE1 PHE A  77      12.152 -35.797  52.887  1.00 60.72           H
ATOM   1213  HE2 PHE A  77      16.088 -36.237  54.585  1.00 70.50           H
ATOM   1214  HZ  PHE A  77      13.815 -37.153  54.160  1.00 65.76           H
ATOM   1215  N   ARG A  78      16.176 -28.863  52.854  1.00 50.29           N
ATOM   1216  CA  ARG A  78      17.015 -27.784  52.302  1.00 50.68           C
ATOM   1217  C   ARG A  78      18.514 -28.038  52.476  1.00 57.41           C
ATOM   1218  O   ARG A  78      19.258 -27.891  51.505  1.00 52.82           O
ATOM   1219  CB  ARG A  78      16.636 -26.418  52.894  1.00 61.60           C
ATOM   1220  CG  ARG A  78      15.360 -25.830  52.257  1.00 64.59           C
ATOM   1221  CD  ARG A  78      15.125 -24.360  52.642  1.00 68.82           C
ATOM   1222  NE  ARG A  78      14.675 -24.189  54.039  1.00 74.15           N
ATOM   1223  CZ  ARG A  78      15.432 -23.979  55.128  1.00 77.64           C
ATOM   1224  NH1 ARG A  78      16.761 -23.885  55.078  1.00 85.11           N
ATOM   1225  NH2 ARG A  78      14.842 -23.858  56.312  1.00 81.45           N1+
ATOM   1226  H   ARG A  78      15.357 -28.600  53.387  1.00 60.32           H
ATOM   1227  HA  ARG A  78      16.843 -27.746  51.226  1.00 60.78           H
ATOM   1228  HB2 ARG A  78      16.521 -26.512  53.976  1.00 73.88           H
ATOM   1229  HB3 ARG A  78      17.450 -25.719  52.696  1.00 73.88           H
ATOM   1230  HG2 ARG A  78      15.464 -25.868  51.172  1.00 77.47           H
ATOM   1231  HG3 ARG A  78      14.493 -26.432  52.526  1.00 77.47           H
ATOM   1232  HD2 ARG A  78      16.038 -23.790  52.469  1.00 82.54           H
ATOM   1233  HD3 ARG A  78      14.357 -23.955  51.982  1.00 82.54           H
ATOM   1234  HE  ARG A  78      13.684 -24.292  54.196  1.00 88.95           H
ATOM   1235 HH11 ARG A  78      17.240 -23.984  54.198  1.00102.09           H
ATOM   1236 HH12 ARG A  78      17.287 -23.741  55.926  1.00102.09           H
ATOM   1237 HH21 ARG A  78      13.840 -23.950  56.386  1.00 97.70           H
ATOM   1238 HH22 ARG A  78      15.391 -23.713  57.144  1.00 97.70           H
ATOM   1239  N   GLU A  79      18.935 -28.485  53.665  1.00 54.83           N
ATOM   1240  CA  GLU A  79      20.327 -28.827  53.904  1.00 49.64           C
ATOM   1241  C   GLU A  79      20.759 -30.083  53.158  1.00 50.44           C
ATOM   1242  O   GLU A  79      21.754 -29.999  52.451  1.00 59.03           O
ATOM   1243  CB  GLU A  79      20.736 -28.854  55.393  1.00 70.45           C
ATOM   1244  CG  GLU A  79      20.659 -27.457  56.036  1.00 88.23           C
ATOM   1245  CD  GLU A  79      21.657 -26.467  55.423  1.00 82.55           C
ATOM   1246  OE1 GLU A  79      21.202 -25.350  55.083  1.00 74.75           O
ATOM   1247  OE2 GLU A  79      22.845 -26.847  55.273  1.00 74.28           O1-
ATOM   1248  H   GLU A  79      18.259 -28.676  54.391  1.00 65.76           H
ATOM   1249  HA  GLU A  79      20.899 -28.011  53.467  1.00 59.53           H
ATOM   1250  HB2 GLU A  79      20.114 -29.546  55.953  1.00 84.50           H
ATOM   1251  HB3 GLU A  79      21.756 -29.225  55.476  1.00 84.50           H
ATOM   1252  HG2 GLU A  79      19.642 -27.059  56.009  1.00105.85           H
ATOM   1253  HG3 GLU A  79      20.957 -27.593  57.076  1.00105.85           H
ATOM   1254  N   LEU A  80      20.067 -31.228  53.277  1.00 51.16           N
ATOM   1255  CA  LEU A  80      20.466 -32.436  52.550  1.00 45.00           C
ATOM   1256  C   LEU A  80      20.593 -32.150  51.045  1.00 50.48           C
ATOM   1257  O   LEU A  80      21.519 -32.639  50.417  1.00 51.77           O
ATOM   1258  CB  LEU A  80      19.472 -33.583  52.780  1.00 53.93           C
ATOM   1259  CG  LEU A  80      19.893 -34.926  52.142  1.00 46.61           C
ATOM   1260  CD1 LEU A  80      21.277 -35.410  52.591  1.00 61.29           C
ATOM   1261  CD2 LEU A  80      18.872 -36.011  52.500  1.00 50.89           C
ATOM   1262  H   LEU A  80      19.232 -31.258  53.846  1.00 61.35           H
ATOM   1263  HA  LEU A  80      21.439 -32.732  52.939  1.00 53.96           H
ATOM   1264  HB2 LEU A  80      19.325 -33.723  53.848  1.00 64.68           H
ATOM   1265  HB3 LEU A  80      18.509 -33.292  52.355  1.00 64.68           H
ATOM   1266  HG  LEU A  80      19.901 -34.815  51.058  1.00 55.90           H
ATOM   1267 HD11 LEU A  80      21.483 -36.391  52.161  1.00 73.51           H
ATOM   1268 HD12 LEU A  80      22.053 -34.727  52.247  1.00 73.51           H
ATOM   1269 HD13 LEU A  80      21.308 -35.488  53.676  1.00 73.51           H
ATOM   1270 HD21 LEU A  80      19.139 -36.947  52.010  1.00 61.03           H
ATOM   1271 HD22 LEU A  80      18.850 -36.168  53.579  1.00 61.03           H
ATOM   1272 HD23 LEU A  80      17.882 -35.713  52.157  1.00 61.03           H
ATOM   1273  N   ASN A  81      19.696 -31.344  50.471  1.00 45.75           N
ATOM   1274  CA  ASN A  81      19.682 -30.981  49.057  1.00 60.28           C
ATOM   1275  C   ASN A  81      20.937 -30.242  48.621  1.00 60.83           C
ATOM   1276  O   ASN A  81      21.564 -30.657  47.643  1.00 62.53           O
ATOM   1277  CB  ASN A  81      18.428 -30.149  48.729  1.00 49.09           C
ATOM   1278  CG  ASN A  81      17.144 -30.967  48.821  1.00 47.21           C
ATOM   1279  OD1 ASN A  81      17.183 -32.193  48.847  1.00 50.74           O
ATOM   1280  ND2 ASN A  81      15.996 -30.299  48.808  1.00 40.13           N
ATOM   1281  H   ASN A  81      18.966 -30.955  51.052  1.00 54.86           H
ATOM   1282  HA  ASN A  81      19.633 -31.908  48.480  1.00 72.30           H
ATOM   1283  HB2 ASN A  81      18.360 -29.298  49.407  1.00 58.87           H
ATOM   1284  HB3 ASN A  81      18.522 -29.776  47.708  1.00 58.87           H
ATOM   1285 HD21 ASN A  81      15.124 -30.811  48.838  1.00 48.12           H
ATOM   1286 HD22 ASN A  81      15.992 -29.293  48.751  1.00 48.12           H
ATOM   1287  N   LYS A  82      21.306 -29.158  49.322  1.00 61.89           N
ATOM   1288  CA  LYS A  82      22.454 -28.352  48.920  1.00 64.31           C
ATOM   1289  C   LYS A  82      23.786 -29.113  49.051  1.00 60.12           C
ATOM   1290  O   LYS A  82      24.779 -28.642  48.500  1.00 77.71           O
ATOM   1291  CB  LYS A  82      22.432 -26.961  49.591  1.00 78.93           C
ATOM   1292  CG  LYS A  82      22.603 -26.997  51.115  1.00 78.73           C
ATOM   1293  CD  LYS A  82      22.461 -25.620  51.780  1.00 75.03           C
ATOM   1294  CE  LYS A  82      23.653 -24.707  51.475  1.00105.46           C
ATOM   1295  NZ  LYS A  82      23.624 -23.489  52.306  1.00107.57           N1+
ATOM   1296  H   LYS A  82      20.759 -28.869  50.123  1.00 74.23           H
ATOM   1297  HA  LYS A  82      22.328 -28.162  47.851  1.00 77.13           H
ATOM   1298  HB2 LYS A  82      23.235 -26.361  49.161  1.00 94.68           H
ATOM   1299  HB3 LYS A  82      21.488 -26.468  49.353  1.00 94.68           H
ATOM   1300  HG2 LYS A  82      21.842 -27.647  51.533  1.00 94.44           H
ATOM   1301  HG3 LYS A  82      23.580 -27.417  51.360  1.00 94.44           H
ATOM   1302  HD2 LYS A  82      21.540 -25.144  51.439  1.00 90.00           H
ATOM   1303  HD3 LYS A  82      22.395 -25.764  52.855  1.00 90.00           H
ATOM   1304  HE2 LYS A  82      24.580 -25.249  51.667  1.00126.51           H
ATOM   1305  HE3 LYS A  82      23.623 -24.428  50.421  1.00126.51           H
ATOM   1306  HZ1 LYS A  82      24.427 -22.911  52.102  1.00129.05           H
ATOM   1307  HZ2 LYS A  82      22.780 -22.967  52.119  1.00129.05           H
ATOM   1308  HZ3 LYS A  82      23.634 -23.748  53.284  1.00129.05           H
ATOM   1309  N   ARG A  83      23.807 -30.279  49.719  1.00 52.59           N
ATOM   1310  CA  ARG A  83      24.960 -31.192  49.796  1.00 62.54           C
ATOM   1311  C   ARG A  83      24.762 -32.543  49.089  1.00 59.13           C
ATOM   1312  O   ARG A  83      25.683 -33.351  49.130  1.00 52.03           O
ATOM   1313  CB  ARG A  83      25.493 -31.334  51.244  1.00 63.54           C
ATOM   1314  CG  ARG A  83      24.397 -31.376  52.305  1.00 63.69           C
ATOM   1315  CD  ARG A  83      24.823 -31.945  53.658  1.00 71.67           C
ATOM   1316  NE  ARG A  83      25.788 -31.085  54.362  1.00 65.60           N
ATOM   1317  CZ  ARG A  83      25.535 -29.896  54.912  1.00 56.25           C
ATOM   1318  NH1 ARG A  83      24.328 -29.338  54.868  1.00 76.89           N
ATOM   1319  NH2 ARG A  83      26.512 -29.245  55.521  1.00 68.34           N1+
ATOM   1320  H   ARG A  83      22.957 -30.576  50.177  1.00 63.08           H
ATOM   1321  HA  ARG A  83      25.780 -30.741  49.241  1.00 75.02           H
ATOM   1322  HB2 ARG A  83      26.182 -32.175  51.341  1.00 76.22           H
ATOM   1323  HB3 ARG A  83      26.062 -30.428  51.458  1.00 76.22           H
ATOM   1324  HG2 ARG A  83      24.060 -30.354  52.441  1.00 76.39           H
ATOM   1325  HG3 ARG A  83      23.576 -31.993  51.937  1.00 76.39           H
ATOM   1326  HD2 ARG A  83      23.940 -32.071  54.282  1.00 85.97           H
ATOM   1327  HD3 ARG A  83      25.261 -32.929  53.490  1.00 85.97           H
ATOM   1328  HE  ARG A  83      26.731 -31.444  54.423  1.00 78.69           H
ATOM   1329 HH11 ARG A  83      23.576 -29.821  54.401  1.00 92.23           H
ATOM   1330 HH12 ARG A  83      24.151 -28.431  55.282  1.00 92.23           H
ATOM   1331 HH21 ARG A  83      27.432 -29.653  55.572  1.00 81.97           H
ATOM   1332 HH22 ARG A  83      26.330 -28.344  55.936  1.00 81.97           H
ATOM   1333  N   THR A  84      23.638 -32.788  48.398  1.00 59.64           N
ATOM   1334  CA  THR A  84      23.467 -33.945  47.499  1.00 57.65           C
ATOM   1335  C   THR A  84      24.126 -33.648  46.151  1.00 50.96           C
ATOM   1336  O   THR A  84      24.101 -32.500  45.700  1.00 45.89           O
ATOM   1337  CB  THR A  84      21.970 -34.272  47.318  1.00 52.07           C
ATOM   1338  OG1 THR A  84      21.404 -34.639  48.551  1.00 48.93           O
ATOM   1339  CG2 THR A  84      21.700 -35.452  46.371  1.00 47.10           C
ATOM   1340  H   THR A  84      22.911 -32.087  48.385  1.00 71.54           H
ATOM   1341  HA  THR A  84      23.936 -34.818  47.955  1.00 69.15           H
ATOM   1342  HB  THR A  84      21.456 -33.385  46.948  1.00 62.45           H
ATOM   1343  HG1 THR A  84      21.549 -33.928  49.185  1.00 58.68           H
ATOM   1344 HG21 THR A  84      20.628 -35.639  46.333  1.00 56.48           H
ATOM   1345 HG22 THR A  84      22.042 -35.248  45.361  1.00 56.48           H
ATOM   1346 HG23 THR A  84      22.195 -36.351  46.743  1.00 56.48           H
ATOM   1347  N   GLN A  85      24.676 -34.682  45.501  1.00 35.81           N
ATOM   1348  CA  GLN A  85      25.191 -34.604  44.135  1.00 41.68           C
ATOM   1349  C   GLN A  85      24.190 -33.963  43.161  1.00 41.06           C
ATOM   1350  O   GLN A  85      22.980 -33.998  43.375  1.00 47.48           O
ATOM   1351  CB  GLN A  85      25.567 -36.011  43.629  1.00 40.29           C
ATOM   1352  CG  GLN A  85      24.379 -36.969  43.408  1.00 42.24           C
ATOM   1353  CD  GLN A  85      24.818 -38.160  42.576  1.00 43.02           C
ATOM   1354  OE1 GLN A  85      25.276 -39.169  43.097  1.00 43.32           O
ATOM   1355  NE2 GLN A  85      24.728 -38.020  41.262  1.00 42.83           N
ATOM   1356  H   GLN A  85      24.656 -35.597  45.931  1.00 42.94           H
ATOM   1357  HA  GLN A  85      26.104 -34.007  44.139  1.00 49.98           H
ATOM   1358  HB2 GLN A  85      26.100 -35.900  42.683  1.00 48.31           H
ATOM   1359  HB3 GLN A  85      26.267 -36.461  44.333  1.00 48.31           H
ATOM   1360  HG2 GLN A  85      24.042 -37.321  44.382  1.00 50.65           H
ATOM   1361  HG3 GLN A  85      23.562 -36.472  42.890  1.00 50.65           H
ATOM   1362 HE21 GLN A  85      24.372 -37.162  40.865  1.00 51.36           H
ATOM   1363 HE22 GLN A  85      25.032 -38.772  40.659  1.00 51.36           H
ATOM   1364  N   ASP A  86      24.699 -33.389  42.072  1.00 52.95           N
ATOM   1365  CA  ASP A  86      23.875 -32.975  40.936  1.00 60.00           C
ATOM   1366  C   ASP A  86      23.462 -34.189  40.100  1.00 47.71           C
ATOM   1367  O   ASP A  86      24.168 -35.196  40.070  1.00 41.76           O
ATOM   1368  CB  ASP A  86      24.632 -31.962  40.074  1.00 52.17           C
ATOM   1369  CG  ASP A  86      25.099 -30.795  40.927  1.00 71.01           C
ATOM   1370  OD1 ASP A  86      26.330 -30.670  41.100  1.00 80.76           O
ATOM   1371  OD2 ASP A  86      24.209 -30.072  41.433  1.00 85.18           O1-
ATOM   1372  H   ASP A  86      25.699 -33.385  41.942  1.00 63.50           H
ATOM   1373  HA  ASP A  86      22.976 -32.472  41.298  1.00 71.97           H
ATOM   1374  HB2 ASP A  86      25.480 -32.449  39.589  1.00 62.57           H
ATOM   1375  HB3 ASP A  86      23.920 -31.593  39.335  1.00 62.57           H
ATOM   1376  N   PHE A  87      22.315 -34.069  39.419  1.00 63.81           N
ATOM   1377  CA  PHE A  87      21.772 -35.074  38.511  1.00 48.76           C
ATOM   1378  C   PHE A  87      21.654 -34.482  37.114  1.00 55.54           C
ATOM   1379  O   PHE A  87      21.767 -33.266  36.928  1.00 58.32           O
ATOM   1380  CB  PHE A  87      20.406 -35.550  39.030  1.00 43.17           C
ATOM   1381  CG  PHE A  87      20.486 -36.286  40.349  1.00 39.70           C
ATOM   1382  CD1 PHE A  87      20.361 -35.576  41.559  1.00 43.65           C
ATOM   1383  CD2 PHE A  87      20.698 -37.677  40.372  1.00 38.73           C
ATOM   1384  CE1 PHE A  87      20.453 -36.252  42.786  1.00 41.83           C
ATOM   1385  CE2 PHE A  87      20.787 -38.352  41.602  1.00 49.23           C
ATOM   1386  CZ  PHE A  87      20.665 -37.641  42.809  1.00 40.91           C
ATOM   1387  H   PHE A  87      21.810 -33.196  39.472  1.00 76.54           H
ATOM   1388  HA  PHE A  87      22.435 -35.936  38.457  1.00 58.48           H
ATOM   1389  HB2 PHE A  87      19.744 -34.691  39.139  1.00 51.77           H
ATOM   1390  HB3 PHE A  87      19.956 -36.219  38.295  1.00 51.77           H
ATOM   1391  HD1 PHE A  87      20.187 -34.510  41.549  1.00 52.34           H
ATOM   1392  HD2 PHE A  87      20.787 -38.233  39.454  1.00 46.43           H
ATOM   1393  HE1 PHE A  87      20.349 -35.706  43.711  1.00 50.16           H
ATOM   1394  HE2 PHE A  87      20.946 -39.421  41.619  1.00 59.05           H
ATOM   1395  HZ  PHE A  87      20.728 -38.163  43.752  1.00 49.06           H
ATOM   1396  N   TRP A  88      21.421 -35.354  36.129  1.00 63.22           N
ATOM   1397  CA  TRP A  88      21.092 -34.927  34.785  1.00 72.33           C
ATOM   1398  C   TRP A  88      19.620 -34.517  34.681  1.00 83.76           C
ATOM   1399  O   TRP A  88      18.746 -35.317  34.354  1.00103.24           O
ATOM   1400  CB  TRP A  88      21.482 -35.996  33.779  1.00 68.94           C
ATOM   1401  CG  TRP A  88      21.461 -35.437  32.398  1.00 73.53           C
ATOM   1402  CD1 TRP A  88      20.599 -35.791  31.423  1.00 74.75           C
ATOM   1403  CD2 TRP A  88      22.257 -34.330  31.860  1.00 55.48           C
ATOM   1404  NE1 TRP A  88      20.865 -35.045  30.292  1.00 75.72           N
ATOM   1405  CE2 TRP A  88      21.845 -34.096  30.516  1.00 59.37           C
ATOM   1406  CE3 TRP A  88      23.245 -33.467  32.385  1.00 56.36           C
ATOM   1407  CZ2 TRP A  88      22.378 -33.055  29.736  1.00 63.27           C
ATOM   1408  CZ3 TRP A  88      23.766 -32.394  31.627  1.00 61.44           C
ATOM   1409  CH2 TRP A  88      23.319 -32.174  30.308  1.00 60.80           C
ATOM   1410  H   TRP A  88      21.377 -36.342  36.339  1.00 75.83           H
ATOM   1411  HA  TRP A  88      21.704 -34.052  34.576  1.00 86.76           H
ATOM   1412  HB2 TRP A  88      22.501 -36.301  33.994  1.00 82.69           H
ATOM   1413  HB3 TRP A  88      20.823 -36.863  33.862  1.00 82.69           H
ATOM   1414  HD1 TRP A  88      19.832 -36.549  31.515  1.00 89.67           H
ATOM   1415  HE1 TRP A  88      20.346 -35.160  29.434  1.00 90.83           H
ATOM   1416  HE3 TRP A  88      23.576 -33.610  33.401  1.00 67.60           H
ATOM   1417  HZ2 TRP A  88      22.045 -32.918  28.717  1.00 75.88           H
ATOM   1418  HZ3 TRP A  88      24.507 -31.738  32.060  1.00 73.70           H
ATOM   1419  HH2 TRP A  88      23.723 -31.356  29.730  1.00 72.93           H
ATOM   1420  N   GLU A  89      19.372 -33.238  34.960  1.00 97.89           N
ATOM   1421  CA  GLU A  89      18.044 -32.648  35.096  1.00115.16           C
ATOM   1422  C   GLU A  89      17.665 -31.829  33.837  1.00118.06           C
ATOM   1423  O   GLU A  89      17.106 -30.735  33.941  1.00115.40           O
ATOM   1424  CB  GLU A  89      18.023 -31.804  36.391  1.00125.17           C
ATOM   1425  CG  GLU A  89      18.146 -32.618  37.695  1.00118.14           C
ATOM   1426  CD  GLU A  89      16.782 -32.771  38.362  1.00119.70           C
ATOM   1427  OE1 GLU A  89      16.546 -32.030  39.341  1.00125.47           O
ATOM   1428  OE2 GLU A  89      16.006 -33.636  37.903  1.00117.29           O1-
ATOM   1429  H   GLU A  89      20.146 -32.664  35.260  1.00117.44           H
ATOM   1430  HA  GLU A  89      17.323 -33.455  35.213  1.00138.16           H
ATOM   1431  HB2 GLU A  89      18.836 -31.076  36.356  1.00150.16           H
ATOM   1432  HB3 GLU A  89      17.087 -31.244  36.427  1.00150.16           H
ATOM   1433  HG2 GLU A  89      18.526 -33.610  37.448  1.00141.73           H
ATOM   1434  HG3 GLU A  89      18.828 -32.096  38.368  1.00141.73           H
ATOM   1435  N   VAL A  90      17.965 -32.350  32.631  1.00117.11           N
ATOM   1436  CA  VAL A  90      17.729 -31.633  31.361  1.00133.80           C
ATOM   1437  C   VAL A  90      16.264 -31.726  30.877  1.00133.52           C
ATOM   1438  O   VAL A  90      15.931 -31.207  29.808  1.00120.83           O
ATOM   1439  CB  VAL A  90      18.775 -32.063  30.303  1.00128.89           C
ATOM   1440  CG1 VAL A  90      18.341 -33.312  29.512  1.00132.05           C
ATOM   1441  CG2 VAL A  90      19.097 -30.917  29.326  1.00122.87           C
ATOM   1442  H   VAL A  90      18.413 -33.255  32.590  1.00140.49           H
ATOM   1443  HA  VAL A  90      17.912 -30.576  31.556  1.00160.52           H
ATOM   1444  HB  VAL A  90      19.704 -32.304  30.820  1.00154.64           H
ATOM   1445 HG11 VAL A  90      19.132 -33.605  28.823  1.00158.42           H
ATOM   1446 HG12 VAL A  90      18.142 -34.132  30.204  1.00158.42           H
ATOM   1447 HG13 VAL A  90      17.445 -33.115  28.925  1.00158.42           H
ATOM   1448 HG21 VAL A  90      19.905 -31.216  28.656  1.00147.41           H
ATOM   1449 HG22 VAL A  90      18.220 -30.662  28.731  1.00147.41           H
ATOM   1450 HG23 VAL A  90      19.417 -30.039  29.884  1.00147.41           H
ATOM   1451  N   GLN A  91      15.384 -32.354  31.676  1.00133.41           N
ATOM   1452  CA  GLN A  91      13.947 -32.413  31.423  1.00118.67           C
ATOM   1453  C   GLN A  91      13.249 -31.043  31.605  1.00122.73           C
ATOM   1454  O   GLN A  91      12.031 -30.966  31.463  1.00132.49           O
ATOM   1455  CB  GLN A  91      13.295 -33.546  32.245  1.00109.03           C
ATOM   1456  CG  GLN A  91      13.172 -33.315  33.764  1.00106.79           C
ATOM   1457  CD  GLN A  91      14.408 -33.710  34.568  1.00113.80           C
ATOM   1458  OE1 GLN A  91      15.002 -32.859  35.211  1.00113.74           O
ATOM   1459  NE2 GLN A  91      14.812 -34.979  34.541  1.00102.91           N
ATOM   1460  H   GLN A  91      15.713 -32.726  32.555  1.00160.06           H
ATOM   1461  HA  GLN A  91      13.819 -32.689  30.375  1.00142.37           H
ATOM   1462  HB2 GLN A  91      12.292 -33.714  31.853  1.00130.80           H
ATOM   1463  HB3 GLN A  91      13.858 -34.465  32.069  1.00130.80           H
ATOM   1464  HG2 GLN A  91      12.959 -32.262  33.954  1.00128.12           H
ATOM   1465  HG3 GLN A  91      12.324 -33.891  34.136  1.00128.12           H
ATOM   1466 HE21 GLN A  91      14.288 -35.669  34.026  1.00123.45           H
ATOM   1467 HE22 GLN A  91      15.615 -35.246  35.092  1.00123.45           H
ATOM   1468  N   LEU A  92      14.002 -29.959  31.875  1.00128.42           N
ATOM   1469  CA  LEU A  92      13.557 -28.564  31.743  1.00125.18           C
ATOM   1470  C   LEU A  92      13.608 -28.098  30.268  1.00119.91           C
ATOM   1471  O   LEU A  92      13.976 -26.965  29.958  1.00115.51           O
ATOM   1472  CB  LEU A  92      14.330 -27.641  32.718  1.00125.51           C
ATOM   1473  CG  LEU A  92      13.864 -27.632  34.192  1.00133.58           C
ATOM   1474  CD1 LEU A  92      12.389 -27.219  34.353  1.00110.41           C
ATOM   1475  CD2 LEU A  92      14.138 -28.943  34.944  1.00126.28           C
ATOM   1476  H   LEU A  92      14.988 -30.101  32.036  1.00154.06           H
ATOM   1477  HA  LEU A  92      12.507 -28.521  32.031  1.00150.18           H
ATOM   1478  HB2 LEU A  92      15.389 -27.903  32.685  1.00150.58           H
ATOM   1479  HB3 LEU A  92      14.250 -26.613  32.367  1.00150.58           H
ATOM   1480  HG  LEU A  92      14.446 -26.865  34.704  1.00160.26           H
ATOM   1481 HD11 LEU A  92      12.197 -26.961  35.394  1.00132.45           H
ATOM   1482 HD12 LEU A  92      12.178 -26.344  33.737  1.00132.45           H
ATOM   1483 HD13 LEU A  92      11.724 -28.032  34.062  1.00132.45           H
ATOM   1484 HD21 LEU A  92      13.990 -28.792  36.013  1.00151.50           H
ATOM   1485 HD22 LEU A  92      13.472 -29.734  34.600  1.00151.50           H
ATOM   1486 HD23 LEU A  92      15.172 -29.245  34.781  1.00151.50           H
ATOM   1487  N   GLY A  93      13.160 -28.977  29.364  1.00121.22           N
ATOM   1488  CA  GLY A  93      12.592 -28.638  28.071  1.00 99.53           C
ATOM   1489  C   GLY A  93      11.120 -29.025  28.154  1.00 81.38           C
ATOM   1490  O   GLY A  93      10.806 -30.209  28.244  1.00 81.33           O
ATOM   1491  H   GLY A  93      12.909 -29.895  29.706  1.00145.43           H
ATOM   1492  HA2 GLY A  93      12.697 -27.577  27.843  1.00119.40           H
ATOM   1493  HA3 GLY A  93      13.072 -29.226  27.290  1.00119.40           H
ATOM   1494  N   ILE A  94      10.230 -28.033  28.226  1.00 82.23           N
ATOM   1495  CA  ILE A  94       8.801 -28.273  28.418  1.00 71.70           C
ATOM   1496  C   ILE A  94       8.158 -28.359  27.021  1.00 71.03           C
ATOM   1497  O   ILE A  94       8.358 -27.440  26.214  1.00 63.09           O
ATOM   1498  CB  ILE A  94       8.167 -27.160  29.294  1.00 81.61           C
ATOM   1499  CG1 ILE A  94       8.879 -26.994  30.665  1.00 91.05           C
ATOM   1500  CG2 ILE A  94       6.666 -27.434  29.513  1.00 72.16           C
ATOM   1501  CD1 ILE A  94       8.660 -25.623  31.326  1.00 97.49           C
ATOM   1502  H   ILE A  94      10.545 -27.077  28.158  1.00 98.64           H
ATOM   1503  HA  ILE A  94       8.673 -29.205  28.965  1.00 86.00           H
ATOM   1504  HB  ILE A  94       8.256 -26.219  28.748  1.00 97.89           H
ATOM   1505 HG12 ILE A  94       8.551 -27.781  31.345  1.00109.22           H
ATOM   1506 HG13 ILE A  94       9.956 -27.103  30.545  1.00109.22           H
ATOM   1507 HG21 ILE A  94       6.218 -26.638  30.104  1.00 86.55           H
ATOM   1508 HG22 ILE A  94       6.142 -27.469  28.561  1.00 86.55           H
ATOM   1509 HG23 ILE A  94       6.525 -28.384  30.029  1.00 86.55           H
ATOM   1510 HD11 ILE A  94       9.188 -25.590  32.280  1.00116.95           H
ATOM   1511 HD12 ILE A  94       9.046 -24.830  30.685  1.00116.95           H
ATOM   1512 HD13 ILE A  94       7.603 -25.448  31.503  1.00116.95           H
ATOM   1513  N   PRO A  95       7.352 -29.400  26.735  1.00 59.00           N
ATOM   1514  CA  PRO A  95       6.647 -29.488  25.460  1.00 64.14           C
ATOM   1515  C   PRO A  95       5.694 -28.308  25.238  1.00 59.71           C
ATOM   1516  O   PRO A  95       5.252 -27.658  26.183  1.00 62.72           O
ATOM   1517  CB  PRO A  95       5.857 -30.810  25.537  1.00 57.81           C
ATOM   1518  CG  PRO A  95       6.560 -31.641  26.613  1.00 55.03           C
ATOM   1519  CD  PRO A  95       7.145 -30.589  27.547  1.00 49.33           C
ATOM   1520  HA  PRO A  95       7.368 -29.575  24.650  1.00 76.93           H
ATOM   1521  HB2 PRO A  95       4.858 -30.576  25.901  1.00 69.33           H
ATOM   1522  HB3 PRO A  95       5.766 -31.341  24.591  1.00 69.33           H
ATOM   1523  HG2 PRO A  95       5.855 -32.273  27.152  1.00 66.00           H
ATOM   1524  HG3 PRO A  95       7.344 -32.252  26.171  1.00 66.00           H
ATOM   1525  HD2 PRO A  95       6.434 -30.372  28.343  1.00 59.16           H
ATOM   1526  HD3 PRO A  95       8.089 -30.979  27.930  1.00 59.16           H
ATOM   1527  N   HIS A  96       5.374 -28.028  23.976  1.00 56.06           N
ATOM   1528  CA  HIS A  96       4.372 -27.037  23.609  1.00 50.52           C
ATOM   1529  C   HIS A  96       3.197 -27.789  22.974  1.00 49.11           C
ATOM   1530  O   HIS A  96       3.444 -28.716  22.194  1.00 44.92           O
ATOM   1531  CB  HIS A  96       5.015 -26.018  22.658  1.00 45.56           C
ATOM   1532  CG  HIS A  96       4.117 -24.858  22.332  1.00 46.96           C
ATOM   1533  ND1 HIS A  96       3.170 -24.842  21.310  1.00 46.17           N
ATOM   1534  CD2 HIS A  96       4.071 -23.671  23.003  1.00 42.83           C
ATOM   1535  CE1 HIS A  96       2.561 -23.650  21.402  1.00 57.21           C
ATOM   1536  NE2 HIS A  96       3.100 -22.917  22.390  1.00 58.85           N
ATOM   1537  H   HIS A  96       5.778 -28.585  23.233  1.00 67.23           H
ATOM   1538  HA  HIS A  96       4.048 -26.488  24.491  1.00 60.58           H
ATOM   1539  HB2 HIS A  96       5.302 -26.516  21.731  1.00 54.64           H
ATOM   1540  HB3 HIS A  96       5.917 -25.624  23.126  1.00 54.64           H
ATOM   1541  HD2 HIS A  96       4.658 -23.394  23.866  1.00 51.36           H
ATOM   1542  HE1 HIS A  96       1.726 -23.338  20.790  1.00 68.62           H
ATOM   1543  HE2 HIS A  96       2.804 -21.991  22.662  1.00 70.58           H
ATOM   1544  N   PRO A  97       1.934 -27.413  23.259  1.00 43.33           N
ATOM   1545  CA  PRO A  97       0.774 -28.130  22.729  1.00 41.93           C
ATOM   1546  C   PRO A  97       0.769 -28.277  21.211  1.00 38.95           C
ATOM   1547  O   PRO A  97       0.267 -29.262  20.687  1.00 38.37           O
ATOM   1548  CB  PRO A  97      -0.421 -27.281  23.149  1.00 45.20           C
ATOM   1549  CG  PRO A  97       0.058 -26.678  24.466  1.00 52.37           C
ATOM   1550  CD  PRO A  97       1.517 -26.360  24.169  1.00 46.91           C
ATOM   1551  HA  PRO A  97       0.693 -29.098  23.222  1.00 50.28           H
ATOM   1552  HB2 PRO A  97      -0.532 -26.468  22.429  1.00 54.21           H
ATOM   1553  HB3 PRO A  97      -1.354 -27.837  23.233  1.00 54.21           H
ATOM   1554  HG2 PRO A  97      -0.473 -25.754  24.687  1.00 62.80           H
ATOM   1555  HG3 PRO A  97      -0.052 -27.398  25.279  1.00 62.80           H
ATOM   1556  HD2 PRO A  97       1.590 -25.387  23.682  1.00 56.26           H
ATOM   1557  HD3 PRO A  97       2.062 -26.390  25.112  1.00 56.26           H
ATOM   1558  N   ALA A  98       1.351 -27.308  20.507  1.00 41.15           N
ATOM   1559  CA  ALA A  98       1.377 -27.281  19.061  1.00 41.35           C
ATOM   1560  C   ALA A  98       2.215 -28.413  18.455  1.00 39.50           C
ATOM   1561  O   ALA A  98       2.097 -28.634  17.257  1.00 47.10           O
ATOM   1562  CB  ALA A  98       1.912 -25.926  18.611  1.00 41.04           C
ATOM   1563  H   ALA A  98       1.767 -26.532  21.001  1.00 49.34           H
ATOM   1564  HA  ALA A  98       0.349 -27.375  18.704  1.00 49.59           H
ATOM   1565  HB1 ALA A  98       1.735 -25.807  17.550  1.00 49.21           H
ATOM   1566  HB2 ALA A  98       1.400 -25.125  19.140  1.00 49.21           H
ATOM   1567  HB3 ALA A  98       2.983 -25.868  18.804  1.00 49.21           H
ATOM   1568  N   GLY A  99       3.081 -29.077  19.236  1.00 38.03           N
ATOM   1569  CA  GLY A  99       3.966 -30.158  18.793  1.00 43.12           C
ATOM   1570  C   GLY A  99       3.434 -31.550  19.142  1.00 46.03           C
ATOM   1571  O   GLY A  99       3.921 -32.545  18.603  1.00 43.14           O
ATOM   1572  H   GLY A  99       3.108 -28.839  20.218  1.00 45.60           H
ATOM   1573  HA2 GLY A  99       4.110 -30.113  17.715  1.00 51.71           H
ATOM   1574  HA3 GLY A  99       4.930 -30.045  19.285  1.00 51.71           H
ATOM   1575  N   LEU A 100       2.438 -31.596  20.038  1.00 38.89           N
ATOM   1576  CA  LEU A 100       1.687 -32.790  20.352  1.00 37.52           C
ATOM   1577  C   LEU A 100       0.941 -33.191  19.048  1.00 40.58           C
ATOM   1578  O   LEU A 100       0.365 -32.410  18.321  1.00 40.33           O
ATOM   1579  CB  LEU A 100       0.544 -32.590  21.357  1.00 32.94           C
ATOM   1580  CG  LEU A 100       1.005 -32.231  22.772  1.00 39.81           C
ATOM   1581  CD1 LEU A 100      -0.222 -32.006  23.656  1.00 36.27           C
ATOM   1582  CD2 LEU A 100       1.879 -33.341  23.368  1.00 42.91           C
ATOM   1583  H   LEU A 100       2.053 -30.721  20.315  1.00 46.63           H
ATOM   1584  HA  LEU A 100       2.372 -33.608  20.698  1.00 44.99           H
ATOM   1585  HB2 LEU A 100      -0.165 -31.824  20.985  1.00 39.49           H
ATOM   1586  HB3 LEU A 100      -0.062 -33.522  21.402  1.00 39.49           H
ATOM   1587  HG  LEU A 100       1.604 -31.288  22.730  1.00 47.73           H
ATOM   1588 HD11 LEU A 100       0.068 -31.744  24.682  1.00 43.49           H
ATOM   1589 HD12 LEU A 100      -0.865 -31.211  23.273  1.00 43.49           H
ATOM   1590 HD13 LEU A 100      -0.834 -32.909  23.749  1.00 43.49           H
ATOM   1591 HD21 LEU A 100       2.121 -33.116  24.415  1.00 51.46           H
ATOM   1592 HD22 LEU A 100       1.355 -34.305  23.374  1.00 51.46           H
ATOM   1593 HD23 LEU A 100       2.819 -33.451  22.822  1.00 51.46           H
ATOM   1594  N   LYS A 101       1.043 -34.565  18.700  1.00 42.99           N
ATOM   1595  CA  LYS A 101       0.193 -35.027  17.585  1.00 40.11           C
ATOM   1596  C   LYS A 101      -1.141 -35.484  18.139  1.00 40.81           C
ATOM   1597  O   LYS A 101      -1.182 -36.166  19.187  1.00 48.46           O
ATOM   1598  CB  LYS A 101       0.822 -36.210  16.820  1.00 44.29           C
ATOM   1599  CG  LYS A 101       2.285 -35.963  16.434  1.00 52.30           C
ATOM   1600  CD  LYS A 101       3.248 -36.791  17.303  1.00 66.85           C
ATOM   1601  CE  LYS A 101       4.693 -36.449  16.988  1.00 82.53           C
ATOM   1602  NZ  LYS A 101       5.636 -37.483  17.737  1.00 82.68           N1+
ATOM   1603  H   LYS A 101       1.217 -35.261  19.429  1.00 51.56           H
ATOM   1604  HA  LYS A 101       0.048 -34.156  16.884  1.00 48.10           H
ATOM   1605  HB2 LYS A 101       0.738 -37.127  17.436  1.00 53.11           H
ATOM   1606  HB3 LYS A 101       0.220 -36.395  15.908  1.00 53.11           H
ATOM   1607  HG2 LYS A 101       2.443 -36.188  15.364  1.00 62.73           H
ATOM   1608  HG3 LYS A 101       2.519 -34.881  16.555  1.00 62.73           H
ATOM   1609  HD2 LYS A 101       3.030 -36.590  18.375  1.00 80.19           H
ATOM   1610  HD3 LYS A 101       3.055 -37.869  17.137  1.00 80.19           H
ATOM   1611  HE2 LYS A 101       4.914 -36.516  15.910  1.00 99.00           H
ATOM   1612  HE3 LYS A 101       4.968 -35.439  17.337  1.00 99.00           H
ATOM   1613  HZ1 LYS A 101       6.640 -37.326  17.524  1.00 99.18           H
ATOM   1614  HZ2 LYS A 101       5.531 -37.403  18.772  1.00 99.18           H
ATOM   1615  HZ3 LYS A 101       5.424 -38.466  17.484  1.00 99.18           H
ATOM   1616  N   LYS A 102      -2.197 -35.144  17.427  1.00 38.00           N
ATOM   1617  CA  LYS A 102      -3.585 -35.451  17.733  1.00 56.68           C
ATOM   1618  C   LYS A 102      -3.849 -36.933  18.060  1.00 39.77           C
ATOM   1619  O   LYS A 102      -3.338 -37.848  17.418  1.00 39.60           O
ATOM   1620  CB  LYS A 102      -4.443 -35.026  16.530  1.00 53.76           C
ATOM   1621  CG  LYS A 102      -5.951 -35.205  16.883  1.00 68.78           C
ATOM   1622  CD  LYS A 102      -6.952 -34.569  15.857  1.00 63.78           C
ATOM   1623  CE  LYS A 102      -8.378 -35.163  15.957  1.00 80.28           C
ATOM   1624  NZ  LYS A 102      -8.885 -35.101  17.335  1.00 92.61           N1+
ATOM   1625  H   LYS A 102      -2.021 -34.610  16.585  1.00 45.57           H
ATOM   1626  HA  LYS A 102      -3.897 -34.842  18.585  1.00 67.98           H
ATOM   1627  HB2 LYS A 102      -4.286 -33.974  16.267  1.00 64.48           H
ATOM   1628  HB3 LYS A 102      -4.233 -35.645  15.653  1.00 64.48           H
ATOM   1629  HG2 LYS A 102      -6.206 -36.275  16.967  1.00 82.50           H
ATOM   1630  HG3 LYS A 102      -6.151 -34.708  17.848  1.00 82.50           H
ATOM   1631  HD2 LYS A 102      -6.980 -33.457  16.031  1.00 76.50           H
ATOM   1632  HD3 LYS A 102      -6.559 -34.758  14.825  1.00 76.50           H
ATOM   1633  HE2 LYS A 102      -9.019 -34.620  15.255  1.00 96.30           H
ATOM   1634  HE3 LYS A 102      -8.280 -36.206  15.649  1.00 96.30           H
ATOM   1635  HZ1 LYS A 102      -8.865 -36.028  17.713  1.00111.09           H
ATOM   1636  HZ2 LYS A 102      -8.310 -34.486  17.898  1.00111.09           H
ATOM   1637  HZ3 LYS A 102      -9.821 -34.738  17.292  1.00111.09           H
ATOM   1638  N   LYS A 103      -4.649 -37.139  19.100  1.00 45.06           N
ATOM   1639  CA  LYS A 103      -5.067 -38.440  19.602  1.00 52.87           C
ATOM   1640  C   LYS A 103      -6.606 -38.509  19.717  1.00 45.33           C
ATOM   1641  O   LYS A 103      -7.284 -37.625  20.180  1.00 64.27           O
ATOM   1642  CB  LYS A 103      -4.520 -38.722  21.024  1.00 52.61           C
ATOM   1643  CG  LYS A 103      -2.996 -38.796  21.022  1.00 50.32           C
ATOM   1644  CD  LYS A 103      -2.488 -39.920  20.110  1.00 51.23           C
ATOM   1645  CE  LYS A 103      -1.036 -39.686  19.721  1.00 50.10           C
ATOM   1646  NZ  LYS A 103      -0.849 -40.253  18.300  1.00 67.54           N1+
ATOM   1647  H   LYS A 103      -5.005 -36.331  19.575  1.00 54.04           H
ATOM   1648  HA  LYS A 103      -4.701 -39.254  18.915  1.00 63.41           H
ATOM   1649  HB2 LYS A 103      -4.852 -37.892  21.698  1.00 63.10           H
ATOM   1650  HB3 LYS A 103      -4.974 -39.636  21.455  1.00 63.10           H
ATOM   1651  HG2 LYS A 103      -2.591 -37.815  20.682  1.00 60.34           H
ATOM   1652  HG3 LYS A 103      -2.613 -38.932  22.053  1.00 60.34           H
ATOM   1653  HD2 LYS A 103      -2.620 -40.897  20.611  1.00 61.45           H
ATOM   1654  HD3 LYS A 103      -3.150 -39.948  19.210  1.00 61.45           H
ATOM   1655  HE2 LYS A 103      -0.774 -38.596  19.725  1.00 60.08           H
ATOM   1656  HE3 LYS A 103      -0.326 -40.174  20.423  1.00 60.08           H
ATOM   1657  HZ1 LYS A 103       0.128 -40.215  17.979  1.00 81.01           H
ATOM   1658  HZ2 LYS A 103      -1.168 -41.240  18.242  1.00 81.01           H
ATOM   1659  HZ3 LYS A 103      -1.441 -39.731  17.623  1.00 81.01           H
ATOM   1660  N   LYS A 104      -7.082 -39.677  19.259  1.00 51.78           N
ATOM   1661  CA  LYS A 104      -8.466 -40.177  19.276  1.00 62.13           C
ATOM   1662  C   LYS A 104      -8.972 -40.220  20.721  1.00 56.87           C
ATOM   1663  O   LYS A 104     -10.110 -39.842  20.993  1.00 52.84           O
ATOM   1664  CB  LYS A 104      -8.454 -41.561  18.581  1.00 59.45           C
ATOM   1665  CG  LYS A 104      -9.667 -42.009  17.755  1.00 69.11           C
ATOM   1666  CD  LYS A 104     -10.834 -42.540  18.587  1.00 77.36           C
ATOM   1667  CE  LYS A 104     -11.827 -43.177  17.610  1.00 93.31           C
ATOM   1668  NZ  LYS A 104     -13.138 -43.390  18.242  1.00101.80           N1+
ATOM   1669  H   LYS A 104      -6.397 -40.307  18.859  1.00 62.10           H
ATOM   1670  HA  LYS A 104      -9.082 -39.487  18.699  1.00 74.52           H
ATOM   1671  HB2 LYS A 104      -7.662 -41.527  17.836  1.00 71.30           H
ATOM   1672  HB3 LYS A 104      -8.185 -42.331  19.309  1.00 71.30           H
ATOM   1673  HG2 LYS A 104     -10.000 -41.190  17.115  1.00 82.90           H
ATOM   1674  HG3 LYS A 104      -9.337 -42.823  17.104  1.00 82.90           H
ATOM   1675  HD2 LYS A 104     -10.483 -43.284  19.305  1.00 92.79           H
ATOM   1676  HD3 LYS A 104     -11.309 -41.712  19.116  1.00 92.79           H
ATOM   1677  HE2 LYS A 104     -11.945 -42.529  16.740  1.00111.93           H
ATOM   1678  HE3 LYS A 104     -11.423 -44.133  17.274  1.00111.93           H
ATOM   1679  HZ1 LYS A 104     -13.791 -43.753  17.563  1.00122.12           H
ATOM   1680  HZ2 LYS A 104     -13.039 -44.039  19.008  1.00122.12           H
ATOM   1681  HZ3 LYS A 104     -13.479 -42.508  18.595  1.00122.12           H
ATOM   1682  N   SER A 105      -8.106 -40.667  21.635  1.00 44.84           N
ATOM   1683  CA  SER A 105      -8.443 -40.779  23.035  1.00 48.66           C
ATOM   1684  C   SER A 105      -7.119 -40.776  23.848  1.00 42.63           C
ATOM   1685  O   SER A 105      -6.097 -41.398  23.578  1.00 40.90           O
ATOM   1686  CB  SER A 105      -9.314 -42.022  23.361  1.00 55.09           C
ATOM   1687  OG  SER A 105      -9.071 -43.044  22.372  1.00 56.50           O
ATOM   1688  H   SER A 105      -7.335 -41.201  21.303  1.00 53.77           H
ATOM   1689  HA  SER A 105      -9.060 -39.881  23.359  1.00 58.35           H
ATOM   1690  HB2 SER A 105      -9.131 -42.403  24.376  1.00 66.07           H
ATOM   1691  HB3 SER A 105     -10.384 -41.755  23.249  1.00 66.07           H
ATOM   1692  HG  SER A 105      -8.999 -43.910  22.816  1.00 67.76           H
ATOM   1693  N   VAL A 106      -7.215 -39.994  24.993  1.00 45.45           N
ATOM   1694  CA  VAL A 106      -6.097 -39.844  25.941  1.00 38.92           C
ATOM   1695  C   VAL A 106      -6.729 -40.086  27.313  1.00 37.03           C
ATOM   1696  O   VAL A 106      -7.736 -39.518  27.675  1.00 45.47           O
ATOM   1697  CB  VAL A 106      -5.502 -38.402  25.975  1.00 38.99           C
ATOM   1698  CG1 VAL A 106      -4.445 -38.309  27.086  1.00 43.40           C
ATOM   1699  CG2 VAL A 106      -4.963 -38.002  24.613  1.00 32.96           C
ATOM   1700  H   VAL A 106      -7.920 -39.234  25.048  1.00 54.50           H
ATOM   1701  HA  VAL A 106      -5.292 -40.582  25.689  1.00 46.67           H
ATOM   1702  HB  VAL A 106      -6.338 -37.682  26.218  1.00 46.75           H
ATOM   1703 HG11 VAL A 106      -3.871 -37.373  26.966  1.00 52.05           H
ATOM   1704 HG12 VAL A 106      -4.900 -38.266  28.082  1.00 52.05           H
ATOM   1705 HG13 VAL A 106      -3.731 -39.133  27.059  1.00 52.05           H
ATOM   1706 HG21 VAL A 106      -4.721 -36.920  24.604  1.00 39.51           H
ATOM   1707 HG22 VAL A 106      -4.086 -38.569  24.309  1.00 39.51           H
ATOM   1708 HG23 VAL A 106      -5.743 -38.088  23.838  1.00 39.51           H
ATOM   1709  N   THR A 107      -6.036 -40.946  28.066  1.00 35.43           N
ATOM   1710  CA  THR A 107      -6.245 -41.250  29.473  1.00 43.99           C
ATOM   1711  C   THR A 107      -5.012 -40.810  30.239  1.00 44.62           C
ATOM   1712  O   THR A 107      -3.894 -41.039  29.790  1.00 37.13           O
ATOM   1713  CB  THR A 107      -6.465 -42.764  29.666  1.00 36.06           C
ATOM   1714  OG1 THR A 107      -7.622 -43.171  28.981  1.00 43.32           O
ATOM   1715  CG2 THR A 107      -6.681 -43.168  31.126  1.00 33.08           C
ATOM   1716  H   THR A 107      -5.216 -41.363  27.650  1.00 42.48           H
ATOM   1717  HA  THR A 107      -7.127 -40.714  29.831  1.00 52.75           H
ATOM   1718  HB  THR A 107      -5.597 -43.293  29.273  1.00 43.24           H
ATOM   1719  HG1 THR A 107      -7.485 -43.023  28.039  1.00 51.94           H
ATOM   1720 HG21 THR A 107      -6.865 -44.234  31.186  1.00 39.66           H
ATOM   1721 HG22 THR A 107      -5.804 -42.929  31.716  1.00 39.66           H
ATOM   1722 HG23 THR A 107      -7.552 -42.656  31.534  1.00 39.66           H
ATOM   1723  N   VAL A 108      -5.230 -40.249  31.429  1.00 57.94           N
ATOM   1724  CA  VAL A 108      -4.178 -39.862  32.357  1.00 50.30           C
ATOM   1725  C   VAL A 108      -4.244 -40.724  33.619  1.00 49.94           C
ATOM   1726  O   VAL A 108      -5.313 -40.882  34.208  1.00 53.37           O
ATOM   1727  CB  VAL A 108      -4.223 -38.340  32.613  1.00 53.80           C
ATOM   1728  CG1 VAL A 108      -5.585 -37.854  33.097  1.00 65.28           C
ATOM   1729  CG2 VAL A 108      -3.148 -37.922  33.623  1.00 56.77           C
ATOM   1730  H   VAL A 108      -6.182 -40.109  31.734  1.00 69.50           H
ATOM   1731  HA  VAL A 108      -3.229 -40.051  31.872  1.00 60.32           H
ATOM   1732  HB  VAL A 108      -4.016 -37.834  31.669  1.00 64.52           H
ATOM   1733 HG11 VAL A 108      -5.559 -36.773  33.222  1.00 78.30           H
ATOM   1734 HG12 VAL A 108      -6.360 -38.092  32.367  1.00 78.30           H
ATOM   1735 HG13 VAL A 108      -5.838 -38.329  34.044  1.00 78.30           H
ATOM   1736 HG21 VAL A 108      -3.149 -36.839  33.735  1.00 68.09           H
ATOM   1737 HG22 VAL A 108      -3.327 -38.378  34.597  1.00 68.09           H
ATOM   1738 HG23 VAL A 108      -2.166 -38.232  33.263  1.00 68.09           H
ATOM   1739  N   LEU A 109      -3.089 -41.279  34.012  1.00 45.13           N
ATOM   1740  CA  LEU A 109      -2.872 -42.049  35.242  1.00 44.88           C
ATOM   1741  C   LEU A 109      -2.089 -41.215  36.260  1.00 59.48           C
ATOM   1742  O   LEU A 109      -1.092 -40.586  35.907  1.00 52.20           O
ATOM   1743  CB  LEU A 109      -2.098 -43.355  34.955  1.00 60.02           C
ATOM   1744  CG  LEU A 109      -2.930 -44.569  34.516  1.00 70.24           C
ATOM   1745  CD1 LEU A 109      -3.938 -45.005  35.597  1.00 78.93           C
ATOM   1746  CD2 LEU A 109      -3.637 -44.331  33.181  1.00 60.16           C
ATOM   1747  H   LEU A 109      -2.272 -41.085  33.451  1.00 54.12           H
ATOM   1748  HA  LEU A 109      -3.834 -42.307  35.680  1.00 53.83           H
ATOM   1749  HB2 LEU A 109      -1.368 -43.170  34.174  1.00 71.99           H
ATOM   1750  HB3 LEU A 109      -1.536 -43.638  35.847  1.00 71.99           H
ATOM   1751  HG  LEU A 109      -2.244 -45.404  34.366  1.00 84.25           H
ATOM   1752 HD11 LEU A 109      -4.416 -45.924  35.273  1.00 94.68           H
ATOM   1753 HD12 LEU A 109      -3.419 -45.186  36.539  1.00 94.68           H
ATOM   1754 HD13 LEU A 109      -4.713 -44.254  35.752  1.00 94.68           H
ATOM   1755 HD21 LEU A 109      -4.026 -45.275  32.799  1.00 72.16           H
ATOM   1756 HD22 LEU A 109      -4.465 -43.640  33.326  1.00 72.16           H
ATOM   1757 HD23 LEU A 109      -2.940 -43.917  32.451  1.00 72.16           H
ATOM   1758  N   ASP A 110      -2.513 -41.262  37.527  1.00 55.82           N
ATOM   1759  CA  ASP A 110      -1.799 -40.639  38.625  1.00 57.34           C
ATOM   1760  C   ASP A 110      -0.857 -41.666  39.284  1.00 58.11           C
ATOM   1761  O   ASP A 110      -1.258 -42.792  39.580  1.00 59.96           O
ATOM   1762  CB  ASP A 110      -2.800 -39.963  39.572  1.00 75.71           C
ATOM   1763  CG  ASP A 110      -2.083 -39.340  40.767  1.00 73.28           C
ATOM   1764  OD1 ASP A 110      -1.731 -38.146  40.664  1.00 76.78           O
ATOM   1765  OD2 ASP A 110      -1.897 -40.068  41.769  1.00 85.08           O1-
ATOM   1766  H   ASP A 110      -3.320 -41.816  37.763  1.00 66.95           H
ATOM   1767  HA  ASP A 110      -1.195 -39.826  38.225  1.00 68.78           H
ATOM   1768  HB2 ASP A 110      -3.305 -39.178  39.007  1.00 90.82           H
ATOM   1769  HB3 ASP A 110      -3.505 -40.715  39.916  1.00 90.82           H
ATOM   1770  N   VAL A 111       0.404 -41.251  39.474  1.00 64.59           N
ATOM   1771  CA  VAL A 111       1.546 -41.989  40.025  1.00 68.03           C
ATOM   1772  C   VAL A 111       2.258 -41.175  41.131  1.00 71.74           C
ATOM   1773  O   VAL A 111       3.460 -41.323  41.354  1.00 68.08           O
ATOM   1774  CB  VAL A 111       2.513 -42.425  38.898  1.00 59.48           C
ATOM   1775  CG1 VAL A 111       1.827 -43.377  37.904  1.00 67.91           C
ATOM   1776  CG2 VAL A 111       3.121 -41.255  38.106  1.00 54.48           C
ATOM   1777  H   VAL A 111       0.611 -40.306  39.179  1.00 77.47           H
ATOM   1778  HA  VAL A 111       1.173 -42.893  40.507  1.00 81.60           H
ATOM   1779  HB  VAL A 111       3.333 -42.981  39.350  1.00 71.34           H
ATOM   1780 HG11 VAL A 111       2.544 -43.728  37.163  1.00 81.45           H
ATOM   1781 HG12 VAL A 111       1.428 -44.239  38.438  1.00 81.45           H
ATOM   1782 HG13 VAL A 111       1.011 -42.872  37.387  1.00 81.45           H
ATOM   1783 HG21 VAL A 111       3.875 -41.631  37.418  1.00 65.34           H
ATOM   1784 HG22 VAL A 111       2.352 -40.752  37.523  1.00 65.34           H
ATOM   1785 HG23 VAL A 111       3.592 -40.540  38.782  1.00 65.34           H
ATOM   1786  N   GLY A 112       1.497 -40.332  41.843  1.00 79.11           N
ATOM   1787  CA  GLY A 112       2.000 -39.336  42.780  1.00 79.25           C
ATOM   1788  C   GLY A 112       2.457 -39.912  44.121  1.00 68.96           C
ATOM   1789  O   GLY A 112       3.591 -39.649  44.517  1.00 89.21           O
ATOM   1790  H   GLY A 112       0.506 -40.299  41.639  1.00 94.89           H
ATOM   1791  HA2 GLY A 112       2.857 -38.843  42.322  1.00 95.06           H
ATOM   1792  HA3 GLY A 112       1.229 -38.584  42.953  1.00 95.06           H
ATOM   1793  N   ASP A 113       1.617 -40.674  44.842  1.00 77.66           N
ATOM   1794  CA  ASP A 113       2.078 -41.305  46.085  1.00 85.94           C
ATOM   1795  C   ASP A 113       3.142 -42.363  45.763  1.00 95.01           C
ATOM   1796  O   ASP A 113       3.869 -42.766  46.669  1.00 99.01           O
ATOM   1797  CB  ASP A 113       0.952 -41.928  46.935  1.00 72.39           C
ATOM   1798  CG  ASP A 113       0.370 -43.278  46.485  1.00 80.59           C
ATOM   1799  OD1 ASP A 113      -0.212 -43.925  47.384  1.00 66.56           O
ATOM   1800  OD2 ASP A 113       0.514 -43.670  45.302  1.00 74.48           O1-
ATOM   1801  H   ASP A 113       0.688 -40.880  44.503  1.00 93.15           H
ATOM   1802  HA  ASP A 113       2.545 -40.538  46.704  1.00103.09           H
ATOM   1803  HB2 ASP A 113       1.274 -42.011  47.975  1.00 86.83           H
ATOM   1804  HB3 ASP A 113       0.124 -41.219  46.969  1.00 86.83           H
ATOM   1805  N   ALA A 114       3.209 -42.828  44.501  1.00 99.01           N
ATOM   1806  CA  ALA A 114       4.095 -43.886  44.051  1.00 96.58           C
ATOM   1807  C   ALA A 114       5.556 -43.432  43.866  1.00 99.11           C
ATOM   1808  O   ALA A 114       6.379 -44.253  43.473  1.00101.05           O
ATOM   1809  CB  ALA A 114       3.495 -44.553  42.808  1.00 90.46           C
ATOM   1810  H   ALA A 114       2.551 -42.464  43.825  1.00118.77           H
ATOM   1811  HA  ALA A 114       4.094 -44.629  44.840  1.00115.85           H
ATOM   1812  HB1 ALA A 114       3.998 -45.494  42.616  1.00108.52           H
ATOM   1813  HB2 ALA A 114       2.435 -44.761  42.968  1.00108.52           H
ATOM   1814  HB3 ALA A 114       3.608 -43.901  41.942  1.00108.52           H
ATOM   1815  N   TYR A 115       5.900 -42.172  44.201  1.00102.18           N
ATOM   1816  CA  TYR A 115       7.268 -41.731  44.547  1.00105.66           C
ATOM   1817  C   TYR A 115       7.834 -42.506  45.738  1.00 95.94           C
ATOM   1818  O   TYR A 115       8.976 -42.967  45.706  1.00 88.29           O
ATOM   1819  CB  TYR A 115       7.270 -40.230  44.883  1.00109.88           C
ATOM   1820  CG  TYR A 115       7.593 -39.356  43.696  1.00117.65           C
ATOM   1821  CD1 TYR A 115       6.619 -39.100  42.709  1.00123.17           C
ATOM   1822  CD2 TYR A 115       8.897 -38.852  43.555  1.00117.28           C
ATOM   1823  CE1 TYR A 115       6.944 -38.336  41.574  1.00128.74           C
ATOM   1824  CE2 TYR A 115       9.223 -38.069  42.436  1.00126.43           C
ATOM   1825  CZ  TYR A 115       8.254 -37.822  41.432  1.00132.83           C
ATOM   1826  OH  TYR A 115       8.581 -37.093  40.328  1.00132.36           O
ATOM   1827  H   TYR A 115       5.153 -41.525  44.417  1.00122.58           H
ATOM   1828  HA  TYR A 115       7.933 -41.889  43.699  1.00126.76           H
ATOM   1829  HB2 TYR A 115       6.292 -39.953  45.281  1.00131.81           H
ATOM   1830  HB3 TYR A 115       8.004 -40.031  45.669  1.00131.81           H
ATOM   1831  HD1 TYR A 115       5.620 -39.497  42.815  1.00147.77           H
ATOM   1832  HD2 TYR A 115       9.646 -39.077  44.299  1.00140.70           H
ATOM   1833  HE1 TYR A 115       6.194 -38.149  40.818  1.00154.46           H
ATOM   1834  HE2 TYR A 115      10.222 -37.684  42.335  1.00151.68           H
ATOM   1835  HH  TYR A 115       8.953 -36.378  40.564  1.00158.80           H
ATOM   1836  N   PHE A 116       7.007 -42.643  46.781  1.00 94.96           N
ATOM   1837  CA  PHE A 116       7.285 -43.462  47.946  1.00 88.44           C
ATOM   1838  C   PHE A 116       7.228 -44.980  47.625  1.00 82.42           C
ATOM   1839  O   PHE A 116       7.508 -45.792  48.505  1.00 79.15           O
ATOM   1840  CB  PHE A 116       6.282 -43.104  49.054  1.00 93.17           C
ATOM   1841  CG  PHE A 116       6.300 -41.701  49.662  1.00105.96           C
ATOM   1842  CD1 PHE A 116       7.363 -41.276  50.487  1.00102.97           C
ATOM   1843  CD2 PHE A 116       5.184 -40.849  49.501  1.00113.22           C
ATOM   1844  CE1 PHE A 116       7.310 -40.026  51.135  1.00101.73           C
ATOM   1845  CE2 PHE A 116       5.119 -39.613  50.174  1.00114.18           C
ATOM   1846  CZ  PHE A 116       6.174 -39.214  51.013  1.00104.24           C
ATOM   1847  H   PHE A 116       6.080 -42.244  46.709  1.00113.91           H
ATOM   1848  HA  PHE A 116       8.290 -43.223  48.302  1.00106.09           H
ATOM   1849  HB2 PHE A 116       5.276 -43.329  48.701  1.00111.76           H
ATOM   1850  HB3 PHE A 116       6.484 -43.794  49.855  1.00111.76           H
ATOM   1851  HD1 PHE A 116       8.223 -41.910  50.626  1.00123.53           H
ATOM   1852  HD2 PHE A 116       4.353 -41.154  48.880  1.00135.83           H
ATOM   1853  HE1 PHE A 116       8.138 -39.675  51.724  1.00122.04           H
ATOM   1854  HE2 PHE A 116       4.253 -38.976  50.051  1.00136.98           H
ATOM   1855  HZ  PHE A 116       6.131 -38.265  51.527  1.00125.05           H
ATOM   1856  N   SER A 117       6.861 -45.385  46.398  1.00 73.77           N
ATOM   1857  CA  SER A 117       7.045 -46.756  45.956  1.00 67.63           C
ATOM   1858  C   SER A 117       8.478 -47.033  45.522  1.00 58.77           C
ATOM   1859  O   SER A 117       8.855 -48.195  45.530  1.00 72.63           O
ATOM   1860  CB  SER A 117       6.116 -47.133  44.798  1.00 91.90           C
ATOM   1861  OG  SER A 117       4.762 -46.890  45.089  1.00110.12           O
ATOM   1862  H   SER A 117       6.575 -44.706  45.707  1.00 88.49           H
ATOM   1863  HA  SER A 117       6.831 -47.418  46.791  1.00 81.13           H
ATOM   1864  HB2 SER A 117       6.401 -46.559  43.927  1.00110.24           H
ATOM   1865  HB3 SER A 117       6.242 -48.191  44.556  1.00110.24           H
ATOM   1866  HG  SER A 117       4.479 -47.532  45.744  1.00132.11           H
ATOM   1867  N   VAL A 118       9.277 -46.044  45.101  1.00 58.76           N
ATOM   1868  CA  VAL A 118      10.623 -46.329  44.600  1.00 44.21           C
ATOM   1869  C   VAL A 118      11.602 -46.340  45.773  1.00 50.72           C
ATOM   1870  O   VAL A 118      11.612 -45.388  46.547  1.00 50.85           O
ATOM   1871  CB  VAL A 118      11.053 -45.327  43.525  1.00 44.33           C
ATOM   1872  CG1 VAL A 118      12.494 -45.599  43.079  1.00 39.40           C
ATOM   1873  CG2 VAL A 118      10.133 -45.397  42.303  1.00 50.81           C
ATOM   1874  H   VAL A 118       8.962 -45.085  45.133  1.00 70.48           H
ATOM   1875  HA  VAL A 118      10.607 -47.301  44.110  1.00 53.02           H
ATOM   1876  HB  VAL A 118      10.992 -44.324  43.946  1.00 53.16           H
ATOM   1877 HG11 VAL A 118      12.766 -44.900  42.290  1.00 47.24           H
ATOM   1878 HG12 VAL A 118      13.190 -45.459  43.903  1.00 47.24           H
ATOM   1879 HG13 VAL A 118      12.588 -46.613  42.700  1.00 47.24           H
ATOM   1880 HG21 VAL A 118      10.480 -44.704  41.537  1.00 60.94           H
ATOM   1881 HG22 VAL A 118      10.127 -46.406  41.896  1.00 60.94           H
ATOM   1882 HG23 VAL A 118       9.118 -45.118  42.583  1.00 60.94           H
ATOM   1883  N   PRO A 119      12.483 -47.345  45.892  1.00 53.66           N
ATOM   1884  CA  PRO A 119      13.410 -47.401  47.012  1.00 43.14           C
ATOM   1885  C   PRO A 119      14.603 -46.454  46.825  1.00 40.64           C
ATOM   1886  O   PRO A 119      15.072 -46.203  45.714  1.00 47.84           O
ATOM   1887  CB  PRO A 119      13.874 -48.865  47.022  1.00 38.28           C
ATOM   1888  CG  PRO A 119      13.743 -49.317  45.569  1.00 44.31           C
ATOM   1889  CD  PRO A 119      12.478 -48.588  45.135  1.00 47.64           C
ATOM   1890  HA  PRO A 119      12.900 -47.255  47.962  1.00 51.73           H
ATOM   1891  HB2 PRO A 119      14.872 -49.027  47.433  1.00 45.90           H
ATOM   1892  HB3 PRO A 119      13.143 -49.417  47.616  1.00 45.90           H
ATOM   1893  HG2 PRO A 119      14.620 -49.020  44.993  1.00 53.14           H
ATOM   1894  HG3 PRO A 119      13.580 -50.393  45.495  1.00 53.14           H
ATOM   1895  HD2 PRO A 119      12.523 -48.423  44.060  1.00 57.13           H
ATOM   1896  HD3 PRO A 119      11.606 -49.180  45.423  1.00 57.13           H
ATOM   1897  N   LEU A 120      15.124 -45.966  47.951  1.00 43.84           N
ATOM   1898  CA  LEU A 120      16.323 -45.138  48.008  1.00 52.92           C
ATOM   1899  C   LEU A 120      17.565 -46.018  48.173  1.00 41.87           C
ATOM   1900  O   LEU A 120      17.518 -46.984  48.928  1.00 46.88           O
ATOM   1901  CB  LEU A 120      16.174 -44.166  49.184  1.00 45.68           C
ATOM   1902  CG  LEU A 120      17.346 -43.188  49.350  1.00 37.73           C
ATOM   1903  CD1 LEU A 120      17.560 -42.323  48.095  1.00 37.16           C
ATOM   1904  CD2 LEU A 120      17.041 -42.304  50.569  1.00 47.19           C
ATOM   1905  H   LEU A 120      14.721 -46.255  48.831  1.00 52.58           H
ATOM   1906  HA  LEU A 120      16.398 -44.559  47.087  1.00 63.47           H
ATOM   1907  HB2 LEU A 120      15.260 -43.588  49.044  1.00 54.78           H
ATOM   1908  HB3 LEU A 120      16.069 -44.750  50.099  1.00 54.78           H
ATOM   1909  HG  LEU A 120      18.265 -43.738  49.548  1.00 45.24           H
ATOM   1910 HD11 LEU A 120      18.362 -41.608  48.269  1.00 44.55           H
ATOM   1911 HD12 LEU A 120      17.850 -42.941  47.247  1.00 44.55           H
ATOM   1912 HD13 LEU A 120      16.651 -41.775  47.850  1.00 44.55           H
ATOM   1913 HD21 LEU A 120      17.924 -41.742  50.860  1.00 56.59           H
ATOM   1914 HD22 LEU A 120      16.231 -41.612  50.337  1.00 56.59           H
ATOM   1915 HD23 LEU A 120      16.738 -42.919  51.416  1.00 56.59           H
ATOM   1916  N   ASP A 121      18.667 -45.670  47.498  1.00 41.74           N
ATOM   1917  CA  ASP A 121      19.962 -46.301  47.717  1.00 48.42           C
ATOM   1918  C   ASP A 121      20.259 -46.431  49.206  1.00 46.06           C
ATOM   1919  O   ASP A 121      20.288 -45.443  49.933  1.00 46.13           O
ATOM   1920  CB  ASP A 121      21.065 -45.574  46.940  1.00 54.19           C
ATOM   1921  CG  ASP A 121      22.482 -45.883  47.420  1.00 56.74           C
ATOM   1922  OD1 ASP A 121      22.756 -47.058  47.739  1.00 56.24           O
ATOM   1923  OD2 ASP A 121      23.277 -44.922  47.471  1.00 49.56           O1-
ATOM   1924  H   ASP A 121      18.632 -44.906  46.841  1.00 50.05           H
ATOM   1925  HA  ASP A 121      19.912 -47.308  47.304  1.00 58.07           H
ATOM   1926  HB2 ASP A 121      21.000 -45.977  45.935  1.00 64.99           H
ATOM   1927  HB3 ASP A 121      20.893 -44.497  46.902  1.00 64.99           H
ATOM   1928  N   GLU A 122      20.418 -47.677  49.635  1.00 52.52           N
ATOM   1929  CA  GLU A 122      20.546 -48.083  51.019  1.00 58.81           C
ATOM   1930  C   GLU A 122      21.791 -47.514  51.707  1.00 59.36           C
ATOM   1931  O   GLU A 122      21.766 -47.312  52.922  1.00 55.96           O
ATOM   1932  CB  GLU A 122      20.382 -49.610  51.140  1.00 64.65           C
ATOM   1933  CG  GLU A 122      21.219 -50.462  50.161  1.00 71.95           C
ATOM   1934  CD  GLU A 122      20.603 -50.622  48.754  1.00 80.34           C
ATOM   1935  OE1 GLU A 122      21.397 -50.646  47.791  1.00 92.59           O
ATOM   1936  OE2 GLU A 122      19.357 -50.701  48.641  1.00 70.61           O1-
ATOM   1937  H   GLU A 122      20.434 -48.415  48.944  1.00 62.99           H
ATOM   1938  HA  GLU A 122      19.702 -47.650  51.533  1.00 70.53           H
ATOM   1939  HB2 GLU A 122      20.638 -49.905  52.153  1.00 77.54           H
ATOM   1940  HB3 GLU A 122      19.326 -49.846  51.016  1.00 77.54           H
ATOM   1941  HG2 GLU A 122      22.249 -50.105  50.101  1.00 86.31           H
ATOM   1942  HG3 GLU A 122      21.263 -51.464  50.592  1.00 86.31           H
ATOM   1943  N   ASP A 123      22.846 -47.208  50.944  1.00 53.54           N
ATOM   1944  CA  ASP A 123      24.006 -46.489  51.443  1.00 62.23           C
ATOM   1945  C   ASP A 123      23.698 -45.006  51.701  1.00 53.85           C
ATOM   1946  O   ASP A 123      24.333 -44.391  52.552  1.00 54.22           O
ATOM   1947  CB  ASP A 123      25.196 -46.677  50.492  1.00 81.43           C
ATOM   1948  CG  ASP A 123      25.629 -48.147  50.421  1.00 82.03           C
ATOM   1949  OD1 ASP A 123      26.491 -48.522  51.250  1.00 86.41           O
ATOM   1950  OD2 ASP A 123      25.111 -48.867  49.542  1.00 89.01           O1-
ATOM   1951  H   ASP A 123      22.833 -47.436  49.955  1.00 64.22           H
ATOM   1952  HA  ASP A 123      24.289 -46.939  52.396  1.00 74.63           H
ATOM   1953  HB2 ASP A 123      24.885 -46.332  49.504  1.00 97.68           H
ATOM   1954  HB3 ASP A 123      26.019 -46.079  50.885  1.00 97.68           H
ATOM   1955  N   PHE A 124      22.750 -44.413  50.964  1.00 50.94           N
ATOM   1956  CA  PHE A 124      22.373 -43.006  51.095  1.00 52.57           C
ATOM   1957  C   PHE A 124      21.256 -42.767  52.127  1.00 53.87           C
ATOM   1958  O   PHE A 124      21.096 -41.634  52.590  1.00 49.36           O
ATOM   1959  CB  PHE A 124      22.001 -42.457  49.712  1.00 48.01           C
ATOM   1960  CG  PHE A 124      21.854 -40.948  49.680  1.00 50.31           C
ATOM   1961  CD1 PHE A 124      22.984 -40.129  49.499  1.00 51.86           C
ATOM   1962  CD2 PHE A 124      20.595 -40.349  49.856  1.00 53.20           C
ATOM   1963  CE1 PHE A 124      22.860 -38.729  49.489  1.00 38.90           C
ATOM   1964  CE2 PHE A 124      20.465 -38.950  49.850  1.00 42.83           C
ATOM   1965  CZ  PHE A 124      21.595 -38.142  49.667  1.00 44.32           C
ATOM   1966  H   PHE A 124      22.287 -44.957  50.246  1.00 61.09           H
ATOM   1967  HA  PHE A 124      23.248 -42.452  51.431  1.00 63.05           H
ATOM   1968  HB2 PHE A 124      22.784 -42.742  49.008  1.00 57.58           H
ATOM   1969  HB3 PHE A 124      21.069 -42.919  49.379  1.00 57.58           H
ATOM   1970  HD1 PHE A 124      23.955 -40.581  49.354  1.00 62.20           H
ATOM   1971  HD2 PHE A 124      19.726 -40.967  49.995  1.00 63.80           H
ATOM   1972  HE1 PHE A 124      23.731 -38.110  49.334  1.00 46.64           H
ATOM   1973  HE2 PHE A 124      19.493 -38.499  49.981  1.00 51.36           H
ATOM   1974  HZ  PHE A 124      21.491 -37.068  49.663  1.00 53.15           H
ATOM   1975  N   ARG A 125      20.478 -43.800  52.489  1.00 49.10           N
ATOM   1976  CA  ARG A 125      19.370 -43.695  53.446  1.00 48.66           C
ATOM   1977  C   ARG A 125      19.772 -43.029  54.751  1.00 46.76           C
ATOM   1978  O   ARG A 125      18.980 -42.293  55.325  1.00 47.20           O
ATOM   1979  CB  ARG A 125      18.813 -45.078  53.781  1.00 47.50           C
ATOM   1980  CG  ARG A 125      18.102 -45.684  52.575  1.00 45.98           C
ATOM   1981  CD  ARG A 125      17.612 -47.087  52.906  1.00 46.63           C
ATOM   1982  NE  ARG A 125      17.112 -47.748  51.697  1.00 50.45           N
ATOM   1983  CZ  ARG A 125      16.542 -48.952  51.651  1.00 50.29           C
ATOM   1984  NH1 ARG A 125      16.002 -49.487  52.741  1.00 39.76           N
ATOM   1985  NH2 ARG A 125      16.511 -49.624  50.501  1.00 56.06           N1+
ATOM   1986  H   ARG A 125      20.642 -44.698  52.051  1.00 58.89           H
ATOM   1987  HA  ARG A 125      18.578 -43.093  53.000  1.00 58.36           H
ATOM   1988  HB2 ARG A 125      19.620 -45.732  54.119  1.00 56.97           H
ATOM   1989  HB3 ARG A 125      18.092 -44.980  54.591  1.00 56.97           H
ATOM   1990  HG2 ARG A 125      17.260 -45.057  52.290  1.00 55.14           H
ATOM   1991  HG3 ARG A 125      18.782 -45.733  51.737  1.00 55.14           H
ATOM   1992  HD2 ARG A 125      18.381 -47.694  53.386  1.00 55.92           H
ATOM   1993  HD3 ARG A 125      16.793 -46.961  53.612  1.00 55.92           H
ATOM   1994  HE  ARG A 125      17.489 -47.407  50.822  1.00 60.50           H
ATOM   1995 HH11 ARG A 125      16.012 -48.970  53.606  1.00 47.68           H
ATOM   1996 HH12 ARG A 125      15.579 -50.400  52.695  1.00 47.68           H
ATOM   1997 HH21 ARG A 125      16.931 -49.227  49.670  1.00 67.24           H
ATOM   1998 HH22 ARG A 125      16.090 -50.539  50.447  1.00 67.24           H
ATOM   1999  N   LYS A 126      20.996 -43.283  55.223  1.00 53.68           N
ATOM   2000  CA  LYS A 126      21.508 -42.774  56.496  1.00 51.69           C
ATOM   2001  C   LYS A 126      21.501 -41.246  56.611  1.00 51.75           C
ATOM   2002  O   LYS A 126      21.323 -40.732  57.707  1.00 46.30           O
ATOM   2003  CB  LYS A 126      22.882 -43.385  56.781  1.00 42.05           C
ATOM   2004  CG  LYS A 126      23.899 -43.246  55.632  1.00 66.74           C
ATOM   2005  CD  LYS A 126      24.956 -44.360  55.737  1.00 67.01           C
ATOM   2006  CE  LYS A 126      26.274 -43.989  55.064  1.00 62.71           C
ATOM   2007  NZ  LYS A 126      26.891 -42.825  55.728  1.00 77.58           N1+
ATOM   2008  H   LYS A 126      21.586 -43.910  54.692  1.00 64.38           H
ATOM   2009  HA  LYS A 126      20.838 -43.135  57.280  1.00 61.99           H
ATOM   2010  HB2 LYS A 126      23.294 -42.923  57.679  1.00 50.43           H
ATOM   2011  HB3 LYS A 126      22.738 -44.447  56.987  1.00 50.43           H
ATOM   2012  HG2 LYS A 126      23.402 -43.391  54.674  1.00 80.06           H
ATOM   2013  HG3 LYS A 126      24.333 -42.246  55.632  1.00 80.06           H
ATOM   2014  HD2 LYS A 126      25.152 -44.594  56.786  1.00 80.38           H
ATOM   2015  HD3 LYS A 126      24.567 -45.261  55.257  1.00 80.38           H
ATOM   2016  HE2 LYS A 126      26.949 -44.844  55.125  1.00 75.22           H
ATOM   2017  HE3 LYS A 126      26.098 -43.763  54.011  1.00 75.22           H
ATOM   2018  HZ1 LYS A 126      26.244 -42.050  55.714  1.00 93.06           H
ATOM   2019  HZ2 LYS A 126      27.121 -43.057  56.683  1.00 93.06           H
ATOM   2020  HZ3 LYS A 126      27.730 -42.557  55.234  1.00 93.06           H
ATOM   2021  N   TYR A 127      21.660 -40.508  55.509  1.00 57.05           N
ATOM   2022  CA  TYR A 127      21.633 -39.044  55.537  1.00 60.04           C
ATOM   2023  C   TYR A 127      20.224 -38.467  55.718  1.00 47.87           C
ATOM   2024  O   TYR A 127      20.104 -37.276  56.004  1.00 61.60           O
ATOM   2025  CB  TYR A 127      22.303 -38.502  54.268  1.00 54.86           C
ATOM   2026  CG  TYR A 127      23.697 -39.065  54.044  1.00 54.88           C
ATOM   2027  CD1 TYR A 127      24.739 -38.774  54.947  1.00 59.74           C
ATOM   2028  CD2 TYR A 127      23.943 -39.934  52.966  1.00 55.62           C
ATOM   2029  CE1 TYR A 127      26.027 -39.306  54.753  1.00 56.15           C
ATOM   2030  CE2 TYR A 127      25.215 -40.505  52.786  1.00 45.26           C
ATOM   2031  CZ  TYR A 127      26.263 -40.192  53.677  1.00 51.17           C
ATOM   2032  OH  TYR A 127      27.486 -40.773  53.521  1.00 68.94           O
ATOM   2033  H   TYR A 127      21.800 -40.967  54.618  1.00 68.43           H
ATOM   2034  HA  TYR A 127      22.225 -38.705  56.389  1.00 72.02           H
ATOM   2035  HB2 TYR A 127      21.669 -38.717  53.405  1.00 65.80           H
ATOM   2036  HB3 TYR A 127      22.384 -37.421  54.367  1.00 65.80           H
ATOM   2037  HD1 TYR A 127      24.542 -38.162  55.809  1.00 71.65           H
ATOM   2038  HD2 TYR A 127      23.152 -40.172  52.274  1.00 66.70           H
ATOM   2039  HE1 TYR A 127      26.828 -39.059  55.432  1.00 67.34           H
ATOM   2040  HE2 TYR A 127      25.387 -41.184  51.964  1.00 54.27           H
ATOM   2041  HH  TYR A 127      27.560 -41.263  52.698  1.00 82.69           H
ATOM   2042  N   THR A 128      19.173 -39.282  55.527  1.00 42.52           N
ATOM   2043  CA  THR A 128      17.777 -38.832  55.513  1.00 44.98           C
ATOM   2044  C   THR A 128      17.152 -38.864  56.910  1.00 45.73           C
ATOM   2045  O   THR A 128      15.955 -38.604  57.031  1.00 43.04           O
ATOM   2046  CB  THR A 128      16.904 -39.661  54.553  1.00 45.84           C
ATOM   2047  OG1 THR A 128      16.696 -40.947  55.085  1.00 47.59           O
ATOM   2048  CG2 THR A 128      17.431 -39.793  53.122  1.00 55.64           C
ATOM   2049  H   THR A 128      19.340 -40.262  55.340  1.00 50.99           H
ATOM   2050  HA  THR A 128      17.737 -37.802  55.159  1.00 53.94           H
ATOM   2051  HB  THR A 128      15.932 -39.169  54.488  1.00 54.97           H
ATOM   2052  HG1 THR A 128      17.546 -41.399  55.154  1.00 57.08           H
ATOM   2053 HG21 THR A 128      16.709 -40.356  52.531  1.00 66.73           H
ATOM   2054 HG22 THR A 128      17.558 -38.805  52.682  1.00 66.73           H
ATOM   2055 HG23 THR A 128      18.379 -40.333  53.106  1.00 66.73           H
ATOM   2056  N   ALA A 129      17.934 -39.205  57.945  1.00 50.84           N
ATOM   2057  CA  ALA A 129      17.480 -39.282  59.324  1.00 45.61           C
ATOM   2058  C   ALA A 129      16.783 -37.995  59.778  1.00 52.02           C
ATOM   2059  O   ALA A 129      17.215 -36.888  59.446  1.00 53.71           O
ATOM   2060  CB  ALA A 129      18.678 -39.598  60.212  1.00 52.14           C
ATOM   2061  H   ALA A 129      18.908 -39.409  57.769  1.00 60.97           H
ATOM   2062  HA  ALA A 129      16.791 -40.115  59.396  1.00 54.70           H
ATOM   2063  HB1 ALA A 129      18.362 -39.648  61.254  1.00 62.53           H
ATOM   2064  HB2 ALA A 129      19.101 -40.559  59.921  1.00 62.53           H
ATOM   2065  HB3 ALA A 129      19.438 -38.827  60.092  1.00 62.53           H
ATOM   2066  N   PHE A 130      15.694 -38.161  60.535  1.00 53.53           N
ATOM   2067  CA  PHE A 130      14.922 -37.084  61.152  1.00 58.36           C
ATOM   2068  C   PHE A 130      14.421 -37.518  62.535  1.00 58.23           C
ATOM   2069  O   PHE A 130      14.441 -38.708  62.857  1.00 57.86           O
ATOM   2070  CB  PHE A 130      13.777 -36.665  60.226  1.00 57.03           C
ATOM   2071  CG  PHE A 130      12.684 -37.696  60.028  1.00 52.77           C
ATOM   2072  CD1 PHE A 130      11.516 -37.627  60.808  1.00 53.61           C
ATOM   2073  CD2 PHE A 130      12.802 -38.678  59.029  1.00 45.85           C
ATOM   2074  CE1 PHE A 130      10.455 -38.509  60.562  1.00 64.76           C
ATOM   2075  CE2 PHE A 130      11.743 -39.561  58.786  1.00 42.57           C
ATOM   2076  CZ  PHE A 130      10.562 -39.464  59.537  1.00 42.40           C
ATOM   2077  H   PHE A 130      15.390 -39.104  60.739  1.00 64.20           H
ATOM   2078  HA  PHE A 130      15.564 -36.215  61.283  1.00 70.00           H
ATOM   2079  HB2 PHE A 130      13.323 -35.762  60.636  1.00 68.40           H
ATOM   2080  HB3 PHE A 130      14.194 -36.393  59.254  1.00 68.40           H
ATOM   2081  HD1 PHE A 130      11.422 -36.878  61.580  1.00 64.30           H
ATOM   2082  HD2 PHE A 130      13.700 -38.745  58.433  1.00 54.99           H
ATOM   2083  HE1 PHE A 130       9.550 -38.437  61.148  1.00 77.68           H
ATOM   2084  HE2 PHE A 130      11.829 -40.304  58.007  1.00 51.04           H
ATOM   2085  HZ  PHE A 130       9.740 -40.133  59.334  1.00 50.85           H
ATOM   2086  N   THR A 131      14.017 -36.539  63.364  1.00 59.89           N
ATOM   2087  CA  THR A 131      13.632 -36.758  64.761  1.00 58.84           C
ATOM   2088  C   THR A 131      12.253 -36.189  65.055  1.00 63.14           C
ATOM   2089  O   THR A 131      11.990 -35.012  64.806  1.00 59.04           O
ATOM   2090  CB  THR A 131      14.657 -36.127  65.709  1.00 59.01           C
ATOM   2091  OG1 THR A 131      15.944 -36.581  65.376  1.00 73.56           O
ATOM   2092  CG2 THR A 131      14.383 -36.500  67.172  1.00 57.64           C
ATOM   2093  H   THR A 131      14.024 -35.584  63.034  1.00 71.83           H
ATOM   2094  HA  THR A 131      13.631 -37.831  64.951  1.00 70.57           H
ATOM   2095  HB  THR A 131      14.622 -35.042  65.603  1.00 70.77           H
ATOM   2096  HG1 THR A 131      16.125 -36.292  64.475  1.00 88.24           H
ATOM   2097 HG21 THR A 131      15.183 -36.112  67.805  1.00 69.13           H
ATOM   2098 HG22 THR A 131      13.442 -36.069  67.506  1.00 69.13           H
ATOM   2099 HG23 THR A 131      14.358 -37.584  67.285  1.00 69.13           H
ATOM   2100  N   ILE A 132      11.407 -37.023  65.661  1.00 68.49           N
ATOM   2101  CA  ILE A 132      10.183 -36.584  66.315  1.00 72.05           C
ATOM   2102  C   ILE A 132      10.580 -36.156  67.735  1.00 70.68           C
ATOM   2103  O   ILE A 132      11.105 -36.990  68.476  1.00 73.45           O
ATOM   2104  CB  ILE A 132       9.139 -37.719  66.309  1.00 77.70           C
ATOM   2105  CG1 ILE A 132       8.737 -38.041  64.854  1.00 79.11           C
ATOM   2106  CG2 ILE A 132       7.913 -37.358  67.165  1.00 91.30           C
ATOM   2107  CD1 ILE A 132       7.669 -39.124  64.737  1.00 71.55           C
ATOM   2108  H   ILE A 132      11.720 -37.965  65.853  1.00 82.15           H
ATOM   2109  HA  ILE A 132       9.762 -35.752  65.753  1.00 86.42           H
ATOM   2110  HB  ILE A 132       9.600 -38.602  66.744  1.00 93.21           H
ATOM   2111 HG12 ILE A 132       8.357 -37.134  64.381  1.00 94.89           H
ATOM   2112 HG13 ILE A 132       9.612 -38.379  64.298  1.00 94.89           H
ATOM   2113 HG21 ILE A 132       7.219 -38.193  67.202  1.00109.52           H
ATOM   2114 HG22 ILE A 132       8.218 -37.163  68.192  1.00109.52           H
ATOM   2115 HG23 ILE A 132       7.410 -36.482  66.755  1.00109.52           H
ATOM   2116 HD11 ILE A 132       7.625 -39.456  63.707  1.00 85.82           H
ATOM   2117 HD12 ILE A 132       7.924 -39.973  65.371  1.00 85.82           H
ATOM   2118 HD13 ILE A 132       6.698 -38.727  65.025  1.00 85.82           H
ATOM   2119  N   PRO A 133      10.311 -34.904  68.143  1.00 70.34           N
ATOM   2120  CA  PRO A 133      10.687 -34.436  69.469  1.00 85.47           C
ATOM   2121  C   PRO A 133       9.755 -34.998  70.554  1.00 86.93           C
ATOM   2122  O   PRO A 133       8.735 -35.620  70.252  1.00 75.34           O
ATOM   2123  CB  PRO A 133      10.580 -32.902  69.365  1.00 91.07           C
ATOM   2124  CG  PRO A 133       9.543 -32.643  68.277  1.00 73.65           C
ATOM   2125  CD  PRO A 133       9.719 -33.838  67.339  1.00 75.66           C
ATOM   2126  HA  PRO A 133      11.736 -34.648  69.683  1.00102.53           H
ATOM   2127  HB2 PRO A 133      10.348 -32.389  70.300  1.00109.25           H
ATOM   2128  HB3 PRO A 133      11.542 -32.548  68.989  1.00109.25           H
ATOM   2129  HG2 PRO A 133       8.555 -32.604  68.723  1.00 88.35           H
ATOM   2130  HG3 PRO A 133       9.753 -31.718  67.739  1.00 88.35           H
ATOM   2131  HD2 PRO A 133       8.742 -34.128  66.952  1.00 90.76           H
ATOM   2132  HD3 PRO A 133      10.412 -33.562  66.543  1.00 90.76           H
ATOM   2133  N   SER A 134      10.142 -34.795  71.820  1.00 98.17           N
ATOM   2134  CA  SER A 134       9.338 -35.136  72.992  1.00106.40           C
ATOM   2135  C   SER A 134       9.002 -33.860  73.788  1.00104.54           C
ATOM   2136  O   SER A 134       9.467 -32.765  73.464  1.00101.81           O
ATOM   2137  CB  SER A 134      10.098 -36.200  73.801  1.00101.25           C
ATOM   2138  OG  SER A 134       9.282 -36.788  74.795  1.00101.12           O
ATOM   2139  H   SER A 134      10.999 -34.290  71.994  1.00117.77           H
ATOM   2140  HA  SER A 134       8.398 -35.585  72.668  1.00127.65           H
ATOM   2141  HB2 SER A 134      10.428 -36.986  73.119  1.00121.47           H
ATOM   2142  HB3 SER A 134      10.976 -35.758  74.271  1.00121.47           H
ATOM   2143  HG  SER A 134       9.368 -36.271  75.605  1.00121.31           H
ATOM   2144  N   ILE A 135       8.138 -34.015  74.795  1.00106.11           N
ATOM   2145  CA  ILE A 135       7.643 -32.957  75.679  1.00102.20           C
ATOM   2146  C   ILE A 135       8.779 -32.359  76.542  1.00100.03           C
ATOM   2147  O   ILE A 135       9.609 -33.141  77.068  1.00114.33           O
ATOM   2148  CB  ILE A 135       6.481 -33.550  76.525  1.00109.46           C
ATOM   2149  CG1 ILE A 135       5.388 -34.231  75.659  1.00 94.85           C
ATOM   2150  CG2 ILE A 135       5.851 -32.497  77.457  1.00 96.69           C
ATOM   2151  CD1 ILE A 135       4.826 -33.364  74.529  1.00 88.93           C
ATOM   2152  H   ILE A 135       7.787 -34.943  74.978  1.00127.29           H
ATOM   2153  HA  ILE A 135       7.234 -32.151  75.070  1.00122.60           H
ATOM   2154  HB  ILE A 135       6.905 -34.322  77.169  1.00131.31           H
ATOM   2155 HG12 ILE A 135       4.562 -34.545  76.297  1.00113.79           H
ATOM   2156 HG13 ILE A 135       5.799 -35.137  75.212  1.00113.79           H
ATOM   2157 HG21 ILE A 135       5.540 -31.622  76.886  1.00116.00           H
ATOM   2158 HG22 ILE A 135       6.573 -32.191  78.215  1.00116.00           H
ATOM   2159 HG23 ILE A 135       4.984 -32.919  77.967  1.00116.00           H
ATOM   2160 HD11 ILE A 135       4.444 -32.428  74.930  1.00106.68           H
ATOM   2161 HD12 ILE A 135       4.020 -33.901  74.031  1.00106.68           H
ATOM   2162 HD13 ILE A 135       5.608 -33.152  73.804  1.00106.68           H
ATOM   2163  HC  ILE A 135       8.808 -31.115  76.654  1.00120.00           H
ATOM   2164  N   GLU A 138      12.748 -31.893  78.218  1.00114.14           N
ATOM   2165  CA  GLU A 138      13.400 -32.701  77.170  1.00116.42           C
ATOM   2166  C   GLU A 138      13.640 -34.141  77.610  1.00120.45           C
ATOM   2167  O   GLU A 138      14.158 -34.416  78.692  1.00112.77           O
ATOM   2168  CB  GLU A 138      14.720 -32.089  76.697  1.00122.96           C
ATOM   2169  CG  GLU A 138      14.492 -30.797  75.906  1.00132.52           C
ATOM   2170  CD  GLU A 138      15.752 -30.217  75.254  1.00148.66           C
ATOM   2171  OE1 GLU A 138      15.588 -29.296  74.423  1.00157.04           O
ATOM   2172  OE2 GLU A 138      16.863 -30.697  75.572  1.00152.85           O1-
ATOM   2173  H1  GLU A 138      12.524 -30.976  77.857  1.00136.93           H
ATOM   2174  H2  GLU A 138      13.359 -31.819  79.018  1.00136.93           H
ATOM   2175  HA  GLU A 138      12.730 -32.729  76.310  1.00139.66           H
ATOM   2176  HB2 GLU A 138      15.232 -32.807  76.053  1.00147.52           H
ATOM   2177  HB3 GLU A 138      15.355 -31.884  77.560  1.00147.52           H
ATOM   2178  HG2 GLU A 138      14.076 -30.033  76.563  1.00158.99           H
ATOM   2179  HG3 GLU A 138      13.738 -30.946  75.132  1.00158.99           H
ATOM   2180  N   THR A 139      13.259 -35.043  76.709  1.00129.95           N
ATOM   2181  CA  THR A 139      13.216 -36.498  76.876  1.00128.34           C
ATOM   2182  C   THR A 139      13.638 -37.146  75.522  1.00130.51           C
ATOM   2183  O   THR A 139      13.859 -36.408  74.557  1.00132.27           O
ATOM   2184  CB  THR A 139      11.802 -36.896  77.403  1.00130.01           C
ATOM   2185  OG1 THR A 139      10.790 -35.945  77.121  1.00128.71           O
ATOM   2186  CG2 THR A 139      11.818 -37.098  78.921  1.00133.35           C
ATOM   2187  H   THR A 139      12.881 -34.691  75.842  1.00155.90           H
ATOM   2188  HA  THR A 139      13.958 -36.776  77.624  1.00153.97           H
ATOM   2189  HB  THR A 139      11.477 -37.821  76.935  1.00155.98           H
ATOM   2190  HG1 THR A 139      10.059 -36.210  77.440  1.00154.42           H
ATOM   2191 HG21 THR A 139      10.828 -37.410  79.257  1.00159.99           H
ATOM   2192 HG22 THR A 139      12.545 -37.866  79.186  1.00159.99           H
ATOM   2193 HG23 THR A 139      12.070 -36.160  79.422  1.00159.99           H
ATOM   2194  N   PRO A 140      13.834 -38.488  75.438  1.00133.68           N
ATOM   2195  CA  PRO A 140      14.437 -39.214  74.304  1.00125.68           C
ATOM   2196  C   PRO A 140      14.202 -38.687  72.870  1.00115.20           C
ATOM   2197  O   PRO A 140      15.148 -38.196  72.256  1.00106.96           O
ATOM   2198  CB  PRO A 140      13.931 -40.654  74.475  1.00122.73           C
ATOM   2199  CG  PRO A 140      14.050 -40.822  75.987  1.00128.55           C
ATOM   2200  CD  PRO A 140      13.581 -39.456  76.510  1.00138.96           C
ATOM   2201  HA  PRO A 140      15.517 -39.225  74.471  1.00150.79           H
ATOM   2202  HB2 PRO A 140      12.873 -40.689  74.202  1.00147.24           H
ATOM   2203  HB3 PRO A 140      14.496 -41.403  73.919  1.00147.24           H
ATOM   2204  HG2 PRO A 140      13.381 -41.604  76.350  1.00154.23           H
ATOM   2205  HG3 PRO A 140      15.084 -41.044  76.262  1.00154.23           H
ATOM   2206  HD2 PRO A 140      12.510 -39.536  76.690  1.00166.72           H
ATOM   2207  HD3 PRO A 140      14.143 -39.212  77.413  1.00166.72           H
ATOM   2208  N   GLY A 141      12.971 -38.771  72.337  1.00105.27           N
ATOM   2209  CA  GLY A 141      12.642 -38.431  70.946  1.00 98.08           C
ATOM   2210  C   GLY A 141      12.849 -39.616  69.980  1.00103.16           C
ATOM   2211  O   GLY A 141      13.809 -40.375  70.121  1.00 92.95           O
ATOM   2212  H   GLY A 141      12.233 -39.162  72.902  1.00126.28           H
ATOM   2213  HA2 GLY A 141      11.597 -38.124  70.908  1.00117.66           H
ATOM   2214  HA3 GLY A 141      13.263 -37.599  70.610  1.00117.66           H
ATOM   2215  N   ILE A 142      11.943 -39.782  68.997  1.00 89.31           N
ATOM   2216  CA  ILE A 142      11.893 -40.958  68.119  1.00 66.61           C
ATOM   2217  C   ILE A 142      12.660 -40.675  66.827  1.00 72.27           C
ATOM   2218  O   ILE A 142      12.394 -39.684  66.145  1.00 68.99           O
ATOM   2219  CB  ILE A 142      10.438 -41.382  67.810  1.00 68.69           C
ATOM   2220  CG1 ILE A 142       9.536 -41.434  69.064  1.00 81.13           C
ATOM   2221  CG2 ILE A 142      10.417 -42.729  67.051  1.00 66.36           C
ATOM   2222  CD1 ILE A 142      10.020 -42.321  70.224  1.00 85.05           C
ATOM   2223  H   ILE A 142      11.230 -39.077  68.871  1.00107.14           H
ATOM   2224  HA  ILE A 142      12.371 -41.794  68.630  1.00 79.90           H
ATOM   2225  HB  ILE A 142      10.011 -40.646  67.134  1.00 82.39           H
ATOM   2226 HG12 ILE A 142       9.408 -40.421  69.445  1.00 97.32           H
ATOM   2227 HG13 ILE A 142       8.547 -41.780  68.762  1.00 97.32           H
ATOM   2228 HG21 ILE A 142       9.388 -43.037  66.863  1.00 79.60           H
ATOM   2229 HG22 ILE A 142      10.922 -42.638  66.089  1.00 79.60           H
ATOM   2230 HG23 ILE A 142      10.916 -43.502  67.633  1.00 79.60           H
ATOM   2231 HD11 ILE A 142       9.271 -42.306  71.017  1.00102.03           H
ATOM   2232 HD12 ILE A 142      10.151 -43.351  69.891  1.00102.03           H
ATOM   2233 HD13 ILE A 142      10.959 -41.948  70.633  1.00102.03           H
ATOM   2234  N   ARG A 143      13.591 -41.575  66.489  1.00 69.06           N
ATOM   2235  CA  ARG A 143      14.495 -41.454  65.347  1.00 64.10           C
ATOM   2236  C   ARG A 143      14.057 -42.370  64.211  1.00 68.33           C
ATOM   2237  O   ARG A 143      13.915 -43.573  64.414  1.00 69.66           O
ATOM   2238  CB  ARG A 143      15.918 -41.797  65.802  1.00 69.95           C
ATOM   2239  CG  ARG A 143      16.490 -40.735  66.758  1.00 77.94           C
ATOM   2240  CD  ARG A 143      17.020 -39.502  66.023  1.00 70.11           C
ATOM   2241  NE  ARG A 143      18.292 -39.797  65.351  1.00 77.78           N
ATOM   2242  CZ  ARG A 143      18.864 -39.037  64.415  1.00 81.74           C
ATOM   2243  NH1 ARG A 143      18.301 -37.906  64.001  1.00 73.84           N
ATOM   2244  NH2 ARG A 143      20.020 -39.415  63.882  1.00 84.58           N1+
ATOM   2245  H   ARG A 143      13.724 -42.372  67.095  1.00 82.83           H
ATOM   2246  HA  ARG A 143      14.487 -40.428  64.977  1.00 76.89           H
ATOM   2247  HB2 ARG A 143      15.936 -42.779  66.277  1.00 83.91           H
ATOM   2248  HB3 ARG A 143      16.554 -41.843  64.918  1.00 83.91           H
ATOM   2249  HG2 ARG A 143      15.749 -40.437  67.501  1.00 93.50           H
ATOM   2250  HG3 ARG A 143      17.325 -41.185  67.298  1.00 93.50           H
ATOM   2251  HD2 ARG A 143      16.284 -39.182  65.285  1.00 84.09           H
ATOM   2252  HD3 ARG A 143      17.170 -38.694  66.740  1.00 84.09           H
ATOM   2253  HE  ARG A 143      18.771 -40.642  65.629  1.00 93.31           H
ATOM   2254 HH11 ARG A 143      17.428 -37.604  64.405  1.00 88.57           H
ATOM   2255 HH12 ARG A 143      18.756 -37.350  63.292  1.00 88.57           H
ATOM   2256 HH21 ARG A 143      20.481 -40.258  64.193  1.00101.47           H
ATOM   2257 HH22 ARG A 143      20.460 -38.844  63.173  1.00101.47           H
ATOM   2258  N   TYR A 144      13.880 -41.783  63.024  1.00 59.53           N
ATOM   2259  CA  TYR A 144      13.538 -42.459  61.776  1.00 63.41           C
ATOM   2260  C   TYR A 144      14.473 -42.022  60.642  1.00 60.38           C
ATOM   2261  O   TYR A 144      15.105 -40.976  60.707  1.00 52.82           O
ATOM   2262  CB  TYR A 144      12.087 -42.133  61.376  1.00 57.68           C
ATOM   2263  CG  TYR A 144      11.007 -42.826  62.176  1.00 63.53           C
ATOM   2264  CD1 TYR A 144      10.195 -42.100  63.065  1.00 63.73           C
ATOM   2265  CD2 TYR A 144      10.770 -44.194  61.967  1.00 68.50           C
ATOM   2266  CE1 TYR A 144       9.158 -42.749  63.756  1.00 63.26           C
ATOM   2267  CE2 TYR A 144       9.731 -44.844  62.648  1.00 72.49           C
ATOM   2268  CZ  TYR A 144       8.912 -44.121  63.543  1.00 70.32           C
ATOM   2269  OH  TYR A 144       7.876 -44.731  64.184  1.00 87.81           O
ATOM   2270  H   TYR A 144      14.044 -40.788  62.959  1.00 71.40           H
ATOM   2271  HA  TYR A 144      13.636 -43.536  61.897  1.00 76.05           H
ATOM   2272  HB2 TYR A 144      11.942 -41.054  61.432  1.00 69.18           H
ATOM   2273  HB3 TYR A 144      11.941 -42.435  60.339  1.00 69.18           H
ATOM   2274  HD1 TYR A 144      10.363 -41.043  63.220  1.00 76.45           H
ATOM   2275  HD2 TYR A 144      11.366 -44.742  61.254  1.00 82.16           H
ATOM   2276  HE1 TYR A 144       8.530 -42.194  64.435  1.00 75.88           H
ATOM   2277  HE2 TYR A 144       9.556 -45.891  62.467  1.00 86.95           H
ATOM   2278  HH  TYR A 144       7.705 -45.621  63.858  1.00105.34           H
ATOM   2279  N   GLN A 145      14.504 -42.854  59.599  1.00 67.03           N
ATOM   2280  CA  GLN A 145      15.267 -42.789  58.355  1.00 48.89           C
ATOM   2281  C   GLN A 145      14.352 -43.230  57.192  1.00 48.33           C
ATOM   2282  O   GLN A 145      13.588 -44.171  57.374  1.00 50.71           O
ATOM   2283  CB  GLN A 145      16.403 -43.799  58.554  1.00 49.41           C
ATOM   2284  CG  GLN A 145      17.179 -44.183  57.302  1.00 60.58           C
ATOM   2285  CD  GLN A 145      17.956 -45.465  57.542  1.00 61.58           C
ATOM   2286  OE1 GLN A 145      19.038 -45.419  58.114  1.00 61.76           O
ATOM   2287  NE2 GLN A 145      17.406 -46.609  57.132  1.00 61.10           N
ATOM   2288  H   GLN A 145      13.966 -43.704  59.701  1.00 80.40           H
ATOM   2289  HA  GLN A 145      15.670 -41.791  58.172  1.00 58.63           H
ATOM   2290  HB2 GLN A 145      17.105 -43.370  59.264  1.00 59.26           H
ATOM   2291  HB3 GLN A 145      15.989 -44.714  58.979  1.00 59.26           H
ATOM   2292  HG2 GLN A 145      16.522 -44.319  56.452  1.00 72.66           H
ATOM   2293  HG3 GLN A 145      17.887 -43.378  57.140  1.00 72.66           H
ATOM   2294 HE21 GLN A 145      16.512 -46.612  56.661  1.00 73.29           H
ATOM   2295 HE22 GLN A 145      17.907 -47.473  57.273  1.00 73.29           H
ATOM   2296  N   TYR A 146      14.448 -42.625  55.998  1.00 42.75           N
ATOM   2297  CA  TYR A 146      13.746 -43.093  54.789  1.00 43.77           C
ATOM   2298  C   TYR A 146      14.370 -44.324  54.153  1.00 36.99           C
ATOM   2299  O   TYR A 146      15.583 -44.481  54.163  1.00 43.35           O
ATOM   2300  CB  TYR A 146      13.655 -41.985  53.732  1.00 46.44           C
ATOM   2301  CG  TYR A 146      12.517 -41.041  53.991  1.00 41.98           C
ATOM   2302  CD1 TYR A 146      11.262 -41.321  53.405  1.00 37.50           C
ATOM   2303  CD2 TYR A 146      12.695 -39.914  54.819  1.00 43.72           C
ATOM   2304  CE1 TYR A 146      10.189 -40.443  53.644  1.00 54.33           C
ATOM   2305  CE2 TYR A 146      11.620 -39.031  55.040  1.00 41.10           C
ATOM   2306  CZ  TYR A 146      10.378 -39.278  54.418  1.00 46.31           C
ATOM   2307  OH  TYR A 146       9.394 -38.342  54.456  1.00 57.65           O
ATOM   2308  H   TYR A 146      15.120 -41.879  55.885  1.00 51.26           H
ATOM   2309  HA  TYR A 146      12.724 -43.359  55.051  1.00 52.49           H
ATOM   2310  HB2 TYR A 146      14.587 -41.427  53.677  1.00 55.70           H
ATOM   2311  HB3 TYR A 146      13.480 -42.434  52.752  1.00 55.70           H
ATOM   2312  HD1 TYR A 146      11.107 -42.179  52.750  1.00 44.96           H
ATOM   2313  HD2 TYR A 146      13.662 -39.707  55.249  1.00 52.43           H
ATOM   2314  HE1 TYR A 146       9.222 -40.638  53.209  1.00 65.17           H
ATOM   2315  HE2 TYR A 146      11.762 -38.148  55.633  1.00 49.28           H
ATOM   2316  HH  TYR A 146       9.743 -37.482  54.699  1.00 69.14           H
ATOM   2317  N   ASN A 147      13.509 -45.162  53.574  1.00 37.97           N
ATOM   2318  CA  ASN A 147      13.842 -46.363  52.805  1.00 45.65           C
ATOM   2319  C   ASN A 147      13.532 -46.198  51.314  1.00 43.42           C
ATOM   2320  O   ASN A 147      13.894 -47.050  50.503  1.00 38.36           O
ATOM   2321  CB  ASN A 147      13.044 -47.554  53.360  1.00 44.11           C
ATOM   2322  CG  ASN A 147      13.340 -47.805  54.831  1.00 45.14           C
ATOM   2323  OD1 ASN A 147      14.489 -47.743  55.263  1.00 55.51           O
ATOM   2324  ND2 ASN A 147      12.320 -48.169  55.595  1.00 41.45           N
ATOM   2325  H   ASN A 147      12.525 -44.956  53.665  1.00 45.53           H
ATOM   2326  HA  ASN A 147      14.899 -46.576  52.910  1.00 54.75           H
ATOM   2327  HB2 ASN A 147      11.976 -47.409  53.197  1.00 52.90           H
ATOM   2328  HB3 ASN A 147      13.372 -48.433  52.806  1.00 52.90           H
ATOM   2329 HD21 ASN A 147      12.481 -48.383  56.568  1.00 49.70           H
ATOM   2330 HD22 ASN A 147      11.402 -48.282  55.188  1.00 49.70           H
ATOM   2331  N   VAL A 148      12.786 -45.137  50.994  1.00 42.01           N
ATOM   2332  CA  VAL A 148      12.216 -44.821  49.687  1.00 55.41           C
ATOM   2333  C   VAL A 148      12.524 -43.362  49.364  1.00 43.51           C
ATOM   2334  O   VAL A 148      12.924 -42.611  50.255  1.00 40.79           O
ATOM   2335  CB  VAL A 148      10.694 -45.094  49.680  1.00 52.97           C
ATOM   2336  CG1 VAL A 148      10.402 -46.568  50.014  1.00 57.84           C
ATOM   2337  CG2 VAL A 148       9.944 -44.171  50.650  1.00 46.97           C
ATOM   2338  H   VAL A 148      12.564 -44.488  51.734  1.00 50.38           H
ATOM   2339  HA  VAL A 148      12.684 -45.436  48.924  1.00 66.45           H
ATOM   2340  HB  VAL A 148      10.306 -44.899  48.680  1.00 63.52           H
ATOM   2341 HG11 VAL A 148       9.333 -46.755  49.964  1.00 69.38           H
ATOM   2342 HG12 VAL A 148      10.906 -47.219  49.299  1.00 69.38           H
ATOM   2343 HG13 VAL A 148      10.737 -46.815  51.021  1.00 69.38           H
ATOM   2344 HG21 VAL A 148       8.878 -44.378  50.591  1.00 56.33           H
ATOM   2345 HG22 VAL A 148      10.278 -44.340  51.672  1.00 56.33           H
ATOM   2346 HG23 VAL A 148      10.110 -43.130  50.379  1.00 56.33           H
ATOM   2347  N   LEU A 149      12.338 -42.966  48.101  1.00 39.97           N
ATOM   2348  CA  LEU A 149      12.548 -41.593  47.664  1.00 39.97           C
ATOM   2349  C   LEU A 149      11.636 -40.675  48.485  1.00 35.35           C
ATOM   2350  O   LEU A 149      10.417 -40.837  48.426  1.00 34.21           O
ATOM   2351  CB  LEU A 149      12.205 -41.431  46.174  1.00 33.62           C
ATOM   2352  CG  LEU A 149      12.973 -42.309  45.168  1.00 31.70           C
ATOM   2353  CD1 LEU A 149      12.592 -41.841  43.748  1.00 28.63           C
ATOM   2354  CD2 LEU A 149      14.496 -42.311  45.353  1.00 30.29           C
ATOM   2355  H   LEU A 149      12.007 -43.633  47.417  1.00 47.93           H
ATOM   2356  HA  LEU A 149      13.595 -41.332  47.808  1.00 47.93           H
ATOM   2357  HB2 LEU A 149      11.139 -41.612  46.036  1.00 40.30           H
ATOM   2358  HB3 LEU A 149      12.383 -40.392  45.917  1.00 40.30           H
ATOM   2359  HG  LEU A 149      12.640 -43.338  45.281  1.00 38.00           H
ATOM   2360 HD11 LEU A 149      12.955 -42.556  43.015  1.00 34.32           H
ATOM   2361 HD12 LEU A 149      11.507 -41.781  43.653  1.00 34.32           H
ATOM   2362 HD13 LEU A 149      13.017 -40.864  43.533  1.00 34.32           H
ATOM   2363 HD21 LEU A 149      14.948 -42.960  44.606  1.00 36.31           H
ATOM   2364 HD22 LEU A 149      14.893 -41.302  45.240  1.00 36.31           H
ATOM   2365 HD23 LEU A 149      14.757 -42.698  46.337  1.00 36.31           H
ATOM   2366  N   PRO A 150      12.190 -39.707  49.239  1.00 34.55           N
ATOM   2367  CA  PRO A 150      11.344 -38.810  50.006  1.00 37.26           C
ATOM   2368  C   PRO A 150      10.905 -37.586  49.204  1.00 38.35           C
ATOM   2369  O   PRO A 150      11.640 -37.081  48.358  1.00 35.19           O
ATOM   2370  CB  PRO A 150      12.245 -38.354  51.143  1.00 36.50           C
ATOM   2371  CG  PRO A 150      13.673 -38.472  50.627  1.00 41.04           C
ATOM   2372  CD  PRO A 150      13.598 -39.602  49.612  1.00 26.07           C
ATOM   2373  HA  PRO A 150      10.513 -39.336  50.481  1.00 44.68           H
ATOM   2374  HB2 PRO A 150      11.998 -37.362  51.505  1.00 43.77           H
ATOM   2375  HB3 PRO A 150      12.127 -39.083  51.941  1.00 43.77           H
ATOM   2376  HG2 PRO A 150      13.960 -37.538  50.166  1.00 49.21           H
ATOM   2377  HG3 PRO A 150      14.369 -38.729  51.428  1.00 49.21           H
ATOM   2378  HD2 PRO A 150      14.227 -39.360  48.755  1.00 31.25           H
ATOM   2379  HD3 PRO A 150      13.931 -40.506  50.110  1.00 31.25           H
ATOM   2380  N   GLN A 151       9.715 -37.061  49.515  1.00 46.67           N
ATOM   2381  CA  GLN A 151       9.207 -35.871  48.836  1.00 46.02           C
ATOM   2382  C   GLN A 151      10.095 -34.668  49.181  1.00 47.51           C
ATOM   2383  O   GLN A 151      10.416 -34.433  50.348  1.00 47.75           O
ATOM   2384  CB  GLN A 151       7.741 -35.598  49.210  1.00 61.58           C
ATOM   2385  CG  GLN A 151       6.801 -36.771  48.891  1.00 88.26           C
ATOM   2386  CD  GLN A 151       6.451 -37.040  47.425  1.00 92.86           C
ATOM   2387  OE1 GLN A 151       6.085 -38.162  47.099  1.00 97.30           O
ATOM   2388  NE2 GLN A 151       6.508 -36.050  46.538  1.00 94.38           N
ATOM   2389  H   GLN A 151       9.136 -37.504  50.213  1.00 55.97           H
ATOM   2390  HA  GLN A 151       9.241 -36.045  47.759  1.00 55.19           H
ATOM   2391  HB2 GLN A 151       7.685 -35.405  50.283  1.00 73.86           H
ATOM   2392  HB3 GLN A 151       7.394 -34.701  48.696  1.00 73.86           H
ATOM   2393  HG2 GLN A 151       7.219 -37.689  49.290  1.00105.87           H
ATOM   2394  HG3 GLN A 151       5.864 -36.637  49.432  1.00105.87           H
ATOM   2395 HE21 GLN A 151       6.744 -35.113  46.819  1.00113.22           H
ATOM   2396 HE22 GLN A 151       6.239 -36.246  45.583  1.00113.22           H
ATOM   2397  N   GLY A 152      10.488 -33.907  48.157  1.00 42.11           N
ATOM   2398  CA  GLY A 152      11.208 -32.655  48.330  1.00 40.76           C
ATOM   2399  C   GLY A 152      12.705 -32.847  48.531  1.00 44.22           C
ATOM   2400  O   GLY A 152      13.402 -31.875  48.819  1.00 48.63           O
ATOM   2401  H   GLY A 152      10.245 -34.179  47.214  1.00 50.50           H
ATOM   2402  HA2 GLY A 152      11.065 -32.043  47.440  1.00 48.88           H
ATOM   2403  HA3 GLY A 152      10.809 -32.132  49.199  1.00 48.88           H
ATOM   2404  N   TRP A 153      13.213 -34.066  48.344  1.00 44.84           N
ATOM   2405  CA  TRP A 153      14.638 -34.264  48.180  1.00 48.81           C
ATOM   2406  C   TRP A 153      15.027 -34.091  46.711  1.00 42.12           C
ATOM   2407  O   TRP A 153      14.244 -34.382  45.801  1.00 44.91           O
ATOM   2408  CB  TRP A 153      15.056 -35.596  48.787  1.00 42.20           C
ATOM   2409  CG  TRP A 153      16.476 -35.987  48.542  1.00 41.34           C
ATOM   2410  CD1 TRP A 153      17.571 -35.403  49.077  1.00 46.55           C
ATOM   2411  CD2 TRP A 153      16.972 -37.065  47.700  1.00 41.70           C
ATOM   2412  NE1 TRP A 153      18.704 -36.013  48.587  1.00 41.01           N
ATOM   2413  CE2 TRP A 153      18.395 -37.041  47.724  1.00 41.66           C
ATOM   2414  CE3 TRP A 153      16.354 -38.072  46.936  1.00 33.89           C
ATOM   2415  CZ2 TRP A 153      19.169 -37.948  46.993  1.00 36.63           C
ATOM   2416  CZ3 TRP A 153      17.116 -39.005  46.229  1.00 36.00           C
ATOM   2417  CH2 TRP A 153      18.517 -38.941  46.246  1.00 37.90           C
ATOM   2418  H   TRP A 153      12.600 -34.838  48.118  1.00 53.78           H
ATOM   2419  HA  TRP A 153      15.164 -33.512  48.761  1.00 58.53           H
ATOM   2420  HB2 TRP A 153      14.896 -35.530  49.863  1.00 50.60           H
ATOM   2421  HB3 TRP A 153      14.415 -36.366  48.357  1.00 50.60           H
ATOM   2422  HD1 TRP A 153      17.556 -34.571  49.767  1.00 55.82           H
ATOM   2423  HE1 TRP A 153      19.639 -35.716  48.828  1.00 49.17           H
ATOM   2424  HE3 TRP A 153      15.283 -38.150  46.923  1.00 40.63           H
ATOM   2425  HZ2 TRP A 153      20.243 -37.887  47.024  1.00 43.93           H
ATOM   2426  HZ3 TRP A 153      16.613 -39.791  45.691  1.00 43.16           H
ATOM   2427  HH2 TRP A 153      19.084 -39.667  45.692  1.00 45.44           H
ATOM   2428  N   LYS A 154      16.241 -33.563  46.519  1.00 40.00           N
ATOM   2429  CA  LYS A 154      16.806 -33.133  45.247  1.00 41.34           C
ATOM   2430  C   LYS A 154      16.736 -34.225  44.193  1.00 39.80           C
ATOM   2431  O   LYS A 154      16.478 -33.903  43.044  1.00 39.50           O
ATOM   2432  CB  LYS A 154      18.252 -32.668  45.478  1.00 40.63           C
ATOM   2433  CG  LYS A 154      18.979 -32.225  44.201  1.00 46.29           C
ATOM   2434  CD  LYS A 154      20.437 -31.912  44.535  1.00 43.94           C
ATOM   2435  CE  LYS A 154      21.186 -31.361  43.331  1.00 46.47           C
ATOM   2436  NZ  LYS A 154      22.583 -31.075  43.701  1.00 51.55           N1+
ATOM   2437  H   LYS A 154      16.800 -33.388  47.341  1.00 47.96           H
ATOM   2438  HA  LYS A 154      16.224 -32.289  44.877  1.00 49.57           H
ATOM   2439  HB2 LYS A 154      18.239 -31.835  46.181  1.00 48.72           H
ATOM   2440  HB3 LYS A 154      18.815 -33.488  45.930  1.00 48.72           H
ATOM   2441  HG2 LYS A 154      18.967 -33.028  43.462  1.00 55.51           H
ATOM   2442  HG3 LYS A 154      18.487 -31.343  43.788  1.00 55.51           H
ATOM   2443  HD2 LYS A 154      20.471 -31.182  45.341  1.00 52.69           H
ATOM   2444  HD3 LYS A 154      20.929 -32.828  44.860  1.00 52.69           H
ATOM   2445  HE2 LYS A 154      21.165 -32.099  42.528  1.00 55.72           H
ATOM   2446  HE3 LYS A 154      20.701 -30.446  42.989  1.00 55.72           H
ATOM   2447  HZ1 LYS A 154      23.086 -30.708  42.902  1.00 61.83           H
ATOM   2448  HZ2 LYS A 154      22.610 -30.418  44.464  1.00 61.83           H
ATOM   2449  HZ3 LYS A 154      23.027 -31.936  43.997  1.00 61.83           H
ATOM   2450  N   GLY A 155      17.001 -35.481  44.568  1.00 44.07           N
ATOM   2451  CA  GLY A 155      17.147 -36.578  43.616  1.00 40.00           C
ATOM   2452  C   GLY A 155      15.832 -37.281  43.280  1.00 39.51           C
ATOM   2453  O   GLY A 155      15.827 -38.114  42.379  1.00 29.26           O
ATOM   2454  H   GLY A 155      17.177 -35.678  45.542  1.00 52.85           H
ATOM   2455  HA2 GLY A 155      17.573 -36.196  42.687  1.00 47.96           H
ATOM   2456  HA3 GLY A 155      17.819 -37.319  44.043  1.00 47.96           H
ATOM   2457  N   SER A 156      14.743 -37.018  44.012  1.00 30.30           N
ATOM   2458  CA  SER A 156      13.544 -37.815  43.859  1.00 33.39           C
ATOM   2459  C   SER A 156      12.967 -37.726  42.445  1.00 45.40           C
ATOM   2460  O   SER A 156      12.718 -38.782  41.867  1.00 40.04           O
ATOM   2461  CB  SER A 156      12.490 -37.511  44.927  1.00 29.89           C
ATOM   2462  OG  SER A 156      12.964 -37.936  46.180  1.00 39.16           O
ATOM   2463  H   SER A 156      14.777 -36.322  44.743  1.00 36.33           H
ATOM   2464  HA  SER A 156      13.841 -38.854  44.000  1.00 40.03           H
ATOM   2465  HB2 SER A 156      12.281 -36.445  44.978  1.00 35.83           H
ATOM   2466  HB3 SER A 156      11.575 -38.053  44.695  1.00 35.83           H
ATOM   2467  HG  SER A 156      12.322 -37.699  46.859  1.00 46.96           H
ATOM   2468  N   PRO A 157      12.794 -36.536  41.843  1.00 48.31           N
ATOM   2469  CA  PRO A 157      12.162 -36.459  40.533  1.00 45.77           C
ATOM   2470  C   PRO A 157      12.951 -37.180  39.445  1.00 41.46           C
ATOM   2471  O   PRO A 157      12.347 -37.873  38.629  1.00 38.75           O
ATOM   2472  CB  PRO A 157      12.051 -34.957  40.245  1.00 47.92           C
ATOM   2473  CG  PRO A 157      11.963 -34.346  41.640  1.00 35.74           C
ATOM   2474  CD  PRO A 157      12.962 -35.205  42.408  1.00 39.57           C
ATOM   2475  HA  PRO A 157      11.148 -36.843  40.601  1.00 54.89           H
ATOM   2476  HB2 PRO A 157      12.988 -34.626  39.791  1.00 57.47           H
ATOM   2477  HB3 PRO A 157      11.210 -34.683  39.607  1.00 57.47           H
ATOM   2478  HG2 PRO A 157      12.296 -33.308  41.641  1.00 42.85           H
ATOM   2479  HG3 PRO A 157      10.946 -34.435  42.028  1.00 42.85           H
ATOM   2480  HD2 PRO A 157      13.977 -34.848  42.254  1.00 47.45           H
ATOM   2481  HD3 PRO A 157      12.697 -35.164  43.459  1.00 47.45           H
ATOM   2482  N   ALA A 158      14.285 -37.060  39.488  1.00 36.48           N
ATOM   2483  CA  ALA A 158      15.215 -37.662  38.541  1.00 38.16           C
ATOM   2484  C   ALA A 158      15.155 -39.175  38.618  1.00 38.77           C
ATOM   2485  O   ALA A 158      15.075 -39.824  37.580  1.00 48.33           O
ATOM   2486  CB  ALA A 158      16.647 -37.193  38.829  1.00 34.04           C
ATOM   2487  H   ALA A 158      14.683 -36.465  40.202  1.00 43.75           H
ATOM   2488  HA  ALA A 158      14.945 -37.348  37.532  1.00 45.76           H
ATOM   2489  HB1 ALA A 158      17.338 -37.718  38.174  1.00 40.81           H
ATOM   2490  HB2 ALA A 158      16.736 -36.126  38.636  1.00 40.81           H
ATOM   2491  HB3 ALA A 158      16.920 -37.400  39.864  1.00 40.81           H
ATOM   2492  N   ILE A 159      15.231 -39.724  39.838  1.00 38.69           N
ATOM   2493  CA  ILE A 159      15.310 -41.153  40.062  1.00 39.66           C
ATOM   2494  C   ILE A 159      13.957 -41.760  39.737  1.00 39.22           C
ATOM   2495  O   ILE A 159      13.925 -42.770  39.046  1.00 41.14           O
ATOM   2496  CB  ILE A 159      15.821 -41.472  41.478  1.00 32.30           C
ATOM   2497  CG1 ILE A 159      17.284 -41.010  41.652  1.00 47.06           C
ATOM   2498  CG2 ILE A 159      15.706 -42.974  41.775  1.00 36.86           C
ATOM   2499  CD1 ILE A 159      17.666 -40.866  43.129  1.00 38.45           C
ATOM   2500  H   ILE A 159      15.253 -39.120  40.648  1.00 46.39           H
ATOM   2501  HA  ILE A 159      16.037 -41.567  39.359  1.00 47.56           H
ATOM   2502  HB  ILE A 159      15.186 -40.935  42.184  1.00 38.73           H
ATOM   2503 HG12 ILE A 159      17.957 -41.713  41.159  1.00 56.44           H
ATOM   2504 HG13 ILE A 159      17.429 -40.037  41.181  1.00 56.44           H
ATOM   2505 HG21 ILE A 159      16.186 -43.217  42.722  1.00 44.20           H
ATOM   2506 HG22 ILE A 159      14.664 -43.277  41.835  1.00 44.20           H
ATOM   2507 HG23 ILE A 159      16.190 -43.543  40.984  1.00 44.20           H
ATOM   2508 HD11 ILE A 159      18.635 -40.374  43.206  1.00 46.11           H
ATOM   2509 HD12 ILE A 159      16.921 -40.253  43.629  1.00 46.11           H
ATOM   2510 HD13 ILE A 159      17.720 -41.842  43.611  1.00 46.11           H
ATOM   2511  N   PHE A 160      12.861 -41.142  40.183  1.00 33.53           N
ATOM   2512  CA  PHE A 160      11.516 -41.574  39.843  1.00 38.14           C
ATOM   2513  C   PHE A 160      11.287 -41.645  38.323  1.00 48.32           C
ATOM   2514  O   PHE A 160      10.719 -42.621  37.835  1.00 40.31           O
ATOM   2515  CB  PHE A 160      10.476 -40.681  40.522  1.00 44.98           C
ATOM   2516  CG  PHE A 160       9.070 -41.097  40.163  1.00 60.43           C
ATOM   2517  CD1 PHE A 160       8.438 -40.527  39.038  1.00 74.66           C
ATOM   2518  CD2 PHE A 160       8.426 -42.120  40.888  1.00 80.30           C
ATOM   2519  CE1 PHE A 160       7.161 -40.962  38.652  1.00 69.98           C
ATOM   2520  CE2 PHE A 160       7.144 -42.554  40.500  1.00 79.35           C
ATOM   2521  CZ  PHE A 160       6.515 -41.964  39.392  1.00 77.04           C
ATOM   2522  H   PHE A 160      12.964 -40.298  40.730  1.00 40.20           H
ATOM   2523  HA  PHE A 160      11.386 -42.581  40.243  1.00 45.74           H
ATOM   2524  HB2 PHE A 160      10.603 -40.739  41.604  1.00 53.94           H
ATOM   2525  HB3 PHE A 160      10.630 -39.645  40.213  1.00 53.94           H
ATOM   2526  HD1 PHE A 160       8.938 -39.760  38.464  1.00 89.56           H
ATOM   2527  HD2 PHE A 160       8.918 -42.584  41.730  1.00 96.32           H
ATOM   2528  HE1 PHE A 160       6.673 -40.525  37.794  1.00 83.95           H
ATOM   2529  HE2 PHE A 160       6.641 -43.341  41.044  1.00 95.19           H
ATOM   2530  HZ  PHE A 160       5.528 -42.288  39.106  1.00 92.42           H
ATOM   2531  N   GLN A 161      11.719 -40.624  37.578  1.00 38.84           N
ATOM   2532  CA  GLN A 161      11.449 -40.536  36.161  1.00 39.61           C
ATOM   2533  C   GLN A 161      12.270 -41.596  35.402  1.00 48.38           C
ATOM   2534  O   GLN A 161      11.743 -42.269  34.520  1.00 41.67           O
ATOM   2535  CB  GLN A 161      11.654 -39.076  35.753  1.00 46.99           C
ATOM   2536  CG  GLN A 161      11.201 -38.700  34.337  1.00 66.68           C
ATOM   2537  CD  GLN A 161      12.392 -38.708  33.382  1.00 95.55           C
ATOM   2538  OE1 GLN A 161      12.804 -39.759  32.895  1.00100.23           O
ATOM   2539  NE2 GLN A 161      12.960 -37.531  33.111  1.00101.87           N
ATOM   2540  H   GLN A 161      12.162 -39.835  38.028  1.00 46.58           H
ATOM   2541  HA  GLN A 161      10.394 -40.765  36.019  1.00 47.49           H
ATOM   2542  HB2 GLN A 161      11.092 -38.447  36.445  1.00 56.35           H
ATOM   2543  HB3 GLN A 161      12.712 -38.836  35.875  1.00 56.35           H
ATOM   2544  HG2 GLN A 161      10.474 -39.445  34.005  1.00 79.98           H
ATOM   2545  HG3 GLN A 161      10.741 -37.708  34.363  1.00 79.98           H
ATOM   2546 HE21 GLN A 161      12.582 -36.687  33.516  1.00122.21           H
ATOM   2547 HE22 GLN A 161      13.752 -37.505  32.488  1.00122.21           H
ATOM   2548  N   SER A 162      13.537 -41.793  35.786  1.00 39.47           N
ATOM   2549  CA  SER A 162      14.411 -42.852  35.273  1.00 40.54           C
ATOM   2550  C   SER A 162      13.876 -44.253  35.585  1.00 37.33           C
ATOM   2551  O   SER A 162      13.946 -45.130  34.732  1.00 49.24           O
ATOM   2552  CB  SER A 162      15.808 -42.666  35.872  1.00 42.05           C
ATOM   2553  OG  SER A 162      16.675 -43.709  35.477  1.00 68.93           O
ATOM   2554  H   SER A 162      13.908 -41.200  36.515  1.00 47.33           H
ATOM   2555  HA  SER A 162      14.490 -42.739  34.192  1.00 48.61           H
ATOM   2556  HB2 SER A 162      16.218 -41.712  35.543  1.00 50.42           H
ATOM   2557  HB3 SER A 162      15.739 -42.663  36.961  1.00 50.42           H
ATOM   2558  HG  SER A 162      17.470 -43.673  36.014  1.00 82.68           H
ATOM   2559  N   SER A 163      13.357 -44.469  36.798  1.00 37.29           N
ATOM   2560  CA  SER A 163      12.709 -45.710  37.230  1.00 40.46           C
ATOM   2561  C   SER A 163      11.437 -45.974  36.424  1.00 49.15           C
ATOM   2562  O   SER A 163      11.188 -47.112  36.033  1.00 41.65           O
ATOM   2563  CB  SER A 163      12.313 -45.652  38.714  1.00 37.86           C
ATOM   2564  OG  SER A 163      13.433 -45.547  39.559  1.00 45.35           O
ATOM   2565  H   SER A 163      13.360 -43.703  37.456  1.00 44.71           H
ATOM   2566  HA  SER A 163      13.389 -46.548  37.077  1.00 48.52           H
ATOM   2567  HB2 SER A 163      11.644 -44.810  38.901  1.00 45.39           H
ATOM   2568  HB3 SER A 163      11.782 -46.570  38.955  1.00 45.39           H
ATOM   2569  HG  SER A 163      13.770 -44.646  39.505  1.00 54.38           H
ATOM   2570  N   MET A 164      10.619 -44.936  36.205  1.00 40.73           N
ATOM   2571  CA  MET A 164       9.388 -45.081  35.465  1.00 44.82           C
ATOM   2572  C   MET A 164       9.710 -45.486  34.034  1.00 43.11           C
ATOM   2573  O   MET A 164       9.079 -46.397  33.507  1.00 37.93           O
ATOM   2574  CB  MET A 164       8.527 -43.812  35.549  1.00 54.57           C
ATOM   2575  CG  MET A 164       7.180 -44.034  34.852  1.00 54.55           C
ATOM   2576  SD  MET A 164       6.176 -45.389  35.532  1.00 54.08           S
ATOM   2577  CE  MET A 164       5.320 -44.418  36.780  1.00 58.70           C
ATOM   2578  H   MET A 164      10.848 -44.027  36.583  1.00 48.84           H
ATOM   2579  HA  MET A 164       8.835 -45.893  35.935  1.00 53.74           H
ATOM   2580  HB2 MET A 164       8.345 -43.563  36.595  1.00 65.45           H
ATOM   2581  HB3 MET A 164       9.047 -42.980  35.071  1.00 65.45           H
ATOM   2582  HG2 MET A 164       6.608 -43.113  34.951  1.00 65.43           H
ATOM   2583  HG3 MET A 164       7.346 -44.205  33.790  1.00 65.43           H
ATOM   2584  HE1 MET A 164       4.633 -45.050  37.337  1.00 70.41           H
ATOM   2585  HE2 MET A 164       6.046 -43.976  37.459  1.00 70.41           H
ATOM   2586  HE3 MET A 164       4.758 -43.629  36.283  1.00 70.41           H
ATOM   2587  N   THR A 165      10.728 -44.854  33.439  1.00 44.56           N
ATOM   2588  CA  THR A 165      11.214 -45.197  32.119  1.00 40.72           C
ATOM   2589  C   THR A 165      11.626 -46.672  32.032  1.00 43.43           C
ATOM   2590  O   THR A 165      11.274 -47.317  31.050  1.00 46.01           O
ATOM   2591  CB  THR A 165      12.331 -44.237  31.702  1.00 52.10           C
ATOM   2592  OG1 THR A 165      11.840 -42.910  31.689  1.00 51.31           O
ATOM   2593  CG2 THR A 165      12.860 -44.575  30.303  1.00 45.40           C
ATOM   2594  H   THR A 165      11.219 -44.135  33.952  1.00 53.43           H
ATOM   2595  HA  THR A 165      10.375 -45.024  31.443  1.00 48.82           H
ATOM   2596  HB  THR A 165      13.147 -44.302  32.422  1.00 62.48           H
ATOM   2597  HG1 THR A 165      11.646 -42.651  32.596  1.00 61.53           H
ATOM   2598 HG21 THR A 165      13.633 -43.855  30.031  1.00 54.45           H
ATOM   2599 HG22 THR A 165      13.289 -45.576  30.278  1.00 54.45           H
ATOM   2600 HG23 THR A 165      12.054 -44.497  29.572  1.00 54.45           H
ATOM   2601  N   LYS A 166      12.326 -47.226  33.040  1.00 48.53           N
ATOM   2602  CA  LYS A 166      12.689 -48.656  33.066  1.00 48.33           C
ATOM   2603  C   LYS A 166      11.454 -49.555  33.095  1.00 38.23           C
ATOM   2604  O   LYS A 166      11.420 -50.552  32.386  1.00 43.85           O
ATOM   2605  CB  LYS A 166      13.645 -49.025  34.225  1.00 59.60           C
ATOM   2606  CG  LYS A 166      15.126 -48.667  33.982  1.00 57.08           C
ATOM   2607  CD  LYS A 166      16.026 -48.925  35.206  1.00 82.98           C
ATOM   2608  CE  LYS A 166      15.846 -50.335  35.800  1.00109.06           C
ATOM   2609  NZ  LYS A 166      16.641 -50.524  37.030  1.00106.03           N1+
ATOM   2610  H   LYS A 166      12.570 -46.650  33.836  1.00 58.20           H
ATOM   2611  HA  LYS A 166      13.198 -48.895  32.131  1.00 57.96           H
ATOM   2612  HB2 LYS A 166      13.292 -48.593  35.164  1.00 71.48           H
ATOM   2613  HB3 LYS A 166      13.604 -50.111  34.328  1.00 71.48           H
ATOM   2614  HG2 LYS A 166      15.499 -49.245  33.134  1.00 68.46           H
ATOM   2615  HG3 LYS A 166      15.200 -47.607  33.733  1.00 68.46           H
ATOM   2616  HD2 LYS A 166      17.064 -48.814  34.894  1.00 99.54           H
ATOM   2617  HD3 LYS A 166      15.814 -48.175  35.970  1.00 99.54           H
ATOM   2618  HE2 LYS A 166      14.792 -50.496  36.035  1.00130.84           H
ATOM   2619  HE3 LYS A 166      16.145 -51.078  35.058  1.00130.84           H
ATOM   2620  HZ1 LYS A 166      16.499 -51.457  37.392  1.00127.20           H
ATOM   2621  HZ2 LYS A 166      17.624 -50.399  36.833  1.00127.20           H
ATOM   2622  HZ3 LYS A 166      16.359 -49.857  37.736  1.00127.20           H
ATOM   2623  N   ILE A 167      10.461 -49.221  33.920  1.00 42.82           N
ATOM   2624  CA  ILE A 167       9.235 -49.996  34.095  1.00 37.51           C
ATOM   2625  C   ILE A 167       8.388 -50.005  32.813  1.00 49.31           C
ATOM   2626  O   ILE A 167       7.791 -51.030  32.516  1.00 51.16           O
ATOM   2627  CB  ILE A 167       8.463 -49.483  35.332  1.00 35.73           C
ATOM   2628  CG1 ILE A 167       9.254 -49.829  36.607  1.00 42.85           C
ATOM   2629  CG2 ILE A 167       7.023 -50.027  35.395  1.00 48.22           C
ATOM   2630  CD1 ILE A 167       8.667 -49.204  37.876  1.00 40.58           C
ATOM   2631  H   ILE A 167      10.565 -48.387  34.480  1.00 51.35           H
ATOM   2632  HA  ILE A 167       9.527 -51.027  34.294  1.00 44.97           H
ATOM   2633  HB  ILE A 167       8.389 -48.397  35.258  1.00 42.84           H
ATOM   2634 HG12 ILE A 167       9.276 -50.911  36.730  1.00 51.39           H
ATOM   2635 HG13 ILE A 167      10.285 -49.492  36.512  1.00 51.39           H
ATOM   2636 HG21 ILE A 167       6.528 -49.716  36.311  1.00 57.82           H
ATOM   2637 HG22 ILE A 167       6.437 -49.631  34.565  1.00 57.82           H
ATOM   2638 HG23 ILE A 167       7.027 -51.114  35.345  1.00 57.82           H
ATOM   2639 HD11 ILE A 167       9.329 -49.404  38.713  1.00 48.66           H
ATOM   2640 HD12 ILE A 167       8.561 -48.128  37.744  1.00 48.66           H
ATOM   2641 HD13 ILE A 167       7.704 -49.647  38.116  1.00 48.66           H
ATOM   2642  N   LEU A 168       8.306 -48.894  32.068  1.00 54.03           N
ATOM   2643  CA  LEU A 168       7.476 -48.772  30.863  1.00 56.47           C
ATOM   2644  C   LEU A 168       8.167 -49.343  29.616  1.00 63.34           C
ATOM   2645  O   LEU A 168       7.502 -49.539  28.602  1.00 57.79           O
ATOM   2646  CB  LEU A 168       7.115 -47.295  30.625  1.00 43.76           C
ATOM   2647  CG  LEU A 168       6.265 -46.646  31.737  1.00 55.76           C
ATOM   2648  CD1 LEU A 168       6.200 -45.148  31.449  1.00 38.74           C
ATOM   2649  CD2 LEU A 168       4.848 -47.227  31.853  1.00 56.01           C
ATOM   2650  H   LEU A 168       8.819 -48.074  32.364  1.00 64.79           H
ATOM   2651  HA  LEU A 168       6.548 -49.327  31.013  1.00 67.73           H
ATOM   2652  HB2 LEU A 168       8.050 -46.738  30.526  1.00 52.48           H
ATOM   2653  HB3 LEU A 168       6.581 -47.203  29.678  1.00 52.48           H
ATOM   2654  HG  LEU A 168       6.746 -46.792  32.702  1.00 66.88           H
ATOM   2655 HD11 LEU A 168       5.673 -44.657  32.261  1.00 46.45           H
ATOM   2656 HD12 LEU A 168       7.208 -44.738  31.392  1.00 46.45           H
ATOM   2657 HD13 LEU A 168       5.682 -44.968  30.505  1.00 46.45           H
ATOM   2658 HD21 LEU A 168       4.293 -46.689  32.623  1.00 67.18           H
ATOM   2659 HD22 LEU A 168       4.317 -47.128  30.907  1.00 67.18           H
ATOM   2660 HD23 LEU A 168       4.890 -48.280  32.134  1.00 67.18           H
ATOM   2661  N   GLU A 169       9.489 -49.566  29.665  1.00 61.73           N
ATOM   2662  CA  GLU A 169      10.294 -50.046  28.538  1.00 64.93           C
ATOM   2663  C   GLU A 169       9.679 -51.284  27.842  1.00 63.68           C
ATOM   2664  O   GLU A 169       9.627 -51.268  26.612  1.00 56.52           O
ATOM   2665  CB  GLU A 169      11.751 -50.264  29.024  1.00 72.54           C
ATOM   2666  CG  GLU A 169      12.746 -50.924  28.046  1.00 88.98           C
ATOM   2667  CD  GLU A 169      13.358 -49.994  26.987  1.00104.70           C
ATOM   2668  OE1 GLU A 169      12.742 -48.947  26.682  1.00 99.68           O
ATOM   2669  OE2 GLU A 169      14.436 -50.366  26.466  1.00106.72           O1-
ATOM   2670  H   GLU A 169       9.973 -49.391  30.534  1.00 74.05           H
ATOM   2671  HA  GLU A 169      10.318 -49.239  27.804  1.00 77.88           H
ATOM   2672  HB2 GLU A 169      12.157 -49.296  29.322  1.00 87.02           H
ATOM   2673  HB3 GLU A 169      11.741 -50.883  29.917  1.00 87.02           H
ATOM   2674  HG2 GLU A 169      13.556 -51.399  28.605  1.00106.74           H
ATOM   2675  HG3 GLU A 169      12.263 -51.749  27.522  1.00106.74           H
ATOM   2676  N   PRO A 170       9.146 -52.303  28.562  1.00 51.20           N
ATOM   2677  CA  PRO A 170       8.534 -53.481  27.947  1.00 51.42           C
ATOM   2678  C   PRO A 170       7.176 -53.210  27.314  1.00 57.86           C
ATOM   2679  O   PRO A 170       6.909 -53.693  26.218  1.00 69.21           O
ATOM   2680  CB  PRO A 170       8.313 -54.476  29.106  1.00 54.74           C
ATOM   2681  CG  PRO A 170       9.213 -53.980  30.231  1.00 50.68           C
ATOM   2682  CD  PRO A 170       9.185 -52.479  30.003  1.00 46.66           C
ATOM   2683  HA  PRO A 170       9.237 -53.948  27.256  1.00 61.67           H
ATOM   2684  HB2 PRO A 170       7.284 -54.378  29.459  1.00 65.65           H
ATOM   2685  HB3 PRO A 170       8.494 -55.518  28.839  1.00 65.65           H
ATOM   2686  HG2 PRO A 170       8.801 -54.220  31.214  1.00 60.78           H
ATOM   2687  HG3 PRO A 170      10.216 -54.393  30.119  1.00 60.78           H
ATOM   2688  HD2 PRO A 170       8.276 -52.058  30.424  1.00 55.96           H
ATOM   2689  HD3 PRO A 170      10.073 -52.053  30.463  1.00 55.96           H
ATOM   2690  N   PHE A 171       6.334 -52.432  28.002  1.00 58.17           N
ATOM   2691  CA  PHE A 171       4.991 -52.123  27.565  1.00 48.90           C
ATOM   2692  C   PHE A 171       5.020 -51.263  26.298  1.00 50.25           C
ATOM   2693  O   PHE A 171       4.211 -51.497  25.406  1.00 52.43           O
ATOM   2694  CB  PHE A 171       4.240 -51.442  28.710  1.00 56.77           C
ATOM   2695  CG  PHE A 171       2.768 -51.262  28.404  1.00 55.39           C
ATOM   2696  CD1 PHE A 171       1.843 -52.249  28.796  1.00 52.17           C
ATOM   2697  CD2 PHE A 171       2.333 -50.133  27.684  1.00 39.43           C
ATOM   2698  CE1 PHE A 171       0.481 -52.087  28.494  1.00 53.82           C
ATOM   2699  CE2 PHE A 171       0.976 -49.987  27.359  1.00 45.77           C
ATOM   2700  CZ  PHE A 171       0.048 -50.959  27.776  1.00 47.44           C
ATOM   2701  H   PHE A 171       6.635 -52.055  28.889  1.00 69.77           H
ATOM   2702  HA  PHE A 171       4.485 -53.063  27.339  1.00 58.65           H
ATOM   2703  HB2 PHE A 171       4.337 -52.055  29.607  1.00 68.08           H
ATOM   2704  HB3 PHE A 171       4.688 -50.467  28.913  1.00 68.08           H
ATOM   2705  HD1 PHE A 171       2.171 -53.129  29.332  1.00 62.57           H
ATOM   2706  HD2 PHE A 171       3.042 -49.384  27.367  1.00 47.28           H
ATOM   2707  HE1 PHE A 171      -0.233 -52.837  28.801  1.00 64.54           H
ATOM   2708  HE2 PHE A 171       0.643 -49.127  26.795  1.00 54.89           H
ATOM   2709  HZ  PHE A 171      -0.998 -50.845  27.532  1.00 56.89           H
ATOM   2710  N   ARG A 172       5.955 -50.303  26.204  1.00 48.06           N
ATOM   2711  CA  ARG A 172       6.184 -49.500  25.004  1.00 47.48           C
ATOM   2712  C   ARG A 172       6.604 -50.371  23.819  1.00 52.49           C
ATOM   2713  O   ARG A 172       6.195 -50.102  22.693  1.00 46.05           O
ATOM   2714  CB  ARG A 172       7.249 -48.423  25.251  1.00 46.01           C
ATOM   2715  CG  ARG A 172       6.815 -47.284  26.182  1.00 54.82           C
ATOM   2716  CD  ARG A 172       7.890 -46.194  26.152  1.00 60.21           C
ATOM   2717  NE  ARG A 172       7.799 -45.252  27.285  1.00 52.53           N
ATOM   2718  CZ  ARG A 172       7.425 -43.975  27.218  1.00 51.31           C
ATOM   2719  NH1 ARG A 172       6.940 -43.459  26.091  1.00 81.67           N
ATOM   2720  NH2 ARG A 172       7.537 -43.202  28.291  1.00 57.90           N1+
ATOM   2721  H   ARG A 172       6.583 -50.163  26.983  1.00 57.64           H
ATOM   2722  HA  ARG A 172       5.253 -49.001  24.726  1.00 56.94           H
ATOM   2723  HB2 ARG A 172       8.147 -48.898  25.651  1.00 55.17           H
ATOM   2724  HB3 ARG A 172       7.499 -47.977  24.286  1.00 55.17           H
ATOM   2725  HG2 ARG A 172       5.878 -46.858  25.817  1.00 65.75           H
ATOM   2726  HG3 ARG A 172       6.670 -47.648  27.197  1.00 65.75           H
ATOM   2727  HD2 ARG A 172       8.859 -46.690  26.216  1.00 72.22           H
ATOM   2728  HD3 ARG A 172       7.854 -45.667  25.198  1.00 72.22           H
ATOM   2729  HE  ARG A 172       8.159 -45.586  28.168  1.00 63.00           H
ATOM   2730 HH11 ARG A 172       6.845 -44.038  25.272  1.00 97.97           H
ATOM   2731 HH12 ARG A 172       6.653 -42.490  26.066  1.00 97.97           H
ATOM   2732 HH21 ARG A 172       7.914 -43.574  29.149  1.00 69.44           H
ATOM   2733 HH22 ARG A 172       7.246 -42.237  28.245  1.00 69.44           H
ATOM   2734  N   LYS A 173       7.431 -51.395  24.085  1.00 63.70           N
ATOM   2735  CA  LYS A 173       8.022 -52.286  23.081  1.00 72.98           C
ATOM   2736  C   LYS A 173       6.956 -53.196  22.435  1.00 71.97           C
ATOM   2737  O   LYS A 173       7.026 -53.449  21.234  1.00 65.48           O
ATOM   2738  CB  LYS A 173       9.161 -53.104  23.738  1.00 61.83           C
ATOM   2739  CG  LYS A 173      10.395 -53.309  22.844  1.00 83.33           C
ATOM   2740  CD  LYS A 173      11.293 -52.061  22.692  1.00 89.33           C
ATOM   2741  CE  LYS A 173      12.066 -51.627  23.949  1.00 89.24           C
ATOM   2742  NZ  LYS A 173      13.136 -52.574  24.323  1.00 79.49           N1+
ATOM   2743  H   LYS A 173       7.693 -51.547  25.049  1.00 76.40           H
ATOM   2744  HA  LYS A 173       8.443 -51.647  22.302  1.00 87.54           H
ATOM   2745  HB2 LYS A 173       9.509 -52.571  24.615  1.00 74.16           H
ATOM   2746  HB3 LYS A 173       8.781 -54.064  24.092  1.00 74.16           H
ATOM   2747  HG2 LYS A 173      10.997 -54.103  23.288  1.00 99.96           H
ATOM   2748  HG3 LYS A 173      10.072 -53.650  21.858  1.00 99.96           H
ATOM   2749  HD2 LYS A 173      12.012 -52.252  21.892  1.00107.16           H
ATOM   2750  HD3 LYS A 173      10.675 -51.220  22.377  1.00107.16           H
ATOM   2751  HE2 LYS A 173      12.506 -50.642  23.785  1.00107.05           H
ATOM   2752  HE3 LYS A 173      11.361 -51.549  24.779  1.00107.05           H
ATOM   2753  HZ1 LYS A 173      13.682 -52.178  25.080  1.00 95.36           H
ATOM   2754  HZ2 LYS A 173      12.734 -53.449  24.624  1.00 95.36           H
ATOM   2755  HZ3 LYS A 173      13.744 -52.734  23.533  1.00 95.36           H
ATOM   2756  N   GLN A 174       5.997 -53.680  23.242  1.00 52.81           N
ATOM   2757  CA  GLN A 174       4.857 -54.509  22.853  1.00 45.49           C
ATOM   2758  C   GLN A 174       3.723 -53.713  22.199  1.00 58.90           C
ATOM   2759  O   GLN A 174       2.940 -54.285  21.442  1.00 63.98           O
ATOM   2760  CB  GLN A 174       4.239 -55.135  24.110  1.00 63.98           C
ATOM   2761  CG  GLN A 174       5.125 -56.081  24.933  1.00 70.31           C
ATOM   2762  CD  GLN A 174       4.578 -56.275  26.357  1.00 89.75           C
ATOM   2763  OE1 GLN A 174       3.440 -55.921  26.674  1.00 83.41           O
ATOM   2764  NE2 GLN A 174       5.384 -56.878  27.230  1.00 83.10           N
ATOM   2765  H   GLN A 174       6.059 -53.448  24.222  1.00 63.34           H
ATOM   2766  HA  GLN A 174       5.186 -55.292  22.170  1.00 54.55           H
ATOM   2767  HB2 GLN A 174       3.901 -54.321  24.755  1.00 76.74           H
ATOM   2768  HB3 GLN A 174       3.357 -55.701  23.806  1.00 76.74           H
ATOM   2769  HG2 GLN A 174       5.129 -57.052  24.437  1.00 84.33           H
ATOM   2770  HG3 GLN A 174       6.156 -55.731  24.974  1.00 84.33           H
ATOM   2771 HE21 GLN A 174       6.296 -57.192  26.941  1.00 99.69           H
ATOM   2772 HE22 GLN A 174       5.043 -57.054  28.163  1.00 99.69           H
ATOM   2773  N   ASN A 175       3.568 -52.443  22.590  1.00 62.22           N
ATOM   2774  CA  ASN A 175       2.470 -51.574  22.195  1.00 54.26           C
ATOM   2775  C   ASN A 175       3.056 -50.259  21.645  1.00 52.45           C
ATOM   2776  O   ASN A 175       2.820 -49.199  22.219  1.00 56.29           O
ATOM   2777  CB  ASN A 175       1.504 -51.367  23.377  1.00 50.16           C
ATOM   2778  CG  ASN A 175       0.993 -52.664  23.991  1.00 64.58           C
ATOM   2779  OD1 ASN A 175       0.164 -53.341  23.397  1.00 78.34           O
ATOM   2780  ND2 ASN A 175       1.453 -53.022  25.189  1.00 50.83           N
ATOM   2781  H   ASN A 175       4.234 -52.057  23.243  1.00 74.63           H
ATOM   2782  HA  ASN A 175       1.909 -52.045  21.387  1.00 65.07           H
ATOM   2783  HB2 ASN A 175       1.954 -50.737  24.143  1.00 60.16           H
ATOM   2784  HB3 ASN A 175       0.636 -50.872  22.945  1.00 60.16           H
ATOM   2785 HD21 ASN A 175       1.109 -53.865  25.628  1.00 60.96           H
ATOM   2786 HD22 ASN A 175       2.137 -52.447  25.656  1.00 60.96           H
ATOM   2787  N   PRO A 176       3.828 -50.283  20.542  1.00 52.19           N
ATOM   2788  CA  PRO A 176       4.402 -49.073  19.953  1.00 58.59           C
ATOM   2789  C   PRO A 176       3.358 -48.158  19.295  1.00 58.27           C
ATOM   2790  O   PRO A 176       3.694 -47.037  18.917  1.00 66.80           O
ATOM   2791  CB  PRO A 176       5.381 -49.591  18.894  1.00 46.72           C
ATOM   2792  CG  PRO A 176       4.719 -50.883  18.430  1.00 60.97           C
ATOM   2793  CD  PRO A 176       4.167 -51.448  19.739  1.00 60.94           C
ATOM   2794  HA  PRO A 176       4.999 -48.533  20.689  1.00 70.28           H
ATOM   2795  HB2 PRO A 176       5.581 -48.896  18.078  1.00 56.03           H
ATOM   2796  HB3 PRO A 176       6.313 -49.844  19.402  1.00 56.03           H
ATOM   2797  HG2 PRO A 176       3.936 -50.663  17.702  1.00 73.12           H
ATOM   2798  HG3 PRO A 176       5.453 -51.574  18.016  1.00 73.12           H
ATOM   2799  HD2 PRO A 176       3.288 -52.052  19.515  1.00 73.09           H
ATOM   2800  HD3 PRO A 176       4.949 -52.019  20.239  1.00 73.09           H
ATOM   2801  N   ASP A 177       2.108 -48.623  19.164  1.00 62.48           N
ATOM   2802  CA  ASP A 177       0.952 -47.801  18.805  1.00 70.17           C
ATOM   2803  C   ASP A 177       0.380 -46.982  19.988  1.00 60.12           C
ATOM   2804  O   ASP A 177      -0.645 -46.320  19.836  1.00 66.23           O
ATOM   2805  CB  ASP A 177      -0.129 -48.627  18.075  1.00 61.31           C
ATOM   2806  CG  ASP A 177      -0.638 -49.903  18.757  1.00 74.36           C
ATOM   2807  OD1 ASP A 177      -0.085 -50.307  19.807  1.00 70.86           O
ATOM   2808  OD2 ASP A 177      -1.596 -50.471  18.187  1.00 86.30           O1-
ATOM   2809  H   ASP A 177       1.906 -49.567  19.466  1.00 74.95           H
ATOM   2810  HA  ASP A 177       1.295 -47.071  18.069  1.00 84.17           H
ATOM   2811  HB2 ASP A 177      -0.980 -48.006  17.797  1.00 73.54           H
ATOM   2812  HB3 ASP A 177       0.273 -48.930  17.107  1.00 73.54           H
ATOM   2813  N   ILE A 178       1.021 -47.010  21.166  1.00 61.91           N
ATOM   2814  CA  ILE A 178       0.635 -46.236  22.344  1.00 42.82           C
ATOM   2815  C   ILE A 178       1.736 -45.212  22.623  1.00 44.42           C
ATOM   2816  O   ILE A 178       2.911 -45.561  22.731  1.00 52.97           O
ATOM   2817  CB  ILE A 178       0.388 -47.154  23.554  1.00 43.61           C
ATOM   2818  CG1 ILE A 178      -0.668 -48.254  23.341  1.00 62.17           C
ATOM   2819  CG2 ILE A 178       0.080 -46.329  24.813  1.00 54.42           C
ATOM   2820  CD1 ILE A 178      -2.106 -47.762  23.209  1.00 66.26           C
ATOM   2821  H   ILE A 178       1.848 -47.589  21.253  1.00 74.26           H
ATOM   2822  HA  ILE A 178      -0.292 -45.696  22.150  1.00 51.35           H
ATOM   2823  HB  ILE A 178       1.329 -47.665  23.755  1.00 52.30           H
ATOM   2824 HG12 ILE A 178      -0.420 -48.825  22.445  1.00 74.56           H
ATOM   2825 HG13 ILE A 178      -0.631 -48.944  24.185  1.00 74.56           H
ATOM   2826 HG21 ILE A 178      -0.220 -46.988  25.627  1.00 65.26           H
ATOM   2827 HG22 ILE A 178       0.976 -45.797  25.126  1.00 65.26           H
ATOM   2828 HG23 ILE A 178      -0.714 -45.608  24.621  1.00 65.26           H
ATOM   2829 HD11 ILE A 178      -2.771 -48.623  23.181  1.00 79.47           H
ATOM   2830 HD12 ILE A 178      -2.391 -47.140  24.057  1.00 79.47           H
ATOM   2831 HD13 ILE A 178      -2.199 -47.208  22.279  1.00 79.47           H
ATOM   2832  N   VAL A 179       1.331 -43.949  22.773  1.00 45.48           N
ATOM   2833  CA  VAL A 179       2.184 -42.826  23.149  1.00 43.89           C
ATOM   2834  C   VAL A 179       2.025 -42.566  24.649  1.00 46.05           C
ATOM   2835  O   VAL A 179       0.909 -42.362  25.124  1.00 41.34           O
ATOM   2836  CB  VAL A 179       1.819 -41.583  22.321  1.00 48.21           C
ATOM   2837  CG1 VAL A 179       2.756 -40.418  22.657  1.00 40.15           C
ATOM   2838  CG2 VAL A 179       1.926 -41.883  20.814  1.00 52.21           C
ATOM   2839  H   VAL A 179       0.342 -43.756  22.696  1.00 54.54           H
ATOM   2840  HA  VAL A 179       3.222 -43.073  22.933  1.00 52.63           H
ATOM   2841  HB  VAL A 179       0.794 -41.283  22.550  1.00 57.82           H
ATOM   2842 HG11 VAL A 179       2.488 -39.542  22.064  1.00 48.15           H
ATOM   2843 HG12 VAL A 179       2.662 -40.151  23.709  1.00 48.15           H
ATOM   2844 HG13 VAL A 179       3.788 -40.688  22.440  1.00 48.15           H
ATOM   2845 HG21 VAL A 179       1.702 -40.981  20.243  1.00 62.61           H
ATOM   2846 HG22 VAL A 179       2.935 -42.214  20.575  1.00 62.61           H
ATOM   2847 HG23 VAL A 179       1.218 -42.657  20.519  1.00 62.61           H
ATOM   2848  N   ILE A 180       3.150 -42.557  25.379  1.00 45.12           N
ATOM   2849  CA  ILE A 180       3.204 -42.239  26.806  1.00 45.51           C
ATOM   2850  C   ILE A 180       4.142 -41.036  27.008  1.00 44.29           C
ATOM   2851  O   ILE A 180       5.351 -41.139  26.812  1.00 56.88           O
ATOM   2852  CB  ILE A 180       3.586 -43.479  27.654  1.00 42.99           C
ATOM   2853  CG1 ILE A 180       2.724 -44.714  27.303  1.00 47.84           C
ATOM   2854  CG2 ILE A 180       3.447 -43.094  29.138  1.00 47.41           C
ATOM   2855  CD1 ILE A 180       3.074 -46.024  28.021  1.00 41.02           C
ATOM   2856  H   ILE A 180       4.025 -42.754  24.920  1.00 54.11           H
ATOM   2857  HA  ILE A 180       2.207 -41.937  27.131  1.00 54.58           H
ATOM   2858  HB  ILE A 180       4.628 -43.724  27.464  1.00 51.56           H
ATOM   2859 HG12 ILE A 180       1.681 -44.474  27.503  1.00 57.37           H
ATOM   2860 HG13 ILE A 180       2.825 -44.925  26.239  1.00 57.37           H
ATOM   2861 HG21 ILE A 180       3.638 -43.947  29.786  1.00 56.86           H
ATOM   2862 HG22 ILE A 180       4.160 -42.309  29.390  1.00 56.86           H
ATOM   2863 HG23 ILE A 180       2.441 -42.721  29.321  1.00 56.86           H
ATOM   2864 HD11 ILE A 180       2.446 -46.825  27.631  1.00 49.19           H
ATOM   2865 HD12 ILE A 180       4.118 -46.282  27.846  1.00 49.19           H
ATOM   2866 HD13 ILE A 180       2.894 -45.933  29.090  1.00 49.19           H
ATOM   2867  N   CYS A 181       3.560 -39.914  27.424  1.00 46.65           N
ATOM   2868  CA  CYS A 181       4.219 -38.735  27.977  1.00 43.25           C
ATOM   2869  C   CYS A 181       4.142 -38.913  29.512  1.00 43.94           C
ATOM   2870  O   CYS A 181       3.112 -39.234  30.058  1.00 43.51           O
ATOM   2871  CB  CYS A 181       3.451 -37.439  27.647  1.00 42.38           C
ATOM   2872  SG  CYS A 181       4.315 -35.971  28.290  1.00 57.88           S
ATOM   2873  H   CYS A 181       2.570 -39.976  27.580  1.00 55.94           H
ATOM   2874  HA  CYS A 181       5.272 -38.639  27.617  1.00 51.86           H
ATOM   2875  HB2 CYS A 181       3.346 -37.339  26.549  1.00 50.82           H
ATOM   2876  HB3 CYS A 181       2.421 -37.484  28.072  1.00 50.82           H
ATOM   2877  HG  CYS A 181       3.318 -35.076  28.103  1.00 69.42           H
ATOM   2878  N   GLN A 182       5.298 -38.696  30.161  1.00 55.49           N
ATOM   2879  CA  GLN A 182       5.454 -38.625  31.617  1.00 53.94           C
ATOM   2880  C   GLN A 182       5.797 -37.181  31.964  1.00 60.31           C
ATOM   2881  O   GLN A 182       6.699 -36.586  31.372  1.00 59.19           O
ATOM   2882  CB  GLN A 182       6.561 -39.588  32.118  1.00 64.35           C
ATOM   2883  CG  GLN A 182       6.208 -40.279  33.461  1.00 79.08           C
ATOM   2884  CD  GLN A 182       7.006 -39.856  34.697  1.00 71.23           C
ATOM   2885  OE1 GLN A 182       8.150 -40.250  34.906  1.00 49.16           O
ATOM   2886  NE2 GLN A 182       6.367 -39.078  35.558  1.00 67.97           N
ATOM   2887  H   GLN A 182       6.089 -38.392  29.610  1.00 66.55           H
ATOM   2888  HA  GLN A 182       4.507 -38.879  32.095  1.00 64.69           H
ATOM   2889  HB2 GLN A 182       6.709 -40.363  31.366  1.00 77.18           H
ATOM   2890  HB3 GLN A 182       7.507 -39.052  32.223  1.00 77.18           H
ATOM   2891  HG2 GLN A 182       5.150 -40.149  33.681  1.00 94.86           H
ATOM   2892  HG3 GLN A 182       6.425 -41.335  33.302  1.00 94.86           H
ATOM   2893 HE21 GLN A 182       5.409 -38.805  35.392  1.00 81.53           H
ATOM   2894 HE22 GLN A 182       6.816 -38.796  36.416  1.00 81.53           H
ATOM   2895  N   TYR A 183       5.071 -36.648  32.945  1.00 52.75           N
ATOM   2896  CA  TYR A 183       5.286 -35.328  33.491  1.00 59.08           C
ATOM   2897  C   TYR A 183       4.815 -35.287  34.943  1.00 63.90           C
ATOM   2898  O   TYR A 183       3.622 -35.165  35.209  1.00 65.69           O
ATOM   2899  CB  TYR A 183       4.606 -34.272  32.621  1.00 73.12           C
ATOM   2900  CG  TYR A 183       4.734 -32.883  33.214  1.00 95.06           C
ATOM   2901  CD1 TYR A 183       3.578 -32.147  33.536  1.00102.93           C
ATOM   2902  CD2 TYR A 183       6.009 -32.350  33.498  1.00105.44           C
ATOM   2903  CE1 TYR A 183       3.689 -30.860  34.093  1.00109.38           C
ATOM   2904  CE2 TYR A 183       6.127 -31.079  34.089  1.00113.77           C
ATOM   2905  CZ  TYR A 183       4.965 -30.324  34.375  1.00118.10           C
ATOM   2906  OH  TYR A 183       5.071 -29.094  34.950  1.00127.70           O
ATOM   2907  H   TYR A 183       4.323 -37.196  33.350  1.00 63.27           H
ATOM   2908  HA  TYR A 183       6.359 -35.138  33.487  1.00 70.85           H
ATOM   2909  HB2 TYR A 183       5.068 -34.274  31.632  1.00 87.71           H
ATOM   2910  HB3 TYR A 183       3.551 -34.524  32.505  1.00 87.71           H
ATOM   2911  HD1 TYR A 183       2.600 -32.567  33.349  1.00123.48           H
ATOM   2912  HD2 TYR A 183       6.899 -32.923  33.280  1.00126.50           H
ATOM   2913  HE1 TYR A 183       2.801 -30.287  34.317  1.00131.22           H
ATOM   2914  HE2 TYR A 183       7.105 -30.689  34.333  1.00136.49           H
ATOM   2915  HH  TYR A 183       5.973 -28.887  35.199  1.00153.20           H
ATOM   2916  N   MET A 184       5.789 -35.385  35.860  1.00 66.73           N
ATOM   2917  CA  MET A 184       5.637 -35.304  37.311  1.00 66.30           C
ATOM   2918  C   MET A 184       4.842 -36.496  37.867  1.00 64.42           C
ATOM   2919  O   MET A 184       5.247 -37.635  37.668  1.00 68.24           O
ATOM   2920  CB  MET A 184       5.129 -33.910  37.747  1.00 71.11           C
ATOM   2921  CG  MET A 184       6.095 -32.792  37.324  1.00 89.53           C
ATOM   2922  SD  MET A 184       5.734 -31.144  37.999  1.00 81.44           S
ATOM   2923  CE  MET A 184       6.223 -31.393  39.729  1.00 74.43           C
ATOM   2924  H   MET A 184       6.729 -35.524  35.521  1.00 80.05           H
ATOM   2925  HA  MET A 184       6.640 -35.408  37.725  1.00 79.53           H
ATOM   2926  HB2 MET A 184       4.139 -33.709  37.335  1.00 85.30           H
ATOM   2927  HB3 MET A 184       5.058 -33.904  38.834  1.00 85.30           H
ATOM   2928  HG2 MET A 184       7.098 -33.065  37.652  1.00107.40           H
ATOM   2929  HG3 MET A 184       6.105 -32.725  36.237  1.00107.40           H
ATOM   2930  HE1 MET A 184       6.085 -30.465  40.281  1.00 89.28           H
ATOM   2931  HE2 MET A 184       5.617 -32.173  40.191  1.00 89.28           H
ATOM   2932  HE3 MET A 184       7.273 -31.685  39.765  1.00 89.28           H
ATOM   2933  N   ASP A 185       3.725 -36.253  38.556  1.00 69.91           N
ATOM   2934  CA  ASP A 185       2.846 -37.285  39.100  1.00 68.22           C
ATOM   2935  C   ASP A 185       1.886 -37.853  38.035  1.00 63.76           C
ATOM   2936  O   ASP A 185       1.072 -38.702  38.375  1.00 56.05           O
ATOM   2937  CB  ASP A 185       2.059 -36.693  40.280  1.00 71.10           C
ATOM   2938  CG  ASP A 185       2.956 -36.032  41.321  1.00 76.40           C
ATOM   2939  OD1 ASP A 185       2.625 -34.888  41.709  1.00 84.15           O
ATOM   2940  OD2 ASP A 185       3.965 -36.664  41.709  1.00 76.76           O1-
ATOM   2941  H   ASP A 185       3.446 -35.298  38.717  1.00 83.86           H
ATOM   2942  HA  ASP A 185       3.449 -38.110  39.484  1.00 81.83           H
ATOM   2943  HB2 ASP A 185       1.303 -35.989  39.928  1.00 85.28           H
ATOM   2944  HB3 ASP A 185       1.552 -37.525  40.765  1.00 85.28           H
ATOM   2945  N   ASP A 186       1.932 -37.376  36.780  1.00 55.76           N
ATOM   2946  CA  ASP A 186       0.980 -37.726  35.728  1.00 53.01           C
ATOM   2947  C   ASP A 186       1.639 -38.505  34.585  1.00 54.73           C
ATOM   2948  O   ASP A 186       2.763 -38.223  34.165  1.00 49.21           O
ATOM   2949  CB  ASP A 186       0.266 -36.475  35.191  1.00 48.55           C
ATOM   2950  CG  ASP A 186      -0.622 -35.764  36.211  1.00 63.86           C
ATOM   2951  OD1 ASP A 186      -0.766 -34.527  36.069  1.00 68.84           O
ATOM   2952  OD2 ASP A 186      -1.196 -36.455  37.083  1.00 63.69           O1-
ATOM   2953  H   ASP A 186       2.634 -36.688  36.551  1.00 66.88           H
ATOM   2954  HA  ASP A 186       0.202 -38.364  36.147  1.00 63.58           H
ATOM   2955  HB2 ASP A 186       0.973 -35.769  34.753  1.00 58.22           H
ATOM   2956  HB3 ASP A 186      -0.388 -36.795  34.380  1.00 58.22           H
ATOM   2957  N   LEU A 187       0.880 -39.473  34.064  1.00 54.92           N
ATOM   2958  CA  LEU A 187       1.221 -40.309  32.929  1.00 45.13           C
ATOM   2959  C   LEU A 187       0.109 -40.126  31.892  1.00 38.89           C
ATOM   2960  O   LEU A 187      -1.021 -40.541  32.107  1.00 42.93           O
ATOM   2961  CB  LEU A 187       1.326 -41.748  33.461  1.00 44.68           C
ATOM   2962  CG  LEU A 187       2.207 -42.675  32.624  1.00 39.49           C
ATOM   2963  CD1 LEU A 187       3.661 -42.236  32.799  1.00 45.81           C
ATOM   2964  CD2 LEU A 187       2.055 -44.131  33.085  1.00 46.42           C
ATOM   2965  H   LEU A 187      -0.021 -39.647  34.492  1.00 65.87           H
ATOM   2966  HA  LEU A 187       2.165 -39.979  32.501  1.00 54.12           H
ATOM   2967  HB2 LEU A 187       1.691 -41.740  34.491  1.00 53.58           H
ATOM   2968  HB3 LEU A 187       0.329 -42.169  33.476  1.00 53.58           H
ATOM   2969  HG  LEU A 187       1.916 -42.580  31.579  1.00 47.35           H
ATOM   2970 HD11 LEU A 187       4.322 -42.961  32.338  1.00 54.94           H
ATOM   2971 HD12 LEU A 187       3.819 -41.287  32.293  1.00 54.94           H
ATOM   2972 HD13 LEU A 187       3.905 -42.147  33.859  1.00 54.94           H
ATOM   2973 HD21 LEU A 187       2.739 -44.770  32.524  1.00 55.67           H
ATOM   2974 HD22 LEU A 187       2.281 -44.218  34.149  1.00 55.67           H
ATOM   2975 HD23 LEU A 187       1.037 -44.476  32.902  1.00 55.67           H
ATOM   2976  N   TYR A 188       0.427 -39.460  30.788  1.00 33.07           N
ATOM   2977  CA  TYR A 188      -0.510 -39.059  29.755  1.00 33.86           C
ATOM   2978  C   TYR A 188      -0.285 -40.112  28.655  1.00 35.22           C
ATOM   2979  O   TYR A 188       0.688 -40.133  27.938  1.00 46.94           O
ATOM   2980  CB  TYR A 188      -0.282 -37.647  29.158  1.00 43.76           C
ATOM   2981  CG  TYR A 188      -0.617 -36.588  30.167  1.00 48.31           C
ATOM   2982  CD1 TYR A 188       0.397 -35.980  30.922  1.00 49.35           C
ATOM   2983  CD2 TYR A 188      -1.963 -36.258  30.414  1.00 54.08           C
ATOM   2984  CE1 TYR A 188       0.085 -35.094  31.957  1.00 60.78           C
ATOM   2985  CE2 TYR A 188      -2.301 -35.371  31.435  1.00 57.52           C
ATOM   2986  CZ  TYR A 188      -1.266 -34.825  32.215  1.00 62.04           C
ATOM   2987  OH  TYR A 188      -1.670 -34.007  33.256  1.00 48.27           O
ATOM   2988  H   TYR A 188       1.371 -39.147  30.703  1.00 39.65           H
ATOM   2989  HA  TYR A 188      -1.563 -39.089  30.141  1.00 40.60           H
ATOM   2990  HB2 TYR A 188       0.770 -37.552  28.804  1.00 52.47           H
ATOM   2991  HB3 TYR A 188      -0.900 -37.515  28.241  1.00 52.47           H
ATOM   2992  HD1 TYR A 188       1.442 -36.221  30.721  1.00 59.19           H
ATOM   2993  HD2 TYR A 188      -2.753 -36.715  29.815  1.00 64.86           H
ATOM   2994  HE1 TYR A 188       0.871 -34.640  32.550  1.00 72.91           H
ATOM   2995  HE2 TYR A 188      -3.339 -35.119  31.645  1.00 68.99           H
ATOM   2996  HH  TYR A 188      -0.961 -33.903  33.940  1.00 57.88           H
ATOM   2997  N   VAL A 189      -1.270 -41.013  28.593  1.00 41.97           N
ATOM   2998  CA  VAL A 189      -1.353 -42.193  27.747  1.00 37.92           C
ATOM   2999  C   VAL A 189      -2.423 -41.956  26.694  1.00 42.03           C
ATOM   3000  O   VAL A 189      -3.619 -41.923  26.974  1.00 43.87           O
ATOM   3001  CB  VAL A 189      -1.699 -43.452  28.556  1.00 33.78           C
ATOM   3002  CG1 VAL A 189      -1.571 -44.662  27.620  1.00 34.47           C
ATOM   3003  CG2 VAL A 189      -0.768 -43.610  29.765  1.00 30.50           C
ATOM   3004  H   VAL A 189      -2.051 -40.876  29.217  1.00 50.32           H
ATOM   3005  HA  VAL A 189      -0.387 -42.349  27.267  1.00 45.47           H
ATOM   3006  HB  VAL A 189      -2.728 -43.391  28.914  1.00 40.50           H
ATOM   3007 HG11 VAL A 189      -1.774 -45.577  28.172  1.00 41.33           H
ATOM   3008 HG12 VAL A 189      -2.285 -44.583  26.801  1.00 41.33           H
ATOM   3009 HG13 VAL A 189      -0.567 -44.705  27.205  1.00 41.33           H
ATOM   3010 HG21 VAL A 189      -0.989 -44.544  30.280  1.00 36.56           H
ATOM   3011 HG22 VAL A 189       0.268 -43.624  29.430  1.00 36.56           H
ATOM   3012 HG23 VAL A 189      -0.921 -42.789  30.465  1.00 36.56           H
ATOM   3013  N   GLY A 190      -1.972 -41.832  25.458  1.00 31.11           N
ATOM   3014  CA  GLY A 190      -2.829 -41.620  24.307  1.00 41.77           C
ATOM   3015  C   GLY A 190      -2.561 -42.697  23.275  1.00 50.28           C
ATOM   3016  O   GLY A 190      -1.531 -43.340  23.236  1.00 48.43           O
ATOM   3017  H   GLY A 190      -1.007 -42.006  25.297  1.00 37.30           H
ATOM   3018  HA2 GLY A 190      -3.923 -41.576  24.566  1.00 50.09           H
ATOM   3019  HA3 GLY A 190      -2.632 -40.631  23.813  1.00 50.09           H
ATOM   3020  N   SER A 191      -3.576 -42.833  22.409  1.00 43.11           N
ATOM   3021  CA  SER A 191      -3.631 -43.726  21.258  1.00 49.09           C
ATOM   3022  C   SER A 191      -4.710 -43.297  20.254  1.00 37.99           C
ATOM   3023  O   SER A 191      -5.560 -42.463  20.557  1.00 30.15           O
ATOM   3024  CB  SER A 191      -3.854 -45.178  21.714  1.00 45.92           C
ATOM   3025  OG  SER A 191      -5.223 -45.534  21.742  1.00 39.25           O
ATOM   3026  H   SER A 191      -4.381 -42.236  22.542  1.00 51.69           H
ATOM   3027  HA  SER A 191      -2.664 -43.679  20.757  1.00 58.87           H
ATOM   3028  HB2 SER A 191      -3.329 -45.848  21.031  1.00 55.07           H
ATOM   3029  HB3 SER A 191      -3.440 -45.303  22.715  1.00 55.07           H
ATOM   3030  HG  SER A 191      -5.735 -44.779  22.044  1.00 47.07           H
ATOM   3031  N   ASP A 192      -4.653 -43.915  19.068  1.00 42.99           N
ATOM   3032  CA  ASP A 192      -5.618 -43.814  17.972  1.00 49.28           C
ATOM   3033  C   ASP A 192      -6.486 -45.072  17.798  1.00 49.16           C
ATOM   3034  O   ASP A 192      -7.241 -45.194  16.833  1.00 46.74           O
ATOM   3035  CB  ASP A 192      -4.960 -43.310  16.671  1.00 50.33           C
ATOM   3036  CG  ASP A 192      -4.458 -41.874  16.851  1.00 61.18           C
ATOM   3037  OD1 ASP A 192      -5.319 -40.995  17.078  1.00 52.18           O
ATOM   3038  OD2 ASP A 192      -3.225 -41.668  16.780  1.00 70.59           O1-
ATOM   3039  H   ASP A 192      -3.903 -44.576  18.923  1.00 51.55           H
ATOM   3040  HA  ASP A 192      -6.322 -43.044  18.255  1.00 59.10           H
ATOM   3041  HB2 ASP A 192      -4.147 -43.975  16.367  1.00 60.36           H
ATOM   3042  HB3 ASP A 192      -5.737 -43.288  15.906  1.00 60.36           H
ATOM   3043  N   LEU A 193      -6.430 -45.976  18.781  1.00 46.83           N
ATOM   3044  CA  LEU A 193      -7.263 -47.165  18.860  1.00 46.57           C
ATOM   3045  C   LEU A 193      -8.730 -46.783  19.099  1.00 43.57           C
ATOM   3046  O   LEU A 193      -9.031 -45.714  19.632  1.00 54.72           O
ATOM   3047  CB  LEU A 193      -6.757 -48.068  20.007  1.00 42.10           C
ATOM   3048  CG  LEU A 193      -5.255 -48.421  19.940  1.00 47.07           C
ATOM   3049  CD1 LEU A 193      -4.822 -49.150  21.211  1.00 35.21           C
ATOM   3050  CD2 LEU A 193      -4.889 -49.255  18.705  1.00 38.34           C
ATOM   3051  H   LEU A 193      -5.811 -45.794  19.559  1.00 56.16           H
ATOM   3052  HA  LEU A 193      -7.186 -47.713  17.922  1.00 55.85           H
ATOM   3053  HB2 LEU A 193      -6.959 -47.562  20.951  1.00 50.49           H
ATOM   3054  HB3 LEU A 193      -7.334 -48.991  20.002  1.00 50.49           H
ATOM   3055  HG  LEU A 193      -4.664 -47.507  19.892  1.00 56.44           H
ATOM   3056 HD11 LEU A 193      -3.737 -49.253  21.205  1.00 42.22           H
ATOM   3057 HD12 LEU A 193      -5.121 -48.581  22.092  1.00 42.22           H
ATOM   3058 HD13 LEU A 193      -5.261 -50.142  21.251  1.00 42.22           H
ATOM   3059 HD21 LEU A 193      -3.819 -49.444  18.699  1.00 45.98           H
ATOM   3060 HD22 LEU A 193      -5.423 -50.203  18.719  1.00 45.98           H
ATOM   3061 HD23 LEU A 193      -5.145 -48.714  17.795  1.00 45.98           H
ATOM   3062  N   GLU A 194      -9.648 -47.681  18.730  1.00 51.05           N
ATOM   3063  CA  GLU A 194     -11.061 -47.533  19.059  1.00 64.03           C
ATOM   3064  C   GLU A 194     -11.251 -47.561  20.582  1.00 48.81           C
ATOM   3065  O   GLU A 194     -10.441 -48.149  21.298  1.00 51.41           O
ATOM   3066  CB  GLU A 194     -11.899 -48.613  18.352  1.00 77.98           C
ATOM   3067  CG  GLU A 194     -11.541 -50.065  18.738  1.00 88.55           C
ATOM   3068  CD  GLU A 194     -12.690 -51.037  18.452  1.00112.09           C
ATOM   3069  OE1 GLU A 194     -13.724 -50.915  19.149  1.00110.86           O
ATOM   3070  OE2 GLU A 194     -12.508 -51.900  17.564  1.00111.07           O1-
ATOM   3071  H   GLU A 194      -9.353 -48.546  18.301  1.00 61.22           H
ATOM   3072  HA  GLU A 194     -11.404 -46.567  18.681  1.00 76.80           H
ATOM   3073  HB2 GLU A 194     -12.949 -48.421  18.579  1.00 93.54           H
ATOM   3074  HB3 GLU A 194     -11.771 -48.497  17.275  1.00 93.54           H
ATOM   3075  HG2 GLU A 194     -10.633 -50.369  18.215  1.00106.23           H
ATOM   3076  HG3 GLU A 194     -11.387 -50.083  19.815  1.00106.23           H
ATOM   3077  N   ILE A 195     -12.293 -46.889  21.086  1.00 44.14           N
ATOM   3078  CA  ILE A 195     -12.407 -46.568  22.511  1.00 44.84           C
ATOM   3079  C   ILE A 195     -12.322 -47.801  23.426  1.00 42.78           C
ATOM   3080  O   ILE A 195     -11.769 -47.712  24.521  1.00 41.72           O
ATOM   3081  CB  ILE A 195     -13.666 -45.711  22.802  1.00 53.95           C
ATOM   3082  CG1 ILE A 195     -14.981 -46.519  22.695  1.00 60.98           C
ATOM   3083  CG2 ILE A 195     -13.685 -44.461  21.896  1.00 74.49           C
ATOM   3084  CD1 ILE A 195     -16.233 -45.746  23.109  1.00 59.03           C
ATOM   3085  H   ILE A 195     -12.926 -46.425  20.452  1.00 52.93           H
ATOM   3086  HA  ILE A 195     -11.546 -45.946  22.757  1.00 53.77           H
ATOM   3087  HB  ILE A 195     -13.586 -45.358  23.831  1.00 64.71           H
ATOM   3088 HG12 ILE A 195     -15.112 -46.877  21.673  1.00 73.14           H
ATOM   3089 HG13 ILE A 195     -14.934 -47.389  23.349  1.00 73.14           H
ATOM   3090 HG21 ILE A 195     -14.452 -43.766  22.239  1.00 89.35           H
ATOM   3091 HG22 ILE A 195     -12.720 -43.954  21.949  1.00 89.35           H
ATOM   3092 HG23 ILE A 195     -13.889 -44.730  20.859  1.00 89.35           H
ATOM   3093 HD11 ILE A 195     -17.091 -46.422  23.097  1.00 70.80           H
ATOM   3094 HD12 ILE A 195     -16.112 -45.356  24.119  1.00 70.80           H
ATOM   3095 HD13 ILE A 195     -16.428 -44.932  22.412  1.00 70.80           H
ATOM   3096  N   GLY A 196     -12.890 -48.938  23.005  1.00 43.76           N
ATOM   3097  CA  GLY A 196     -12.919 -50.149  23.811  1.00 41.55           C
ATOM   3098  C   GLY A 196     -11.521 -50.761  23.922  1.00 34.89           C
ATOM   3099  O   GLY A 196     -11.160 -51.257  24.987  1.00 40.30           O
ATOM   3100  H   GLY A 196     -13.329 -48.965  22.095  1.00 52.47           H
ATOM   3101  HA2 GLY A 196     -13.272 -49.900  24.813  1.00 49.83           H
ATOM   3102  HA3 GLY A 196     -13.594 -50.875  23.359  1.00 49.83           H
ATOM   3103  N   GLN A 197     -10.758 -50.719  22.826  1.00 37.41           N
ATOM   3104  CA  GLN A 197      -9.399 -51.236  22.716  1.00 48.27           C
ATOM   3105  C   GLN A 197      -8.405 -50.345  23.479  1.00 47.88           C
ATOM   3106  O   GLN A 197      -7.558 -50.876  24.198  1.00 42.49           O
ATOM   3107  CB  GLN A 197      -9.044 -51.409  21.221  1.00 49.27           C
ATOM   3108  CG  GLN A 197      -7.668 -52.041  20.936  1.00 71.40           C
ATOM   3109  CD  GLN A 197      -7.579 -53.530  21.295  1.00 80.14           C
ATOM   3110  OE1 GLN A 197      -7.438 -53.892  22.461  1.00 82.88           O
ATOM   3111  NE2 GLN A 197      -7.653 -54.406  20.293  1.00 80.09           N
ATOM   3112  H   GLN A 197     -11.136 -50.268  22.004  1.00 44.85           H
ATOM   3113  HA  GLN A 197      -9.389 -52.225  23.175  1.00 57.89           H
ATOM   3114  HB2 GLN A 197      -9.808 -52.033  20.753  1.00 59.08           H
ATOM   3115  HB3 GLN A 197      -9.073 -50.434  20.733  1.00 59.08           H
ATOM   3116  HG2 GLN A 197      -7.419 -51.894  19.885  1.00 85.64           H
ATOM   3117  HG3 GLN A 197      -6.951 -51.516  21.562  1.00 85.64           H
ATOM   3118 HE21 GLN A 197      -7.766 -54.084  19.344  1.00 96.08           H
ATOM   3119 HE22 GLN A 197      -7.588 -55.392  20.493  1.00 96.08           H
ATOM   3120  N   HIS A 198      -8.538 -49.009  23.361  1.00 46.84           N
ATOM   3121  CA  HIS A 198      -7.825 -48.036  24.186  1.00 36.49           C
ATOM   3122  C   HIS A 198      -7.971 -48.360  25.673  1.00 38.02           C
ATOM   3123  O   HIS A 198      -6.970 -48.450  26.374  1.00 33.22           O
ATOM   3124  CB  HIS A 198      -8.327 -46.615  23.926  1.00 32.06           C
ATOM   3125  CG  HIS A 198      -7.546 -45.574  24.710  1.00 44.84           C
ATOM   3126  ND1 HIS A 198      -6.301 -45.071  24.398  1.00 40.43           N
ATOM   3127  CD2 HIS A 198      -7.869 -45.063  25.942  1.00 45.55           C
ATOM   3128  CE1 HIS A 198      -5.912 -44.260  25.397  1.00 46.95           C
ATOM   3129  NE2 HIS A 198      -6.855 -44.193  26.345  1.00 40.69           N
ATOM   3130  H   HIS A 198      -9.231 -48.653  22.719  1.00 56.18           H
ATOM   3131  HA  HIS A 198      -6.768 -48.081  23.924  1.00 43.76           H
ATOM   3132  HB2 HIS A 198      -9.382 -46.544  24.189  1.00 38.44           H
ATOM   3133  HB3 HIS A 198      -8.236 -46.400  22.860  1.00 38.44           H
ATOM   3134  HD1 HIS A 198      -5.739 -45.329  23.601  1.00 48.49           H
ATOM   3135  HD2 HIS A 198      -8.746 -45.312  26.523  1.00 54.62           H
ATOM   3136  HE1 HIS A 198      -4.936 -43.805  25.479  1.00 56.30           H
ATOM   3137  N   ARG A 199      -9.216 -48.550  26.133  1.00 28.08           N
ATOM   3138  CA  ARG A 199      -9.556 -48.816  27.528  1.00 35.34           C
ATOM   3139  C   ARG A 199      -9.006 -50.158  28.008  1.00 42.06           C
ATOM   3140  O   ARG A 199      -8.592 -50.275  29.162  1.00 45.91           O
ATOM   3141  CB  ARG A 199     -11.077 -48.668  27.697  1.00 40.63           C
ATOM   3142  CG  ARG A 199     -11.657 -49.027  29.082  1.00 31.46           C
ATOM   3143  CD  ARG A 199     -12.535 -50.288  29.108  1.00 32.39           C
ATOM   3144  NE  ARG A 199     -13.681 -50.142  28.193  1.00 51.68           N
ATOM   3145  CZ  ARG A 199     -14.309 -51.104  27.504  1.00 48.60           C
ATOM   3146  NH1 ARG A 199     -14.027 -52.399  27.667  1.00 46.12           N
ATOM   3147  NH2 ARG A 199     -15.248 -50.742  26.631  1.00 54.97           N1+
ATOM   3148  H   ARG A 199      -9.985 -48.440  25.486  1.00 33.66           H
ATOM   3149  HA  ARG A 199      -9.083 -48.048  28.142  1.00 42.37           H
ATOM   3150  HB2 ARG A 199     -11.349 -47.635  27.465  1.00 48.72           H
ATOM   3151  HB3 ARG A 199     -11.544 -49.305  26.945  1.00 48.72           H
ATOM   3152  HG2 ARG A 199     -10.852 -49.122  29.812  1.00 37.72           H
ATOM   3153  HG3 ARG A 199     -12.278 -48.191  29.405  1.00 37.72           H
ATOM   3154  HD2 ARG A 199     -11.931 -51.152  28.827  1.00 38.83           H
ATOM   3155  HD3 ARG A 199     -12.905 -50.435  30.123  1.00 38.83           H
ATOM   3156  HE  ARG A 199     -13.979 -49.193  28.021  1.00 61.98           H
ATOM   3157 HH11 ARG A 199     -13.320 -52.675  28.331  1.00 55.31           H
ATOM   3158 HH12 ARG A 199     -14.516 -53.105  27.137  1.00 55.31           H
ATOM   3159 HH21 ARG A 199     -15.469 -49.766  26.499  1.00 65.93           H
ATOM   3160 HH22 ARG A 199     -15.739 -51.445  26.099  1.00 65.93           H
ATOM   3161  N   THR A 200      -8.975 -51.149  27.119  1.00 38.73           N
ATOM   3162  CA  THR A 200      -8.445 -52.471  27.416  1.00 54.39           C
ATOM   3163  C   THR A 200      -6.944 -52.385  27.629  1.00 44.69           C
ATOM   3164  O   THR A 200      -6.430 -53.017  28.552  1.00 47.14           O
ATOM   3165  CB  THR A 200      -8.846 -53.473  26.314  1.00 56.95           C
ATOM   3166  OG1 THR A 200     -10.254 -53.638  26.341  1.00 60.48           O
ATOM   3167  CG2 THR A 200      -8.191 -54.844  26.505  1.00 44.96           C
ATOM   3168  H   THR A 200      -9.295 -50.967  26.179  1.00 46.44           H
ATOM   3169  HA  THR A 200      -8.909 -52.801  28.347  1.00 65.23           H
ATOM   3170  HB  THR A 200      -8.550 -53.079  25.340  1.00 68.30           H
ATOM   3171  HG1 THR A 200     -10.665 -52.807  26.084  1.00 72.54           H
ATOM   3172 HG21 THR A 200      -8.533 -55.521  25.722  1.00 53.92           H
ATOM   3173 HG22 THR A 200      -7.105 -54.768  26.444  1.00 53.92           H
ATOM   3174 HG23 THR A 200      -8.480 -55.261  27.471  1.00 53.92           H
ATOM   3175  N   LYS A 201      -6.263 -51.593  26.791  1.00 50.08           N
ATOM   3176  CA  LYS A 201      -4.828 -51.364  26.885  1.00 49.66           C
ATOM   3177  C   LYS A 201      -4.456 -50.545  28.127  1.00 47.03           C
ATOM   3178  O   LYS A 201      -3.451 -50.867  28.750  1.00 43.94           O
ATOM   3179  CB  LYS A 201      -4.290 -50.759  25.576  1.00 42.66           C
ATOM   3180  CG  LYS A 201      -4.177 -51.795  24.447  1.00 44.78           C
ATOM   3181  CD  LYS A 201      -3.026 -52.792  24.682  1.00 61.21           C
ATOM   3182  CE  LYS A 201      -3.134 -54.002  23.754  1.00 66.38           C
ATOM   3183  NZ  LYS A 201      -2.128 -55.015  24.107  1.00 65.21           N1+
ATOM   3184  H   LYS A 201      -6.770 -51.104  26.064  1.00 60.07           H
ATOM   3185  HA  LYS A 201      -4.355 -52.333  27.032  1.00 59.56           H
ATOM   3186  HB2 LYS A 201      -4.915 -49.922  25.257  1.00 51.15           H
ATOM   3187  HB3 LYS A 201      -3.286 -50.371  25.762  1.00 51.15           H
ATOM   3188  HG2 LYS A 201      -5.124 -52.321  24.324  1.00 53.70           H
ATOM   3189  HG3 LYS A 201      -3.968 -51.255  23.522  1.00 53.70           H
ATOM   3190  HD2 LYS A 201      -2.078 -52.286  24.492  1.00 73.42           H
ATOM   3191  HD3 LYS A 201      -3.016 -53.147  25.711  1.00 73.42           H
ATOM   3192  HE2 LYS A 201      -4.131 -54.438  23.833  1.00 79.62           H
ATOM   3193  HE3 LYS A 201      -2.967 -53.675  22.726  1.00 79.62           H
ATOM   3194  HZ1 LYS A 201      -2.170 -55.791  23.466  1.00 78.21           H
ATOM   3195  HZ2 LYS A 201      -1.207 -54.597  24.072  1.00 78.21           H
ATOM   3196  HZ3 LYS A 201      -2.294 -55.342  25.054  1.00 78.21           H
ATOM   3197  N   ILE A 202      -5.255 -49.541  28.525  1.00 32.19           N
ATOM   3198  CA  ILE A 202      -5.025 -48.799  29.760  1.00 41.86           C
ATOM   3199  C   ILE A 202      -5.089 -49.757  30.956  1.00 43.87           C
ATOM   3200  O   ILE A 202      -4.198 -49.708  31.795  1.00 39.46           O
ATOM   3201  CB  ILE A 202      -5.941 -47.551  29.866  1.00 29.35           C
ATOM   3202  CG1 ILE A 202      -5.297 -46.276  29.284  1.00 52.82           C
ATOM   3203  CG2 ILE A 202      -6.348 -47.199  31.311  1.00 43.80           C
ATOM   3204  CD1 ILE A 202      -4.780 -46.368  27.847  1.00 42.65           C
ATOM   3205  H   ILE A 202      -6.069 -49.307  27.975  1.00 38.59           H
ATOM   3206  HA  ILE A 202      -3.995 -48.437  29.724  1.00 50.20           H
ATOM   3207  HB  ILE A 202      -6.854 -47.743  29.304  1.00 35.18           H
ATOM   3208 HG12 ILE A 202      -6.044 -45.486  29.311  1.00 63.35           H
ATOM   3209 HG13 ILE A 202      -4.461 -45.972  29.918  1.00 63.35           H
ATOM   3210 HG21 ILE A 202      -7.028 -46.352  31.304  1.00 52.53           H
ATOM   3211 HG22 ILE A 202      -6.886 -48.029  31.769  1.00 52.53           H
ATOM   3212 HG23 ILE A 202      -5.471 -46.955  31.912  1.00 52.53           H
ATOM   3213 HD11 ILE A 202      -4.366 -45.401  27.566  1.00 51.15           H
ATOM   3214 HD12 ILE A 202      -4.004 -47.128  27.763  1.00 51.15           H
ATOM   3215 HD13 ILE A 202      -5.597 -46.593  27.169  1.00 51.15           H
ATOM   3216  N   GLU A 203      -6.096 -50.636  31.026  1.00 40.58           N
ATOM   3217  CA  GLU A 203      -6.190 -51.616  32.092  1.00 46.82           C
ATOM   3218  C   GLU A 203      -5.005 -52.594  32.079  1.00 41.65           C
ATOM   3219  O   GLU A 203      -4.550 -53.026  33.136  1.00 37.56           O
ATOM   3220  CB  GLU A 203      -7.557 -52.308  32.022  1.00 51.02           C
ATOM   3221  CG  GLU A 203      -7.757 -53.346  33.140  1.00 42.63           C
ATOM   3222  CD  GLU A 203      -7.829 -52.765  34.566  1.00 67.63           C
ATOM   3223  OE1 GLU A 203      -8.127 -51.552  34.700  1.00 72.68           O
ATOM   3224  OE2 GLU A 203      -7.585 -53.551  35.511  1.00 57.42           O1-
ATOM   3225  H   GLU A 203      -6.813 -50.639  30.314  1.00 48.66           H
ATOM   3226  HA  GLU A 203      -6.153 -51.063  33.030  1.00 56.15           H
ATOM   3227  HB2 GLU A 203      -8.338 -51.549  32.086  1.00 61.19           H
ATOM   3228  HB3 GLU A 203      -7.655 -52.807  31.056  1.00 61.19           H
ATOM   3229  HG2 GLU A 203      -8.712 -53.839  32.956  1.00 51.12           H
ATOM   3230  HG3 GLU A 203      -7.020 -54.147  33.087  1.00 51.12           H
ATOM   3231  N   GLU A 204      -4.484 -52.929  30.896  1.00 44.10           N
ATOM   3232  CA  GLU A 204      -3.334 -53.810  30.771  1.00 46.79           C
ATOM   3233  C   GLU A 204      -2.071 -53.145  31.346  1.00 43.85           C
ATOM   3234  O   GLU A 204      -1.315 -53.794  32.066  1.00 43.19           O
ATOM   3235  CB  GLU A 204      -3.212 -54.212  29.298  1.00 52.07           C
ATOM   3236  CG  GLU A 204      -2.114 -55.233  28.972  1.00 53.43           C
ATOM   3237  CD  GLU A 204      -2.035 -55.440  27.459  1.00 68.37           C
ATOM   3238  OE1 GLU A 204      -3.115 -55.563  26.830  1.00 58.41           O
ATOM   3239  OE2 GLU A 204      -0.891 -55.442  26.946  1.00 75.38           O1-
ATOM   3240  H   GLU A 204      -4.884 -52.551  30.048  1.00 52.88           H
ATOM   3241  HA  GLU A 204      -3.544 -54.715  31.345  1.00 56.11           H
ATOM   3242  HB2 GLU A 204      -4.174 -54.625  28.987  1.00 62.45           H
ATOM   3243  HB3 GLU A 204      -3.020 -53.321  28.704  1.00 62.45           H
ATOM   3244  HG2 GLU A 204      -1.151 -54.912  29.363  1.00 64.08           H
ATOM   3245  HG3 GLU A 204      -2.397 -56.181  29.434  1.00 64.08           H
ATOM   3246  N   LEU A 205      -1.868 -51.846  31.063  1.00 51.14           N
ATOM   3247  CA  LEU A 205      -0.791 -51.019  31.607  1.00 47.50           C
ATOM   3248  C   LEU A 205      -0.935 -50.890  33.138  1.00 44.65           C
ATOM   3249  O   LEU A 205       0.028 -51.039  33.879  1.00 42.11           O
ATOM   3250  CB  LEU A 205      -0.855 -49.628  30.950  1.00 43.17           C
ATOM   3251  CG  LEU A 205       0.502 -48.902  30.815  1.00 47.91           C
ATOM   3252  CD1 LEU A 205       0.246 -47.407  30.565  1.00 47.26           C
ATOM   3253  CD2 LEU A 205       1.427 -49.037  32.019  1.00 41.21           C
ATOM   3254  H   LEU A 205      -2.531 -51.385  30.454  1.00 61.33           H
ATOM   3255  HA  LEU A 205       0.158 -51.496  31.359  1.00 56.97           H
ATOM   3256  HB2 LEU A 205      -1.294 -49.712  29.956  1.00 51.77           H
ATOM   3257  HB3 LEU A 205      -1.527 -49.006  31.542  1.00 51.77           H
ATOM   3258  HG  LEU A 205       1.021 -49.310  29.953  1.00 57.46           H
ATOM   3259 HD11 LEU A 205       1.191 -46.893  30.394  1.00 56.68           H
ATOM   3260 HD12 LEU A 205      -0.382 -47.275  29.683  1.00 56.68           H
ATOM   3261 HD13 LEU A 205      -0.246 -46.957  31.427  1.00 56.68           H
ATOM   3262 HD21 LEU A 205       2.309 -48.417  31.880  1.00 49.42           H
ATOM   3263 HD22 LEU A 205       0.886 -48.703  32.899  1.00 49.42           H
ATOM   3264 HD23 LEU A 205       1.759 -50.065  32.140  1.00 49.42           H
ATOM   3265  N   ARG A 206      -2.144 -50.606  33.624  1.00 36.96           N
ATOM   3266  CA  ARG A 206      -2.470 -50.498  35.041  1.00 39.25           C
ATOM   3267  C   ARG A 206      -2.158 -51.779  35.828  1.00 44.41           C
ATOM   3268  O   ARG A 206      -1.729 -51.704  36.977  1.00 45.17           O
ATOM   3269  CB  ARG A 206      -3.942 -50.081  35.129  1.00 45.47           C
ATOM   3270  CG  ARG A 206      -4.434 -49.781  36.554  1.00 63.94           C
ATOM   3271  CD  ARG A 206      -5.446 -48.635  36.545  1.00 75.39           C
ATOM   3272  NE  ARG A 206      -6.553 -48.921  35.630  1.00 88.21           N
ATOM   3273  CZ  ARG A 206      -7.441 -48.032  35.185  1.00101.84           C
ATOM   3274  NH1 ARG A 206      -7.379 -46.741  35.527  1.00102.40           N
ATOM   3275  NH2 ARG A 206      -8.408 -48.478  34.386  1.00108.23           N1+
ATOM   3276  H   ARG A 206      -2.893 -50.453  32.961  1.00 44.32           H
ATOM   3277  HA  ARG A 206      -1.857 -49.699  35.458  1.00 47.06           H
ATOM   3278  HB2 ARG A 206      -4.080 -49.196  34.505  1.00 54.53           H
ATOM   3279  HB3 ARG A 206      -4.559 -50.879  34.716  1.00 54.53           H
ATOM   3280  HG2 ARG A 206      -4.864 -50.676  37.008  1.00 76.69           H
ATOM   3281  HG3 ARG A 206      -3.589 -49.452  37.160  1.00 76.69           H
ATOM   3282  HD2 ARG A 206      -5.851 -48.487  37.540  1.00 90.44           H
ATOM   3283  HD3 ARG A 206      -4.936 -47.724  36.243  1.00 90.44           H
ATOM   3284  HE  ARG A 206      -6.673 -49.885  35.345  1.00105.82           H
ATOM   3285 HH11 ARG A 206      -6.647 -46.418  36.142  1.00122.85           H
ATOM   3286 HH12 ARG A 206      -8.064 -46.081  35.192  1.00122.85           H
ATOM   3287 HH21 ARG A 206      -8.442 -49.466  34.162  1.00129.84           H
ATOM   3288 HH22 ARG A 206      -9.107 -47.848  34.029  1.00129.84           H
ATOM   3289  N   GLN A 207      -2.351 -52.948  35.211  1.00 43.85           N
ATOM   3290  CA  GLN A 207      -2.001 -54.231  35.813  1.00 41.87           C
ATOM   3291  C   GLN A 207      -0.494 -54.444  35.772  1.00 41.23           C
ATOM   3292  O   GLN A 207       0.081 -54.916  36.751  1.00 49.59           O
ATOM   3293  CB  GLN A 207      -2.776 -55.391  35.169  1.00 40.69           C
ATOM   3294  CG  GLN A 207      -4.252 -55.406  35.584  1.00 49.47           C
ATOM   3295  CD  GLN A 207      -4.993 -56.604  34.987  1.00 64.40           C
ATOM   3296  OE1 GLN A 207      -4.506 -57.733  35.034  1.00 65.00           O
ATOM   3297  NE2 GLN A 207      -6.197 -56.376  34.461  1.00 50.08           N
ATOM   3298  H   GLN A 207      -2.741 -52.948  34.279  1.00 52.59           H
ATOM   3299  HA  GLN A 207      -2.293 -54.193  36.863  1.00 50.21           H
ATOM   3300  HB2 GLN A 207      -2.709 -55.333  34.080  1.00 48.79           H
ATOM   3301  HB3 GLN A 207      -2.315 -56.327  35.491  1.00 48.79           H
ATOM   3302  HG2 GLN A 207      -4.257 -55.533  36.667  1.00 59.33           H
ATOM   3303  HG3 GLN A 207      -4.747 -54.471  35.323  1.00 59.33           H
ATOM   3304 HE21 GLN A 207      -6.582 -55.442  34.474  1.00 60.07           H
ATOM   3305 HE22 GLN A 207      -6.725 -57.143  34.077  1.00 60.07           H
ATOM   3306  N   HIS A 208       0.153 -54.064  34.668  1.00 40.16           N
ATOM   3307  CA  HIS A 208       1.599 -54.063  34.570  1.00 44.86           C
ATOM   3308  C   HIS A 208       2.249 -53.221  35.677  1.00 51.48           C
ATOM   3309  O   HIS A 208       3.152 -53.713  36.343  1.00 51.61           O
ATOM   3310  CB  HIS A 208       2.017 -53.621  33.169  1.00 38.14           C
ATOM   3311  CG  HIS A 208       3.492 -53.441  33.043  1.00 48.86           C
ATOM   3312  ND1 HIS A 208       4.462 -54.352  33.463  1.00 53.19           N
ATOM   3313  CD2 HIS A 208       4.092 -52.395  32.413  1.00 65.95           C
ATOM   3314  CE1 HIS A 208       5.627 -53.809  33.093  1.00 52.42           C
ATOM   3315  NE2 HIS A 208       5.435 -52.647  32.451  1.00 52.19           N
ATOM   3316  H   HIS A 208      -0.373 -53.694  33.888  1.00 48.16           H
ATOM   3317  HA  HIS A 208       1.939 -55.091  34.699  1.00 53.79           H
ATOM   3318  HB2 HIS A 208       1.548 -52.674  32.925  1.00 45.74           H
ATOM   3319  HB3 HIS A 208       1.681 -54.359  32.439  1.00 45.74           H
ATOM   3320  HD2 HIS A 208       3.600 -51.557  31.940  1.00 79.11           H
ATOM   3321  HE1 HIS A 208       6.596 -54.248  33.274  1.00 62.87           H
ATOM   3322  HE2 HIS A 208       6.163 -52.043  32.093  1.00 62.59           H
ATOM   3323  N   LEU A 209       1.777 -51.992  35.913  1.00 51.75           N
ATOM   3324  CA  LEU A 209       2.323 -51.103  36.931  1.00 46.40           C
ATOM   3325  C   LEU A 209       2.098 -51.652  38.336  1.00 53.94           C
ATOM   3326  O   LEU A 209       2.956 -51.457  39.195  1.00 66.83           O
ATOM   3327  CB  LEU A 209       1.721 -49.698  36.801  1.00 49.19           C
ATOM   3328  CG  LEU A 209       2.142 -48.918  35.539  1.00 47.10           C
ATOM   3329  CD1 LEU A 209       1.300 -47.638  35.411  1.00 40.28           C
ATOM   3330  CD2 LEU A 209       3.618 -48.519  35.523  1.00 46.11           C
ATOM   3331  H   LEU A 209       0.994 -51.656  35.368  1.00 62.07           H
ATOM   3332  HA  LEU A 209       3.399 -51.035  36.778  1.00 55.64           H
ATOM   3333  HB2 LEU A 209       0.635 -49.809  36.793  1.00 58.99           H
ATOM   3334  HB3 LEU A 209       1.986 -49.112  37.681  1.00 58.99           H
ATOM   3335  HG  LEU A 209       1.968 -49.542  34.669  1.00 56.49           H
ATOM   3336 HD11 LEU A 209       1.592 -47.087  34.517  1.00 48.30           H
ATOM   3337 HD12 LEU A 209       0.244 -47.894  35.338  1.00 48.30           H
ATOM   3338 HD13 LEU A 209       1.450 -47.001  36.282  1.00 48.30           H
ATOM   3339 HD21 LEU A 209       3.859 -48.037  34.577  1.00 55.30           H
ATOM   3340 HD22 LEU A 209       3.822 -47.818  36.331  1.00 55.30           H
ATOM   3341 HD23 LEU A 209       4.245 -49.400  35.630  1.00 55.30           H
ATOM   3342  N   LEU A 210       0.969 -52.333  38.573  1.00 52.12           N
ATOM   3343  CA  LEU A 210       0.658 -52.929  39.870  1.00 56.99           C
ATOM   3344  C   LEU A 210       1.608 -54.076  40.213  1.00 66.35           C
ATOM   3345  O   LEU A 210       1.847 -54.330  41.394  1.00 77.73           O
ATOM   3346  CB  LEU A 210      -0.814 -53.381  39.936  1.00 52.39           C
ATOM   3347  CG  LEU A 210      -1.673 -52.475  40.846  1.00 80.89           C
ATOM   3348  CD1 LEU A 210      -3.142 -52.914  40.734  1.00 71.84           C
ATOM   3349  CD2 LEU A 210      -1.211 -52.544  42.319  1.00 88.94           C
ATOM   3350  H   LEU A 210       0.300 -52.453  37.825  1.00 62.51           H
ATOM   3351  HA  LEU A 210       0.819 -52.150  40.612  1.00 68.35           H
ATOM   3352  HB2 LEU A 210      -1.236 -53.367  38.931  1.00 62.84           H
ATOM   3353  HB3 LEU A 210      -0.872 -54.410  40.293  1.00 62.84           H
ATOM   3354  HG  LEU A 210      -1.581 -51.444  40.498  1.00 97.03           H
ATOM   3355 HD11 LEU A 210      -3.772 -52.282  41.360  1.00 86.17           H
ATOM   3356 HD12 LEU A 210      -3.479 -52.827  39.700  1.00 86.17           H
ATOM   3357 HD13 LEU A 210      -3.246 -53.950  41.055  1.00 86.17           H
ATOM   3358 HD21 LEU A 210      -1.924 -52.020  42.957  1.00106.69           H
ATOM   3359 HD22 LEU A 210      -1.140 -53.583  42.643  1.00106.69           H
ATOM   3360 HD23 LEU A 210      -0.239 -52.070  42.451  1.00106.69           H
ATOM   3361  N   ARG A 211       2.144 -54.763  39.194  1.00 57.73           N
ATOM   3362  CA  ARG A 211       3.137 -55.825  39.346  1.00 53.84           C
ATOM   3363  C   ARG A 211       4.476 -55.247  39.843  1.00 54.72           C
ATOM   3364  O   ARG A 211       5.231 -55.931  40.531  1.00 66.67           O
ATOM   3365  CB  ARG A 211       3.192 -56.589  38.008  1.00 65.07           C
ATOM   3366  CG  ARG A 211       4.024 -57.879  38.000  1.00 86.72           C
ATOM   3367  CD  ARG A 211       4.363 -58.290  36.553  1.00 83.87           C
ATOM   3368  NE  ARG A 211       5.591 -59.106  36.470  1.00108.59           N
ATOM   3369  CZ  ARG A 211       6.849 -58.664  36.645  1.00 99.97           C
ATOM   3370  NH1 ARG A 211       7.861 -59.530  36.632  1.00 90.36           N
ATOM   3371  NH2 ARG A 211       7.129 -57.375  36.836  1.00 88.20           N1+
ATOM   3372  H   ARG A 211       1.877 -54.504  38.252  1.00 69.24           H
ATOM   3373  HA  ARG A 211       2.776 -56.519  40.106  1.00 64.58           H
ATOM   3374  HB2 ARG A 211       2.168 -56.860  37.739  1.00 78.05           H
ATOM   3375  HB3 ARG A 211       3.570 -55.920  37.240  1.00 78.05           H
ATOM   3376  HG2 ARG A 211       4.954 -57.705  38.540  1.00104.02           H
ATOM   3377  HG3 ARG A 211       3.472 -58.675  38.502  1.00104.02           H
ATOM   3378  HD2 ARG A 211       3.532 -58.899  36.191  1.00100.61           H
ATOM   3379  HD3 ARG A 211       4.446 -57.423  35.896  1.00100.61           H
ATOM   3380  HE  ARG A 211       5.457 -60.102  36.378  1.00130.27           H
ATOM   3381 HH11 ARG A 211       7.686 -60.512  36.489  1.00108.39           H
ATOM   3382 HH12 ARG A 211       8.805 -59.202  36.764  1.00108.39           H
ATOM   3383 HH21 ARG A 211       6.380 -56.700  36.856  1.00105.81           H
ATOM   3384 HH22 ARG A 211       8.081 -57.072  36.971  1.00105.81           H
ATOM   3385  N   TRP A 212       4.744 -53.971  39.540  1.00 59.38           N
ATOM   3386  CA  TRP A 212       5.845 -53.185  40.091  1.00 57.89           C
ATOM   3387  C   TRP A 212       5.461 -52.400  41.357  1.00 53.11           C
ATOM   3388  O   TRP A 212       6.096 -51.405  41.671  1.00 59.37           O
ATOM   3389  CB  TRP A 212       6.402 -52.290  38.984  1.00 44.97           C
ATOM   3390  CG  TRP A 212       7.053 -53.059  37.884  1.00 46.48           C
ATOM   3391  CD1 TRP A 212       6.455 -53.466  36.748  1.00 49.97           C
ATOM   3392  CD2 TRP A 212       8.448 -53.470  37.761  1.00 50.95           C
ATOM   3393  NE1 TRP A 212       7.363 -54.118  35.944  1.00 49.71           N
ATOM   3394  CE2 TRP A 212       8.621 -54.126  36.503  1.00 52.73           C
ATOM   3395  CE3 TRP A 212       9.596 -53.317  38.567  1.00 56.67           C
ATOM   3396  CZ2 TRP A 212       9.863 -54.615  36.070  1.00 52.31           C
ATOM   3397  CZ3 TRP A 212      10.853 -53.785  38.135  1.00 64.92           C
ATOM   3398  CH2 TRP A 212      10.987 -54.438  36.893  1.00 54.06           C
ATOM   3399  H   TRP A 212       4.084 -53.478  38.957  1.00 71.23           H
ATOM   3400  HA  TRP A 212       6.656 -53.857  40.378  1.00 69.43           H
ATOM   3401  HB2 TRP A 212       5.596 -51.676  38.581  1.00 53.92           H
ATOM   3402  HB3 TRP A 212       7.162 -51.635  39.411  1.00 53.92           H
ATOM   3403  HD1 TRP A 212       5.427 -53.278  36.493  1.00 59.93           H
ATOM   3404  HE1 TRP A 212       7.111 -54.508  35.047  1.00 59.61           H
ATOM   3405  HE3 TRP A 212       9.512 -52.814  39.520  1.00 67.96           H
ATOM   3406  HZ2 TRP A 212       9.967 -55.075  35.099  1.00 62.73           H
ATOM   3407  HZ3 TRP A 212      11.722 -53.635  38.761  1.00 77.87           H
ATOM   3408  HH2 TRP A 212      11.958 -54.783  36.567  1.00 64.84           H
ATOM   3409  N   GLY A 213       4.438 -52.822  42.105  1.00 49.88           N
ATOM   3410  CA  GLY A 213       4.068 -52.216  43.386  1.00 65.43           C
ATOM   3411  C   GLY A 213       3.494 -50.792  43.304  1.00 74.14           C
ATOM   3412  O   GLY A 213       3.072 -50.268  44.335  1.00 77.05           O
ATOM   3413  H   GLY A 213       3.902 -53.621  41.796  1.00 59.82           H
ATOM   3414  HA2 GLY A 213       3.314 -52.853  43.850  1.00 78.48           H
ATOM   3415  HA3 GLY A 213       4.954 -52.187  44.022  1.00 78.48           H
ATOM   3416  N   LEU A 214       3.462 -50.169  42.116  1.00 71.51           N
ATOM   3417  CA  LEU A 214       2.927 -48.826  41.926  1.00 88.43           C
ATOM   3418  C   LEU A 214       1.401 -48.887  42.093  1.00 91.28           C
ATOM   3419  O   LEU A 214       0.707 -49.627  41.396  1.00 81.96           O
ATOM   3420  CB  LEU A 214       3.365 -48.242  40.567  1.00 66.56           C
ATOM   3421  CG  LEU A 214       4.901 -48.195  40.342  1.00 78.67           C
ATOM   3422  CD1 LEU A 214       5.202 -47.922  38.868  1.00 67.71           C
ATOM   3423  CD2 LEU A 214       5.638 -47.137  41.180  1.00 65.90           C
ATOM   3424  H   LEU A 214       3.802 -50.654  41.298  1.00 85.78           H
ATOM   3425  HA  LEU A 214       3.334 -48.178  42.706  1.00106.08           H
ATOM   3426  HB2 LEU A 214       2.916 -48.853  39.787  1.00 79.84           H
ATOM   3427  HB3 LEU A 214       2.961 -47.234  40.471  1.00 79.84           H
ATOM   3428  HG  LEU A 214       5.331 -49.166  40.579  1.00 94.37           H
ATOM   3429 HD11 LEU A 214       6.277 -47.823  38.723  1.00 81.22           H
ATOM   3430 HD12 LEU A 214       4.834 -48.749  38.261  1.00 81.22           H
ATOM   3431 HD13 LEU A 214       4.719 -46.996  38.559  1.00 81.22           H
ATOM   3432 HD21 LEU A 214       6.715 -47.280  41.097  1.00 79.04           H
ATOM   3433 HD22 LEU A 214       5.387 -46.131  40.841  1.00 79.04           H
ATOM   3434 HD23 LEU A 214       5.348 -47.254  42.218  1.00 79.04           H
ATOM   3435  N   THR A 215       0.903 -48.132  43.073  1.00103.67           N
ATOM   3436  CA  THR A 215      -0.498 -48.094  43.462  1.00 89.29           C
ATOM   3437  C   THR A 215      -1.354 -47.516  42.331  1.00 91.19           C
ATOM   3438  O   THR A 215      -0.931 -46.602  41.619  1.00 82.18           O
ATOM   3439  CB  THR A 215      -0.597 -47.251  44.751  1.00108.15           C
ATOM   3440  OG1 THR A 215       0.246 -47.781  45.759  1.00106.37           O
ATOM   3441  CG2 THR A 215      -2.016 -47.198  45.323  1.00 97.83           C
ATOM   3442  H   THR A 215       1.537 -47.563  43.615  1.00124.37           H
ATOM   3443  HA  THR A 215      -0.814 -49.113  43.688  1.00107.11           H
ATOM   3444  HB  THR A 215      -0.276 -46.229  44.536  1.00129.75           H
ATOM   3445  HG1 THR A 215       0.459 -47.061  46.360  1.00127.61           H
ATOM   3446 HG21 THR A 215      -2.004 -46.639  46.260  1.00117.36           H
ATOM   3447 HG22 THR A 215      -2.685 -46.690  44.630  1.00117.36           H
ATOM   3448 HG23 THR A 215      -2.377 -48.207  45.524  1.00117.36           H
ATOM   3449  N   THR A 216      -2.568 -48.060  42.179  1.00106.21           N
ATOM   3450  CA  THR A 216      -3.549 -47.568  41.214  1.00113.76           C
ATOM   3451  C   THR A 216      -4.322 -46.357  41.768  1.00103.67           C
ATOM   3452  O   THR A 216      -4.753 -46.406  42.925  1.00101.04           O
ATOM   3453  CB  THR A 216      -4.490 -48.719  40.790  1.00100.47           C
ATOM   3454  OG1 THR A 216      -5.456 -48.235  39.889  1.00 97.35           O
ATOM   3455  CG2 THR A 216      -5.237 -49.425  41.932  1.00 93.86           C
ATOM   3456  H   THR A 216      -2.856 -48.799  42.801  1.00127.42           H
ATOM   3457  HA  THR A 216      -3.023 -47.251  40.313  1.00136.47           H
ATOM   3458  HB  THR A 216      -3.889 -49.466  40.270  1.00120.53           H
ATOM   3459  HG1 THR A 216      -6.036 -48.960  39.646  1.00116.78           H
ATOM   3460 HG21 THR A 216      -5.852 -50.225  41.517  1.00112.60           H
ATOM   3461 HG22 THR A 216      -4.538 -49.858  42.645  1.00112.60           H
ATOM   3462 HG23 THR A 216      -5.898 -48.723  42.443  1.00112.60           H
ATOM   3463  N   PRO A 217      -4.588 -45.311  40.958  1.00100.05           N
ATOM   3464  CA  PRO A 217      -5.397 -44.201  41.431  1.00100.44           C
ATOM   3465  C   PRO A 217      -6.856 -44.653  41.556  1.00 99.24           C
ATOM   3466  O   PRO A 217      -7.386 -45.361  40.698  1.00 98.82           O
ATOM   3467  CB  PRO A 217      -5.230 -43.122  40.349  1.00102.65           C
ATOM   3468  CG  PRO A 217      -4.931 -43.902  39.066  1.00104.69           C
ATOM   3469  CD  PRO A 217      -4.107 -45.079  39.597  1.00100.64           C
ATOM   3470  HA  PRO A 217      -4.998 -43.779  42.355  1.00120.49           H
ATOM   3471  HB2 PRO A 217      -6.064 -42.426  40.248  1.00123.15           H
ATOM   3472  HB3 PRO A 217      -4.326 -42.578  40.619  1.00123.15           H
ATOM   3473  HG2 PRO A 217      -5.856 -44.216  38.580  1.00125.59           H
ATOM   3474  HG3 PRO A 217      -4.320 -43.317  38.378  1.00125.59           H
ATOM   3475  HD2 PRO A 217      -4.276 -45.937  38.946  1.00120.74           H
ATOM   3476  HD3 PRO A 217      -3.057 -44.787  39.635  1.00120.74           H
ATOM   3477  N   ASP A 218      -7.510 -44.209  42.632  1.00106.67           N
ATOM   3478  CA  ASP A 218      -8.932 -44.440  42.868  1.00107.54           C
ATOM   3479  C   ASP A 218      -9.754 -43.670  41.806  1.00105.57           C
ATOM   3480  O   ASP A 218      -9.295 -42.689  41.218  1.00112.51           O
ATOM   3481  CB  ASP A 218      -9.248 -43.978  44.308  1.00120.81           C
ATOM   3482  CG  ASP A 218     -10.641 -44.306  44.855  1.00116.89           C
ATOM   3483  OD1 ASP A 218     -11.379 -45.067  44.188  1.00120.29           O
ATOM   3484  OD2 ASP A 218     -10.956 -43.776  45.945  1.00113.30           O1-
ATOM   3485  H   ASP A 218      -7.010 -43.645  43.302  1.00127.96           H
ATOM   3486  HA  ASP A 218      -9.137 -45.509  42.793  1.00129.01           H
ATOM   3487  HB2 ASP A 218      -8.523 -44.417  44.995  1.00144.93           H
ATOM   3488  HB3 ASP A 218      -9.085 -42.908  44.411  1.00144.93           H
ATOM   3489  N   LYS A 219     -10.985 -44.126  41.549  1.00104.66           N
ATOM   3490  CA  LYS A 219     -11.922 -43.558  40.571  1.00 97.83           C
ATOM   3491  C   LYS A 219     -12.387 -42.145  40.966  1.00 89.10           C
ATOM   3492  O   LYS A 219     -12.775 -41.361  40.103  1.00 87.72           O
ATOM   3493  CB  LYS A 219     -13.072 -44.565  40.427  1.00 88.84           C
ATOM   3494  CG  LYS A 219     -14.005 -44.326  39.234  1.00 77.85           C
ATOM   3495  CD  LYS A 219     -15.309 -45.121  39.430  1.00 76.04           C
ATOM   3496  CE  LYS A 219     -15.117 -46.640  39.529  1.00 64.98           C
ATOM   3497  NZ  LYS A 219     -14.638 -47.195  38.255  1.00 70.37           N1+
ATOM   3498  H   LYS A 219     -11.314 -44.901  42.111  1.00125.56           H
ATOM   3499  HA  LYS A 219     -11.401 -43.485  39.615  1.00117.36           H
ATOM   3500  HB2 LYS A 219     -12.624 -45.551  40.284  1.00106.57           H
ATOM   3501  HB3 LYS A 219     -13.642 -44.588  41.357  1.00106.57           H
ATOM   3502  HG2 LYS A 219     -14.273 -43.271  39.185  1.00 93.38           H
ATOM   3503  HG3 LYS A 219     -13.508 -44.597  38.301  1.00 93.38           H
ATOM   3504  HD2 LYS A 219     -15.794 -44.781  40.347  1.00 91.21           H
ATOM   3505  HD3 LYS A 219     -15.983 -44.895  38.603  1.00 91.21           H
ATOM   3506  HE2 LYS A 219     -14.390 -46.859  40.311  1.00 77.94           H
ATOM   3507  HE3 LYS A 219     -16.066 -47.109  39.796  1.00 77.94           H
ATOM   3508  HZ1 LYS A 219     -14.530 -48.196  38.331  1.00 84.40           H
ATOM   3509  HZ2 LYS A 219     -15.300 -46.983  37.521  1.00 84.40           H
ATOM   3510  HZ3 LYS A 219     -13.748 -46.775  38.024  1.00 84.40           H
ATOM   3511  N   LYS A 220     -12.316 -41.832  42.268  1.00 98.69           N
ATOM   3512  CA  LYS A 220     -12.433 -40.499  42.870  1.00102.57           C
ATOM   3513  C   LYS A 220     -11.382 -39.496  42.348  1.00 89.80           C
ATOM   3514  O   LYS A 220     -11.658 -38.300  42.264  1.00 72.60           O
ATOM   3515  CB  LYS A 220     -12.263 -40.661  44.399  1.00114.21           C
ATOM   3516  CG  LYS A 220     -13.560 -40.961  45.173  1.00 94.67           C
ATOM   3517  CD  LYS A 220     -14.038 -39.691  45.895  1.00101.75           C
ATOM   3518  CE  LYS A 220     -15.263 -39.933  46.775  1.00109.15           C
ATOM   3519  NZ  LYS A 220     -15.653 -38.688  47.473  1.00115.48           N1+
ATOM   3520  H   LYS A 220     -12.017 -42.573  42.887  1.00118.39           H
ATOM   3521  HA  LYS A 220     -13.414 -40.078  42.649  1.00123.05           H
ATOM   3522  HB2 LYS A 220     -11.517 -41.427  44.617  1.00137.01           H
ATOM   3523  HB3 LYS A 220     -11.851 -39.724  44.782  1.00137.01           H
ATOM   3524  HG2 LYS A 220     -14.328 -41.343  44.498  1.00113.57           H
ATOM   3525  HG3 LYS A 220     -13.344 -41.725  45.922  1.00113.57           H
ATOM   3526  HD2 LYS A 220     -13.232 -39.310  46.525  1.00122.06           H
ATOM   3527  HD3 LYS A 220     -14.286 -38.933  45.149  1.00122.06           H
ATOM   3528  HE2 LYS A 220     -16.090 -40.272  46.150  1.00130.94           H
ATOM   3529  HE3 LYS A 220     -15.032 -40.707  47.508  1.00130.94           H
ATOM   3530  HZ1 LYS A 220     -16.455 -38.857  48.063  1.00138.54           H
ATOM   3531  HZ2 LYS A 220     -14.883 -38.363  48.040  1.00138.54           H
ATOM   3532  HZ3 LYS A 220     -15.882 -37.976  46.794  1.00138.54           H
ATOM   3533  N   HIS A 221     -10.166 -39.982  42.076  1.00 98.92           N
ATOM   3534  CA  HIS A 221      -8.982 -39.198  41.725  1.00 99.25           C
ATOM   3535  C   HIS A 221      -8.634 -39.310  40.228  1.00 92.30           C
ATOM   3536  O   HIS A 221      -7.578 -38.831  39.811  1.00 85.03           O
ATOM   3537  CB  HIS A 221      -7.804 -39.626  42.624  1.00104.15           C
ATOM   3538  CG  HIS A 221      -8.069 -39.496  44.110  1.00111.11           C
ATOM   3539  ND1 HIS A 221      -8.858 -40.361  44.875  1.00111.36           N
ATOM   3540  CD2 HIS A 221      -7.582 -38.514  44.927  1.00114.57           C
ATOM   3541  CE1 HIS A 221      -8.813 -39.894  46.129  1.00117.32           C
ATOM   3542  NE2 HIS A 221      -8.060 -38.781  46.191  1.00119.75           N
ATOM   3543  H   HIS A 221     -10.022 -40.978  42.171  1.00118.67           H
ATOM   3544  HA  HIS A 221      -9.178 -38.144  41.928  1.00119.06           H
ATOM   3545  HB2 HIS A 221      -6.933 -39.017  42.379  1.00124.94           H
ATOM   3546  HB3 HIS A 221      -7.555 -40.666  42.408  1.00124.94           H
ATOM   3547  HD2 HIS A 221      -6.937 -37.698  44.637  1.00137.44           H
ATOM   3548  HE1 HIS A 221      -9.272 -40.380  46.979  1.00140.75           H
ATOM   3549  HE2 HIS A 221      -7.837 -38.267  47.029  1.00143.67           H
ATOM   3550  N   GLN A 222      -9.519 -39.924  39.425  1.00 85.28           N
ATOM   3551  CA  GLN A 222      -9.414 -39.943  37.976  1.00 83.51           C
ATOM   3552  C   GLN A 222      -9.602 -38.532  37.435  1.00 82.68           C
ATOM   3553  O   GLN A 222     -10.696 -37.972  37.503  1.00 86.88           O
ATOM   3554  CB  GLN A 222     -10.409 -40.938  37.352  1.00 78.38           C
ATOM   3555  CG  GLN A 222      -9.842 -42.370  37.334  1.00 95.57           C
ATOM   3556  CD  GLN A 222      -8.597 -42.569  36.454  1.00 94.84           C
ATOM   3557  OE1 GLN A 222      -7.865 -43.541  36.625  1.00 99.20           O
ATOM   3558  NE2 GLN A 222      -8.336 -41.670  35.505  1.00 71.75           N
ATOM   3559  H   GLN A 222     -10.374 -40.281  39.825  1.00102.30           H
ATOM   3560  HA  GLN A 222      -8.402 -40.268  37.733  1.00100.17           H
ATOM   3561  HB2 GLN A 222     -11.340 -40.928  37.917  1.00 94.02           H
ATOM   3562  HB3 GLN A 222     -10.648 -40.630  36.333  1.00 94.02           H
ATOM   3563  HG2 GLN A 222      -9.609 -42.705  38.346  1.00114.64           H
ATOM   3564  HG3 GLN A 222     -10.612 -43.060  36.987  1.00114.64           H
ATOM   3565 HE21 GLN A 222      -8.961 -40.891  35.356  1.00 86.07           H
ATOM   3566 HE22 GLN A 222      -7.503 -41.763  34.942  1.00 86.07           H
ATOM   3567  N   LYS A 223      -8.504 -37.977  36.911  1.00 73.83           N
ATOM   3568  CA  LYS A 223      -8.472 -36.694  36.223  1.00 70.39           C
ATOM   3569  C   LYS A 223      -9.064 -36.935  34.834  1.00 59.83           C
ATOM   3570  O   LYS A 223      -8.828 -37.979  34.231  1.00 59.46           O
ATOM   3571  CB  LYS A 223      -7.034 -36.138  36.141  1.00 65.01           C
ATOM   3572  CG  LYS A 223      -6.179 -36.197  37.432  1.00 93.45           C
ATOM   3573  CD  LYS A 223      -4.692 -36.456  37.115  1.00 95.21           C
ATOM   3574  CE  LYS A 223      -4.016 -35.280  36.395  1.00 89.48           C
ATOM   3575  NZ  LYS A 223      -3.617 -34.219  37.339  1.00 82.88           N1+
ATOM   3576  H   LYS A 223      -7.655 -38.522  36.907  1.00 88.56           H
ATOM   3577  HA  LYS A 223      -9.091 -35.982  36.770  1.00 84.43           H
ATOM   3578  HB2 LYS A 223      -6.511 -36.702  35.377  1.00 77.98           H
ATOM   3579  HB3 LYS A 223      -7.083 -35.105  35.791  1.00 77.98           H
ATOM   3580  HG2 LYS A 223      -6.304 -35.280  38.009  1.00112.10           H
ATOM   3581  HG3 LYS A 223      -6.497 -37.027  38.062  1.00112.10           H
ATOM   3582  HD2 LYS A 223      -4.157 -36.676  38.042  1.00114.21           H
ATOM   3583  HD3 LYS A 223      -4.605 -37.340  36.482  1.00114.21           H
ATOM   3584  HE2 LYS A 223      -3.136 -35.638  35.860  1.00107.34           H
ATOM   3585  HE3 LYS A 223      -4.712 -34.864  35.665  1.00107.34           H
ATOM   3586  HZ1 LYS A 223      -4.104 -33.489  37.189  1.00 99.42           H
ATOM   3587  HZ2 LYS A 223      -3.750 -34.498  38.173  1.00 99.42           H
ATOM   3588  HZ3 LYS A 223      -2.755 -34.028  37.225  1.00 99.42           H
ATOM   3589  N   GLU A 224      -9.860 -35.982  34.358  1.00 64.92           N
ATOM   3590  CA  GLU A 224     -10.607 -36.099  33.110  1.00 59.98           C
ATOM   3591  C   GLU A 224     -10.353 -34.859  32.240  1.00 58.99           C
ATOM   3592  O   GLU A 224     -10.058 -33.779  32.767  1.00 60.61           O
ATOM   3593  CB  GLU A 224     -12.111 -36.245  33.422  1.00 71.92           C
ATOM   3594  CG  GLU A 224     -12.441 -37.513  34.235  1.00 81.04           C
ATOM   3595  CD  GLU A 224     -12.355 -38.834  33.468  1.00 85.43           C
ATOM   3596  OE1 GLU A 224     -12.251 -39.871  34.164  1.00 89.45           O
ATOM   3597  OE2 GLU A 224     -12.421 -38.803  32.217  1.00 82.64           O1-
ATOM   3598  H   GLU A 224      -9.975 -35.129  34.883  1.00 77.86           H
ATOM   3599  HA  GLU A 224     -10.281 -36.984  32.567  1.00 71.94           H
ATOM   3600  HB2 GLU A 224     -12.432 -35.383  34.007  1.00 86.27           H
ATOM   3601  HB3 GLU A 224     -12.693 -36.237  32.500  1.00 86.27           H
ATOM   3602  HG2 GLU A 224     -11.864 -37.575  35.158  1.00 97.22           H
ATOM   3603  HG3 GLU A 224     -13.477 -37.425  34.564  1.00 97.22           H
ATOM   3604  N   PRO A 225     -10.483 -34.982  30.910  1.00 57.37           N
ATOM   3605  CA  PRO A 225     -10.402 -33.809  30.059  1.00 60.05           C
ATOM   3606  C   PRO A 225     -11.653 -32.919  30.245  1.00 70.38           C
ATOM   3607  O   PRO A 225     -12.687 -33.370  30.706  1.00 68.66           O
ATOM   3608  CB  PRO A 225     -10.413 -34.345  28.600  1.00 61.99           C
ATOM   3609  CG  PRO A 225     -11.025 -35.751  28.689  1.00 66.80           C
ATOM   3610  CD  PRO A 225     -10.833 -36.207  30.154  1.00 64.17           C
ATOM   3611  HA  PRO A 225      -9.433 -33.285  30.225  1.00 72.03           H
ATOM   3612  HB2 PRO A 225     -10.974 -33.701  27.908  1.00 74.36           H
ATOM   3613  HB3 PRO A 225      -9.377 -34.395  28.206  1.00 74.36           H
ATOM   3614  HG2 PRO A 225     -12.097 -35.722  28.429  1.00 80.13           H
ATOM   3615  HG3 PRO A 225     -10.540 -36.440  27.976  1.00 80.13           H
ATOM   3616  HD2 PRO A 225     -11.771 -36.660  30.530  1.00 76.97           H
ATOM   3617  HD3 PRO A 225     -10.008 -36.947  30.217  1.00 76.97           H
ATOM   3618  N   PRO A 226     -11.529 -31.628  29.842  1.00 78.28           N
ATOM   3619  CA  PRO A 226     -10.314 -31.013  29.273  1.00 69.53           C
ATOM   3620  C   PRO A 226      -9.131 -30.871  30.244  1.00 74.01           C
ATOM   3621  O   PRO A 226      -9.288 -30.910  31.466  1.00 80.45           O
ATOM   3622  CB  PRO A 226     -10.741 -29.607  28.833  1.00 68.36           C
ATOM   3623  CG  PRO A 226     -12.232 -29.764  28.575  1.00 80.47           C
ATOM   3624  CD  PRO A 226     -12.635 -30.692  29.722  1.00 80.14           C
ATOM   3625  HA  PRO A 226     -10.032 -31.534  28.358  1.00 83.40           H
ATOM   3626  HB2 PRO A 226     -10.610 -28.930  29.681  1.00 82.00           H
ATOM   3627  HB3 PRO A 226     -10.195 -29.227  27.971  1.00 82.00           H
ATOM   3628  HG2 PRO A 226     -12.753 -28.811  28.667  1.00 96.53           H
ATOM   3629  HG3 PRO A 226     -12.398 -30.209  27.592  1.00 96.53           H
ATOM   3630  HD2 PRO A 226     -12.745 -30.131  30.651  1.00 96.14           H
ATOM   3631  HD3 PRO A 226     -13.561 -31.195  29.443  1.00 96.14           H
ATOM   3632  N   PHE A 227      -7.932 -30.772  29.663  1.00 61.99           N
ATOM   3633  CA  PHE A 227      -6.691 -31.057  30.361  1.00 64.67           C
ATOM   3634  C   PHE A 227      -5.998 -29.698  30.553  1.00 72.95           C
ATOM   3635  O   PHE A 227      -5.537 -29.044  29.639  1.00 66.46           O
ATOM   3636  CB  PHE A 227      -5.720 -31.986  29.602  1.00 59.13           C
ATOM   3637  CG  PHE A 227      -6.121 -33.433  29.639  1.00 51.43           C
ATOM   3638  CD1 PHE A 227      -6.547 -34.025  30.835  1.00 45.02           C
ATOM   3639  CD2 PHE A 227      -6.076 -34.199  28.465  1.00 47.79           C
ATOM   3640  CE1 PHE A 227      -6.981 -35.352  30.846  1.00 52.69           C
ATOM   3641  CE2 PHE A 227      -6.507 -35.529  28.481  1.00 57.82           C
ATOM   3642  CZ  PHE A 227      -6.958 -36.110  29.671  1.00 60.79           C
ATOM   3643  H   PHE A 227      -7.907 -30.764  28.657  1.00 74.36           H
ATOM   3644  HA  PHE A 227      -6.900 -31.528  31.364  1.00 77.57           H
ATOM   3645  HB2 PHE A 227      -5.629 -31.620  28.542  1.00 70.92           H
ATOM   3646  HB3 PHE A 227      -4.705 -31.889  30.041  1.00 70.92           H
ATOM   3647  HD1 PHE A 227      -6.573 -33.442  31.752  1.00 53.99           H
ATOM   3648  HD2 PHE A 227      -5.751 -33.760  27.516  1.00 57.31           H
ATOM   3649  HE1 PHE A 227      -7.365 -35.789  31.764  1.00 63.19           H
ATOM   3650  HE2 PHE A 227      -6.523 -36.098  27.544  1.00 69.35           H
ATOM   3651  HZ  PHE A 227      -7.322 -37.135  29.670  1.00 72.91           H
ATOM   3652  N   LEU A 228      -5.990 -29.306  31.837  1.00 74.89           N
ATOM   3653  CA  LEU A 228      -5.477 -28.041  32.351  1.00 69.99           C
ATOM   3654  C   LEU A 228      -3.978 -28.200  32.563  1.00 76.69           C
ATOM   3655  O   LEU A 228      -3.503 -28.466  33.669  1.00 76.97           O
ATOM   3656  CB  LEU A 228      -6.170 -27.634  33.664  1.00 90.62           C
ATOM   3657  CG  LEU A 228      -7.657 -27.229  33.575  1.00 98.46           C
ATOM   3658  CD1 LEU A 228      -8.586 -28.416  33.265  1.00 94.77           C
ATOM   3659  CD2 LEU A 228      -8.043 -26.605  34.927  1.00 96.62           C
ATOM   3660  H   LEU A 228      -6.405 -29.928  32.516  1.00 89.83           H
ATOM   3661  HA  LEU A 228      -5.661 -27.263  31.611  1.00 83.95           H
ATOM   3662  HB2 LEU A 228      -6.060 -28.438  34.395  1.00108.70           H
ATOM   3663  HB3 LEU A 228      -5.622 -26.769  34.042  1.00108.70           H
ATOM   3664  HG  LEU A 228      -7.759 -26.487  32.781  1.00118.11           H
ATOM   3665 HD11 LEU A 228      -9.620 -28.159  33.495  1.00113.69           H
ATOM   3666 HD12 LEU A 228      -8.526 -28.642  32.203  1.00113.69           H
ATOM   3667 HD13 LEU A 228      -8.301 -29.293  33.850  1.00113.69           H
ATOM   3668 HD21 LEU A 228      -9.096 -26.320  34.920  1.00115.91           H
ATOM   3669 HD22 LEU A 228      -7.875 -27.318  35.735  1.00115.91           H
ATOM   3670 HD23 LEU A 228      -7.444 -25.712  35.108  1.00115.91           H
ATOM   3671  N   TRP A 229      -3.246 -28.040  31.466  1.00 80.47           N
ATOM   3672  CA  TRP A 229      -1.816 -28.277  31.413  1.00 70.58           C
ATOM   3673  C   TRP A 229      -1.128 -26.925  31.146  1.00 72.89           C
ATOM   3674  O   TRP A 229      -1.024 -26.418  30.051  1.00 69.27           O
ATOM   3675  CB  TRP A 229      -1.400 -29.273  30.327  1.00 69.70           C
ATOM   3676  CG  TRP A 229       0.017 -29.643  30.528  1.00 70.87           C
ATOM   3677  CD1 TRP A 229       0.553 -30.374  31.578  1.00 57.35           C
ATOM   3678  CD2 TRP A 229       1.088 -29.314  29.618  1.00 61.09           C
ATOM   3679  NE1 TRP A 229       1.935 -30.550  31.353  1.00 56.17           N
ATOM   3680  CE2 TRP A 229       2.265 -29.945  30.136  1.00 48.77           C
ATOM   3681  CE3 TRP A 229       1.148 -28.592  28.413  1.00 47.81           C
ATOM   3682  CZ2 TRP A 229       3.475 -29.948  29.429  1.00 61.78           C
ATOM   3683  CZ3 TRP A 229       2.333 -28.625  27.705  1.00 58.16           C
ATOM   3684  CH2 TRP A 229       3.470 -29.310  28.205  1.00 66.10           C
ATOM   3685  H   TRP A 229      -3.731 -27.834  30.614  1.00 96.53           H
ATOM   3686  HA  TRP A 229      -1.457 -28.693  32.398  1.00 84.66           H
ATOM   3687  HB2 TRP A 229      -2.059 -30.166  30.346  1.00 83.61           H
ATOM   3688  HB3 TRP A 229      -1.542 -28.812  29.315  1.00 83.61           H
ATOM   3689  HD1 TRP A 229       0.071 -30.768  32.453  1.00 68.78           H
ATOM   3690  HE1 TRP A 229       2.552 -31.097  31.918  1.00 67.37           H
ATOM   3691  HE3 TRP A 229       0.279 -28.034  28.064  1.00 57.34           H
ATOM   3692  HZ2 TRP A 229       4.356 -30.441  29.823  1.00 74.10           H
ATOM   3693  HZ3 TRP A 229       2.413 -28.124  26.743  1.00 69.75           H
ATOM   3694  HH2 TRP A 229       4.377 -29.334  27.617  1.00 79.29           H
ATOM   3695  N   MET A 230      -0.703 -26.416  32.314  1.00 86.97           N
ATOM   3696  CA  MET A 230       0.109 -25.247  32.631  1.00 85.58           C
ATOM   3697  C   MET A 230       0.085 -24.138  31.573  1.00 67.93           C
ATOM   3698  O   MET A 230       1.013 -23.966  30.788  1.00 64.15           O
ATOM   3699  CB  MET A 230       1.477 -25.638  33.089  1.00 83.10           C
ATOM   3700  CG  MET A 230       2.192 -26.877  32.578  1.00 90.39           C
ATOM   3701  SD  MET A 230       3.615 -26.487  31.542  1.00 94.18           S
ATOM   3702  CE  MET A 230       4.755 -26.029  32.865  1.00 86.44           C
ATOM   3703  H   MET A 230      -0.939 -26.974  33.121  1.00104.33           H
ATOM   3704  HA  MET A 230      -0.411 -24.807  33.482  1.00102.66           H
ATOM   3705  HB2 MET A 230       2.120 -24.758  33.078  1.00 99.69           H
ATOM   3706  HB3 MET A 230       1.381 -25.939  34.134  1.00 99.69           H
ATOM   3707  HG2 MET A 230       2.564 -27.495  33.396  1.00108.44           H
ATOM   3708  HG3 MET A 230       1.504 -27.498  32.010  1.00108.44           H
ATOM   3709  HE1 MET A 230       5.720 -25.773  32.440  1.00103.69           H
ATOM   3710  HE2 MET A 230       4.362 -25.171  33.406  1.00103.69           H
ATOM   3711  HE3 MET A 230       4.869 -26.869  33.548  1.00103.69           H
ATOM   3712  N   GLY A 231      -1.018 -23.375  31.610  1.00 70.44           N
ATOM   3713  CA  GLY A 231      -1.322 -22.272  30.709  1.00 68.65           C
ATOM   3714  C   GLY A 231      -2.504 -22.579  29.787  1.00 65.41           C
ATOM   3715  O   GLY A 231      -3.209 -21.659  29.372  1.00 64.30           O
ATOM   3716  H   GLY A 231      -1.730 -23.606  32.288  1.00 84.50           H
ATOM   3717  HA2 GLY A 231      -1.584 -21.403  31.312  1.00 82.35           H
ATOM   3718  HA3 GLY A 231      -0.451 -22.037  30.095  1.00 82.35           H
ATOM   3719  N   TYR A 232      -2.683 -23.854  29.421  1.00 68.49           N
ATOM   3720  CA  TYR A 232      -3.553 -24.253  28.324  1.00 69.93           C
ATOM   3721  C   TYR A 232      -4.659 -25.177  28.807  1.00 61.44           C
ATOM   3722  O   TYR A 232      -4.524 -25.841  29.835  1.00 63.23           O
ATOM   3723  CB  TYR A 232      -2.721 -24.995  27.276  1.00 67.19           C
ATOM   3724  CG  TYR A 232      -1.482 -24.260  26.814  1.00 61.78           C
ATOM   3725  CD1 TYR A 232      -0.236 -24.538  27.413  1.00 67.18           C
ATOM   3726  CD2 TYR A 232      -1.564 -23.320  25.773  1.00 53.50           C
ATOM   3727  CE1 TYR A 232       0.932 -23.909  26.958  1.00 67.98           C
ATOM   3728  CE2 TYR A 232      -0.388 -22.711  25.286  1.00 68.40           C
ATOM   3729  CZ  TYR A 232       0.866 -23.019  25.867  1.00 61.66           C
ATOM   3730  OH  TYR A 232       2.013 -22.472  25.376  1.00 64.82           O
ATOM   3731  H   TYR A 232      -2.071 -24.564  29.799  1.00 82.15           H
ATOM   3732  HA  TYR A 232      -3.992 -23.378  27.845  1.00 83.88           H
ATOM   3733  HB2 TYR A 232      -2.419 -25.958  27.692  1.00 80.59           H
ATOM   3734  HB3 TYR A 232      -3.353 -25.195  26.408  1.00 80.59           H
ATOM   3735  HD1 TYR A 232      -0.155 -25.258  28.207  1.00 80.58           H
ATOM   3736  HD2 TYR A 232      -2.523 -23.083  25.340  1.00 64.17           H
ATOM   3737  HE1 TYR A 232       1.882 -24.136  27.420  1.00 81.53           H
ATOM   3738  HE2 TYR A 232      -0.438 -22.011  24.466  1.00 82.05           H
ATOM   3739  HH  TYR A 232       1.868 -22.008  24.550  1.00 77.74           H
ATOM   3740  N   GLU A 233      -5.727 -25.230  28.012  1.00 55.76           N
ATOM   3741  CA  GLU A 233      -6.711 -26.292  28.047  1.00 63.14           C
ATOM   3742  C   GLU A 233      -6.531 -27.147  26.792  1.00 63.44           C
ATOM   3743  O   GLU A 233      -6.663 -26.655  25.667  1.00 52.28           O
ATOM   3744  CB  GLU A 233      -8.137 -25.745  28.073  1.00 76.40           C
ATOM   3745  CG  GLU A 233      -8.463 -24.792  29.226  1.00 79.21           C
ATOM   3746  CD  GLU A 233      -9.853 -24.191  29.007  1.00 96.54           C
ATOM   3747  OE1 GLU A 233     -10.770 -24.970  28.655  1.00 85.63           O
ATOM   3748  OE2 GLU A 233      -9.970 -22.956  29.170  1.00 97.25           O1-
ATOM   3749  H   GLU A 233      -5.761 -24.616  27.209  1.00 66.87           H
ATOM   3750  HA  GLU A 233      -6.573 -26.902  28.938  1.00 75.73           H
ATOM   3751  HB2 GLU A 233      -8.346 -25.244  27.132  1.00 91.64           H
ATOM   3752  HB3 GLU A 233      -8.806 -26.603  28.145  1.00 91.64           H
ATOM   3753  HG2 GLU A 233      -8.488 -25.391  30.138  1.00 95.02           H
ATOM   3754  HG3 GLU A 233      -7.717 -24.004  29.337  1.00 95.02           H
ATOM   3755  N   LEU A 234      -6.263 -28.436  27.007  1.00 62.36           N
ATOM   3756  CA  LEU A 234      -6.051 -29.429  25.966  1.00 54.01           C
ATOM   3757  C   LEU A 234      -7.405 -30.167  25.882  1.00 50.15           C
ATOM   3758  O   LEU A 234      -7.864 -30.844  26.774  1.00 64.90           O
ATOM   3759  CB  LEU A 234      -4.969 -30.483  26.241  1.00 58.43           C
ATOM   3760  CG  LEU A 234      -3.522 -29.963  26.299  1.00 50.86           C
ATOM   3761  CD1 LEU A 234      -3.237 -28.832  25.309  1.00 47.38           C
ATOM   3762  CD2 LEU A 234      -3.207 -29.511  27.721  1.00 59.58           C
ATOM   3763  H   LEU A 234      -6.164 -28.740  27.956  1.00 74.80           H
ATOM   3764  HA  LEU A 234      -5.810 -28.931  24.988  1.00 64.78           H
ATOM   3765  HB2 LEU A 234      -5.218 -30.998  27.206  1.00 70.09           H
ATOM   3766  HB3 LEU A 234      -5.042 -31.270  25.464  1.00 70.09           H
ATOM   3767  HG  LEU A 234      -2.845 -30.821  26.046  1.00 61.00           H
ATOM   3768 HD11 LEU A 234      -2.194 -28.513  25.389  1.00 56.82           H
ATOM   3769 HD12 LEU A 234      -3.417 -29.136  24.277  1.00 56.82           H
ATOM   3770 HD13 LEU A 234      -3.853 -27.950  25.519  1.00 56.82           H
ATOM   3771 HD21 LEU A 234      -2.199 -29.085  27.798  1.00 71.47           H
ATOM   3772 HD22 LEU A 234      -3.920 -28.745  28.065  1.00 71.47           H
ATOM   3773 HD23 LEU A 234      -3.287 -30.346  28.425  1.00 71.47           H
ATOM   3774  N   HIS A 235      -8.035 -29.904  24.741  1.00 40.26           N
ATOM   3775  CA  HIS A 235      -9.281 -30.474  24.267  1.00 45.50           C
ATOM   3776  C   HIS A 235      -8.894 -31.503  23.194  1.00 52.97           C
ATOM   3777  O   HIS A 235      -7.768 -31.475  22.714  1.00 53.87           O
ATOM   3778  CB  HIS A 235     -10.195 -29.361  23.675  1.00 56.09           C
ATOM   3779  CG  HIS A 235     -10.687 -28.266  24.596  1.00 68.55           C
ATOM   3780  ND1 HIS A 235     -11.890 -27.584  24.400  1.00 61.69           N
ATOM   3781  CD2 HIS A 235     -10.062 -27.752  25.699  1.00 70.94           C
ATOM   3782  CE1 HIS A 235     -11.971 -26.715  25.421  1.00 84.74           C
ATOM   3783  NE2 HIS A 235     -10.889 -26.789  26.214  1.00 67.35           N
ATOM   3784  H   HIS A 235      -7.543 -29.330  24.071  1.00 48.28           H
ATOM   3785  HA  HIS A 235      -9.810 -30.964  25.087  1.00 54.56           H
ATOM   3786  HB2 HIS A 235     -11.074 -29.816  23.233  1.00 67.27           H
ATOM   3787  HB3 HIS A 235      -9.701 -28.868  22.851  1.00 67.27           H
ATOM   3788  HD2 HIS A 235      -9.108 -28.042  26.104  1.00 85.10           H
ATOM   3789  HE1 HIS A 235     -12.829 -26.091  25.624  1.00101.65           H
ATOM   3790  HE2 HIS A 235     -10.743 -26.264  27.070  1.00 80.79           H
ATOM   3791  N   PRO A 236      -9.769 -32.418  22.764  1.00 58.12           N
ATOM   3792  CA  PRO A 236      -9.293 -33.561  21.957  1.00 53.04           C
ATOM   3793  C   PRO A 236      -8.819 -33.209  20.544  1.00 52.30           C
ATOM   3794  O   PRO A 236      -8.057 -33.934  19.923  1.00 59.08           O
ATOM   3795  CB  PRO A 236     -10.542 -34.481  21.835  1.00 56.08           C
ATOM   3796  CG  PRO A 236     -11.738 -33.653  22.329  1.00 52.94           C
ATOM   3797  CD  PRO A 236     -11.108 -32.668  23.336  1.00 56.26           C
ATOM   3798  HA  PRO A 236      -8.498 -34.147  22.521  1.00 63.62           H
ATOM   3799  HB2 PRO A 236     -10.689 -34.867  20.818  1.00 67.27           H
ATOM   3800  HB3 PRO A 236     -10.385 -35.366  22.492  1.00 67.27           H
ATOM   3801  HG2 PRO A 236     -12.213 -33.106  21.498  1.00 63.49           H
ATOM   3802  HG3 PRO A 236     -12.506 -34.288  22.791  1.00 63.49           H
ATOM   3803  HD2 PRO A 236     -11.720 -31.758  23.426  1.00 67.48           H
ATOM   3804  HD3 PRO A 236     -11.011 -33.149  24.338  1.00 67.48           H
ATOM   3805  N   ASP A 237      -9.315 -32.062  20.049  1.00 49.48           N
ATOM   3806  CA  ASP A 237      -9.286 -31.624  18.650  1.00 65.77           C
ATOM   3807  C   ASP A 237      -8.663 -30.223  18.469  1.00 55.29           C
ATOM   3808  O   ASP A 237      -8.347 -29.809  17.353  1.00 45.12           O
ATOM   3809  CB  ASP A 237     -10.744 -31.582  18.162  1.00 65.71           C
ATOM   3810  CG  ASP A 237     -10.786 -32.104  16.730  1.00 94.52           C
ATOM   3811  OD1 ASP A 237     -10.540 -31.294  15.812  1.00104.93           O
ATOM   3812  OD2 ASP A 237     -11.037 -33.323  16.582  1.00 92.75           O1-
ATOM   3813  H   ASP A 237      -9.922 -31.534  20.660  1.00 59.34           H
ATOM   3814  HA  ASP A 237      -8.706 -32.332  18.055  1.00 78.89           H
ATOM   3815  HB2 ASP A 237     -11.361 -32.218  18.798  1.00 78.81           H
ATOM   3816  HB3 ASP A 237     -11.097 -30.548  18.190  1.00 78.81           H
ATOM   3817  N   LYS A 238      -8.547 -29.470  19.561  1.00 37.87           N
ATOM   3818  CA  LYS A 238      -7.965 -28.142  19.607  1.00 42.81           C
ATOM   3819  C   LYS A 238      -7.349 -27.934  20.981  1.00 44.66           C
ATOM   3820  O   LYS A 238      -7.600 -28.686  21.913  1.00 47.77           O
ATOM   3821  CB  LYS A 238      -9.036 -27.081  19.287  1.00 51.53           C
ATOM   3822  CG  LYS A 238     -10.164 -26.948  20.328  1.00 66.69           C
ATOM   3823  CD  LYS A 238     -11.042 -25.713  20.035  1.00 70.90           C
ATOM   3824  CE  LYS A 238     -12.093 -25.455  21.122  1.00 79.85           C
ATOM   3825  NZ  LYS A 238     -13.018 -26.594  21.284  1.00 89.51           N1+
ATOM   3826  H   LYS A 238      -8.787 -29.888  20.449  1.00 45.41           H
ATOM   3827  HA  LYS A 238      -7.171 -28.076  18.862  1.00 51.34           H
ATOM   3828  HB2 LYS A 238      -8.537 -26.116  19.196  1.00 61.80           H
ATOM   3829  HB3 LYS A 238      -9.474 -27.319  18.318  1.00 61.80           H
ATOM   3830  HG2 LYS A 238     -10.769 -27.856  20.314  1.00 79.99           H
ATOM   3831  HG3 LYS A 238      -9.732 -26.827  21.323  1.00 79.99           H
ATOM   3832  HD2 LYS A 238     -10.408 -24.828  19.965  1.00 85.05           H
ATOM   3833  HD3 LYS A 238     -11.547 -25.842  19.077  1.00 85.05           H
ATOM   3834  HE2 LYS A 238     -11.566 -25.298  22.064  1.00 95.78           H
ATOM   3835  HE3 LYS A 238     -12.654 -24.549  20.888  1.00 95.78           H
ATOM   3836  HZ1 LYS A 238     -13.770 -26.338  21.907  1.00107.38           H
ATOM   3837  HZ2 LYS A 238     -13.397 -26.862  20.387  1.00107.38           H
ATOM   3838  HZ3 LYS A 238     -12.518 -27.375  21.687  1.00107.38           H
ATOM   3839  N   TRP A 239      -6.520 -26.913  21.116  1.00 53.99           N
ATOM   3840  CA  TRP A 239      -6.106 -26.428  22.427  1.00 56.36           C
ATOM   3841  C   TRP A 239      -6.421 -24.943  22.492  1.00 56.88           C
ATOM   3842  O   TRP A 239      -6.511 -24.280  21.461  1.00 57.47           O
ATOM   3843  CB  TRP A 239      -4.622 -26.734  22.651  1.00 55.26           C
ATOM   3844  CG  TRP A 239      -3.667 -26.074  21.701  1.00 56.02           C
ATOM   3845  CD1 TRP A 239      -3.217 -26.598  20.538  1.00 49.98           C
ATOM   3846  CD2 TRP A 239      -3.015 -24.775  21.830  1.00 60.39           C
ATOM   3847  NE1 TRP A 239      -2.292 -25.748  19.977  1.00 47.64           N
ATOM   3848  CE2 TRP A 239      -2.107 -24.616  20.746  1.00 60.25           C
ATOM   3849  CE3 TRP A 239      -3.117 -23.702  22.743  1.00 67.60           C
ATOM   3850  CZ2 TRP A 239      -1.294 -23.477  20.623  1.00 67.58           C
ATOM   3851  CZ3 TRP A 239      -2.377 -22.518  22.560  1.00 66.24           C
ATOM   3852  CH2 TRP A 239      -1.451 -22.409  21.516  1.00 67.02           C
ATOM   3853  H   TRP A 239      -6.283 -26.352  20.311  1.00 64.76           H
ATOM   3854  HA  TRP A 239      -6.670 -26.927  23.217  1.00 67.60           H
ATOM   3855  HB2 TRP A 239      -4.367 -26.415  23.662  1.00 66.27           H
ATOM   3856  HB3 TRP A 239      -4.484 -27.813  22.590  1.00 66.27           H
ATOM   3857  HD1 TRP A 239      -3.500 -27.562  20.138  1.00 59.95           H
ATOM   3858  HE1 TRP A 239      -1.817 -25.963  19.110  1.00 57.13           H
ATOM   3859  HE3 TRP A 239      -3.812 -23.777  23.565  1.00 81.08           H
ATOM   3860  HZ2 TRP A 239      -0.519 -23.435  19.884  1.00 81.05           H
ATOM   3861  HZ3 TRP A 239      -2.493 -21.699  23.244  1.00 79.45           H
ATOM   3862  HH2 TRP A 239      -0.841 -21.523  21.419  1.00 80.39           H
ATOM   3863  N   THR A 240      -6.634 -24.441  23.705  1.00 59.24           N
ATOM   3864  CA  THR A 240      -6.975 -23.052  23.964  1.00 65.12           C
ATOM   3865  C   THR A 240      -6.083 -22.567  25.090  1.00 63.76           C
ATOM   3866  O   THR A 240      -5.459 -23.365  25.792  1.00 56.08           O
ATOM   3867  CB  THR A 240      -8.465 -22.861  24.324  1.00 72.58           C
ATOM   3868  OG1 THR A 240      -8.736 -23.312  25.634  1.00 73.72           O
ATOM   3869  CG2 THR A 240      -9.431 -23.586  23.372  1.00 64.76           C
ATOM   3870  H   THR A 240      -6.526 -25.044  24.511  1.00 71.05           H
ATOM   3871  HA  THR A 240      -6.763 -22.441  23.090  1.00 78.11           H
ATOM   3872  HB  THR A 240      -8.688 -21.794  24.280  1.00 87.06           H
ATOM   3873  HG1 THR A 240      -9.499 -22.841  25.980  1.00 88.43           H
ATOM   3874 HG21 THR A 240     -10.458 -23.353  23.651  1.00 77.68           H
ATOM   3875 HG22 THR A 240      -9.250 -23.276  22.348  1.00 77.68           H
ATOM   3876 HG23 THR A 240      -9.300 -24.665  23.457  1.00 77.68           H
ATOM   3877  N   VAL A 241      -6.015 -21.246  25.239  1.00 78.15           N
ATOM   3878  CA  VAL A 241      -5.321 -20.634  26.357  1.00 83.05           C
ATOM   3879  C   VAL A 241      -6.367 -20.278  27.401  1.00 75.24           C
ATOM   3880  O   VAL A 241      -7.382 -19.656  27.078  1.00 71.84           O
ATOM   3881  CB  VAL A 241      -4.509 -19.412  25.908  1.00 82.52           C
ATOM   3882  CG1 VAL A 241      -3.598 -18.954  27.051  1.00 81.27           C
ATOM   3883  CG2 VAL A 241      -3.596 -19.748  24.723  1.00 80.02           C
ATOM   3884  H   VAL A 241      -6.529 -20.643  24.612  1.00 93.74           H
ATOM   3885  HA  VAL A 241      -4.617 -21.343  26.795  1.00 99.62           H
ATOM   3886  HB  VAL A 241      -5.183 -18.597  25.654  1.00 98.99           H
ATOM   3887 HG11 VAL A 241      -3.019 -18.088  26.731  1.00 97.49           H
ATOM   3888 HG12 VAL A 241      -4.188 -18.672  27.916  1.00 97.49           H
ATOM   3889 HG13 VAL A 241      -2.920 -19.760  27.334  1.00 97.49           H
ATOM   3890 HG21 VAL A 241      -3.019 -18.869  24.448  1.00 95.99           H
ATOM   3891 HG22 VAL A 241      -2.914 -20.543  25.019  1.00 95.99           H
ATOM   3892 HG23 VAL A 241      -4.175 -20.069  23.857  1.00 95.99           H
ATOM   3893  N   GLN A 242      -6.086 -20.663  28.650  1.00 70.81           N
ATOM   3894  CA  GLN A 242      -6.859 -20.233  29.806  1.00 85.59           C
ATOM   3895  C   GLN A 242      -6.941 -18.696  29.774  1.00 83.48           C
ATOM   3896  O   GLN A 242      -5.915 -18.040  29.581  1.00 79.05           O
ATOM   3897  CB  GLN A 242      -6.167 -20.703  31.099  1.00 83.22           C
ATOM   3898  CG  GLN A 242      -6.074 -22.238  31.216  1.00 86.38           C
ATOM   3899  CD  GLN A 242      -5.229 -22.723  32.403  1.00 92.38           C
ATOM   3900  OE1 GLN A 242      -4.902 -21.970  33.318  1.00 89.70           O
ATOM   3901  NE2 GLN A 242      -4.880 -24.011  32.415  1.00 88.28           N
ATOM   3902  H   GLN A 242      -5.231 -21.173  28.819  1.00 84.93           H
ATOM   3903  HA  GLN A 242      -7.849 -20.686  29.750  1.00102.67           H
ATOM   3904  HB2 GLN A 242      -5.162 -20.278  31.145  1.00 99.82           H
ATOM   3905  HB3 GLN A 242      -6.734 -20.321  31.950  1.00 99.82           H
ATOM   3906  HG2 GLN A 242      -7.086 -22.626  31.337  1.00103.62           H
ATOM   3907  HG3 GLN A 242      -5.660 -22.662  30.302  1.00103.62           H
ATOM   3908 HE21 GLN A 242      -5.144 -24.614  31.648  1.00105.90           H
ATOM   3909 HE22 GLN A 242      -4.355 -24.372  33.194  1.00105.90           H
ATOM   3910  N   PRO A 243      -8.130 -18.099  29.944  1.00 90.81           N
ATOM   3911  CA  PRO A 243      -8.291 -16.661  29.773  1.00 89.41           C
ATOM   3912  C   PRO A 243      -7.527 -15.894  30.853  1.00 86.51           C
ATOM   3913  O   PRO A 243      -7.320 -16.378  31.969  1.00 80.11           O
ATOM   3914  CB  PRO A 243      -9.799 -16.430  29.919  1.00 90.64           C
ATOM   3915  CG  PRO A 243     -10.272 -17.612  30.768  1.00 92.63           C
ATOM   3916  CD  PRO A 243      -9.392 -18.743  30.248  1.00 89.66           C
ATOM   3917  HA  PRO A 243      -8.019 -16.341  28.765  1.00107.25           H
ATOM   3918  HB2 PRO A 243     -10.076 -15.462  30.339  1.00108.73           H
ATOM   3919  HB3 PRO A 243     -10.229 -16.533  28.921  1.00108.73           H
ATOM   3920  HG2 PRO A 243     -10.110 -17.408  31.829  1.00111.12           H
ATOM   3921  HG3 PRO A 243     -11.318 -17.850  30.574  1.00111.12           H
ATOM   3922  HD2 PRO A 243      -9.286 -19.491  31.034  1.00107.56           H
ATOM   3923  HD3 PRO A 243      -9.814 -19.158  29.332  1.00107.56           H
ATOM   3924  N   ILE A 244      -7.102 -14.683  30.493  1.00 95.30           N
ATOM   3925  CA  ILE A 244      -6.195 -13.895  31.306  1.00 86.57           C
ATOM   3926  C   ILE A 244      -6.995 -12.724  31.849  1.00 84.03           C
ATOM   3927  O   ILE A 244      -7.508 -11.906  31.084  1.00 79.30           O
ATOM   3928  CB  ILE A 244      -4.964 -13.434  30.504  1.00 79.41           C
ATOM   3929  CG1 ILE A 244      -4.281 -14.555  29.689  1.00 81.32           C
ATOM   3930  CG2 ILE A 244      -3.956 -12.858  31.517  1.00 84.49           C
ATOM   3931  CD1 ILE A 244      -4.846 -14.691  28.270  1.00 85.28           C
ATOM   3932  H   ILE A 244      -7.335 -14.329  29.574  1.00114.33           H
ATOM   3933  HA  ILE A 244      -5.837 -14.496  32.143  1.00103.85           H
ATOM   3934  HB  ILE A 244      -5.274 -12.640  29.832  1.00 95.26           H
ATOM   3935 HG12 ILE A 244      -3.219 -14.331  29.578  1.00 97.55           H
ATOM   3936 HG13 ILE A 244      -4.363 -15.507  30.216  1.00 97.55           H
ATOM   3937 HG21 ILE A 244      -3.058 -12.518  31.002  1.00101.35           H
ATOM   3938 HG22 ILE A 244      -4.384 -12.008  32.048  1.00101.35           H
ATOM   3939 HG23 ILE A 244      -3.678 -13.626  32.240  1.00101.35           H
ATOM   3940 HD11 ILE A 244      -4.200 -15.351  27.690  1.00102.31           H
ATOM   3941 HD12 ILE A 244      -5.844 -15.124  28.282  1.00102.31           H
ATOM   3942 HD13 ILE A 244      -4.880 -13.710  27.796  1.00102.31           H
ATOM   3943  N   VAL A 245      -7.085 -12.662  33.179  1.00 87.65           N
ATOM   3944  CA  VAL A 245      -7.812 -11.618  33.885  1.00 83.34           C
ATOM   3945  C   VAL A 245      -6.848 -10.499  34.285  1.00 91.19           C
ATOM   3946  O   VAL A 245      -5.829 -10.739  34.944  1.00 97.12           O
ATOM   3947  CB  VAL A 245      -8.624 -12.197  35.067  1.00 76.36           C
ATOM   3948  CG1 VAL A 245      -9.694 -13.159  34.531  1.00 89.41           C
ATOM   3949  CG2 VAL A 245      -7.798 -12.932  36.138  1.00 83.13           C
ATOM   3950  H   VAL A 245      -6.644 -13.382  33.732  1.00105.14           H
ATOM   3951  HA  VAL A 245      -8.547 -11.190  33.199  1.00 99.97           H
ATOM   3952  HB  VAL A 245      -9.137 -11.371  35.561  1.00 91.60           H
ATOM   3953 HG11 VAL A 245     -10.333 -13.497  35.347  1.00107.26           H
ATOM   3954 HG12 VAL A 245     -10.313 -12.648  33.793  1.00107.26           H
ATOM   3955 HG13 VAL A 245      -9.230 -14.029  34.064  1.00107.26           H
ATOM   3956 HG21 VAL A 245      -8.468 -13.302  36.916  1.00 99.73           H
ATOM   3957 HG22 VAL A 245      -7.267 -13.779  35.702  1.00 99.73           H
ATOM   3958 HG23 VAL A 245      -7.088 -12.251  36.602  1.00 99.73           H
ATOM   3959  N   LEU A 246      -7.192  -9.269  33.878  1.00 88.67           N
ATOM   3960  CA  LEU A 246      -6.562  -8.057  34.387  1.00 89.85           C
ATOM   3961  C   LEU A 246      -7.274  -7.700  35.699  1.00 97.59           C
ATOM   3962  O   LEU A 246      -8.503  -7.600  35.692  1.00 88.57           O
ATOM   3963  CB  LEU A 246      -6.694  -6.892  33.386  1.00 89.48           C
ATOM   3964  CG  LEU A 246      -6.044  -7.043  31.995  1.00 76.44           C
ATOM   3965  CD1 LEU A 246      -4.659  -7.710  32.036  1.00 58.83           C
ATOM   3966  CD2 LEU A 246      -6.966  -7.767  31.002  1.00 83.87           C
ATOM   3967  H   LEU A 246      -8.024  -9.159  33.317  1.00106.37           H
ATOM   3968  HA  LEU A 246      -5.502  -8.238  34.556  1.00107.79           H
ATOM   3969  HB2 LEU A 246      -7.746  -6.651  33.252  1.00107.34           H
ATOM   3970  HB3 LEU A 246      -6.234  -6.026  33.863  1.00107.34           H
ATOM   3971  HG  LEU A 246      -5.870  -6.040  31.602  1.00 91.70           H
ATOM   3972 HD11 LEU A 246      -4.191  -7.637  31.055  1.00 70.56           H
ATOM   3973 HD12 LEU A 246      -4.029  -7.209  32.769  1.00 70.56           H
ATOM   3974 HD13 LEU A 246      -4.746  -8.763  32.303  1.00 70.56           H
ATOM   3975 HD21 LEU A 246      -6.660  -7.540  29.979  1.00100.60           H
ATOM   3976 HD22 LEU A 246      -6.934  -8.843  31.165  1.00100.60           H
ATOM   3977 HD23 LEU A 246      -7.996  -7.446  31.136  1.00100.60           H
ATOM   3978  N   PRO A 247      -6.547  -7.484  36.814  1.00108.07           N
ATOM   3979  CA  PRO A 247      -7.185  -7.207  38.098  1.00105.86           C
ATOM   3980  C   PRO A 247      -7.692  -5.760  38.120  1.00100.44           C
ATOM   3981  O   PRO A 247      -6.900  -4.830  38.012  1.00115.28           O
ATOM   3982  CB  PRO A 247      -6.059  -7.431  39.122  1.00105.62           C
ATOM   3983  CG  PRO A 247      -4.767  -7.133  38.357  1.00 96.98           C
ATOM   3984  CD  PRO A 247      -5.098  -7.614  36.945  1.00 97.47           C
ATOM   3985  HA  PRO A 247      -7.967  -7.936  38.318  1.00126.99           H
ATOM   3986  HB2 PRO A 247      -6.154  -6.851  40.041  1.00126.71           H
ATOM   3987  HB3 PRO A 247      -6.063  -8.497  39.358  1.00126.71           H
ATOM   3988  HG2 PRO A 247      -4.539  -6.067  38.390  1.00116.34           H
ATOM   3989  HG3 PRO A 247      -3.931  -7.714  38.750  1.00116.34           H
ATOM   3990  HD2 PRO A 247      -4.568  -6.986  36.229  1.00116.92           H
ATOM   3991  HD3 PRO A 247      -4.823  -8.667  36.857  1.00116.92           H
ATOM   3992  N   GLU A 248      -9.006  -5.558  38.250  1.00 97.05           N
ATOM   3993  CA  GLU A 248      -9.599  -4.222  38.221  1.00101.71           C
ATOM   3994  C   GLU A 248      -9.439  -3.542  39.592  1.00109.71           C
ATOM   3995  O   GLU A 248      -9.683  -4.168  40.629  1.00113.69           O
ATOM   3996  CB  GLU A 248     -11.064  -4.327  37.777  1.00 98.68           C
ATOM   3997  CG  GLU A 248     -11.687  -2.943  37.479  1.00105.65           C
ATOM   3998  CD  GLU A 248     -12.183  -2.725  36.039  1.00117.55           C
ATOM   3999  OE1 GLU A 248     -12.276  -1.539  35.656  1.00115.86           O
ATOM   4000  OE2 GLU A 248     -12.484  -3.725  35.345  1.00109.63           O1-
ATOM   4001  H   GLU A 248      -9.633  -6.343  38.342  1.00116.42           H
ATOM   4002  HA  GLU A 248      -9.080  -3.624  37.472  1.00122.02           H
ATOM   4003  HB2 GLU A 248     -11.089  -4.959  36.887  1.00118.39           H
ATOM   4004  HB3 GLU A 248     -11.650  -4.822  38.553  1.00118.39           H
ATOM   4005  HG2 GLU A 248     -12.538  -2.801  38.146  1.00126.75           H
ATOM   4006  HG3 GLU A 248     -11.001  -2.132  37.735  1.00126.75           H
ATOM   4007  N   LYS A 249      -8.989  -2.276  39.587  1.00102.67           N
ATOM   4008  CA  LYS A 249      -8.727  -1.473  40.784  1.00 99.29           C
ATOM   4009  C   LYS A 249      -9.022  -0.003  40.510  1.00 99.03           C
ATOM   4010  O   LYS A 249      -8.948   0.453  39.368  1.00 81.64           O
ATOM   4011  CB  LYS A 249      -7.253  -1.578  41.203  1.00 96.85           C
ATOM   4012  CG  LYS A 249      -6.793  -2.995  41.545  1.00 97.53           C
ATOM   4013  CD  LYS A 249      -5.425  -2.954  42.242  1.00 85.27           C
ATOM   4014  CE  LYS A 249      -4.846  -4.350  42.445  1.00 83.72           C
ATOM   4015  NZ  LYS A 249      -5.804  -5.240  43.127  1.00111.02           N1+
ATOM   4016  H   LYS A 249      -8.840  -1.818  38.696  1.00123.17           H
ATOM   4017  HA  LYS A 249      -9.364  -1.805  41.606  1.00119.11           H
ATOM   4018  HB2 LYS A 249      -6.624  -1.188  40.402  1.00116.19           H
ATOM   4019  HB3 LYS A 249      -7.111  -0.953  42.085  1.00116.19           H
ATOM   4020  HG2 LYS A 249      -7.526  -3.427  42.228  1.00117.00           H
ATOM   4021  HG3 LYS A 249      -6.738  -3.600  40.639  1.00117.00           H
ATOM   4022  HD2 LYS A 249      -4.725  -2.380  41.633  1.00102.29           H
ATOM   4023  HD3 LYS A 249      -5.521  -2.464  43.212  1.00102.29           H
ATOM   4024  HE2 LYS A 249      -4.624  -4.765  41.461  1.00100.43           H
ATOM   4025  HE3 LYS A 249      -3.917  -4.289  43.016  1.00100.43           H
ATOM   4026  HZ1 LYS A 249      -5.344  -6.092  43.411  1.00133.19           H
ATOM   4027  HZ2 LYS A 249      -6.175  -4.768  43.940  1.00133.19           H
ATOM   4028  HZ3 LYS A 249      -6.566  -5.452  42.498  1.00133.19           H
ATOM   4029  N   ASP A 250      -9.292   0.716  41.603  1.00104.68           N
ATOM   4030  CA  ASP A 250      -9.409   2.173  41.630  1.00107.62           C
ATOM   4031  C   ASP A 250      -8.166   2.825  42.294  1.00 97.65           C
ATOM   4032  O   ASP A 250      -8.181   4.004  42.643  1.00111.68           O
ATOM   4033  CB  ASP A 250     -10.728   2.542  42.331  1.00119.44           C
ATOM   4034  CG  ASP A 250     -11.417   3.624  41.507  1.00126.35           C
ATOM   4035  OD1 ASP A 250     -12.306   3.245  40.711  1.00127.64           O
ATOM   4036  OD2 ASP A 250     -11.031   4.800  41.676  1.00125.28           O1-
ATOM   4037  H   ASP A 250      -9.371   0.239  42.486  1.00125.59           H
ATOM   4038  HA  ASP A 250      -9.457   2.539  40.603  1.00129.11           H
ATOM   4039  HB2 ASP A 250     -11.376   1.666  42.390  1.00143.29           H
ATOM   4040  HB3 ASP A 250     -10.498   2.924  43.327  1.00143.29           H
ATOM   4041  N   SER A 251      -7.083   2.053  42.471  1.00 92.70           N
ATOM   4042  CA  SER A 251      -5.781   2.476  42.981  1.00 92.55           C
ATOM   4043  C   SER A 251      -4.732   1.494  42.480  1.00 85.33           C
ATOM   4044  O   SER A 251      -4.917   0.281  42.561  1.00 91.71           O
ATOM   4045  CB  SER A 251      -5.739   2.480  44.515  1.00 89.17           C
ATOM   4046  OG  SER A 251      -6.414   3.603  45.026  1.00 96.60           O
ATOM   4047  H   SER A 251      -7.135   1.102  42.137  1.00111.21           H
ATOM   4048  HA  SER A 251      -5.530   3.472  42.611  1.00111.03           H
ATOM   4049  HB2 SER A 251      -6.218   1.573  44.887  1.00106.97           H
ATOM   4050  HB3 SER A 251      -4.703   2.498  44.862  1.00106.97           H
ATOM   4051  HG  SER A 251      -7.272   3.664  44.592  1.00115.89           H
ATOM   4052  N   TRP A 252      -3.618   2.037  41.991  1.00 91.13           N
ATOM   4053  CA  TRP A 252      -2.567   1.285  41.329  1.00 83.39           C
ATOM   4054  C   TRP A 252      -1.217   1.676  41.899  1.00 77.25           C
ATOM   4055  O   TRP A 252      -0.771   2.801  41.693  1.00 74.32           O
ATOM   4056  CB  TRP A 252      -2.656   1.580  39.834  1.00 77.83           C
ATOM   4057  CG  TRP A 252      -3.839   0.945  39.190  1.00 78.84           C
ATOM   4058  CD1 TRP A 252      -5.033   1.527  38.946  1.00 77.21           C
ATOM   4059  CD2 TRP A 252      -3.944  -0.415  38.683  1.00 78.91           C
ATOM   4060  NE1 TRP A 252      -5.856   0.635  38.293  1.00 86.24           N
ATOM   4061  CE2 TRP A 252      -5.229  -0.578  38.091  1.00 80.22           C
ATOM   4062  CE3 TRP A 252      -3.057  -1.511  38.640  1.00 76.31           C
ATOM   4063  CZ2 TRP A 252      -5.611  -1.772  37.468  1.00 80.68           C
ATOM   4064  CZ3 TRP A 252      -3.420  -2.704  37.994  1.00 81.34           C
ATOM   4065  CH2 TRP A 252      -4.683  -2.823  37.386  1.00 83.38           C
ATOM   4066  H   TRP A 252      -3.540   3.043  41.966  1.00109.33           H
ATOM   4067  HA  TRP A 252      -2.707   0.213  41.483  1.00100.04           H
ATOM   4068  HB2 TRP A 252      -2.681   2.659  39.671  1.00 93.36           H
ATOM   4069  HB3 TRP A 252      -1.763   1.175  39.362  1.00 93.36           H
ATOM   4070  HD1 TRP A 252      -5.290   2.545  39.199  1.00 92.61           H
ATOM   4071  HE1 TRP A 252      -6.791   0.875  37.991  1.00103.45           H
ATOM   4072  HE3 TRP A 252      -2.075  -1.411  39.076  1.00 91.53           H
ATOM   4073  HZ2 TRP A 252      -6.593  -1.866  37.028  1.00 96.78           H
ATOM   4074  HZ3 TRP A 252      -2.715  -3.521  37.942  1.00 97.57           H
ATOM   4075  HH2 TRP A 252      -4.939  -3.728  36.858  1.00100.02           H
ATOM   4076  N   THR A 253      -0.562   0.752  42.607  1.00 71.56           N
ATOM   4077  CA  THR A 253       0.795   1.005  43.089  1.00 75.54           C
ATOM   4078  C   THR A 253       1.814   0.754  41.971  1.00 68.35           C
ATOM   4079  O   THR A 253       1.475   0.183  40.935  1.00 61.78           O
ATOM   4080  CB  THR A 253       1.116   0.175  44.338  1.00 58.07           C
ATOM   4081  OG1 THR A 253       1.127  -1.202  44.039  1.00 69.03           O
ATOM   4082  CG2 THR A 253       0.123   0.447  45.469  1.00 69.12           C
ATOM   4083  H   THR A 253      -0.971  -0.160  42.758  1.00 85.84           H
ATOM   4084  HA  THR A 253       0.859   2.046  43.380  1.00 90.61           H
ATOM   4085  HB  THR A 253       2.109   0.463  44.685  1.00 69.65           H
ATOM   4086  HG1 THR A 253       0.699  -1.673  44.758  1.00 82.80           H
ATOM   4087 HG21 THR A 253       0.417  -0.125  46.348  1.00 82.91           H
ATOM   4088 HG22 THR A 253       0.130   1.508  45.716  1.00 82.91           H
ATOM   4089 HG23 THR A 253      -0.883   0.140  45.178  1.00 82.91           H
ATOM   4090  N   VAL A 254       3.071   1.166  42.191  1.00 59.72           N
ATOM   4091  CA  VAL A 254       4.201   0.828  41.326  1.00 56.00           C
ATOM   4092  C   VAL A 254       4.295  -0.677  41.128  1.00 59.19           C
ATOM   4093  O   VAL A 254       4.439  -1.136  39.996  1.00 53.66           O
ATOM   4094  CB  VAL A 254       5.514   1.378  41.912  1.00 68.60           C
ATOM   4095  CG1 VAL A 254       6.782   0.780  41.276  1.00 55.55           C
ATOM   4096  CG2 VAL A 254       5.558   2.886  41.711  1.00 61.63           C
ATOM   4097  H   VAL A 254       3.270   1.687  43.036  1.00 71.63           H
ATOM   4098  HA  VAL A 254       4.035   1.289  40.352  1.00 67.16           H
ATOM   4099  HB  VAL A 254       5.538   1.181  42.978  1.00 82.28           H
ATOM   4100 HG11 VAL A 254       7.666   1.226  41.729  1.00 66.63           H
ATOM   4101 HG12 VAL A 254       6.824  -0.296  41.436  1.00 66.63           H
ATOM   4102 HG13 VAL A 254       6.794   0.979  40.203  1.00 66.63           H
ATOM   4103 HG21 VAL A 254       6.443   3.291  42.191  1.00 73.92           H
ATOM   4104 HG22 VAL A 254       5.601   3.086  40.647  1.00 73.92           H
ATOM   4105 HG23 VAL A 254       4.680   3.367  42.141  1.00 73.92           H
ATOM   4106  N   ASN A 255       4.231  -1.436  42.226  1.00 57.28           N
ATOM   4107  CA  ASN A 255       4.350  -2.875  42.175  1.00 55.18           C
ATOM   4108  C   ASN A 255       3.180  -3.484  41.402  1.00 58.17           C
ATOM   4109  O   ASN A 255       3.404  -4.419  40.639  1.00 63.21           O
ATOM   4110  CB  ASN A 255       4.451  -3.424  43.596  1.00 63.03           C
ATOM   4111  CG  ASN A 255       5.204  -4.744  43.675  1.00 76.68           C
ATOM   4112  OD1 ASN A 255       5.504  -5.397  42.678  1.00 79.78           O
ATOM   4113  ND2 ASN A 255       5.488  -5.160  44.906  1.00 81.37           N
ATOM   4114  H   ASN A 255       4.092  -0.995  43.125  1.00 68.70           H
ATOM   4115  HA  ASN A 255       5.276  -3.110  41.646  1.00 66.18           H
ATOM   4116  HB2 ASN A 255       4.951  -2.704  44.239  1.00 75.60           H
ATOM   4117  HB3 ASN A 255       3.446  -3.578  43.991  1.00 75.60           H
ATOM   4118 HD21 ASN A 255       5.998  -6.020  45.033  1.00 97.61           H
ATOM   4119 HD22 ASN A 255       5.210  -4.600  45.698  1.00 97.61           H
ATOM   4120  N   ASP A 256       1.955  -2.960  41.572  1.00 54.72           N
ATOM   4121  CA  ASP A 256       0.791  -3.424  40.819  1.00 66.55           C
ATOM   4122  C   ASP A 256       0.989  -3.211  39.312  1.00 63.46           C
ATOM   4123  O   ASP A 256       0.629  -4.087  38.525  1.00 61.80           O
ATOM   4124  CB  ASP A 256      -0.529  -2.783  41.299  1.00 65.37           C
ATOM   4125  CG  ASP A 256      -1.001  -3.129  42.715  1.00 74.20           C
ATOM   4126  OD1 ASP A 256      -0.403  -4.022  43.360  1.00 69.96           O
ATOM   4127  OD2 ASP A 256      -1.998  -2.500  43.130  1.00 76.65           O1-
ATOM   4128  H   ASP A 256       1.829  -2.167  42.185  1.00 65.63           H
ATOM   4129  HA  ASP A 256       0.705  -4.498  40.991  1.00 79.82           H
ATOM   4130  HB2 ASP A 256      -0.499  -1.699  41.191  1.00 78.41           H
ATOM   4131  HB3 ASP A 256      -1.330  -3.086  40.624  1.00 78.41           H
ATOM   4132  N   ILE A 257       1.549  -2.060  38.913  1.00 52.14           N
ATOM   4133  CA  ILE A 257       1.733  -1.712  37.508  1.00 66.88           C
ATOM   4134  C   ILE A 257       2.864  -2.546  36.896  1.00 61.69           C
ATOM   4135  O   ILE A 257       2.728  -2.997  35.767  1.00 52.86           O
ATOM   4136  CB  ILE A 257       1.920  -0.187  37.337  1.00 62.43           C
ATOM   4137  CG1 ILE A 257       0.649   0.564  37.787  1.00 66.29           C
ATOM   4138  CG2 ILE A 257       2.211   0.182  35.868  1.00 65.16           C
ATOM   4139  CD1 ILE A 257       0.860   2.083  37.836  1.00 69.87           C
ATOM   4140  H   ILE A 257       1.827  -1.376  39.606  1.00 62.53           H
ATOM   4141  HA  ILE A 257       0.815  -1.984  36.985  1.00 80.22           H
ATOM   4142  HB  ILE A 257       2.755   0.138  37.960  1.00 74.88           H
ATOM   4143 HG12 ILE A 257      -0.158   0.348  37.086  1.00 79.52           H
ATOM   4144 HG13 ILE A 257       0.321   0.216  38.764  1.00 79.52           H
ATOM   4145 HG21 ILE A 257       2.453   1.239  35.773  1.00 78.16           H
ATOM   4146 HG22 ILE A 257       3.053  -0.389  35.490  1.00 78.16           H
ATOM   4147 HG23 ILE A 257       1.348  -0.035  35.241  1.00 78.16           H
ATOM   4148 HD11 ILE A 257       0.016   2.569  38.327  1.00 83.81           H
ATOM   4149 HD12 ILE A 257       1.771   2.319  38.382  1.00 83.81           H
ATOM   4150 HD13 ILE A 257       0.941   2.463  36.821  1.00 83.81           H
ATOM   4151  N   GLN A 258       3.959  -2.797  37.618  1.00 61.91           N
ATOM   4152  CA  GLN A 258       5.004  -3.701  37.145  1.00 60.35           C
ATOM   4153  C   GLN A 258       4.472  -5.109  36.888  1.00 59.81           C
ATOM   4154  O   GLN A 258       4.799  -5.698  35.860  1.00 61.73           O
ATOM   4155  CB  GLN A 258       6.177  -3.751  38.126  1.00 51.98           C
ATOM   4156  CG  GLN A 258       7.003  -2.464  38.041  1.00 54.67           C
ATOM   4157  CD  GLN A 258       8.227  -2.504  38.945  1.00 45.09           C
ATOM   4158  OE1 GLN A 258       8.259  -3.190  39.963  1.00 53.13           O
ATOM   4159  NE2 GLN A 258       9.251  -1.745  38.581  1.00 46.82           N
ATOM   4160  H   GLN A 258       4.036  -2.409  38.548  1.00 74.25           H
ATOM   4161  HA  GLN A 258       5.365  -3.304  36.195  1.00 72.39           H
ATOM   4162  HB2 GLN A 258       5.802  -3.887  39.143  1.00 62.34           H
ATOM   4163  HB3 GLN A 258       6.820  -4.597  37.875  1.00 62.34           H
ATOM   4164  HG2 GLN A 258       7.318  -2.293  37.012  1.00 65.57           H
ATOM   4165  HG3 GLN A 258       6.375  -1.632  38.357  1.00 65.57           H
ATOM   4166 HE21 GLN A 258       9.191  -1.188  37.743  1.00 56.15           H
ATOM   4167 HE22 GLN A 258      10.086  -1.740  39.146  1.00 56.15           H
ATOM   4168  N   LYS A 259       3.663  -5.646  37.813  1.00 54.27           N
ATOM   4169  CA  LYS A 259       3.043  -6.957  37.662  1.00 57.44           C
ATOM   4170  C   LYS A 259       2.126  -6.993  36.449  1.00 48.76           C
ATOM   4171  O   LYS A 259       2.108  -7.991  35.731  1.00 50.25           O
ATOM   4172  CB  LYS A 259       2.288  -7.358  38.941  1.00 55.53           C
ATOM   4173  CG  LYS A 259       3.259  -7.709  40.081  1.00 78.39           C
ATOM   4174  CD  LYS A 259       2.515  -8.177  41.342  1.00 82.59           C
ATOM   4175  CE  LYS A 259       3.516  -8.343  42.490  1.00 89.80           C
ATOM   4176  NZ  LYS A 259       2.939  -9.124  43.603  1.00 99.90           N1+
ATOM   4177  H   LYS A 259       3.429  -5.100  38.632  1.00 65.09           H
ATOM   4178  HA  LYS A 259       3.831  -7.687  37.471  1.00 68.89           H
ATOM   4179  HB2 LYS A 259       1.616  -6.553  39.246  1.00 66.59           H
ATOM   4180  HB3 LYS A 259       1.686  -8.244  38.728  1.00 66.59           H
ATOM   4181  HG2 LYS A 259       3.908  -8.518  39.742  1.00 94.03           H
ATOM   4182  HG3 LYS A 259       3.889  -6.853  40.321  1.00 94.03           H
ATOM   4183  HD2 LYS A 259       1.760  -7.440  41.625  1.00 99.07           H
ATOM   4184  HD3 LYS A 259       2.025  -9.131  41.140  1.00 99.07           H
ATOM   4185  HE2 LYS A 259       4.413  -8.842  42.120  1.00107.73           H
ATOM   4186  HE3 LYS A 259       3.795  -7.352  42.852  1.00107.73           H
ATOM   4187  HZ1 LYS A 259       3.618  -9.208  44.346  1.00119.85           H
ATOM   4188  HZ2 LYS A 259       2.118  -8.652  43.954  1.00119.85           H
ATOM   4189  HZ3 LYS A 259       2.682 -10.045  43.278  1.00119.85           H
ATOM   4190  N   LEU A 260       1.380  -5.907  36.240  1.00 56.78           N
ATOM   4191  CA  LEU A 260       0.437  -5.744  35.145  1.00 54.83           C
ATOM   4192  C   LEU A 260       1.223  -5.814  33.839  1.00 48.03           C
ATOM   4193  O   LEU A 260       1.019  -6.750  33.079  1.00 54.13           O
ATOM   4194  CB  LEU A 260      -0.351  -4.434  35.361  1.00 60.90           C
ATOM   4195  CG  LEU A 260      -1.428  -4.105  34.313  1.00 53.70           C
ATOM   4196  CD1 LEU A 260      -2.690  -4.981  34.429  1.00 59.55           C
ATOM   4197  CD2 LEU A 260      -1.819  -2.638  34.449  1.00 59.07           C
ATOM   4198  H   LEU A 260       1.484  -5.130  36.880  1.00 68.10           H
ATOM   4199  HA  LEU A 260      -0.272  -6.571  35.170  1.00 65.76           H
ATOM   4200  HB2 LEU A 260      -0.818  -4.456  36.346  1.00 73.04           H
ATOM   4201  HB3 LEU A 260       0.365  -3.617  35.359  1.00 73.04           H
ATOM   4202  HG  LEU A 260      -1.006  -4.222  33.322  1.00 64.41           H
ATOM   4203 HD11 LEU A 260      -3.380  -4.741  33.619  1.00 71.42           H
ATOM   4204 HD12 LEU A 260      -2.430  -6.036  34.357  1.00 71.42           H
ATOM   4205 HD13 LEU A 260      -3.190  -4.805  35.381  1.00 71.42           H
ATOM   4206 HD21 LEU A 260      -2.482  -2.355  33.634  1.00 70.85           H
ATOM   4207 HD22 LEU A 260      -2.318  -2.463  35.400  1.00 70.85           H
ATOM   4208 HD23 LEU A 260      -0.926  -2.017  34.396  1.00 70.85           H
ATOM   4209  N   VAL A 261       2.179  -4.900  33.643  1.00 47.93           N
ATOM   4210  CA  VAL A 261       3.043  -4.787  32.474  1.00 44.61           C
ATOM   4211  C   VAL A 261       3.739  -6.109  32.134  1.00 51.77           C
ATOM   4212  O   VAL A 261       3.731  -6.509  30.973  1.00 42.49           O
ATOM   4213  CB  VAL A 261       4.048  -3.648  32.706  1.00 42.58           C
ATOM   4214  CG1 VAL A 261       5.161  -3.651  31.644  1.00 58.10           C
ATOM   4215  CG2 VAL A 261       3.330  -2.286  32.675  1.00 45.08           C
ATOM   4216  H   VAL A 261       2.321  -4.210  34.367  1.00 57.48           H
ATOM   4217  HA  VAL A 261       2.412  -4.512  31.630  1.00 53.49           H
ATOM   4218  HB  VAL A 261       4.519  -3.776  33.682  1.00 51.07           H
ATOM   4219 HG11 VAL A 261       5.823  -2.799  31.808  1.00 69.69           H
ATOM   4220 HG12 VAL A 261       5.762  -4.557  31.714  1.00 69.69           H
ATOM   4221 HG13 VAL A 261       4.725  -3.574  30.647  1.00 69.69           H
ATOM   4222 HG21 VAL A 261       4.035  -1.490  32.922  1.00 54.05           H
ATOM   4223 HG22 VAL A 261       2.930  -2.099  31.678  1.00 54.05           H
ATOM   4224 HG23 VAL A 261       2.513  -2.250  33.392  1.00 54.05           H
ATOM   4225  N   GLY A 262       4.311  -6.797  33.129  1.00 46.47           N
ATOM   4226  CA  GLY A 262       4.929  -8.111  32.954  1.00 45.84           C
ATOM   4227  C   GLY A 262       3.950  -9.181  32.450  1.00 41.33           C
ATOM   4228  O   GLY A 262       4.305  -9.973  31.576  1.00 49.87           O
ATOM   4229  H   GLY A 262       4.294  -6.403  34.061  1.00 55.73           H
ATOM   4230  HA2 GLY A 262       5.734  -8.013  32.224  1.00 54.98           H
ATOM   4231  HA3 GLY A 262       5.355  -8.435  33.904  1.00 54.98           H
ATOM   4232  N   LYS A 263       2.718  -9.197  32.985  1.00 55.47           N
ATOM   4233  CA  LYS A 263       1.643 -10.093  32.555  1.00 56.10           C
ATOM   4234  C   LYS A 263       1.161  -9.759  31.130  1.00 46.60           C
ATOM   4235  O   LYS A 263       0.994 -10.678  30.330  1.00 56.04           O
ATOM   4236  CB  LYS A 263       0.526 -10.117  33.622  1.00 58.18           C
ATOM   4237  CG  LYS A 263      -0.423 -11.325  33.472  1.00 69.15           C
ATOM   4238  CD  LYS A 263      -1.570 -11.354  34.504  1.00 93.21           C
ATOM   4239  CE  LYS A 263      -1.103 -11.719  35.922  1.00100.12           C
ATOM   4240  NZ  LYS A 263      -2.232 -11.749  36.879  1.00 94.30           N1+
ATOM   4241  H   LYS A 263       2.495  -8.512  33.696  1.00 66.53           H
ATOM   4242  HA  LYS A 263       2.071 -11.095  32.521  1.00 67.29           H
ATOM   4243  HB2 LYS A 263       0.999 -10.198  34.603  1.00 69.78           H
ATOM   4244  HB3 LYS A 263      -0.036  -9.182  33.587  1.00 69.78           H
ATOM   4245  HG2 LYS A 263      -0.864 -11.315  32.474  1.00 82.95           H
ATOM   4246  HG3 LYS A 263       0.162 -12.241  33.570  1.00 82.95           H
ATOM   4247  HD2 LYS A 263      -2.050 -10.374  34.532  1.00111.82           H
ATOM   4248  HD3 LYS A 263      -2.314 -12.082  34.179  1.00111.82           H
ATOM   4249  HE2 LYS A 263      -0.626 -12.700  35.899  1.00120.11           H
ATOM   4250  HE3 LYS A 263      -0.368 -10.986  36.255  1.00120.11           H
ATOM   4251  HZ1 LYS A 263      -1.905 -12.018  37.796  1.00113.12           H
ATOM   4252  HZ2 LYS A 263      -2.662 -10.836  36.931  1.00113.12           H
ATOM   4253  HZ3 LYS A 263      -2.927 -12.414  36.567  1.00113.12           H
ATOM   4254  N   LEU A 264       0.991  -8.470  30.800  1.00 46.21           N
ATOM   4255  CA  LEU A 264       0.618  -7.970  29.467  1.00 47.23           C
ATOM   4256  C   LEU A 264       1.709  -8.242  28.417  1.00 52.82           C
ATOM   4257  O   LEU A 264       1.393  -8.423  27.243  1.00 40.88           O
ATOM   4258  CB  LEU A 264       0.298  -6.453  29.508  1.00 46.40           C
ATOM   4259  CG  LEU A 264      -1.136  -5.986  29.836  1.00 51.39           C
ATOM   4260  CD1 LEU A 264      -2.201  -6.603  28.920  1.00 61.78           C
ATOM   4261  CD2 LEU A 264      -1.550  -6.237  31.282  1.00 63.12           C
ATOM   4262  H   LEU A 264       1.168  -7.777  31.511  1.00 55.41           H
ATOM   4263  HA  LEU A 264      -0.275  -8.502  29.147  1.00 56.64           H
ATOM   4264  HB2 LEU A 264       0.976  -5.970  30.212  1.00 55.64           H
ATOM   4265  HB3 LEU A 264       0.530  -6.042  28.525  1.00 55.64           H
ATOM   4266  HG  LEU A 264      -1.164  -4.908  29.671  1.00 61.63           H
ATOM   4267 HD11 LEU A 264      -3.179  -6.192  29.172  1.00 74.10           H
ATOM   4268 HD12 LEU A 264      -1.977  -6.351  27.890  1.00 74.10           H
ATOM   4269 HD13 LEU A 264      -2.246  -7.684  29.033  1.00 74.10           H
ATOM   4270 HD21 LEU A 264      -2.523  -5.784  31.468  1.00 75.71           H
ATOM   4271 HD22 LEU A 264      -1.589  -7.305  31.495  1.00 75.71           H
ATOM   4272 HD23 LEU A 264      -0.829  -5.762  31.927  1.00 75.71           H
ATOM   4273  N   ASN A 265       2.989  -8.255  28.815  1.00 54.74           N
ATOM   4274  CA  ASN A 265       4.091  -8.522  27.901  1.00 49.61           C
ATOM   4275  C   ASN A 265       4.136 -10.003  27.500  1.00 51.33           C
ATOM   4276  O   ASN A 265       4.394 -10.300  26.337  1.00 49.19           O
ATOM   4277  CB  ASN A 265       5.418  -8.023  28.495  1.00 58.69           C
ATOM   4278  CG  ASN A 265       6.522  -8.109  27.447  1.00 65.34           C
ATOM   4279  OD1 ASN A 265       6.498  -7.384  26.456  1.00 71.67           O
ATOM   4280  ND2 ASN A 265       7.487  -9.005  27.648  1.00 65.62           N
ATOM   4281  H   ASN A 265       3.211  -8.058  29.783  1.00 65.65           H
ATOM   4282  HA  ASN A 265       3.911  -7.943  26.996  1.00 59.49           H
ATOM   4283  HB2 ASN A 265       5.270  -6.967  28.724  1.00 70.39           H
ATOM   4284  HB3 ASN A 265       5.677  -8.581  29.398  1.00 70.39           H
ATOM   4285 HD21 ASN A 265       8.213  -9.110  26.956  1.00 78.70           H
ATOM   4286 HD22 ASN A 265       7.483  -9.573  28.481  1.00 78.70           H
ATOM   4287  N   TRP A 266       3.891 -10.931  28.442  1.00 59.85           N
ATOM   4288  CA  TRP A 266       3.680 -12.349  28.132  1.00 49.09           C
ATOM   4289  C   TRP A 266       2.484 -12.569  27.190  1.00 48.86           C
ATOM   4290  O   TRP A 266       2.555 -13.399  26.286  1.00 55.36           O
ATOM   4291  CB  TRP A 266       3.568 -13.171  29.432  1.00 60.46           C
ATOM   4292  CG  TRP A 266       2.723 -14.417  29.365  1.00 64.89           C
ATOM   4293  CD1 TRP A 266       1.396 -14.432  29.622  1.00 75.31           C
ATOM   4294  CD2 TRP A 266       3.071 -15.805  29.034  1.00 67.82           C
ATOM   4295  NE1 TRP A 266       0.899 -15.706  29.467  1.00 77.96           N
ATOM   4296  CE2 TRP A 266       1.883 -16.596  29.100  1.00 75.57           C
ATOM   4297  CE3 TRP A 266       4.255 -16.487  28.672  1.00 84.30           C
ATOM   4298  CZ2 TRP A 266       1.865 -17.974  28.822  1.00 93.34           C
ATOM   4299  CZ3 TRP A 266       4.253 -17.874  28.400  1.00102.73           C
ATOM   4300  CH2 TRP A 266       3.062 -18.619  28.474  1.00101.68           C
ATOM   4301  H   TRP A 266       3.715 -10.626  29.390  1.00 71.79           H
ATOM   4302  HA  TRP A 266       4.564 -12.709  27.605  1.00 58.87           H
ATOM   4303  HB2 TRP A 266       4.577 -13.443  29.743  1.00 72.51           H
ATOM   4304  HB3 TRP A 266       3.137 -12.531  30.205  1.00 72.51           H
ATOM   4305  HD1 TRP A 266       0.810 -13.564  29.894  1.00 90.34           H
ATOM   4306  HE1 TRP A 266      -0.077 -15.930  29.596  1.00 93.51           H
ATOM   4307  HE3 TRP A 266       5.179 -15.935  28.594  1.00101.13           H
ATOM   4308  HZ2 TRP A 266       0.942 -18.532  28.877  1.00111.97           H
ATOM   4309  HZ3 TRP A 266       5.172 -18.370  28.123  1.00123.24           H
ATOM   4310  HH2 TRP A 266       3.067 -19.680  28.262  1.00121.98           H
ATOM   4311  N   ALA A 267       1.384 -11.838  27.398  1.00 54.23           N
ATOM   4312  CA  ALA A 267       0.193 -11.958  26.571  1.00 48.10           C
ATOM   4313  C   ALA A 267       0.437 -11.503  25.122  1.00 52.23           C
ATOM   4314  O   ALA A 267      -0.208 -12.038  24.227  1.00 59.59           O
ATOM   4315  CB  ALA A 267      -0.968 -11.211  27.243  1.00 47.78           C
ATOM   4316  H   ALA A 267       1.362 -11.185  28.169  1.00 65.04           H
ATOM   4317  HA  ALA A 267      -0.079 -13.014  26.541  1.00 57.69           H
ATOM   4318  HB1 ALA A 267      -1.877 -11.362  26.660  1.00 57.29           H
ATOM   4319  HB2 ALA A 267      -1.126 -11.595  28.252  1.00 57.29           H
ATOM   4320  HB3 ALA A 267      -0.754 -10.143  27.297  1.00 57.29           H
ATOM   4321  N   SER A 268       1.359 -10.553  24.883  1.00 57.06           N
ATOM   4322  CA  SER A 268       1.703 -10.006  23.566  1.00 45.39           C
ATOM   4323  C   SER A 268       1.981 -11.064  22.500  1.00 60.55           C
ATOM   4324  O   SER A 268       1.777 -10.788  21.320  1.00 65.32           O
ATOM   4325  CB  SER A 268       2.980  -9.173  23.658  1.00 43.85           C
ATOM   4326  OG  SER A 268       2.840  -8.119  24.580  1.00 81.74           O
ATOM   4327  H   SER A 268       1.819 -10.125  25.675  1.00 68.44           H
ATOM   4328  HA  SER A 268       0.889  -9.370  23.222  1.00 54.43           H
ATOM   4329  HB2 SER A 268       3.811  -9.812  23.954  1.00 52.58           H
ATOM   4330  HB3 SER A 268       3.198  -8.748  22.682  1.00 52.58           H
ATOM   4331  HG  SER A 268       3.701  -7.721  24.728  1.00 98.05           H
ATOM   4332  N   GLN A 269       2.520 -12.224  22.905  1.00 58.58           N
ATOM   4333  CA  GLN A 269       2.896 -13.334  22.029  1.00 57.87           C
ATOM   4334  C   GLN A 269       1.689 -13.935  21.297  1.00 55.48           C
ATOM   4335  O   GLN A 269       1.726 -14.060  20.074  1.00 52.53           O
ATOM   4336  CB  GLN A 269       3.615 -14.405  22.864  1.00 50.76           C
ATOM   4337  CG  GLN A 269       4.873 -13.865  23.562  1.00 46.86           C
ATOM   4338  CD  GLN A 269       5.890 -13.363  22.548  1.00 65.95           C
ATOM   4339  OE1 GLN A 269       6.139 -14.023  21.542  1.00 64.19           O
ATOM   4340  NE2 GLN A 269       6.499 -12.206  22.806  1.00 76.86           N
ATOM   4341  H   GLN A 269       2.667 -12.356  23.896  1.00 70.26           H
ATOM   4342  HA  GLN A 269       3.586 -12.961  21.272  1.00 69.41           H
ATOM   4343  HB2 GLN A 269       2.932 -14.778  23.630  1.00 60.88           H
ATOM   4344  HB3 GLN A 269       3.880 -15.244  22.218  1.00 60.88           H
ATOM   4345  HG2 GLN A 269       4.629 -13.094  24.295  1.00 56.20           H
ATOM   4346  HG3 GLN A 269       5.313 -14.720  24.072  1.00 56.20           H
ATOM   4347 HE21 GLN A 269       6.303 -11.708  23.663  1.00 92.19           H
ATOM   4348 HE22 GLN A 269       7.182 -11.859  22.149  1.00 92.19           H
ATOM   4349  N   ILE A 270       0.640 -14.293  22.055  1.00 57.91           N
ATOM   4350  CA  ILE A 270      -0.606 -14.877  21.555  1.00 55.09           C
ATOM   4351  C   ILE A 270      -1.686 -13.816  21.234  1.00 56.75           C
ATOM   4352  O   ILE A 270      -2.676 -14.135  20.579  1.00 62.47           O
ATOM   4353  CB  ILE A 270      -1.059 -16.066  22.464  1.00 72.15           C
ATOM   4354  CG1 ILE A 270      -2.281 -16.842  21.983  1.00 88.00           C
ATOM   4355  CG2 ILE A 270      -1.231 -15.678  23.937  1.00 59.44           C
ATOM   4356  CD1 ILE A 270      -2.156 -17.473  20.588  1.00 90.41           C
ATOM   4357  H   ILE A 270       0.707 -14.153  23.053  1.00 69.46           H
ATOM   4358  HA  ILE A 270      -0.359 -15.331  20.599  1.00 66.07           H
ATOM   4359  HB  ILE A 270      -0.232 -16.777  22.462  1.00 86.54           H
ATOM   4360 HG12 ILE A 270      -2.495 -17.647  22.683  1.00105.57           H
ATOM   4361 HG13 ILE A 270      -3.133 -16.171  21.979  1.00105.57           H
ATOM   4362 HG21 ILE A 270      -1.550 -16.551  24.508  1.00 71.29           H
ATOM   4363 HG22 ILE A 270      -0.294 -15.317  24.362  1.00 71.29           H
ATOM   4364 HG23 ILE A 270      -1.989 -14.902  24.021  1.00 71.29           H
ATOM   4365 HD11 ILE A 270      -3.007 -18.129  20.406  1.00108.45           H
ATOM   4366 HD12 ILE A 270      -2.147 -16.694  19.827  1.00108.45           H
ATOM   4367 HD13 ILE A 270      -1.242 -18.064  20.523  1.00108.45           H
ATOM   4368  N   TYR A 271      -1.475 -12.550  21.628  1.00 60.65           N
ATOM   4369  CA  TYR A 271      -2.329 -11.396  21.312  1.00 63.25           C
ATOM   4370  C   TYR A 271      -1.450 -10.215  20.855  1.00 66.88           C
ATOM   4371  O   TYR A 271      -1.098  -9.371  21.678  1.00 64.24           O
ATOM   4372  CB  TYR A 271      -3.145 -11.010  22.546  1.00 61.63           C
ATOM   4373  CG  TYR A 271      -4.121 -12.041  23.065  1.00 49.85           C
ATOM   4374  CD1 TYR A 271      -5.407 -12.132  22.509  1.00 58.61           C
ATOM   4375  CD2 TYR A 271      -3.789 -12.804  24.198  1.00 54.67           C
ATOM   4376  CE1 TYR A 271      -6.381 -12.945  23.117  1.00 69.32           C
ATOM   4377  CE2 TYR A 271      -4.747 -13.646  24.785  1.00 64.29           C
ATOM   4378  CZ  TYR A 271      -6.060 -13.699  24.269  1.00 61.80           C
ATOM   4379  OH  TYR A 271      -7.009 -14.447  24.899  1.00 67.30           O
ATOM   4380  H   TYR A 271      -0.656 -12.362  22.188  1.00 72.75           H
ATOM   4381  HA  TYR A 271      -3.020 -11.653  20.508  1.00 75.86           H
ATOM   4382  HB2 TYR A 271      -2.457 -10.762  23.355  1.00 73.92           H
ATOM   4383  HB3 TYR A 271      -3.708 -10.109  22.311  1.00 73.92           H
ATOM   4384  HD1 TYR A 271      -5.670 -11.530  21.652  1.00 70.30           H
ATOM   4385  HD2 TYR A 271      -2.812 -12.709  24.647  1.00 65.57           H
ATOM   4386  HE1 TYR A 271      -7.384 -12.961  22.717  1.00 83.15           H
ATOM   4387  HE2 TYR A 271      -4.492 -14.219  25.658  1.00 77.11           H
ATOM   4388  HH  TYR A 271      -7.860 -14.410  24.451  1.00 80.73           H
ATOM   4389  N   PRO A 272      -1.058 -10.128  19.566  1.00 81.14           N
ATOM   4390  CA  PRO A 272      -0.096  -9.125  19.076  1.00 82.98           C
ATOM   4391  C   PRO A 272      -0.513  -7.650  19.184  1.00 90.86           C
ATOM   4392  O   PRO A 272       0.342  -6.773  19.023  1.00 80.51           O
ATOM   4393  CB  PRO A 272       0.070  -9.452  17.590  1.00 92.32           C
ATOM   4394  CG  PRO A 272      -0.207 -10.951  17.518  1.00 96.66           C
ATOM   4395  CD  PRO A 272      -1.345 -11.108  18.526  1.00 86.69           C
ATOM   4396  HA  PRO A 272       0.873  -9.296  19.541  1.00 99.54           H
ATOM   4397  HB2 PRO A 272      -0.723  -8.937  17.040  1.00110.75           H
ATOM   4398  HB3 PRO A 272       1.041  -9.170  17.191  1.00110.75           H
ATOM   4399  HG2 PRO A 272      -0.556 -11.251  16.528  1.00115.96           H
ATOM   4400  HG3 PRO A 272       0.685 -11.512  17.803  1.00115.96           H
ATOM   4401  HD2 PRO A 272      -2.305 -10.882  18.057  1.00103.99           H
ATOM   4402  HD3 PRO A 272      -1.309 -12.131  18.902  1.00103.99           H
ATOM   4403  N   GLY A 273      -1.812  -7.391  19.412  1.00 79.77           N
ATOM   4404  CA  GLY A 273      -2.403  -6.057  19.475  1.00 73.53           C
ATOM   4405  C   GLY A 273      -2.145  -5.318  20.793  1.00 65.61           C
ATOM   4406  O   GLY A 273      -2.212  -4.089  20.808  1.00 75.68           O
ATOM   4407  H   GLY A 273      -2.437  -8.173  19.543  1.00 95.69           H
ATOM   4408  HA2 GLY A 273      -1.993  -5.456  18.662  1.00 88.20           H
ATOM   4409  HA3 GLY A 273      -3.481  -6.155  19.344  1.00 88.20           H
ATOM   4410  N   ILE A 274      -1.871  -6.055  21.879  1.00 65.09           N
ATOM   4411  CA  ILE A 274      -1.560  -5.528  23.208  1.00 50.55           C
ATOM   4412  C   ILE A 274      -0.464  -4.462  23.112  1.00 51.55           C
ATOM   4413  O   ILE A 274       0.545  -4.646  22.424  1.00 59.72           O
ATOM   4414  CB  ILE A 274      -1.087  -6.677  24.134  1.00 47.86           C
ATOM   4415  CG1 ILE A 274      -2.105  -7.822  24.304  1.00 56.01           C
ATOM   4416  CG2 ILE A 274      -0.616  -6.145  25.499  1.00 51.26           C
ATOM   4417  CD1 ILE A 274      -3.289  -7.522  25.217  1.00 66.61           C
ATOM   4418  H   ILE A 274      -1.824  -7.058  21.768  1.00 78.08           H
ATOM   4419  HA  ILE A 274      -2.462  -5.085  23.627  1.00 60.63           H
ATOM   4420  HB  ILE A 274      -0.207  -7.110  23.656  1.00 57.40           H
ATOM   4421 HG12 ILE A 274      -2.497  -8.124  23.337  1.00 67.18           H
ATOM   4422 HG13 ILE A 274      -1.578  -8.679  24.728  1.00 67.18           H
ATOM   4423 HG21 ILE A 274      -0.477  -6.976  26.187  1.00 61.48           H
ATOM   4424 HG22 ILE A 274       0.340  -5.631  25.390  1.00 61.48           H
ATOM   4425 HG23 ILE A 274      -1.349  -5.450  25.908  1.00 61.48           H
ATOM   4426 HD11 ILE A 274      -4.030  -8.304  25.072  1.00 79.90           H
ATOM   4427 HD12 ILE A 274      -2.982  -7.530  26.260  1.00 79.90           H
ATOM   4428 HD13 ILE A 274      -3.730  -6.558  24.967  1.00 79.90           H
ATOM   4429  N   LYS A 275      -0.660  -3.355  23.833  1.00 51.68           N
ATOM   4430  CA  LYS A 275       0.321  -2.273  23.966  1.00 58.88           C
ATOM   4431  C   LYS A 275       0.479  -1.945  25.439  1.00 49.37           C
ATOM   4432  O   LYS A 275      -0.478  -2.066  26.198  1.00 53.49           O
ATOM   4433  CB  LYS A 275      -0.151  -1.035  23.193  1.00 54.08           C
ATOM   4434  CG  LYS A 275      -0.135  -1.257  21.670  1.00 59.00           C
ATOM   4435  CD  LYS A 275      -1.183  -0.376  20.990  1.00 67.96           C
ATOM   4436  CE  LYS A 275      -1.365  -0.777  19.527  1.00 80.69           C
ATOM   4437  NZ  LYS A 275      -2.375   0.079  18.872  1.00 83.24           N1+
ATOM   4438  H   LYS A 275      -1.509  -3.285  24.384  1.00 61.97           H
ATOM   4439  HA  LYS A 275       1.295  -2.578  23.580  1.00 70.62           H
ATOM   4440  HB2 LYS A 275      -1.147  -0.748  23.542  1.00 64.86           H
ATOM   4441  HB3 LYS A 275       0.532  -0.214  23.413  1.00 64.86           H
ATOM   4442  HG2 LYS A 275       0.863  -1.046  21.284  1.00 70.77           H
ATOM   4443  HG3 LYS A 275      -0.382  -2.290  21.431  1.00 70.77           H
ATOM   4444  HD2 LYS A 275      -2.143  -0.476  21.501  1.00 81.51           H
ATOM   4445  HD3 LYS A 275      -0.856   0.663  21.042  1.00 81.51           H
ATOM   4446  HE2 LYS A 275      -0.411  -0.692  19.003  1.00 96.80           H
ATOM   4447  HE3 LYS A 275      -1.695  -1.816  19.490  1.00 96.80           H
ATOM   4448  HZ1 LYS A 275      -2.466  -0.168  17.897  1.00 99.85           H
ATOM   4449  HZ2 LYS A 275      -3.271  -0.050  19.326  1.00 99.85           H
ATOM   4450  HZ3 LYS A 275      -2.113   1.051  18.950  1.00 99.85           H
ATOM   4451  N   VAL A 276       1.694  -1.544  25.827  1.00 52.05           N
ATOM   4452  CA  VAL A 276       2.022  -1.188  27.209  1.00 51.86           C
ATOM   4453  C   VAL A 276       2.750   0.166  27.336  1.00 59.08           C
ATOM   4454  O   VAL A 276       3.234   0.451  28.428  1.00 56.62           O
ATOM   4455  CB  VAL A 276       2.788  -2.334  27.914  1.00 52.50           C
ATOM   4456  CG1 VAL A 276       1.944  -3.616  28.033  1.00 49.38           C
ATOM   4457  CG2 VAL A 276       4.105  -2.656  27.195  1.00 53.05           C
ATOM   4458  H   VAL A 276       2.431  -1.481  25.144  1.00 62.42           H
ATOM   4459  HA  VAL A 276       1.090  -1.064  27.760  1.00 62.19           H
ATOM   4460  HB  VAL A 276       3.037  -2.024  28.931  1.00 62.96           H
ATOM   4461 HG11 VAL A 276       2.492  -4.362  28.609  1.00 59.22           H
ATOM   4462 HG12 VAL A 276       1.009  -3.394  28.550  1.00 59.22           H
ATOM   4463 HG13 VAL A 276       1.710  -4.026  27.050  1.00 59.22           H
ATOM   4464 HG21 VAL A 276       4.637  -3.427  27.753  1.00 63.62           H
ATOM   4465 HG22 VAL A 276       3.919  -3.016  26.183  1.00 63.62           H
ATOM   4466 HG23 VAL A 276       4.735  -1.767  27.156  1.00 63.62           H
ATOM   4467  N   ARG A 277       2.846   0.993  26.265  1.00 57.23           N
ATOM   4468  CA  ARG A 277       3.539   2.306  26.289  1.00 59.68           C
ATOM   4469  C   ARG A 277       3.087   3.185  27.455  1.00 55.80           C
ATOM   4470  O   ARG A 277       3.922   3.630  28.233  1.00 60.94           O
ATOM   4471  CB  ARG A 277       3.314   3.143  25.017  1.00 74.72           C
ATOM   4472  CG  ARG A 277       4.255   2.848  23.848  1.00 85.32           C
ATOM   4473  CD  ARG A 277       4.041   3.952  22.797  1.00 96.85           C
ATOM   4474  NE  ARG A 277       4.645   3.624  21.497  1.00115.88           N
ATOM   4475  CZ  ARG A 277       4.152   2.765  20.593  1.00122.12           C
ATOM   4476  NH1 ARG A 277       3.006   2.109  20.780  1.00124.78           N
ATOM   4477  NH2 ARG A 277       4.829   2.554  19.469  1.00121.30           N1+
ATOM   4478  H   ARG A 277       2.371   0.725  25.416  1.00 68.64           H
ATOM   4479  HA  ARG A 277       4.608   2.135  26.422  1.00 71.58           H
ATOM   4480  HB2 ARG A 277       2.272   3.056  24.698  1.00 89.62           H
ATOM   4481  HB3 ARG A 277       3.481   4.192  25.274  1.00 89.62           H
ATOM   4482  HG2 ARG A 277       5.288   2.891  24.197  1.00102.34           H
ATOM   4483  HG3 ARG A 277       4.045   1.859  23.439  1.00102.34           H
ATOM   4484  HD2 ARG A 277       2.976   4.154  22.668  1.00116.18           H
ATOM   4485  HD3 ARG A 277       4.512   4.864  23.167  1.00116.18           H
ATOM   4486  HE  ARG A 277       5.537   4.053  21.302  1.00139.02           H
ATOM   4487 HH11 ARG A 277       2.479   2.254  21.629  1.00149.71           H
ATOM   4488 HH12 ARG A 277       2.667   1.467  20.082  1.00149.71           H
ATOM   4489 HH21 ARG A 277       5.695   3.044  19.306  1.00145.53           H
ATOM   4490 HH22 ARG A 277       4.471   1.916  18.777  1.00145.53           H
ATOM   4491  N   GLN A 278       1.781   3.462  27.531  1.00 53.46           N
ATOM   4492  CA  GLN A 278       1.203   4.403  28.476  1.00 66.21           C
ATOM   4493  C   GLN A 278       1.242   3.857  29.898  1.00 65.39           C
ATOM   4494  O   GLN A 278       1.478   4.634  30.815  1.00 76.05           O
ATOM   4495  CB  GLN A 278      -0.230   4.769  28.065  1.00 64.33           C
ATOM   4496  CG  GLN A 278      -0.305   5.372  26.651  1.00 71.52           C
ATOM   4497  CD  GLN A 278       0.458   6.690  26.505  1.00 78.33           C
ATOM   4498  OE1 GLN A 278       0.615   7.457  27.453  1.00 75.71           O
ATOM   4499  NE2 GLN A 278       0.919   6.983  25.289  1.00 66.26           N
ATOM   4500  H   GLN A 278       1.144   2.986  26.906  1.00 64.12           H
ATOM   4501  HA  GLN A 278       1.804   5.312  28.457  1.00 79.41           H
ATOM   4502  HB2 GLN A 278      -0.849   3.872  28.096  1.00 77.16           H
ATOM   4503  HB3 GLN A 278      -0.633   5.481  28.788  1.00 77.16           H
ATOM   4504  HG2 GLN A 278       0.041   4.656  25.906  1.00 85.79           H
ATOM   4505  HG3 GLN A 278      -1.357   5.569  26.453  1.00 85.79           H
ATOM   4506 HE21 GLN A 278       0.734   6.352  24.525  1.00 79.48           H
ATOM   4507 HE22 GLN A 278       1.347   7.879  25.125  1.00 79.48           H
ATOM   4508  N   LEU A 279       1.378   2.525  30.032  1.00 58.41           N
ATOM   4509  CA  LEU A 279       1.550   1.766  31.311  1.00 56.07           C
ATOM   4510  C   LEU A 279       3.036   1.715  31.853  1.00 57.89           C
ATOM   4511  O   LEU A 279       3.220   1.955  33.012  1.00 52.98           O
ATOM   4512  CB  LEU A 279       0.972   0.372  31.192  1.00 67.92           C
ATOM   4513  CG  LEU A 279      -0.514   0.105  31.352  1.00 70.96           C
ATOM   4514  CD1 LEU A 279      -1.008   0.414  32.739  1.00 75.12           C
ATOM   4515  CD2 LEU A 279      -1.308   0.853  30.322  1.00 67.66           C
ATOM   4516  H   LEU A 279       1.375   1.998  29.352  1.00 70.06           H
ATOM   4517  HA  LEU A 279       1.023   2.227  31.997  1.00 67.25           H
ATOM   4518  HB2 LEU A 279       1.211   0.040  30.312  1.00 81.47           H
ATOM   4519  HB3 LEU A 279       1.416  -0.177  31.857  1.00 81.47           H
ATOM   4520  HG  LEU A 279      -0.668  -0.841  31.199  1.00 85.12           H
ATOM   4521 HD11 LEU A 279      -1.870   0.011  32.861  1.00 90.11           H
ATOM   4522 HD12 LEU A 279      -0.386   0.059  33.378  1.00 90.11           H
ATOM   4523 HD13 LEU A 279      -1.073   1.367  32.841  1.00 90.11           H
ATOM   4524 HD21 LEU A 279      -2.242   0.689  30.469  1.00 81.16           H
ATOM   4525 HD22 LEU A 279      -1.122   1.791  30.406  1.00 81.16           H
ATOM   4526 HD23 LEU A 279      -1.054   0.546  29.449  1.00 81.16           H
ATOM   4527  N   CSD A 280       4.030   1.515  30.978  1.00 57.14           N
ATOM   4528  CA  CSD A 280       5.477   1.716  31.143  1.00 55.16           C
ATOM   4529  C   CSD A 280       5.756   3.159  31.555  1.00 58.60           C
ATOM   4530  O   CSD A 280       6.516   3.432  32.463  1.00 54.31           O
ATOM   4531  CB  CSD A 280       6.240   1.273  29.857  1.00 60.61           C
ATOM   4532  SG  CSD A 280       7.196  -0.271  30.069  1.00 71.85           S1+
ATOM   4533  OD1 CSD A 280       7.921  -0.646  28.788  1.00 51.48           O1-
ATOM   4534  OD2 CSD A 280       8.311   0.034  31.218  1.00 79.74           O1-
ATOM   4535  H   CSD A 280       3.804   1.284  30.209  1.00 68.53           H
ATOM   4536  HA  CSD A 280       5.816   1.104  31.984  1.00 66.15           H
ATOM   4537  HB2 CSD A 280       5.539   1.129  29.031  1.00 72.69           H
ATOM   4538  HB3 CSD A 280       6.962   2.043  29.582  1.00 72.69           H
ATOM   4539  N   LYS A 281       5.017   4.127  30.955  1.00 63.28           N
ATOM   4540  CA  LYS A 281       5.221   5.569  31.167  1.00 55.98           C
ATOM   4541  C   LYS A 281       4.867   6.016  32.592  1.00 41.76           C
ATOM   4542  O   LYS A 281       5.442   6.987  33.073  1.00 44.04           O
ATOM   4543  CB  LYS A 281       4.469   6.368  30.085  1.00 50.33           C
ATOM   4544  CG  LYS A 281       5.076   7.765  29.884  1.00 77.19           C
ATOM   4545  CD  LYS A 281       4.752   8.420  28.528  1.00 78.10           C
ATOM   4546  CE  LYS A 281       3.274   8.810  28.462  1.00 91.82           C
ATOM   4547  NZ  LYS A 281       2.968   9.614  27.264  1.00 95.18           N1+
ATOM   4548  H   LYS A 281       4.365   3.803  30.251  1.00 75.90           H
ATOM   4549  HA  LYS A 281       6.291   5.735  31.034  1.00 67.14           H
ATOM   4550  HB2 LYS A 281       4.560   5.845  29.136  1.00 60.36           H
ATOM   4551  HB3 LYS A 281       3.411   6.438  30.343  1.00 60.36           H
ATOM   4552  HG2 LYS A 281       4.777   8.422  30.702  1.00 92.59           H
ATOM   4553  HG3 LYS A 281       6.152   7.651  29.919  1.00 92.59           H
ATOM   4554  HD2 LYS A 281       5.373   9.306  28.396  1.00 93.69           H
ATOM   4555  HD3 LYS A 281       4.971   7.716  27.723  1.00 93.69           H
ATOM   4556  HE2 LYS A 281       2.667   7.904  28.458  1.00110.15           H
ATOM   4557  HE3 LYS A 281       3.023   9.389  29.352  1.00110.15           H
ATOM   4558  HZ1 LYS A 281       1.973   9.811  27.240  1.00114.18           H
ATOM   4559  HZ2 LYS A 281       3.463  10.493  27.293  1.00114.18           H
ATOM   4560  HZ3 LYS A 281       3.212   9.105  26.430  1.00114.18           H
ATOM   4561  N   LEU A 282       3.966   5.298  33.266  1.00 42.17           N
ATOM   4562  CA  LEU A 282       3.602   5.486  34.672  1.00 48.21           C
ATOM   4563  C   LEU A 282       4.716   5.110  35.673  1.00 52.13           C
ATOM   4564  O   LEU A 282       4.573   5.425  36.850  1.00 40.45           O
ATOM   4565  CB  LEU A 282       2.279   4.735  34.967  1.00 41.34           C
ATOM   4566  CG  LEU A 282       0.974   5.557  34.816  1.00 44.01           C
ATOM   4567  CD1 LEU A 282       0.809   6.368  33.527  1.00 53.78           C
ATOM   4568  CD2 LEU A 282      -0.206   4.580  34.881  1.00 58.14           C
ATOM   4569  H   LEU A 282       3.539   4.520  32.785  1.00 50.57           H
ATOM   4570  HA  LEU A 282       3.412   6.548  34.824  1.00 57.82           H
ATOM   4571  HB2 LEU A 282       2.215   3.887  34.292  1.00 49.57           H
ATOM   4572  HB3 LEU A 282       2.309   4.319  35.976  1.00 49.57           H
ATOM   4573  HG  LEU A 282       0.877   6.239  35.660  1.00 52.78           H
ATOM   4574 HD11 LEU A 282      -0.022   7.063  33.641  1.00 64.50           H
ATOM   4575 HD12 LEU A 282       1.706   6.937  33.297  1.00 64.50           H
ATOM   4576 HD13 LEU A 282       0.573   5.703  32.708  1.00 64.50           H
ATOM   4577 HD21 LEU A 282      -1.135   5.106  34.679  1.00 69.73           H
ATOM   4578 HD22 LEU A 282      -0.089   3.795  34.135  1.00 69.73           H
ATOM   4579 HD23 LEU A 282      -0.263   4.132  35.871  1.00 69.73           H
ATOM   4580  N   LEU A 283       5.802   4.434  35.255  1.00 54.31           N
ATOM   4581  CA  LEU A 283       6.901   4.030  36.149  1.00 47.37           C
ATOM   4582  C   LEU A 283       7.993   5.110  36.281  1.00 53.28           C
ATOM   4583  O   LEU A 283       8.923   4.937  37.075  1.00 43.50           O
ATOM   4584  CB  LEU A 283       7.534   2.703  35.695  1.00 46.53           C
ATOM   4585  CG  LEU A 283       6.708   1.421  35.889  1.00 39.65           C
ATOM   4586  CD1 LEU A 283       5.370   1.421  35.145  1.00 62.90           C
ATOM   4587  CD2 LEU A 283       7.550   0.260  35.340  1.00 49.03           C
ATOM   4588  H   LEU A 283       5.872   4.176  34.279  1.00 65.14           H
ATOM   4589  HA  LEU A 283       6.495   3.854  37.143  1.00 56.81           H
ATOM   4590  HB2 LEU A 283       7.811   2.791  34.644  1.00 55.80           H
ATOM   4591  HB3 LEU A 283       8.462   2.567  36.253  1.00 55.80           H
ATOM   4592  HG  LEU A 283       6.527   1.281  36.957  1.00 47.55           H
ATOM   4593 HD11 LEU A 283       4.986   0.405  35.100  1.00 75.44           H
ATOM   4594 HD12 LEU A 283       4.650   2.051  35.667  1.00 75.44           H
ATOM   4595 HD13 LEU A 283       5.493   1.782  34.128  1.00 75.44           H
ATOM   4596 HD21 LEU A 283       7.009  -0.678  35.449  1.00 58.80           H
ATOM   4597 HD22 LEU A 283       7.762   0.423  34.282  1.00 58.80           H
ATOM   4598 HD23 LEU A 283       8.491   0.195  35.886  1.00 58.80           H
ATOM   4599  N   ARG A 284       7.914   6.190  35.481  1.00 48.93           N
ATOM   4600  CA  ARG A 284       8.882   7.285  35.445  1.00 45.97           C
ATOM   4601  C   ARG A 284       8.998   7.999  36.800  1.00 52.58           C
ATOM   4602  O   ARG A 284       8.015   8.473  37.362  1.00 58.98           O
ATOM   4603  CB  ARG A 284       8.497   8.286  34.354  1.00 38.95           C
ATOM   4604  CG  ARG A 284       8.721   7.727  32.944  1.00 47.97           C
ATOM   4605  CD  ARG A 284       8.419   8.837  31.926  1.00 59.09           C
ATOM   4606  NE  ARG A 284       8.571   8.374  30.534  1.00 66.83           N
ATOM   4607  CZ  ARG A 284       8.301   9.088  29.432  1.00 60.63           C
ATOM   4608  NH1 ARG A 284       7.840  10.336  29.507  1.00 67.81           N
ATOM   4609  NH2 ARG A 284       8.492   8.543  28.231  1.00 64.89           N1+
ATOM   4610  H   ARG A 284       7.109   6.266  34.875  1.00 58.68           H
ATOM   4611  HA  ARG A 284       9.857   6.872  35.190  1.00 55.13           H
ATOM   4612  HB2 ARG A 284       7.458   8.592  34.484  1.00 46.70           H
ATOM   4613  HB3 ARG A 284       9.128   9.168  34.465  1.00 46.70           H
ATOM   4614  HG2 ARG A 284       9.762   7.418  32.843  1.00 57.53           H
ATOM   4615  HG3 ARG A 284       8.077   6.864  32.767  1.00 57.53           H
ATOM   4616  HD2 ARG A 284       7.394   9.177  32.082  1.00 70.87           H
ATOM   4617  HD3 ARG A 284       9.094   9.676  32.101  1.00 70.87           H
ATOM   4618  HE  ARG A 284       8.919   7.434  30.413  1.00 80.16           H
ATOM   4619 HH11 ARG A 284       7.692  10.759  30.411  1.00 81.34           H
ATOM   4620 HH12 ARG A 284       7.650  10.861  28.668  1.00 81.34           H
ATOM   4621 HH21 ARG A 284       8.841   7.599  28.156  1.00 77.83           H
ATOM   4622 HH22 ARG A 284       8.302   9.074  27.396  1.00 77.83           H
ATOM   4623  N   GLY A 285      10.232   8.090  37.297  1.00 47.74           N
ATOM   4624  CA  GLY A 285      10.582   8.829  38.502  1.00 55.62           C
ATOM   4625  C   GLY A 285      10.119   8.193  39.816  1.00 53.01           C
ATOM   4626  O   GLY A 285      10.281   8.821  40.856  1.00 52.23           O
ATOM   4627  H   GLY A 285      10.985   7.661  36.785  1.00 57.26           H
ATOM   4628  HA2 GLY A 285      11.668   8.917  38.542  1.00 66.70           H
ATOM   4629  HA3 GLY A 285      10.140   9.825  38.437  1.00 66.70           H
ATOM   4630  N   THR A 286       9.569   6.974  39.796  1.00 49.57           N
ATOM   4631  CA  THR A 286       8.922   6.362  40.963  1.00 56.69           C
ATOM   4632  C   THR A 286       9.881   6.172  42.148  1.00 57.57           C
ATOM   4633  O   THR A 286      11.056   5.838  41.978  1.00 51.58           O
ATOM   4634  CB  THR A 286       8.301   5.017  40.578  1.00 55.14           C
ATOM   4635  OG1 THR A 286       9.245   4.147  39.989  1.00 63.64           O
ATOM   4636  CG2 THR A 286       7.100   5.234  39.654  1.00 65.73           C
ATOM   4637  H   THR A 286       9.471   6.498  38.911  1.00 59.45           H
ATOM   4638  HA  THR A 286       8.111   7.020  41.275  1.00 68.00           H
ATOM   4639  HB  THR A 286       7.950   4.539  41.489  1.00 66.14           H
ATOM   4640  HG1 THR A 286       9.543   4.538  39.163  1.00 76.33           H
ATOM   4641 HG21 THR A 286       6.760   4.273  39.274  1.00 78.84           H
ATOM   4642 HG22 THR A 286       6.299   5.719  40.211  1.00 78.84           H
ATOM   4643 HG23 THR A 286       7.360   5.864  38.807  1.00 78.84           H
ATOM   4644  N   LYS A 287       9.341   6.405  43.358  1.00 54.34           N
ATOM   4645  CA  LYS A 287      10.100   6.525  44.605  1.00 61.41           C
ATOM   4646  C   LYS A 287      10.049   5.261  45.454  1.00 59.12           C
ATOM   4647  O   LYS A 287      10.927   5.075  46.295  1.00 63.28           O
ATOM   4648  CB  LYS A 287       9.662   7.772  45.407  1.00 66.48           C
ATOM   4649  CG  LYS A 287       8.252   7.687  46.020  1.00 62.08           C
ATOM   4650  CD  LYS A 287       7.923   8.940  46.850  1.00 66.56           C
ATOM   4651  CE  LYS A 287       6.437   8.974  47.235  1.00 84.61           C
ATOM   4652  NZ  LYS A 287       6.076  10.241  47.901  1.00 86.60           N1+
ATOM   4653  H   LYS A 287       8.351   6.615  43.397  1.00 65.17           H
ATOM   4654  HA  LYS A 287      11.147   6.679  44.336  1.00 73.66           H
ATOM   4655  HB2 LYS A 287      10.375   7.921  46.220  1.00 79.74           H
ATOM   4656  HB3 LYS A 287       9.718   8.647  44.757  1.00 79.74           H
ATOM   4657  HG2 LYS A 287       7.523   7.574  45.225  1.00 74.46           H
ATOM   4658  HG3 LYS A 287       8.191   6.816  46.673  1.00 74.46           H
ATOM   4659  HD2 LYS A 287       8.524   8.929  47.761  1.00 79.83           H
ATOM   4660  HD3 LYS A 287       8.169   9.833  46.275  1.00 79.83           H
ATOM   4661  HE2 LYS A 287       5.841   8.867  46.327  1.00101.50           H
ATOM   4662  HE3 LYS A 287       6.214   8.139  47.899  1.00101.50           H
ATOM   4663  HZ1 LYS A 287       5.104  10.217  48.176  1.00103.89           H
ATOM   4664  HZ2 LYS A 287       6.657  10.384  48.713  1.00103.89           H
ATOM   4665  HZ3 LYS A 287       6.212  11.005  47.254  1.00103.89           H
ATOM   4666  N   ALA A 288       9.010   4.435  45.280  1.00 56.47           N
ATOM   4667  CA  ALA A 288       8.786   3.220  46.062  1.00 69.03           C
ATOM   4668  C   ALA A 288       7.819   2.278  45.356  1.00 60.06           C
ATOM   4669  O   ALA A 288       6.921   2.714  44.646  1.00 67.09           O
ATOM   4670  CB  ALA A 288       8.195   3.582  47.431  1.00 63.12           C
ATOM   4671  H   ALA A 288       8.322   4.667  44.578  1.00 67.73           H
ATOM   4672  HA  ALA A 288       9.736   2.702  46.208  1.00 82.80           H
ATOM   4673  HB1 ALA A 288       8.032   2.674  48.015  1.00 75.71           H
ATOM   4674  HB2 ALA A 288       8.882   4.230  47.976  1.00 75.71           H
ATOM   4675  HB3 ALA A 288       7.243   4.097  47.300  1.00 75.71           H
ATOM   4676  N   LEU A 289       7.966   0.980  45.619  1.00 64.01           N
ATOM   4677  CA  LEU A 289       7.051  -0.044  45.125  1.00 70.58           C
ATOM   4678  C   LEU A 289       5.601   0.194  45.603  1.00 65.76           C
ATOM   4679  O   LEU A 289       4.644  -0.171  44.921  1.00 57.52           O
ATOM   4680  CB  LEU A 289       7.600  -1.416  45.548  1.00 56.68           C
ATOM   4681  CG  LEU A 289       8.903  -1.808  44.810  1.00 67.41           C
ATOM   4682  CD1 LEU A 289       9.600  -2.958  45.548  1.00 73.85           C
ATOM   4683  CD2 LEU A 289       8.636  -2.232  43.354  1.00 69.87           C
ATOM   4684  H   LEU A 289       8.728   0.687  46.211  1.00 76.77           H
ATOM   4685  HA  LEU A 289       7.053   0.001  44.038  1.00 84.67           H
ATOM   4686  HB2 LEU A 289       7.798  -1.373  46.620  1.00 67.98           H
ATOM   4687  HB3 LEU A 289       6.846  -2.184  45.381  1.00 67.98           H
ATOM   4688  HG  LEU A 289       9.583  -0.956  44.790  1.00 80.86           H
ATOM   4689 HD11 LEU A 289      10.558  -3.173  45.072  1.00 88.58           H
ATOM   4690 HD12 LEU A 289       9.785  -2.673  46.584  1.00 88.58           H
ATOM   4691 HD13 LEU A 289       8.978  -3.854  45.526  1.00 88.58           H
ATOM   4692 HD21 LEU A 289       9.573  -2.540  42.888  1.00 83.81           H
ATOM   4693 HD22 LEU A 289       7.930  -3.062  43.316  1.00 83.81           H
ATOM   4694 HD23 LEU A 289       8.239  -1.394  42.787  1.00 83.81           H
ATOM   4695  N   THR A 290       5.454   0.791  46.790  1.00 76.81           N
ATOM   4696  CA  THR A 290       4.185   1.024  47.477  1.00 60.19           C
ATOM   4697  C   THR A 290       3.548   2.362  47.073  1.00 52.61           C
ATOM   4698  O   THR A 290       2.387   2.591  47.409  1.00 59.64           O
ATOM   4699  CB  THR A 290       4.420   0.962  49.005  1.00 70.74           C
ATOM   4700  OG1 THR A 290       5.206   2.052  49.453  1.00 65.01           O
ATOM   4701  CG2 THR A 290       5.117  -0.333  49.460  1.00 66.23           C
ATOM   4702  H   THR A 290       6.284   1.075  47.287  1.00 92.13           H
ATOM   4703  HA  THR A 290       3.481   0.235  47.207  1.00 72.19           H
ATOM   4704  HB  THR A 290       3.450   1.017  49.500  1.00 84.85           H
ATOM   4705  HG1 THR A 290       4.681   2.581  50.061  1.00 77.98           H
ATOM   4706 HG21 THR A 290       5.203  -0.334  50.548  1.00 79.44           H
ATOM   4707 HG22 THR A 290       4.534  -1.199  49.146  1.00 79.44           H
ATOM   4708 HG23 THR A 290       6.126  -0.397  49.052  1.00 79.44           H
ATOM   4709  N   GLU A 291       4.292   3.248  46.391  1.00 66.42           N
ATOM   4710  CA  GLU A 291       3.789   4.520  45.872  1.00 57.42           C
ATOM   4711  C   GLU A 291       2.576   4.241  44.974  1.00 60.16           C
ATOM   4712  O   GLU A 291       2.645   3.354  44.125  1.00 57.11           O
ATOM   4713  CB  GLU A 291       4.905   5.234  45.087  1.00 43.12           C
ATOM   4714  CG  GLU A 291       4.512   6.645  44.613  1.00 53.70           C
ATOM   4715  CD  GLU A 291       5.487   7.291  43.621  1.00 61.91           C
ATOM   4716  OE1 GLU A 291       5.594   8.536  43.656  1.00 64.81           O
ATOM   4717  OE2 GLU A 291       6.146   6.544  42.867  1.00 70.28           O1-
ATOM   4718  H   GLU A 291       5.222   2.978  46.108  1.00 79.67           H
ATOM   4719  HA  GLU A 291       3.496   5.157  46.709  1.00 68.87           H
ATOM   4720  HB2 GLU A 291       5.791   5.314  45.717  1.00 51.71           H
ATOM   4721  HB3 GLU A 291       5.152   4.625  44.219  1.00 51.71           H
ATOM   4722  HG2 GLU A 291       3.560   6.576  44.091  1.00 64.40           H
ATOM   4723  HG3 GLU A 291       4.357   7.309  45.465  1.00 64.40           H
ATOM   4724  N   VAL A 292       1.478   4.981  45.186  1.00 59.19           N
ATOM   4725  CA  VAL A 292       0.277   4.929  44.356  1.00 62.86           C
ATOM   4726  C   VAL A 292       0.457   5.920  43.209  1.00 58.34           C
ATOM   4727  O   VAL A 292       0.997   7.008  43.391  1.00 51.56           O
ATOM   4728  CB  VAL A 292      -1.000   5.239  45.174  1.00 61.90           C
ATOM   4729  CG1 VAL A 292      -2.263   4.981  44.332  1.00 82.80           C
ATOM   4730  CG2 VAL A 292      -1.123   4.363  46.433  1.00 54.43           C
ATOM   4731  H   VAL A 292       1.498   5.684  45.909  1.00 70.99           H
ATOM   4732  HA  VAL A 292       0.158   3.929  43.941  1.00 75.39           H
ATOM   4733  HB  VAL A 292      -0.993   6.288  45.473  1.00 74.24           H
ATOM   4734 HG11 VAL A 292      -3.155   5.185  44.926  1.00 99.32           H
ATOM   4735 HG12 VAL A 292      -2.283   5.632  43.458  1.00 99.32           H
ATOM   4736 HG13 VAL A 292      -2.290   3.941  44.005  1.00 99.32           H
ATOM   4737 HG21 VAL A 292      -2.018   4.646  46.986  1.00 65.28           H
ATOM   4738 HG22 VAL A 292      -1.195   3.314  46.153  1.00 65.28           H
ATOM   4739 HG23 VAL A 292      -0.261   4.504  47.082  1.00 65.28           H
ATOM   4740  N   ILE A 293      -0.009   5.531  42.026  1.00 65.80           N
ATOM   4741  CA  ILE A 293       0.076   6.325  40.818  1.00 60.65           C
ATOM   4742  C   ILE A 293      -1.347   6.436  40.269  1.00 59.71           C
ATOM   4743  O   ILE A 293      -2.019   5.414  40.123  1.00 70.48           O
ATOM   4744  CB  ILE A 293       1.041   5.669  39.801  1.00 61.09           C
ATOM   4745  CG1 ILE A 293       2.455   5.492  40.385  1.00 61.56           C
ATOM   4746  CG2 ILE A 293       1.161   6.498  38.507  1.00 52.71           C
ATOM   4747  CD1 ILE A 293       3.216   4.378  39.673  1.00 77.44           C
ATOM   4748  H   ILE A 293      -0.475   4.637  41.952  1.00 78.92           H
ATOM   4749  HA  ILE A 293       0.473   7.308  41.060  1.00 72.75           H
ATOM   4750  HB  ILE A 293       0.636   4.689  39.540  1.00 73.28           H
ATOM   4751 HG12 ILE A 293       3.008   6.430  40.332  1.00 73.84           H
ATOM   4752 HG13 ILE A 293       2.406   5.202  41.435  1.00 73.84           H
ATOM   4753 HG21 ILE A 293       1.876   6.050  37.820  1.00 63.21           H
ATOM   4754 HG22 ILE A 293       0.199   6.542  38.002  1.00 63.21           H
ATOM   4755 HG23 ILE A 293       1.494   7.512  38.732  1.00 63.21           H
ATOM   4756 HD11 ILE A 293       4.277   4.559  39.800  1.00 92.90           H
ATOM   4757 HD12 ILE A 293       2.950   3.414  40.107  1.00 92.90           H
ATOM   4758 HD13 ILE A 293       2.991   4.363  38.609  1.00 92.90           H
ATOM   4759  N   PRO A 294      -1.797   7.645  39.897  1.00 71.99           N
ATOM   4760  CA  PRO A 294      -3.047   7.789  39.181  1.00 65.09           C
ATOM   4761  C   PRO A 294      -2.808   7.491  37.696  1.00 66.40           C
ATOM   4762  O   PRO A 294      -1.788   7.874  37.115  1.00 64.55           O
ATOM   4763  CB  PRO A 294      -3.413   9.262  39.395  1.00 57.54           C
ATOM   4764  CG  PRO A 294      -2.059   9.967  39.483  1.00 64.77           C
ATOM   4765  CD  PRO A 294      -1.201   8.940  40.211  1.00 63.47           C
ATOM   4766  HA  PRO A 294      -3.856   7.206  39.626  1.00 78.07           H
ATOM   4767  HB2 PRO A 294      -4.070   9.688  38.635  1.00 69.01           H
ATOM   4768  HB3 PRO A 294      -3.892   9.327  40.373  1.00 69.01           H
ATOM   4769  HG2 PRO A 294      -1.678  10.197  38.487  1.00 77.68           H
ATOM   4770  HG3 PRO A 294      -2.125  10.869  40.092  1.00 77.68           H
ATOM   4771  HD2 PRO A 294      -0.177   9.021  39.845  1.00 76.13           H
ATOM   4772  HD3 PRO A 294      -1.278   9.120  41.284  1.00 76.13           H
ATOM   4773  N   LEU A 295      -3.790   6.832  37.082  1.00 53.23           N
ATOM   4774  CA  LEU A 295      -3.787   6.538  35.664  1.00 58.05           C
ATOM   4775  C   LEU A 295      -4.019   7.832  34.894  1.00 54.38           C
ATOM   4776  O   LEU A 295      -4.995   8.537  35.144  1.00 70.17           O
ATOM   4777  CB  LEU A 295      -4.841   5.459  35.353  1.00 66.17           C
ATOM   4778  CG  LEU A 295      -4.376   4.006  35.598  1.00 68.58           C
ATOM   4779  CD1 LEU A 295      -3.575   3.768  36.889  1.00 71.28           C
ATOM   4780  CD2 LEU A 295      -5.614   3.098  35.620  1.00 67.48           C
ATOM   4781  H   LEU A 295      -4.613   6.571  37.606  1.00 63.85           H
ATOM   4782  HA  LEU A 295      -2.815   6.141  35.390  1.00 69.62           H
ATOM   4783  HB2 LEU A 295      -5.721   5.660  35.968  1.00 79.37           H
ATOM   4784  HB3 LEU A 295      -5.150   5.549  34.310  1.00 79.37           H
ATOM   4785  HG  LEU A 295      -3.755   3.705  34.752  1.00 82.26           H
ATOM   4786 HD11 LEU A 295      -3.316   2.713  36.972  1.00 85.50           H
ATOM   4787 HD12 LEU A 295      -2.645   4.335  36.874  1.00 85.50           H
ATOM   4788 HD13 LEU A 295      -4.163   4.066  37.758  1.00 85.50           H
ATOM   4789 HD21 LEU A 295      -5.312   2.055  35.713  1.00 80.94           H
ATOM   4790 HD22 LEU A 295      -6.263   3.359  36.457  1.00 80.94           H
ATOM   4791 HD23 LEU A 295      -6.167   3.215  34.688  1.00 80.94           H
ATOM   4792  N   THR A 296      -3.128   8.140  33.948  1.00 54.40           N
ATOM   4793  CA  THR A 296      -3.404   9.164  32.950  1.00 61.32           C
ATOM   4794  C   THR A 296      -4.586   8.696  32.120  1.00 66.58           C
ATOM   4795  O   THR A 296      -4.900   7.510  32.088  1.00 62.95           O
ATOM   4796  CB  THR A 296      -2.195   9.393  32.033  1.00 60.91           C
ATOM   4797  OG1 THR A 296      -1.763   8.195  31.422  1.00 67.84           O
ATOM   4798  CG2 THR A 296      -1.042  10.022  32.811  1.00 59.48           C
ATOM   4799  H   THR A 296      -2.344   7.529  33.784  1.00 65.25           H
ATOM   4800  HA  THR A 296      -3.655  10.109  33.431  1.00 73.55           H
ATOM   4801  HB  THR A 296      -2.481  10.090  31.243  1.00 73.06           H
ATOM   4802  HG1 THR A 296      -1.461   8.403  30.534  1.00 81.37           H
ATOM   4803 HG21 THR A 296      -0.202  10.188  32.138  1.00 71.35           H
ATOM   4804 HG22 THR A 296      -1.365  10.975  33.229  1.00 71.35           H
ATOM   4805 HG23 THR A 296      -0.716   9.362  33.614  1.00 71.35           H
ATOM   4806  N   GLU A 297      -5.220   9.642  31.431  1.00 80.53           N
ATOM   4807  CA  GLU A 297      -6.298   9.350  30.504  1.00 80.37           C
ATOM   4808  C   GLU A 297      -5.837   8.300  29.471  1.00 70.70           C
ATOM   4809  O   GLU A 297      -6.571   7.361  29.175  1.00 66.09           O
ATOM   4810  CB  GLU A 297      -6.751  10.677  29.868  1.00 95.96           C
ATOM   4811  CG  GLU A 297      -7.952  10.502  28.927  1.00 98.72           C
ATOM   4812  CD  GLU A 297      -8.594  11.810  28.443  1.00115.73           C
ATOM   4813  OE1 GLU A 297      -9.648  11.700  27.778  1.00115.83           O
ATOM   4814  OE2 GLU A 297      -8.046  12.896  28.739  1.00116.36           O1-
ATOM   4815  H   GLU A 297      -4.913  10.601  31.497  1.00 96.59           H
ATOM   4816  HA  GLU A 297      -7.129   8.941  31.081  1.00 96.41           H
ATOM   4817  HB2 GLU A 297      -7.027  11.368  30.668  1.00115.12           H
ATOM   4818  HB3 GLU A 297      -5.921  11.114  29.310  1.00115.12           H
ATOM   4819  HG2 GLU A 297      -7.656   9.924  28.051  1.00118.42           H
ATOM   4820  HG3 GLU A 297      -8.725   9.901  29.408  1.00118.42           H
ATOM   4821  N   GLU A 298      -4.608   8.425  28.958  1.00 56.68           N
ATOM   4822  CA  GLU A 298      -4.088   7.549  27.924  1.00 69.47           C
ATOM   4823  C   GLU A 298      -3.776   6.141  28.467  1.00 70.35           C
ATOM   4824  O   GLU A 298      -3.873   5.176  27.710  1.00 73.13           O
ATOM   4825  CB  GLU A 298      -2.846   8.180  27.280  1.00 74.98           C
ATOM   4826  CG  GLU A 298      -3.101   9.584  26.689  1.00 97.40           C
ATOM   4827  CD  GLU A 298      -3.096  10.732  27.715  1.00 99.38           C
ATOM   4828  OE1 GLU A 298      -3.868  11.690  27.498  1.00 94.43           O
ATOM   4829  OE2 GLU A 298      -2.314  10.648  28.692  1.00 92.60           O1-
ATOM   4830  H   GLU A 298      -4.034   9.205  29.248  1.00 67.98           H
ATOM   4831  HA  GLU A 298      -4.847   7.460  27.144  1.00 83.33           H
ATOM   4832  HB2 GLU A 298      -2.043   8.221  28.017  1.00 89.95           H
ATOM   4833  HB3 GLU A 298      -2.521   7.533  26.465  1.00 89.95           H
ATOM   4834  HG2 GLU A 298      -2.269   9.780  26.012  1.00116.84           H
ATOM   4835  HG3 GLU A 298      -4.008   9.606  26.081  1.00116.84           H
ATOM   4836  N   ALA A 299      -3.376   6.013  29.744  1.00 68.62           N
ATOM   4837  CA  ALA A 299      -3.132   4.722  30.401  1.00 71.29           C
ATOM   4838  C   ALA A 299      -4.433   3.998  30.744  1.00 67.69           C
ATOM   4839  O   ALA A 299      -4.489   2.776  30.666  1.00 66.28           O
ATOM   4840  CB  ALA A 299      -2.295   4.914  31.671  1.00 56.76           C
ATOM   4841  H   ALA A 299      -3.316   6.843  30.318  1.00 82.31           H
ATOM   4842  HA  ALA A 299      -2.572   4.087  29.715  1.00 85.51           H
ATOM   4843  HB1 ALA A 299      -2.108   3.949  32.142  1.00 68.08           H
ATOM   4844  HB2 ALA A 299      -1.343   5.373  31.410  1.00 68.08           H
ATOM   4845  HB3 ALA A 299      -2.826   5.552  32.379  1.00 68.08           H
ATOM   4846  N   GLU A 300      -5.459   4.756  31.137  1.00 82.47           N
ATOM   4847  CA  GLU A 300      -6.811   4.275  31.371  1.00 70.66           C
ATOM   4848  C   GLU A 300      -7.383   3.721  30.056  1.00 59.64           C
ATOM   4849  O   GLU A 300      -7.936   2.625  30.036  1.00 55.37           O
ATOM   4850  CB  GLU A 300      -7.644   5.442  31.928  1.00 68.67           C
ATOM   4851  CG  GLU A 300      -8.967   4.983  32.545  1.00 79.32           C
ATOM   4852  CD  GLU A 300      -8.736   4.444  33.953  1.00 82.90           C
ATOM   4853  OE1 GLU A 300      -8.347   5.251  34.828  1.00 81.91           O
ATOM   4854  OE2 GLU A 300      -8.934   3.221  34.126  1.00 92.57           O1-
ATOM   4855  H   GLU A 300      -5.314   5.753  31.226  1.00 98.93           H
[truncated: 875,308 more chars]
