# Supplementary material for: High-throughput quantum-mechanics/molecular-mechanics (ONIOM) macromolecular crystallographic refinement with PHENIX/DivCon: the impact of mixed Hamiltonian methods on ligand and protein structure
Source: Acta Crystallogr D Struct Biol. 2018 Oct 29;74(Pt 11):1063–77. doi: 10.1107/S2059798318012913 (PMC6213575; doi:10.1107/S2059798318012913)
Supplement: Supplementary file 2 [file d-74-01063-sup2.gz › results_ONIOM/1JLA-H.cif]

# Generated by MOE 2016.08 on 2017-01-11 04:41.25
# Structure optimized with MOE using MMFF94x forcefield to determine
# ideal geometry (Gas Phase with Electrostatics disabled).
data_comp_list
_chem_comp.id	TNK
_chem_comp.three_letter_code	TNK
_chem_comp.name	1JLA.A
_chem_comp.group	non-polymer
_chem_comp.number_atoms_all	53
_chem_comp.number_atoms_nh	27
_chem_comp.desc_level	?
#
data_comp_TNK
#
loop_
_chem_comp_atom.comp_id
_chem_comp_atom.atom_id
_chem_comp_atom.type_symbol
_chem_comp_atom.type_energy
_chem_comp_atom.partial_charge
_chem_comp_atom.x
_chem_comp_atom.y
_chem_comp_atom.z
TNK	C1	C	CR6	0.135	-1.3780	-34.4600	27.0050	
TNK	C2	C	CH2	-0.16	-2.1390	-33.8020	27.9850	
TNK	H1	H	HCH2	0.08	-2.9600	-33.3067	27.4666	
TNK	H2	H	HCH2	0.08	-2.5380	-34.5728	28.6444	
TNK	C3	C	CH2	-0.16	-1.5300	-32.8260	28.8160	
TNK	H3	H	HCH2	0.08	-1.6568	-33.1649	29.8442	
TNK	H4	H	HCH2	0.08	-2.0827	-31.8982	28.6685	
TNK	C4	C	CR16	-0.977	-0.1520	-32.5130	28.6540	
TNK	H5	H	HCR6	-0.023	0.3121	-31.7714	29.2872	
TNK	C5	C	CH2	-0.16	0.6070	-33.1720	27.6660	
TNK	H6	H	HCH2	0.08	1.0030	-32.4016	27.0043	
TNK	H7	H	HCH2	0.08	1.4306	-33.6693	28.1783	
TNK	C6	C	CR16	0.023	-0.0120	-34.1430	26.8430	
TNK	H8	H	HCR6	-0.023	0.5669	-34.6467	26.0830	
TNK	C7	C	CR6	0.109	-1.8260	-35.6760	24.6790	
TNK	N8	N	NR6	-0.4691	-2.6010	-34.8070	23.8740	
TNK	C9	C	CR6	0.69	-2.5220	-34.8430	22.4620	
TNK	O9	O	O	-0.57	-3.2020	-34.1350	21.7220	
TNK	N10	N	NR16	-0.49	-1.6430	-35.7660	21.9260	
TNK	H9	H	HNH1	0.37	-1.5759	-35.7953	20.9187	
TNK	C11	C	CR6	0.6156	-0.8410	-36.6590	22.6310	
TNK	O11	O	O	-0.57	-0.0970	-37.4240	22.0200	
TNK	C12	C	CR6	0.0144	-0.9480	-36.6120	24.0760	
TNK	C13	C	C1	-0.285	-2.0230	-35.5800	26.2030	
TNK	H10	H	H1	0.15	-2.6274	-36.3180	26.7095	
TNK	C14	C	C	-0.2764	-0.1340	-37.7070	24.7950	
TNK	C15	C	CH3	-0.1018	-0.9790	-38.7840	25.5020	
TNK	H11	H	HCH3	0.0799999999999999	-0.3189	-39.5091	25.9781	
TNK	H12	H	HCH3	0.0799999999999999	-1.6079	-39.2909	24.7701	
TNK	H13	H	HCH3	0.08	-1.6080	-38.3140	26.2580	
TNK	C16	C	CH3	-0.1018	1.0590	-37.1900	25.5710	
TNK	H14	H	HCH3	0.08	1.5741	-38.0257	26.0447	
TNK	H15	H	HCH3	0.08	0.7199	-36.4915	26.3360	
TNK	H16	H	HCH3	0.08	1.7418	-36.6807	24.8909	
TNK	C17	C	CH2	0.4201	-3.5950	-33.8570	24.4600	
TNK	H17	H	HCH2	0.08	-3.2719	-32.8341	24.2665	
TNK	H18	H	HCH2	0.08	-3.6578	-34.0208	25.5358	
TNK	O17	O	O2	-0.56	-4.8720	-34.0610	23.8810	
TNK	C18	C	CH2	0.2582	-5.9150	-33.9310	24.8330	
TNK	H19	H	HCH2	0.08	-6.2741	-32.9018	24.8313	
TNK	H20	H	HCH2	0.08	-5.5293	-34.1796	25.8217	
TNK	C19	C	CR6	-0.2732	-7.0520	-34.8480	24.5050	
TNK	C20	C	CR16	1.293	-6.9530	-35.7380	23.4180	
TNK	H21	H	HCR6	-0.023	-6.0928	-35.6968	22.7663	
TNK	C21	C	CR16	-0.285	-7.9700	-36.6810	23.1770	
TNK	H22	H	HCR6	0.15	-7.8923	-37.3632	22.3434	
TNK	C22	C	CR16	-0.2882	-9.0930	-36.7290	24.0330	
TNK	H23	H	HCR6	0.15	-9.8765	-37.4514	23.8578	
TNK	C23	C	CH2	0.1164	-9.1890	-35.8280	25.1210	
TNK	H24	H	HCH2	0.08	-9.2689	-36.4328	26.0243	
TNK	H25	H	HCH2	0.08	-10.1096	-35.2617	24.9803	
TNK	C24	C	CR16	-0.2882	-8.1640	-34.8880	25.3500	
TNK	H26	H	HCR6	0.15	-8.2381	-34.1989	26.1783	
#
#
loop_
_chem_comp_tree.comp_id
_chem_comp_tree.atom_id
_chem_comp_tree.atom_back
_chem_comp_tree.atom_forward
_chem_comp_tree.connect_type
TNK	C1	?	C6	START	
TNK	C6	C1	H8	?	
TNK	H8	C6	?	?	
TNK	C5	C6	H6	?	
TNK	H6	C5	?	?	
TNK	H7	C5	?	?	
TNK	C4	C5	H5	?	
TNK	H5	C4	?	?	
TNK	C3	C4	H3	?	
TNK	H3	C3	?	?	
TNK	H4	C3	?	?	
TNK	C2	C3	H1	?	
TNK	H1	C2	?	?	
TNK	H2	C2	?	?	
TNK	C13	C1	H10	?	
TNK	H10	C13	?	?	
TNK	C7	C13	C12	?	
TNK	C12	C7	C14	?	
TNK	C14	C12	C15	?	
TNK	C15	C14	H11	?	
TNK	H11	C15	?	?	
TNK	H12	C15	?	?	
TNK	H13	C15	?	?	
TNK	C16	C14	H14	?	
TNK	H14	C16	?	?	
TNK	H15	C16	?	?	
TNK	H16	C16	?	?	
TNK	C11	C12	N10	?	
TNK	N10	C11	H9	?	
TNK	H9	N10	?	?	
TNK	C9	N10	N8	?	
TNK	N8	C9	C17	?	
TNK	C17	N8	H17	?	
TNK	H17	C17	?	?	
TNK	H18	C17	?	?	
TNK	O17	C17	C18	?	
TNK	C18	O17	H19	?	
TNK	H19	C18	?	?	
TNK	H20	C18	?	?	
TNK	C19	C18	C20	?	
TNK	C20	C19	H21	?	
TNK	H21	C20	?	?	
TNK	C21	C20	H22	?	
TNK	H22	C21	?	?	
TNK	C22	C21	H23	?	
TNK	H23	C22	?	?	
TNK	C23	C22	H24	?	
TNK	H24	C23	?	?	
TNK	H25	C23	?	?	
TNK	C24	C23	H26	?	
TNK	H26	C24	?	?	
TNK	O9	C9	?	?	
TNK	O11	C11	?	END	
TNK	C1	C2	?	ADD	
TNK	C7	N8	?	ADD	
TNK	C19	C24	?	ADD	
#
#
loop_
_chem_comp_bond.comp_id
_chem_comp_bond.atom_id_1
_chem_comp_bond.atom_id_2
_chem_comp_bond.type
_chem_comp_bond.value_dist
_chem_comp_bond.value_dist_esd
TNK	C6	C1	single	1.534	0.020	
TNK	H8	C6	single	1.086	0.020	
TNK	C5	C6	single	1.529	0.020	
TNK	H6	C5	single	1.094	0.020	
TNK	H7	C5	single	1.096	0.020	
TNK	C4	C5	single	1.530	0.020	
TNK	H5	C4	single	1.085	0.020	
TNK	C3	C4	single	1.537	0.020	
TNK	H3	C3	single	1.096	0.020	
TNK	H4	C3	single	1.097	0.020	
TNK	C2	C3	single	1.533	0.020	
TNK	H1	C2	single	1.096	0.020	
TNK	H2	C2	single	1.099	0.020	
TNK	C13	C1	single	1.497	0.020	
TNK	H10	C13	single	1.090	0.020	
TNK	C7	C13	double	1.353	0.020	
TNK	C12	C7	single	1.465	0.020	
TNK	C14	C12	double	1.356	0.020	
TNK	C15	C14	single	1.514	0.020	
TNK	H11	C15	single	1.096	0.020	
TNK	H12	C15	single	1.092	0.020	
TNK	H13	C15	single	1.095	0.020	
TNK	C16	C14	single	1.512	0.020	
TNK	H14	C16	single	1.092	0.020	
TNK	H15	C16	single	1.096	0.020	
TNK	H16	C16	single	1.095	0.020	
TNK	C11	C12	single	1.492	0.020	
TNK	N10	C11	single	1.389	0.020	
TNK	H9	N10	single	1.016	0.020	
TNK	C9	N10	single	1.401	0.020	
TNK	N8	C9	single	1.418	0.020	
TNK	C17	N8	single	1.466	0.020	
TNK	H17	C17	single	1.096	0.020	
TNK	H18	C17	single	1.091	0.020	
TNK	O17	C17	single	1.431	0.020	
TNK	C18	O17	single	1.427	0.020	
TNK	H19	C18	single	1.097	0.020	
TNK	H20	C18	single	1.096	0.020	
TNK	C19	C18	single	1.502	0.020	
TNK	C20	C19	single	1.510	0.020	
TNK	H21	C20	single	1.085	0.020	
TNK	C21	C20	single	1.496	0.020	
TNK	H22	C21	single	1.084	0.020	
TNK	C22	C21	double	1.341	0.020	
TNK	H23	C22	single	1.086	0.020	
TNK	C23	C22	single	1.506	0.020	
TNK	H24	C23	single	1.096	0.020	
TNK	H25	C23	single	1.096	0.020	
TNK	C24	C23	single	1.509	0.020	
TNK	H26	C24	single	1.087	0.020	
TNK	O9	C9	double	1.234	0.020	
TNK	O11	C11	double	1.225	0.020	
TNK	C1	C2	single	1.541	0.020	
TNK	C7	N8	single	1.401	0.020	
TNK	C19	C24	double	1.347	0.020	
#
#
loop_
_chem_comp_angle.comp_id
_chem_comp_angle.atom_id_1
_chem_comp_angle.atom_id_2
_chem_comp_angle.atom_id_3
_chem_comp_angle.value_angle
_chem_comp_angle.value_angle_esd
TNK	C6	C1	C13	111.54	3.000	
TNK	C2	C1	C6	110.24	3.000	
TNK	C2	C1	C13	111.89	3.000	
TNK	H1	C2	H2	107.38	3.000	
TNK	H1	C2	C3	109.19	3.000	
TNK	H2	C2	C3	109.90	3.000	
TNK	C1	C2	H1	108.71	3.000	
TNK	C1	C2	H2	109.94	3.000	
TNK	C1	C2	C3	111.62	3.000	
TNK	H3	C3	H4	106.97	3.000	
TNK	H3	C3	C4	108.86	3.000	
TNK	H4	C3	C4	107.96	3.000	
TNK	C2	C3	H3	109.75	3.000	
TNK	C2	C3	H4	109.82	3.000	
TNK	C2	C3	C4	113.28	3.000	
TNK	H5	C4	C5	109.55	3.000	
TNK	C3	C4	H5	110.22	3.000	
TNK	C3	C4	C5	114.81	3.000	
TNK	H6	C5	H7	107.84	3.000	
TNK	H6	C5	C6	109.25	3.000	
TNK	H7	C5	C6	108.82	3.000	
TNK	C4	C5	H6	108.80	3.000	
TNK	C4	C5	H7	109.41	3.000	
TNK	C4	C5	C6	112.60	3.000	
TNK	C5	C6	H8	119.64	3.000	
TNK	C1	C6	H8	119.86	3.000	
TNK	C1	C6	C5	119.27	3.000	
TNK	C12	C7	C13	119.26	3.000	
TNK	N8	C7	C13	126.80	3.000	
TNK	N8	C7	C12	113.63	3.000	
TNK	C7	N8	C17	121.97	3.000	
TNK	C7	N8	C9	120.83	3.000	
TNK	C9	N8	C17	117.20	3.000	
TNK	N8	C9	N10	115.07	3.000	
TNK	N8	C9	O9	124.14	3.000	
TNK	O9	C9	N10	120.77	3.000	
TNK	H9	N10	C11	116.57	3.000	
TNK	C9	N10	H9	116.42	3.000	
TNK	C9	N10	C11	127.02	3.000	
TNK	N10	C11	C12	111.81	3.000	
TNK	N10	C11	O11	124.32	3.000	
TNK	O11	C11	C12	123.86	3.000	
TNK	C7	C12	C14	126.04	3.000	
TNK	C7	C12	C11	113.38	3.000	
TNK	C11	C12	C14	120.50	3.000	
TNK	C1	C13	H10	116.66	3.000	
TNK	C1	C13	C7	125.27	3.000	
TNK	C7	C13	H10	117.67	3.000	
TNK	C15	C14	C16	111.69	3.000	
TNK	C12	C14	C15	123.68	3.000	
TNK	C12	C14	C16	124.59	3.000	
TNK	H11	C15	H12	105.89	3.000	
TNK	H11	C15	H13	108.30	3.000	
TNK	H12	C15	H13	108.28	3.000	
TNK	C14	C15	H11	110.30	3.000	
TNK	C14	C15	H12	113.91	3.000	
TNK	C14	C15	H13	109.95	3.000	
TNK	H14	C16	H15	105.41	3.000	
TNK	H14	C16	H16	108.93	3.000	
TNK	H15	C16	H16	108.05	3.000	
TNK	C14	C16	H14	113.64	3.000	
TNK	C14	C16	H15	110.58	3.000	
TNK	C14	C16	H16	110.00	3.000	
TNK	H17	C17	H18	111.10	3.000	
TNK	H17	C17	O17	110.11	3.000	
TNK	H18	C17	O17	106.79	3.000	
TNK	N8	C17	H17	108.23	3.000	
TNK	N8	C17	H18	111.64	3.000	
TNK	N8	C17	O17	108.95	3.000	
TNK	C17	O17	C18	111.84	3.000	
TNK	H19	C18	H20	108.13	3.000	
TNK	H19	C18	C19	109.67	3.000	
TNK	H20	C18	C19	111.31	3.000	
TNK	O17	C18	H19	109.86	3.000	
TNK	O17	C18	H20	109.06	3.000	
TNK	O17	C18	C19	108.80	3.000	
TNK	C20	C19	C24	118.48	3.000	
TNK	C18	C19	C20	119.09	3.000	
TNK	C18	C19	C24	122.42	3.000	
TNK	H21	C20	C21	119.58	3.000	
TNK	C19	C20	H21	119.82	3.000	
TNK	C19	C20	C21	119.17	3.000	
TNK	H22	C21	C22	120.68	3.000	
TNK	C20	C21	H22	119.52	3.000	
TNK	C20	C21	C22	119.79	3.000	
TNK	H23	C22	C23	117.18	3.000	
TNK	C21	C22	H23	118.99	3.000	
TNK	C21	C22	C23	123.83	3.000	
TNK	H24	C23	H25	107.58	3.000	
TNK	H24	C23	C24	108.66	3.000	
TNK	H25	C23	C24	108.73	3.000	
TNK	C22	C23	H24	108.71	3.000	
TNK	C22	C23	H25	108.77	3.000	
TNK	C22	C23	C24	114.20	3.000	
TNK	C23	C24	H26	115.97	3.000	
TNK	C19	C24	H26	119.51	3.000	
TNK	C19	C24	C23	124.52	3.000	
#
#
loop_
_chem_comp_tor.comp_id
_chem_comp_tor.id
_chem_comp_tor.atom_id_1
_chem_comp_tor.atom_id_2
_chem_comp_tor.atom_id_3
_chem_comp_tor.atom_id_4
_chem_comp_tor.value_angle
_chem_comp_tor.value_angle_esd
_chem_comp_tor.period
TNK	Var_1	C6	C1	C13	H10	72.14	0.0	0	
TNK	CONST_1	C2	C1	C6	H8	172.58	20.0	3	
TNK	CONST_2	H1	C2	C3	H3	57.87	20.0	3	
TNK	CONST_3	H3	C3	C4	H5	16.21	20.0	3	
TNK	CONST_4	H5	C4	C5	H6	-82.16	20.0	3	
TNK	CONST_5	H6	C5	C6	H8	26.09	20.0	3	
TNK	Var_2	C12	C7	C13	H10	-3.22	0.0	0	
TNK	CONST_6	N8	C7	C12	C14	-126.31	20.0	1	
TNK	Var_3	C7	N8	C17	H17	115.62	0.0	0	
TNK	CONST_7	C7	N8	C9	N10	1.60	20.0	1	
TNK	CONST_8	N8	C9	N10	H9	-169.37	20.0	1	
TNK	CONST_9	H9	N10	C11	C12	-171.58	20.0	1	
TNK	CONST_10	N10	C11	C12	C14	138.61	20.0	1	
TNK	Var_4	C7	C12	C14	C15	-0.28	0.0	0	
TNK	Var_5	C15	C14	C16	H14	155.99	0.0	0	
TNK	Var_6	C12	C14	C15	H11	129.25	0.0	0	
TNK	Var_7	H17	C17	O17	C18	-56.80	0.0	0	
TNK	Var_8	C17	O17	C18	H19	57.00	0.0	0	
TNK	Var_9	H19	C18	C19	C20	56.32	0.0	0	
TNK	CONST_11	C20	C19	C24	H26	-179.80	20.0	1	
TNK	CONST_12	C18	C19	C20	H21	-14.02	20.0	3	
TNK	CONST_13	H21	C20	C21	H22	14.84	20.0	3	
TNK	CONST_14	H22	C21	C22	H23	-0.50	20.0	1	
TNK	CONST_15	H23	C22	C23	H24	57.89	20.0	3	
TNK	CONST_16	H24	C23	C24	H26	-58.09	20.0	3	
#
#
loop_
_chem_comp_plane_atom.comp_id
_chem_comp_plane_atom.plane_id
_chem_comp_plane_atom.atom_id
_chem_comp_plane_atom.dist_esd
TNK	plan-1	C7	0.020	
TNK	plan-1	C12	0.020	
TNK	plan-1	C14	0.020	
TNK	plan-1	C15	0.020	
TNK	plan-2	C18	0.020	
TNK	plan-2	C19	0.020	
TNK	plan-2	C20	0.020	
TNK	plan-2	C21	0.020	
TNK	plan-2	C22	0.020	
TNK	plan-2	C23	0.020	
TNK	plan-2	C24	0.020	
#
