# Supplementary material for: High-throughput quantum-mechanics/molecular-mechanics (ONIOM) macromolecular crystallographic refinement with PHENIX/DivCon: the impact of mixed Hamiltonian methods on ligand and protein structure
Source: Acta Crystallogr D Struct Biol. 2018 Oct 29;74(Pt 11):1063–77. doi: 10.1107/S2059798318012913 (PMC6213575; doi:10.1107/S2059798318012913)
Supplement: Supplementary file 2 [file d-74-01063-sup2.gz › results_ONIOM/1K3U-H_refine_001.pdb]

REMARK Date 2017-01-29 Time 08:19:56 EST -0500 (1485695996.37 s)
REMARK PHENIX refinement
REMARK 
REMARK ****************** INPUT FILES AND LABELS ******************************
REMARK Reflections:
REMARK   file name      : 1K3U.mtz
REMARK   labels         : ['F-obs,SIGF-obs']
REMARK R-free flags:
REMARK   file name      : 1K3U.mtz
REMARK   label          : R-free-flags
REMARK   test_flag_value: 0
REMARK Model file name(s): 
REMARK   /scratch/oleg/2712182.gondor.quantumbioinc.com/1K3U-H.pdb
REMARK 
REMARK ******************** REFINEMENT SUMMARY: QUICK FACTS *******************
REMARK Start: r_work = 0.1481 r_free = 0.1798 bonds = 0.029 angles = 2.235
REMARK Final: r_work = 0.1552 r_free = 0.1805 bonds = 0.012 angles = 1.653
REMARK ************************************************************************
REMARK 
REMARK ****************** REFINEMENT STATISTICS STEP BY STEP ******************
REMARK leading digit, like 1_, means number of macro-cycle                     
REMARK 0    : statistics at the very beginning when nothing is done yet        
REMARK 1_bss: bulk solvent correction and/or (anisotropic) scaling             
REMARK 1_xyz: refinement of coordinates                                        
REMARK 1_adp: refinement of ADPs (Atomic Displacement Parameters)              
REMARK 1_occ: refinement of occupancies                                        
REMARK ------------------------------------------------------------------------
REMARK  stage       r-work r-free bonds angles b_min b_max b_ave n_water shift
REMARK       0    : 0.2151 0.2365 0.029  2.23   6.5  68.7  18.9 2136      0.000
REMARK       1_bss: 0.1481 0.1798 0.029  2.23   6.5  68.7  18.9 2136      0.000
REMARK 1_settarget: 0.1481 0.1798 0.029  2.23   6.5  68.7  18.9 2136      0.000
REMARK       1_nqh: 0.1481 0.1799 0.029  2.23   6.5  68.7  18.9 2136      0.001
REMARK    1_weight: 0.1481 0.1799 0.029  2.23   6.5  68.7  18.9 2136      0.001
REMARK    1_checkH: 0.1483 0.1804 0.029  2.23   6.5  68.7  18.9 2136      0.408
REMARK    1_xyzrec: 0.1568 0.1835 0.012  1.76   6.5  68.7  18.9 2136      0.517
REMARK    1_checkH: 0.1569 0.1835 0.012  1.76   6.5  68.7  18.9 2136      0.517
REMARK       1_adp: 0.1547 0.1844 0.012  1.76   8.1  72.6  19.3 2136      0.517
REMARK   1_regHadp: 0.1545 0.1842 0.012  1.76   8.1  72.6  19.3 2136      0.517
REMARK       1_occ: 0.1541 0.1838 0.012  1.76   8.1  72.6  19.3 2136      0.517
REMARK       2_bss: 0.1536 0.1826 0.012  1.76   7.9  72.5  19.1 2136      0.517
REMARK 2_settarget: 0.1536 0.1826 0.012  1.76   7.9  72.5  19.1 2136      0.517
REMARK 2_updatecdl: 0.1536 0.1826 0.012  1.77   7.9  72.5  19.1 2136      0.517
REMARK       2_nqh: 0.1536 0.1826 0.012  1.77   7.9  72.5  19.1 2136      0.517
REMARK    2_weight: 0.1536 0.1826 0.012  1.77   7.9  72.5  19.1 2136      0.517
REMARK    2_checkH: 0.1536 0.1826 0.012  1.77   7.9  72.5  19.1 2136      0.517
REMARK    2_xyzrec: 0.1578 0.1812 0.012  1.62   7.9  72.5  19.1 2136      0.528
REMARK    2_checkH: 0.1578 0.1811 0.012  1.62   7.9  72.5  19.1 2136      0.528
REMARK       2_adp: 0.1560 0.1801 0.012  1.62   7.6  74.8  19.2 2136      0.528
REMARK   2_regHadp: 0.1561 0.1800 0.012  1.62   7.6  74.8  19.2 2136      0.528
REMARK       2_occ: 0.1560 0.1800 0.012  1.62   7.6  74.8  19.2 2136      0.528
REMARK       3_bss: 0.1559 0.1798 0.012  1.62   7.5  74.7  19.1 2136      0.528
REMARK 3_settarget: 0.1559 0.1798 0.012  1.62   7.5  74.7  19.1 2136      0.528
REMARK 3_updatecdl: 0.1559 0.1798 0.012  1.62   7.5  74.7  19.1 2136      0.528
REMARK       3_nqh: 0.1559 0.1798 0.012  1.62   7.5  74.7  19.1 2136      0.528
REMARK    3_weight: 0.1559 0.1798 0.012  1.62   7.5  74.7  19.1 2136      0.528
REMARK    3_checkH: 0.1559 0.1799 0.012  1.62   7.5  74.7  19.1 2136      0.528
REMARK    3_xyzrec: 0.1553 0.1806 0.012  1.65   7.5  74.7  19.1 2136      0.535
REMARK    3_checkH: 0.1553 0.1805 0.012  1.65   7.5  74.7  19.1 2136      0.535
REMARK       3_adp: 0.1551 0.1805 0.012  1.65   7.4  77.0  19.1 2136      0.535
REMARK   3_regHadp: 0.1552 0.1805 0.012  1.65   7.4  77.0  19.1 2136      0.535
REMARK       3_occ: 0.1552 0.1806 0.012  1.65   7.4  77.0  19.1 2136      0.535
REMARK         end: 0.1552 0.1805 0.012  1.65   7.3  76.9  19.0 2136      0.535
REMARK ------------------------------------------------------------------------
REMARK MODEL CONTENT.
REMARK  ELEMENT        ATOM RECORD COUNT   OCCUPANCY SUM
REMARK        C                     3173         3167.75
REMARK        H                     6427         6412.41
REMARK        O                     1587         1583.60
REMARK        N                      876          874.55
REMARK        P                        1            1.00
REMARK        S                       27           26.76
REMARK      O1-                       78           76.85
REMARK     Na1+                        1            1.00
REMARK    TOTAL                    12170        12143.91
REMARK -----------------------------------------------------------------------
REMARK r_free_flags.md5.hexdigest e2c16a0fcd8a76927bcbd4a06fc4f843
REMARK 
REMARK IF THIS FILE IS FOR PDB DEPOSITION: REMOVE ALL FROM THIS LINE UP.
REMARK   3
REMARK   3 REFINEMENT.
REMARK   3   PROGRAM     : PHENIX (1.11.1_2575: ???)
REMARK   3   AUTHORS     : Adams,Afonine,Bunkoczi,Burnley,Chen,Dar,Davis,
REMARK   3               : Draizen,Echols,Gildea,Gros,Grosse-Kunstleve,Headd,
REMARK   3               : Hintze,Hung,Ioerger,Liebschner,McCoy,McKee,Moriarty,
REMARK   3               : Oeffner,Poon,Read,Richardson,Richardson,Sacchettini,
REMARK   3               : Sauter,Sobolev,Storoni,Terwilliger,Williams,Zwart
REMARK   3
REMARK   3  REFINEMENT TARGET : ML
REMARK   3  
REMARK   3  DATA USED IN REFINEMENT.
REMARK   3   RESOLUTION RANGE HIGH (ANGSTROMS) : 1.700   
REMARK   3   RESOLUTION RANGE LOW  (ANGSTROMS) : 31.062  
REMARK   3   MIN(FOBS/SIGMA_FOBS)              : 1.33  
REMARK   3   COMPLETENESS FOR RANGE        (%) : 97.68 
REMARK   3   NUMBER OF REFLECTIONS             : 77564     
REMARK   3   NUMBER OF REFLECTIONS (NON-ANOMALOUS) : 77564     
REMARK   3  
REMARK   3  FIT TO DATA USED IN REFINEMENT.
REMARK   3   R VALUE     (WORKING + TEST SET) : 0.1564
REMARK   3   R VALUE            (WORKING SET) : 0.1552
REMARK   3   FREE R VALUE                     : 0.1805
REMARK   3   FREE R VALUE TEST SET SIZE   (%) : 5.08  
REMARK   3   FREE R VALUE TEST SET COUNT      : 3939      
REMARK   3  
REMARK   3  FIT TO DATA USED IN REFINEMENT (IN BINS).
REMARK   3   BIN  RESOLUTION RANGE  COMPL.    NWORK NFREE   RWORK  RFREE  CCWORK CCFREE
REMARK   3     1 31.0667 -  5.1545    0.93     2602   145  0.1634 0.1723   0.935  0.936
REMARK   3     2  5.1545 -  4.0942    0.95     2619   128  0.1260 0.1367   0.957  0.950
REMARK   3     3  4.0942 -  3.5775    0.96     2606   147  0.1421 0.1480   0.943  0.941
REMARK   3     4  3.5775 -  3.2508    0.96     2616   147  0.1460 0.1645   0.943  0.912
REMARK   3     5  3.2508 -  3.0180    0.97     2614   146  0.1501 0.1697   0.935  0.936
REMARK   3     6  3.0180 -  2.8402    0.98     2636   129  0.1598 0.1963   0.933  0.906
REMARK   3     7  2.8402 -  2.6981    0.98     2636   143  0.1542 0.1838   0.934  0.896
REMARK   3     8  2.6981 -  2.5807    0.98     2647   132  0.1494 0.1791   0.936  0.924
REMARK   3     9  2.5807 -  2.4814    0.98     2667   121  0.1503 0.1771   0.940  0.929
REMARK   3    10  2.4814 -  2.3958    0.98     2623   156  0.1522 0.1831   0.937  0.910
REMARK   3    11  2.3958 -  2.3209    0.99     2664   150  0.1476 0.2011   0.944  0.893
REMARK   3    12  2.3209 -  2.2546    0.99     2646   139  0.1530 0.1591   0.940  0.925
REMARK   3    13  2.2546 -  2.1952    0.99     2670   129  0.1467 0.1703   0.939  0.935
REMARK   3    14  2.1952 -  2.1417    0.99     2619   142  0.1496 0.1695   0.938  0.911
REMARK   3    15  2.1417 -  2.0930    0.99     2638   154  0.1566 0.2014   0.931  0.857
REMARK   3    16  2.0930 -  2.0485    0.99     2654   152  0.1610 0.2092   0.931  0.904
REMARK   3    17  2.0485 -  2.0075    0.99     2680   134  0.1648 0.2070   0.924  0.881
REMARK   3    18  2.0075 -  1.9696    0.99     2647   143  0.1639 0.2008   0.929  0.909
REMARK   3    19  1.9696 -  1.9345    0.99     2617   147  0.1630 0.1927   0.923  0.857
REMARK   3    20  1.9345 -  1.9017    0.99     2681   134  0.1730 0.1971   0.918  0.875
REMARK   3    21  1.9017 -  1.8710    0.99     2638   116  0.1725 0.2225   0.920  0.878
REMARK   3    22  1.8710 -  1.8422    0.99     2650   151  0.1783 0.2099   0.918  0.852
REMARK   3    23  1.8422 -  1.8151    0.98     2614   141  0.1797 0.2003   0.919  0.895
REMARK   3    24  1.8151 -  1.7896    0.98     2631   152  0.1800 0.2315   0.911  0.841
REMARK   3    25  1.7896 -  1.7654    0.98     2589   143  0.1809 0.2387   0.903  0.835
REMARK   3    26  1.7654 -  1.7425    0.97     2630   142  0.1927 0.2059   0.883  0.871
REMARK   3    27  1.7425 -  1.7207    0.96     2542   155  0.1976 0.2429   0.889  0.821
REMARK   3    28  1.7207 -  1.7000    0.95     2549   121  0.2143 0.2241   0.870  0.826
REMARK   3  
REMARK   3  BULK SOLVENT MODELLING.
REMARK   3   METHOD USED        : FLAT BULK SOLVENT MODEL
REMARK   3   SOLVENT RADIUS     : 1.11    
REMARK   3   SHRINKAGE RADIUS   : 0.90    
REMARK   3   GRID STEP FACTOR   : 4.00    
REMARK   3  
REMARK   3  ERROR ESTIMATES.
REMARK   3   COORDINATE ERROR (MAXIMUM-LIKELIHOOD BASED)     : 0.13    
REMARK   3   PHASE ERROR (DEGREES, MAXIMUM-LIKELIHOOD BASED) : 17.19   
REMARK   3  
REMARK   3  STRUCTURE FACTORS CALCULATION ALGORITHM : FFT
REMARK   3  
REMARK   3  RESTRAINTS LIBRARY
REMARK   3    GEOSTD + MON.LIB. + CDL v1.2
REMARK   3  
REMARK   3  DEVIATIONS FROM IDEAL VALUES.
REMARK   3                 RMSD     MAX  COUNT
REMARK   3   BOND      :  0.012   0.105   5129
REMARK   3   ANGLE     :  1.653  10.605   6948
REMARK   3   CHIRALITY :  0.093   0.315    771
REMARK   3   PLANARITY :  0.011   0.101    919
REMARK   3   DIHEDRAL  : 10.464 134.063   3082
REMARK   3   MIN NONBONDED DISTANCE : 1.486 
REMARK   3  
REMARK   3  MOLPROBITY STATISTICS.
REMARK   3   ALL-ATOM CLASHSCORE : 0.40
REMARK   3   RAMACHANDRAN PLOT:
REMARK   3     OUTLIERS : 0.15  %
REMARK   3     ALLOWED  : 2.13  %
REMARK   3     FAVORED  : 97.72 %
REMARK   3   ROTAMER OUTLIERS : 0.78 %
REMARK   3   CBETA DEVIATIONS : 0
REMARK   3   PEPTIDE PLANE:
REMARK   3     CIS-PROLINE     : 3
REMARK   3     CIS-GENERAL     : 0
REMARK   3     TWISTED PROLINE : 0
REMARK   3     TWISTED GENERAL : 0
REMARK   3  
REMARK   3  ATOMIC DISPLACEMENT PARAMETERS.
REMARK   3   WILSON B : 15.11
REMARK   3   RMS(B_ISO_OR_EQUIVALENT_BONDED) : 3.18
REMARK   3   ATOMS          NUMBER OF ATOMS
REMARK   3                    ISO.  ANISO. 
REMARK   3    ALL         :  12170       0
REMARK   3    ALL (NO H)  :   5743       0
REMARK   3    SOLVENT     :    712       0
REMARK   3    NON-SOLVENT :   5031       0
REMARK   3    HYDROGENS   :   6427       0
REMARK   3
REMARK   3
REMARK   3   OTHER REFINEMENT REMARKS:
REMARK   3   XRAY REFINEMENT USING QUANTUM MECHANICAL FUNCTIONAL
REMARK   3   PROGRAM      :QuantumBio DivCon 6 build-7.1.1-b4015.17
REMARK   3   AUTHORS      :BORBULEVYCH O.Y., PLUMLEY J., 
REMARK   3                :MARTIN, R.I., WESTERHOFF L.M. 
REMARK   3
REMARK   3   REFERENCE     :BORBULEVYCH O.Y., PLUMLEY J.A.,
REMARK   3                 :MARTIN, R.I., MERZ, K.M.,  WESTERHOFF L.M.
REMARK   3                 :ACTA CRYSTLLOGRAPHICA SECTION D, 2014, 
REMARK   3                 :V. D70, pp. 1233-1247
REMARK   3   QM METHOD(HAMILTONIAN): PM6 AMBERFF14
REMARK   3   REGION QM REFINEMENT: 
REMARK   3      MAIN/BUFFER QM REGION RADII (A): 3.0 / 0.0
REMARK   3      LIGAND / STRAIN ENERGY: IAD_A_801 / 20.12 KCAL/MOLE
REMARK   3
HELIX    1   1 ARG A    3  ASP A   13  1               Generated by MOE   11
HELIX    2   2 ILE A   30  ASP A   42  1               Generated by MOE   13
HELIX    3   3 PRO A   62  ALA A   73  1               Generated by MOE   12
HELIX    4   4 PRO A   78  LYS A   91  1               Generated by MOE   14
HELIX    5   5 ALA A  103  PHE A  107  1               Generated by MOE    5
HELIX    6   6 ILE A  111  VAL A  121  1               Generated by MOE   11
HELIX    7   7 VAL A  133  GLU A  135  5               Generated by MOE    3
HELIX    8   8 ALA A  137  ARG A  145  1               Generated by MOE    9
HELIX    9   9 ASP A  160  TYR A  169  1               Generated by MOE   10
HELIX   10  10 HIS A  194  GLU A  202  1               Generated by MOE    9
HELIX   11  11 PRO A  217  ARG A  225  1               Generated by MOE    9
HELIX   12  12 SER A  235  LYS A  243  1               Generated by MOE    9
HELIX   13  13 PRO A  248  ALA A  264  1               Generated by MOE   17
HELIX   14  14 GLN B   19  LEU B   21  5               Generated by MOE    3
HELIX   15  15 MET B   22  GLN B   36  1               Generated by MOE   15
HELIX   16  16 PRO B   39  ASN B   51  1               Generated by MOE   13
HELIX   17  17 GLN B   63  THR B   66  1               Generated by MOE    4
HELIX   18  18 GLU B   78  LEU B   80  5               Generated by MOE    3
HELIX   19  19 LYS B   87  ARG B  100  1               Generated by MOE   14
HELIX   20  20 GLN B  114  LEU B  126  1               Generated by MOE   13
HELIX   21  21 ALA B  136  ARG B  141  1               Generated by MOE    6
HELIX   22  22 SER B  143  LEU B  151  1               Generated by MOE    9
HELIX   23  23 LEU B  166  SER B  180  1               Generated by MOE   15
HELIX   24  24 TYR B  197  GLU B  203  1               Generated by MOE    7
HELIX   25  25 MET B  207  GLU B  220  1               Generated by MOE   14
HELIX   26  26 SER B  235  PHE B  241  1               Generated by MOE    7
HELIX   27  27 ALA B  242  PHE B  244  5               Generated by MOE    3
HELIX   28  28 ILE B  262  THR B  264  5               Generated by MOE    3
HELIX   29  29 PRO B  270  HIS B  273  1               Generated by MOE    4
HELIX   30  30 PRO B  311  SER B  318  1               Generated by MOE    8
HELIX   31  31 ASP B  329  GLU B  343  1               Generated by MOE   15
HELIX   32  32 LEU B  349  GLU B  364  1               Generated by MOE   16
HELIX   33  33 ASP B  381  ASP B  383  5               Generated by MOE    3
HELIX   34  34 ILE B  384  LYS B  392  1               Generated by MOE    9
SHEET    1       ALA A  18  THR A  24                  Generated by MOE
SHEET    2       LEU A  48  GLY A  51                  Generated by MOE
SHEET    3       ILE A  97  MET A 101                  Generated by MOE
SHEET    4       SER A 125  VAL A 128                  Generated by MOE
SHEET    5       ALA A 149  ILE A 151                  Generated by MOE
SHEET    6       ILE A 153  CYS A 154                  Generated by MOE
SHEET    7       THR A 174  LEU A 177                  Generated by MOE
SHEET    8       ALA A 208  GLY A 211                  Generated by MOE
SHEET    9       GLY A 230  SER A 233                  Generated by MOE
SHEET   10       TYR B   8  PHE B   9                  Generated by MOE
SHEET   11       PHE B  12  TYR B  16                  Generated by MOE
SHEET   12       LEU B  59  LYS B  61                  Generated by MOE
SHEET   13       THR B  71  ARG B  77                  Generated by MOE
SHEET   14       GLU B 105  THR B 110                  Generated by MOE
SHEET   15       LYS B 129  GLY B 135                  Generated by MOE
SHEET   16       GLU B 155  VAL B 159                  Generated by MOE
SHEET   17       ALA B 184  TYR B 186                  Generated by MOE
SHEET   18       ALA B 226  CYS B 230                  Generated by MOE
SHEET   19       GLY B 251  PRO B 257                  Generated by MOE
SHEET   20       GLY B 258  GLY B 258                  Generated by MOE
SHEET   21       GLY B 259  GLY B 259                  Generated by MOE
SHEET   22       ARG B 275  TYR B 279                  Generated by MOE
SHEET   23       GLY B 281  MET B 286                  Generated by MOE
SHEET   24       ASP B 323  THR B 328                  Generated by MOE
SHEET   25       GLN B 370  LEU B 376                  Generated by MOE
CRYST1  182.409   59.718   67.177  90.00  94.52  90.00 C 1 2 1
SCALE1      0.005482  0.000000  0.000433        0.00000
SCALE2      0.000000  0.016745  0.000000        0.00000
SCALE3      0.000000  0.000000  0.014932        0.00000
ATOM      1  N   MET A   1      38.338  23.431  34.965  1.00 45.71           N
ATOM      2  CA  MET A   1      37.256  24.248  34.371  1.00 41.32           C
ATOM      3  C   MET A   1      36.694  23.596  33.093  1.00 35.89           C
ATOM      4  O   MET A   1      37.205  22.578  32.622  1.00 33.50           O
ATOM      5  CB  MET A   1      37.738  25.687  34.090  1.00 35.65           C
ATOM      6  CG  MET A   1      38.262  26.438  35.322  1.00 42.90           C
ATOM      7  SD  MET A   1      37.004  26.980  36.508  1.00 59.22           S
ATOM      8  CE  MET A   1      36.184  28.278  35.540  1.00 39.18           C
ATOM      9  H1  MET A   1      39.106  23.389  34.307  1.00 54.87           H
ATOM     10  H2  MET A   1      38.001  22.490  35.121  1.00 54.87           H
ATOM     11  HA  MET A   1      36.437  24.313  35.088  1.00 49.60           H
ATOM     12  HB2 MET A   1      36.925  26.266  33.652  1.00 42.80           H
ATOM     13  HB3 MET A   1      38.543  25.648  33.361  1.00 42.80           H
ATOM     14  HG2 MET A   1      38.787  27.326  34.973  1.00 51.49           H
ATOM     15  HG3 MET A   1      38.993  25.818  35.843  1.00 51.49           H
ATOM     16  HE1 MET A   1      36.930  28.940  35.104  1.00 47.04           H
ATOM     17  HE2 MET A   1      35.590  27.826  34.746  1.00 47.04           H
ATOM     18  HE3 MET A   1      35.529  28.853  36.193  1.00 47.04           H
ATOM     19  N   GLU A   2      35.622  24.188  32.557  1.00 32.45           N
ATOM     20  CA  GLU A   2      34.843  23.647  31.448  1.00 28.78           C
ATOM     21  C   GLU A   2      34.722  24.698  30.324  1.00 20.84           C
ATOM     22  O   GLU A   2      33.677  24.802  29.686  1.00 18.77           O
ATOM     23  CB  GLU A   2      33.449  23.208  31.958  1.00 34.45           C
ATOM     24  CG  GLU A   2      33.460  22.404  33.275  1.00 48.04           C
ATOM     25  CD  GLU A   2      33.563  23.261  34.550  1.00 55.32           C
ATOM     26  OE1 GLU A   2      33.010  24.384  34.561  1.00 57.15           O
ATOM     27  OE2 GLU A   2      34.224  22.787  35.500  1.00 54.13           O1-
ATOM     28  H   GLU A   2      35.231  24.988  33.032  1.00 38.96           H
ATOM     29  HA  GLU A   2      35.344  22.771  31.037  1.00 34.55           H
ATOM     30  HB2 GLU A   2      32.812  24.085  32.076  1.00 41.35           H
ATOM     31  HB3 GLU A   2      32.990  22.582  31.191  1.00 41.35           H
ATOM     32  HG2 GLU A   2      32.502  21.885  33.326  1.00 57.66           H
ATOM     33  HG3 GLU A   2      34.230  21.632  33.259  1.00 57.66           H
ATOM     34  N   ARG A   3      35.768  25.500  30.062  1.00 19.87           N
ATOM     35  CA  ARG A   3      35.635  26.669  29.189  1.00 14.61           C
ATOM     36  C   ARG A   3      35.339  26.308  27.735  1.00 14.47           C
ATOM     37  O   ARG A   3      34.489  26.965  27.139  1.00 15.06           O
ATOM     38  CB  ARG A   3      36.832  27.624  29.296  1.00 12.57           C
ATOM     39  CG  ARG A   3      36.969  28.251  30.689  1.00 16.36           C
ATOM     40  CD  ARG A   3      37.892  29.474  30.615  1.00 15.72           C
ATOM     41  NE  ARG A   3      38.124  30.074  31.931  1.00 16.01           N
ATOM     42  CZ  ARG A   3      39.008  29.665  32.845  1.00 15.99           C
ATOM     43  NH1 ARG A   3      39.863  28.675  32.622  1.00 16.39           N
ATOM     44  NH2 ARG A   3      39.038  30.266  34.025  1.00 20.18           N1+
ATOM     45  H   ARG A   3      36.644  25.355  30.548  1.00 23.86           H
ATOM     46  HA  ARG A   3      34.764  27.222  29.543  1.00 17.55           H
ATOM     47  HB2 ARG A   3      37.744  27.084  29.040  1.00 15.10           H
ATOM     48  HB3 ARG A   3      36.703  28.429  28.573  1.00 15.10           H
ATOM     49  HG2 ARG A   3      35.991  28.588  31.032  1.00 19.65           H
ATOM     50  HG3 ARG A   3      37.358  27.517  31.394  1.00 19.65           H
ATOM     51  HD2 ARG A   3      38.839  29.201  30.166  1.00 18.89           H
ATOM     52  HD3 ARG A   3      37.436  30.225  29.977  1.00 18.89           H
ATOM     53  HE  ARG A   3      37.499  30.821  32.198  1.00 19.23           H
ATOM     54 HH11 ARG A   3      39.864  28.199  31.729  1.00 19.68           H
ATOM     55 HH12 ARG A   3      40.522  28.391  33.333  1.00 19.68           H
ATOM     56 HH21 ARG A   3      38.405  31.027  34.226  1.00 24.23           H
ATOM     57 HH22 ARG A   3      39.703  29.963  34.723  1.00 24.23           H
ATOM     58  N   TYR A   4      36.002  25.304  27.148  1.00 16.21           N
ATOM     59  CA  TYR A   4      35.677  24.875  25.784  1.00 13.75           C
ATOM     60  C   TYR A   4      34.278  24.282  25.702  1.00 15.70           C
ATOM     61  O   TYR A   4      33.542  24.619  24.783  1.00 16.57           O
ATOM     62  CB  TYR A   4      36.679  23.861  25.232  1.00 14.79           C
ATOM     63  CG  TYR A   4      37.996  24.477  24.837  1.00 13.52           C
ATOM     64  CD1 TYR A   4      38.103  25.240  23.658  1.00 13.19           C
ATOM     65  CD2 TYR A   4      39.118  24.286  25.657  1.00 15.67           C
ATOM     66  CE1 TYR A   4      39.327  25.837  23.312  1.00 14.77           C
ATOM     67  CE2 TYR A   4      40.331  24.902  25.332  1.00 12.39           C
ATOM     68  CZ  TYR A   4      40.441  25.678  24.163  1.00 14.08           C
ATOM     69  OH  TYR A   4      41.624  26.268  23.861  1.00 13.33           O
ATOM     70  H   TYR A   4      36.685  24.777  27.674  1.00 19.47           H
ATOM     71  HA  TYR A   4      35.700  25.755  25.137  1.00 16.52           H
ATOM     72  HB2 TYR A   4      36.830  23.068  25.967  1.00 17.77           H
ATOM     73  HB3 TYR A   4      36.253  23.412  24.334  1.00 17.77           H
ATOM     74  HD1 TYR A   4      37.244  25.378  23.020  1.00 15.84           H
ATOM     75  HD2 TYR A   4      39.051  23.690  26.553  1.00 18.82           H
ATOM     76  HE1 TYR A   4      39.416  26.433  22.415  1.00 17.75           H
ATOM     77  HE2 TYR A   4      41.173  24.804  25.994  1.00 14.88           H
ATOM     78  HH  TYR A   4      42.375  25.877  24.319  1.00 16.01           H
ATOM     79  N   GLU A   5      33.920  23.401  26.642  1.00 16.63           N
ATOM     80  CA  GLU A   5      32.607  22.767  26.680  1.00 21.16           C
ATOM     81  C   GLU A   5      31.502  23.831  26.746  1.00 16.61           C
ATOM     82  O   GLU A   5      30.538  23.763  25.987  1.00 17.69           O
ATOM     83  CB  GLU A   5      32.509  21.792  27.867  1.00 16.93           C
ATOM     84  CG  GLU A   5      33.428  20.560  27.748  1.00 26.51           C
ATOM     85  CD  GLU A   5      34.894  20.735  28.172  1.00 41.09           C
ATOM     86  OE1 GLU A   5      35.248  21.816  28.691  1.00 31.48           O
ATOM     87  OE2 GLU A   5      35.657  19.766  27.960  1.00 41.66           O1-
ATOM     88  H   GLU A   5      34.582  23.148  27.364  1.00 19.98           H
ATOM     89  HA  GLU A   5      32.482  22.196  25.759  1.00 25.41           H
ATOM     90  HB2 GLU A   5      32.719  22.321  28.796  1.00 20.33           H
ATOM     91  HB3 GLU A   5      31.481  21.432  27.925  1.00 20.33           H
ATOM     92  HG2 GLU A   5      33.014  19.763  28.366  1.00 31.83           H
ATOM     93  HG3 GLU A   5      33.392  20.142  26.742  1.00 31.83           H
ATOM     94  N   ASN A   6      31.661  24.842  27.611  1.00 16.92           N
ATOM     95  CA  ASN A   6      30.718  25.950  27.736  1.00 21.72           C
ATOM     96  C   ASN A   6      30.655  26.800  26.470  1.00 20.65           C
ATOM     97  O   ASN A   6      29.559  27.192  26.074  1.00 19.77           O
ATOM     98  CB  ASN A   6      31.062  26.811  28.958  1.00 19.41           C
ATOM     99  CG  ASN A   6      30.877  26.079  30.285  1.00 23.58           C
ATOM    100  OD1 ASN A   6      30.190  25.067  30.369  1.00 26.15           O
ATOM    101  ND2 ASN A   6      31.429  26.635  31.357  1.00 26.48           N
ATOM    102  H   ASN A   6      32.472  24.845  28.214  1.00 20.32           H
ATOM    103  HA  ASN A   6      29.724  25.528  27.892  1.00 26.08           H
ATOM    104  HB2 ASN A   6      32.087  27.173  28.881  1.00 23.31           H
ATOM    105  HB3 ASN A   6      30.396  27.674  28.963  1.00 23.31           H
ATOM    106 HD21 ASN A   6      31.318  26.182  32.253  1.00 31.80           H
ATOM    107 HD22 ASN A   6      31.988  27.470  31.263  1.00 31.80           H
ATOM    108  N   LEU A   7      31.802  27.100  25.843  1.00 15.10           N
ATOM    109  CA  LEU A   7      31.827  27.834  24.588  1.00 15.20           C
ATOM    110  C   LEU A   7      31.054  27.091  23.499  1.00 17.10           C
ATOM    111  O   LEU A   7      30.202  27.691  22.854  1.00 19.33           O
ATOM    112  CB  LEU A   7      33.273  28.127  24.141  1.00 14.05           C
ATOM    113  CG  LEU A   7      33.339  28.770  22.739  1.00 16.66           C
ATOM    114  CD1 LEU A   7      32.720  30.178  22.722  1.00 16.12           C
ATOM    115  CD2 LEU A   7      34.782  28.816  22.227  1.00 19.01           C
ATOM    116  H   LEU A   7      32.677  26.746  26.208  1.00 18.13           H
ATOM    117  HA  LEU A   7      31.327  28.786  24.767  1.00 18.26           H
ATOM    118  HB2 LEU A   7      33.751  28.789  24.865  1.00 16.87           H
ATOM    119  HB3 LEU A   7      33.824  27.186  24.122  1.00 16.87           H
ATOM    120  HG  LEU A   7      32.790  28.161  22.024  1.00 20.00           H
ATOM    121 HD11 LEU A   7      32.663  30.550  21.702  1.00 19.36           H
ATOM    122 HD12 LEU A   7      31.705  30.158  23.116  1.00 19.36           H
ATOM    123 HD13 LEU A   7      33.323  30.858  23.324  1.00 19.36           H
ATOM    124 HD21 LEU A   7      34.796  29.131  21.184  1.00 22.83           H
ATOM    125 HD22 LEU A   7      35.369  29.512  22.824  1.00 22.83           H
ATOM    126 HD23 LEU A   7      35.228  27.823  22.291  1.00 22.83           H
ATOM    127  N   PHE A   8      31.388  25.821  23.250  1.00 18.60           N
ATOM    128  CA  PHE A   8      30.795  25.052  22.166  1.00 17.90           C
ATOM    129  C   PHE A   8      29.297  24.829  22.379  1.00 21.58           C
ATOM    130  O   PHE A   8      28.551  24.850  21.401  1.00 22.33           O
ATOM    131  CB  PHE A   8      31.564  23.743  21.944  1.00 15.58           C
ATOM    132  CG  PHE A   8      32.923  23.934  21.289  1.00 15.00           C
ATOM    133  CD1 PHE A   8      33.013  24.598  20.049  1.00 15.78           C
ATOM    134  CD2 PHE A   8      34.096  23.449  21.899  1.00 14.78           C
ATOM    135  CE1 PHE A   8      34.259  24.795  19.433  1.00 17.66           C
ATOM    136  CE2 PHE A   8      35.342  23.659  21.286  1.00 17.16           C
ATOM    137  CZ  PHE A   8      35.427  24.331  20.058  1.00 18.03           C
ATOM    138  H   PHE A   8      32.113  25.383  23.800  1.00 22.34           H
ATOM    139  HA  PHE A   8      30.888  25.647  21.259  1.00 21.50           H
ATOM    140  HB2 PHE A   8      31.673  23.217  22.895  1.00 18.71           H
ATOM    141  HB3 PHE A   8      30.972  23.110  21.281  1.00 18.71           H
ATOM    142  HD1 PHE A   8      32.120  24.956  19.557  1.00 18.96           H
ATOM    143  HD2 PHE A   8      34.043  22.920  22.838  1.00 17.75           H
ATOM    144  HE1 PHE A   8      34.316  25.304  18.482  1.00 21.21           H
ATOM    145  HE2 PHE A   8      36.243  23.318  21.768  1.00 20.60           H
ATOM    146  HZ  PHE A   8      36.390  24.483  19.595  1.00 21.65           H
ATOM    147  N   ALA A   9      28.853  24.659  23.630  1.00 19.79           N
ATOM    148  CA  ALA A   9      27.433  24.567  23.959  1.00 21.14           C
ATOM    149  C   ALA A   9      26.704  25.862  23.576  1.00 23.57           C
ATOM    150  O   ALA A   9      25.681  25.809  22.894  1.00 25.03           O
ATOM    151  CB  ALA A   9      27.258  24.220  25.441  1.00 24.34           C
ATOM    152  H   ALA A   9      29.516  24.649  24.394  1.00 23.76           H
ATOM    153  HA  ALA A   9      27.004  23.747  23.381  1.00 25.38           H
ATOM    154  HB1 ALA A   9      26.197  24.126  25.673  1.00 29.22           H
ATOM    155  HB2 ALA A   9      27.746  23.268  25.654  1.00 29.22           H
ATOM    156  HB3 ALA A   9      27.699  24.996  26.067  1.00 29.22           H
ATOM    157  N   GLN A  10      27.264  27.016  23.966  1.00 18.63           N
ATOM    158  CA  GLN A  10      26.718  28.332  23.649  1.00 23.49           C
ATOM    159  C   GLN A  10      26.648  28.564  22.139  1.00 26.76           C
ATOM    160  O   GLN A  10      25.614  28.990  21.637  1.00 24.40           O
ATOM    161  CB  GLN A  10      27.547  29.432  24.318  1.00 22.90           C
ATOM    162  CG  GLN A  10      27.405  29.466  25.845  1.00 31.03           C
ATOM    163  CD  GLN A  10      28.554  30.242  26.490  1.00 40.81           C
ATOM    164  OE1 GLN A  10      29.062  31.205  25.927  1.00 49.90           O
ATOM    165  NE2 GLN A  10      28.952  29.873  27.702  1.00 42.72           N
ATOM    166  H   GLN A  10      28.129  26.982  24.488  1.00 22.37           H
ATOM    167  HA  GLN A  10      25.703  28.378  24.048  1.00 28.20           H
ATOM    168  HB2 GLN A  10      28.597  29.302  24.055  1.00 27.50           H
ATOM    169  HB3 GLN A  10      27.219  30.394  23.924  1.00 27.50           H
ATOM    170  HG2 GLN A  10      26.477  29.993  26.064  1.00 37.25           H
ATOM    171  HG3 GLN A  10      27.339  28.462  26.263  1.00 37.25           H
ATOM    172 HE21 GLN A  10      28.521  29.080  28.152  1.00 51.28           H
ATOM    173 HE22 GLN A  10      29.705  30.386  28.136  1.00 51.28           H
ATOM    174  N   LEU A  11      27.739  28.286  21.415  1.00 19.76           N
ATOM    175  CA  LEU A  11      27.791  28.418  19.969  1.00 20.39           C
ATOM    176  C   LEU A  11      26.764  27.516  19.273  1.00 20.90           C
ATOM    177  O   LEU A  11      26.131  27.967  18.323  1.00 26.06           O
ATOM    178  CB  LEU A  11      29.213  28.122  19.478  1.00 18.05           C
ATOM    179  CG  LEU A  11      30.268  29.181  19.846  1.00 16.35           C
ATOM    180  CD1 LEU A  11      31.634  28.648  19.401  1.00 21.04           C
ATOM    181  CD2 LEU A  11      30.021  30.537  19.173  1.00 23.69           C
ATOM    182  H   LEU A  11      28.561  27.933  21.885  1.00 23.73           H
ATOM    183  HA  LEU A  11      27.535  29.446  19.717  1.00 24.49           H
ATOM    184  HB2 LEU A  11      29.518  27.158  19.886  1.00 21.68           H
ATOM    185  HB3 LEU A  11      29.194  28.026  18.400  1.00 21.68           H
ATOM    186  HG  LEU A  11      30.283  29.335  20.923  1.00 19.64           H
ATOM    187 HD11 LEU A  11      32.415  29.368  19.643  1.00 25.26           H
ATOM    188 HD12 LEU A  11      31.849  27.705  19.905  1.00 25.26           H
ATOM    189 HD13 LEU A  11      31.628  28.475  18.326  1.00 25.26           H
ATOM    190 HD21 LEU A  11      30.782  31.248  19.494  1.00 28.45           H
ATOM    191 HD22 LEU A  11      30.072  30.424  18.092  1.00 28.45           H
ATOM    192 HD23 LEU A  11      29.047  30.933  19.453  1.00 28.45           H
ATOM    193  N   ASN A  12      26.585  26.267  19.727  1.00 22.23           N
ATOM    194  CA  ASN A  12      25.625  25.334  19.133  1.00 26.38           C
ATOM    195  C   ASN A  12      24.184  25.833  19.294  1.00 24.81           C
ATOM    196  O   ASN A  12      23.387  25.716  18.360  1.00 24.90           O
ATOM    197  CB  ASN A  12      25.806  23.932  19.732  1.00 27.37           C
ATOM    198  CG  ASN A  12      24.858  22.935  19.064  1.00 34.01           C
ATOM    199  OD1 ASN A  12      24.990  22.623  17.883  1.00 33.18           O
ATOM    200  ND2 ASN A  12      23.885  22.421  19.811  1.00 35.21           N
ATOM    201  H   ASN A  12      27.126  25.947  20.520  1.00 26.70           H
ATOM    202  HA  ASN A  12      25.839  25.268  18.068  1.00 31.68           H
ATOM    203  HB2 ASN A  12      26.825  23.630  19.493  1.00 32.86           H
ATOM    204  HB3 ASN A  12      25.659  23.954  20.812  1.00 32.86           H
ATOM    205 HD21 ASN A  12      23.247  21.760  19.399  1.00 42.27           H
ATOM    206 HD22 ASN A  12      23.783  22.715  20.771  1.00 42.27           H
ATOM    207  N   ASP A  13      23.854  26.401  20.459  1.00 26.03           N
ATOM    208  CA  ASP A  13      22.563  27.037  20.717  1.00 33.73           C
ATOM    209  C   ASP A  13      22.276  28.232  19.784  1.00 33.98           C
ATOM    210  O   ASP A  13      21.112  28.570  19.565  1.00 30.12           O
ATOM    211  CB  ASP A  13      22.465  27.437  22.197  1.00 26.76           C
ATOM    212  CG  ASP A  13      22.456  26.276  23.196  0.86 32.79           C
ATOM    213  OD1 ASP A  13      22.231  25.119  22.774  0.91 40.69           O
ATOM    214  OD2 ASP A  13      22.645  26.580  24.394  0.73 37.96           O1-
ATOM    215  H   ASP A  13      24.537  26.419  21.205  1.00 31.26           H
ATOM    216  HA  ASP A  13      21.791  26.289  20.531  1.00 40.50           H
ATOM    217  HB2 ASP A  13      23.252  28.139  22.474  1.00 32.13           H
ATOM    218  HB3 ASP A  13      21.540  27.995  22.353  1.00 32.13           H
ATOM    219  N   ARG A  14      23.324  28.866  19.231  1.00 26.43           N
ATOM    220  CA  ARG A  14      23.227  29.951  18.246  1.00 29.99           C
ATOM    221  C   ARG A  14      23.468  29.485  16.802  1.00 24.65           C
ATOM    222  O   ARG A  14      23.507  30.331  15.912  1.00 28.60           O
ATOM    223  CB  ARG A  14      24.186  31.094  18.620  1.00 32.33           C
ATOM    224  CG  ARG A  14      24.013  31.583  20.066  1.00 30.32           C
ATOM    225  CD  ARG A  14      24.480  33.024  20.270  1.00 33.10           C
ATOM    226  NE  ARG A  14      25.908  33.207  19.957  1.00 34.83           N
ATOM    227  CZ  ARG A  14      26.933  33.086  20.811  1.00 44.40           C
ATOM    228  NH1 ARG A  14      26.764  32.687  22.068  1.00 42.96           N
ATOM    229  NH2 ARG A  14      28.165  33.374  20.406  1.00 43.03           N1+
ATOM    230  H   ARG A  14      24.253  28.545  19.473  1.00 31.73           H
ATOM    231  HA  ARG A  14      22.217  30.361  18.275  1.00 36.01           H
ATOM    232  HB2 ARG A  14      25.210  30.736  18.503  1.00 38.81           H
ATOM    233  HB3 ARG A  14      24.037  31.930  17.935  1.00 38.81           H
ATOM    234  HG2 ARG A  14      22.956  31.544  20.331  1.00 36.40           H
ATOM    235  HG3 ARG A  14      24.552  30.932  20.743  1.00 36.40           H
ATOM    236  HD2 ARG A  14      23.889  33.681  19.630  1.00 39.74           H
ATOM    237  HD3 ARG A  14      24.291  33.307  21.305  1.00 39.74           H
ATOM    238  HE  ARG A  14      26.129  33.459  19.001  1.00 41.82           H
ATOM    239 HH11 ARG A  14      25.847  32.452  22.410  1.00 51.57           H
ATOM    240 HH12 ARG A  14      27.566  32.612  22.678  1.00 51.57           H
ATOM    241 HH21 ARG A  14      28.325  33.666  19.450  1.00 51.66           H
ATOM    242 HH22 ARG A  14      28.942  33.284  21.043  1.00 51.66           H
ATOM    243  N   ARG A  15      23.660  28.175  16.565  1.00 24.88           N
ATOM    244  CA  ARG A  15      23.975  27.580  15.253  1.00 28.84           C
ATOM    245  C   ARG A  15      25.204  28.251  14.627  1.00 23.68           C
ATOM    246  O   ARG A  15      25.230  28.590  13.448  1.00 27.52           O
ATOM    247  CB  ARG A  15      22.741  27.603  14.323  1.00 29.56           C
ATOM    248  CG  ARG A  15      21.529  26.825  14.854  1.00 37.81           C
ATOM    249  CD  ARG A  15      21.834  25.329  14.963  1.00 55.64           C
ATOM    250  NE  ARG A  15      20.649  24.571  15.380  1.00 62.63           N
ATOM    251  CZ  ARG A  15      20.609  23.242  15.518  1.00 73.96           C
ATOM    252  NH1 ARG A  15      21.644  22.474  15.181  1.00 76.89           N
ATOM    253  NH2 ARG A  15      19.510  22.669  16.002  1.00 72.93           N1+
ATOM    254  H   ARG A  15      23.635  27.548  17.358  1.00 29.88           H
ATOM    255  HA  ARG A  15      24.267  26.544  15.420  1.00 34.62           H
ATOM    256  HB2 ARG A  15      22.436  28.634  14.142  1.00 35.49           H
ATOM    257  HB3 ARG A  15      23.023  27.172  13.360  1.00 35.49           H
ATOM    258  HG2 ARG A  15      21.229  27.215  15.827  1.00 45.38           H
ATOM    259  HG3 ARG A  15      20.702  26.965  14.157  1.00 45.38           H
ATOM    260  HD2 ARG A  15      22.141  24.984  13.975  1.00 66.79           H
ATOM    261  HD3 ARG A  15      22.646  25.150  15.668  1.00 66.79           H
ATOM    262  HE  ARG A  15      19.846  25.107  15.670  1.00 75.17           H
ATOM    263 HH11 ARG A  15      22.485  22.903  14.822  1.00 92.28           H
ATOM    264 HH12 ARG A  15      21.601  21.475  15.295  1.00 92.28           H
ATOM    265 HH21 ARG A  15      18.721  23.239  16.265  1.00 87.53           H
ATOM    266 HH22 ARG A  15      19.471  21.669  16.113  1.00 87.53           H
ATOM    267  N   GLU A  16      26.229  28.439  15.452  1.00 22.99           N
ATOM    268  CA  GLU A  16      27.334  29.342  15.202  1.00 22.55           C
ATOM    269  C   GLU A  16      28.646  28.557  15.278  1.00 19.04           C
ATOM    270  O   GLU A  16      28.774  27.638  16.087  1.00 21.84           O
ATOM    271  CB  GLU A  16      27.227  30.444  16.267  1.00 27.39           C
ATOM    272  CG  GLU A  16      28.170  31.628  16.070  1.00 25.92           C
ATOM    273  CD  GLU A  16      27.805  32.819  16.966  1.00 28.95           C
ATOM    274  OE1 GLU A  16      28.732  33.381  17.580  1.00 25.11           O
ATOM    275  OE2 GLU A  16      26.613  33.191  17.030  1.00 32.09           O1-
ATOM    276  H   GLU A  16      26.146  28.087  16.395  1.00 27.61           H
ATOM    277  HA  GLU A  16      27.241  29.801  14.217  1.00 27.08           H
ATOM    278  HB2 GLU A  16      26.202  30.811  16.268  1.00 32.88           H
ATOM    279  HB3 GLU A  16      27.431  30.014  17.248  1.00 32.88           H
ATOM    280  HG2 GLU A  16      29.202  31.329  16.229  1.00 31.12           H
ATOM    281  HG3 GLU A  16      28.062  31.946  15.038  1.00 31.12           H
ATOM    282  N   GLY A  17      29.611  28.903  14.422  1.00 15.45           N
ATOM    283  CA  GLY A  17      30.966  28.373  14.468  1.00 17.42           C
ATOM    284  C   GLY A  17      31.843  29.216  15.390  1.00 19.49           C
ATOM    285  O   GLY A  17      31.556  30.383  15.653  1.00 18.70           O
ATOM    286  H   GLY A  17      29.431  29.648  13.763  1.00 18.56           H
ATOM    287  HA2 GLY A  17      30.946  27.343  14.821  1.00 20.92           H
ATOM    288  HA3 GLY A  17      31.399  28.409  13.472  1.00 20.92           H
ATOM    289  N   ALA A  18      32.936  28.618  15.861  1.00 16.90           N
ATOM    290  CA  ALA A  18      33.991  29.297  16.588  1.00 16.48           C
ATOM    291  C   ALA A  18      34.984  29.902  15.596  1.00 17.56           C
ATOM    292  O   ALA A  18      35.356  29.260  14.616  1.00 15.48           O
ATOM    293  CB  ALA A  18      34.688  28.291  17.511  1.00 15.86           C
ATOM    294  H   ALA A  18      33.091  27.647  15.635  1.00 20.30           H
ATOM    295  HA  ALA A  18      33.561  30.075  17.214  1.00 19.79           H
ATOM    296  HB1 ALA A  18      35.454  28.802  18.096  1.00 19.05           H
ATOM    297  HB2 ALA A  18      33.971  27.836  18.193  1.00 19.05           H
ATOM    298  HB3 ALA A  18      35.156  27.507  16.918  1.00 19.05           H
ATOM    299  N   PHE A  19      35.438  31.127  15.867  1.00 14.17           N
ATOM    300  CA  PHE A  19      36.592  31.709  15.211  1.00 15.10           C
ATOM    301  C   PHE A  19      37.661  31.988  16.258  1.00 12.68           C
ATOM    302  O   PHE A  19      37.409  32.685  17.241  1.00 13.34           O
ATOM    303  CB  PHE A  19      36.228  32.972  14.431  1.00 16.85           C
ATOM    304  CG  PHE A  19      37.479  33.595  13.845  1.00 11.56           C
ATOM    305  CD1 PHE A  19      38.223  32.884  12.884  1.00 15.97           C
ATOM    306  CD2 PHE A  19      37.985  34.797  14.376  1.00 15.13           C
ATOM    307  CE1 PHE A  19      39.468  33.368  12.454  1.00 16.50           C
ATOM    308  CE2 PHE A  19      39.233  35.280  13.942  1.00 17.06           C
ATOM    309  CZ  PHE A  19      39.972  34.569  12.983  1.00 18.16           C
ATOM    310  H   PHE A  19      35.058  31.625  16.660  1.00 17.02           H
ATOM    311  HA  PHE A  19      37.002  30.994  14.497  1.00 18.14           H
ATOM    312  HB2 PHE A  19      35.544  32.707  13.625  1.00 20.23           H
ATOM    313  HB3 PHE A  19      35.734  33.681  15.096  1.00 20.23           H
ATOM    314  HD1 PHE A  19      37.855  31.943  12.499  1.00 19.18           H
ATOM    315  HD2 PHE A  19      37.437  35.328  15.141  1.00 18.17           H
ATOM    316  HE1 PHE A  19      40.036  32.809  11.727  1.00 19.82           H
ATOM    317  HE2 PHE A  19      39.637  36.185  14.363  1.00 20.49           H
ATOM    318  HZ  PHE A  19      40.932  34.941  12.660  1.00 21.80           H
ATOM    319  N   VAL A  20      38.842  31.407  16.040  1.00 14.65           N
ATOM    320  CA  VAL A  20      39.902  31.342  17.032  1.00 11.67           C
ATOM    321  C   VAL A  20      41.175  31.906  16.401  1.00 12.95           C
ATOM    322  O   VAL A  20      41.828  31.214  15.626  1.00 15.06           O
ATOM    323  CB  VAL A  20      40.067  29.885  17.517  1.00 12.86           C
ATOM    324  CG1 VAL A  20      41.190  29.780  18.562  1.00 13.66           C
ATOM    325  CG2 VAL A  20      38.748  29.356  18.100  1.00 13.76           C
ATOM    326  H   VAL A  20      38.965  30.849  15.206  1.00 17.59           H
ATOM    327  HA  VAL A  20      39.635  31.944  17.899  1.00 14.02           H
ATOM    328  HB  VAL A  20      40.311  29.269  16.653  1.00 15.45           H
ATOM    329 HG11 VAL A  20      41.300  28.745  18.886  1.00 16.41           H
ATOM    330 HG12 VAL A  20      42.140  30.105  18.137  1.00 16.41           H
ATOM    331 HG13 VAL A  20      40.960  30.399  19.425  1.00 16.41           H
ATOM    332 HG21 VAL A  20      38.911  28.399  18.594  1.00 16.53           H
ATOM    333 HG22 VAL A  20      38.342  30.069  18.816  1.00 16.53           H
ATOM    334 HG23 VAL A  20      38.021  29.208  17.300  1.00 16.53           H
ATOM    335  N   PRO A  21      41.574  33.147  16.705  1.00 13.70           N
ATOM    336  CA  PRO A  21      42.824  33.652  16.185  1.00 15.12           C
ATOM    337  C   PRO A  21      44.001  33.132  17.014  1.00 14.64           C
ATOM    338  O   PRO A  21      43.884  32.861  18.211  1.00 13.86           O
ATOM    339  CB  PRO A  21      42.688  35.170  16.293  1.00 15.30           C
ATOM    340  CG  PRO A  21      41.785  35.361  17.504  1.00 17.11           C
ATOM    341  CD  PRO A  21      40.830  34.176  17.406  1.00 15.53           C
ATOM    342  HA  PRO A  21      42.913  33.448  15.123  1.00 18.17           H
ATOM    343  HB2 PRO A  21      43.632  35.710  16.359  1.00 18.37           H
ATOM    344  HB3 PRO A  21      42.137  35.498  15.409  1.00 18.37           H
ATOM    345  HG2 PRO A  21      42.368  35.344  18.425  1.00 20.54           H
ATOM    346  HG3 PRO A  21      41.219  36.286  17.412  1.00 20.54           H
ATOM    347  HD2 PRO A  21      40.569  33.867  18.406  1.00 18.66           H
ATOM    348  HD3 PRO A  21      39.957  34.464  16.819  1.00 18.66           H
ATOM    349  N   PHE A  22      45.139  33.027  16.332  1.00 16.58           N
ATOM    350  CA  PHE A  22      46.427  32.689  16.901  1.00 14.57           C
ATOM    351  C   PHE A  22      47.340  33.908  16.682  1.00 12.65           C
ATOM    352  O   PHE A  22      47.372  34.530  15.643  1.00 13.47           O
ATOM    353  CB  PHE A  22      47.107  31.453  16.245  1.00 15.18           C
ATOM    354  CG  PHE A  22      48.564  31.331  16.603  1.00 13.95           C
ATOM    355  CD1 PHE A  22      49.538  32.046  15.883  1.00 13.65           C
ATOM    356  CD2 PHE A  22      48.972  30.520  17.671  1.00 12.15           C
ATOM    357  CE1 PHE A  22      50.889  31.942  16.224  1.00 15.90           C
ATOM    358  CE2 PHE A  22      50.325  30.399  17.994  1.00 13.09           C
ATOM    359  CZ  PHE A  22      51.289  31.114  17.279  1.00 15.81           C
ATOM    360  H   PHE A  22      45.101  33.213  15.340  1.00 19.92           H
ATOM    361  HA  PHE A  22      46.335  32.463  18.002  1.00 17.50           H
ATOM    362  HB2 PHE A  22      46.544  30.545  16.549  1.00 18.23           H
ATOM    363  HB3 PHE A  22      46.980  31.502  15.142  1.00 18.23           H
ATOM    364  HD1 PHE A  22      49.237  32.695  15.059  1.00 16.39           H
ATOM    365  HD2 PHE A  22      48.229  29.972  18.253  1.00 14.59           H
ATOM    366  HE1 PHE A  22      51.636  32.504  15.662  1.00 19.10           H
ATOM    367  HE2 PHE A  22      50.627  29.720  18.793  1.00 15.73           H
ATOM    368  HZ  PHE A  22      52.342  31.009  17.526  1.00 18.98           H
ATOM    369  N   VAL A  23      48.086  34.187  17.767  1.00 10.99           N
ATOM    370  CA  VAL A  23      49.253  35.065  17.814  1.00 10.87           C
ATOM    371  C   VAL A  23      50.336  34.454  18.706  1.00 12.97           C
ATOM    372  O   VAL A  23      50.062  33.654  19.599  1.00 12.20           O
ATOM    373  CB  VAL A  23      48.917  36.482  18.338  1.00 14.30           C
ATOM    374  CG1 VAL A  23      48.003  37.226  17.370  1.00 16.53           C
ATOM    375  CG2 VAL A  23      48.295  36.491  19.742  1.00 15.37           C
ATOM    376  H   VAL A  23      47.939  33.610  18.586  1.00 13.20           H
ATOM    377  HA  VAL A  23      49.669  35.164  16.808  1.00 13.06           H
ATOM    378  HB  VAL A  23      49.845  37.050  18.392  1.00 17.18           H
ATOM    379 HG11 VAL A  23      47.850  38.246  17.714  1.00 19.86           H
ATOM    380 HG12 VAL A  23      48.481  37.250  16.392  1.00 19.86           H
ATOM    381 HG13 VAL A  23      47.040  36.723  17.299  1.00 19.86           H
ATOM    382 HG21 VAL A  23      48.136  37.522  20.061  1.00 18.46           H
ATOM    383 HG22 VAL A  23      47.339  35.967  19.737  1.00 18.46           H
ATOM    384 HG23 VAL A  23      48.968  36.016  20.456  1.00 18.46           H
ATOM    385  N   THR A  24      51.578  34.875  18.475  1.00 13.18           N
ATOM    386  CA  THR A  24      52.707  34.632  19.363  1.00 12.76           C
ATOM    387  C   THR A  24      52.675  35.655  20.499  1.00  9.83           C
ATOM    388  O   THR A  24      52.639  36.861  20.258  1.00 14.11           O
ATOM    389  CB  THR A  24      54.004  34.719  18.543  1.00 12.86           C
ATOM    390  OG1 THR A  24      53.987  33.751  17.511  1.00 15.62           O
ATOM    391  CG2 THR A  24      55.250  34.503  19.400  1.00 13.46           C
ATOM    392  H   THR A  24      51.739  35.498  17.696  1.00 15.83           H
ATOM    393  HA  THR A  24      52.628  33.617  19.759  1.00 15.32           H
ATOM    394  HB  THR A  24      54.065  35.709  18.092  1.00 15.45           H
ATOM    395  HG1 THR A  24      53.814  32.889  17.902  1.00 18.76           H
ATOM    396 HG21 THR A  24      56.136  34.516  18.764  1.00 16.17           H
ATOM    397 HG22 THR A  24      55.340  35.299  20.137  1.00 16.17           H
ATOM    398 HG23 THR A  24      55.200  33.539  19.906  1.00 16.17           H
ATOM    399  N   LEU A  25      52.712  35.178  21.745  1.00 12.76           N
ATOM    400  CA  LEU A  25      52.815  36.031  22.923  1.00 12.64           C
ATOM    401  C   LEU A  25      54.086  36.870  22.860  1.00 12.90           C
ATOM    402  O   LEU A  25      55.183  36.360  22.632  1.00 14.42           O
ATOM    403  CB  LEU A  25      52.818  35.187  24.202  1.00 10.10           C
ATOM    404  CG  LEU A  25      51.448  34.568  24.531  1.00 13.23           C
ATOM    405  CD1 LEU A  25      51.613  33.445  25.562  1.00 13.64           C
ATOM    406  CD2 LEU A  25      50.484  35.626  25.089  1.00 13.05           C
ATOM    407  H   LEU A  25      52.774  34.179  21.885  1.00 15.33           H
ATOM    408  HA  LEU A  25      51.955  36.700  22.944  1.00 15.18           H
ATOM    409  HB2 LEU A  25      53.549  34.389  24.069  1.00 12.14           H
ATOM    410  HB3 LEU A  25      53.149  35.795  25.045  1.00 12.14           H
ATOM    411  HG  LEU A  25      51.019  34.158  23.618  1.00 15.89           H
ATOM    412 HD11 LEU A  25      50.656  32.951  25.721  1.00 16.39           H
ATOM    413 HD12 LEU A  25      52.326  32.705  25.199  1.00 16.39           H
ATOM    414 HD13 LEU A  25      51.963  33.854  26.509  1.00 16.39           H
ATOM    415 HD21 LEU A  25      49.537  35.161  25.345  1.00 15.68           H
ATOM    416 HD22 LEU A  25      50.901  36.075  25.991  1.00 15.68           H
ATOM    417 HD23 LEU A  25      50.303  36.404  24.351  1.00 15.68           H
ATOM    418  N   GLY A  26      53.904  38.176  23.066  1.00 13.70           N
ATOM    419  CA  GLY A  26      54.984  39.148  23.118  1.00 15.74           C
ATOM    420  C   GLY A  26      55.513  39.562  21.743  1.00 13.37           C
ATOM    421  O   GLY A  26      56.520  40.261  21.681  1.00 17.59           O
ATOM    422  H   GLY A  26      52.966  38.510  23.230  1.00 16.46           H
ATOM    423  HA2 GLY A  26      54.621  40.039  23.627  1.00 18.90           H
ATOM    424  HA3 GLY A  26      55.794  38.709  23.693  1.00 18.90           H
ATOM    425  N   ASP A  27      54.830  39.191  20.653  1.00 13.06           N
ATOM    426  CA  ASP A  27      55.075  39.746  19.333  1.00 13.74           C
ATOM    427  C   ASP A  27      54.159  40.967  19.105  1.00 16.93           C
ATOM    428  O   ASP A  27      52.939  40.800  19.130  1.00 16.36           O
ATOM    429  CB  ASP A  27      54.782  38.667  18.286  1.00 12.29           C
ATOM    430  CG  ASP A  27      54.894  39.182  16.858  1.00 16.08           C
ATOM    431  OD1 ASP A  27      55.568  40.209  16.657  1.00 18.70           O
ATOM    432  OD2 ASP A  27      54.280  38.561  15.971  1.00 15.72           O1-
ATOM    433  H   ASP A  27      54.037  38.574  20.756  1.00 15.69           H
ATOM    434  HA  ASP A  27      56.128  40.009  19.249  1.00 16.50           H
ATOM    435  HB2 ASP A  27      55.500  37.856  18.404  1.00 14.77           H
ATOM    436  HB3 ASP A  27      53.800  38.223  18.431  1.00 14.77           H
ATOM    437  N   PRO A  28      54.685  42.177  18.834  1.00 15.67           N
ATOM    438  CA  PRO A  28      56.107  42.508  18.681  1.00 14.63           C
ATOM    439  C   PRO A  28      56.784  42.992  19.971  1.00 18.25           C
ATOM    440  O   PRO A  28      57.990  43.210  19.983  1.00 18.90           O
ATOM    441  CB  PRO A  28      56.083  43.640  17.649  1.00 17.97           C
ATOM    442  CG  PRO A  28      54.797  44.396  17.976  1.00 18.09           C
ATOM    443  CD  PRO A  28      53.842  43.283  18.399  1.00 13.70           C
ATOM    444  HA  PRO A  28      56.682  41.710  18.217  1.00 17.57           H
ATOM    445  HB2 PRO A  28      56.968  44.277  17.634  1.00 21.58           H
ATOM    446  HB3 PRO A  28      55.959  43.163  16.675  1.00 21.58           H
ATOM    447  HG2 PRO A  28      54.969  45.123  18.770  1.00 21.72           H
ATOM    448  HG3 PRO A  28      54.396  44.880  17.087  1.00 21.72           H
ATOM    449  HD2 PRO A  28      53.197  43.632  19.203  1.00 16.46           H
ATOM    450  HD3 PRO A  28      53.273  42.973  17.523  1.00 16.46           H
ATOM    451  N   GLY A  29      56.017  43.184  21.042  1.00 16.29           N
ATOM    452  CA  GLY A  29      56.494  43.364  22.408  1.00 15.99           C
ATOM    453  C   GLY A  29      55.372  42.989  23.371  1.00 14.65           C
ATOM    454  O   GLY A  29      54.248  42.744  22.939  1.00 15.46           O
ATOM    455  H   GLY A  29      55.025  43.017  20.938  1.00 19.57           H
ATOM    456  HA2 GLY A  29      57.356  42.719  22.582  1.00 19.20           H
ATOM    457  HA3 GLY A  29      56.786  44.402  22.561  1.00 19.20           H
ATOM    458  N   ILE A  30      55.666  42.940  24.674  1.00 18.00           N
ATOM    459  CA  ILE A  30      54.690  42.549  25.695  1.00 16.85           C
ATOM    460  C   ILE A  30      53.469  43.482  25.679  1.00 16.58           C
ATOM    461  O   ILE A  30      52.343  43.001  25.577  1.00 15.34           O
ATOM    462  CB  ILE A  30      55.348  42.477  27.094  1.00 18.67           C
ATOM    463  CG1 ILE A  30      56.529  41.482  27.198  1.00 24.27           C
ATOM    464  CG2 ILE A  30      54.282  42.193  28.167  1.00 19.61           C
ATOM    465  CD1 ILE A  30      56.175  40.018  26.949  1.00 33.92           C
ATOM    466  H   ILE A  30      56.607  43.150  24.975  1.00 21.62           H
ATOM    467  HA  ILE A  30      54.335  41.548  25.448  1.00 20.24           H
ATOM    468  HB  ILE A  30      55.749  43.471  27.304  1.00 22.42           H
ATOM    469 HG12 ILE A  30      57.310  41.767  26.494  1.00 29.14           H
ATOM    470 HG13 ILE A  30      56.964  41.553  28.196  1.00 29.14           H
ATOM    471 HG21 ILE A  30      54.762  41.971  29.122  1.00 23.55           H
ATOM    472 HG22 ILE A  30      53.641  43.064  28.302  1.00 23.55           H
ATOM    473 HG23 ILE A  30      53.665  41.345  27.872  1.00 23.55           H
ATOM    474 HD11 ILE A  30      57.052  39.400  27.135  1.00 40.72           H
ATOM    475 HD12 ILE A  30      55.400  39.703  27.642  1.00 40.72           H
ATOM    476 HD13 ILE A  30      55.846  39.880  25.919  1.00 40.72           H
ATOM    477  N   GLU A  31      53.681  44.800  25.785  1.00 18.63           N
ATOM    478  CA  GLU A  31      52.606  45.787  25.848  1.00 16.71           C
ATOM    479  C   GLU A  31      51.722  45.713  24.590  1.00 14.64           C
ATOM    480  O   GLU A  31      50.497  45.658  24.706  1.00 17.04           O
ATOM    481  CB  GLU A  31      53.206  47.191  26.067  1.00 19.93           C
ATOM    482  CG  GLU A  31      52.147  48.309  26.151  0.68 24.25           C
ATOM    483  CD  GLU A  31      52.668  49.750  26.059  0.61 30.42           C
ATOM    484  OE1 GLU A  31      53.896  49.940  25.923  0.84 41.85           O
ATOM    485  OE2 GLU A  31      51.803  50.655  26.089  0.61 38.20           O1-
ATOM    486  H   GLU A  31      54.631  45.139  25.844  1.00 22.38           H
ATOM    487  HA  GLU A  31      51.988  45.551  26.715  1.00 20.07           H
ATOM    488  HB2 GLU A  31      53.768  47.182  27.002  1.00 23.94           H
ATOM    489  HB3 GLU A  31      53.899  47.412  25.257  1.00 23.94           H
ATOM    490  HG2 GLU A  31      51.397  48.191  25.372  1.00 29.12           H
ATOM    491  HG3 GLU A  31      51.584  48.211  27.078  1.00 29.12           H
ATOM    492  N   GLN A  32      52.326  45.710  23.390  1.00 14.85           N
ATOM    493  CA  GLN A  32      51.574  45.680  22.143  1.00 17.11           C
ATOM    494  C   GLN A  32      50.853  44.343  21.976  1.00 17.12           C
ATOM    495  O   GLN A  32      49.733  44.338  21.487  1.00 13.95           O
ATOM    496  CB  GLN A  32      52.475  46.025  20.947  1.00 16.57           C
ATOM    497  CG  GLN A  32      51.727  46.066  19.595  1.00 18.19           C
ATOM    498  CD  GLN A  32      50.704  47.198  19.438  1.00 20.51           C
ATOM    499  OE1 GLN A  32      50.540  48.060  20.297  1.00 24.40           O
ATOM    500  NE2 GLN A  32      49.999  47.212  18.311  1.00 21.56           N
ATOM    501  H   GLN A  32      53.335  45.715  23.339  1.00 17.84           H
ATOM    502  HA  GLN A  32      50.809  46.454  22.213  1.00 20.55           H
ATOM    503  HB2 GLN A  32      52.935  46.998  21.125  1.00 19.90           H
ATOM    504  HB3 GLN A  32      53.275  45.287  20.884  1.00 19.90           H
ATOM    505  HG2 GLN A  32      52.461  46.174  18.798  1.00 21.85           H
ATOM    506  HG3 GLN A  32      51.227  45.116  19.424  1.00 21.85           H
ATOM    507 HE21 GLN A  32      50.154  46.496  17.618  1.00 25.89           H
ATOM    508 HE22 GLN A  32      49.319  47.939  18.151  1.00 25.89           H
ATOM    509  N   SER A  33      51.461  43.228  22.393  1.00 14.81           N
ATOM    510  CA  SER A  33      50.839  41.911  22.339  1.00 17.35           C
ATOM    511  C   SER A  33      49.594  41.851  23.228  1.00 13.53           C
ATOM    512  O   SER A  33      48.576  41.327  22.789  1.00 14.78           O
ATOM    513  CB  SER A  33      51.864  40.827  22.675  1.00 14.70           C
ATOM    514  OG  SER A  33      51.244  39.559  22.634  1.00 13.97           O
ATOM    515  H   SER A  33      52.378  43.298  22.813  1.00 17.79           H
ATOM    516  HA  SER A  33      50.528  41.733  21.311  1.00 20.83           H
ATOM    517  HB2 SER A  33      52.677  40.849  21.949  1.00 17.66           H
ATOM    518  HB3 SER A  33      52.269  41.001  23.672  1.00 17.66           H
ATOM    519  HG  SER A  33      50.995  39.365  21.723  1.00 16.79           H
ATOM    520  N   LEU A  34      49.640  42.401  24.452  1.00 14.90           N
ATOM    521  CA  LEU A  34      48.453  42.499  25.304  1.00 16.48           C
ATOM    522  C   LEU A  34      47.342  43.314  24.629  1.00 18.03           C
ATOM    523  O   LEU A  34      46.175  42.928  24.718  1.00 16.47           O
ATOM    524  CB  LEU A  34      48.806  43.082  26.685  1.00 13.19           C
ATOM    525  CG  LEU A  34      49.660  42.157  27.578  1.00 16.00           C
ATOM    526  CD1 LEU A  34      50.155  42.929  28.809  1.00 18.98           C
ATOM    527  CD2 LEU A  34      48.897  40.902  28.035  1.00 15.06           C
ATOM    528  H   LEU A  34      50.507  42.805  24.781  1.00 17.89           H
ATOM    529  HA  LEU A  34      48.069  41.488  25.445  1.00 19.79           H
ATOM    530  HB2 LEU A  34      49.349  44.014  26.525  1.00 15.84           H
ATOM    531  HB3 LEU A  34      47.883  43.326  27.212  1.00 15.84           H
ATOM    532  HG  LEU A  34      50.531  41.835  27.014  1.00 19.21           H
ATOM    533 HD11 LEU A  34      50.802  42.286  29.408  1.00 22.79           H
ATOM    534 HD12 LEU A  34      50.732  43.798  28.491  1.00 22.79           H
ATOM    535 HD13 LEU A  34      49.311  43.257  29.417  1.00 22.79           H
ATOM    536 HD21 LEU A  34      49.534  40.302  28.686  1.00 18.09           H
ATOM    537 HD22 LEU A  34      47.996  41.182  28.582  1.00 18.09           H
ATOM    538 HD23 LEU A  34      48.624  40.290  27.176  1.00 18.09           H
ATOM    539  N   LYS A  35      47.687  44.419  23.945  1.00 15.94           N
ATOM    540  CA  LYS A  35      46.710  45.227  23.211  1.00 16.76           C
ATOM    541  C   LYS A  35      46.125  44.473  22.023  1.00 12.96           C
ATOM    542  O   LYS A  35      44.917  44.534  21.822  1.00 14.93           O
ATOM    543  CB  LYS A  35      47.290  46.569  22.749  1.00 16.32           C
ATOM    544  CG  LYS A  35      47.615  47.501  23.919  1.00 19.85           C
ATOM    545  CD  LYS A  35      48.334  48.743  23.392  1.00 26.40           C
ATOM    546  CE  LYS A  35      48.716  49.670  24.546  1.00 26.29           C
ATOM    547  NZ  LYS A  35      49.434  50.857  24.051  1.00 34.14           N1+
ATOM    548  H   LYS A  35      48.663  44.683  23.900  1.00 19.15           H
ATOM    549  HA  LYS A  35      45.882  45.441  23.888  1.00 20.13           H
ATOM    550  HB2 LYS A  35      48.177  46.401  22.138  1.00 19.61           H
ATOM    551  HB3 LYS A  35      46.540  47.065  22.131  1.00 19.61           H
ATOM    552  HG2 LYS A  35      46.694  47.788  24.426  1.00 23.83           H
ATOM    553  HG3 LYS A  35      48.263  46.990  24.627  1.00 23.83           H
ATOM    554  HD2 LYS A  35      49.230  48.431  22.859  1.00 31.70           H
ATOM    555  HD3 LYS A  35      47.681  49.273  22.699  1.00 31.70           H
ATOM    556  HE2 LYS A  35      47.815  49.980  25.075  1.00 31.56           H
ATOM    557  HE3 LYS A  35      49.359  49.129  25.240  1.00 31.56           H
ATOM    558  HZ1 LYS A  35      49.680  51.458  24.825  1.00 40.99           H
ATOM    559  HZ2 LYS A  35      50.295  50.558  23.610  1.00 40.99           H
ATOM    560  HZ3 LYS A  35      48.872  51.351  23.374  1.00 40.99           H
ATOM    561  N   ILE A  36      46.973  43.766  21.263  1.00 13.88           N
ATOM    562  CA  ILE A  36      46.587  42.894  20.161  1.00 11.52           C
ATOM    563  C   ILE A  36      45.542  41.907  20.655  1.00 13.94           C
ATOM    564  O   ILE A  36      44.476  41.833  20.065  1.00 15.74           O
ATOM    565  CB  ILE A  36      47.822  42.196  19.543  1.00 14.30           C
ATOM    566  CG1 ILE A  36      48.628  43.188  18.682  1.00 15.66           C
ATOM    567  CG2 ILE A  36      47.448  40.921  18.761  1.00 13.92           C
ATOM    568  CD1 ILE A  36      50.077  42.742  18.469  1.00 12.80           C
ATOM    569  H   ILE A  36      47.951  43.772  21.515  1.00 16.68           H
ATOM    570  HA  ILE A  36      46.128  43.508  19.386  1.00 13.84           H
ATOM    571  HB  ILE A  36      48.459  41.879  20.365  1.00 17.18           H
ATOM    572 HG12 ILE A  36      48.142  43.320  17.719  1.00 18.81           H
ATOM    573 HG13 ILE A  36      48.652  44.162  19.167  1.00 18.81           H
ATOM    574 HG21 ILE A  36      48.310  40.532  18.225  1.00 16.73           H
ATOM    575 HG22 ILE A  36      47.117  40.141  19.449  1.00 16.73           H
ATOM    576 HG23 ILE A  36      46.649  41.125  18.052  1.00 16.73           H
ATOM    577 HD11 ILE A  36      50.584  43.448  17.817  1.00 15.37           H
ATOM    578 HD12 ILE A  36      50.608  42.713  19.416  1.00 15.37           H
ATOM    579 HD13 ILE A  36      50.117  41.759  18.008  1.00 15.37           H
ATOM    580  N   ILE A  37      45.823  41.195  21.749  1.00 14.15           N
ATOM    581  CA  ILE A  37      44.953  40.155  22.282  1.00 12.73           C
ATOM    582  C   ILE A  37      43.608  40.728  22.740  1.00 14.35           C
ATOM    583  O   ILE A  37      42.576  40.154  22.411  1.00 14.70           O
ATOM    584  CB  ILE A  37      45.712  39.351  23.358  1.00 11.27           C
ATOM    585  CG1 ILE A  37      46.805  38.505  22.659  1.00 13.00           C
ATOM    586  CG2 ILE A  37      44.763  38.475  24.194  1.00 15.92           C
ATOM    587  CD1 ILE A  37      47.854  37.929  23.611  1.00 15.13           C
ATOM    588  H   ILE A  37      46.719  41.328  22.198  1.00 17.00           H
ATOM    589  HA  ILE A  37      44.736  39.466  21.464  1.00 15.29           H
ATOM    590  HB  ILE A  37      46.196  40.063  24.030  1.00 13.54           H
ATOM    591 HG12 ILE A  37      46.331  37.685  22.118  1.00 15.62           H
ATOM    592 HG13 ILE A  37      47.339  39.111  21.928  1.00 15.62           H
ATOM    593 HG21 ILE A  37      45.327  37.857  24.890  1.00 19.12           H
ATOM    594 HG22 ILE A  37      44.084  39.099  24.775  1.00 19.12           H
ATOM    595 HG23 ILE A  37      44.186  37.836  23.529  1.00 19.12           H
ATOM    596 HD11 ILE A  37      48.647  37.467  23.022  1.00 18.17           H
ATOM    597 HD12 ILE A  37      48.284  38.724  24.221  1.00 18.17           H
ATOM    598 HD13 ILE A  37      47.408  37.170  24.252  1.00 18.17           H
ATOM    599  N   ASP A  38      43.590  41.858  23.453  1.00 15.05           N
ATOM    600  CA  ASP A  38      42.329  42.523  23.781  1.00 17.67           C
ATOM    601  C   ASP A  38      41.537  42.946  22.538  1.00 15.52           C
ATOM    602  O   ASP A  38      40.311  42.864  22.547  1.00 17.40           O
ATOM    603  CB  ASP A  38      42.566  43.707  24.720  1.00 16.40           C
ATOM    604  CG  ASP A  38      42.965  43.333  26.141  1.00 17.18           C
ATOM    605  OD1 ASP A  38      42.878  42.138  26.500  1.00 16.56           O
ATOM    606  OD2 ASP A  38      43.333  44.269  26.881  1.00 18.69           O1-
ATOM    607  H   ASP A  38      44.457  42.310  23.706  1.00 18.08           H
ATOM    608  HA  ASP A  38      41.709  41.802  24.316  1.00 21.22           H
ATOM    609  HB2 ASP A  38      43.315  44.384  24.309  1.00 19.69           H
ATOM    610  HB3 ASP A  38      41.659  44.311  24.786  1.00 19.69           H
ATOM    611  N   THR A  39      42.218  43.395  21.479  1.00 14.87           N
ATOM    612  CA  THR A  39      41.588  43.734  20.207  1.00 16.28           C
ATOM    613  C   THR A  39      40.968  42.498  19.548  1.00 14.47           C
ATOM    614  O   THR A  39      39.840  42.594  19.073  1.00 16.55           O
ATOM    615  CB  THR A  39      42.579  44.470  19.291  1.00 18.04           C
ATOM    616  OG1 THR A  39      42.944  45.691  19.896  1.00 18.75           O
ATOM    617  CG2 THR A  39      41.994  44.791  17.916  1.00 19.29           C
ATOM    618  H   THR A  39      43.228  43.426  21.524  1.00 17.86           H
ATOM    619  HA  THR A  39      40.786  44.436  20.441  1.00 19.55           H
ATOM    620  HB  THR A  39      43.475  43.866  19.151  1.00 21.66           H
ATOM    621  HG1 THR A  39      43.372  45.488  20.733  1.00 22.52           H
ATOM    622 HG21 THR A  39      42.738  45.335  17.338  1.00 23.17           H
ATOM    623 HG22 THR A  39      41.737  43.877  17.381  1.00 23.17           H
ATOM    624 HG23 THR A  39      41.110  45.420  18.021  1.00 23.17           H
ATOM    625  N   LEU A  40      41.679  41.357  19.521  1.00 13.64           N
ATOM    626  CA  LEU A  40      41.158  40.097  18.981  1.00 13.75           C
ATOM    627  C   LEU A  40      39.854  39.729  19.692  1.00 12.87           C
ATOM    628  O   LEU A  40      38.876  39.379  19.038  1.00 15.22           O
ATOM    629  CB  LEU A  40      42.164  38.940  19.146  1.00 14.05           C
ATOM    630  CG  LEU A  40      43.542  39.082  18.469  1.00 18.35           C
ATOM    631  CD1 LEU A  40      44.402  37.848  18.760  1.00 16.92           C
ATOM    632  CD2 LEU A  40      43.504  39.347  16.963  1.00 19.21           C
ATOM    633  H   LEU A  40      42.601  41.345  19.936  1.00 16.39           H
ATOM    634  HA  LEU A  40      40.944  40.234  17.921  1.00 16.51           H
ATOM    635  HB2 LEU A  40      42.326  38.774  20.211  1.00 16.87           H
ATOM    636  HB3 LEU A  40      41.690  38.043  18.753  1.00 16.87           H
ATOM    637  HG  LEU A  40      44.067  39.909  18.908  1.00 22.04           H
ATOM    638 HD11 LEU A  40      45.428  38.044  18.453  1.00 20.33           H
ATOM    639 HD12 LEU A  40      44.397  37.629  19.828  1.00 20.33           H
ATOM    640 HD13 LEU A  40      44.029  36.985  18.216  1.00 20.33           H
ATOM    641 HD21 LEU A  40      44.521  39.493  16.597  1.00 23.07           H
ATOM    642 HD22 LEU A  40      43.061  38.495  16.450  1.00 23.07           H
ATOM    643 HD23 LEU A  40      42.936  40.253  16.753  1.00 23.07           H
ATOM    644  N   ILE A  41      39.834  39.821  21.027  1.00 15.42           N
ATOM    645  CA  ILE A  41      38.663  39.497  21.835  1.00 14.55           C
ATOM    646  C   ILE A  41      37.523  40.476  21.537  1.00 18.34           C
ATOM    647  O   ILE A  41      36.406  40.044  21.275  1.00 17.29           O
ATOM    648  CB  ILE A  41      39.028  39.445  23.332  1.00 16.52           C
ATOM    649  CG1 ILE A  41      40.062  38.330  23.583  1.00 15.64           C
ATOM    650  CG2 ILE A  41      37.764  39.230  24.196  1.00 18.97           C
ATOM    651  CD1 ILE A  41      40.675  38.398  24.984  1.00 18.29           C
ATOM    652  H   ILE A  41      40.674  40.118  21.508  1.00 18.52           H
ATOM    653  HA  ILE A  41      38.317  38.504  21.548  1.00 17.48           H
ATOM    654  HB  ILE A  41      39.475  40.401  23.610  1.00 19.84           H
ATOM    655 HG12 ILE A  41      39.584  37.369  23.430  1.00 18.79           H
ATOM    656 HG13 ILE A  41      40.875  38.392  22.865  1.00 18.79           H
ATOM    657 HG21 ILE A  41      38.016  39.195  25.252  1.00 22.78           H
ATOM    658 HG22 ILE A  41      37.065  40.055  24.061  1.00 22.78           H
ATOM    659 HG23 ILE A  41      37.273  38.297  23.917  1.00 22.78           H
ATOM    660 HD11 ILE A  41      41.448  37.650  25.100  1.00 21.97           H
ATOM    661 HD12 ILE A  41      41.122  39.380  25.139  1.00 21.97           H
ATOM    662 HD13 ILE A  41      39.916  38.200  25.736  1.00 21.97           H
ATOM    663  N   ASP A  42      37.779  41.785  21.576  1.00 18.79           N
ATOM    664  CA  ASP A  42      36.721  42.779  21.418  1.00 18.05           C
ATOM    665  C   ASP A  42      36.111  42.714  20.002  1.00 19.80           C
ATOM    666  O   ASP A  42      34.926  43.003  19.832  1.00 21.61           O
ATOM    667  CB  ASP A  42      37.292  44.163  21.736  1.00 16.23           C
ATOM    668  CG  ASP A  42      36.150  45.158  21.907  1.00 22.20           C
ATOM    669  OD1 ASP A  42      35.449  45.040  22.933  1.00 26.50           O
ATOM    670  OD2 ASP A  42      36.006  46.028  21.024  1.00 26.28           O1-
ATOM    671  H   ASP A  42      38.713  42.110  21.777  1.00 22.56           H
ATOM    672  HA  ASP A  42      35.939  42.554  22.144  1.00 21.68           H
ATOM    673  HB2 ASP A  42      37.819  44.085  22.687  1.00 19.49           H
ATOM    674  HB3 ASP A  42      37.966  44.474  20.937  1.00 19.49           H
ATOM    675  N   ALA A  43      36.908  42.322  18.996  1.00 15.86           N
ATOM    676  CA  ALA A  43      36.489  42.164  17.608  1.00 21.42           C
ATOM    677  C   ALA A  43      35.724  40.860  17.334  1.00 20.11           C
ATOM    678  O   ALA A  43      35.158  40.723  16.248  1.00 21.53           O
ATOM    679  CB  ALA A  43      37.721  42.276  16.711  1.00 19.12           C
ATOM    680  H   ALA A  43      37.871  42.098  19.209  1.00 19.05           H
ATOM    681  HA  ALA A  43      35.830  42.996  17.357  1.00 25.73           H
ATOM    682  HB1 ALA A  43      37.423  42.227  15.664  1.00 22.96           H
ATOM    683  HB2 ALA A  43      38.217  43.228  16.895  1.00 22.96           H
ATOM    684  HB3 ALA A  43      38.415  41.465  16.930  1.00 22.96           H
ATOM    685  N   GLY A  44      35.709  39.913  18.286  1.00 19.29           N
ATOM    686  CA  GLY A  44      34.824  38.751  18.267  1.00 16.78           C
ATOM    687  C   GLY A  44      35.505  37.382  18.329  1.00 19.83           C
ATOM    688  O   GLY A  44      34.828  36.392  18.074  1.00 17.08           O
ATOM    689  H   GLY A  44      36.221  40.087  19.141  1.00 23.16           H
ATOM    690  HA2 GLY A  44      34.164  38.821  19.132  1.00 20.15           H
ATOM    691  HA3 GLY A  44      34.212  38.775  17.366  1.00 20.15           H
ATOM    692  N   ALA A  45      36.786  37.272  18.699  1.00 16.46           N
ATOM    693  CA  ALA A  45      37.406  35.962  18.934  1.00 15.01           C
ATOM    694  C   ALA A  45      36.599  35.142  19.956  1.00 14.67           C
ATOM    695  O   ALA A  45      36.278  35.635  21.035  1.00 14.20           O
ATOM    696  CB  ALA A  45      38.838  36.164  19.430  1.00 15.00           C
ATOM    697  H   ALA A  45      37.330  38.103  18.888  1.00 19.76           H
ATOM    698  HA  ALA A  45      37.451  35.418  17.991  1.00 18.02           H
ATOM    699  HB1 ALA A  45      39.309  35.197  19.593  1.00 18.01           H
ATOM    700  HB2 ALA A  45      39.405  36.723  18.688  1.00 18.01           H
ATOM    701  HB3 ALA A  45      38.841  36.709  20.372  1.00 18.01           H
ATOM    702  N   ASP A  46      36.250  33.898  19.615  1.00 12.98           N
ATOM    703  CA  ASP A  46      35.564  32.979  20.524  1.00 12.48           C
ATOM    704  C   ASP A  46      36.510  32.301  21.522  1.00 14.82           C
ATOM    705  O   ASP A  46      36.100  31.960  22.624  1.00 15.48           O
ATOM    706  CB  ASP A  46      34.787  31.921  19.743  1.00 14.17           C
ATOM    707  CG  ASP A  46      33.660  32.548  18.943  1.00 17.46           C
ATOM    708  OD1 ASP A  46      32.742  33.116  19.571  1.00 19.44           O
ATOM    709  OD2 ASP A  46      33.708  32.436  17.708  1.00 15.96           O1-
ATOM    710  H   ASP A  46      36.509  33.545  18.704  1.00 15.60           H
ATOM    711  HA  ASP A  46      34.837  33.556  21.096  1.00 15.00           H
ATOM    712  HB2 ASP A  46      35.463  31.360  19.095  1.00 17.02           H
ATOM    713  HB3 ASP A  46      34.340  31.261  20.481  1.00 17.02           H
ATOM    714  N   ALA A  47      37.756  32.068  21.112  1.00 13.64           N
ATOM    715  CA  ALA A  47      38.828  31.502  21.915  1.00 13.47           C
ATOM    716  C   ALA A  47      40.144  32.075  21.402  1.00 12.18           C
ATOM    717  O   ALA A  47      40.168  32.753  20.377  1.00 15.34           O
ATOM    718  CB  ALA A  47      38.807  29.967  21.857  1.00 12.65           C
ATOM    719  H   ALA A  47      38.010  32.367  20.180  1.00 16.38           H
ATOM    720  HA  ALA A  47      38.709  31.803  22.952  1.00 16.18           H
ATOM    721  HB1 ALA A  47      39.581  29.564  22.509  1.00 15.20           H
ATOM    722  HB2 ALA A  47      37.839  29.589  22.182  1.00 15.20           H
ATOM    723  HB3 ALA A  47      39.011  29.617  20.850  1.00 15.20           H
ATOM    724  N   LEU A  48      41.233  31.838  22.129  1.00 13.00           N
ATOM    725  CA  LEU A  48      42.567  32.240  21.717  1.00 11.63           C
ATOM    726  C   LEU A  48      43.453  31.015  21.608  1.00 11.65           C
ATOM    727  O   LEU A  48      43.378  30.109  22.428  1.00 12.83           O
ATOM    728  CB  LEU A  48      43.196  33.196  22.733  1.00 12.51           C
ATOM    729  CG  LEU A  48      42.430  34.507  22.951  1.00 12.64           C
ATOM    730  CD1 LEU A  48      43.139  35.254  24.085  1.00 17.99           C
ATOM    731  CD2 LEU A  48      42.373  35.386  21.689  1.00 17.21           C
ATOM    732  H   LEU A  48      41.152  31.268  22.960  1.00 15.61           H
ATOM    733  HA  LEU A  48      42.546  32.728  20.742  1.00 13.97           H
ATOM    734  HB2 LEU A  48      43.280  32.672  23.688  1.00 15.03           H
ATOM    735  HB3 LEU A  48      44.205  33.435  22.395  1.00 15.03           H
ATOM    736  HG  LEU A  48      41.416  34.275  23.271  1.00 15.19           H
ATOM    737 HD11 LEU A  48      42.660  36.211  24.237  1.00 21.61           H
ATOM    738 HD12 LEU A  48      43.077  34.679  25.009  1.00 21.61           H
ATOM    739 HD13 LEU A  48      44.187  35.419  23.833  1.00 21.61           H
ATOM    740 HD21 LEU A  48      41.837  36.309  21.911  1.00 20.67           H
ATOM    741 HD22 LEU A  48      43.381  35.631  21.349  1.00 20.67           H
ATOM    742 HD23 LEU A  48      41.841  34.870  20.891  1.00 20.67           H
ATOM    743  N   GLU A  49      44.337  31.067  20.623  1.00 12.58           N
ATOM    744  CA  GLU A  49      45.465  30.157  20.475  1.00 12.16           C
ATOM    745  C   GLU A  49      46.699  31.086  20.508  1.00 12.51           C
ATOM    746  O   GLU A  49      46.781  32.085  19.821  1.00 14.15           O
ATOM    747  CB  GLU A  49      45.435  29.322  19.182  1.00 13.69           C
ATOM    748  CG  GLU A  49      46.373  28.128  19.261  1.00 20.82           C
ATOM    749  CD  GLU A  49      45.887  27.065  20.292  1.00 17.86           C
ATOM    750  OE1 GLU A  49      44.670  27.007  20.566  1.00 24.37           O
ATOM    751  OE2 GLU A  49      46.786  26.347  20.767  1.00 28.34           O1-
ATOM    752  H   GLU A  49      44.222  31.777  19.938  1.00 15.12           H
ATOM    753  HA  GLU A  49      45.488  29.417  21.319  1.00 14.61           H
ATOM    754  HB2 GLU A  49      44.400  28.923  19.057  1.00 16.45           H
ATOM    755  HB3 GLU A  49      45.655  29.947  18.298  1.00 16.45           H
ATOM    756  HG2 GLU A  49      46.431  27.617  18.282  1.00 25.00           H
ATOM    757  HG3 GLU A  49      47.406  28.411  19.510  1.00 25.00           H
ATOM    758  N   LEU A  50      47.624  30.756  21.427  1.00 13.55           N
ATOM    759  CA  LEU A  50      48.729  31.616  21.851  1.00 11.20           C
ATOM    760  C   LEU A  50      50.049  30.840  21.885  1.00 13.75           C
ATOM    761  O   LEU A  50      50.196  29.870  22.621  1.00 12.55           O
ATOM    762  CB  LEU A  50      48.429  32.227  23.231  1.00 10.92           C
ATOM    763  CG  LEU A  50      47.161  33.104  23.277  1.00 12.53           C
ATOM    764  CD1 LEU A  50      46.878  33.541  24.717  1.00 11.46           C
ATOM    765  CD2 LEU A  50      47.271  34.351  22.384  1.00 12.62           C
ATOM    766  H   LEU A  50      47.478  29.912  21.966  1.00 16.27           H
ATOM    767  HA  LEU A  50      48.834  32.427  21.140  1.00 13.46           H
ATOM    768  HB2 LEU A  50      48.315  31.408  23.942  1.00 13.12           H
ATOM    769  HB3 LEU A  50      49.284  32.819  23.544  1.00 13.12           H
ATOM    770  HG  LEU A  50      46.306  32.522  22.938  1.00 15.05           H
ATOM    771 HD11 LEU A  50      45.877  33.964  24.786  1.00 13.77           H
ATOM    772 HD12 LEU A  50      46.943  32.684  25.383  1.00 13.77           H
ATOM    773 HD13 LEU A  50      47.598  34.288  25.041  1.00 13.77           H
ATOM    774 HD21 LEU A  50      46.355  34.938  22.459  1.00 15.16           H
ATOM    775 HD22 LEU A  50      48.116  34.963  22.697  1.00 15.16           H
ATOM    776 HD23 LEU A  50      47.403  34.065  21.345  1.00 15.16           H
ATOM    777  N   GLY A  51      51.034  31.285  21.105  1.00 13.58           N
ATOM    778  CA  GLY A  51      52.338  30.648  21.019  1.00 13.63           C
ATOM    779  C   GLY A  51      53.284  31.218  22.067  1.00 12.03           C
ATOM    780  O   GLY A  51      53.336  32.430  22.261  1.00 14.73           O
ATOM    781  H   GLY A  51      50.863  32.085  20.511  1.00 16.31           H
ATOM    782  HA2 GLY A  51      52.233  29.576  21.169  1.00 16.38           H
ATOM    783  HA3 GLY A  51      52.757  30.829  20.032  1.00 16.38           H
ATOM    784  N   VAL A  52      54.059  30.353  22.726  1.00 12.42           N
ATOM    785  CA  VAL A  52      55.192  30.788  23.541  1.00 11.26           C
ATOM    786  C   VAL A  52      56.423  30.802  22.631  1.00 14.27           C
ATOM    787  O   VAL A  52      56.687  29.778  21.996  1.00 12.85           O
ATOM    788  CB  VAL A  52      55.382  29.858  24.755  1.00 13.37           C
ATOM    789  CG1 VAL A  52      56.684  30.168  25.515  1.00 16.84           C
ATOM    790  CG2 VAL A  52      54.197  29.997  25.727  1.00 13.02           C
ATOM    791  H   VAL A  52      53.959  29.364  22.544  1.00 14.92           H
ATOM    792  HA  VAL A  52      54.997  31.784  23.937  1.00 13.53           H
ATOM    793  HB  VAL A  52      55.426  28.827  24.402  1.00 16.06           H
ATOM    794 HG11 VAL A  52      56.779  29.502  26.373  1.00 20.23           H
ATOM    795 HG12 VAL A  52      57.549  30.016  24.871  1.00 20.23           H
ATOM    796 HG13 VAL A  52      56.681  31.201  25.861  1.00 20.23           H
ATOM    797 HG21 VAL A  52      54.335  29.332  26.580  1.00 15.64           H
ATOM    798 HG22 VAL A  52      54.125  31.023  26.084  1.00 15.64           H
ATOM    799 HG23 VAL A  52      53.267  29.727  25.227  1.00 15.64           H
ATOM    800  N   PRO A  53      57.214  31.892  22.574  1.00 15.63           N
ATOM    801  CA  PRO A  53      58.340  31.934  21.655  1.00 12.27           C
ATOM    802  C   PRO A  53      59.344  30.823  21.941  1.00 13.18           C
ATOM    803  O   PRO A  53      59.753  30.626  23.087  1.00 10.66           O
ATOM    804  CB  PRO A  53      58.960  33.325  21.801  1.00 14.29           C
ATOM    805  CG  PRO A  53      57.774  34.162  22.270  1.00 15.77           C
ATOM    806  CD  PRO A  53      56.992  33.201  23.164  1.00 15.60           C
ATOM    807  HA  PRO A  53      57.938  31.883  20.654  1.00 14.74           H
ATOM    808  HB2 PRO A  53      59.696  33.289  22.603  1.00 17.17           H
ATOM    809  HB3 PRO A  53      59.423  33.710  20.892  1.00 17.17           H
ATOM    810  HG2 PRO A  53      58.106  35.017  22.857  1.00 18.94           H
ATOM    811  HG3 PRO A  53      57.186  34.485  21.413  1.00 18.94           H
ATOM    812  HD2 PRO A  53      57.393  33.219  24.176  1.00 18.74           H
ATOM    813  HD3 PRO A  53      55.942  33.497  23.131  1.00 18.74           H
ATOM    814  N   PHE A  54      59.715  30.097  20.880  1.00 13.70           N
ATOM    815  CA  PHE A  54      60.652  28.981  20.938  1.00 13.07           C
ATOM    816  C   PHE A  54      61.710  29.153  19.858  1.00 13.21           C
ATOM    817  O   PHE A  54      61.415  29.600  18.751  1.00 15.67           O
ATOM    818  CB  PHE A  54      59.918  27.646  20.752  1.00 11.27           C
ATOM    819  CG  PHE A  54      60.821  26.428  20.846  1.00 14.31           C
ATOM    820  CD1 PHE A  54      61.625  26.216  21.982  1.00 14.25           C
ATOM    821  CD2 PHE A  54      60.861  25.496  19.794  1.00 12.43           C
ATOM    822  CE1 PHE A  54      62.443  25.078  22.067  1.00 11.99           C
ATOM    823  CE2 PHE A  54      61.671  24.353  19.883  1.00 14.99           C
ATOM    824  CZ  PHE A  54      62.464  24.144  21.021  1.00 13.96           C
ATOM    825  H   PHE A  54      59.319  30.320  19.976  1.00 16.46           H
ATOM    826  HA  PHE A  54      61.142  28.965  21.911  1.00 15.70           H
ATOM    827  HB2 PHE A  54      59.145  27.558  21.514  1.00 13.54           H
ATOM    828  HB3 PHE A  54      59.427  27.647  19.779  1.00 13.54           H
ATOM    829  HD1 PHE A  54      61.620  26.926  22.794  1.00 17.12           H
ATOM    830  HD2 PHE A  54      60.250  25.642  18.916  1.00 14.93           H
ATOM    831  HE1 PHE A  54      63.056  24.917  22.935  1.00 14.41           H
ATOM    832  HE2 PHE A  54      61.679  23.629  19.083  1.00 18.00           H
ATOM    833  HZ  PHE A  54      63.090  23.266  21.091  1.00 16.77           H
ATOM    834  N   SER A  55      62.947  28.806  20.209  1.00 13.13           N
ATOM    835  CA  SER A  55      64.125  28.979  19.370  1.00 11.26           C
ATOM    836  C   SER A  55      64.039  28.239  18.035  1.00 12.98           C
ATOM    837  O   SER A  55      64.609  28.712  17.053  1.00 15.94           O
ATOM    838  CB  SER A  55      65.354  28.528  20.159  1.00 12.56           C
ATOM    839  OG  SER A  55      65.202  27.182  20.547  1.00 13.21           O
ATOM    840  H   SER A  55      63.098  28.432  21.138  1.00 15.78           H
ATOM    841  HA  SER A  55      64.234  30.041  19.159  1.00 13.53           H
ATOM    842  HB2 SER A  55      66.256  28.636  19.556  1.00 15.09           H
ATOM    843  HB3 SER A  55      65.443  29.151  21.048  1.00 15.09           H
ATOM    844  HG  SER A  55      65.465  26.625  19.804  1.00 15.87           H
ATOM    845  N   ASP A  56      63.381  27.074  18.007  1.00 15.61           N
ATOM    846  CA  ASP A  56      63.441  26.137  16.888  1.00 15.32           C
ATOM    847  C   ASP A  56      62.052  25.603  16.502  1.00 13.71           C
ATOM    848  O   ASP A  56      61.788  24.411  16.664  1.00 14.62           O
ATOM    849  CB  ASP A  56      64.483  25.049  17.182  1.00 15.56           C
ATOM    850  CG  ASP A  56      65.871  25.678  17.232  1.00 13.90           C
ATOM    851  OD1 ASP A  56      66.492  25.813  16.157  1.00 16.84           O
ATOM    852  OD2 ASP A  56      66.297  26.074  18.330  1.00 16.59           O1-
ATOM    853  H   ASP A  56      62.952  26.742  18.860  1.00 18.75           H
ATOM    854  HA  ASP A  56      63.797  26.679  16.012  1.00 18.40           H
ATOM    855  HB2 ASP A  56      64.243  24.587  18.142  1.00 18.69           H
ATOM    856  HB3 ASP A  56      64.442  24.334  16.368  1.00 18.69           H
ATOM    857  N   PRO A  57      61.153  26.466  15.982  1.00 15.92           N
ATOM    858  CA  PRO A  57      59.751  26.122  15.761  1.00 15.43           C
ATOM    859  C   PRO A  57      59.572  25.347  14.443  1.00 12.13           C
ATOM    860  O   PRO A  57      59.176  25.895  13.418  1.00 14.76           O
ATOM    861  CB  PRO A  57      59.041  27.485  15.780  1.00 13.68           C
ATOM    862  CG  PRO A  57      60.070  28.436  15.172  1.00 14.82           C
ATOM    863  CD  PRO A  57      61.382  27.885  15.726  1.00 15.19           C
ATOM    864  HA  PRO A  57      59.373  25.561  16.614  1.00 18.53           H
ATOM    865  HB2 PRO A  57      58.078  27.513  15.279  1.00 16.43           H
ATOM    866  HB3 PRO A  57      58.906  27.757  16.829  1.00 16.43           H
ATOM    867  HG2 PRO A  57      60.024  28.404  14.082  1.00 17.80           H
ATOM    868  HG3 PRO A  57      59.929  29.456  15.529  1.00 17.80           H
ATOM    869  HD2 PRO A  57      62.177  28.046  15.000  1.00 18.25           H
ATOM    870  HD3 PRO A  57      61.582  28.395  16.663  1.00 18.25           H
ATOM    871  N   LEU A  58      59.909  24.051  14.475  1.00 14.94           N
ATOM    872  CA  LEU A  58      60.104  23.190  13.306  1.00 15.82           C
ATOM    873  C   LEU A  58      58.816  22.755  12.592  1.00 17.60           C
ATOM    874  O   LEU A  58      58.902  22.114  11.548  1.00 19.11           O
ATOM    875  CB  LEU A  58      61.025  22.012  13.684  1.00 15.66           C
ATOM    876  CG  LEU A  58      60.563  21.105  14.853  1.00 19.35           C
ATOM    877  CD1 LEU A  58      59.471  20.108  14.432  1.00 20.23           C
ATOM    878  CD2 LEU A  58      61.763  20.330  15.423  1.00 23.93           C
ATOM    879  H   LEU A  58      60.219  23.677  15.362  1.00 17.94           H
ATOM    880  HA  LEU A  58      60.660  23.777  12.575  1.00 19.01           H
ATOM    881  HB2 LEU A  58      61.224  21.402  12.801  1.00 18.81           H
ATOM    882  HB3 LEU A  58      61.977  22.460  13.970  1.00 18.81           H
ATOM    883  HG  LEU A  58      60.153  21.724  15.651  1.00 23.23           H
ATOM    884 HD11 LEU A  58      59.227  19.462  15.276  1.00 24.29           H
ATOM    885 HD12 LEU A  58      58.563  20.632  14.144  1.00 24.29           H
ATOM    886 HD13 LEU A  58      59.816  19.492  13.600  1.00 24.29           H
ATOM    887 HD21 LEU A  58      61.450  19.745  16.289  1.00 28.74           H
ATOM    888 HD22 LEU A  58      62.178  19.660  14.670  1.00 28.74           H
ATOM    889 HD23 LEU A  58      62.535  21.029  15.746  1.00 28.74           H
ATOM    890  N   ALA A  59      57.643  23.090  13.142  1.00 16.42           N
ATOM    891  CA  ALA A  59      56.336  22.950  12.497  1.00 15.31           C
ATOM    892  C   ALA A  59      55.743  24.295  11.979  1.00 16.43           C
ATOM    893  O   ALA A  59      54.633  24.324  11.466  1.00 19.64           O
ATOM    894  CB  ALA A  59      55.298  22.332  13.439  1.00 19.84           C
ATOM    895  H   ALA A  59      57.672  23.547  14.025  1.00 19.71           H
ATOM    896  HA  ALA A  59      56.419  22.305  11.586  1.00 18.39           H
ATOM    897  HB1 ALA A  59      54.335  22.206  12.917  1.00 23.82           H
ATOM    898  HB2 ALA A  59      55.621  21.358  13.810  1.00 23.82           H
ATOM    899  HB3 ALA A  59      55.089  22.970  14.306  1.00 23.82           H
ATOM    900  N   ASP A  60      56.561  25.412  12.006  1.00 15.84           N
ATOM    901  CA  ASP A  60      56.049  26.730  11.590  1.00 15.94           C
ATOM    902  C   ASP A  60      56.800  27.161  10.334  1.00 15.40           C
ATOM    903  O   ASP A  60      58.004  27.051  10.229  1.00 15.97           O
ATOM    904  CB  ASP A  60      56.289  27.810  12.650  1.00 14.95           C
ATOM    905  CG  ASP A  60      55.224  27.680  13.743  1.00 17.18           C
ATOM    906  OD1 ASP A  60      54.033  27.919  13.430  1.00 17.58           O
ATOM    907  OD2 ASP A  60      55.571  27.340  14.897  1.00 15.43           O1-
ATOM    908  H   ASP A  60      57.422  25.430  12.550  1.00 19.02           H
ATOM    909  HA  ASP A  60      54.920  26.664  11.372  1.00 19.14           H
ATOM    910  HB2 ASP A  60      57.301  27.764  13.078  1.00 17.96           H
ATOM    911  HB3 ASP A  60      56.189  28.822  12.206  1.00 17.96           H
ATOM    912  N   GLY A  61      56.012  27.721   9.399  1.00 16.27           N
ATOM    913  CA  GLY A  61      56.492  28.434   8.226  1.00 15.65           C
ATOM    914  C   GLY A  61      56.978  29.848   8.571  1.00 15.86           C
ATOM    915  O   GLY A  61      56.975  30.241   9.743  1.00 16.71           O
ATOM    916  H   GLY A  61      55.016  27.765   9.576  1.00 19.54           H
ATOM    917  HA2 GLY A  61      57.325  27.879   7.794  1.00 18.80           H
ATOM    918  HA3 GLY A  61      55.682  28.507   7.503  1.00 18.80           H
ATOM    919  N   PRO A  62      57.442  30.607   7.560  1.00 14.78           N
ATOM    920  CA  PRO A  62      58.203  31.829   7.790  1.00 16.32           C
ATOM    921  C   PRO A  62      57.453  32.927   8.547  1.00 16.56           C
ATOM    922  O   PRO A  62      58.089  33.689   9.270  1.00 18.76           O
ATOM    923  CB  PRO A  62      58.609  32.347   6.403  1.00 20.94           C
ATOM    924  CG  PRO A  62      58.021  31.380   5.378  1.00 25.99           C
ATOM    925  CD  PRO A  62      57.502  30.184   6.168  1.00 20.30           C
ATOM    926  HA  PRO A  62      59.128  31.572   8.303  1.00 19.60           H
ATOM    927  HB2 PRO A  62      58.291  33.371   6.199  1.00 25.14           H
ATOM    928  HB3 PRO A  62      59.698  32.295   6.348  1.00 25.14           H
ATOM    929  HG2 PRO A  62      57.184  31.863   4.873  1.00 31.21           H
ATOM    930  HG3 PRO A  62      58.768  31.076   4.645  1.00 31.21           H
ATOM    931  HD2 PRO A  62      56.514  29.926   5.787  1.00 24.38           H
ATOM    932  HD3 PRO A  62      58.205  29.359   6.065  1.00 24.38           H
ATOM    933  N   THR A  63      56.126  33.025   8.409  1.00 14.95           N
ATOM    934  CA  THR A  63      55.363  34.061   9.098  1.00 15.80           C
ATOM    935  C   THR A  63      55.520  33.929  10.614  1.00 16.45           C
ATOM    936  O   THR A  63      55.844  34.900  11.293  1.00 15.68           O
ATOM    937  CB  THR A  63      53.897  34.040   8.641  1.00 16.78           C
ATOM    938  OG1 THR A  63      53.816  34.391   7.276  1.00 18.91           O
ATOM    939  CG2 THR A  63      53.049  35.042   9.410  1.00 16.41           C
ATOM    940  H   THR A  63      55.633  32.364   7.823  1.00 17.95           H
ATOM    941  HA  THR A  63      55.783  35.018   8.793  1.00 18.98           H
ATOM    942  HB  THR A  63      53.486  33.039   8.785  1.00 20.16           H
ATOM    943  HG1 THR A  63      53.687  33.583   6.770  1.00 22.71           H
ATOM    944 HG21 THR A  63      52.035  34.954   9.045  1.00 19.71           H
ATOM    945 HG22 THR A  63      53.051  34.800  10.469  1.00 19.71           H
ATOM    946 HG23 THR A  63      53.402  36.059   9.239  1.00 19.71           H
ATOM    947  N   ILE A  64      55.294  32.729  11.143  1.00 17.55           N
ATOM    948  CA  ILE A  64      55.291  32.511  12.584  1.00 13.52           C
ATOM    949  C   ILE A  64      56.739  32.357  13.101  1.00 13.51           C
ATOM    950  O   ILE A  64      57.045  32.815  14.179  1.00 15.78           O
ATOM    951  CB  ILE A  64      54.344  31.339  12.973  1.00 15.91           C
ATOM    952  CG1 ILE A  64      52.884  31.816  12.769  1.00 19.92           C
ATOM    953  CG2 ILE A  64      54.588  30.915  14.416  1.00 14.39           C
ATOM    954  CD1 ILE A  64      51.875  30.688  12.927  1.00 19.91           C
ATOM    955  H   ILE A  64      54.988  31.996  10.537  1.00 21.07           H
ATOM    956  HA  ILE A  64      54.889  33.422  13.119  1.00 16.24           H
ATOM    957  HB  ILE A  64      54.533  30.462  12.306  1.00 19.11           H
ATOM    958 HG12 ILE A  64      52.653  32.626  13.481  1.00 23.92           H
ATOM    959 HG13 ILE A  64      52.769  32.261  11.761  1.00 23.92           H
ATOM    960 HG21 ILE A  64      53.869  30.132  14.711  1.00 17.29           H
ATOM    961 HG22 ILE A  64      55.580  30.481  14.566  1.00 17.29           H
ATOM    962 HG23 ILE A  64      54.474  31.741  15.123  1.00 17.29           H
ATOM    963 HD11 ILE A  64      50.860  31.024  12.684  1.00 23.91           H
ATOM    964 HD12 ILE A  64      52.095  29.854  12.242  1.00 23.91           H
ATOM    965 HD13 ILE A  64      51.869  30.279  13.943  1.00 23.91           H
ATOM    966  N   GLN A  65      57.664  31.833  12.266  1.00 18.54           N
ATOM    967  CA  GLN A  65      59.111  31.941  12.508  1.00 15.88           C
ATOM    968  C   GLN A  65      59.516  33.384  12.815  1.00 16.73           C
ATOM    969  O   GLN A  65      60.228  33.637  13.783  1.00 16.28           O
ATOM    970  CB  GLN A  65      59.942  31.477  11.305  1.00 17.66           C
ATOM    971  CG  GLN A  65      59.953  29.969  11.054  1.00 18.12           C
ATOM    972  CD  GLN A  65      60.532  29.680   9.669  1.00 18.14           C
ATOM    973  OE1 GLN A  65      61.490  30.313   9.242  1.00 18.67           O
ATOM    974  NE2 GLN A  65      59.980  28.714   8.949  1.00 16.63           N
ATOM    975  H   GLN A  65      57.365  31.462  11.373  1.00 22.26           H
ATOM    976  HA  GLN A  65      59.363  31.315  13.364  1.00 19.07           H
ATOM    977  HB2 GLN A  65      59.585  31.985  10.414  1.00 21.20           H
ATOM    978  HB3 GLN A  65      60.975  31.793  11.465  1.00 21.20           H
ATOM    979  HG2 GLN A  65      60.622  29.537  11.795  1.00 21.77           H
ATOM    980  HG3 GLN A  65      58.962  29.534  11.172  1.00 21.77           H
ATOM    981 HE21 GLN A  65      59.204  28.188   9.323  1.00 19.97           H
ATOM    982 HE22 GLN A  65      60.361  28.489   8.042  1.00 19.97           H
ATOM    983  N   ASN A  66      59.059  34.330  11.990  1.00 14.18           N
ATOM    984  CA  ASN A  66      59.305  35.747  12.192  1.00 17.96           C
ATOM    985  C   ASN A  66      58.575  36.325  13.408  1.00 16.94           C
ATOM    986  O   ASN A  66      59.101  37.252  14.018  1.00 18.66           O
ATOM    987  CB  ASN A  66      59.026  36.511  10.888  1.00 17.01           C
ATOM    988  CG  ASN A  66      60.189  36.358   9.907  1.00 23.10           C
ATOM    989  OD1 ASN A  66      61.340  36.575  10.274  0.67 22.37           O
ATOM    990  ND2 ASN A  66      59.918  36.075   8.639  1.00 23.87           N
ATOM    991  H   ASN A  66      58.496  34.056  11.196  1.00 17.04           H
ATOM    992  HA  ASN A  66      60.369  35.844  12.407  1.00 21.57           H
ATOM    993  HB2 ASN A  66      58.089  36.187  10.435  1.00 20.43           H
ATOM    994  HB3 ASN A  66      58.953  37.565  11.149  1.00 20.43           H
ATOM    995 HD21 ASN A  66      60.676  35.994   7.979  0.00 28.66           H
ATOM    996 HD22 ASN A  66      58.966  35.901   8.346  1.00 28.66           H
ATOM    997  N   ALA A  67      57.397  35.809  13.782  1.00 15.62           N
ATOM    998  CA  ALA A  67      56.738  36.204  15.027  1.00 14.17           C
ATOM    999  C   ALA A  67      57.568  35.818  16.251  1.00 16.50           C
ATOM   1000  O   ALA A  67      57.748  36.644  17.145  1.00 15.46           O
ATOM   1001  CB  ALA A  67      55.337  35.604  15.101  1.00 14.24           C
ATOM   1002  H   ALA A  67      56.988  35.058  13.242  1.00 18.76           H
ATOM   1003  HA  ALA A  67      56.628  37.288  15.026  1.00 17.02           H
ATOM   1004  HB1 ALA A  67      54.821  35.982  15.980  1.00 17.11           H
ATOM   1005  HB2 ALA A  67      54.787  35.901  14.220  1.00 17.11           H
ATOM   1006  HB3 ALA A  67      55.378  34.518  15.157  1.00 17.11           H
ATOM   1007  N   ASN A  68      58.095  34.584  16.264  1.00 17.00           N
ATOM   1008  CA  ASN A  68      59.025  34.104  17.277  1.00 15.81           C
ATOM   1009  C   ASN A  68      60.258  35.012  17.329  1.00 18.44           C
ATOM   1010  O   ASN A  68      60.650  35.422  18.418  1.00 16.18           O
ATOM   1011  CB  ASN A  68      59.408  32.634  17.025  1.00 17.30           C
ATOM   1012  CG  ASN A  68      58.270  31.652  17.305  1.00 22.43           C
ATOM   1013  OD1 ASN A  68      57.924  31.418  18.450  1.00 24.03           O
ATOM   1014  ND2 ASN A  68      57.678  31.033  16.290  1.00 24.01           N
ATOM   1015  H   ASN A  68      57.880  33.961  15.498  1.00 20.42           H
ATOM   1016  HA  ASN A  68      58.525  34.157  18.245  1.00 18.99           H
ATOM   1017  HB2 ASN A  68      59.786  32.504  16.013  1.00 20.78           H
ATOM   1018  HB3 ASN A  68      60.197  32.418  17.746  1.00 20.78           H
ATOM   1019 HD21 ASN A  68      56.946  30.362  16.474  1.00 28.83           H
ATOM   1020 HD22 ASN A  68      57.931  31.262  15.341  1.00 28.83           H
ATOM   1021  N   LEU A  69      60.828  35.366  16.165  1.00 16.20           N
ATOM   1022  CA  LEU A  69      62.004  36.228  16.067  1.00 18.05           C
ATOM   1023  C   LEU A  69      61.729  37.602  16.682  1.00 17.88           C
ATOM   1024  O   LEU A  69      62.534  38.074  17.478  1.00 18.19           O
ATOM   1025  CB  LEU A  69      62.466  36.356  14.599  1.00 21.95           C
ATOM   1026  CG  LEU A  69      63.777  37.162  14.425  1.00 27.71           C
ATOM   1027  CD1 LEU A  69      64.969  36.353  14.946  1.00 34.23           C
ATOM   1028  CD2 LEU A  69      64.063  37.521  12.957  1.00 35.88           C
ATOM   1029  H   LEU A  69      60.455  34.987  15.306  1.00 19.46           H
ATOM   1030  HA  LEU A  69      62.796  35.746  16.641  1.00 21.68           H
ATOM   1031  HB2 LEU A  69      62.589  35.363  14.168  1.00 26.35           H
ATOM   1032  HB3 LEU A  69      61.682  36.864  14.043  1.00 26.35           H
ATOM   1033  HG  LEU A  69      63.708  38.098  14.982  1.00 33.27           H
ATOM   1034 HD11 LEU A  69      65.862  36.979  14.926  1.00 41.09           H
ATOM   1035 HD12 LEU A  69      64.803  36.024  15.969  1.00 41.09           H
ATOM   1036 HD13 LEU A  69      65.121  35.474  14.319  1.00 41.09           H
ATOM   1037 HD21 LEU A  69      65.064  37.946  12.867  1.00 43.07           H
ATOM   1038 HD22 LEU A  69      63.985  36.636  12.326  1.00 43.07           H
ATOM   1039 HD23 LEU A  69      63.367  38.276  12.612  1.00 43.07           H
ATOM   1040  N   ARG A  70      60.605  38.245  16.334  1.00 13.45           N
ATOM   1041  CA  ARG A  70      60.232  39.549  16.888  1.00 18.61           C
ATOM   1042  C   ARG A  70      60.057  39.483  18.402  1.00 17.69           C
ATOM   1043  O   ARG A  70      60.529  40.376  19.100  1.00 15.35           O
ATOM   1044  CB  ARG A  70      58.964  40.103  16.227  1.00 14.98           C
ATOM   1045  CG  ARG A  70      59.200  40.551  14.780  1.00 18.66           C
ATOM   1046  CD  ARG A  70      58.011  41.334  14.219  1.00 18.19           C
ATOM   1047  NE  ARG A  70      56.783  40.528  14.176  1.00 17.38           N
ATOM   1048  CZ  ARG A  70      56.387  39.718  13.195  1.00 17.12           C
ATOM   1049  NH1 ARG A  70      57.084  39.597  12.075  1.00 14.79           N
ATOM   1050  NH2 ARG A  70      55.271  39.012  13.328  1.00 16.43           N1+
ATOM   1051  H   ARG A  70      59.965  37.798  15.692  1.00 16.16           H
ATOM   1052  HA  ARG A  70      61.044  40.251  16.698  1.00 22.35           H
ATOM   1053  HB2 ARG A  70      58.177  39.347  16.263  1.00 18.00           H
ATOM   1054  HB3 ARG A  70      58.625  40.972  16.794  1.00 18.00           H
ATOM   1055  HG2 ARG A  70      60.075  41.201  14.745  1.00 22.40           H
ATOM   1056  HG3 ARG A  70      59.392  39.691  14.151  1.00 22.40           H
ATOM   1057  HD2 ARG A  70      57.830  42.205  14.847  1.00 21.84           H
ATOM   1058  HD3 ARG A  70      58.261  41.687  13.221  1.00 21.84           H
ATOM   1059  HE  ARG A  70      56.217  40.538  15.014  1.00 20.87           H
ATOM   1060 HH11 ARG A  70      57.937  40.121  11.953  1.00 17.77           H
ATOM   1061 HH12 ARG A  70      56.760  38.968  11.355  1.00 17.77           H
ATOM   1062 HH21 ARG A  70      54.734  39.072  14.185  1.00 19.73           H
ATOM   1063 HH22 ARG A  70      54.978  38.395  12.585  1.00 19.73           H
ATOM   1064  N   ALA A  71      59.407  38.437  18.919  1.00 15.91           N
ATOM   1065  CA  ALA A  71      59.219  38.269  20.350  1.00 15.21           C
ATOM   1066  C   ALA A  71      60.576  38.110  21.057  1.00 15.20           C
ATOM   1067  O   ALA A  71      60.805  38.747  22.083  1.00 16.38           O
ATOM   1068  CB  ALA A  71      58.268  37.099  20.600  1.00 15.03           C
ATOM   1069  H   ALA A  71      59.041  37.724  18.303  1.00 19.10           H
ATOM   1070  HA  ALA A  71      58.738  39.169  20.736  1.00 18.27           H
ATOM   1071  HB1 ALA A  71      58.044  37.034  21.663  1.00 18.05           H
ATOM   1072  HB2 ALA A  71      57.335  37.259  20.060  1.00 18.05           H
ATOM   1073  HB3 ALA A  71      58.725  36.169  20.261  1.00 18.05           H
ATOM   1074  N   PHE A  72      61.504  37.329  20.489  1.00 14.97           N
ATOM   1075  CA  PHE A  72      62.860  37.219  21.027  1.00 13.66           C
ATOM   1076  C   PHE A  72      63.637  38.530  20.964  1.00 15.42           C
ATOM   1077  O   PHE A  72      64.440  38.778  21.860  1.00 18.62           O
ATOM   1078  CB  PHE A  72      63.644  36.098  20.346  1.00 18.34           C
ATOM   1079  CG  PHE A  72      63.235  34.714  20.796  1.00 15.64           C
ATOM   1080  CD1 PHE A  72      63.251  34.384  22.165  1.00 20.39           C
ATOM   1081  CD2 PHE A  72      62.871  33.747  19.848  1.00 17.30           C
ATOM   1082  CE1 PHE A  72      62.906  33.091  22.586  1.00 19.05           C
ATOM   1083  CE2 PHE A  72      62.525  32.459  20.271  1.00 16.70           C
ATOM   1084  CZ  PHE A  72      62.551  32.125  21.633  1.00 14.32           C
ATOM   1085  H   PHE A  72      61.277  36.810  19.651  1.00 17.98           H
ATOM   1086  HA  PHE A  72      62.766  36.972  22.084  1.00 16.41           H
ATOM   1087  HB2 PHE A  72      63.553  36.191  19.263  1.00 22.02           H
ATOM   1088  HB3 PHE A  72      64.698  36.212  20.602  1.00 22.02           H
ATOM   1089  HD1 PHE A  72      63.545  35.117  22.899  1.00 24.49           H
ATOM   1090  HD2 PHE A  72      62.869  33.982  18.794  1.00 20.78           H
ATOM   1091  HE1 PHE A  72      62.929  32.838  23.636  1.00 22.88           H
ATOM   1092  HE2 PHE A  72      62.242  31.731  19.536  1.00 20.06           H
ATOM   1093  HZ  PHE A  72      62.293  31.129  21.950  1.00 17.20           H
ATOM   1094  N   ALA A  73      63.419  39.358  19.933  1.00 18.38           N
ATOM   1095  CA  ALA A  73      64.046  40.676  19.829  1.00 19.50           C
ATOM   1096  C   ALA A  73      63.581  41.605  20.958  1.00 22.09           C
ATOM   1097  O   ALA A  73      64.346  42.459  21.402  1.00 22.73           O
ATOM   1098  CB  ALA A  73      63.777  41.288  18.449  1.00 20.39           C
ATOM   1099  H   ALA A  73      62.764  39.084  19.214  1.00 22.07           H
ATOM   1100  HA  ALA A  73      65.125  40.542  19.924  1.00 23.42           H
ATOM   1101  HB1 ALA A  73      64.315  42.232  18.360  1.00 24.48           H
ATOM   1102  HB2 ALA A  73      64.123  40.611  17.667  1.00 24.48           H
ATOM   1103  HB3 ALA A  73      62.714  41.478  18.313  1.00 24.48           H
ATOM   1104  N   ALA A  74      62.338  41.427  21.426  1.00 17.68           N
ATOM   1105  CA  ALA A  74      61.791  42.105  22.594  1.00 19.04           C
ATOM   1106  C   ALA A  74      62.175  41.429  23.924  1.00 19.80           C
ATOM   1107  O   ALA A  74      61.754  41.899  24.976  1.00 19.03           O
ATOM   1108  CB  ALA A  74      60.274  42.224  22.416  1.00 19.19           C
ATOM   1109  H   ALA A  74      61.756  40.725  20.989  1.00 21.24           H
ATOM   1110  HA  ALA A  74      62.186  43.121  22.620  1.00 22.86           H
ATOM   1111  HB1 ALA A  74      59.837  42.754  23.262  1.00 23.04           H
ATOM   1112  HB2 ALA A  74      60.066  42.786  21.508  1.00 23.04           H
ATOM   1113  HB3 ALA A  74      59.818  41.238  22.331  1.00 23.04           H
ATOM   1114  N   GLY A  75      62.956  40.342  23.894  1.00 17.66           N
ATOM   1115  CA  GLY A  75      63.468  39.653  25.075  1.00 16.96           C
ATOM   1116  C   GLY A  75      62.424  38.777  25.770  1.00 18.15           C
ATOM   1117  O   GLY A  75      62.571  38.492  26.956  1.00 18.06           O
ATOM   1118  H   GLY A  75      63.261  39.993  22.995  1.00 21.20           H
ATOM   1119  HA2 GLY A  75      64.309  39.023  24.784  1.00 20.37           H
ATOM   1120  HA3 GLY A  75      63.808  40.403  25.790  1.00 20.37           H
ATOM   1121  N   VAL A  76      61.387  38.346  25.040  1.00 15.52           N
ATOM   1122  CA  VAL A  76      60.265  37.590  25.589  1.00 16.37           C
ATOM   1123  C   VAL A  76      60.710  36.180  25.973  1.00 17.77           C
ATOM   1124  O   VAL A  76      61.295  35.462  25.161  1.00 21.80           O
ATOM   1125  CB  VAL A  76      59.078  37.585  24.609  1.00 17.78           C
ATOM   1126  CG1 VAL A  76      57.900  36.761  25.155  1.00 16.99           C
ATOM   1127  CG2 VAL A  76      58.614  39.029  24.361  1.00 18.71           C
ATOM   1128  H   VAL A  76      61.344  38.595  24.060  1.00 18.64           H
ATOM   1129  HA  VAL A  76      59.923  38.101  26.486  1.00 19.67           H
ATOM   1130  HB  VAL A  76      59.397  37.141  23.666  1.00 21.35           H
ATOM   1131 HG11 VAL A  76      57.059  36.812  24.464  1.00 20.41           H
ATOM   1132 HG12 VAL A  76      58.185  35.715  25.262  1.00 20.41           H
ATOM   1133 HG13 VAL A  76      57.587  37.145  26.126  1.00 20.41           H
ATOM   1134 HG21 VAL A  76      57.828  39.039  23.616  1.00 22.47           H
ATOM   1135 HG22 VAL A  76      58.266  39.480  25.284  1.00 22.47           H
ATOM   1136 HG23 VAL A  76      59.427  39.641  23.983  1.00 22.47           H
ATOM   1137  N   THR A  77      60.417  35.812  27.223  1.00 15.56           N
ATOM   1138  CA  THR A  77      60.732  34.514  27.812  1.00 16.10           C
ATOM   1139  C   THR A  77      59.434  33.757  28.137  1.00 16.74           C
ATOM   1140  O   THR A  77      58.375  34.381  28.236  1.00 15.02           O
ATOM   1141  CB  THR A  77      61.517  34.707  29.119  1.00 17.45           C
ATOM   1142  OG1 THR A  77      60.674  35.325  30.071  1.00 14.91           O
ATOM   1143  CG2 THR A  77      62.801  35.530  28.972  1.00 16.87           C
ATOM   1144  H   THR A  77      59.948  36.476  27.823  1.00 18.68           H
ATOM   1145  HA  THR A  77      61.340  33.927  27.126  1.00 19.34           H
ATOM   1146  HB  THR A  77      61.798  33.724  29.485  1.00 20.96           H
ATOM   1147  HG1 THR A  77      61.194  35.534  30.854  1.00 17.90           H
ATOM   1148 HG21 THR A  77      63.324  35.555  29.927  1.00 20.26           H
ATOM   1149 HG22 THR A  77      63.451  35.077  28.225  1.00 20.26           H
ATOM   1150 HG23 THR A  77      62.571  36.557  28.692  1.00 20.26           H
ATOM   1151  N   PRO A  78      59.492  32.437  28.400  1.00 14.98           N
ATOM   1152  CA  PRO A  78      58.315  31.698  28.834  1.00 15.98           C
ATOM   1153  C   PRO A  78      57.746  32.204  30.165  1.00 14.38           C
ATOM   1154  O   PRO A  78      56.526  32.237  30.307  1.00 15.53           O
ATOM   1155  CB  PRO A  78      58.782  30.243  28.942  1.00 15.01           C
ATOM   1156  CG  PRO A  78      59.903  30.181  27.906  1.00 15.96           C
ATOM   1157  CD  PRO A  78      60.588  31.524  28.127  1.00 17.07           C
ATOM   1158  HA  PRO A  78      57.566  31.727  28.041  1.00 19.20           H
ATOM   1159  HB2 PRO A  78      59.218  30.095  29.932  1.00 18.02           H
ATOM   1160  HB3 PRO A  78      57.999  29.506  28.762  1.00 18.02           H
ATOM   1161  HG2 PRO A  78      60.613  29.381  28.109  1.00 19.17           H
ATOM   1162  HG3 PRO A  78      59.489  30.085  26.901  1.00 19.17           H
ATOM   1163  HD2 PRO A  78      61.256  31.470  28.982  1.00 20.50           H
ATOM   1164  HD3 PRO A  78      61.119  31.777  27.212  1.00 20.50           H
ATOM   1165  N   ALA A  79      58.586  32.667  31.106  1.00 17.20           N
ATOM   1166  CA  ALA A  79      58.111  33.253  32.358  1.00 17.18           C
ATOM   1167  C   ALA A  79      57.285  34.514  32.101  1.00 17.33           C
ATOM   1168  O   ALA A  79      56.223  34.674  32.698  1.00 14.42           O
ATOM   1169  CB  ALA A  79      59.279  33.535  33.309  1.00 18.54           C
ATOM   1170  H   ALA A  79      59.585  32.637  30.941  1.00 20.66           H
ATOM   1171  HA  ALA A  79      57.463  32.522  32.843  1.00 20.63           H
ATOM   1172  HB1 ALA A  79      58.901  33.955  34.241  1.00 22.26           H
ATOM   1173  HB2 ALA A  79      59.803  32.606  33.535  1.00 22.26           H
ATOM   1174  HB3 ALA A  79      59.973  34.244  32.857  1.00 22.26           H
ATOM   1175  N   GLN A  80      57.738  35.390  31.197  1.00 14.58           N
ATOM   1176  CA  GLN A  80      56.968  36.567  30.810  1.00 15.02           C
ATOM   1177  C   GLN A  80      55.659  36.181  30.117  1.00 14.89           C
ATOM   1178  O   GLN A  80      54.641  36.826  30.360  1.00 14.56           O
ATOM   1179  CB  GLN A  80      57.815  37.502  29.946  1.00 18.23           C
ATOM   1180  CG  GLN A  80      58.901  38.189  30.792  1.00 18.18           C
ATOM   1181  CD  GLN A  80      59.855  39.023  29.947  1.00 23.69           C
ATOM   1182  OE1 GLN A  80      59.884  38.914  28.728  1.00 24.47           O
ATOM   1183  NE2 GLN A  80      60.664  39.860  30.587  1.00 31.80           N
ATOM   1184  H   GLN A  80      58.612  35.212  30.721  1.00 17.51           H
ATOM   1185  HA  GLN A  80      56.710  37.107  31.722  1.00 18.04           H
ATOM   1186  HB2 GLN A  80      58.275  36.928  29.139  1.00 21.89           H
ATOM   1187  HB3 GLN A  80      57.173  38.267  29.508  1.00 21.89           H
ATOM   1188  HG2 GLN A  80      58.434  38.823  31.545  1.00 21.84           H
ATOM   1189  HG3 GLN A  80      59.487  37.432  31.311  1.00 21.84           H
ATOM   1190 HE21 GLN A  80      60.619  39.933  31.593  1.00 38.17           H
ATOM   1191 HE22 GLN A  80      61.311  40.421  30.056  1.00 38.17           H
ATOM   1192  N   CYS A  81      55.665  35.129  29.287  1.00 13.07           N
ATOM   1193  CA  CYS A  81      54.451  34.584  28.690  1.00 12.37           C
ATOM   1194  C   CYS A  81      53.440  34.165  29.758  1.00 13.49           C
ATOM   1195  O   CYS A  81      52.265  34.491  29.637  1.00 11.27           O
ATOM   1196  CB  CYS A  81      54.760  33.417  27.742  1.00 13.99           C
ATOM   1197  SG  CYS A  81      55.626  33.987  26.263  1.00 14.07           S
ATOM   1198  H   CYS A  81      56.535  34.642  29.118  1.00 15.70           H
ATOM   1199  HA  CYS A  81      53.994  35.375  28.095  1.00 14.86           H
ATOM   1200  HB2 CYS A  81      55.369  32.667  28.239  1.00 16.80           H
ATOM   1201  HB3 CYS A  81      53.822  32.952  27.439  1.00 16.80           H
ATOM   1202  HG  CYS A  81      56.803  34.208  26.862  1.00 16.90           H
ATOM   1203  N   PHE A  82      53.871  33.454  30.802  1.00 13.97           N
ATOM   1204  CA  PHE A  82      52.982  33.068  31.892  1.00 12.33           C
ATOM   1205  C   PHE A  82      52.451  34.269  32.679  1.00 15.34           C
ATOM   1206  O   PHE A  82      51.294  34.238  33.093  1.00 16.43           O
ATOM   1207  CB  PHE A  82      53.623  31.983  32.761  1.00 11.73           C
ATOM   1208  CG  PHE A  82      53.470  30.597  32.159  1.00 17.10           C
ATOM   1209  CD1 PHE A  82      52.208  29.979  32.187  1.00 16.55           C
ATOM   1210  CD2 PHE A  82      54.550  29.924  31.562  1.00 21.47           C
ATOM   1211  CE1 PHE A  82      52.015  28.714  31.611  1.00 13.90           C
ATOM   1212  CE2 PHE A  82      54.365  28.650  30.990  1.00 25.31           C
ATOM   1213  CZ  PHE A  82      53.094  28.047  31.014  1.00 19.40           C
ATOM   1214  H   PHE A  82      54.845  33.192  30.858  1.00 16.78           H
ATOM   1215  HA  PHE A  82      52.104  32.614  31.440  1.00 14.82           H
ATOM   1216  HB2 PHE A  82      54.676  32.213  32.927  1.00 14.09           H
ATOM   1217  HB3 PHE A  82      53.123  31.976  33.728  1.00 14.09           H
ATOM   1218  HD1 PHE A  82      51.380  30.484  32.652  1.00 19.87           H
ATOM   1219  HD2 PHE A  82      55.527  30.376  31.549  1.00 25.78           H
ATOM   1220  HE1 PHE A  82      51.039  28.255  31.630  1.00 16.69           H
ATOM   1221  HE2 PHE A  82      55.198  28.138  30.531  1.00 30.39           H
ATOM   1222  HZ  PHE A  82      52.942  27.074  30.574  1.00 23.29           H
ATOM   1223  N   GLU A  83      53.247  35.335  32.854  1.00 16.52           N
ATOM   1224  CA  GLU A  83      52.751  36.580  33.444  1.00 16.17           C
ATOM   1225  C   GLU A  83      51.654  37.203  32.564  1.00 15.47           C
ATOM   1226  O   GLU A  83      50.622  37.622  33.088  1.00 14.89           O
ATOM   1227  CB  GLU A  83      53.887  37.589  33.652  1.00 19.57           C
ATOM   1228  CG  GLU A  83      54.942  37.142  34.675  1.00 16.94           C
ATOM   1229  CD  GLU A  83      56.287  37.867  34.538  1.00 34.79           C
ATOM   1230  OE1 GLU A  83      56.341  38.919  33.864  1.00 35.00           O
ATOM   1231  OE2 GLU A  83      57.268  37.347  35.112  1.00 40.66           O1-
ATOM   1232  H   GLU A  83      54.196  35.315  32.504  1.00 19.85           H
ATOM   1233  HA  GLU A  83      52.330  36.347  34.423  1.00 19.42           H
ATOM   1234  HB2 GLU A  83      54.370  37.772  32.696  1.00 23.51           H
ATOM   1235  HB3 GLU A  83      53.456  38.530  33.998  1.00 23.51           H
ATOM   1236  HG2 GLU A  83      54.559  37.320  35.680  1.00 20.34           H
ATOM   1237  HG3 GLU A  83      55.117  36.069  34.638  1.00 20.34           H
ATOM   1238  N   MET A  84      51.862  37.251  31.238  1.00 11.87           N
ATOM   1239  CA  MET A  84      50.863  37.735  30.290  1.00 12.79           C
ATOM   1240  C   MET A  84      49.581  36.917  30.386  1.00 13.38           C
ATOM   1241  O   MET A  84      48.505  37.501  30.419  1.00 14.39           O
ATOM   1242  CB  MET A  84      51.366  37.688  28.844  1.00 13.78           C
ATOM   1243  CG  MET A  84      52.473  38.691  28.533  1.00 13.96           C
ATOM   1244  SD  MET A  84      53.098  38.505  26.842  1.00 18.08           S
ATOM   1245  CE  MET A  84      51.708  39.158  25.905  1.00 18.01           C
ATOM   1246  H   MET A  84      52.729  36.890  30.863  1.00 14.26           H
ATOM   1247  HA  MET A  84      50.632  38.771  30.543  1.00 15.37           H
ATOM   1248  HB2 MET A  84      51.730  36.691  28.610  1.00 16.55           H
ATOM   1249  HB3 MET A  84      50.522  37.892  28.186  1.00 16.55           H
ATOM   1250  HG2 MET A  84      52.080  39.700  28.664  1.00 16.77           H
ATOM   1251  HG3 MET A  84      53.302  38.560  29.223  1.00 16.77           H
ATOM   1252  HE1 MET A  84      51.928  39.014  24.856  1.00 21.63           H
ATOM   1253  HE2 MET A  84      50.788  38.627  26.143  1.00 21.63           H
ATOM   1254  HE3 MET A  84      51.592  40.220  26.104  1.00 21.63           H
ATOM   1255  N   LEU A  85      49.688  35.582  30.412  1.00 13.01           N
ATOM   1256  CA  LEU A  85      48.542  34.683  30.463  1.00 13.02           C
ATOM   1257  C   LEU A  85      47.686  34.939  31.703  1.00 13.51           C
ATOM   1258  O   LEU A  85      46.460  34.952  31.592  1.00 14.23           O
ATOM   1259  CB  LEU A  85      49.005  33.220  30.391  1.00 14.74           C
ATOM   1260  CG  LEU A  85      49.541  32.823  29.000  1.00 14.55           C
ATOM   1261  CD1 LEU A  85      50.361  31.528  29.093  1.00 13.65           C
ATOM   1262  CD2 LEU A  85      48.396  32.654  27.992  1.00 12.47           C
ATOM   1263  H   LEU A  85      50.609  35.165  30.385  1.00 15.62           H
ATOM   1264  HA  LEU A  85      47.920  34.890  29.595  1.00 15.64           H
ATOM   1265  HB2 LEU A  85      49.796  33.084  31.129  1.00 17.71           H
ATOM   1266  HB3 LEU A  85      48.181  32.558  30.665  1.00 17.71           H
ATOM   1267  HG  LEU A  85      50.182  33.611  28.609  1.00 17.48           H
ATOM   1268 HD11 LEU A  85      50.800  31.301  28.122  1.00 16.39           H
ATOM   1269 HD12 LEU A  85      51.171  31.642  29.808  1.00 16.39           H
ATOM   1270 HD13 LEU A  85      49.727  30.703  29.412  1.00 16.39           H
ATOM   1271 HD21 LEU A  85      48.804  32.389  27.017  1.00 14.98           H
ATOM   1272 HD22 LEU A  85      47.724  31.861  28.322  1.00 14.98           H
ATOM   1273 HD23 LEU A  85      47.836  33.582  27.884  1.00 14.98           H
ATOM   1274  N   ALA A  86      48.321  35.165  32.861  1.00 15.04           N
ATOM   1275  CA  ALA A  86      47.616  35.504  34.087  1.00 15.36           C
ATOM   1276  C   ALA A  86      46.810  36.798  33.924  1.00 17.01           C
ATOM   1277  O   ALA A  86      45.643  36.823  34.313  1.00 17.55           O
ATOM   1278  CB  ALA A  86      48.601  35.591  35.258  1.00 16.02           C
ATOM   1279  H   ALA A  86      49.332  35.142  32.885  1.00 18.07           H
ATOM   1280  HA  ALA A  86      46.918  34.695  34.306  1.00 18.45           H
ATOM   1281  HB1 ALA A  86      48.059  35.808  36.179  1.00 19.24           H
ATOM   1282  HB2 ALA A  86      49.122  34.641  35.371  1.00 19.24           H
ATOM   1283  HB3 ALA A  86      49.333  36.379  35.080  1.00 19.24           H
ATOM   1284  N   LEU A  87      47.403  37.845  33.327  1.00 16.92           N
ATOM   1285  CA  LEU A  87      46.729  39.125  33.100  1.00 17.93           C
ATOM   1286  C   LEU A  87      45.570  38.990  32.113  1.00 17.86           C
ATOM   1287  O   LEU A  87      44.526  39.612  32.306  1.00 18.70           O
ATOM   1288  CB  LEU A  87      47.707  40.195  32.591  1.00 19.26           C
ATOM   1289  CG  LEU A  87      48.843  40.581  33.557  1.00 29.12           C
ATOM   1290  CD1 LEU A  87      49.743  41.604  32.856  1.00 31.76           C
ATOM   1291  CD2 LEU A  87      48.360  41.153  34.901  1.00 33.60           C
ATOM   1292  H   LEU A  87      48.362  37.751  33.017  1.00 20.33           H
ATOM   1293  HA  LEU A  87      46.316  39.457  34.052  1.00 21.53           H
ATOM   1294  HB2 LEU A  87      48.152  39.837  31.661  1.00 23.13           H
ATOM   1295  HB3 LEU A  87      47.136  41.094  32.352  1.00 23.13           H
ATOM   1296  HG  LEU A  87      49.437  39.697  33.770  1.00 34.97           H
ATOM   1297 HD11 LEU A  87      50.628  41.792  33.464  1.00 38.13           H
ATOM   1298 HD12 LEU A  87      50.058  41.212  31.888  1.00 38.13           H
ATOM   1299 HD13 LEU A  87      49.204  42.539  32.700  1.00 38.13           H
ATOM   1300 HD21 LEU A  87      49.221  41.416  35.516  1.00 40.34           H
ATOM   1301 HD22 LEU A  87      47.753  42.045  34.745  1.00 40.34           H
ATOM   1302 HD23 LEU A  87      47.778  40.407  35.440  1.00 40.34           H
ATOM   1303  N   ILE A  88      45.751  38.211  31.038  1.00 15.86           N
ATOM   1304  CA  ILE A  88      44.715  37.987  30.029  1.00 15.45           C
ATOM   1305  C   ILE A  88      43.510  37.309  30.685  1.00 15.30           C
ATOM   1306  O   ILE A  88      42.381  37.754  30.487  1.00 15.62           O
ATOM   1307  CB  ILE A  88      45.274  37.177  28.836  1.00 13.66           C
ATOM   1308  CG1 ILE A  88      46.349  37.972  28.058  1.00 12.82           C
ATOM   1309  CG2 ILE A  88      44.151  36.760  27.867  1.00 14.94           C
ATOM   1310  CD1 ILE A  88      47.312  37.089  27.257  1.00 13.65           C
ATOM   1311  H   ILE A  88      46.637  37.735  30.923  1.00 19.05           H
ATOM   1312  HA  ILE A  88      44.392  38.958  29.653  1.00 18.55           H
ATOM   1313  HB  ILE A  88      45.731  36.269  29.234  1.00 16.41           H
ATOM   1314 HG12 ILE A  88      45.857  38.652  27.368  1.00 15.40           H
ATOM   1315 HG13 ILE A  88      46.941  38.577  28.741  1.00 15.40           H
ATOM   1316 HG21 ILE A  88      44.563  36.195  27.031  1.00 17.94           H
ATOM   1317 HG22 ILE A  88      43.430  36.120  28.373  1.00 17.94           H
ATOM   1318 HG23 ILE A  88      43.639  37.642  27.480  1.00 17.94           H
ATOM   1319 HD11 ILE A  88      48.051  37.719  26.760  1.00 16.40           H
ATOM   1320 HD12 ILE A  88      47.832  36.402  27.922  1.00 16.40           H
ATOM   1321 HD13 ILE A  88      46.770  36.519  26.504  1.00 16.40           H
ATOM   1322  N   ARG A  89      43.742  36.246  31.467  1.00 12.82           N
ATOM   1323  CA  ARG A  89      42.683  35.540  32.176  1.00 15.53           C
ATOM   1324  C   ARG A  89      41.981  36.435  33.203  1.00 14.73           C
ATOM   1325  O   ARG A  89      40.761  36.366  33.330  1.00 16.86           O
ATOM   1326  CB  ARG A  89      43.253  34.259  32.796  1.00 15.40           C
ATOM   1327  CG  ARG A  89      42.269  33.544  33.734  1.00 13.30           C
ATOM   1328  CD  ARG A  89      40.976  33.106  33.041  1.00 16.67           C
ATOM   1329  NE  ARG A  89      41.258  32.099  32.015  1.00 14.30           N
ATOM   1330  CZ  ARG A  89      40.669  31.978  30.826  1.00 16.66           C
ATOM   1331  NH1 ARG A  89      39.761  32.834  30.380  1.00 12.81           N
ATOM   1332  NH2 ARG A  89      40.997  30.958  30.055  1.00 14.24           N1+
ATOM   1333  H   ARG A  89      44.694  35.928  31.601  1.00 15.40           H
ATOM   1334  HA  ARG A  89      41.931  35.245  31.444  1.00 18.65           H
ATOM   1335  HB2 ARG A  89      43.577  33.580  32.004  1.00 18.50           H
ATOM   1336  HB3 ARG A  89      44.134  34.522  33.382  1.00 18.50           H
ATOM   1337  HG2 ARG A  89      42.759  32.668  34.152  1.00 15.97           H
ATOM   1338  HG3 ARG A  89      42.016  34.192  34.572  1.00 15.97           H
ATOM   1339  HD2 ARG A  89      40.316  32.672  33.792  1.00 20.03           H
ATOM   1340  HD3 ARG A  89      40.468  33.964  32.605  1.00 20.03           H
ATOM   1341  HE  ARG A  89      41.929  31.386  32.261  1.00 17.18           H
ATOM   1342 HH11 ARG A  89      39.497  33.629  30.941  1.00 15.39           H
ATOM   1343 HH12 ARG A  89      39.352  32.692  29.470  1.00 15.39           H
ATOM   1344 HH21 ARG A  89      41.675  30.278  30.369  1.00 17.11           H
ATOM   1345 HH22 ARG A  89      40.558  30.833  29.154  1.00 17.11           H
ATOM   1346  N   GLU A  90      42.730  37.282  33.914  1.00 16.88           N
ATOM   1347  CA  GLU A  90      42.159  38.233  34.865  1.00 16.23           C
ATOM   1348  C   GLU A  90      41.188  39.221  34.205  1.00 17.42           C
ATOM   1349  O   GLU A  90      40.225  39.637  34.846  1.00 19.26           O
ATOM   1350  CB  GLU A  90      43.268  39.004  35.586  1.00 16.57           C
ATOM   1351  CG  GLU A  90      43.944  38.184  36.686  1.00 25.68           C
ATOM   1352  CD  GLU A  90      45.220  38.822  37.235  1.00 33.47           C
ATOM   1353  OE1 GLU A  90      45.532  39.970  36.842  1.00 34.45           O
ATOM   1354  OE2 GLU A  90      45.861  38.142  38.065  1.00 44.18           O1-
ATOM   1355  H   GLU A  90      43.733  37.277  33.791  1.00 20.27           H
ATOM   1356  HA  GLU A  90      41.604  37.664  35.612  1.00 19.50           H
ATOM   1357  HB2 GLU A  90      44.014  39.321  34.859  1.00 19.90           H
ATOM   1358  HB3 GLU A  90      42.841  39.895  36.049  1.00 19.90           H
ATOM   1359  HG2 GLU A  90      43.250  38.046  37.515  1.00 30.83           H
ATOM   1360  HG3 GLU A  90      44.166  37.171  36.361  1.00 30.83           H
ATOM   1361  N   LYS A  91      41.434  39.605  32.942  1.00 14.26           N
ATOM   1362  CA  LYS A  91      40.571  40.514  32.185  1.00 14.88           C
ATOM   1363  C   LYS A  91      39.358  39.807  31.578  1.00 15.71           C
ATOM   1364  O   LYS A  91      38.337  40.450  31.351  1.00 16.25           O
ATOM   1365  CB  LYS A  91      41.372  41.228  31.082  1.00 14.52           C
ATOM   1366  CG  LYS A  91      42.349  42.270  31.637  1.00 16.29           C
ATOM   1367  CD  LYS A  91      43.095  43.030  30.533  1.00 17.94           C
ATOM   1368  CE  LYS A  91      44.047  42.128  29.749  1.00 21.40           C
ATOM   1369  NZ  LYS A  91      44.932  42.937  28.894  1.00 20.61           N1+
ATOM   1370  H   LYS A  91      42.263  39.251  32.483  1.00 17.13           H
ATOM   1371  HA  LYS A  91      40.181  41.274  32.865  1.00 17.88           H
ATOM   1372  HB2 LYS A  91      41.909  40.488  30.489  1.00 17.44           H
ATOM   1373  HB3 LYS A  91      40.672  41.750  30.428  1.00 17.44           H
ATOM   1374  HG2 LYS A  91      41.794  42.992  32.238  1.00 19.57           H
ATOM   1375  HG3 LYS A  91      43.074  41.779  32.283  1.00 19.57           H
ATOM   1376  HD2 LYS A  91      42.369  43.459  29.841  1.00 21.54           H
ATOM   1377  HD3 LYS A  91      43.659  43.846  30.986  1.00 21.54           H
ATOM   1378  HE2 LYS A  91      44.649  41.547  30.449  1.00 25.70           H
ATOM   1379  HE3 LYS A  91      43.471  41.442  29.127  1.00 25.70           H
ATOM   1380  HZ1 LYS A  91      45.500  42.327  28.321  1.00 24.75           H
ATOM   1381  HZ2 LYS A  91      44.374  43.516  28.278  1.00 24.75           H
ATOM   1382  HZ3 LYS A  91      45.528  43.529  29.456  1.00 24.75           H
ATOM   1383  N   HIS A  92      39.500  38.518  31.243  1.00 14.71           N
ATOM   1384  CA  HIS A  92      38.601  37.780  30.360  1.00 14.48           C
ATOM   1385  C   HIS A  92      38.342  36.412  30.993  1.00 18.75           C
ATOM   1386  O   HIS A  92      39.123  35.497  30.754  1.00 15.68           O
ATOM   1387  CB  HIS A  92      39.257  37.656  28.975  1.00 14.25           C
ATOM   1388  CG  HIS A  92      39.589  38.976  28.340  1.00 15.90           C
ATOM   1389  ND1 HIS A  92      38.669  39.894  27.885  1.00 15.91           N1+
ATOM   1390  CD2 HIS A  92      40.837  39.481  28.112  1.00 14.55           C
ATOM   1391  CE1 HIS A  92      39.340  40.943  27.391  1.00 19.00           C
ATOM   1392  NE2 HIS A  92      40.657  40.708  27.509  1.00 15.60           N
ATOM   1393  H   HIS A  92      40.370  38.064  31.485  1.00 17.67           H
ATOM   1394  HA  HIS A  92      37.659  38.317  30.255  1.00 17.39           H
ATOM   1395  HB2 HIS A  92      38.569  37.132  28.313  1.00 17.12           H
ATOM   1396  HB3 HIS A  92      40.175  37.071  29.049  1.00 17.12           H
ATOM   1397  HD1 HIS A  92      37.663  39.796  27.931  1.00 19.11           H
ATOM   1398  HD2 HIS A  92      41.779  39.007  28.342  1.00 17.48           H
ATOM   1399  HE1 HIS A  92      38.889  41.833  26.985  1.00 22.81           H
ATOM   1400  HE2 HIS A  92      41.398  41.329  27.205  1.00 18.74           H
ATOM   1401  N   PRO A  93      37.302  36.249  31.828  1.00 16.59           N
ATOM   1402  CA  PRO A  93      37.185  35.065  32.681  1.00 16.58           C
ATOM   1403  C   PRO A  93      36.703  33.791  31.981  1.00 17.30           C
ATOM   1404  O   PRO A  93      36.961  32.705  32.495  1.00 16.59           O
ATOM   1405  CB  PRO A  93      36.139  35.465  33.737  1.00 19.71           C
ATOM   1406  CG  PRO A  93      35.298  36.533  33.043  1.00 18.28           C
ATOM   1407  CD  PRO A  93      36.346  37.275  32.220  1.00 20.20           C
ATOM   1408  HA  PRO A  93      38.117  34.889  33.217  1.00 19.91           H
ATOM   1409  HB2 PRO A  93      35.541  34.643  34.134  1.00 23.67           H
ATOM   1410  HB3 PRO A  93      36.684  35.943  34.553  1.00 23.67           H
ATOM   1411  HG2 PRO A  93      34.525  36.077  32.423  1.00 21.95           H
ATOM   1412  HG3 PRO A  93      34.855  37.218  33.766  1.00 21.95           H
ATOM   1413  HD2 PRO A  93      35.854  37.738  31.364  1.00 24.26           H
ATOM   1414  HD3 PRO A  93      36.848  38.006  32.854  1.00 24.26           H
ATOM   1415  N   THR A  94      36.009  33.895  30.843  1.00 14.92           N
ATOM   1416  CA  THR A  94      35.337  32.747  30.227  1.00 14.11           C
ATOM   1417  C   THR A  94      35.977  32.341  28.902  1.00 15.76           C
ATOM   1418  O   THR A  94      35.741  31.216  28.472  1.00 15.56           O
ATOM   1419  CB  THR A  94      33.837  33.023  30.035  1.00 19.17           C
ATOM   1420  OG1 THR A  94      33.637  34.163  29.226  1.00 19.03           O
ATOM   1421  CG2 THR A  94      33.105  33.212  31.366  1.00 24.15           C
ATOM   1422  H   THR A  94      35.834  34.811  30.449  1.00 17.93           H
ATOM   1423  HA  THR A  94      35.414  31.883  30.887  1.00 16.95           H
ATOM   1424  HB  THR A  94      33.395  32.164  29.528  1.00 23.02           H
ATOM   1425  HG1 THR A  94      34.063  34.001  28.378  1.00 22.85           H
ATOM   1426 HG21 THR A  94      32.044  33.377  31.175  1.00 29.00           H
ATOM   1427 HG22 THR A  94      33.224  32.320  31.982  1.00 29.00           H
ATOM   1428 HG23 THR A  94      33.494  34.079  31.897  1.00 29.00           H
ATOM   1429  N   ILE A  95      36.726  33.215  28.218  1.00 15.04           N
ATOM   1430  CA  ILE A  95      37.242  32.877  26.892  1.00 14.43           C
ATOM   1431  C   ILE A  95      38.201  31.683  27.012  1.00 11.53           C
ATOM   1432  O   ILE A  95      39.087  31.727  27.865  1.00 12.91           O
ATOM   1433  CB  ILE A  95      37.910  34.103  26.236  1.00 12.73           C
ATOM   1434  CG1 ILE A  95      38.290  33.725  24.794  1.00 11.17           C
ATOM   1435  CG2 ILE A  95      39.133  34.646  26.998  1.00 14.56           C
ATOM   1436  CD1 ILE A  95      38.672  34.909  23.912  1.00 16.46           C
ATOM   1437  H   ILE A  95      36.904  34.138  28.590  1.00 18.06           H
ATOM   1438  HA  ILE A  95      36.393  32.609  26.265  1.00 17.33           H
ATOM   1439  HB  ILE A  95      37.170  34.903  26.180  1.00 15.30           H
ATOM   1440 HG12 ILE A  95      39.124  33.024  24.806  1.00 13.41           H
ATOM   1441 HG13 ILE A  95      37.436  33.237  24.330  1.00 13.41           H
ATOM   1442 HG21 ILE A  95      39.414  35.618  26.594  1.00 17.49           H
ATOM   1443 HG22 ILE A  95      38.896  34.769  28.054  1.00 17.49           H
ATOM   1444 HG23 ILE A  95      39.983  33.970  26.901  1.00 17.49           H
ATOM   1445 HD11 ILE A  95      38.861  34.559  22.897  1.00 19.77           H
ATOM   1446 HD12 ILE A  95      37.865  35.640  23.891  1.00 19.77           H
ATOM   1447 HD13 ILE A  95      39.581  35.365  24.299  1.00 19.77           H
ATOM   1448  N   PRO A  96      38.105  30.636  26.173  1.00 13.61           N
ATOM   1449  CA  PRO A  96      39.073  29.560  26.277  1.00 12.76           C
ATOM   1450  C   PRO A  96      40.427  30.019  25.724  1.00 11.50           C
ATOM   1451  O   PRO A  96      40.478  30.751  24.735  1.00 12.20           O
ATOM   1452  CB  PRO A  96      38.490  28.407  25.456  1.00 12.23           C
ATOM   1453  CG  PRO A  96      37.004  28.737  25.349  1.00 13.50           C
ATOM   1454  CD  PRO A  96      37.018  30.264  25.283  1.00 11.04           C
ATOM   1455  HA  PRO A  96      39.108  29.199  27.302  1.00 15.33           H
ATOM   1456  HB2 PRO A  96      38.921  28.453  24.455  1.00 14.69           H
ATOM   1457  HB3 PRO A  96      38.666  27.422  25.890  1.00 14.69           H
ATOM   1458  HG2 PRO A  96      36.571  28.315  24.443  1.00 16.21           H
ATOM   1459  HG3 PRO A  96      36.477  28.379  26.230  1.00 16.21           H
ATOM   1460  HD2 PRO A  96      37.243  30.601  24.276  1.00 13.26           H
ATOM   1461  HD3 PRO A  96      36.049  30.625  25.629  1.00 13.26           H
ATOM   1462  N   ILE A  97      41.506  29.604  26.387  1.00 12.31           N
ATOM   1463  CA  ILE A  97      42.881  29.971  26.069  1.00 11.21           C
ATOM   1464  C   ILE A  97      43.650  28.670  25.863  1.00 12.78           C
ATOM   1465  O   ILE A  97      43.804  27.882  26.792  1.00 12.41           O
ATOM   1466  CB  ILE A  97      43.508  30.852  27.176  1.00 13.35           C
ATOM   1467  CG1 ILE A  97      42.765  32.202  27.305  1.00 13.67           C
ATOM   1468  CG2 ILE A  97      45.002  31.071  26.868  1.00 13.29           C
ATOM   1469  CD1 ILE A  97      43.249  33.085  28.461  1.00 16.57           C
ATOM   1470  H   ILE A  97      41.372  29.010  27.195  1.00 14.79           H
ATOM   1471  HA  ILE A  97      42.901  30.535  25.135  1.00 13.47           H
ATOM   1472  HB  ILE A  97      43.429  30.318  28.125  1.00 16.04           H
ATOM   1473 HG12 ILE A  97      42.875  32.756  26.373  1.00 16.42           H
ATOM   1474 HG13 ILE A  97      41.703  32.021  27.457  1.00 16.42           H
ATOM   1475 HG21 ILE A  97      45.458  31.725  27.608  1.00 15.97           H
ATOM   1476 HG22 ILE A  97      45.543  30.124  26.895  1.00 15.97           H
ATOM   1477 HG23 ILE A  97      45.105  31.508  25.876  1.00 15.97           H
ATOM   1478 HD11 ILE A  97      42.545  33.905  28.599  1.00 19.90           H
ATOM   1479 HD12 ILE A  97      43.300  32.508  29.384  1.00 19.90           H
ATOM   1480 HD13 ILE A  97      44.230  33.503  28.240  1.00 19.90           H
ATOM   1481  N   GLY A  98      44.144  28.468  24.646  1.00 11.87           N
ATOM   1482  CA  GLY A  98      44.985  27.352  24.270  1.00 14.55           C
ATOM   1483  C   GLY A  98      46.397  27.842  24.007  1.00 16.74           C
ATOM   1484  O   GLY A  98      46.584  28.891  23.396  1.00 14.88           O
ATOM   1485  H   GLY A  98      43.959  29.153  23.927  1.00 14.26           H
ATOM   1486  HA2 GLY A  98      44.994  26.610  25.063  1.00 17.48           H
ATOM   1487  HA3 GLY A  98      44.603  26.908  23.352  1.00 17.48           H
ATOM   1488  N   LEU A  99      47.386  27.080  24.474  1.00 12.58           N
ATOM   1489  CA  LEU A  99      48.786  27.319  24.171  1.00 10.57           C
ATOM   1490  C   LEU A  99      49.246  26.412  23.047  1.00 12.59           C
ATOM   1491  O   LEU A  99      48.834  25.257  22.963  1.00 14.37           O
ATOM   1492  CB  LEU A  99      49.685  27.083  25.389  1.00 12.16           C
ATOM   1493  CG  LEU A  99      49.357  27.963  26.603  1.00 12.00           C
ATOM   1494  CD1 LEU A  99      50.437  27.714  27.661  1.00 12.84           C
ATOM   1495  CD2 LEU A  99      49.268  29.459  26.258  1.00 13.05           C
ATOM   1496  H   LEU A  99      47.155  26.235  24.977  1.00 15.11           H
ATOM   1497  HA  LEU A  99      48.913  28.350  23.858  1.00 12.71           H
ATOM   1498  HB2 LEU A  99      49.626  26.034  25.679  1.00 14.61           H
ATOM   1499  HB3 LEU A  99      50.713  27.287  25.084  1.00 14.61           H
ATOM   1500  HG  LEU A  99      48.396  27.649  27.006  1.00 14.42           H
ATOM   1501 HD11 LEU A  99      50.208  28.276  28.565  1.00 15.43           H
ATOM   1502 HD12 LEU A  99      50.478  26.653  27.909  1.00 15.43           H
ATOM   1503 HD13 LEU A  99      51.411  28.032  27.286  1.00 15.43           H
ATOM   1504 HD21 LEU A  99      49.077  30.013  27.172  1.00 15.67           H
ATOM   1505 HD22 LEU A  99      50.196  29.808  25.802  1.00 15.67           H
ATOM   1506 HD23 LEU A  99      48.433  29.648  25.586  1.00 15.67           H
ATOM   1507  N   LEU A 100      50.154  26.962  22.243  1.00 11.47           N
ATOM   1508  CA  LEU A 100      50.823  26.295  21.131  1.00 16.53           C
ATOM   1509  C   LEU A 100      52.293  26.309  21.594  1.00 12.34           C
ATOM   1510  O   LEU A 100      52.970  27.311  21.704  1.00 12.52           O
ATOM   1511  CB  LEU A 100      50.660  26.983  19.774  1.00 12.90           C
ATOM   1512  CG  LEU A 100      51.247  26.188  18.591  1.00 14.84           C
ATOM   1513  CD1 LEU A 100      52.781  26.155  18.591  1.00 14.32           C
ATOM   1514  CD2 LEU A 100      50.665  24.780  18.481  1.00 17.13           C
ATOM   1515  H   LEU A 100      50.258  27.948  22.311  1.00 13.79           H
ATOM   1516  HA  LEU A 100      50.444  25.242  21.025  1.00 19.85           H
ATOM   1517  HB2 LEU A 100      49.566  27.123  19.602  1.00 15.49           H
ATOM   1518  HB3 LEU A 100      51.102  27.998  19.792  1.00 15.49           H
ATOM   1519  HG  LEU A 100      50.933  26.746  17.662  1.00 17.82           H
ATOM   1520 HD11 LEU A 100      53.146  25.793  17.620  1.00 17.20           H
ATOM   1521 HD12 LEU A 100      53.191  27.161  18.732  1.00 17.20           H
ATOM   1522 HD13 LEU A 100      53.201  25.503  19.353  1.00 17.20           H
ATOM   1523 HD21 LEU A 100      50.946  24.314  17.527  1.00 20.57           H
ATOM   1524 HD22 LEU A 100      50.991  24.126  19.290  1.00 20.57           H
ATOM   1525 HD23 LEU A 100      49.566  24.816  18.496  1.00 20.57           H
ATOM   1526  N   MET A 101      52.704  25.090  21.977  1.00 12.18           N
ATOM   1527  CA  MET A 101      53.979  24.763  22.598  1.00 11.28           C
ATOM   1528  C   MET A 101      54.807  23.852  21.706  1.00 13.61           C
ATOM   1529  O   MET A 101      54.263  23.053  20.950  1.00 12.32           O
ATOM   1530  CB  MET A 101      53.750  24.048  23.940  1.00  9.49           C
ATOM   1531  CG  MET A 101      52.986  24.899  24.958  1.00 11.28           C
ATOM   1532  SD  MET A 101      53.662  26.550  25.291  1.00 12.34           S
ATOM   1533  CE  MET A 101      55.365  26.162  25.780  1.00 13.22           C
ATOM   1534  H   MET A 101      52.065  24.318  21.845  1.00 14.64           H
ATOM   1535  HA  MET A 101      54.537  25.670  22.798  1.00 13.55           H
ATOM   1536  HB2 MET A 101      53.197  23.122  23.771  1.00 11.41           H
ATOM   1537  HB3 MET A 101      54.715  23.782  24.365  1.00 11.41           H
ATOM   1538  HG2 MET A 101      51.967  25.029  24.594  1.00 13.55           H
ATOM   1539  HG3 MET A 101      52.931  24.349  25.898  1.00 13.55           H
ATOM   1540  HE1 MET A 101      55.855  27.070  26.132  1.00 15.88           H
ATOM   1541  HE2 MET A 101      55.369  25.419  26.576  1.00 15.88           H
ATOM   1542  HE3 MET A 101      55.910  25.776  24.920  1.00 15.88           H
ATOM   1543  N   TYR A 102      56.130  23.937  21.865  1.00 10.80           N
ATOM   1544  CA  TYR A 102      57.051  22.880  21.485  1.00 12.99           C
ATOM   1545  C   TYR A 102      57.491  22.113  22.732  1.00 10.10           C
ATOM   1546  O   TYR A 102      57.552  22.656  23.839  1.00 11.85           O
ATOM   1547  CB  TYR A 102      58.229  23.471  20.698  1.00 10.70           C
ATOM   1548  CG  TYR A 102      57.820  23.846  19.284  1.00 12.13           C
ATOM   1549  CD1 TYR A 102      57.923  22.899  18.246  1.00 14.53           C
ATOM   1550  CD2 TYR A 102      57.285  25.118  19.015  1.00 13.23           C
ATOM   1551  CE1 TYR A 102      57.485  23.217  16.947  1.00 14.17           C
ATOM   1552  CE2 TYR A 102      56.844  25.445  17.721  1.00 15.16           C
ATOM   1553  CZ  TYR A 102      56.943  24.495  16.682  1.00 17.06           C
ATOM   1554  OH  TYR A 102      56.594  24.833  15.411  1.00 19.30           O
ATOM   1555  H   TYR A 102      56.493  24.669  22.459  1.00 12.98           H
ATOM   1556  HA  TYR A 102      56.553  22.170  20.820  1.00 15.60           H
ATOM   1557  HB2 TYR A 102      58.627  24.341  21.223  1.00 12.86           H
ATOM   1558  HB3 TYR A 102      59.020  22.725  20.636  1.00 12.86           H
ATOM   1559  HD1 TYR A 102      58.331  21.920  18.448  1.00 17.45           H
ATOM   1560  HD2 TYR A 102      57.210  25.846  19.807  1.00 15.89           H
ATOM   1561  HE1 TYR A 102      57.563  22.487  16.155  1.00 17.02           H
ATOM   1562  HE2 TYR A 102      56.440  26.425  17.520  1.00 18.21           H
ATOM   1563  HH  TYR A 102      56.189  25.707  15.348  1.00 23.17           H
ATOM   1564  N   ALA A 103      57.766  20.824  22.531  1.00  9.27           N
ATOM   1565  CA  ALA A 103      57.975  19.843  23.580  1.00 12.37           C
ATOM   1566  C   ALA A 103      59.046  20.269  24.566  1.00 12.83           C
ATOM   1567  O   ALA A 103      58.852  20.043  25.757  1.00 11.32           O
ATOM   1568  CB  ALA A 103      58.328  18.487  22.962  1.00 11.58           C
ATOM   1569  H   ALA A 103      57.738  20.476  21.581  1.00 11.14           H
ATOM   1570  HA  ALA A 103      57.042  19.734  24.131  1.00 14.86           H
ATOM   1571  HB1 ALA A 103      58.423  17.739  23.749  1.00 13.92           H
ATOM   1572  HB2 ALA A 103      57.547  18.176  22.273  1.00 13.92           H
ATOM   1573  HB3 ALA A 103      59.266  18.561  22.412  1.00 13.92           H
ATOM   1574  N   ASN A 104      60.157  20.860  24.102  1.00 10.66           N
ATOM   1575  CA  ASN A 104      61.239  21.190  25.012  1.00 12.03           C
ATOM   1576  C   ASN A 104      60.776  22.150  26.095  1.00 11.01           C
ATOM   1577  O   ASN A 104      61.182  21.966  27.229  1.00 14.04           O
ATOM   1578  CB  ASN A 104      62.472  21.801  24.347  1.00 13.06           C
ATOM   1579  CG  ASN A 104      63.668  21.547  25.265  1.00 14.54           C
ATOM   1580  OD1 ASN A 104      63.860  20.447  25.770  1.00 13.74           O
ATOM   1581  ND2 ASN A 104      64.503  22.546  25.480  1.00 14.74           N
ATOM   1582  H   ASN A 104      60.277  21.014  23.110  1.00 12.81           H
ATOM   1583  HA  ASN A 104      61.516  20.250  25.491  1.00 14.45           H
ATOM   1584  HB2 ASN A 104      62.640  21.320  23.395  1.00 15.68           H
ATOM   1585  HB3 ASN A 104      62.332  22.870  24.175  1.00 15.68           H
ATOM   1586 HD21 ASN A 104      65.303  22.408  26.083  1.00 17.70           H
ATOM   1587 HD22 ASN A 104      64.345  23.443  25.044  1.00 17.70           H
ATOM   1588  N   LEU A 105      59.952  23.153  25.760  1.00 12.30           N
ATOM   1589  CA  LEU A 105      59.468  24.136  26.728  1.00 11.58           C
ATOM   1590  C   LEU A 105      58.512  23.528  27.759  1.00 12.34           C
ATOM   1591  O   LEU A 105      58.396  24.058  28.861  1.00 15.67           O
ATOM   1592  CB  LEU A 105      58.804  25.307  25.988  1.00 11.79           C
ATOM   1593  CG  LEU A 105      59.749  26.119  25.077  1.00 14.89           C
ATOM   1594  CD1 LEU A 105      58.960  27.292  24.477  1.00 16.46           C
ATOM   1595  CD2 LEU A 105      60.970  26.663  25.836  1.00 15.32           C
ATOM   1596  H   LEU A 105      59.632  23.231  24.805  1.00 14.78           H
ATOM   1597  HA  LEU A 105      60.325  24.517  27.287  1.00 13.91           H
ATOM   1598  HB2 LEU A 105      57.989  24.910  25.382  1.00 14.17           H
ATOM   1599  HB3 LEU A 105      58.370  25.979  26.730  1.00 14.17           H
ATOM   1600  HG  LEU A 105      60.089  25.473  24.267  1.00 17.88           H
ATOM   1601 HD11 LEU A 105      59.607  27.887  23.834  1.00 19.77           H
ATOM   1602 HD12 LEU A 105      58.127  26.913  23.886  1.00 19.77           H
ATOM   1603 HD13 LEU A 105      58.579  27.928  25.275  1.00 19.77           H
ATOM   1604 HD21 LEU A 105      61.547  27.321  25.186  1.00 18.40           H
ATOM   1605 HD22 LEU A 105      60.648  27.224  26.714  1.00 18.40           H
ATOM   1606 HD23 LEU A 105      61.621  25.846  26.142  1.00 18.40           H
ATOM   1607  N   VAL A 106      57.821  22.436  27.420  1.00  9.63           N
ATOM   1608  CA  VAL A 106      56.957  21.706  28.345  1.00 12.24           C
ATOM   1609  C   VAL A 106      57.783  20.782  29.251  1.00 13.59           C
ATOM   1610  O   VAL A 106      57.534  20.697  30.453  1.00 14.18           O
ATOM   1611  CB  VAL A 106      55.874  20.938  27.559  1.00 11.05           C
ATOM   1612  CG1 VAL A 106      54.961  20.153  28.513  1.00 11.10           C
ATOM   1613  CG2 VAL A 106      55.021  21.904  26.723  1.00 13.33           C
ATOM   1614  H   VAL A 106      57.950  22.052  26.494  1.00 11.58           H
ATOM   1615  HA  VAL A 106      56.449  22.430  28.981  1.00 14.70           H
ATOM   1616  HB  VAL A 106      56.364  20.236  26.884  1.00 13.28           H
ATOM   1617 HG11 VAL A 106      54.145  19.705  27.951  1.00 13.33           H
ATOM   1618 HG12 VAL A 106      55.516  19.363  29.015  1.00 13.33           H
ATOM   1619 HG13 VAL A 106      54.538  20.819  29.259  1.00 13.33           H
ATOM   1620 HG21 VAL A 106      54.226  21.354  26.220  1.00 16.02           H
ATOM   1621 HG22 VAL A 106      54.577  22.665  27.361  1.00 16.02           H
ATOM   1622 HG23 VAL A 106      55.634  22.387  25.964  1.00 16.02           H
ATOM   1623  N   PHE A 107      58.740  20.063  28.660  1.00 11.94           N
ATOM   1624  CA  PHE A 107      59.565  19.070  29.339  1.00 11.86           C
ATOM   1625  C   PHE A 107      60.630  19.702  30.240  1.00 15.67           C
ATOM   1626  O   PHE A 107      61.049  19.061  31.202  1.00 16.01           O
ATOM   1627  CB  PHE A 107      60.191  18.160  28.271  1.00 12.90           C
ATOM   1628  CG  PHE A 107      61.121  17.101  28.828  1.00 13.37           C
ATOM   1629  CD1 PHE A 107      60.597  15.919  29.388  1.00 14.20           C
ATOM   1630  CD2 PHE A 107      62.512  17.308  28.818  1.00 15.04           C
ATOM   1631  CE1 PHE A 107      61.453  14.945  29.925  1.00 15.00           C
ATOM   1632  CE2 PHE A 107      63.369  16.330  29.351  1.00 18.22           C
ATOM   1633  CZ  PHE A 107      62.843  15.146  29.894  1.00 17.51           C
ATOM   1634  H   PHE A 107      58.894  20.192  27.669  1.00 14.35           H
ATOM   1635  HA  PHE A 107      58.920  18.458  29.969  1.00 14.25           H
ATOM   1636  HB2 PHE A 107      59.385  17.666  27.728  1.00 15.49           H
ATOM   1637  HB3 PHE A 107      60.746  18.777  27.560  1.00 15.49           H
ATOM   1638  HD1 PHE A 107      59.533  15.762  29.410  1.00 17.06           H
ATOM   1639  HD2 PHE A 107      62.922  18.222  28.411  1.00 18.06           H
ATOM   1640  HE1 PHE A 107      61.046  14.041  30.356  1.00 18.01           H
ATOM   1641  HE2 PHE A 107      64.435  16.490  29.346  1.00 21.88           H
ATOM   1642  HZ  PHE A 107      63.508  14.396  30.297  1.00 21.03           H
ATOM   1643  N   ASN A 108      61.081  20.919  29.899  1.00 19.84           N
ATOM   1644  CA  ASN A 108      62.328  21.537  30.343  1.00 26.45           C
ATOM   1645  C   ASN A 108      62.599  21.395  31.838  1.00 22.18           C
ATOM   1646  O   ASN A 108      63.627  20.835  32.229  1.00 23.10           O
ATOM   1647  CB  ASN A 108      62.381  23.012  29.883  1.00 24.19           C
ATOM   1648  CG  ASN A 108      63.643  23.700  30.345  1.00 25.45           C
ATOM   1649  OD1 ASN A 108      64.726  23.211  30.077  1.00 21.67           O
ATOM   1650  ND2 ASN A 108      63.524  24.848  30.993  1.00 32.79           N
ATOM   1651  H   ASN A 108      60.643  21.367  29.105  1.00 23.83           H
ATOM   1652  HA  ASN A 108      63.119  21.002  29.844  1.00 31.75           H
ATOM   1653  HB2 ASN A 108      62.484  23.005  28.807  1.00 29.04           H
ATOM   1654  HB3 ASN A 108      61.495  23.570  30.173  1.00 29.04           H
ATOM   1655 HD21 ASN A 108      64.357  25.343  31.283  1.00 39.36           H
ATOM   1656 HD22 ASN A 108      62.610  25.240  31.167  1.00 39.36           H
ATOM   1657  N   ASN A 109      61.675  21.907  32.649  1.00 26.72           N
ATOM   1658  CA  ASN A 109      61.729  21.862  34.104  1.00 24.59           C
ATOM   1659  C   ASN A 109      60.597  21.014  34.681  1.00 21.74           C
ATOM   1660  O   ASN A 109      60.157  21.241  35.806  1.00 23.57           O
ATOM   1661  CB  ASN A 109      61.770  23.297  34.643  1.00 28.86           C
ATOM   1662  CG  ASN A 109      63.012  24.069  34.200  1.00 41.40           C
ATOM   1663  OD1 ASN A 109      62.921  25.250  33.884  1.00 49.47           O
ATOM   1664  ND2 ASN A 109      64.170  23.413  34.146  1.00 31.47           N
ATOM   1665  H   ASN A 109      60.861  22.341  32.232  1.00 32.08           H
ATOM   1666  HA  ASN A 109      62.648  21.365  34.420  1.00 29.53           H
ATOM   1667  HB2 ASN A 109      60.873  23.839  34.343  1.00 34.64           H
ATOM   1668  HB3 ASN A 109      61.769  23.282  35.732  1.00 34.64           H
ATOM   1669 HD21 ASN A 109      65.009  23.901  33.874  1.00 37.78           H
ATOM   1670 HD22 ASN A 109      64.226  22.436  34.398  1.00 37.78           H
ATOM   1671  N   GLY A 110      60.170  20.000  33.916  1.00 17.75           N
ATOM   1672  CA  GLY A 110      59.226  18.985  34.347  1.00 17.84           C
ATOM   1673  C   GLY A 110      57.861  19.182  33.697  1.00 17.40           C
ATOM   1674  O   GLY A 110      57.278  20.264  33.770  1.00 12.56           O
ATOM   1675  H   GLY A 110      60.589  19.883  33.002  1.00 21.32           H
ATOM   1676  HA2 GLY A 110      59.626  18.015  34.060  1.00 21.43           H
ATOM   1677  HA3 GLY A 110      59.116  19.015  35.428  1.00 21.43           H
ATOM   1678  N   ILE A 111      57.361  18.116  33.064  1.00 14.92           N
ATOM   1679  CA  ILE A 111      56.070  18.091  32.386  1.00 12.46           C
ATOM   1680  C   ILE A 111      54.962  18.456  33.377  1.00 16.12           C
ATOM   1681  O   ILE A 111      54.149  19.330  33.091  1.00 14.25           O
ATOM   1682  CB  ILE A 111      55.834  16.712  31.710  1.00 13.15           C
ATOM   1683  CG1 ILE A 111      56.844  16.501  30.558  1.00 14.97           C
ATOM   1684  CG2 ILE A 111      54.411  16.597  31.150  1.00 12.76           C
ATOM   1685  CD1 ILE A 111      56.698  15.165  29.814  1.00 14.73           C
ATOM   1686  H   ILE A 111      57.908  17.266  33.051  1.00 17.92           H
ATOM   1687  HA  ILE A 111      56.083  18.853  31.607  1.00 14.97           H
ATOM   1688  HB  ILE A 111      55.979  15.919  32.446  1.00 15.79           H
ATOM   1689 HG12 ILE A 111      56.727  17.308  29.834  1.00 17.98           H
ATOM   1690 HG13 ILE A 111      57.857  16.553  30.953  1.00 17.98           H
ATOM   1691 HG21 ILE A 111      54.215  15.581  30.811  1.00 15.33           H
ATOM   1692 HG22 ILE A 111      53.672  16.824  31.913  1.00 15.33           H
ATOM   1693 HG23 ILE A 111      54.302  17.283  30.315  1.00 15.33           H
ATOM   1694 HD11 ILE A 111      57.499  15.071  29.085  1.00 17.70           H
ATOM   1695 HD12 ILE A 111      56.756  14.337  30.516  1.00 17.70           H
ATOM   1696 HD13 ILE A 111      55.755  15.123  29.269  1.00 17.70           H
ATOM   1697  N   ASP A 112      54.921  17.798  34.538  1.00 15.93           N
ATOM   1698  CA  ASP A 112      53.853  18.015  35.504  1.00 16.38           C
ATOM   1699  C   ASP A 112      53.849  19.475  35.987  1.00 16.33           C
ATOM   1700  O   ASP A 112      52.776  20.073  36.076  1.00 17.11           O
ATOM   1701  CB  ASP A 112      54.009  17.020  36.656  1.00 18.37           C
ATOM   1702  CG  ASP A 112      52.730  17.032  37.471  1.00 28.97           C
ATOM   1703  OD1 ASP A 112      51.758  16.396  37.013  1.00 23.63           O
ATOM   1704  OD2 ASP A 112      52.708  17.702  38.523  1.00 30.75           O1-
ATOM   1705  H   ASP A 112      55.621  17.101  34.747  1.00 19.13           H
ATOM   1706  HA  ASP A 112      52.906  17.815  35.004  1.00 19.68           H
ATOM   1707  HB2 ASP A 112      54.145  16.029  36.220  1.00 22.06           H
ATOM   1708  HB3 ASP A 112      54.856  17.316  37.275  1.00 22.06           H
ATOM   1709  N   ALA A 113      55.031  20.059  36.250  1.00 16.19           N
ATOM   1710  CA  ALA A 113      55.175  21.456  36.651  1.00 15.73           C
ATOM   1711  C   ALA A 113      54.671  22.419  35.571  1.00 14.29           C
ATOM   1712  O   ALA A 113      54.050  23.424  35.907  1.00 17.03           O
ATOM   1713  CB  ALA A 113      56.634  21.749  37.009  1.00 21.73           C
ATOM   1714  H   ALA A 113      55.878  19.517  36.147  1.00 19.44           H
ATOM   1715  HA  ALA A 113      54.579  21.614  37.550  1.00 18.89           H
ATOM   1716  HB1 ALA A 113      56.740  22.788  37.322  1.00 26.10           H
ATOM   1717  HB2 ALA A 113      56.951  21.102  37.826  1.00 26.10           H
ATOM   1718  HB3 ALA A 113      57.274  21.572  36.145  1.00 26.10           H
ATOM   1719  N   PHE A 114      54.907  22.121  34.286  1.00 15.99           N
ATOM   1720  CA  PHE A 114      54.412  22.950  33.193  1.00 16.59           C
ATOM   1721  C   PHE A 114      52.881  23.019  33.197  1.00 13.91           C
ATOM   1722  O   PHE A 114      52.311  24.106  33.112  1.00 13.79           O
ATOM   1723  CB  PHE A 114      54.922  22.433  31.844  1.00 14.17           C
ATOM   1724  CG  PHE A 114      54.451  23.304  30.701  1.00 11.53           C
ATOM   1725  CD1 PHE A 114      55.195  24.447  30.360  1.00 12.13           C
ATOM   1726  CD2 PHE A 114      53.239  23.030  30.036  1.00 13.09           C
ATOM   1727  CE1 PHE A 114      54.730  25.316  29.364  1.00 10.28           C
ATOM   1728  CE2 PHE A 114      52.773  23.904  29.043  1.00 13.95           C
ATOM   1729  CZ  PHE A 114      53.516  25.048  28.711  1.00 15.28           C
ATOM   1730  H   PHE A 114      55.431  21.287  34.057  1.00 19.20           H
ATOM   1731  HA  PHE A 114      54.802  23.960  33.331  1.00 19.93           H
ATOM   1732  HB2 PHE A 114      56.011  22.429  31.860  1.00 17.02           H
ATOM   1733  HB3 PHE A 114      54.574  21.414  31.681  1.00 17.02           H
ATOM   1734  HD1 PHE A 114      56.118  24.667  30.875  1.00 14.58           H
ATOM   1735  HD2 PHE A 114      52.658  22.157  30.293  1.00 15.72           H
ATOM   1736  HE1 PHE A 114      55.299  26.198  29.110  1.00 12.35           H
ATOM   1737  HE2 PHE A 114      51.844  23.700  28.533  1.00 16.76           H
ATOM   1738  HZ  PHE A 114      53.141  25.737  27.971  1.00 18.36           H
ATOM   1739  N   TYR A 115      52.210  21.865  33.288  1.00 13.51           N
ATOM   1740  CA  TYR A 115      50.753  21.816  33.300  1.00 11.68           C
ATOM   1741  C   TYR A 115      50.167  22.412  34.580  1.00 13.13           C
ATOM   1742  O   TYR A 115      49.106  23.025  34.521  1.00 15.89           O
ATOM   1743  CB  TYR A 115      50.267  20.396  33.016  1.00 13.11           C
ATOM   1744  CG  TYR A 115      50.461  20.004  31.565  1.00 12.85           C
ATOM   1745  CD1 TYR A 115      49.555  20.445  30.583  1.00 11.64           C
ATOM   1746  CD2 TYR A 115      51.549  19.205  31.186  1.00 11.49           C
ATOM   1747  CE1 TYR A 115      49.732  20.076  29.239  1.00 12.59           C
ATOM   1748  CE2 TYR A 115      51.760  18.875  29.841  1.00 10.71           C
ATOM   1749  CZ  TYR A 115      50.857  19.312  28.861  1.00 11.32           C
ATOM   1750  OH  TYR A 115      51.083  18.988  27.564  1.00 13.10           O
ATOM   1751  H   TYR A 115      52.723  20.996  33.342  1.00 16.23           H
ATOM   1752  HA  TYR A 115      50.399  22.437  32.475  1.00 14.04           H
ATOM   1753  HB2 TYR A 115      50.786  19.695  33.671  1.00 15.75           H
ATOM   1754  HB3 TYR A 115      49.201  20.344  33.229  1.00 15.75           H
ATOM   1755  HD1 TYR A 115      48.705  21.044  30.865  1.00 13.98           H
ATOM   1756  HD2 TYR A 115      52.212  18.819  31.933  1.00 13.81           H
ATOM   1757  HE1 TYR A 115      49.008  20.369  28.500  1.00 15.12           H
ATOM   1758  HE2 TYR A 115      52.598  18.268  29.551  1.00 12.87           H
ATOM   1759  HH  TYR A 115      51.957  18.627  27.413  1.00 15.74           H
ATOM   1760  N   ALA A 116      50.856  22.277  35.719  1.00 14.93           N
ATOM   1761  CA  ALA A 116      50.467  22.940  36.961  1.00 17.92           C
ATOM   1762  C   ALA A 116      50.520  24.468  36.813  1.00 15.45           C
ATOM   1763  O   ALA A 116      49.636  25.159  37.318  1.00 14.70           O
ATOM   1764  CB  ALA A 116      51.360  22.460  38.106  1.00 18.74           C
ATOM   1765  H   ALA A 116      51.716  21.743  35.714  1.00 17.93           H
ATOM   1766  HA  ALA A 116      49.442  22.652  37.193  1.00 21.52           H
ATOM   1767  HB1 ALA A 116      51.019  22.895  39.045  1.00 22.50           H
ATOM   1768  HB2 ALA A 116      51.318  21.375  38.186  1.00 22.50           H
ATOM   1769  HB3 ALA A 116      52.391  22.760  37.930  1.00 22.50           H
ATOM   1770  N   ARG A 117      51.531  24.995  36.109  1.00 14.18           N
ATOM   1771  CA  ARG A 117      51.649  26.425  35.827  1.00 13.84           C
ATOM   1772  C   ARG A 117      50.537  26.902  34.887  1.00 14.19           C
ATOM   1773  O   ARG A 117      49.983  27.971  35.134  1.00 14.50           O
ATOM   1774  CB  ARG A 117      53.047  26.761  35.289  1.00 14.28           C
ATOM   1775  CG  ARG A 117      53.299  28.270  35.144  0.90 18.02           C
ATOM   1776  CD  ARG A 117      53.389  28.978  36.500  0.69 22.36           C
ATOM   1777  NE  ARG A 117      53.702  30.407  36.336  0.77 20.37           N
ATOM   1778  CZ  ARG A 117      53.007  31.451  36.806  0.84 23.33           C
ATOM   1779  NH1 ARG A 117      51.926  31.307  37.568  0.64 23.19           N
ATOM   1780  NH2 ARG A 117      53.407  32.682  36.510  0.79 23.08           N1+
ATOM   1781  H   ARG A 117      52.227  24.375  35.714  1.00 17.04           H
ATOM   1782  HA  ARG A 117      51.525  26.943  36.777  1.00 16.63           H
ATOM   1783  HB2 ARG A 117      53.795  26.353  35.972  1.00 17.15           H
ATOM   1784  HB3 ARG A 117      53.188  26.290  34.315  1.00 17.15           H
ATOM   1785  HG2 ARG A 117      54.244  28.409  34.616  0.85 21.64           H
ATOM   1786  HG3 ARG A 117      52.508  28.722  34.548  1.00 21.64           H
ATOM   1787  HD2 ARG A 117      52.436  28.863  37.011  0.84 26.85           H
ATOM   1788  HD3 ARG A 117      54.167  28.509  37.104  0.98 26.85           H
ATOM   1789  HE  ARG A 117      54.515  30.613  35.771  1.00 24.46           H
ATOM   1790 HH11 ARG A 117      51.614  30.381  37.819  1.00 27.84           H
ATOM   1791 HH12 ARG A 117      51.430  32.119  37.903  1.00 27.84           H
ATOM   1792 HH21 ARG A 117      54.231  32.820  35.940  1.00 27.71           H
ATOM   1793 HH22 ARG A 117      52.898  33.480  36.857  0.00 27.71           H
ATOM   1794  N   CYS A 118      50.194  26.111  33.856  1.00 12.54           N
ATOM   1795  CA  CYS A 118      49.044  26.369  32.991  1.00 12.39           C
ATOM   1796  C   CYS A 118      47.768  26.519  33.814  1.00 13.48           C
ATOM   1797  O   CYS A 118      47.028  27.481  33.636  1.00 14.53           O
ATOM   1798  CB  CYS A 118      48.869  25.273  31.927  1.00 13.16           C
ATOM   1799  SG  CYS A 118      50.185  25.324  30.693  1.00 14.03           S
ATOM   1800  H   CYS A 118      50.724  25.266  33.699  1.00 15.07           H
ATOM   1801  HA  CYS A 118      49.214  27.312  32.472  1.00 14.88           H
ATOM   1802  HB2 CYS A 118      48.851  24.289  32.392  1.00 15.81           H
ATOM   1803  HB3 CYS A 118      47.921  25.424  31.416  1.00 15.81           H
ATOM   1804  HG  CYS A 118      51.056  24.580  31.383  1.00 16.86           H
ATOM   1805  N   GLU A 119      47.520  25.578  34.726  1.00 13.19           N
ATOM   1806  CA  GLU A 119      46.325  25.598  35.553  1.00 15.09           C
ATOM   1807  C   GLU A 119      46.286  26.855  36.437  1.00 16.35           C
ATOM   1808  O   GLU A 119      45.230  27.472  36.576  1.00 16.05           O
ATOM   1809  CB  GLU A 119      46.304  24.314  36.381  1.00 15.96           C
ATOM   1810  CG  GLU A 119      45.025  24.188  37.216  1.00 18.44           C
ATOM   1811  CD  GLU A 119      44.959  22.913  38.056  1.00 16.24           C
ATOM   1812  OE1 GLU A 119      46.024  22.339  38.379  1.00 20.52           O
ATOM   1813  OE2 GLU A 119      43.816  22.520  38.370  1.00 23.96           O1-
ATOM   1814  H   GLU A 119      48.152  24.796  34.824  1.00 15.84           H
ATOM   1815  HA  GLU A 119      45.453  25.600  34.897  1.00 18.13           H
ATOM   1816  HB2 GLU A 119      46.377  23.472  35.701  1.00 19.16           H
ATOM   1817  HB3 GLU A 119      47.170  24.300  37.040  1.00 19.16           H
ATOM   1818  HG2 GLU A 119      44.966  25.028  37.908  1.00 22.15           H
ATOM   1819  HG3 GLU A 119      44.141  24.257  36.583  1.00 22.15           H
ATOM   1820  N   GLN A 120      47.436  27.230  37.013  1.00 12.69           N
ATOM   1821  CA  GLN A 120      47.560  28.358  37.929  1.00 17.22           C
ATOM   1822  C   GLN A 120      47.202  29.689  37.252  1.00 17.33           C
ATOM   1823  O   GLN A 120      46.535  30.515  37.874  1.00 18.15           O
ATOM   1824  CB  GLN A 120      48.981  28.363  38.510  1.00 18.67           C
ATOM   1825  CG  GLN A 120      49.195  29.439  39.582  1.00 25.59           C
ATOM   1826  CD  GLN A 120      50.610  29.392  40.159  1.00 35.96           C
ATOM   1827  OE1 GLN A 120      51.571  29.067  39.466  1.00 35.44           O
ATOM   1828  NE2 GLN A 120      50.769  29.756  41.427  1.00 43.08           N
ATOM   1829  H   GLN A 120      48.270  26.688  36.828  1.00 15.24           H
ATOM   1830  HA  GLN A 120      46.861  28.199  38.751  1.00 20.68           H
ATOM   1831  HB2 GLN A 120      49.187  27.386  38.949  1.00 22.42           H
ATOM   1832  HB3 GLN A 120      49.688  28.535  37.698  1.00 22.42           H
ATOM   1833  HG2 GLN A 120      49.072  30.410  39.106  1.00 30.73           H
ATOM   1834  HG3 GLN A 120      48.455  29.330  40.377  1.00 30.73           H
ATOM   1835 HE21 GLN A 120      49.971  30.035  41.974  1.00 51.71           H
ATOM   1836 HE22 GLN A 120      51.695  29.763  41.828  1.00 51.71           H
ATOM   1837  N   VAL A 121      47.642  29.904  36.000  1.00 15.01           N
ATOM   1838  CA  VAL A 121      47.344  31.136  35.251  1.00 16.56           C
ATOM   1839  C   VAL A 121      45.969  31.108  34.570  1.00 14.79           C
ATOM   1840  O   VAL A 121      45.520  32.140  34.077  1.00 19.10           O
ATOM   1841  CB  VAL A 121      48.453  31.493  34.244  1.00 14.56           C
ATOM   1842  CG1 VAL A 121      49.819  31.623  34.932  1.00 17.78           C
ATOM   1843  CG2 VAL A 121      48.536  30.487  33.090  1.00 13.59           C
ATOM   1844  H   VAL A 121      48.195  29.191  35.541  1.00 18.02           H
ATOM   1845  HA  VAL A 121      47.318  31.959  35.966  1.00 19.89           H
ATOM   1846  HB  VAL A 121      48.224  32.465  33.807  1.00 17.49           H
ATOM   1847 HG11 VAL A 121      50.557  31.987  34.220  1.00 21.35           H
ATOM   1848 HG12 VAL A 121      49.747  32.336  35.753  1.00 21.35           H
ATOM   1849 HG13 VAL A 121      50.148  30.662  35.323  1.00 21.35           H
ATOM   1850 HG21 VAL A 121      49.221  30.855  32.327  1.00 16.33           H
ATOM   1851 HG22 VAL A 121      48.877  29.519  33.446  1.00 16.33           H
ATOM   1852 HG23 VAL A 121      47.558  30.372  32.634  1.00 16.33           H
ATOM   1853  N   GLY A 122      45.328  29.934  34.492  1.00 14.06           N
ATOM   1854  CA  GLY A 122      43.990  29.753  33.937  1.00 14.98           C
ATOM   1855  C   GLY A 122      43.970  29.439  32.438  1.00 12.30           C
ATOM   1856  O   GLY A 122      42.966  29.700  31.782  1.00 15.44           O
ATOM   1857  H   GLY A 122      45.773  29.120  34.894  1.00 16.89           H
ATOM   1858  HA2 GLY A 122      43.513  28.927  34.462  1.00 17.99           H
ATOM   1859  HA3 GLY A 122      43.409  30.655  34.109  1.00 17.99           H
ATOM   1860  N   VAL A 123      45.028  28.820  31.904  1.00 11.61           N
ATOM   1861  CA  VAL A 123      45.030  28.205  30.570  1.00 11.16           C
ATOM   1862  C   VAL A 123      44.082  27.002  30.545  1.00  9.92           C
ATOM   1863  O   VAL A 123      43.953  26.286  31.537  1.00 13.57           O
ATOM   1864  CB  VAL A 123      46.481  27.804  30.215  1.00 14.65           C
ATOM   1865  CG1 VAL A 123      46.615  26.800  29.060  1.00 15.09           C
ATOM   1866  CG2 VAL A 123      47.303  29.044  29.839  1.00 15.28           C
ATOM   1867  H   VAL A 123      45.822  28.627  32.500  1.00 13.95           H
ATOM   1868  HA  VAL A 123      44.690  28.936  29.836  1.00 13.40           H
ATOM   1869  HB  VAL A 123      46.945  27.347  31.084  1.00 17.60           H
ATOM   1870 HG11 VAL A 123      47.667  26.566  28.900  1.00 18.12           H
ATOM   1871 HG12 VAL A 123      46.106  25.866  29.294  1.00 18.12           H
ATOM   1872 HG13 VAL A 123      46.198  27.220  28.144  1.00 18.12           H
ATOM   1873 HG21 VAL A 123      48.355  28.775  29.779  1.00 18.35           H
ATOM   1874 HG22 VAL A 123      46.969  29.433  28.877  1.00 18.35           H
ATOM   1875 HG23 VAL A 123      47.182  29.824  30.583  1.00 18.35           H
ATOM   1876  N   ASP A 124      43.419  26.790  29.405  1.00  9.55           N
ATOM   1877  CA  ASP A 124      42.459  25.710  29.189  1.00 15.69           C
ATOM   1878  C   ASP A 124      43.018  24.529  28.411  1.00 14.21           C
ATOM   1879  O   ASP A 124      42.558  23.412  28.630  1.00 13.51           O
ATOM   1880  CB  ASP A 124      41.217  26.222  28.468  1.00 15.25           C
ATOM   1881  CG  ASP A 124      40.611  27.320  29.301  1.00 16.22           C
ATOM   1882  OD1 ASP A 124      40.058  26.986  30.367  1.00 14.69           O
ATOM   1883  OD2 ASP A 124      40.731  28.481  28.878  1.00 13.46           O1-
ATOM   1884  H   ASP A 124      43.576  27.418  28.629  1.00 11.47           H
ATOM   1885  HA  ASP A 124      42.135  25.335  30.161  1.00 18.85           H
ATOM   1886  HB2 ASP A 124      41.484  26.593  27.478  1.00 18.32           H
ATOM   1887  HB3 ASP A 124      40.510  25.391  28.413  1.00 18.32           H
ATOM   1888  N   SER A 125      43.940  24.761  27.471  1.00 12.35           N
ATOM   1889  CA  SER A 125      44.485  23.688  26.654  1.00 11.80           C
ATOM   1890  C   SER A 125      45.919  23.934  26.234  1.00 11.04           C
ATOM   1891  O   SER A 125      46.418  25.054  26.299  1.00 12.21           O
ATOM   1892  CB  SER A 125      43.633  23.447  25.408  1.00 12.48           C
ATOM   1893  OG  SER A 125      43.737  24.497  24.469  1.00 11.75           O
ATOM   1894  H   SER A 125      44.269  25.703  27.302  1.00 14.83           H
ATOM   1895  HA  SER A 125      44.474  22.777  27.245  1.00 14.17           H
ATOM   1896  HB2 SER A 125      43.947  22.518  24.953  1.00 14.99           H
ATOM   1897  HB3 SER A 125      42.594  23.330  25.699  1.00 14.99           H
ATOM   1898  HG  SER A 125      44.559  24.397  23.972  1.00 14.11           H
ATOM   1899  N   VAL A 126      46.564  22.850  25.805  1.00 10.87           N
ATOM   1900  CA  VAL A 126      47.926  22.858  25.299  1.00 10.70           C
ATOM   1901  C   VAL A 126      47.994  21.888  24.122  1.00 10.68           C
ATOM   1902  O   VAL A 126      47.666  20.710  24.260  1.00 11.94           O
ATOM   1903  CB  VAL A 126      48.909  22.455  26.415  1.00 11.42           C
ATOM   1904  CG1 VAL A 126      50.339  22.334  25.864  1.00 12.02           C
ATOM   1905  CG2 VAL A 126      48.949  23.457  27.582  1.00 10.40           C
ATOM   1906  H   VAL A 126      46.072  21.965  25.790  1.00 13.06           H
ATOM   1907  HA  VAL A 126      48.183  23.858  24.950  1.00 12.86           H
ATOM   1908  HB  VAL A 126      48.598  21.483  26.788  1.00 13.72           H
ATOM   1909 HG11 VAL A 126      51.027  22.078  26.671  1.00 14.44           H
ATOM   1910 HG12 VAL A 126      50.390  21.549  25.111  1.00 14.44           H
ATOM   1911 HG13 VAL A 126      50.641  23.280  25.417  1.00 14.44           H
ATOM   1912 HG21 VAL A 126      49.613  23.085  28.361  1.00 12.50           H
ATOM   1913 HG22 VAL A 126      49.304  24.427  27.240  1.00 12.50           H
ATOM   1914 HG23 VAL A 126      47.961  23.583  28.015  1.00 12.50           H
ATOM   1915  N   LEU A 127      48.473  22.395  22.986  1.00 10.38           N
ATOM   1916  CA  LEU A 127      48.844  21.634  21.802  1.00 10.24           C
ATOM   1917  C   LEU A 127      50.370  21.664  21.769  1.00 10.14           C
ATOM   1918  O   LEU A 127      50.971  22.729  21.640  1.00 12.01           O
ATOM   1919  CB  LEU A 127      48.210  22.298  20.561  1.00 10.64           C
ATOM   1920  CG  LEU A 127      48.148  21.402  19.303  1.00 16.45           C
ATOM   1921  CD1 LEU A 127      47.418  22.162  18.185  1.00 15.89           C
ATOM   1922  CD2 LEU A 127      49.526  20.956  18.792  1.00 15.32           C
ATOM   1923  H   LEU A 127      48.704  23.379  22.968  1.00 12.47           H
ATOM   1924  HA  LEU A 127      48.493  20.605  21.881  1.00 12.31           H
ATOM   1925  HB2 LEU A 127      47.193  22.595  20.815  1.00 12.79           H
ATOM   1926  HB3 LEU A 127      48.755  23.212  20.322  1.00 12.79           H
ATOM   1927  HG  LEU A 127      47.579  20.504  19.546  1.00 19.76           H
ATOM   1928 HD11 LEU A 127      47.258  21.505  17.332  1.00 19.09           H
ATOM   1929 HD12 LEU A 127      46.447  22.505  18.544  1.00 19.09           H
ATOM   1930 HD13 LEU A 127      48.008  23.022  17.867  1.00 19.09           H
ATOM   1931 HD21 LEU A 127      49.427  20.489  17.815  1.00 18.40           H
ATOM   1932 HD22 LEU A 127      50.195  21.813  18.705  1.00 18.40           H
ATOM   1933 HD23 LEU A 127      49.955  20.217  19.465  1.00 18.40           H
ATOM   1934  N   VAL A 128      50.995  20.492  21.908  1.00 11.69           N
ATOM   1935  CA  VAL A 128      52.441  20.342  21.797  1.00 11.66           C
ATOM   1936  C   VAL A 128      52.730  19.846  20.382  1.00 10.83           C
ATOM   1937  O   VAL A 128      52.429  18.704  20.042  1.00 13.28           O
ATOM   1938  CB  VAL A 128      53.026  19.416  22.877  1.00 12.23           C
ATOM   1939  CG1 VAL A 128      54.542  19.641  22.894  1.00 14.94           C
ATOM   1940  CG2 VAL A 128      52.473  19.674  24.286  1.00 12.18           C
ATOM   1941  H   VAL A 128      50.444  19.655  22.027  1.00 14.05           H
ATOM   1942  HA  VAL A 128      52.901  21.317  21.934  1.00 14.01           H
ATOM   1943  HB  VAL A 128      52.820  18.379  22.621  1.00 14.69           H
ATOM   1944 HG11 VAL A 128      54.998  18.977  23.627  1.00 17.95           H
ATOM   1945 HG12 VAL A 128      54.971  19.435  21.913  1.00 17.95           H
ATOM   1946 HG13 VAL A 128      54.764  20.676  23.163  1.00 17.95           H
ATOM   1947 HG21 VAL A 128      52.979  19.025  25.002  1.00 14.63           H
ATOM   1948 HG22 VAL A 128      52.634  20.715  24.565  1.00 14.63           H
ATOM   1949 HG23 VAL A 128      51.407  19.452  24.323  1.00 14.63           H
ATOM   1950  N   ALA A 129      53.260  20.729  19.542  1.00 12.03           N
ATOM   1951  CA  ALA A 129      53.231  20.583  18.082  1.00 11.42           C
ATOM   1952  C   ALA A 129      54.025  19.360  17.574  1.00 13.15           C
ATOM   1953  O   ALA A 129      53.671  18.756  16.586  1.00 14.21           O
ATOM   1954  CB  ALA A 129      53.817  21.826  17.409  1.00 14.89           C
ATOM   1955  H   ALA A 129      53.522  21.613  19.915  1.00 14.45           H
ATOM   1956  HA  ALA A 129      52.166  20.456  17.728  1.00 13.72           H
ATOM   1957  HB1 ALA A 129      53.848  21.717  16.316  1.00 17.89           H
ATOM   1958  HB2 ALA A 129      53.185  22.712  17.597  1.00 17.89           H
ATOM   1959  HB3 ALA A 129      54.826  22.069  17.756  1.00 17.89           H
ATOM   1960  N   ASP A 130      55.095  19.017  18.306  1.00 12.08           N
ATOM   1961  CA  ASP A 130      56.060  17.954  18.020  1.00 14.05           C
ATOM   1962  C   ASP A 130      55.939  16.736  18.958  1.00 12.54           C
ATOM   1963  O   ASP A 130      56.880  15.957  19.091  1.00 14.07           O
ATOM   1964  CB  ASP A 130      57.492  18.514  17.999  1.00 11.76           C
ATOM   1965  CG  ASP A 130      57.964  19.244  19.258  1.00 14.45           C
ATOM   1966  OD1 ASP A 130      57.118  19.643  20.082  1.00 11.20           O
ATOM   1967  OD2 ASP A 130      59.197  19.404  19.384  1.00 13.39           O1-
ATOM   1968  H   ASP A 130      55.311  19.586  19.113  1.00 14.51           H
ATOM   1969  HA  ASP A 130      55.868  17.584  17.014  1.00 16.87           H
ATOM   1970  HB2 ASP A 130      58.216  17.751  17.724  1.00 14.13           H
ATOM   1971  HB3 ASP A 130      57.551  19.233  17.183  1.00 14.13           H
ATOM   1972  N   VAL A 131      54.772  16.535  19.581  1.00 10.61           N
ATOM   1973  CA  VAL A 131      54.460  15.322  20.333  1.00 11.00           C
ATOM   1974  C   VAL A 131      53.332  14.623  19.585  1.00 12.40           C
ATOM   1975  O   VAL A 131      52.175  15.022  19.720  1.00 14.39           O
ATOM   1976  CB  VAL A 131      54.088  15.641  21.793  1.00 12.45           C
ATOM   1977  CG1 VAL A 131      53.675  14.380  22.559  1.00 12.04           C
ATOM   1978  CG2 VAL A 131      55.268  16.275  22.534  1.00 15.70           C
ATOM   1979  H   VAL A 131      54.028  17.208  19.448  1.00 12.74           H
ATOM   1980  HA  VAL A 131      55.335  14.675  20.366  1.00 13.21           H
ATOM   1981  HB  VAL A 131      53.250  16.337  21.805  1.00 14.95           H
ATOM   1982 HG11 VAL A 131      53.397  14.656  23.575  1.00 14.47           H
ATOM   1983 HG12 VAL A 131      52.814  13.909  22.088  1.00 14.47           H
ATOM   1984 HG13 VAL A 131      54.503  13.673  22.591  1.00 14.47           H
ATOM   1985 HG21 VAL A 131      54.966  16.544  23.546  1.00 18.86           H
ATOM   1986 HG22 VAL A 131      56.103  15.580  22.583  1.00 18.86           H
ATOM   1987 HG23 VAL A 131      55.585  17.173  22.012  1.00 18.86           H
ATOM   1988  N   PRO A 132      53.610  13.550  18.836  1.00 10.78           N
ATOM   1989  CA  PRO A 132      52.532  12.808  18.203  1.00 13.01           C
ATOM   1990  C   PRO A 132      51.814  11.948  19.259  1.00 11.06           C
ATOM   1991  O   PRO A 132      52.287  11.829  20.394  1.00 10.85           O
ATOM   1992  CB  PRO A 132      53.277  11.981  17.157  1.00 11.02           C
ATOM   1993  CG  PRO A 132      54.579  11.624  17.865  1.00 10.38           C
ATOM   1994  CD  PRO A 132      54.906  12.917  18.611  1.00 11.37           C
ATOM   1995  HA  PRO A 132      51.853  13.458  17.649  1.00 15.63           H
ATOM   1996  HB2 PRO A 132      52.732  11.128  16.779  1.00 13.24           H
ATOM   1997  HB3 PRO A 132      53.509  12.651  16.328  1.00 13.24           H
ATOM   1998  HG2 PRO A 132      54.438  10.773  18.533  1.00 12.48           H
ATOM   1999  HG3 PRO A 132      55.359  11.422  17.136  1.00 12.48           H
ATOM   2000  HD2 PRO A 132      55.411  12.667  19.536  1.00 13.66           H
ATOM   2001  HD3 PRO A 132      55.538  13.549  17.998  1.00 13.66           H
ATOM   2002  N   VAL A 133      50.653  11.367  18.933  1.00 13.36           N
ATOM   2003  CA  VAL A 133      49.897  10.554  19.893  1.00 12.18           C
ATOM   2004  C   VAL A 133      50.751   9.419  20.468  1.00 10.15           C
ATOM   2005  O   VAL A 133      50.619   9.082  21.640  1.00 11.66           O
ATOM   2006  CB  VAL A 133      48.573  10.008  19.320  1.00 16.52           C
ATOM   2007  CG1 VAL A 133      47.567  11.145  19.106  1.00 19.96           C
ATOM   2008  CG2 VAL A 133      48.746   9.212  18.024  1.00 17.11           C
ATOM   2009  H   VAL A 133      50.291  11.470  17.995  1.00 16.05           H
ATOM   2010  HA  VAL A 133      49.636  11.213  20.721  1.00 14.64           H
ATOM   2011  HB  VAL A 133      48.142   9.330  20.054  1.00 19.84           H
ATOM   2012 HG11 VAL A 133      46.614  10.735  18.770  1.00 23.97           H
ATOM   2013 HG12 VAL A 133      47.407  11.679  20.042  1.00 23.97           H
ATOM   2014 HG13 VAL A 133      47.941  11.839  18.356  1.00 23.97           H
ATOM   2015 HG21 VAL A 133      47.780   8.811  17.718  1.00 20.55           H
ATOM   2016 HG22 VAL A 133      49.135   9.847  17.230  1.00 20.55           H
ATOM   2017 HG23 VAL A 133      49.423   8.373  18.175  1.00 20.55           H
ATOM   2018  N   GLU A 134      51.649   8.856  19.660  1.00 13.95           N
ATOM   2019  CA  GLU A 134      52.560   7.797  20.050  1.00 16.13           C
ATOM   2020  C   GLU A 134      53.462   8.193  21.233  1.00 14.54           C
ATOM   2021  O   GLU A 134      53.822   7.326  22.026  1.00 16.74           O
ATOM   2022  CB  GLU A 134      53.390   7.350  18.839  1.00 16.55           C
ATOM   2023  CG  GLU A 134      52.554   6.715  17.708  1.00 24.16           C
ATOM   2024  CD  GLU A 134      51.925   7.662  16.673  1.00 23.63           C
ATOM   2025  OE1 GLU A 134      51.940   8.891  16.881  1.00 13.93           O
ATOM   2026  OE2 GLU A 134      51.417   7.141  15.659  1.00 23.87           O1-
ATOM   2027  H   GLU A 134      51.710   9.184  18.704  1.00 16.75           H
ATOM   2028  HA  GLU A 134      51.956   6.946  20.370  1.00 19.38           H
ATOM   2029  HB2 GLU A 134      53.970   8.191  18.452  1.00 19.88           H
ATOM   2030  HB3 GLU A 134      54.091   6.598  19.195  1.00 19.88           H
ATOM   2031  HG2 GLU A 134      53.168   5.992  17.172  1.00 29.01           H
ATOM   2032  HG3 GLU A 134      51.758   6.104  18.136  1.00 29.01           H
ATOM   2033  N   GLU A 135      53.823   9.477  21.372  1.00 10.76           N
ATOM   2034  CA  GLU A 135      54.674   9.988  22.448  1.00 11.79           C
ATOM   2035  C   GLU A 135      53.885  10.712  23.547  1.00 13.26           C
ATOM   2036  O   GLU A 135      54.477  11.224  24.496  1.00 14.55           O
ATOM   2037  CB  GLU A 135      55.764  10.922  21.893  1.00 14.69           C
ATOM   2038  CG  GLU A 135      56.778  10.225  20.981  1.00 11.64           C
ATOM   2039  CD  GLU A 135      57.714   9.247  21.692  1.00 15.16           C
ATOM   2040  OE1 GLU A 135      57.616   9.097  22.928  1.00 15.44           O
ATOM   2041  OE2 GLU A 135      58.537   8.634  20.985  1.00 13.25           O1-
ATOM   2042  H   GLU A 135      53.476  10.150  20.700  1.00 12.93           H
ATOM   2043  HA  GLU A 135      55.170   9.146  22.924  1.00 14.17           H
ATOM   2044  HB2 GLU A 135      55.277  11.726  21.349  1.00 17.65           H
ATOM   2045  HB3 GLU A 135      56.308  11.380  22.718  1.00 17.65           H
ATOM   2046  HG2 GLU A 135      56.289   9.713  20.151  1.00 13.99           H
ATOM   2047  HG3 GLU A 135      57.399  10.977  20.495  1.00 13.99           H
ATOM   2048  N   SER A 136      52.558  10.810  23.418  1.00 11.17           N
ATOM   2049  CA  SER A 136      51.780  11.775  24.183  1.00 12.56           C
ATOM   2050  C   SER A 136      51.485  11.389  25.628  1.00  9.63           C
ATOM   2051  O   SER A 136      51.023  12.253  26.363  1.00 10.95           O
ATOM   2052  CB  SER A 136      50.487  12.093  23.445  1.00 14.77           C
ATOM   2053  OG  SER A 136      49.614  10.986  23.463  1.00 13.21           O
ATOM   2054  H   SER A 136      52.112  10.372  22.622  1.00 13.42           H
ATOM   2055  HA  SER A 136      52.350  12.702  24.221  1.00 15.09           H
ATOM   2056  HB2 SER A 136      50.010  12.932  23.951  1.00 17.74           H
ATOM   2057  HB3 SER A 136      50.704  12.379  22.415  1.00 17.74           H
ATOM   2058  HG  SER A 136      49.932  10.345  22.817  1.00 15.87           H
ATOM   2059  N   ALA A 137      51.671  10.125  26.032  1.00 11.25           N
ATOM   2060  CA  ALA A 137      51.194   9.623  27.321  1.00 13.75           C
ATOM   2061  C   ALA A 137      51.544  10.530  28.513  1.00 14.73           C
ATOM   2062  O   ALA A 137      50.606  10.964  29.178  1.00 11.93           O
ATOM   2063  CB  ALA A 137      51.655   8.181  27.539  1.00 16.32           C
ATOM   2064  H   ALA A 137      52.079   9.462  25.388  1.00 13.51           H
ATOM   2065  HA  ALA A 137      50.106   9.590  27.269  1.00 16.52           H
ATOM   2066  HB1 ALA A 137      51.286   7.815  28.494  1.00 19.60           H
ATOM   2067  HB2 ALA A 137      51.249   7.546  26.750  1.00 19.60           H
ATOM   2068  HB3 ALA A 137      52.742   8.110  27.530  1.00 19.60           H
ATOM   2069  N   PRO A 138      52.808  10.909  28.788  1.00 10.98           N
ATOM   2070  CA  PRO A 138      53.071  11.743  29.962  1.00 10.51           C
ATOM   2071  C   PRO A 138      52.495  13.161  29.839  1.00 12.27           C
ATOM   2072  O   PRO A 138      52.137  13.751  30.856  1.00 13.21           O
ATOM   2073  CB  PRO A 138      54.601  11.784  30.084  1.00 16.58           C
ATOM   2074  CG  PRO A 138      55.099  11.470  28.677  1.00 18.39           C
ATOM   2075  CD  PRO A 138      54.045  10.507  28.135  1.00 15.49           C
ATOM   2076  HA  PRO A 138      52.704  11.247  30.862  1.00 12.63           H
ATOM   2077  HB2 PRO A 138      55.006  12.712  30.487  1.00 19.91           H
ATOM   2078  HB3 PRO A 138      54.884  10.952  30.733  1.00 19.91           H
ATOM   2079  HG2 PRO A 138      55.160  12.384  28.085  1.00 22.09           H
ATOM   2080  HG3 PRO A 138      56.067  10.968  28.708  1.00 22.09           H
ATOM   2081  HD2 PRO A 138      54.006  10.620  27.054  1.00 18.60           H
ATOM   2082  HD3 PRO A 138      54.305   9.490  28.430  1.00 18.60           H
ATOM   2083  N   PHE A 139      52.358  13.689  28.616  1.00 12.39           N
ATOM   2084  CA  PHE A 139      51.791  15.011  28.358  1.00 12.17           C
ATOM   2085  C   PHE A 139      50.287  15.040  28.615  1.00 10.85           C
ATOM   2086  O   PHE A 139      49.813  15.908  29.344  1.00 13.12           O
ATOM   2087  CB  PHE A 139      52.101  15.446  26.921  1.00 11.61           C
ATOM   2088  CG  PHE A 139      53.577  15.613  26.663  1.00 13.53           C
ATOM   2089  CD1 PHE A 139      54.339  14.530  26.191  1.00 11.72           C
ATOM   2090  CD2 PHE A 139      54.200  16.847  26.920  1.00 11.93           C
ATOM   2091  CE1 PHE A 139      55.715  14.687  25.957  1.00 13.59           C
ATOM   2092  CE2 PHE A 139      55.578  17.002  26.690  1.00 14.87           C
ATOM   2093  CZ  PHE A 139      56.335  15.924  26.201  1.00 13.29           C
ATOM   2094  H   PHE A 139      52.630  13.137  27.814  1.00 14.88           H
ATOM   2095  HA  PHE A 139      52.261  15.725  29.035  1.00 14.62           H
ATOM   2096  HB2 PHE A 139      51.688  14.723  26.218  1.00 13.95           H
ATOM   2097  HB3 PHE A 139      51.610  16.403  26.741  1.00 13.95           H
ATOM   2098  HD1 PHE A 139      53.865  13.581  25.992  1.00 14.08           H
ATOM   2099  HD2 PHE A 139      53.619  17.672  27.294  1.00 14.34           H
ATOM   2100  HE1 PHE A 139      56.294  13.857  25.584  1.00 16.32           H
ATOM   2101  HE2 PHE A 139      56.057  17.950  26.879  1.00 17.87           H
ATOM   2102  HZ  PHE A 139      57.391  16.048  26.014  1.00 15.96           H
ATOM   2103  N   ARG A 140      49.540  14.079  28.058  1.00 11.27           N
ATOM   2104  CA  ARG A 140      48.091  14.038  28.226  1.00 14.61           C
ATOM   2105  C   ARG A 140      47.718  13.694  29.665  1.00 12.86           C
ATOM   2106  O   ARG A 140      46.748  14.240  30.180  1.00 12.15           O
ATOM   2107  CB  ARG A 140      47.426  13.155  27.162  1.00 15.48           C
ATOM   2108  CG  ARG A 140      47.645  11.654  27.344  1.00 16.84           C
ATOM   2109  CD  ARG A 140      47.118  10.910  26.112  1.00 25.04           C
ATOM   2110  NE  ARG A 140      46.941   9.476  26.392  1.00 28.81           N
ATOM   2111  CZ  ARG A 140      47.741   8.485  25.988  1.00 22.70           C
ATOM   2112  NH1 ARG A 140      48.747   8.693  25.152  1.00 30.07           N
ATOM   2113  NH2 ARG A 140      47.530   7.249  26.427  1.00 37.23           N1+
ATOM   2114  H   ARG A 140      49.981  13.385  27.471  1.00 13.54           H
ATOM   2115  HA  ARG A 140      47.731  15.052  28.042  1.00 17.54           H
ATOM   2116  HB2 ARG A 140      46.352  13.335  27.199  1.00 18.59           H
ATOM   2117  HB3 ARG A 140      47.779  13.460  26.177  1.00 18.59           H
ATOM   2118  HG2 ARG A 140      48.710  11.456  27.438  1.00 20.23           H
ATOM   2119  HG3 ARG A 140      47.133  11.309  28.243  1.00 20.23           H
ATOM   2120  HD2 ARG A 140      46.168  11.334  25.787  1.00 30.06           H
ATOM   2121  HD3 ARG A 140      47.830  11.056  25.303  1.00 30.06           H
ATOM   2122  HE  ARG A 140      46.197   9.235  27.029  1.00 34.58           H
ATOM   2123 HH11 ARG A 140      48.917   9.621  24.792  1.00 36.10           H
ATOM   2124 HH12 ARG A 140      49.331   7.924  24.855  1.00 36.10           H
ATOM   2125 HH21 ARG A 140      46.764   7.065  27.059  1.00 44.69           H
ATOM   2126 HH22 ARG A 140      48.132   6.502  26.118  1.00 44.69           H
ATOM   2127  N   GLN A 141      48.488  12.829  30.336  1.00 12.06           N
ATOM   2128  CA  GLN A 141      48.252  12.481  31.737  1.00 14.69           C
ATOM   2129  C   GLN A 141      48.444  13.695  32.645  1.00 15.99           C
ATOM   2130  O   GLN A 141      47.560  13.989  33.448  1.00 13.31           O
ATOM   2131  CB  GLN A 141      49.159  11.317  32.155  1.00 15.30           C
ATOM   2132  CG  GLN A 141      48.759  10.001  31.463  1.00 13.72           C
ATOM   2133  CD  GLN A 141      49.908   9.001  31.354  1.00 15.65           C
ATOM   2134  OE1 GLN A 141      50.988   9.193  31.899  1.00 16.50           O
ATOM   2135  NE2 GLN A 141      49.690   7.907  30.637  1.00 20.92           N
ATOM   2136  H   GLN A 141      49.284  12.418  29.869  1.00 14.49           H
ATOM   2137  HA  GLN A 141      47.216  12.152  31.835  1.00 17.65           H
ATOM   2138  HB2 GLN A 141      50.195  11.575  31.926  1.00 18.38           H
ATOM   2139  HB3 GLN A 141      49.066  11.172  33.229  1.00 18.38           H
ATOM   2140  HG2 GLN A 141      47.951   9.544  32.035  1.00 16.48           H
ATOM   2141  HG3 GLN A 141      48.374  10.193  30.461  1.00 16.48           H
ATOM   2142 HE21 GLN A 141      48.807   7.777  30.166  1.00 25.12           H
ATOM   2143 HE22 GLN A 141      50.429   7.222  30.544  1.00 25.12           H
ATOM   2144  N   ALA A 142      49.569  14.412  32.502  1.00 11.90           N
ATOM   2145  CA  ALA A 142      49.814  15.647  33.241  1.00 10.79           C
ATOM   2146  C   ALA A 142      48.748  16.708  32.954  1.00 12.38           C
ATOM   2147  O   ALA A 142      48.270  17.348  33.891  1.00 13.36           O
ATOM   2148  CB  ALA A 142      51.213  16.176  32.934  1.00 13.23           C
ATOM   2149  H   ALA A 142      50.253  14.130  31.812  1.00 14.29           H
ATOM   2150  HA  ALA A 142      49.778  15.418  34.306  1.00 12.97           H
ATOM   2151  HB1 ALA A 142      51.383  17.096  33.493  1.00 15.90           H
ATOM   2152  HB2 ALA A 142      51.964  15.445  33.233  1.00 15.90           H
ATOM   2153  HB3 ALA A 142      51.306  16.378  31.866  1.00 15.90           H
ATOM   2154  N   ALA A 143      48.354  16.878  31.686  1.00 13.01           N
ATOM   2155  CA  ALA A 143      47.313  17.821  31.299  1.00 14.42           C
ATOM   2156  C   ALA A 143      46.028  17.542  32.082  1.00 16.31           C
ATOM   2157  O   ALA A 143      45.542  18.421  32.791  1.00 15.55           O
ATOM   2158  CB  ALA A 143      47.088  17.766  29.783  1.00 13.21           C
ATOM   2159  H   ALA A 143      48.802  16.349  30.950  1.00 15.63           H
ATOM   2160  HA  ALA A 143      47.661  18.820  31.551  1.00 17.33           H
ATOM   2161  HB1 ALA A 143      46.423  18.568  29.470  1.00 15.86           H
ATOM   2162  HB2 ALA A 143      48.036  17.894  29.261  1.00 15.86           H
ATOM   2163  HB3 ALA A 143      46.653  16.809  29.496  1.00 15.86           H
ATOM   2164  N   LEU A 144      45.534  16.301  32.021  1.00 13.55           N
ATOM   2165  CA  LEU A 144      44.289  15.901  32.662  1.00 13.36           C
ATOM   2166  C   LEU A 144      44.366  16.048  34.185  1.00 14.77           C
ATOM   2167  O   LEU A 144      43.378  16.453  34.794  1.00 17.57           O
ATOM   2168  CB  LEU A 144      43.922  14.463  32.262  1.00 12.57           C
ATOM   2169  CG  LEU A 144      43.554  14.272  30.772  1.00 19.29           C
ATOM   2170  CD1 LEU A 144      43.456  12.772  30.471  1.00 24.27           C
ATOM   2171  CD2 LEU A 144      42.232  14.944  30.386  1.00 19.13           C
ATOM   2172  H   LEU A 144      46.014  15.614  31.455  1.00 16.28           H
ATOM   2173  HA  LEU A 144      43.505  16.571  32.307  1.00 16.05           H
ATOM   2174  HB2 LEU A 144      44.779  13.827  32.495  1.00 15.10           H
ATOM   2175  HB3 LEU A 144      43.088  14.127  32.881  1.00 15.10           H
ATOM   2176  HG  LEU A 144      44.330  14.711  30.150  1.00 23.16           H
ATOM   2177 HD11 LEU A 144      43.166  12.634  29.432  1.00 29.14           H
ATOM   2178 HD12 LEU A 144      44.422  12.295  30.636  1.00 29.14           H
ATOM   2179 HD13 LEU A 144      42.705  12.305  31.110  1.00 29.14           H
ATOM   2180 HD21 LEU A 144      41.982  14.681  29.359  1.00 22.98           H
ATOM   2181 HD22 LEU A 144      41.426  14.617  31.044  1.00 22.98           H
ATOM   2182 HD23 LEU A 144      42.342  16.024  30.439  1.00 22.98           H
ATOM   2183  N   ARG A 145      45.517  15.751  34.816  1.00 11.96           N
ATOM   2184  CA  ARG A 145      45.685  15.934  36.267  1.00 13.19           C
ATOM   2185  C   ARG A 145      45.570  17.398  36.696  1.00 16.83           C
ATOM   2186  O   ARG A 145      45.253  17.671  37.851  1.00 17.73           O
ATOM   2187  CB  ARG A 145      47.028  15.378  36.756  1.00 17.42           C
ATOM   2188  CG  ARG A 145      47.058  13.844  36.767  1.00 13.47           C
ATOM   2189  CD  ARG A 145      48.250  13.317  37.566  1.00 15.90           C
ATOM   2190  NE  ARG A 145      49.541  13.813  37.058  1.00 16.36           N
ATOM   2191  CZ  ARG A 145      50.298  13.240  36.121  1.00 13.43           C
ATOM   2192  NH1 ARG A 145      49.921  12.115  35.530  1.00 13.53           N
ATOM   2193  NH2 ARG A 145      51.452  13.794  35.769  1.00 15.56           N1+
ATOM   2194  H   ARG A 145      46.310  15.431  34.275  1.00 14.37           H
ATOM   2195  HA  ARG A 145      44.884  15.398  36.779  1.00 15.85           H
ATOM   2196  HB2 ARG A 145      47.836  15.773  36.138  1.00 20.92           H
ATOM   2197  HB3 ARG A 145      47.195  15.718  37.780  1.00 20.92           H
ATOM   2198  HG2 ARG A 145      46.153  13.483  37.256  1.00 16.18           H
ATOM   2199  HG3 ARG A 145      47.075  13.444  35.759  1.00 16.18           H
ATOM   2200  HD2 ARG A 145      48.141  13.634  38.604  1.00 19.10           H
ATOM   2201  HD3 ARG A 145      48.235  12.227  37.554  1.00 19.10           H
ATOM   2202  HE  ARG A 145      49.869  14.683  37.457  1.00 19.65           H
ATOM   2203 HH11 ARG A 145      49.047  11.685  35.787  1.00 16.25           H
ATOM   2204 HH12 ARG A 145      50.520  11.691  34.837  1.00 16.25           H
ATOM   2205 HH21 ARG A 145      51.745  14.656  36.213  1.00 18.69           H
ATOM   2206 HH22 ARG A 145      52.032  13.369  35.062  1.00 18.69           H
ATOM   2207  N   HIS A 146      45.861  18.329  35.786  1.00 16.68           N
ATOM   2208  CA  HIS A 146      45.840  19.770  36.029  1.00 15.07           C
ATOM   2209  C   HIS A 146      44.676  20.478  35.335  1.00 12.79           C
ATOM   2210  O   HIS A 146      44.697  21.696  35.200  1.00 16.76           O
ATOM   2211  CB  HIS A 146      47.222  20.339  35.684  1.00 16.56           C
ATOM   2212  CG  HIS A 146      48.269  19.817  36.631  1.00 16.81           C
ATOM   2213  ND1 HIS A 146      48.310  20.081  37.986  1.00 20.66           N1+
ATOM   2214  CD2 HIS A 146      49.302  18.970  36.342  1.00 15.12           C
ATOM   2215  CE1 HIS A 146      49.349  19.408  38.510  1.00 28.47           C
ATOM   2216  NE2 HIS A 146      49.964  18.729  37.525  1.00 19.35           N
ATOM   2217  H   HIS A 146      46.134  18.026  34.861  1.00 20.04           H
ATOM   2218  HA  HIS A 146      45.682  19.953  37.092  1.00 18.10           H
ATOM   2219  HB2 HIS A 146      47.207  21.421  35.787  1.00 19.88           H
ATOM   2220  HB3 HIS A 146      47.475  20.092  34.654  1.00 19.88           H
ATOM   2221  HD1 HIS A 146      47.660  20.674  38.488  1.00 24.81           H
ATOM   2222  HD2 HIS A 146      49.581  18.589  35.376  1.00 18.16           H
ATOM   2223  HE1 HIS A 146      49.647  19.415  39.549  1.00 34.18           H
ATOM   2224  HE2 HIS A 146      50.783  18.140  37.634  1.00 23.24           H
ATOM   2225  N   ASN A 147      43.639  19.729  34.930  1.00 14.01           N
ATOM   2226  CA  ASN A 147      42.424  20.279  34.322  1.00 15.97           C
ATOM   2227  C   ASN A 147      42.736  21.076  33.045  1.00 17.63           C
ATOM   2228  O   ASN A 147      42.053  22.043  32.715  1.00 18.17           O
ATOM   2229  CB  ASN A 147      41.615  21.060  35.379  1.00 18.83           C
ATOM   2230  CG  ASN A 147      41.301  20.148  36.564  1.00 21.24           C
ATOM   2231  OD1 ASN A 147      40.572  19.171  36.426  1.00 23.58           O
ATOM   2232  ND2 ASN A 147      41.866  20.429  37.732  1.00 22.57           N
ATOM   2233  H   ASN A 147      43.685  18.728  35.058  1.00 16.83           H
ATOM   2234  HA  ASN A 147      41.808  19.436  34.009  1.00 19.18           H
ATOM   2235  HB2 ASN A 147      42.148  21.954  35.702  1.00 22.61           H
ATOM   2236  HB3 ASN A 147      40.674  21.338  34.911  1.00 22.61           H
ATOM   2237 HD21 ASN A 147      41.670  19.851  38.533  1.00 27.10           H
ATOM   2238 HD22 ASN A 147      42.476  21.231  37.821  1.00 27.10           H
ATOM   2239  N   ILE A 148      43.753  20.624  32.304  1.00 14.79           N
ATOM   2240  CA  ILE A 148      44.158  21.147  31.010  1.00 11.17           C
ATOM   2241  C   ILE A 148      43.752  20.114  29.961  1.00 11.85           C
ATOM   2242  O   ILE A 148      44.000  18.919  30.121  1.00 13.65           O
ATOM   2243  CB  ILE A 148      45.677  21.424  30.984  1.00 14.12           C
ATOM   2244  CG1 ILE A 148      46.169  22.350  32.121  1.00 13.97           C
ATOM   2245  CG2 ILE A 148      46.093  21.972  29.609  1.00 12.80           C
ATOM   2246  CD1 ILE A 148      45.547  23.748  32.114  1.00 16.44           C
ATOM   2247  H   ILE A 148      44.245  19.803  32.627  1.00 17.76           H
ATOM   2248  HA  ILE A 148      43.635  22.081  30.801  1.00 13.42           H
ATOM   2249  HB  ILE A 148      46.181  20.469  31.109  1.00 16.96           H
ATOM   2250 HG12 ILE A 148      45.977  21.880  33.080  1.00 16.78           H
ATOM   2251 HG13 ILE A 148      47.251  22.462  32.048  1.00 16.78           H
ATOM   2252 HG21 ILE A 148      47.144  22.254  29.633  1.00 15.38           H
ATOM   2253 HG22 ILE A 148      45.965  21.205  28.846  1.00 15.38           H
ATOM   2254 HG23 ILE A 148      45.494  22.844  29.351  1.00 15.38           H
ATOM   2255 HD11 ILE A 148      45.895  24.304  32.979  1.00 19.75           H
ATOM   2256 HD12 ILE A 148      45.845  24.284  31.213  1.00 19.75           H
ATOM   2257 HD13 ILE A 148      44.461  23.684  32.157  1.00 19.75           H
ATOM   2258  N   ALA A 149      43.128  20.590  28.888  1.00 11.49           N
ATOM   2259  CA  ALA A 149      42.786  19.764  27.750  1.00 11.01           C
ATOM   2260  C   ALA A 149      44.048  19.552  26.904  1.00 12.99           C
ATOM   2261  O   ALA A 149      44.635  20.531  26.433  1.00 12.82           O
ATOM   2262  CB  ALA A 149      41.693  20.475  26.946  1.00 12.29           C
ATOM   2263  H   ALA A 149      42.955  21.582  28.815  1.00 13.81           H
ATOM   2264  HA  ALA A 149      42.384  18.816  28.105  1.00 13.23           H
ATOM   2265  HB1 ALA A 149      41.506  19.925  26.034  1.00 14.76           H
ATOM   2266  HB2 ALA A 149      40.773  20.532  27.528  1.00 14.76           H
ATOM   2267  HB3 ALA A 149      42.010  21.480  26.678  1.00 14.76           H
ATOM   2268  N   PRO A 150      44.466  18.304  26.650  1.00 14.66           N
ATOM   2269  CA  PRO A 150      45.527  18.069  25.692  1.00 12.14           C
ATOM   2270  C   PRO A 150      44.911  18.040  24.290  1.00 12.20           C
ATOM   2271  O   PRO A 150      43.941  17.326  24.043  1.00 12.51           O
ATOM   2272  CB  PRO A 150      46.111  16.717  26.112  1.00 10.94           C
ATOM   2273  CG  PRO A 150      44.913  15.971  26.695  1.00 13.38           C
ATOM   2274  CD  PRO A 150      44.039  17.070  27.296  1.00 14.85           C
ATOM   2275  HA  PRO A 150      46.327  18.800  25.789  1.00 14.58           H
ATOM   2276  HB2 PRO A 150      46.624  16.167  25.322  1.00 13.14           H
ATOM   2277  HB3 PRO A 150      46.810  16.922  26.924  1.00 13.14           H
ATOM   2278  HG2 PRO A 150      44.396  15.428  25.906  1.00 16.07           H
ATOM   2279  HG3 PRO A 150      45.222  15.293  27.489  1.00 16.07           H
ATOM   2280  HD2 PRO A 150      42.998  16.837  27.092  1.00 17.84           H
ATOM   2281  HD3 PRO A 150      44.251  17.123  28.362  1.00 17.84           H
ATOM   2282  N   ILE A 151      45.471  18.846  23.382  1.00 13.49           N
ATOM   2283  CA  ILE A 151      44.992  18.998  22.013  1.00 12.00           C
ATOM   2284  C   ILE A 151      45.881  18.179  21.086  1.00 13.85           C
ATOM   2285  O   ILE A 151      47.101  18.295  21.142  1.00 13.81           O
ATOM   2286  CB  ILE A 151      45.017  20.472  21.560  1.00 11.48           C
ATOM   2287  CG1 ILE A 151      44.321  21.451  22.513  1.00 15.60           C
ATOM   2288  CG2 ILE A 151      44.463  20.592  20.131  1.00 11.46           C
ATOM   2289  CD1 ILE A 151      42.840  21.162  22.738  1.00 13.62           C
ATOM   2290  H   ILE A 151      46.260  19.415  23.655  1.00 16.20           H
ATOM   2291  HA  ILE A 151      43.967  18.641  21.945  1.00 14.42           H
ATOM   2292  HB  ILE A 151      46.063  20.767  21.525  1.00 13.79           H
ATOM   2293 HG12 ILE A 151      44.846  21.418  23.465  1.00 18.74           H
ATOM   2294 HG13 ILE A 151      44.416  22.460  22.113  1.00 18.74           H
ATOM   2295 HG21 ILE A 151      44.410  21.640  19.849  1.00 13.77           H
ATOM   2296 HG22 ILE A 151      45.126  20.097  19.422  1.00 13.77           H
ATOM   2297 HG23 ILE A 151      43.473  20.144  20.060  1.00 13.77           H
ATOM   2298 HD11 ILE A 151      42.411  21.898  23.416  1.00 16.37           H
ATOM   2299 HD12 ILE A 151      42.298  21.209  21.795  1.00 16.37           H
ATOM   2300 HD13 ILE A 151      42.744  20.174  23.177  1.00 16.37           H
ATOM   2301  N   PHE A 152      45.258  17.418  20.190  1.00 13.18           N
ATOM   2302  CA  PHE A 152      45.919  16.633  19.167  1.00 15.59           C
ATOM   2303  C   PHE A 152      45.482  17.066  17.781  1.00 13.31           C
ATOM   2304  O   PHE A 152      44.327  17.407  17.524  1.00 14.54           O
ATOM   2305  CB  PHE A 152      45.648  15.146  19.402  1.00 16.31           C
ATOM   2306  CG  PHE A 152      46.334  14.683  20.665  1.00 12.82           C
ATOM   2307  CD1 PHE A 152      47.737  14.562  20.694  1.00 14.92           C
ATOM   2308  CD2 PHE A 152      45.591  14.525  21.847  1.00 16.95           C
ATOM   2309  CE1 PHE A 152      48.394  14.315  21.911  1.00 17.75           C
ATOM   2310  CE2 PHE A 152      46.244  14.254  23.060  1.00 17.49           C
ATOM   2311  CZ  PHE A 152      47.646  14.161  23.092  1.00 19.75           C
ATOM   2312  H   PHE A 152      44.250  17.393  20.198  1.00 15.83           H
ATOM   2313  HA  PHE A 152      46.998  16.784  19.231  1.00 18.73           H
ATOM   2314  HB2 PHE A 152      44.573  14.971  19.469  1.00 19.59           H
ATOM   2315  HB3 PHE A 152      46.039  14.573  18.562  1.00 19.59           H
ATOM   2316  HD1 PHE A 152      48.317  14.706  19.794  1.00 17.92           H
ATOM   2317  HD2 PHE A 152      44.520  14.649  21.824  1.00 20.35           H
ATOM   2318  HE1 PHE A 152      49.472  14.268  21.938  1.00 21.31           H
ATOM   2319  HE2 PHE A 152      45.674  14.152  23.970  1.00 21.01           H
ATOM   2320  HZ  PHE A 152      48.149  13.995  24.030  1.00 23.72           H
ATOM   2321  N   ILE A 153      46.475  17.027  16.900  1.00 14.33           N
ATOM   2322  CA  ILE A 153      46.351  17.288  15.477  1.00 13.30           C
ATOM   2323  C   ILE A 153      46.000  15.939  14.824  1.00 15.19           C
ATOM   2324  O   ILE A 153      46.598  14.901  15.023  1.00 16.96           O
ATOM   2325  CB  ILE A 153      47.659  17.877  14.864  1.00 15.98           C
ATOM   2326  CG1 ILE A 153      47.900  19.300  15.405  1.00 15.44           C
ATOM   2327  CG2 ILE A 153      47.535  17.906  13.344  1.00 17.19           C
ATOM   2328  CD1 ILE A 153      49.227  19.912  14.969  1.00 18.65           C
ATOM   2329  H   ILE A 153      47.361  16.735  17.237  1.00 17.21           H
ATOM   2330  HA  ILE A 153      45.518  18.032  15.283  1.00 15.97           H
ATOM   2331  HB  ILE A 153      48.515  17.220  15.141  1.00 19.19           H
ATOM   2332 HG12 ILE A 153      47.077  19.970  15.075  1.00 18.55           H
ATOM   2333 HG13 ILE A 153      47.845  19.285  16.510  1.00 18.55           H
ATOM   2334 HG21 ILE A 153      48.418  18.387  12.898  1.00 20.64           H
ATOM   2335 HG22 ILE A 153      47.445  16.913  12.901  1.00 20.64           H
ATOM   2336 HG23 ILE A 153      46.671  18.513  13.057  1.00 20.64           H
ATOM   2337 HD11 ILE A 153      49.252  20.994  15.190  1.00 22.39           H
ATOM   2338 HD12 ILE A 153      50.082  19.466  15.476  1.00 22.39           H
ATOM   2339 HD13 ILE A 153      49.390  19.818  13.888  1.00 22.39           H
ATOM   2340  N   CYS A 154      44.921  16.028  14.035  1.00 17.17           N
ATOM   2341  CA  CYS A 154      44.368  15.004  13.171  1.00 15.44           C
ATOM   2342  C   CYS A 154      44.763  15.376  11.738  1.00 20.07           C
ATOM   2343  O   CYS A 154      44.170  16.304  11.177  1.00 17.80           O
ATOM   2344  CB  CYS A 154      42.844  14.971  13.350  1.00 20.38           C
ATOM   2345  SG  CYS A 154      42.147  13.686  12.278  1.00 24.58           S
ATOM   2346  H   CYS A 154      44.479  16.934  13.969  1.00 20.62           H
ATOM   2347  HA  CYS A 154      44.761  14.026  13.451  1.00 18.54           H
ATOM   2348  HB2 CYS A 154      42.594  14.754  14.384  1.00 24.48           H
ATOM   2349  HB3 CYS A 154      42.415  15.939  13.086  1.00 24.48           H
ATOM   2350  HG  CYS A 154      40.873  13.871  12.634  1.00 29.51           H
ATOM   2351  N   PRO A 155      45.753  14.692  11.137  1.00 19.95           N
ATOM   2352  CA  PRO A 155      46.131  14.910   9.747  1.00 19.31           C
ATOM   2353  C   PRO A 155      44.964  14.643   8.783  1.00 25.02           C
ATOM   2354  O   PRO A 155      44.045  13.896   9.128  1.00 25.14           O
ATOM   2355  CB  PRO A 155      47.264  13.906   9.496  1.00 27.17           C
ATOM   2356  CG  PRO A 155      47.870  13.704  10.880  1.00 23.09           C
ATOM   2357  CD  PRO A 155      46.616  13.689  11.742  1.00 19.32           C
ATOM   2358  HA  PRO A 155      46.556  15.905   9.640  1.00 23.19           H
ATOM   2359  HB2 PRO A 155      46.813  12.962   9.184  1.00 32.63           H
ATOM   2360  HB3 PRO A 155      47.996  14.226   8.757  1.00 32.63           H
ATOM   2361  HG2 PRO A 155      48.377  12.744  10.961  1.00 27.72           H
ATOM   2362  HG3 PRO A 155      48.544  14.526  11.127  1.00 27.72           H
ATOM   2363  HD2 PRO A 155      46.138  12.712  11.697  1.00 23.20           H
ATOM   2364  HD3 PRO A 155      46.905  13.952  12.756  1.00 23.20           H
ATOM   2365  N   PRO A 156      44.988  15.210   7.562  1.00 27.45           N
ATOM   2366  CA  PRO A 156      43.860  15.109   6.630  1.00 32.40           C
ATOM   2367  C   PRO A 156      43.769  13.732   5.927  1.00 40.59           C
ATOM   2368  O   PRO A 156      42.823  13.466   5.188  1.00 49.43           O
ATOM   2369  CB  PRO A 156      44.121  16.250   5.641  1.00 34.11           C
ATOM   2370  CG  PRO A 156      45.643  16.312   5.574  1.00 28.89           C
ATOM   2371  CD  PRO A 156      46.026  16.085   7.035  1.00 28.79           C
ATOM   2372  HA  PRO A 156      42.933  15.376   7.133  1.00 38.90           H
ATOM   2373  HB2 PRO A 156      43.639  16.155   4.675  1.00 40.95           H
ATOM   2374  HB3 PRO A 156      43.765  17.165   6.113  1.00 40.95           H
ATOM   2375  HG2 PRO A 156      46.029  15.546   4.901  1.00 34.69           H
ATOM   2376  HG3 PRO A 156      45.982  17.301   5.274  1.00 34.69           H
ATOM   2377  HD2 PRO A 156      47.016  15.630   7.076  1.00 34.57           H
ATOM   2378  HD3 PRO A 156      45.990  17.042   7.553  1.00 34.57           H
ATOM   2379  N   ASN A 157      44.750  12.862   6.191  1.00 31.39           N
ATOM   2380  CA  ASN A 157      44.911  11.496   5.699  1.00 37.51           C
ATOM   2381  C   ASN A 157      44.826  10.450   6.832  1.00 40.38           C
ATOM   2382  O   ASN A 157      45.103   9.276   6.587  1.00 33.88           O
ATOM   2383  CB  ASN A 157      46.266  11.427   4.964  1.00 40.83           C
ATOM   2384  CG  ASN A 157      47.431  11.880   5.847  1.00 46.09           C
ATOM   2385  OD1 ASN A 157      47.952  11.112   6.643  1.00 54.33           O
ATOM   2386  ND2 ASN A 157      47.805  13.155   5.761  1.00 46.71           N
ATOM   2387  H   ASN A 157      45.477  13.179   6.815  1.00 37.69           H
ATOM   2388  HA  ASN A 157      44.123  11.271   4.976  1.00 45.02           H
ATOM   2389  HB2 ASN A 157      46.432  10.392   4.669  1.00 49.01           H
ATOM   2390  HB3 ASN A 157      46.214  12.054   4.077  1.00 49.01           H
ATOM   2391 HD21 ASN A 157      48.590  13.458   6.316  1.00 56.07           H
ATOM   2392 HD22 ASN A 157      47.367  13.761   5.085  1.00 56.07           H
ATOM   2393  N   ALA A 158      44.470  10.865   8.062  1.00 33.78           N
ATOM   2394  CA  ALA A 158      44.484  10.021   9.259  1.00 32.32           C
ATOM   2395  C   ALA A 158      43.698   8.725   9.045  1.00 32.19           C
ATOM   2396  O   ALA A 158      42.528   8.763   8.657  1.00 24.43           O
ATOM   2397  CB  ALA A 158      43.899  10.803  10.442  1.00 26.39           C
ATOM   2398  H   ALA A 158      44.238  11.839   8.196  1.00 40.55           H
ATOM   2399  HA  ALA A 158      45.518   9.773   9.499  1.00 38.80           H
ATOM   2400  HB1 ALA A 158      43.920  10.186  11.341  1.00 31.68           H
ATOM   2401  HB2 ALA A 158      44.489  11.700  10.619  1.00 31.68           H
ATOM   2402  HB3 ALA A 158      42.867  11.092  10.233  1.00 31.68           H
ATOM   2403  N   ASP A 159      44.349   7.586   9.308  1.00 33.18           N
ATOM   2404  CA  ASP A 159      43.709   6.278   9.255  1.00 34.52           C
ATOM   2405  C   ASP A 159      42.794   6.083  10.478  1.00 35.57           C
ATOM   2406  O   ASP A 159      42.702   6.945  11.356  1.00 27.68           O
ATOM   2407  CB  ASP A 159      44.761   5.165   9.082  1.00 33.25           C
ATOM   2408  CG  ASP A 159      45.745   4.940  10.234  1.00 38.96           C
ATOM   2409  OD1 ASP A 159      45.507   5.457  11.345  1.00 33.25           O
ATOM   2410  OD2 ASP A 159      46.739   4.225   9.992  1.00 37.00           O1-
ATOM   2411  H   ASP A 159      45.304   7.625   9.638  1.00 39.83           H
ATOM   2412  HA  ASP A 159      43.082   6.244   8.363  1.00 41.44           H
ATOM   2413  HB2 ASP A 159      44.257   4.218   8.893  1.00 39.91           H
ATOM   2414  HB3 ASP A 159      45.332   5.334   8.168  1.00 39.91           H
ATOM   2415  N   ASP A 160      42.056   4.971  10.511  1.00 29.03           N
ATOM   2416  CA  ASP A 160      41.001   4.775  11.487  1.00 32.77           C
ATOM   2417  C   ASP A 160      41.579   4.602  12.904  1.00 27.22           C
ATOM   2418  O   ASP A 160      40.982   5.099  13.857  1.00 27.42           O
ATOM   2419  CB  ASP A 160      40.151   3.584  11.047  1.00 39.05           C
ATOM   2420  CG  ASP A 160      38.853   3.602  11.830  1.00 36.24           C
ATOM   2421  OD1 ASP A 160      37.998   4.441  11.476  1.00 37.62           O
ATOM   2422  OD2 ASP A 160      38.711   2.777  12.755  1.00 41.67           O1-
ATOM   2423  H   ASP A 160      42.144   4.291   9.769  1.00 34.85           H
ATOM   2424  HA  ASP A 160      40.368   5.662  11.480  1.00 39.34           H
ATOM   2425  HB2 ASP A 160      39.921   3.719   9.989  1.00 46.88           H
ATOM   2426  HB3 ASP A 160      40.702   2.659  11.227  1.00 46.88           H
ATOM   2427  N   ASP A 161      42.734   3.935  13.051  1.00 26.87           N
ATOM   2428  CA  ASP A 161      43.430   3.823  14.330  1.00 27.94           C
ATOM   2429  C   ASP A 161      43.833   5.191  14.891  1.00 21.34           C
ATOM   2430  O   ASP A 161      43.665   5.427  16.089  1.00 23.55           O
ATOM   2431  CB  ASP A 161      44.644   2.886  14.234  1.00 33.48           C
ATOM   2432  CG  ASP A 161      44.323   1.406  14.010  1.00 39.87           C
ATOM   2433  OD1 ASP A 161      43.125   1.048  14.003  1.00 38.06           O
ATOM   2434  OD2 ASP A 161      45.300   0.637  13.884  1.00 49.43           O1-
ATOM   2435  H   ASP A 161      43.202   3.569  12.234  1.00 32.26           H
ATOM   2436  HA  ASP A 161      42.731   3.376  15.039  1.00 33.55           H
ATOM   2437  HB2 ASP A 161      45.322   3.218  13.447  1.00 40.19           H
ATOM   2438  HB3 ASP A 161      45.243   2.961  15.142  1.00 40.19           H
ATOM   2439  N   LEU A 162      44.350   6.087  14.038  1.00 21.36           N
ATOM   2440  CA  LEU A 162      44.736   7.426  14.456  1.00 20.01           C
ATOM   2441  C   LEU A 162      43.510   8.262  14.828  1.00 19.92           C
ATOM   2442  O   LEU A 162      43.552   8.967  15.828  1.00 17.99           O
ATOM   2443  CB  LEU A 162      45.603   8.095  13.382  1.00 18.53           C
ATOM   2444  CG  LEU A 162      46.075   9.514  13.768  1.00 19.38           C
ATOM   2445  CD1 LEU A 162      46.862   9.545  15.087  1.00 22.69           C
ATOM   2446  CD2 LEU A 162      46.975  10.042  12.652  1.00 19.86           C
ATOM   2447  H   LEU A 162      44.484   5.836  13.065  1.00 25.65           H
ATOM   2448  HA  LEU A 162      45.349   7.308  15.350  1.00 24.03           H
ATOM   2449  HB2 LEU A 162      46.480   7.467  13.216  1.00 22.25           H
ATOM   2450  HB3 LEU A 162      45.039   8.148  12.449  1.00 22.25           H
ATOM   2451  HG  LEU A 162      45.209  10.173  13.854  1.00 23.28           H
ATOM   2452 HD11 LEU A 162      47.220  10.556  15.283  1.00 27.25           H
ATOM   2453 HD12 LEU A 162      46.225   9.250  15.919  1.00 27.25           H
ATOM   2454 HD13 LEU A 162      47.715   8.867  15.030  1.00 27.25           H
ATOM   2455 HD21 LEU A 162      47.319  11.046  12.896  1.00 23.84           H
ATOM   2456 HD22 LEU A 162      47.835   9.383  12.535  1.00 23.84           H
ATOM   2457 HD23 LEU A 162      46.423  10.074  11.714  1.00 23.84           H
ATOM   2458  N   LEU A 163      42.419   8.183  14.056  1.00 18.97           N
ATOM   2459  CA  LEU A 163      41.164   8.854  14.387  1.00 17.64           C
ATOM   2460  C   LEU A 163      40.643   8.428  15.757  1.00 21.64           C
ATOM   2461  O   LEU A 163      40.189   9.277  16.522  1.00 18.85           O
ATOM   2462  CB  LEU A 163      40.105   8.584  13.306  1.00 22.70           C
ATOM   2463  CG  LEU A 163      40.362   9.350  11.997  1.00 21.39           C
ATOM   2464  CD1 LEU A 163      39.576   8.702  10.849  1.00 25.98           C
ATOM   2465  CD2 LEU A 163      39.964  10.828  12.147  1.00 24.28           C
ATOM   2466  H   LEU A 163      42.442   7.595  13.233  1.00 22.78           H
ATOM   2467  HA  LEU A 163      41.365   9.924  14.429  1.00 21.19           H
ATOM   2468  HB2 LEU A 163      40.115   7.515  13.096  1.00 27.25           H
ATOM   2469  HB3 LEU A 163      39.114   8.839  13.685  1.00 27.25           H
ATOM   2470  HG  LEU A 163      41.422   9.315  11.747  1.00 25.68           H
ATOM   2471 HD11 LEU A 163      39.821   9.191   9.910  1.00 31.19           H
ATOM   2472 HD12 LEU A 163      39.846   7.652  10.760  1.00 31.19           H
ATOM   2473 HD13 LEU A 163      38.506   8.778  11.031  1.00 31.19           H
ATOM   2474 HD21 LEU A 163      40.246  11.377  11.251  1.00 29.15           H
ATOM   2475 HD22 LEU A 163      38.888  10.915  12.300  1.00 29.15           H
ATOM   2476 HD23 LEU A 163      40.479  11.277  12.995  1.00 29.15           H
ATOM   2477  N   ARG A 164      40.700   7.124  16.064  1.00 18.61           N
ATOM   2478  CA  ARG A 164      40.269   6.590  17.350  1.00 19.69           C
ATOM   2479  C   ARG A 164      41.171   7.063  18.487  1.00 17.99           C
ATOM   2480  O   ARG A 164      40.661   7.349  19.565  1.00 19.96           O
ATOM   2481  CB  ARG A 164      40.200   5.058  17.315  1.00 21.32           C
ATOM   2482  CG  ARG A 164      39.010   4.542  16.501  1.00 31.28           C
ATOM   2483  CD  ARG A 164      39.058   3.014  16.465  1.00 35.53           C
ATOM   2484  NE  ARG A 164      38.016   2.471  15.588  1.00 35.86           N
ATOM   2485  CZ  ARG A 164      36.756   2.189  15.927  1.00 38.12           C
ATOM   2486  NH1 ARG A 164      36.322   2.288  17.183  1.00 35.05           N
ATOM   2487  NH2 ARG A 164      35.906   1.801  14.985  1.00 37.85           N1+
ATOM   2488  H   ARG A 164      41.075   6.478  15.379  1.00 22.35           H
ATOM   2489  HA  ARG A 164      39.267   6.966  17.560  1.00 23.65           H
ATOM   2490  HB2 ARG A 164      41.132   4.656  16.916  1.00 25.60           H
ATOM   2491  HB3 ARG A 164      40.080   4.693  18.336  1.00 25.60           H
ATOM   2492  HG2 ARG A 164      38.079   4.870  16.966  1.00 37.55           H
ATOM   2493  HG3 ARG A 164      39.051   4.929  15.484  1.00 37.55           H
ATOM   2494  HD2 ARG A 164      40.030   2.698  16.084  1.00 42.65           H
ATOM   2495  HD3 ARG A 164      38.945   2.621  17.476  1.00 42.65           H
ATOM   2496  HE  ARG A 164      38.263   2.400  14.608  1.00 43.05           H
ATOM   2497 HH11 ARG A 164      36.958   2.587  17.905  1.00 42.07           H
ATOM   2498 HH12 ARG A 164      35.362   2.074  17.400  1.00 42.07           H
ATOM   2499 HH21 ARG A 164      36.221   1.735  14.026  1.00 45.44           H
ATOM   2500 HH22 ARG A 164      34.947   1.596  15.214  1.00 45.44           H
ATOM   2501  N   GLN A 165      42.490   7.149  18.263  1.00 17.19           N
ATOM   2502  CA  GLN A 165      43.429   7.643  19.267  1.00 19.09           C
ATOM   2503  C   GLN A 165      43.211   9.119  19.553  1.00 16.20           C
ATOM   2504  O   GLN A 165      43.152   9.493  20.715  1.00 16.87           O
ATOM   2505  CB  GLN A 165      44.886   7.410  18.854  1.00 22.36           C
ATOM   2506  CG  GLN A 165      45.360   5.985  19.147  1.00 27.36           C
ATOM   2507  CD  GLN A 165      46.834   5.866  18.777  1.00 28.82           C
ATOM   2508  OE1 GLN A 165      47.185   5.950  17.607  1.00 25.89           O
ATOM   2509  NE2 GLN A 165      47.714   5.706  19.763  1.00 37.94           N
ATOM   2510  H   GLN A 165      42.857   6.887  17.358  1.00 20.65           H
ATOM   2511  HA  GLN A 165      43.250   7.093  20.192  1.00 22.93           H
ATOM   2512  HB2 GLN A 165      44.996   7.616  17.788  1.00 26.85           H
ATOM   2513  HB3 GLN A 165      45.530   8.103  19.399  1.00 26.85           H
ATOM   2514  HG2 GLN A 165      45.196   5.731  20.195  1.00 32.85           H
ATOM   2515  HG3 GLN A 165      44.788   5.328  18.495  1.00 32.85           H
ATOM   2516 HE21 GLN A 165      47.402   5.649  20.720  1.00 45.54           H
ATOM   2517 HE22 GLN A 165      48.693   5.643  19.532  1.00 45.54           H
ATOM   2518  N   VAL A 166      43.114   9.949  18.509  1.00 16.61           N
ATOM   2519  CA  VAL A 166      42.843  11.374  18.638  1.00 15.75           C
ATOM   2520  C   VAL A 166      41.518  11.591  19.377  1.00 15.77           C
ATOM   2521  O   VAL A 166      41.465  12.394  20.304  1.00 17.49           O
ATOM   2522  CB  VAL A 166      42.884  12.041  17.250  1.00 14.09           C
ATOM   2523  CG1 VAL A 166      42.348  13.474  17.292  1.00 16.31           C
ATOM   2524  CG2 VAL A 166      44.325  12.082  16.709  1.00 14.69           C
ATOM   2525  H   VAL A 166      43.203   9.571  17.575  1.00 19.95           H
ATOM   2526  HA  VAL A 166      43.636  11.813  19.245  1.00 18.92           H
ATOM   2527  HB  VAL A 166      42.264  11.468  16.559  1.00 16.92           H
ATOM   2528 HG11 VAL A 166      42.424  13.916  16.303  1.00 19.59           H
ATOM   2529 HG12 VAL A 166      41.298  13.484  17.584  1.00 19.59           H
ATOM   2530 HG13 VAL A 166      42.925  14.074  17.996  1.00 19.59           H
ATOM   2531 HG21 VAL A 166      44.330  12.502  15.702  1.00 17.64           H
ATOM   2532 HG22 VAL A 166      44.953  12.698  17.352  1.00 17.64           H
ATOM   2533 HG23 VAL A 166      44.748  11.082  16.667  1.00 17.64           H
ATOM   2534  N   ALA A 167      40.464  10.851  19.008  1.00 16.38           N
ATOM   2535  CA  ALA A 167      39.168  10.939  19.669  1.00 15.09           C
ATOM   2536  C   ALA A 167      39.236  10.577  21.158  1.00 17.95           C
ATOM   2537  O   ALA A 167      38.573  11.213  21.973  1.00 19.14           O
ATOM   2538  CB  ALA A 167      38.152  10.060  18.939  1.00 17.68           C
ATOM   2539  H   ALA A 167      40.565  10.195  18.244  1.00 19.68           H
ATOM   2540  HA  ALA A 167      38.830  11.972  19.592  1.00 18.13           H
ATOM   2541  HB1 ALA A 167      37.171  10.197  19.390  1.00 21.23           H
ATOM   2542  HB2 ALA A 167      38.098  10.347  17.889  1.00 21.23           H
ATOM   2543  HB3 ALA A 167      38.440   9.012  19.011  1.00 21.23           H
ATOM   2544  N   SER A 168      40.010   9.547  21.511  1.00 20.02           N
ATOM   2545  CA  SER A 168      40.142   9.067  22.884  1.00 16.24           C
ATOM   2546  C   SER A 168      41.017   9.988  23.746  1.00 17.62           C
ATOM   2547  O   SER A 168      40.716  10.188  24.923  1.00 23.34           O
ATOM   2548  CB  SER A 168      40.704   7.642  22.849  1.00 22.09           C
ATOM   2549  OG  SER A 168      40.904   7.154  24.158  1.00 26.89           O
ATOM   2550  H   SER A 168      40.514   9.051  20.788  1.00 24.04           H
ATOM   2551  HA  SER A 168      39.145   9.021  23.323  1.00 19.51           H
ATOM   2552  HB2 SER A 168      39.999   6.990  22.332  1.00 26.53           H
ATOM   2553  HB3 SER A 168      41.654   7.630  22.312  1.00 26.53           H
ATOM   2554  HG  SER A 168      41.213   6.247  24.095  1.00 32.28           H
ATOM   2555  N   TYR A 169      42.130  10.479  23.185  1.00 19.39           N
ATOM   2556  CA  TYR A 169      43.200  11.147  23.924  1.00 18.58           C
ATOM   2557  C   TYR A 169      42.956  12.642  24.096  1.00 18.68           C
ATOM   2558  O   TYR A 169      43.398  13.206  25.094  1.00 20.52           O
ATOM   2559  CB  TYR A 169      44.552  10.938  23.225  1.00 19.20           C
ATOM   2560  CG  TYR A 169      45.127   9.531  23.185  1.00 18.02           C
ATOM   2561  CD1 TYR A 169      44.540   8.451  23.881  1.00 25.75           C
ATOM   2562  CD2 TYR A 169      46.307   9.322  22.447  1.00 23.79           C
ATOM   2563  CE1 TYR A 169      45.116   7.171  23.817  1.00 25.71           C
ATOM   2564  CE2 TYR A 169      46.895   8.048  22.389  1.00 27.90           C
ATOM   2565  CZ  TYR A 169      46.294   6.966  23.067  1.00 30.00           C
ATOM   2566  OH  TYR A 169      46.867   5.733  23.015  1.00 35.95           O
ATOM   2567  H   TYR A 169      42.304  10.276  22.210  1.00 23.29           H
ATOM   2568  HA  TYR A 169      43.261  10.710  24.921  1.00 22.31           H
ATOM   2569  HB2 TYR A 169      44.473  11.309  22.202  1.00 23.05           H
ATOM   2570  HB3 TYR A 169      45.292  11.567  23.719  1.00 23.05           H
ATOM   2571  HD1 TYR A 169      43.646   8.588  24.469  1.00 30.92           H
ATOM   2572  HD2 TYR A 169      46.768  10.148  21.926  1.00 28.56           H
ATOM   2573  HE1 TYR A 169      44.663   6.347  24.347  1.00 30.87           H
ATOM   2574  HE2 TYR A 169      47.806   7.893  21.831  1.00 33.50           H
ATOM   2575  HH  TYR A 169      46.339   5.063  23.453  1.00 43.16           H
ATOM   2576  N   GLY A 170      42.318  13.283  23.114  1.00 16.89           N
ATOM   2577  CA  GLY A 170      42.120  14.719  23.116  1.00 16.73           C
ATOM   2578  C   GLY A 170      40.930  15.139  23.968  1.00 17.30           C
ATOM   2579  O   GLY A 170      40.040  14.344  24.273  1.00 22.99           O
ATOM   2580  H   GLY A 170      41.993  12.767  22.307  1.00 20.29           H
ATOM   2581  HA2 GLY A 170      43.017  15.188  23.512  1.00 20.10           H
ATOM   2582  HA3 GLY A 170      41.954  15.051  22.098  1.00 20.10           H
ATOM   2583  N   ARG A 171      40.928  16.420  24.329  1.00 13.53           N
ATOM   2584  CA  ARG A 171      39.842  17.118  25.016  1.00 14.71           C
ATOM   2585  C   ARG A 171      39.790  18.550  24.491  1.00 13.43           C
ATOM   2586  O   ARG A 171      40.746  19.019  23.884  1.00 16.14           O
ATOM   2587  CB  ARG A 171      40.129  17.179  26.522  1.00 16.20           C
ATOM   2588  CG  ARG A 171      40.188  15.842  27.258  1.00 25.36           C
ATOM   2589  CD  ARG A 171      38.828  15.142  27.298  1.00 29.37           C
ATOM   2590  NE  ARG A 171      38.869  13.957  28.165  1.00 40.21           N
ATOM   2591  CZ  ARG A 171      39.521  12.822  27.900  1.00 33.86           C
ATOM   2592  NH1 ARG A 171      39.999  12.557  26.687  1.00 33.66           N
ATOM   2593  NH2 ARG A 171      39.691  11.934  28.874  1.00 45.81           N1+
ATOM   2594  H   ARG A 171      41.718  16.988  24.044  1.00 16.25           H
ATOM   2595  HA  ARG A 171      38.882  16.636  24.828  1.00 17.67           H
ATOM   2596  HB2 ARG A 171      41.076  17.688  26.670  1.00 19.46           H
ATOM   2597  HB3 ARG A 171      39.357  17.786  26.999  1.00 19.46           H
ATOM   2598  HG2 ARG A 171      40.939  15.197  26.803  1.00 30.44           H
ATOM   2599  HG3 ARG A 171      40.491  16.052  28.284  1.00 30.44           H
ATOM   2600  HD2 ARG A 171      38.126  15.849  27.742  1.00 35.26           H
ATOM   2601  HD3 ARG A 171      38.466  14.885  26.302  1.00 35.26           H
ATOM   2602  HE  ARG A 171      38.555  14.097  29.116  1.00 48.27           H
ATOM   2603 HH11 ARG A 171      39.868  13.230  25.943  1.00 40.41           H
ATOM   2604 HH12 ARG A 171      40.478  11.690  26.494  1.00 40.41           H
ATOM   2605 HH21 ARG A 171      39.328  12.127  29.795  1.00 54.98           H
ATOM   2606 HH22 ARG A 171      40.178  11.072  28.684  1.00 54.98           H
ATOM   2607  N   GLY A 172      38.684  19.251  24.749  1.00 14.39           N
ATOM   2608  CA  GLY A 172      38.540  20.675  24.468  1.00 15.99           C
ATOM   2609  C   GLY A 172      38.152  20.883  23.011  1.00 14.35           C
ATOM   2610  O   GLY A 172      36.995  21.162  22.724  1.00 16.05           O
ATOM   2611  H   GLY A 172      37.922  18.792  25.226  1.00 17.28           H
ATOM   2612  HA2 GLY A 172      37.759  21.090  25.104  1.00 19.21           H
ATOM   2613  HA3 GLY A 172      39.473  21.206  24.666  1.00 19.21           H
ATOM   2614  N   TYR A 173      39.100  20.695  22.091  1.00 13.78           N
ATOM   2615  CA  TYR A 173      38.826  20.636  20.661  1.00 12.43           C
ATOM   2616  C   TYR A 173      39.829  19.691  19.983  1.00 15.35           C
ATOM   2617  O   TYR A 173      40.887  19.394  20.536  1.00 13.66           O
ATOM   2618  CB  TYR A 173      38.856  22.062  20.078  1.00 14.33           C
ATOM   2619  CG  TYR A 173      40.233  22.672  19.911  1.00 14.02           C
ATOM   2620  CD1 TYR A 173      40.934  22.481  18.708  1.00 16.46           C
ATOM   2621  CD2 TYR A 173      40.804  23.456  20.932  1.00 19.44           C
ATOM   2622  CE1 TYR A 173      42.202  23.052  18.522  1.00 15.01           C
ATOM   2623  CE2 TYR A 173      42.075  24.038  20.753  1.00 19.75           C
ATOM   2624  CZ  TYR A 173      42.781  23.836  19.544  1.00 20.95           C
ATOM   2625  OH  TYR A 173      44.024  24.366  19.364  1.00 22.66           O
ATOM   2626  H   TYR A 173      40.036  20.458  22.391  1.00 16.56           H
ATOM   2627  HA  TYR A 173      37.826  20.230  20.512  1.00 14.93           H
ATOM   2628  HB2 TYR A 173      38.393  22.038  19.095  1.00 17.21           H
ATOM   2629  HB3 TYR A 173      38.249  22.720  20.699  1.00 17.21           H
ATOM   2630  HD1 TYR A 173      40.490  21.908  17.913  1.00 19.77           H
ATOM   2631  HD2 TYR A 173      40.272  23.604  21.860  1.00 23.35           H
ATOM   2632  HE1 TYR A 173      42.726  22.901  17.592  1.00 18.03           H
ATOM   2633  HE2 TYR A 173      42.518  24.628  21.542  1.00 23.72           H
ATOM   2634  HH  TYR A 173      44.240  25.046  20.010  1.00 27.20           H
ATOM   2635  N   THR A 174      39.482  19.203  18.789  1.00 13.05           N
ATOM   2636  CA  THR A 174      40.374  18.455  17.907  1.00 13.03           C
ATOM   2637  C   THR A 174      40.934  19.416  16.869  1.00 14.17           C
ATOM   2638  O   THR A 174      40.175  20.080  16.168  1.00 16.19           O
ATOM   2639  CB  THR A 174      39.623  17.300  17.220  1.00 11.97           C
ATOM   2640  OG1 THR A 174      39.061  16.425  18.170  1.00 14.08           O
ATOM   2641  CG2 THR A 174      40.569  16.485  16.328  1.00 17.07           C
ATOM   2642  H   THR A 174      38.586  19.471  18.408  1.00 15.67           H
ATOM   2643  HA  THR A 174      41.184  18.029  18.501  1.00 15.65           H
ATOM   2644  HB  THR A 174      38.821  17.709  16.606  1.00 14.38           H
ATOM   2645  HG1 THR A 174      38.343  16.883  18.618  1.00 16.91           H
ATOM   2646 HG21 THR A 174      40.029  15.644  15.899  1.00 20.50           H
ATOM   2647 HG22 THR A 174      40.966  17.096  15.516  1.00 20.50           H
ATOM   2648 HG23 THR A 174      41.393  16.095  16.924  1.00 20.50           H
ATOM   2649  N   TYR A 175      42.259  19.482  16.754  1.00 13.17           N
ATOM   2650  CA  TYR A 175      42.920  20.329  15.759  1.00 13.58           C
ATOM   2651  C   TYR A 175      42.921  19.512  14.452  1.00 16.69           C
ATOM   2652  O   TYR A 175      43.616  18.532  14.285  1.00 16.97           O
ATOM   2653  CB  TYR A 175      44.362  20.719  16.134  1.00 12.99           C
ATOM   2654  CG  TYR A 175      44.852  21.841  15.259  1.00 10.85           C
ATOM   2655  CD1 TYR A 175      45.141  21.607  13.902  1.00 16.12           C
ATOM   2656  CD2 TYR A 175      45.074  23.121  15.793  1.00 12.74           C
ATOM   2657  CE1 TYR A 175      45.619  22.621  13.084  1.00 17.12           C
ATOM   2658  CE2 TYR A 175      45.575  24.151  15.001  1.00 11.36           C
ATOM   2659  CZ  TYR A 175      45.839  23.900  13.641  1.00 16.27           C
ATOM   2660  OH  TYR A 175      46.311  24.831  12.789  1.00 17.48           O
ATOM   2661  H   TYR A 175      42.817  18.895  17.330  1.00 15.83           H
ATOM   2662  HA  TYR A 175      42.339  21.285  15.624  1.00 16.31           H
ATOM   2663  HB2 TYR A 175      44.401  21.018  17.201  1.00 15.61           H
ATOM   2664  HB3 TYR A 175      45.039  19.840  16.043  1.00 15.61           H
ATOM   2665  HD1 TYR A 175      44.997  20.614  13.479  1.00 19.37           H
ATOM   2666  HD2 TYR A 175      44.865  23.320  16.844  1.00 15.30           H
ATOM   2667  HE1 TYR A 175      45.845  22.457  12.033  1.00 20.56           H
ATOM   2668  HE2 TYR A 175      45.766  25.145  15.414  1.00 13.65           H
ATOM   2669  HH  TYR A 175      46.440  25.782  13.229  1.00 21.00           H
ATOM   2670  N   LEU A 176      42.046  19.958  13.536  1.00 16.02           N
ATOM   2671  CA  LEU A 176      41.797  19.344  12.240  1.00 13.31           C
ATOM   2672  C   LEU A 176      42.662  20.040  11.197  1.00 19.87           C
ATOM   2673  O   LEU A 176      42.428  21.177  10.795  1.00 15.64           O
ATOM   2674  CB  LEU A 176      40.300  19.401  11.904  1.00 17.33           C
ATOM   2675  CG  LEU A 176      39.947  18.675  10.592  1.00 24.15           C
ATOM   2676  CD1 LEU A 176      40.031  17.147  10.754  1.00 23.65           C
ATOM   2677  CD2 LEU A 176      38.535  19.089  10.160  1.00 27.52           C
ATOM   2678  H   LEU A 176      41.512  20.789  13.752  1.00 19.25           H
ATOM   2679  HA  LEU A 176      42.089  18.295  12.300  1.00 15.99           H
ATOM   2680  HB2 LEU A 176      39.735  18.961  12.726  1.00 20.81           H
ATOM   2681  HB3 LEU A 176      40.007  20.448  11.820  1.00 20.81           H
ATOM   2682  HG  LEU A 176      40.648  18.975   9.812  1.00 29.00           H
ATOM   2683 HD11 LEU A 176      39.788  16.666   9.807  1.00 28.40           H
ATOM   2684 HD12 LEU A 176      41.041  16.847  11.035  1.00 28.40           H
ATOM   2685 HD13 LEU A 176      39.330  16.809  11.517  1.00 28.40           H
ATOM   2686 HD21 LEU A 176      38.245  18.528   9.275  1.00 33.04           H
ATOM   2687 HD22 LEU A 176      37.819  18.891  10.958  1.00 33.04           H
ATOM   2688 HD23 LEU A 176      38.522  20.153   9.918  1.00 33.04           H
ATOM   2689  N   LEU A 177      43.685  19.326  10.758  1.00 17.13           N
ATOM   2690  CA  LEU A 177      44.712  19.841   9.883  1.00 20.41           C
ATOM   2691  C   LEU A 177      44.175  19.909   8.449  1.00 22.50           C
ATOM   2692  O   LEU A 177      43.668  18.919   7.925  1.00 25.10           O
ATOM   2693  CB  LEU A 177      45.885  18.872  10.043  1.00 27.04           C
ATOM   2694  CG  LEU A 177      47.245  19.387   9.578  1.00 28.21           C
ATOM   2695  CD1 LEU A 177      47.737  20.581  10.409  1.00 23.10           C
ATOM   2696  CD2 LEU A 177      48.210  18.196   9.687  1.00 26.05           C
ATOM   2697  H   LEU A 177      43.806  18.384  11.106  1.00 20.57           H
ATOM   2698  HA  LEU A 177      45.007  20.834  10.221  1.00 24.50           H
ATOM   2699  HB2 LEU A 177      45.964  18.579  11.084  1.00 32.46           H
ATOM   2700  HB3 LEU A 177      45.643  17.970   9.485  1.00 32.46           H
ATOM   2701  HG  LEU A 177      47.129  19.689   8.541  1.00 33.87           H
ATOM   2702 HD11 LEU A 177      48.760  20.818  10.126  1.00 27.74           H
ATOM   2703 HD12 LEU A 177      47.118  21.455  10.208  1.00 27.74           H
ATOM   2704 HD13 LEU A 177      47.708  20.354  11.475  1.00 27.74           H
ATOM   2705 HD21 LEU A 177      49.234  18.524   9.580  1.00 31.28           H
ATOM   2706 HD22 LEU A 177      48.123  17.702  10.653  1.00 31.28           H
ATOM   2707 HD23 LEU A 177      47.981  17.483   8.899  1.00 31.28           H
ATOM   2708  N   SER A 178      44.284  21.081   7.814  1.00 22.00           N
ATOM   2709  CA  SER A 178      43.823  21.311   6.444  1.00 26.41           C
ATOM   2710  C   SER A 178      44.664  20.555   5.414  1.00 30.28           C
ATOM   2711  O   SER A 178      44.159  20.197   4.351  1.00 23.59           O
ATOM   2712  CB  SER A 178      43.866  22.805   6.111  1.00 25.45           C
ATOM   2713  OG  SER A 178      43.017  23.555   6.951  1.00 28.10           O
ATOM   2714  H   SER A 178      44.658  21.874   8.318  1.00 26.42           H
ATOM   2715  HA  SER A 178      42.793  20.973   6.351  1.00 31.71           H
ATOM   2716  HB2 SER A 178      44.888  23.157   6.241  1.00 30.56           H
ATOM   2717  HB3 SER A 178      43.575  22.972   5.074  1.00 30.56           H
ATOM   2718  HG  SER A 178      43.484  24.358   7.208  1.00 33.73           H
ATOM   2719  N   ARG A 179      45.962  20.380   5.691  1.00 20.45           N
ATOM   2720  CA  ARG A 179      46.969  19.992   4.707  1.00 18.39           C
ATOM   2721  C   ARG A 179      48.274  19.609   5.396  1.00 21.43           C
ATOM   2722  O   ARG A 179      48.519  19.988   6.541  1.00 20.44           O
ATOM   2723  CB  ARG A 179      47.213  21.155   3.723  1.00 22.86           C
ATOM   2724  CG  ARG A 179      47.522  22.499   4.403  1.00 23.78           C
ATOM   2725  CD  ARG A 179      48.300  23.411   3.459  1.00 22.88           C
ATOM   2726  NE  ARG A 179      48.640  24.677   4.114  1.00 23.11           N
ATOM   2727  CZ  ARG A 179      49.692  24.882   4.909  1.00 24.95           C
ATOM   2728  NH1 ARG A 179      50.584  23.925   5.133  1.00 22.29           N
ATOM   2729  NH2 ARG A 179      49.859  26.061   5.496  1.00 22.93           N1+
ATOM   2730  H   ARG A 179      46.300  20.673   6.598  1.00 24.56           H
ATOM   2731  HA  ARG A 179      46.620  19.129   4.141  1.00 22.08           H
ATOM   2732  HB2 ARG A 179      48.014  20.885   3.032  1.00 27.45           H
ATOM   2733  HB3 ARG A 179      46.310  21.292   3.133  1.00 27.45           H
ATOM   2734  HG2 ARG A 179      46.596  22.984   4.714  1.00 28.55           H
ATOM   2735  HG3 ARG A 179      48.141  22.332   5.284  1.00 28.55           H
ATOM   2736  HD2 ARG A 179      49.205  22.907   3.119  1.00 27.47           H
ATOM   2737  HD3 ARG A 179      47.677  23.624   2.589  1.00 27.47           H
ATOM   2738  HE  ARG A 179      47.983  25.437   4.001  1.00 27.75           H
ATOM   2739 HH11 ARG A 179      50.482  23.016   4.707  1.00 26.77           H
ATOM   2740 HH12 ARG A 179      51.370  24.112   5.738  1.00 26.77           H
ATOM   2741 HH21 ARG A 179      49.194  26.809   5.355  1.00 27.53           H
ATOM   2742 HH22 ARG A 179      50.652  26.204   6.106  1.00 27.53           H
ATOM   2743  N   SER A 180      49.117  18.874   4.670  1.00 20.89           N
ATOM   2744  CA  SER A 180      50.510  18.661   5.046  1.00 22.88           C
ATOM   2745  C   SER A 180      51.328  19.967   5.001  1.00 22.49           C
ATOM   2746  O   SER A 180      50.808  21.036   4.672  1.00 22.15           O
ATOM   2747  CB  SER A 180      51.113  17.573   4.150  1.00 22.43           C
ATOM   2748  OG  SER A 180      51.266  18.049   2.830  1.00 24.27           O
ATOM   2749  H   SER A 180      48.842  18.592   3.739  1.00 25.08           H
ATOM   2750  HA  SER A 180      50.525  18.281   6.063  1.00 27.47           H
ATOM   2751  HB2 SER A 180      52.077  17.259   4.540  1.00 26.93           H
ATOM   2752  HB3 SER A 180      50.452  16.707   4.138  1.00 26.93           H
ATOM   2753  HG  SER A 180      51.586  17.327   2.278  1.00 29.14           H
ATOM   2754  N   GLY A 181      52.611  19.879   5.365  1.00 19.54           N
ATOM   2755  CA  GLY A 181      53.516  21.016   5.435  1.00 18.08           C
ATOM   2756  C   GLY A 181      53.494  21.648   6.821  1.00 20.57           C
ATOM   2757  O   GLY A 181      53.294  20.969   7.825  1.00 20.49           O
ATOM   2758  H   GLY A 181      52.982  18.978   5.637  1.00 23.47           H
ATOM   2759  HA2 GLY A 181      54.532  20.677   5.238  1.00 21.72           H
ATOM   2760  HA3 GLY A 181      53.232  21.760   4.690  1.00 21.72           H
ATOM   2761  N   VAL A 182      53.727  22.957   6.866  1.00 18.10           N
ATOM   2762  CA  VAL A 182      53.871  23.736   8.095  1.00 17.78           C
ATOM   2763  C   VAL A 182      52.886  24.892   8.099  1.00 19.17           C
ATOM   2764  O   VAL A 182      52.214  25.151   7.101  1.00 16.96           O
ATOM   2765  CB  VAL A 182      55.317  24.239   8.239  1.00 19.41           C
ATOM   2766  CG1 VAL A 182      56.265  23.053   8.410  1.00 19.35           C
ATOM   2767  CG2 VAL A 182      55.775  25.116   7.068  1.00 18.29           C
ATOM   2768  H   VAL A 182      53.850  23.455   5.995  1.00 21.74           H
ATOM   2769  HA  VAL A 182      53.645  23.117   8.964  1.00 21.35           H
ATOM   2770  HB  VAL A 182      55.400  24.847   9.135  1.00 23.31           H
ATOM   2771 HG11 VAL A 182      57.252  23.442   8.598  1.00 23.23           H
ATOM   2772 HG12 VAL A 182      55.959  22.446   9.261  1.00 23.23           H
ATOM   2773 HG13 VAL A 182      56.294  22.437   7.511  1.00 23.23           H
ATOM   2774 HG21 VAL A 182      56.759  25.509   7.311  1.00 21.96           H
ATOM   2775 HG22 VAL A 182      55.834  24.539   6.145  1.00 21.96           H
ATOM   2776 HG23 VAL A 182      55.093  25.955   6.932  1.00 21.96           H
ATOM   2777  N   THR A 183      52.789  25.587   9.231  1.00 18.31           N
ATOM   2778  CA  THR A 183      51.881  26.711   9.343  1.00 19.20           C
ATOM   2779  C   THR A 183      52.176  27.745   8.224  1.00 20.50           C
ATOM   2780  O   THR A 183      53.263  28.028   7.742  1.00 18.63           O
ATOM   2781  CB  THR A 183      51.924  27.452  10.703  1.00 20.14           C
ATOM   2782  OG1 THR A 183      53.246  27.980  10.861  1.00 17.57           O
ATOM   2783  CG2 THR A 183      51.545  26.543  11.857  1.00 15.70           C
ATOM   2784  H   THR A 183      53.418  25.390   9.979  1.00 21.99           H
ATOM   2785  HA  THR A 183      50.816  26.337   9.216  1.00 23.06           H
ATOM   2786  HB  THR A 183      51.234  28.336  10.654  1.00 24.19           H
ATOM   2787  HG1 THR A 183      53.465  28.100  11.846  1.00 21.09           H
ATOM   2788 HG21 THR A 183      51.553  27.105  12.799  1.00 18.86           H
ATOM   2789 HG22 THR A 183      50.545  26.115  11.733  1.00 18.86           H
ATOM   2790 HG23 THR A 183      52.245  25.706  11.980  1.00 18.86           H
ATOM   2791  N   GLY A 184      50.990  28.218   7.664  1.00 17.08           N
ATOM   2792  CA  GLY A 184      51.044  29.353   6.737  1.00 19.00           C
ATOM   2793  C   GLY A 184      49.688  29.596   6.115  1.00 19.42           C
ATOM   2794  O   GLY A 184      48.811  28.765   6.028  1.00 22.96           O
ATOM   2795  H   GLY A 184      50.078  28.127   8.175  1.00 20.51           H
ATOM   2796  HA2 GLY A 184      51.395  30.271   7.292  1.00 22.81           H
ATOM   2797  HA3 GLY A 184      51.804  29.167   5.945  1.00 22.81           H
ATOM   2798  N   ALA A 185      49.581  30.860   5.679  1.00 21.42           N
ATOM   2799  CA  ALA A 185      48.366  31.531   5.236  1.00 18.06           C
ATOM   2800  C   ALA A 185      48.066  31.336   3.747  1.00 26.20           C
ATOM   2801  O   ALA A 185      46.905  31.418   3.357  1.00 26.82           O
ATOM   2802  CB  ALA A 185      48.500  33.035   5.529  1.00 19.43           C
ATOM   2803  H   ALA A 185      50.394  31.450   5.784  1.00 25.72           H
ATOM   2804  HA  ALA A 185      47.528  31.141   5.812  1.00 21.69           H
ATOM   2805  HB1 ALA A 185      47.599  33.562   5.219  1.00 23.33           H
ATOM   2806  HB2 ALA A 185      48.641  33.213   6.591  1.00 23.33           H
ATOM   2807  HB3 ALA A 185      49.351  33.448   4.985  1.00 23.33           H
ATOM   2808  N   GLU A 186      49.095  31.178   2.908  1.00 30.85           N
ATOM   2809  CA  GLU A 186      48.955  31.254   1.455  1.00 32.40           C
ATOM   2810  C   GLU A 186      48.408  29.953   0.853  1.00 32.76           C
ATOM   2811  O   GLU A 186      47.621  29.996  -0.093  1.00 33.42           O
ATOM   2812  CB  GLU A 186      50.291  31.641   0.801  1.00 39.25           C
ATOM   2813  CG  GLU A 186      50.768  33.053   1.195  1.00 41.41           C
ATOM   2814  CD  GLU A 186      51.536  33.157   2.518  1.00 36.71           C
ATOM   2815  OE1 GLU A 186      51.988  32.109   3.029  1.00 32.76           O
ATOM   2816  OE2 GLU A 186      51.657  34.298   3.014  1.00 33.49           O1-
ATOM   2817  H   GLU A 186      50.032  31.124   3.283  1.00 37.03           H
ATOM   2818  HA  GLU A 186      48.244  32.049   1.226  1.00 38.89           H
ATOM   2819  HB2 GLU A 186      51.051  30.901   1.056  1.00 47.11           H
ATOM   2820  HB3 GLU A 186      50.168  31.618  -0.283  1.00 47.11           H
ATOM   2821  HG2 GLU A 186      51.439  33.414   0.415  1.00 49.71           H
ATOM   2822  HG3 GLU A 186      49.944  33.767   1.190  1.00 49.71           H
ATOM   2823  N   ASN A 187      48.851  28.802   1.376  1.00 38.02           N
ATOM   2824  CA  ASN A 187      48.471  27.480   0.900  1.00 36.14           C
ATOM   2825  C   ASN A 187      47.177  27.069   1.604  1.00 37.44           C
ATOM   2826  O   ASN A 187      47.187  26.754   2.794  1.00 27.77           O
ATOM   2827  CB  ASN A 187      49.641  26.507   1.149  1.00 36.85           C
ATOM   2828  CG  ASN A 187      49.423  25.102   0.581  1.00 46.53           C
ATOM   2829  OD1 ASN A 187      48.499  24.851  -0.185  1.00 56.93           O
ATOM   2830  ND2 ASN A 187      50.309  24.168   0.919  1.00 55.89           N
ATOM   2831  H   ASN A 187      49.486  28.843   2.162  1.00 45.64           H
ATOM   2832  HA  ASN A 187      48.298  27.528  -0.177  1.00 43.38           H
ATOM   2833  HB2 ASN A 187      50.532  26.920   0.674  1.00 44.23           H
ATOM   2834  HB3 ASN A 187      49.847  26.437   2.217  1.00 44.23           H
ATOM   2835 HD21 ASN A 187      50.208  23.236   0.547  1.00 67.08           H
ATOM   2836 HD22 ASN A 187      51.076  24.393   1.534  1.00 67.08           H
ATOM   2837  N   ARG A 188      46.069  27.070   0.851  1.00 36.95           N
ATOM   2838  CA  ARG A 188      44.783  26.537   1.291  1.00 40.34           C
ATOM   2839  C   ARG A 188      44.763  25.023   1.083  1.00 43.05           C
ATOM   2840  O   ARG A 188      45.292  24.516   0.093  1.00 44.94           O
ATOM   2841  CB  ARG A 188      43.659  27.212   0.497  1.00 43.90           C
ATOM   2842  H   ARG A 188      46.147  27.349  -0.116  1.00 44.35           H
ATOM   2843  HA  ARG A 188      44.631  26.766   2.347  1.00 48.42           H
ATOM   2844  HB1 ARG A 188      43.655  28.282   0.699  1.00 52.70           H
ATOM   2845  HB3 ARG A 188      42.691  26.799   0.784  1.00 52.70           H
ATOM   2846  N   GLY A 189      44.135  24.308   2.020  1.00 35.93           N
ATOM   2847  CA  GLY A 189      43.974  22.861   1.963  1.00 44.48           C
ATOM   2848  C   GLY A 189      43.065  22.450   0.804  1.00 49.22           C
ATOM   2849  O   GLY A 189      41.959  22.969   0.665  1.00 50.03           O
ATOM   2850  H   GLY A 189      43.700  24.800   2.787  1.00 43.14           H
ATOM   2851  HA2 GLY A 189      44.952  22.401   1.830  1.00 53.39           H
ATOM   2852  HA3 GLY A 189      43.534  22.512   2.894  1.00 53.39           H
ATOM   2853  N   ALA A 190      43.547  21.523  -0.029  1.00 53.20           N
ATOM   2854  CA  ALA A 190      42.840  21.021  -1.203  1.00 59.17           C
ATOM   2855  C   ALA A 190      41.908  19.835  -0.899  1.00 60.48           C
ATOM   2856  O   ALA A 190      41.202  19.385  -1.802  1.00 63.13           O
ATOM   2857  CB  ALA A 190      43.880  20.648  -2.268  1.00 55.35           C
ATOM   2858  H   ALA A 190      44.464  21.142   0.153  1.00 63.86           H
ATOM   2859  HA  ALA A 190      42.228  21.825  -1.615  1.00 71.03           H
ATOM   2860  HB1 ALA A 190      43.380  20.283  -3.165  1.00 66.44           H
ATOM   2861  HB2 ALA A 190      44.469  21.529  -2.530  1.00 66.44           H
ATOM   2862  HB3 ALA A 190      44.545  19.872  -1.887  1.00 66.44           H
ATOM   2863  N   LEU A 191      41.932  19.289   0.328  1.00 55.86           N
ATOM   2864  CA  LEU A 191      41.271  18.022   0.617  1.00 56.27           C
ATOM   2865  C   LEU A 191      39.839  18.237   1.132  1.00 55.22           C
ATOM   2866  O   LEU A 191      39.638  19.098   1.991  1.00 51.29           O
ATOM   2867  CB  LEU A 191      42.101  17.223   1.649  1.00 53.82           C
ATOM   2868  CG  LEU A 191      42.298  15.752   1.225  1.00 62.21           C
ATOM   2869  CD1 LEU A 191      43.210  15.620  -0.007  1.00 59.94           C
ATOM   2870  CD2 LEU A 191      42.918  14.947   2.366  1.00 60.10           C
ATOM   2871  H   LEU A 191      42.502  19.707   1.049  1.00 67.05           H
ATOM   2872  HA  LEU A 191      41.246  17.457  -0.307  1.00 67.54           H
ATOM   2873  HB2 LEU A 191      43.076  17.683   1.806  1.00 64.60           H
ATOM   2874  HB3 LEU A 191      41.581  17.239   2.610  1.00 64.60           H
ATOM   2875  HG  LEU A 191      41.327  15.316   0.991  1.00 74.67           H
ATOM   2876 HD11 LEU A 191      43.373  14.565  -0.231  1.00 71.95           H
ATOM   2877 HD12 LEU A 191      42.753  16.084  -0.879  1.00 71.95           H
ATOM   2878 HD13 LEU A 191      44.173  16.094   0.189  1.00 71.95           H
ATOM   2879 HD21 LEU A 191      42.965  13.891   2.096  1.00 72.14           H
ATOM   2880 HD22 LEU A 191      43.926  15.305   2.577  1.00 72.14           H
ATOM   2881 HD23 LEU A 191      42.294  15.052   3.251  1.00 72.14           H
ATOM   2882  N   PRO A 192      38.862  17.400   0.717  1.00 59.82           N
ATOM   2883  CA  PRO A 192      37.643  17.202   1.501  1.00 56.88           C
ATOM   2884  C   PRO A 192      38.018  16.736   2.915  1.00 43.57           C
ATOM   2885  O   PRO A 192      38.885  15.875   3.074  1.00 51.31           O
ATOM   2886  CB  PRO A 192      36.886  16.075   0.772  1.00 51.25           C
ATOM   2887  CG  PRO A 192      37.981  15.316   0.020  1.00 57.73           C
ATOM   2888  CD  PRO A 192      38.910  16.452  -0.393  1.00 57.72           C
ATOM   2889  HA  PRO A 192      37.003  18.086   1.502  1.00 68.28           H
ATOM   2890  HB2 PRO A 192      36.288  15.425   1.414  1.00 61.52           H
ATOM   2891  HB3 PRO A 192      36.239  16.552   0.034  1.00 61.52           H
ATOM   2892  HG2 PRO A 192      38.476  14.595   0.673  1.00 69.30           H
ATOM   2893  HG3 PRO A 192      37.595  14.822  -0.873  1.00 69.30           H
ATOM   2894  HD2 PRO A 192      39.894  16.018  -0.556  1.00 69.28           H
ATOM   2895  HD3 PRO A 192      38.540  16.936  -1.297  1.00 69.28           H
ATOM   2896  N   LEU A 193      37.344  17.293   3.927  1.00 39.93           N
ATOM   2897  CA  LEU A 193      37.540  16.951   5.338  1.00 34.73           C
ATOM   2898  C   LEU A 193      36.257  16.397   5.975  1.00 39.88           C
ATOM   2899  O   LEU A 193      36.266  16.049   7.153  1.00 31.55           O
ATOM   2900  CB  LEU A 193      38.100  18.156   6.117  1.00 29.73           C
ATOM   2901  CG  LEU A 193      39.472  18.674   5.632  1.00 38.54           C
ATOM   2902  CD1 LEU A 193      39.901  19.852   6.514  1.00 34.94           C
ATOM   2903  CD2 LEU A 193      40.600  17.624   5.648  1.00 41.24           C
ATOM   2904  H   LEU A 193      36.667  18.012   3.717  1.00 47.93           H
ATOM   2905  HA  LEU A 193      38.276  16.154   5.421  1.00 41.69           H
ATOM   2906  HB2 LEU A 193      37.373  18.970   6.072  1.00 35.70           H
ATOM   2907  HB3 LEU A 193      38.202  17.859   7.160  1.00 35.70           H
ATOM   2908  HG  LEU A 193      39.371  19.048   4.614  1.00 46.27           H
ATOM   2909 HD11 LEU A 193      40.774  20.331   6.078  1.00 41.94           H
ATOM   2910 HD12 LEU A 193      39.097  20.583   6.572  1.00 41.94           H
ATOM   2911 HD13 LEU A 193      40.146  19.507   7.519  1.00 41.94           H
ATOM   2912 HD21 LEU A 193      41.519  18.071   5.269  1.00 49.51           H
ATOM   2913 HD22 LEU A 193      40.771  17.271   6.665  1.00 49.51           H
ATOM   2914 HD23 LEU A 193      40.351  16.777   5.013  1.00 49.51           H
ATOM   2915  N   HIS A 194      35.160  16.311   5.209  1.00 43.51           N
ATOM   2916  CA  HIS A 194      33.859  15.836   5.666  1.00 42.88           C
ATOM   2917  C   HIS A 194      33.947  14.433   6.285  1.00 42.33           C
ATOM   2918  O   HIS A 194      33.382  14.231   7.352  1.00 37.33           O
ATOM   2919  CB  HIS A 194      32.849  15.867   4.507  1.00 41.99           C
ATOM   2920  CG  HIS A 194      32.745  17.199   3.801  1.00 46.38           C
ATOM   2921  ND1 HIS A 194      33.662  17.704   2.870  1.00 48.89           N
ATOM   2922  CD2 HIS A 194      31.730  18.097   3.955  1.00 45.39           C
ATOM   2923  CE1 HIS A 194      33.178  18.902   2.505  1.00 48.67           C
ATOM   2924  NE2 HIS A 194      32.019  19.162   3.134  1.00 51.23           N
ATOM   2925  H   HIS A 194      35.213  16.640   4.256  1.00 52.23           H
ATOM   2926  HA  HIS A 194      33.502  16.524   6.434  1.00 51.48           H
ATOM   2927  HB2 HIS A 194      31.866  15.607   4.903  1.00 50.40           H
ATOM   2928  HB3 HIS A 194      33.128  15.111   3.772  1.00 50.40           H
ATOM   2929  HD2 HIS A 194      30.872  17.990   4.604  1.00 54.48           H
ATOM   2930  HE1 HIS A 194      33.667  19.578   1.818  1.00 58.42           H
ATOM   2931  HE2 HIS A 194      31.473  20.008   3.043  1.00 61.50           H
ATOM   2932  N   HIS A 195      34.660  13.481   5.660  1.00 40.68           N
ATOM   2933  CA  HIS A 195      34.792  12.111   6.169  1.00 44.20           C
ATOM   2934  C   HIS A 195      35.526  12.049   7.520  1.00 37.54           C
ATOM   2935  O   HIS A 195      35.088  11.312   8.403  1.00 41.01           O
ATOM   2936  CB  HIS A 195      35.437  11.197   5.113  1.00 48.70           C
ATOM   2937  CG  HIS A 195      35.850   9.848   5.649  1.00 52.40           C
ATOM   2938  ND1 HIS A 195      34.988   8.774   5.888  1.00 48.80           N
ATOM   2939  CD2 HIS A 195      37.117   9.498   6.025  1.00 50.78           C
ATOM   2940  CE1 HIS A 195      35.761   7.806   6.403  1.00 48.41           C
ATOM   2941  NE2 HIS A 195      37.041   8.210   6.500  1.00 53.44           N
ATOM   2942  H   HIS A 195      35.160  13.719   4.816  1.00 48.84           H
ATOM   2943  HA  HIS A 195      33.785  11.726   6.339  1.00 53.05           H
ATOM   2944  HB2 HIS A 195      36.325  11.676   4.708  1.00 58.46           H
ATOM   2945  HB3 HIS A 195      34.733  11.053   4.293  1.00 58.46           H
ATOM   2946  HD2 HIS A 195      37.998  10.121   5.983  1.00 60.95           H
ATOM   2947  HE1 HIS A 195      35.400   6.836   6.710  1.00 58.11           H
ATOM   2948  HE2 HIS A 195      37.807   7.665   6.872  1.00 64.14           H
ATOM   2949  N   LEU A 196      36.613  12.818   7.691  1.00 37.90           N
ATOM   2950  CA  LEU A 196      37.282  12.971   8.985  1.00 36.57           C
ATOM   2951  C   LEU A 196      36.326  13.502  10.042  1.00 32.39           C
ATOM   2952  O   LEU A 196      36.301  12.966  11.142  1.00 28.39           O
ATOM   2953  CB  LEU A 196      38.490  13.922   8.888  1.00 37.01           C
ATOM   2954  CG  LEU A 196      39.884  13.313   8.631  1.00 40.84           C
ATOM   2955  CD1 LEU A 196      39.964  11.823   8.278  1.00 45.06           C
ATOM   2956  CD2 LEU A 196      40.572  14.093   7.515  1.00 39.88           C
ATOM   2957  H   LEU A 196      36.933  13.390   6.922  1.00 45.50           H
ATOM   2958  HA  LEU A 196      37.605  11.988   9.320  1.00 43.90           H
ATOM   2959  HB2 LEU A 196      38.269  14.666   8.122  1.00 44.43           H
ATOM   2960  HB3 LEU A 196      38.564  14.480   9.823  1.00 44.43           H
ATOM   2961  HG  LEU A 196      40.479  13.462   9.534  1.00 49.02           H
ATOM   2962 HD11 LEU A 196      41.011  11.532   8.195  1.00 54.09           H
ATOM   2963 HD12 LEU A 196      39.522  11.229   9.072  1.00 54.09           H
ATOM   2964 HD13 LEU A 196      39.449  11.623   7.339  1.00 54.09           H
ATOM   2965 HD21 LEU A 196      41.590  13.727   7.442  1.00 47.87           H
ATOM   2966 HD22 LEU A 196      40.059  13.937   6.564  1.00 47.87           H
ATOM   2967 HD23 LEU A 196      40.588  15.156   7.755  1.00 47.87           H
ATOM   2968  N   ILE A 197      35.582  14.566   9.720  1.00 27.60           N
ATOM   2969  CA  ILE A 197      34.667  15.230  10.639  1.00 25.67           C
ATOM   2970  C   ILE A 197      33.580  14.253  11.111  1.00 26.20           C
ATOM   2971  O   ILE A 197      33.284  14.220  12.304  1.00 27.01           O
ATOM   2972  CB  ILE A 197      34.120  16.516   9.976  1.00 30.01           C
ATOM   2973  CG1 ILE A 197      35.238  17.581   9.840  1.00 27.38           C
ATOM   2974  CG2 ILE A 197      32.913  17.103  10.722  1.00 25.13           C
ATOM   2975  CD1 ILE A 197      34.928  18.677   8.810  1.00 29.53           C
ATOM   2976  H   ILE A 197      35.662  14.949   8.788  1.00 33.13           H
ATOM   2977  HA  ILE A 197      35.244  15.531  11.514  1.00 30.82           H
ATOM   2978  HB  ILE A 197      33.783  16.258   8.972  1.00 36.02           H
ATOM   2979 HG12 ILE A 197      35.418  18.045  10.811  1.00 32.88           H
ATOM   2980 HG13 ILE A 197      36.169  17.105   9.535  1.00 32.88           H
ATOM   2981 HG21 ILE A 197      32.534  17.949  10.162  1.00 30.17           H
ATOM   2982 HG22 ILE A 197      32.107  16.372  10.792  1.00 30.17           H
ATOM   2983 HG23 ILE A 197      33.196  17.434  11.720  1.00 30.17           H
ATOM   2984 HD11 ILE A 197      35.797  19.325   8.696  1.00 35.45           H
ATOM   2985 HD12 ILE A 197      34.693  18.226   7.846  1.00 35.45           H
ATOM   2986 HD13 ILE A 197      34.085  19.281   9.139  1.00 35.45           H
ATOM   2987  N   GLU A 198      33.002  13.457  10.203  1.00 28.45           N
ATOM   2988  CA  GLU A 198      31.993  12.458  10.547  1.00 33.09           C
ATOM   2989  C   GLU A 198      32.572  11.348  11.435  1.00 28.08           C
ATOM   2990  O   GLU A 198      31.910  10.926  12.382  1.00 29.54           O
ATOM   2991  CB  GLU A 198      31.342  11.841   9.295  1.00 38.86           C
ATOM   2992  CG  GLU A 198      30.570  12.833   8.409  1.00 39.92           C
ATOM   2993  CD  GLU A 198      29.310  13.455   9.014  1.00 49.82           C
ATOM   2994  OE1 GLU A 198      28.891  13.038  10.117  1.00 57.12           O
ATOM   2995  OE2 GLU A 198      28.784  14.378   8.356  1.00 62.70           O1-
ATOM   2996  H   GLU A 198      33.276  13.534   9.232  1.00 34.16           H
ATOM   2997  HA  GLU A 198      31.215  12.968  11.115  1.00 39.72           H
ATOM   2998  HB2 GLU A 198      32.122  11.378   8.688  1.00 46.65           H
ATOM   2999  HB3 GLU A 198      30.656  11.050   9.606  1.00 46.65           H
ATOM   3000  HG2 GLU A 198      31.202  13.635   8.052  1.00 47.93           H
ATOM   3001  HG3 GLU A 198      30.269  12.320   7.495  1.00 47.93           H
ATOM   3002  N   LYS A 199      33.794  10.874  11.140  1.00 24.18           N
ATOM   3003  CA  LYS A 199      34.455   9.834  11.925  1.00 27.60           C
ATOM   3004  C   LYS A 199      34.846  10.311  13.323  1.00 21.28           C
ATOM   3005  O   LYS A 199      34.671   9.571  14.288  1.00 23.33           O
ATOM   3006  CB  LYS A 199      35.662   9.258  11.165  1.00 32.32           C
ATOM   3007  CG  LYS A 199      35.287   8.137  10.183  1.00 44.07           C
ATOM   3008  CD  LYS A 199      34.897   6.865  10.949  1.00 40.55           C
ATOM   3009  CE  LYS A 199      34.506   5.713  10.031  1.00 52.23           C
ATOM   3010  NZ  LYS A 199      33.873   4.643  10.822  1.00 44.51           N1+
ATOM   3011  H   LYS A 199      34.288  11.251  10.340  1.00 29.03           H
ATOM   3012  HA  LYS A 199      33.729   9.041  12.091  1.00 33.14           H
ATOM   3013  HB2 LYS A 199      36.209  10.052  10.653  1.00 38.80           H
ATOM   3014  HB3 LYS A 199      36.338   8.820  11.901  1.00 38.80           H
ATOM   3015  HG2 LYS A 199      34.475   8.464   9.531  1.00 52.90           H
ATOM   3016  HG3 LYS A 199      36.158   7.914   9.567  1.00 52.90           H
ATOM   3017  HD2 LYS A 199      35.743   6.551  11.558  1.00 48.68           H
ATOM   3018  HD3 LYS A 199      34.060   7.071  11.611  1.00 48.68           H
ATOM   3019  HE2 LYS A 199      33.819   6.067   9.261  1.00 62.69           H
ATOM   3020  HE3 LYS A 199      35.409   5.326   9.556  1.00 62.69           H
ATOM   3021  HZ1 LYS A 199      33.553   3.899  10.224  1.00 53.43           H
ATOM   3022  HZ2 LYS A 199      34.534   4.287  11.500  1.00 53.43           H
ATOM   3023  HZ3 LYS A 199      33.082   5.029  11.330  1.00 53.43           H
ATOM   3024  N   LEU A 200      35.340  11.546  13.442  1.00 22.79           N
ATOM   3025  CA  LEU A 200      35.615  12.184  14.722  1.00 17.55           C
ATOM   3026  C   LEU A 200      34.338  12.263  15.568  1.00 19.75           C
ATOM   3027  O   LEU A 200      34.374  11.929  16.749  1.00 21.73           O
ATOM   3028  CB  LEU A 200      36.263  13.561  14.489  1.00 18.50           C
ATOM   3029  CG  LEU A 200      37.732  13.510  14.017  1.00 24.85           C
ATOM   3030  CD1 LEU A 200      38.151  14.907  13.542  1.00 21.74           C
ATOM   3031  CD2 LEU A 200      38.686  13.018  15.119  1.00 22.91           C
ATOM   3032  H   LEU A 200      35.457  12.101  12.606  1.00 27.36           H
ATOM   3033  HA  LEU A 200      36.321  11.554  15.262  1.00 21.07           H
ATOM   3034  HB2 LEU A 200      35.674  14.072  13.727  1.00 22.21           H
ATOM   3035  HB3 LEU A 200      36.203  14.156  15.397  1.00 22.21           H
ATOM   3036  HG  LEU A 200      37.816  12.821  13.179  1.00 29.83           H
ATOM   3037 HD11 LEU A 200      39.175  14.877  13.168  1.00 26.11           H
ATOM   3038 HD12 LEU A 200      37.497  15.237  12.734  1.00 26.11           H
ATOM   3039 HD13 LEU A 200      38.089  15.620  14.364  1.00 26.11           H
ATOM   3040 HD21 LEU A 200      39.712  13.030  14.749  1.00 27.51           H
ATOM   3041 HD22 LEU A 200      38.616  13.663  15.995  1.00 27.51           H
ATOM   3042 HD23 LEU A 200      38.442  11.995  15.404  1.00 27.51           H
ATOM   3043  N   LYS A 201      33.202  12.645  14.961  1.00 24.07           N
ATOM   3044  CA  LYS A 201      31.900  12.650  15.630  1.00 24.45           C
ATOM   3045  C   LYS A 201      31.455  11.257  16.078  1.00 18.56           C
ATOM   3046  O   LYS A 201      30.985  11.114  17.204  1.00 22.66           O
ATOM   3047  CB  LYS A 201      30.839  13.359  14.772  1.00 24.29           C
ATOM   3048  CG  LYS A 201      31.036  14.880  14.790  1.00 24.12           C
ATOM   3049  CD  LYS A 201      30.119  15.571  13.780  1.00 30.07           C
ATOM   3050  CE  LYS A 201      30.413  17.071  13.779  1.00 31.88           C
ATOM   3051  NZ  LYS A 201      29.370  17.825  13.067  1.00 32.11           N1+
ATOM   3052  H   LYS A 201      33.233  12.902  13.983  1.00 28.90           H
ATOM   3053  HA  LYS A 201      32.001  13.221  16.546  1.00 29.35           H
ATOM   3054  HB2 LYS A 201      30.857  12.977  13.751  1.00 29.17           H
ATOM   3055  HB3 LYS A 201      29.857  13.153  15.200  1.00 29.17           H
ATOM   3056  HG2 LYS A 201      30.827  15.256  15.792  1.00 28.96           H
ATOM   3057  HG3 LYS A 201      32.069  15.116  14.541  1.00 28.96           H
ATOM   3058  HD2 LYS A 201      30.305  15.164  12.786  1.00 36.10           H
ATOM   3059  HD3 LYS A 201      29.078  15.396  14.054  1.00 36.10           H
ATOM   3060  HE2 LYS A 201      30.458  17.417  14.812  1.00 38.27           H
ATOM   3061  HE3 LYS A 201      31.381  17.253  13.310  1.00 38.27           H
ATOM   3062  HZ1 LYS A 201      29.661  18.788  12.972  1.00 38.55           H
ATOM   3063  HZ2 LYS A 201      29.234  17.428  12.146  1.00 38.55           H
ATOM   3064  HZ3 LYS A 201      28.503  17.783  13.586  1.00 38.55           H
ATOM   3065  N   GLU A 202      31.629  10.242  15.229  1.00 22.88           N
ATOM   3066  CA  GLU A 202      31.302   8.853  15.539  1.00 23.02           C
ATOM   3067  C   GLU A 202      32.050   8.362  16.791  1.00 25.83           C
ATOM   3068  O   GLU A 202      31.477   7.656  17.622  1.00 26.26           O
ATOM   3069  CB  GLU A 202      31.613   7.980  14.311  1.00 29.07           C
ATOM   3070  CG  GLU A 202      31.285   6.492  14.522  1.00 34.60           C
ATOM   3071  CD  GLU A 202      31.662   5.595  13.340  1.00 33.91           C
ATOM   3072  OE1 GLU A 202      31.725   6.103  12.200  1.00 37.88           O
ATOM   3073  OE2 GLU A 202      31.887   4.390  13.590  1.00 37.63           O1-
ATOM   3074  H   GLU A 202      32.015  10.434  14.314  1.00 27.48           H
ATOM   3075  HA  GLU A 202      30.230   8.798  15.730  1.00 27.64           H
ATOM   3076  HB2 GLU A 202      31.035   8.355  13.465  1.00 34.89           H
ATOM   3077  HB3 GLU A 202      32.669   8.062  14.066  1.00 34.89           H
ATOM   3078  HG2 GLU A 202      31.749   6.098  15.425  1.00 41.53           H
ATOM   3079  HG3 GLU A 202      30.209   6.407  14.672  1.00 41.53           H
ATOM   3080  N   TYR A 203      33.327   8.745  16.921  1.00 22.48           N
ATOM   3081  CA  TYR A 203      34.201   8.353  18.025  1.00 22.38           C
ATOM   3082  C   TYR A 203      34.151   9.315  19.219  1.00 20.83           C
ATOM   3083  O   TYR A 203      34.955   9.167  20.138  1.00 24.47           O
ATOM   3084  CB  TYR A 203      35.620   8.147  17.470  1.00 20.18           C
ATOM   3085  CG  TYR A 203      35.734   7.109  16.363  1.00 24.68           C
ATOM   3086  CD1 TYR A 203      34.858   6.002  16.312  1.00 27.26           C
ATOM   3087  CD2 TYR A 203      36.710   7.269  15.358  1.00 24.24           C
ATOM   3088  CE1 TYR A 203      34.915   5.102  15.240  1.00 33.26           C
ATOM   3089  CE2 TYR A 203      36.791   6.351  14.294  1.00 27.71           C
ATOM   3090  CZ  TYR A 203      35.879   5.272  14.229  1.00 34.54           C
ATOM   3091  OH  TYR A 203      35.919   4.379  13.206  1.00 35.73           O
ATOM   3092  H   TYR A 203      33.740   9.298  16.180  1.00 26.99           H
ATOM   3093  HA  TYR A 203      33.864   7.397  18.420  1.00 26.88           H
ATOM   3094  HB2 TYR A 203      35.987   9.104  17.096  1.00 24.23           H
ATOM   3095  HB3 TYR A 203      36.276   7.830  18.282  1.00 24.23           H
ATOM   3096  HD1 TYR A 203      34.111   5.842  17.072  1.00 32.72           H
ATOM   3097  HD2 TYR A 203      37.390   8.107  15.395  1.00 29.10           H
ATOM   3098  HE1 TYR A 203      34.217   4.280  15.184  1.00 39.92           H
ATOM   3099  HE2 TYR A 203      37.539   6.478  13.524  1.00 33.27           H
ATOM   3100  HH  TYR A 203      36.709   4.483  12.660  1.00 42.89           H
ATOM   3101  N   HIS A 204      33.205  10.269  19.230  1.00 19.52           N
ATOM   3102  CA  HIS A 204      32.965  11.208  20.327  1.00 22.84           C
ATOM   3103  C   HIS A 204      34.220  12.043  20.625  1.00 15.65           C
ATOM   3104  O   HIS A 204      34.531  12.331  21.783  1.00 19.82           O
ATOM   3105  CB  HIS A 204      32.434  10.475  21.573  1.00 24.84           C
ATOM   3106  CG  HIS A 204      31.227   9.617  21.300  1.00 33.14           C
ATOM   3107  ND1 HIS A 204      29.903  10.049  21.376  1.00 42.73           N
ATOM   3108  CD2 HIS A 204      31.255   8.313  20.892  1.00 36.23           C
ATOM   3109  CE1 HIS A 204      29.165   8.982  21.036  1.00 42.54           C
ATOM   3110  NE2 HIS A 204      29.947   7.934  20.726  1.00 48.51           N
ATOM   3111  H   HIS A 204      32.581  10.330  18.437  1.00 23.44           H
ATOM   3112  HA  HIS A 204      32.189  11.900  20.000  1.00 27.42           H
ATOM   3113  HB2 HIS A 204      32.153  11.222  22.317  1.00 29.82           H
ATOM   3114  HB3 HIS A 204      33.221   9.855  22.003  1.00 29.82           H
ATOM   3115  HD2 HIS A 204      32.133   7.708  20.712  1.00 43.49           H
ATOM   3116  HE1 HIS A 204      28.085   8.961  21.046  1.00 51.06           H
ATOM   3117  HE2 HIS A 204      29.628   7.020  20.437  1.00 58.23           H
ATOM   3118  N   ALA A 205      34.931  12.449  19.568  1.00 17.78           N
ATOM   3119  CA  ALA A 205      36.075  13.338  19.676  1.00 15.86           C
ATOM   3120  C   ALA A 205      35.618  14.723  20.134  1.00 16.88           C
ATOM   3121  O   ALA A 205      34.467  15.116  19.937  1.00 16.93           O
ATOM   3122  CB  ALA A 205      36.772  13.437  18.319  1.00 15.68           C
ATOM   3123  H   ALA A 205      34.630  12.181  18.641  1.00 21.35           H
ATOM   3124  HA  ALA A 205      36.784  12.923  20.393  1.00 19.05           H
ATOM   3125  HB1 ALA A 205      37.698  14.002  18.419  1.00 18.84           H
ATOM   3126  HB2 ALA A 205      36.999  12.444  17.936  1.00 18.84           H
ATOM   3127  HB3 ALA A 205      36.120  13.947  17.615  1.00 18.84           H
ATOM   3128  N   ALA A 206      36.535  15.484  20.728  1.00 14.47           N
ATOM   3129  CA  ALA A 206      36.296  16.882  21.028  1.00 17.55           C
ATOM   3130  C   ALA A 206      35.968  17.631  19.723  1.00 16.29           C
ATOM   3131  O   ALA A 206      36.449  17.222  18.663  1.00 15.37           O
ATOM   3132  CB  ALA A 206      37.544  17.442  21.709  1.00 17.80           C
ATOM   3133  H   ALA A 206      37.470  15.124  20.863  1.00 17.38           H
ATOM   3134  HA  ALA A 206      35.469  16.948  21.733  1.00 21.08           H
ATOM   3135  HB1 ALA A 206      37.355  18.469  22.006  1.00 21.38           H
ATOM   3136  HB2 ALA A 206      37.769  16.859  22.602  1.00 21.38           H
ATOM   3137  HB3 ALA A 206      38.395  17.401  21.029  1.00 21.38           H
ATOM   3138  N   PRO A 207      35.145  18.695  19.756  1.00 15.04           N
ATOM   3139  CA  PRO A 207      34.713  19.389  18.539  1.00 16.98           C
ATOM   3140  C   PRO A 207      35.892  19.833  17.664  1.00 14.63           C
ATOM   3141  O   PRO A 207      36.908  20.279  18.186  1.00 15.66           O
ATOM   3142  CB  PRO A 207      33.943  20.607  19.073  1.00 17.22           C
ATOM   3143  CG  PRO A 207      33.361  20.102  20.388  1.00 20.83           C
ATOM   3144  CD  PRO A 207      34.504  19.256  20.935  1.00 17.62           C
ATOM   3145  HA  PRO A 207      34.008  18.765  17.987  1.00 20.40           H
ATOM   3146  HB2 PRO A 207      34.658  21.404  19.291  1.00 20.68           H
ATOM   3147  HB3 PRO A 207      33.160  20.965  18.415  1.00 20.68           H
ATOM   3148  HG2 PRO A 207      33.144  20.920  21.074  1.00 25.02           H
ATOM   3149  HG3 PRO A 207      32.464  19.509  20.200  1.00 25.02           H
ATOM   3150  HD2 PRO A 207      35.208  19.893  21.468  1.00 21.16           H
ATOM   3151  HD3 PRO A 207      34.070  18.492  21.579  1.00 21.16           H
ATOM   3152  N   ALA A 208      35.776  19.707  16.337  1.00 14.83           N
ATOM   3153  CA  ALA A 208      36.894  19.974  15.432  1.00 14.97           C
ATOM   3154  C   ALA A 208      37.019  21.467  15.118  1.00 18.01           C
ATOM   3155  O   ALA A 208      36.037  22.107  14.763  1.00 16.85           O
ATOM   3156  CB  ALA A 208      36.742  19.154  14.154  1.00 18.95           C
ATOM   3157  H   ALA A 208      34.913  19.363  15.937  1.00 17.81           H
ATOM   3158  HA  ALA A 208      37.811  19.637  15.909  1.00 17.98           H
ATOM   3159  HB1 ALA A 208      37.584  19.352  13.492  1.00 22.76           H
ATOM   3160  HB2 ALA A 208      36.728  18.092  14.400  1.00 22.76           H
ATOM   3161  HB3 ALA A 208      35.819  19.423  13.642  1.00 22.76           H
ATOM   3162  N   LEU A 209      38.235  22.009  15.211  1.00 15.66           N
ATOM   3163  CA  LEU A 209      38.585  23.321  14.683  1.00 12.24           C
ATOM   3164  C   LEU A 209      39.577  23.113  13.547  1.00 15.96           C
ATOM   3165  O   LEU A 209      40.627  22.504  13.746  1.00 19.00           O
ATOM   3166  CB  LEU A 209      39.198  24.217  15.762  1.00 14.99           C
ATOM   3167  CG  LEU A 209      38.272  24.555  16.940  1.00 17.05           C
ATOM   3168  CD1 LEU A 209      39.021  25.488  17.901  1.00 18.47           C
ATOM   3169  CD2 LEU A 209      36.980  25.243  16.485  1.00 15.89           C
ATOM   3170  H   LEU A 209      39.000  21.431  15.530  1.00 18.81           H
ATOM   3171  HA  LEU A 209      37.704  23.816  14.281  1.00 14.70           H
ATOM   3172  HB2 LEU A 209      40.095  23.732  16.151  1.00 18.00           H
ATOM   3173  HB3 LEU A 209      39.503  25.147  15.280  1.00 18.00           H
ATOM   3174  HG  LEU A 209      38.011  23.637  17.465  1.00 20.47           H
ATOM   3175 HD11 LEU A 209      38.394  25.712  18.764  1.00 22.18           H
ATOM   3176 HD12 LEU A 209      39.938  25.017  18.249  1.00 22.18           H
ATOM   3177 HD13 LEU A 209      39.280  26.417  17.393  1.00 22.18           H
ATOM   3178 HD21 LEU A 209      36.401  25.534  17.360  1.00 19.09           H
ATOM   3179 HD22 LEU A 209      37.218  26.133  15.901  1.00 19.09           H
ATOM   3180 HD23 LEU A 209      36.377  24.559  15.892  1.00 19.09           H
ATOM   3181  N   GLN A 210      39.240  23.624  12.362  1.00 15.88           N
ATOM   3182  CA  GLN A 210      40.088  23.498  11.189  1.00 15.28           C
ATOM   3183  C   GLN A 210      41.182  24.560  11.201  1.00 18.21           C
ATOM   3184  O   GLN A 210      40.888  25.738  11.365  1.00 17.54           O
ATOM   3185  CB  GLN A 210      39.238  23.574   9.924  1.00 17.10           C
ATOM   3186  CG  GLN A 210      40.106  23.275   8.693  1.00 19.50           C
ATOM   3187  CD  GLN A 210      39.301  23.295   7.404  1.00 22.84           C
ATOM   3188  OE1 GLN A 210      38.085  23.128   7.406  1.00 27.99           O
ATOM   3189  NE2 GLN A 210      39.992  23.463   6.282  1.00 24.08           N
ATOM   3190  H   GLN A 210      38.364  24.118  12.263  1.00 19.08           H
ATOM   3191  HA  GLN A 210      40.546  22.515  11.207  1.00 18.35           H
ATOM   3192  HB2 GLN A 210      38.429  22.845   9.989  1.00 20.53           H
ATOM   3193  HB3 GLN A 210      38.808  24.572   9.833  1.00 20.53           H
ATOM   3194  HG2 GLN A 210      40.924  23.990   8.614  1.00 23.42           H
ATOM   3195  HG3 GLN A 210      40.528  22.275   8.809  1.00 23.42           H
ATOM   3196 HE21 GLN A 210      40.993  23.590   6.327  1.00 28.92           H
ATOM   3197 HE22 GLN A 210      39.518  23.444   5.392  1.00 28.92           H
ATOM   3198  N   GLY A 211      42.434  24.151  10.993  1.00 15.96           N
ATOM   3199  CA  GLY A 211      43.555  25.069  10.911  1.00 15.32           C
ATOM   3200  C   GLY A 211      44.588  24.612   9.895  1.00 19.08           C
ATOM   3201  O   GLY A 211      44.651  23.439   9.532  1.00 22.20           O
ATOM   3202  H   GLY A 211      42.621  23.166  10.861  1.00 19.16           H
ATOM   3203  HA2 GLY A 211      43.207  26.067  10.638  1.00 18.41           H
ATOM   3204  HA3 GLY A 211      44.014  25.129  11.893  1.00 18.41           H
ATOM   3205  N   PHE A 212      45.376  25.596   9.462  1.00 19.20           N
ATOM   3206  CA  PHE A 212      46.445  25.611   8.471  1.00 17.29           C
ATOM   3207  C   PHE A 212      45.833  26.221   7.172  1.00 17.60           C
ATOM   3208  O   PHE A 212      44.951  25.696   6.503  1.00 18.79           O
ATOM   3209  CB  PHE A 212      47.144  24.303   8.055  1.00 20.08           C
ATOM   3210  CG  PHE A 212      48.266  23.913   8.982  1.00 16.80           C
ATOM   3211  CD1 PHE A 212      48.192  24.154  10.361  1.00 22.75           C
ATOM   3212  CD2 PHE A 212      49.397  23.268   8.453  1.00 20.92           C
ATOM   3213  CE1 PHE A 212      49.253  23.796  11.193  1.00 18.02           C
ATOM   3214  CE2 PHE A 212      50.456  22.914   9.293  1.00 21.26           C
ATOM   3215  CZ  PHE A 212      50.394  23.188  10.660  1.00 17.13           C
ATOM   3216  H   PHE A 212      45.150  26.511   9.832  1.00 23.06           H
ATOM   3217  HA  PHE A 212      47.245  26.332   8.856  1.00 20.77           H
ATOM   3218  HB2 PHE A 212      46.457  23.472   7.910  1.00 24.12           H
ATOM   3219  HB3 PHE A 212      47.594  24.553   7.095  1.00 24.12           H
ATOM   3220  HD1 PHE A 212      47.306  24.625  10.803  1.00 27.31           H
ATOM   3221  HD2 PHE A 212      49.449  23.047   7.395  1.00 25.12           H
ATOM   3222  HE1 PHE A 212      49.193  23.999  12.266  1.00 21.65           H
ATOM   3223  HE2 PHE A 212      51.333  22.428   8.880  1.00 25.52           H
ATOM   3224  HZ  PHE A 212      51.236  22.952  11.308  1.00 20.58           H
ATOM   3225  N   GLY A 213      46.419  27.412   6.766  1.00 15.63           N
ATOM   3226  CA  GLY A 213      45.921  28.127   5.586  1.00 22.16           C
ATOM   3227  C   GLY A 213      44.579  28.852   5.732  1.00 21.05           C
ATOM   3228  O   GLY A 213      44.000  29.229   4.708  1.00 19.99           O
ATOM   3229  H   GLY A 213      47.057  27.933   7.388  1.00 18.77           H
ATOM   3230  HA2 GLY A 213      46.697  28.862   5.261  1.00 26.61           H
ATOM   3231  HA3 GLY A 213      45.776  27.396   4.752  1.00 26.61           H
ATOM   3232  N   ILE A 214      44.070  29.098   6.985  1.00 19.86           N
ATOM   3233  CA  ILE A 214      42.727  29.677   7.179  1.00 14.98           C
ATOM   3234  C   ILE A 214      42.939  31.198   7.279  1.00 17.70           C
ATOM   3235  O   ILE A 214      43.415  31.740   8.252  1.00 17.99           O
ATOM   3236  CB  ILE A 214      42.055  29.170   8.481  1.00 16.88           C
ATOM   3237  CG1 ILE A 214      41.797  27.657   8.444  1.00 16.26           C
ATOM   3238  CG2 ILE A 214      40.773  29.974   8.748  1.00 18.93           C
ATOM   3239  CD1 ILE A 214      40.789  27.197   7.396  1.00 19.10           C
ATOM   3240  H   ILE A 214      44.591  28.821   7.880  1.00 23.85           H
ATOM   3241  HA  ILE A 214      42.087  29.431   6.291  1.00 18.00           H
ATOM   3242  HB  ILE A 214      42.776  29.354   9.335  1.00 20.28           H
ATOM   3243 HG12 ILE A 214      42.771  27.135   8.279  1.00 19.53           H
ATOM   3244 HG13 ILE A 214      41.471  27.345   9.451  1.00 19.53           H
ATOM   3245 HG21 ILE A 214      40.340  29.666   9.705  1.00 22.73           H
ATOM   3246 HG22 ILE A 214      40.982  31.044   8.839  1.00 22.73           H
ATOM   3247 HG23 ILE A 214      40.025  29.825   7.967  1.00 22.73           H
ATOM   3248 HD11 ILE A 214      40.701  26.108   7.403  1.00 22.94           H
ATOM   3249 HD12 ILE A 214      39.799  27.623   7.573  1.00 22.94           H
ATOM   3250 HD13 ILE A 214      41.119  27.486   6.391  1.00 22.94           H
ATOM   3251  N   SER A 215      42.559  31.872   6.178  1.00 18.11           N
ATOM   3252  CA  SER A 215      42.968  33.245   5.857  1.00 16.10           C
ATOM   3253  C   SER A 215      41.851  34.135   5.299  1.00 18.59           C
ATOM   3254  O   SER A 215      42.100  35.315   5.055  1.00 19.42           O
ATOM   3255  CB  SER A 215      44.110  33.196   4.838  1.00 20.83           C
ATOM   3256  OG  SER A 215      45.177  32.463   5.385  1.00 21.89           O
ATOM   3257  H   SER A 215      42.164  31.338   5.417  1.00 21.75           H
ATOM   3258  HA  SER A 215      43.339  33.738   6.755  1.00 19.34           H
ATOM   3259  HB2 SER A 215      43.762  32.710   3.925  1.00 25.02           H
ATOM   3260  HB3 SER A 215      44.453  34.204   4.600  1.00 25.02           H
ATOM   3261  HG  SER A 215      45.811  32.272   4.686  1.00 26.29           H
ATOM   3262  N   SER A 216      40.649  33.600   5.058  1.00 18.00           N
ATOM   3263  CA  SER A 216      39.540  34.377   4.512  1.00 18.38           C
ATOM   3264  C   SER A 216      38.196  33.953   5.110  1.00 17.49           C
ATOM   3265  O   SER A 216      38.039  32.794   5.502  1.00 17.80           O
ATOM   3266  CB  SER A 216      39.517  34.226   2.989  1.00 20.47           C
ATOM   3267  OG  SER A 216      39.219  32.896   2.627  1.00 26.98           O
ATOM   3268  H   SER A 216      40.501  32.615   5.227  1.00 21.61           H
ATOM   3269  HA  SER A 216      39.718  35.427   4.734  1.00 22.08           H
ATOM   3270  HB2 SER A 216      38.756  34.887   2.576  1.00 24.58           H
ATOM   3271  HB3 SER A 216      40.486  34.507   2.573  1.00 24.58           H
ATOM   3272  HG  SER A 216      39.977  32.342   2.837  1.00 32.39           H
ATOM   3273  N   PRO A 217      37.210  34.865   5.174  1.00 19.82           N
ATOM   3274  CA  PRO A 217      35.911  34.556   5.761  1.00 19.79           C
ATOM   3275  C   PRO A 217      35.194  33.362   5.110  1.00 17.49           C
ATOM   3276  O   PRO A 217      34.540  32.597   5.817  1.00 17.76           O
ATOM   3277  CB  PRO A 217      35.108  35.857   5.602  1.00 16.53           C
ATOM   3278  CG  PRO A 217      36.186  36.935   5.664  1.00 21.28           C
ATOM   3279  CD  PRO A 217      37.324  36.290   4.886  1.00 18.84           C
ATOM   3280  HA  PRO A 217      36.045  34.392   6.831  1.00 23.76           H
ATOM   3281  HB2 PRO A 217      34.662  35.866   4.606  1.00 19.86           H
ATOM   3282  HB3 PRO A 217      34.348  36.017   6.360  1.00 19.86           H
ATOM   3283  HG2 PRO A 217      35.871  37.848   5.160  1.00 25.55           H
ATOM   3284  HG3 PRO A 217      36.460  37.138   6.700  1.00 25.55           H
ATOM   3285  HD2 PRO A 217      37.201  36.469   3.819  1.00 22.63           H
ATOM   3286  HD3 PRO A 217      38.249  36.721   5.266  1.00 22.63           H
ATOM   3287  N   GLU A 218      35.352  33.139   3.799  1.00 17.58           N
ATOM   3288  CA  GLU A 218      34.680  32.025   3.126  1.00 15.33           C
ATOM   3289  C   GLU A 218      35.203  30.667   3.627  1.00 19.48           C
ATOM   3290  O   GLU A 218      34.464  29.686   3.595  1.00 18.24           O
ATOM   3291  CB  GLU A 218      34.775  32.155   1.598  1.00 19.14           C
ATOM   3292  CG  GLU A 218      36.168  31.805   1.048  1.00 18.84           C
ATOM   3293  CD  GLU A 218      36.389  32.127  -0.431  1.00 37.36           C
ATOM   3294  OE1 GLU A 218      35.397  32.443  -1.124  1.00 28.08           O
ATOM   3295  OE2 GLU A 218      37.561  32.044  -0.851  1.00 37.88           O1-
ATOM   3296  H   GLU A 218      35.928  33.761   3.247  1.00 21.12           H
ATOM   3297  HA  GLU A 218      33.622  32.089   3.379  1.00 18.41           H
ATOM   3298  HB2 GLU A 218      34.044  31.485   1.148  1.00 22.98           H
ATOM   3299  HB3 GLU A 218      34.512  33.173   1.311  1.00 22.98           H
ATOM   3300  HG2 GLU A 218      36.944  32.294   1.628  1.00 22.62           H
ATOM   3301  HG3 GLU A 218      36.355  30.738   1.173  1.00 22.62           H
ATOM   3302  N   GLN A 219      36.458  30.594   4.097  1.00 18.65           N
ATOM   3303  CA  GLN A 219      37.009  29.375   4.681  1.00 18.19           C
ATOM   3304  C   GLN A 219      36.381  29.046   6.038  1.00 16.17           C
ATOM   3305  O   GLN A 219      36.263  27.869   6.372  1.00 18.01           O
ATOM   3306  CB  GLN A 219      38.533  29.475   4.788  1.00 15.38           C
ATOM   3307  CG  GLN A 219      39.190  29.485   3.405  1.00 16.12           C
ATOM   3308  CD  GLN A 219      40.677  29.739   3.565  1.00 17.31           C
ATOM   3309  OE1 GLN A 219      41.096  30.871   3.779  1.00 20.63           O
ATOM   3310  NE2 GLN A 219      41.475  28.680   3.505  1.00 22.57           N
ATOM   3311  H   GLN A 219      37.040  31.423   4.095  1.00 22.40           H
ATOM   3312  HA  GLN A 219      36.786  28.550   4.003  1.00 21.85           H
ATOM   3313  HB2 GLN A 219      38.812  30.371   5.342  1.00 18.47           H
ATOM   3314  HB3 GLN A 219      38.906  28.611   5.340  1.00 18.47           H
ATOM   3315  HG2 GLN A 219      39.008  28.537   2.897  1.00 19.36           H
ATOM   3316  HG3 GLN A 219      38.759  30.307   2.837  1.00 19.36           H
ATOM   3317 HE21 GLN A 219      41.090  27.757   3.369  1.00 27.10           H
ATOM   3318 HE22 GLN A 219      42.468  28.796   3.646  1.00 27.10           H
ATOM   3319  N   VAL A 220      35.986  30.062   6.819  1.00 15.05           N
ATOM   3320  CA  VAL A 220      35.315  29.875   8.105  1.00 16.10           C
ATOM   3321  C   VAL A 220      33.919  29.284   7.864  1.00 15.51           C
ATOM   3322  O   VAL A 220      33.585  28.249   8.439  1.00 16.95           O
ATOM   3323  CB  VAL A 220      35.269  31.188   8.920  1.00 16.57           C
ATOM   3324  CG1 VAL A 220      34.552  30.966  10.257  1.00 14.50           C
ATOM   3325  CG2 VAL A 220      36.674  31.754   9.198  1.00 19.51           C
ATOM   3326  H   VAL A 220      36.122  31.009   6.493  1.00 18.08           H
ATOM   3327  HA  VAL A 220      35.895  29.153   8.682  1.00 19.33           H
ATOM   3328  HB  VAL A 220      34.709  31.933   8.359  1.00 19.90           H
ATOM   3329 HG11 VAL A 220      34.545  31.893  10.830  1.00 17.41           H
ATOM   3330 HG12 VAL A 220      33.520  30.661  10.093  1.00 17.41           H
ATOM   3331 HG13 VAL A 220      35.065  30.197  10.837  1.00 17.41           H
ATOM   3332 HG21 VAL A 220      36.593  32.683   9.763  1.00 23.43           H
ATOM   3333 HG22 VAL A 220      37.266  31.041   9.773  1.00 23.43           H
ATOM   3334 HG23 VAL A 220      37.188  31.971   8.261  1.00 23.43           H
ATOM   3335  N   SER A 221      33.117  29.911   6.989  1.00 15.83           N
ATOM   3336  CA  SER A 221      31.797  29.396   6.642  1.00 15.41           C
ATOM   3337  C   SER A 221      31.876  27.985   6.037  1.00 14.55           C
ATOM   3338  O   SER A 221      31.033  27.154   6.363  1.00 18.65           O
ATOM   3339  CB  SER A 221      31.039  30.388   5.747  1.00 15.71           C
ATOM   3340  OG  SER A 221      31.601  30.474   4.459  1.00 22.54           O
ATOM   3341  H   SER A 221      33.435  30.762   6.546  1.00 19.02           H
ATOM   3342  HA  SER A 221      31.230  29.325   7.571  1.00 18.50           H
ATOM   3343  HB2 SER A 221      29.995  30.079   5.665  1.00 18.87           H
ATOM   3344  HB3 SER A 221      31.071  31.376   6.208  1.00 18.87           H
ATOM   3345  HG  SER A 221      32.555  30.563   4.539  1.00 27.06           H
ATOM   3346  N   ALA A 222      32.878  27.700   5.193  1.00 13.56           N
ATOM   3347  CA  ALA A 222      33.068  26.382   4.593  1.00 17.68           C
ATOM   3348  C   ALA A 222      33.406  25.306   5.629  1.00 17.72           C
ATOM   3349  O   ALA A 222      32.882  24.199   5.529  1.00 18.43           O
ATOM   3350  CB  ALA A 222      34.138  26.444   3.503  1.00 18.58           C
ATOM   3351  H   ALA A 222      33.549  28.421   4.963  1.00 16.29           H
ATOM   3352  HA  ALA A 222      32.131  26.095   4.116  1.00 21.23           H
ATOM   3353  HB1 ALA A 222      34.263  25.460   3.051  1.00 22.32           H
ATOM   3354  HB2 ALA A 222      33.835  27.148   2.729  1.00 22.32           H
ATOM   3355  HB3 ALA A 222      35.087  26.767   3.927  1.00 22.32           H
ATOM   3356  N   ALA A 223      34.257  25.616   6.617  1.00 18.32           N
ATOM   3357  CA  ALA A 223      34.612  24.673   7.676  1.00 16.30           C
ATOM   3358  C   ALA A 223      33.374  24.267   8.476  1.00 19.96           C
ATOM   3359  O   ALA A 223      33.140  23.078   8.691  1.00 23.44           O
ATOM   3360  CB  ALA A 223      35.694  25.278   8.583  1.00 17.15           C
ATOM   3361  H   ALA A 223      34.665  26.540   6.652  1.00 22.00           H
ATOM   3362  HA  ALA A 223      35.029  23.777   7.214  1.00 19.58           H
ATOM   3363  HB1 ALA A 223      35.984  24.555   9.346  1.00 20.60           H
ATOM   3364  HB2 ALA A 223      36.574  25.529   7.991  1.00 20.60           H
ATOM   3365  HB3 ALA A 223      35.320  26.180   9.070  1.00 20.60           H
ATOM   3366  N   VAL A 224      32.566  25.259   8.874  1.00 15.83           N
ATOM   3367  CA  VAL A 224      31.328  25.059   9.621  1.00 20.80           C
ATOM   3368  C   VAL A 224      30.333  24.224   8.807  1.00 20.74           C
ATOM   3369  O   VAL A 224      29.679  23.338   9.352  1.00 18.31           O
ATOM   3370  CB  VAL A 224      30.755  26.421  10.068  1.00 27.63           C
ATOM   3371  CG1 VAL A 224      29.406  26.262  10.783  1.00 25.13           C
ATOM   3372  CG2 VAL A 224      31.706  27.141  11.038  1.00 26.66           C
ATOM   3373  H   VAL A 224      32.829  26.210   8.654  1.00 19.02           H
ATOM   3374  HA  VAL A 224      31.573  24.497  10.517  1.00 24.98           H
ATOM   3375  HB  VAL A 224      30.611  27.053   9.191  1.00 33.18           H
ATOM   3376 HG11 VAL A 224      29.048  27.237  11.113  1.00 30.17           H
ATOM   3377 HG12 VAL A 224      28.663  25.836  10.109  1.00 30.17           H
ATOM   3378 HG13 VAL A 224      29.521  25.614  11.652  1.00 30.17           H
ATOM   3379 HG21 VAL A 224      31.306  28.130  11.266  1.00 32.01           H
ATOM   3380 HG22 VAL A 224      31.810  26.566  11.960  1.00 32.01           H
ATOM   3381 HG23 VAL A 224      32.692  27.266  10.597  1.00 32.01           H
ATOM   3382  N   ARG A 225      30.224  24.495   7.501  1.00 23.93           N
ATOM   3383  CA  ARG A 225      29.321  23.792   6.594  1.00 22.03           C
ATOM   3384  C   ARG A 225      29.721  22.325   6.391  1.00 23.84           C
ATOM   3385  O   ARG A 225      28.846  21.481   6.209  1.00 27.23           O
ATOM   3386  CB  ARG A 225      29.257  24.591   5.290  1.00 24.42           C
ATOM   3387  CG  ARG A 225      28.151  24.146   4.330  1.00 34.19           C
ATOM   3388  CD  ARG A 225      27.801  25.299   3.380  1.00 27.10           C
ATOM   3389  NE  ARG A 225      28.966  25.692   2.570  1.00 21.24           N
ATOM   3390  CZ  ARG A 225      29.663  26.833   2.642  1.00 16.45           C
ATOM   3391  NH1 ARG A 225      29.321  27.857   3.421  1.00 21.29           N
ATOM   3392  NH2 ARG A 225      30.746  26.947   1.891  1.00 19.88           N1+
ATOM   3393  H   ARG A 225      30.798  25.232   7.113  1.00 28.73           H
ATOM   3394  HA  ARG A 225      28.328  23.808   7.046  1.00 26.45           H
ATOM   3395  HB2 ARG A 225      29.080  25.637   5.540  1.00 29.33           H
ATOM   3396  HB3 ARG A 225      30.222  24.520   4.785  1.00 29.33           H
ATOM   3397  HG2 ARG A 225      28.463  23.260   3.776  1.00 41.05           H
ATOM   3398  HG3 ARG A 225      27.255  23.908   4.903  1.00 41.05           H
ATOM   3399  HD2 ARG A 225      26.985  25.002   2.722  1.00 32.53           H
ATOM   3400  HD3 ARG A 225      27.456  26.142   3.980  1.00 32.53           H
ATOM   3401  HE  ARG A 225      29.335  24.982   1.956  1.00 25.51           H
ATOM   3402 HH11 ARG A 225      28.496  27.807   4.003  1.00 25.56           H
ATOM   3403 HH12 ARG A 225      29.888  28.693   3.429  1.00 25.56           H
ATOM   3404 HH21 ARG A 225      31.031  26.191   1.285  1.00 23.87           H
ATOM   3405 HH22 ARG A 225      31.289  27.799   1.920  1.00 23.87           H
ATOM   3406  N   ALA A 226      31.026  22.025   6.443  1.00 20.23           N
ATOM   3407  CA  ALA A 226      31.568  20.668   6.392  1.00 26.22           C
ATOM   3408  C   ALA A 226      31.367  19.882   7.700  1.00 25.13           C
ATOM   3409  O   ALA A 226      31.632  18.682   7.727  1.00 28.08           O
ATOM   3410  CB  ALA A 226      33.053  20.735   6.024  1.00 22.41           C
ATOM   3411  H   ALA A 226      31.684  22.777   6.593  1.00 24.29           H
ATOM   3412  HA  ALA A 226      31.052  20.131   5.598  1.00 31.48           H
ATOM   3413  HB1 ALA A 226      33.454  19.727   5.909  1.00 26.91           H
ATOM   3414  HB2 ALA A 226      33.183  21.269   5.084  1.00 26.91           H
ATOM   3415  HB3 ALA A 226      33.610  21.247   6.808  1.00 26.91           H
ATOM   3416  N   GLY A 227      30.931  20.557   8.773  1.00 18.91           N
ATOM   3417  CA  GLY A 227      30.605  19.964  10.066  1.00 23.33           C
ATOM   3418  C   GLY A 227      31.646  20.233  11.160  1.00 24.53           C
ATOM   3419  O   GLY A 227      31.451  19.768  12.284  1.00 25.13           O
ATOM   3420  H   GLY A 227      30.768  21.549   8.675  1.00 22.71           H
ATOM   3421  HA2 GLY A 227      29.661  20.394  10.399  1.00 28.01           H
ATOM   3422  HA3 GLY A 227      30.482  18.886   9.954  1.00 28.01           H
ATOM   3423  N   ALA A 228      32.722  20.982  10.875  1.00 19.88           N
ATOM   3424  CA  ALA A 228      33.645  21.435  11.915  1.00 17.69           C
ATOM   3425  C   ALA A 228      32.938  22.436  12.839  1.00 22.48           C
ATOM   3426  O   ALA A 228      32.028  23.156  12.429  1.00 19.78           O
ATOM   3427  CB  ALA A 228      34.897  22.049  11.281  1.00 17.50           C
ATOM   3428  H   ALA A 228      32.846  21.347   9.940  1.00 23.87           H
ATOM   3429  HA  ALA A 228      33.970  20.576  12.502  1.00 21.24           H
ATOM   3430  HB1 ALA A 228      35.633  22.269  12.055  1.00 21.01           H
ATOM   3431  HB2 ALA A 228      35.336  21.348  10.569  1.00 21.01           H
ATOM   3432  HB3 ALA A 228      34.645  22.979  10.773  1.00 21.01           H
ATOM   3433  N   ALA A 229      33.341  22.473  14.107  1.00 15.10           N
ATOM   3434  CA  ALA A 229      32.832  23.431  15.080  1.00 11.22           C
ATOM   3435  C   ALA A 229      33.361  24.849  14.863  1.00 17.67           C
ATOM   3436  O   ALA A 229      32.876  25.778  15.501  1.00 18.36           O
ATOM   3437  CB  ALA A 229      33.156  22.929  16.479  1.00 15.52           C
ATOM   3438  H   ALA A 229      34.096  21.869  14.403  1.00 18.14           H
ATOM   3439  HA  ALA A 229      31.744  23.463  14.999  1.00 13.48           H
ATOM   3440  HB1 ALA A 229      32.696  23.577  17.225  1.00 18.65           H
ATOM   3441  HB2 ALA A 229      32.739  21.932  16.577  1.00 18.65           H
ATOM   3442  HB3 ALA A 229      34.234  22.898  16.638  1.00 18.65           H
ATOM   3443  N   GLY A 230      34.366  25.032  14.003  1.00 16.45           N
ATOM   3444  CA  GLY A 230      34.977  26.328  13.775  1.00 13.64           C
ATOM   3445  C   GLY A 230      36.308  26.210  13.056  1.00 15.10           C
ATOM   3446  O   GLY A 230      36.634  25.180  12.464  1.00 16.68           O
ATOM   3447  H   GLY A 230      34.759  24.235  13.523  1.00 19.76           H
ATOM   3448  HA2 GLY A 230      34.300  26.952  13.189  1.00 16.38           H
ATOM   3449  HA3 GLY A 230      35.138  26.801  14.742  1.00 16.38           H
ATOM   3450  N   ALA A 231      37.067  27.304  13.105  1.00 13.07           N
ATOM   3451  CA  ALA A 231      38.344  27.417  12.426  1.00 16.43           C
ATOM   3452  C   ALA A 231      39.294  28.314  13.209  1.00 15.93           C
ATOM   3453  O   ALA A 231      38.875  29.225  13.923  1.00 13.81           O
ATOM   3454  CB  ALA A 231      38.123  27.954  11.008  1.00 15.47           C
ATOM   3455  H   ALA A 231      36.744  28.110  13.625  1.00 15.70           H
ATOM   3456  HA  ALA A 231      38.790  26.426  12.355  1.00 19.73           H
ATOM   3457  HB1 ALA A 231      39.070  27.951  10.469  1.00 18.58           H
ATOM   3458  HB2 ALA A 231      37.420  27.313  10.474  1.00 18.58           H
ATOM   3459  HB3 ALA A 231      37.728  28.970  11.048  1.00 18.58           H
ATOM   3460  N   ILE A 232      40.586  28.029  13.042  1.00 13.04           N
ATOM   3461  CA  ILE A 232      41.704  28.730  13.657  1.00 13.28           C
ATOM   3462  C   ILE A 232      42.482  29.434  12.514  1.00 14.04           C
ATOM   3463  O   ILE A 232      42.808  28.873  11.480  1.00 17.26           O
ATOM   3464  CB  ILE A 232      42.687  27.771  14.402  1.00 13.93           C
ATOM   3465  CG1 ILE A 232      41.992  27.169  15.637  1.00 14.53           C
ATOM   3466  CG2 ILE A 232      43.967  28.510  14.796  1.00 15.38           C
ATOM   3467  CD1 ILE A 232      42.651  25.875  16.108  1.00 16.98           C
ATOM   3468  H   ILE A 232      40.808  27.297  12.406  1.00 15.66           H
ATOM   3469  HA  ILE A 232      41.297  29.458  14.380  1.00 15.96           H
ATOM   3470  HB  ILE A 232      42.963  26.948  13.695  1.00 16.73           H
ATOM   3471 HG12 ILE A 232      42.025  27.895  16.470  1.00 17.45           H
ATOM   3472 HG13 ILE A 232      40.925  26.984  15.416  1.00 17.45           H
ATOM   3473 HG21 ILE A 232      44.672  27.821  15.290  1.00 18.48           H
ATOM   3474 HG22 ILE A 232      44.517  28.894  13.927  1.00 18.48           H
ATOM   3475 HG23 ILE A 232      43.792  29.340  15.485  1.00 18.48           H
ATOM   3476 HD11 ILE A 232      42.146  25.476  16.991  1.00 20.39           H
ATOM   3477 HD12 ILE A 232      42.652  25.104  15.331  1.00 20.39           H
ATOM   3478 HD13 ILE A 232      43.699  26.044  16.396  1.00 20.39           H
ATOM   3479  N   SER A 233      42.713  30.801  12.702  1.00 12.31           N
ATOM   3480  CA  SER A 233      43.576  31.546  11.760  1.00 13.54           C
ATOM   3481  C   SER A 233      44.740  32.149  12.566  1.00 21.33           C
ATOM   3482  O   SER A 233      44.518  32.846  13.555  1.00 18.11           O
ATOM   3483  CB  SER A 233      42.763  32.689  11.116  1.00 17.32           C
ATOM   3484  OG  SER A 233      43.594  33.499  10.293  1.00 16.20           O
ATOM   3485  H   SER A 233      42.648  31.211  13.640  1.00 14.79           H
ATOM   3486  HA  SER A 233      43.947  30.855  10.938  1.00 16.26           H
ATOM   3487  HB2 SER A 233      41.935  32.277  10.510  1.00 20.80           H
ATOM   3488  HB3 SER A 233      42.392  33.399  11.876  1.00 20.80           H
ATOM   3489  HG  SER A 233      44.058  32.946   9.605  1.00 19.46           H
ATOM   3490  N   GLY A 234      45.999  31.791  12.172  1.00 22.50           N
ATOM   3491  CA  GLY A 234      47.168  32.374  12.847  1.00 18.35           C
ATOM   3492  C   GLY A 234      48.035  33.133  11.855  1.00 17.58           C
ATOM   3493  O   GLY A 234      48.249  34.331  11.971  1.00 21.05           O
ATOM   3494  H   GLY A 234      46.179  31.262  11.262  1.00 27.01           H
ATOM   3495  HA2 GLY A 234      46.854  33.102  13.655  1.00 22.04           H
ATOM   3496  HA3 GLY A 234      47.759  31.568  13.344  1.00 22.04           H
ATOM   3497  N   SER A 235      48.571  32.431  10.794  1.00 14.72           N
ATOM   3498  CA  SER A 235      49.532  33.129   9.916  1.00 16.83           C
ATOM   3499  C   SER A 235      48.976  34.469   9.395  1.00 17.50           C
ATOM   3500  O   SER A 235      49.688  35.444   9.321  1.00 19.16           O
ATOM   3501  CB  SER A 235      49.893  32.197   8.739  1.00 18.49           C
ATOM   3502  OG  SER A 235      50.802  31.210   9.189  1.00 20.33           O
ATOM   3503  H   SER A 235      48.468  31.401  10.677  1.00 17.68           H
ATOM   3504  HA  SER A 235      50.476  33.336  10.500  1.00 20.21           H
ATOM   3505  HB2 SER A 235      48.988  31.724   8.301  1.00 22.21           H
ATOM   3506  HB3 SER A 235      50.457  32.748   7.967  1.00 22.21           H
ATOM   3507  HG  SER A 235      50.319  30.513   9.785  1.00 24.41           H
ATOM   3508  N   ALA A 236      47.692  34.487   8.990  1.00 19.86           N
ATOM   3509  CA  ALA A 236      47.011  35.662   8.443  1.00 16.58           C
ATOM   3510  C   ALA A 236      46.893  36.791   9.470  1.00 16.92           C
ATOM   3511  O   ALA A 236      47.069  37.955   9.114  1.00 23.16           O
ATOM   3512  CB  ALA A 236      45.626  35.277   7.915  1.00 18.85           C
ATOM   3513  H   ALA A 236      47.166  33.624   9.034  1.00 23.84           H
ATOM   3514  HA  ALA A 236      47.597  36.023   7.598  1.00 19.91           H
ATOM   3515  HB1 ALA A 236      45.150  36.144   7.457  1.00 22.64           H
ATOM   3516  HB2 ALA A 236      45.720  34.493   7.166  1.00 22.64           H
ATOM   3517  HB3 ALA A 236      45.006  34.923   8.734  1.00 22.64           H
ATOM   3518  N   ILE A 237      46.612  36.453  10.733  1.00 18.01           N
ATOM   3519  CA  ILE A 237      46.628  37.397  11.854  1.00 17.90           C
ATOM   3520  C   ILE A 237      48.041  37.976  12.026  1.00 17.87           C
ATOM   3521  O   ILE A 237      48.213  39.189  12.129  1.00 18.21           O
ATOM   3522  CB  ILE A 237      46.132  36.702  13.144  1.00 18.15           C
ATOM   3523  CG1 ILE A 237      44.682  36.173  13.050  1.00 21.63           C
ATOM   3524  CG2 ILE A 237      46.304  37.615  14.362  1.00 16.34           C
ATOM   3525  CD1 ILE A 237      43.599  37.240  13.223  1.00 24.94           C
ATOM   3526  H   ILE A 237      46.497  35.472  10.954  1.00 21.62           H
ATOM   3527  HA  ILE A 237      45.949  38.218  11.624  1.00 21.49           H
ATOM   3528  HB  ILE A 237      46.774  35.839  13.313  1.00 21.80           H
ATOM   3529 HG12 ILE A 237      44.528  35.646  12.109  1.00 25.98           H
ATOM   3530 HG13 ILE A 237      44.544  35.451  13.855  1.00 25.98           H
ATOM   3531 HG21 ILE A 237      45.886  37.133  15.246  1.00 19.62           H
ATOM   3532 HG22 ILE A 237      47.360  37.811  14.538  1.00 19.62           H
ATOM   3533 HG23 ILE A 237      45.794  38.558  14.191  1.00 19.62           H
ATOM   3534 HD11 ILE A 237      42.634  36.827  12.927  1.00 29.95           H
ATOM   3535 HD12 ILE A 237      43.538  37.542  14.268  1.00 29.95           H
ATOM   3536 HD13 ILE A 237      43.836  38.109  12.611  1.00 29.95           H
ATOM   3537  N   VAL A 238      49.050  37.101  12.063  1.00 15.90           N
ATOM   3538  CA  VAL A 238      50.449  37.455  12.272  1.00 15.10           C
ATOM   3539  C   VAL A 238      50.984  38.321  11.119  1.00 17.10           C
ATOM   3540  O   VAL A 238      51.792  39.214  11.368  1.00 17.74           O
ATOM   3541  CB  VAL A 238      51.265  36.166  12.503  1.00 14.42           C
ATOM   3542  CG1 VAL A 238      52.764  36.457  12.616  1.00 19.91           C
ATOM   3543  CG2 VAL A 238      50.831  35.450  13.796  1.00 15.61           C
ATOM   3544  H   VAL A 238      48.837  36.119  11.965  1.00 19.10           H
ATOM   3545  HA  VAL A 238      50.507  38.048  13.185  1.00 18.14           H
ATOM   3546  HB  VAL A 238      51.104  35.487  11.665  1.00 17.32           H
ATOM   3547 HG11 VAL A 238      53.290  35.511  12.740  1.00 23.91           H
ATOM   3548 HG12 VAL A 238      53.139  36.931  11.711  1.00 23.91           H
ATOM   3549 HG13 VAL A 238      52.953  37.108  13.470  1.00 23.91           H
ATOM   3550 HG21 VAL A 238      51.413  34.540  13.928  1.00 18.74           H
ATOM   3551 HG22 VAL A 238      50.995  36.102  14.651  1.00 18.74           H
ATOM   3552 HG23 VAL A 238      49.777  35.183  13.771  1.00 18.74           H
ATOM   3553  N   LYS A 239      50.535  38.105   9.872  1.00 17.59           N
ATOM   3554  CA  LYS A 239      50.899  38.954   8.735  1.00 16.62           C
ATOM   3555  C   LYS A 239      50.423  40.390   8.926  1.00 17.88           C
ATOM   3556  O   LYS A 239      51.113  41.303   8.481  1.00 19.67           O
ATOM   3557  CB  LYS A 239      50.350  38.410   7.409  1.00 22.75           C
ATOM   3558  CG  LYS A 239      51.125  37.179   6.936  1.00 20.63           C
ATOM   3559  CD  LYS A 239      50.450  36.444   5.764  1.00 30.71           C
ATOM   3560  CE  LYS A 239      50.571  37.075   4.367  1.00 43.59           C
ATOM   3561  NZ  LYS A 239      51.577  38.150   4.275  1.00 55.13           N1+
ATOM   3562  H   LYS A 239      49.888  37.343   9.714  1.00 21.12           H
ATOM   3563  HA  LYS A 239      51.987  38.981   8.668  1.00 19.96           H
ATOM   3564  HB2 LYS A 239      49.289  38.186   7.511  1.00 27.32           H
ATOM   3565  HB3 LYS A 239      50.465  39.182   6.649  1.00 27.32           H
ATOM   3566  HG2 LYS A 239      52.143  37.465   6.686  1.00 24.77           H
ATOM   3567  HG3 LYS A 239      51.203  36.476   7.752  1.00 24.77           H
ATOM   3568  HD2 LYS A 239      50.833  35.426   5.722  1.00 36.87           H
ATOM   3569  HD3 LYS A 239      49.386  36.367   5.988  1.00 36.87           H
ATOM   3570  HE2 LYS A 239      50.838  36.296   3.654  1.00 52.32           H
ATOM   3571  HE3 LYS A 239      49.595  37.464   4.075  1.00 52.32           H
ATOM   3572  HZ1 LYS A 239      51.705  38.416   3.311  1.00 66.17           H
ATOM   3573  HZ2 LYS A 239      51.268  38.951   4.807  1.00 66.17           H
ATOM   3574  HZ3 LYS A 239      52.458  37.823   4.651  1.00 66.17           H
ATOM   3575  N   ILE A 240      49.263  40.592   9.564  1.00 16.45           N
ATOM   3576  CA  ILE A 240      48.749  41.929   9.857  1.00 19.00           C
ATOM   3577  C   ILE A 240      49.657  42.623  10.878  1.00 18.53           C
ATOM   3578  O   ILE A 240      49.910  43.817  10.737  1.00 19.21           O
ATOM   3579  CB  ILE A 240      47.264  41.882  10.281  1.00 18.12           C
ATOM   3580  CG1 ILE A 240      46.375  41.346   9.135  1.00 20.21           C
ATOM   3581  CG2 ILE A 240      46.780  43.269  10.737  1.00 18.36           C
ATOM   3582  CD1 ILE A 240      44.973  40.918   9.589  1.00 23.58           C
ATOM   3583  H   ILE A 240      48.745  39.796   9.911  1.00 19.76           H
ATOM   3584  HA  ILE A 240      48.797  42.507   8.932  1.00 22.82           H
ATOM   3585  HB  ILE A 240      47.175  41.208  11.129  1.00 21.77           H
ATOM   3586 HG12 ILE A 240      46.282  42.107   8.359  1.00 24.27           H
ATOM   3587 HG13 ILE A 240      46.843  40.477   8.681  1.00 24.27           H
ATOM   3588 HG21 ILE A 240      45.733  43.226  11.029  1.00 22.05           H
ATOM   3589 HG22 ILE A 240      47.349  43.606  11.603  1.00 22.05           H
ATOM   3590 HG23 ILE A 240      46.900  43.989   9.927  1.00 22.05           H
ATOM   3591 HD11 ILE A 240      44.446  40.475   8.744  1.00 28.32           H
ATOM   3592 HD12 ILE A 240      45.048  40.176  10.384  1.00 28.32           H
ATOM   3593 HD13 ILE A 240      44.404  41.777   9.943  1.00 28.32           H
ATOM   3594  N   ILE A 241      50.171  41.890  11.876  1.00 15.36           N
ATOM   3595  CA  ILE A 241      51.177  42.411  12.803  1.00 16.45           C
ATOM   3596  C   ILE A 241      52.434  42.827  12.024  1.00 20.33           C
ATOM   3597  O   ILE A 241      52.884  43.966  12.137  1.00 21.50           O
ATOM   3598  CB  ILE A 241      51.463  41.402  13.946  1.00 16.12           C
ATOM   3599  CG1 ILE A 241      50.172  41.115  14.753  1.00 18.93           C
ATOM   3600  CG2 ILE A 241      52.598  41.919  14.851  1.00 16.81           C
ATOM   3601  CD1 ILE A 241      50.308  39.954  15.746  1.00 14.03           C
ATOM   3602  H   ILE A 241      49.932  40.909  11.939  1.00 18.45           H
ATOM   3603  HA  ILE A 241      50.767  43.305  13.266  1.00 19.76           H
ATOM   3604  HB  ILE A 241      51.802  40.465  13.511  1.00 19.36           H
ATOM   3605 HG12 ILE A 241      49.870  42.013  15.293  1.00 22.73           H
ATOM   3606 HG13 ILE A 241      49.365  40.850  14.072  1.00 22.73           H
ATOM   3607 HG21 ILE A 241      52.815  41.203  15.643  1.00 20.19           H
ATOM   3608 HG22 ILE A 241      53.515  42.046  14.276  1.00 20.19           H
ATOM   3609 HG23 ILE A 241      52.325  42.873  15.299  1.00 20.19           H
ATOM   3610 HD11 ILE A 241      49.338  39.766  16.205  1.00 16.85           H
ATOM   3611 HD12 ILE A 241      50.629  39.056  15.221  1.00 16.85           H
ATOM   3612 HD13 ILE A 241      51.026  40.192  16.528  1.00 16.85           H
ATOM   3613  N   GLU A 242      52.981  41.911  11.223  1.00 18.06           N
ATOM   3614  CA  GLU A 242      54.219  42.104  10.477  1.00 17.44           C
ATOM   3615  C   GLU A 242      54.148  43.314   9.528  1.00 18.61           C
ATOM   3616  O   GLU A 242      55.120  44.059   9.407  1.00 24.23           O
ATOM   3617  CB  GLU A 242      54.512  40.809   9.715  1.00 19.82           C
ATOM   3618  CG  GLU A 242      55.785  40.882   8.859  1.00 24.44           C
ATOM   3619  CD  GLU A 242      56.058  39.621   8.045  1.00 32.71           C
ATOM   3620  OE1 GLU A 242      55.187  38.722   8.033  1.00 34.36           O
ATOM   3621  OE2 GLU A 242      57.139  39.581   7.420  1.00 44.49           O1-
ATOM   3622  H   GLU A 242      52.550  40.997  11.169  1.00 21.69           H
ATOM   3623  HA  GLU A 242      55.022  42.266  11.197  1.00 20.95           H
ATOM   3624  HB2 GLU A 242      54.617  40.002  10.438  1.00 23.80           H
ATOM   3625  HB3 GLU A 242      53.665  40.583   9.068  1.00 23.80           H
ATOM   3626  HG2 GLU A 242      55.721  41.707   8.151  1.00 29.35           H
ATOM   3627  HG3 GLU A 242      56.657  41.109   9.473  1.00 29.35           H
ATOM   3628  N   LYS A 243      53.004  43.502   8.856  1.00 19.56           N
ATOM   3629  CA  LYS A 243      52.768  44.589   7.907  1.00 21.69           C
ATOM   3630  C   LYS A 243      52.710  45.962   8.582  1.00 22.60           C
ATOM   3631  O   LYS A 243      53.028  46.962   7.944  1.00 24.57           O
ATOM   3632  CB  LYS A 243      51.488  44.284   7.109  1.00 19.03           C
ATOM   3633  CG  LYS A 243      51.187  45.344   6.039  1.00 34.59           C
ATOM   3634  CD  LYS A 243      49.899  45.045   5.270  1.00 45.60           C
ATOM   3635  CE  LYS A 243      49.797  46.032   4.106  1.00 56.79           C
ATOM   3636  NZ  LYS A 243      48.591  45.783   3.301  1.00 70.45           N1+
ATOM   3637  H   LYS A 243      52.245  42.849   9.012  1.00 23.49           H
ATOM   3638  HA  LYS A 243      53.605  44.614   7.208  1.00 26.04           H
ATOM   3639  HB2 LYS A 243      51.606  43.317   6.618  1.00 22.85           H
ATOM   3640  HB3 LYS A 243      50.642  44.222   7.796  1.00 22.85           H
ATOM   3641  HG2 LYS A 243      51.063  46.317   6.513  1.00 41.53           H
ATOM   3642  HG3 LYS A 243      52.027  45.396   5.344  1.00 41.53           H
ATOM   3643  HD2 LYS A 243      49.916  44.022   4.894  1.00 54.73           H
ATOM   3644  HD3 LYS A 243      49.043  45.175   5.933  1.00 54.73           H
ATOM   3645  HE2 LYS A 243      49.768  47.049   4.497  1.00 68.16           H
ATOM   3646  HE3 LYS A 243      50.682  45.934   3.476  1.00 68.16           H
ATOM   3647  HZ1 LYS A 243      48.530  46.466   2.561  1.00 84.55           H
ATOM   3648  HZ2 LYS A 243      48.633  44.854   2.906  1.00 84.55           H
ATOM   3649  HZ3 LYS A 243      47.778  45.857   3.897  1.00 84.55           H
ATOM   3650  N   ASN A 244      52.268  46.018   9.841  1.00 21.33           N
ATOM   3651  CA  ASN A 244      51.921  47.261  10.531  1.00 20.84           C
ATOM   3652  C   ASN A 244      52.820  47.568  11.733  1.00 18.74           C
ATOM   3653  O   ASN A 244      52.416  48.331  12.610  1.00 21.93           O
ATOM   3654  CB  ASN A 244      50.433  47.227  10.902  1.00 21.97           C
ATOM   3655  CG  ASN A 244      49.527  47.244   9.678  1.00 26.77           C
ATOM   3656  OD1 ASN A 244      49.459  48.243   8.974  1.00 27.00           O
ATOM   3657  ND2 ASN A 244      48.803  46.160   9.424  1.00 21.91           N
ATOM   3658  H   ASN A 244      52.047  45.151  10.310  1.00 25.61           H
ATOM   3659  HA  ASN A 244      52.050  48.100   9.845  1.00 25.03           H
ATOM   3660  HB2 ASN A 244      50.229  46.361  11.529  1.00 26.38           H
ATOM   3661  HB3 ASN A 244      50.229  48.152  11.439  1.00 26.38           H
ATOM   3662 HD21 ASN A 244      48.161  46.163   8.641  1.00 26.31           H
ATOM   3663 HD22 ASN A 244      48.896  45.342  10.007  1.00 26.31           H
ATOM   3664  N   LEU A 245      54.043  47.018  11.772  1.00 17.98           N
ATOM   3665  CA  LEU A 245      54.989  47.239  12.868  1.00 17.27           C
ATOM   3666  C   LEU A 245      55.264  48.730  13.127  1.00 21.42           C
ATOM   3667  O   LEU A 245      55.394  49.121  14.284  1.00 21.07           O
ATOM   3668  CB  LEU A 245      56.304  46.484  12.601  1.00 19.96           C
ATOM   3669  CG  LEU A 245      56.172  44.947  12.575  1.00 23.08           C
ATOM   3670  CD1 LEU A 245      57.472  44.311  12.063  1.00 22.93           C
ATOM   3671  CD2 LEU A 245      55.824  44.363  13.953  1.00 20.91           C
ATOM   3672  H   LEU A 245      54.323  46.394  11.029  1.00 21.60           H
ATOM   3673  HA  LEU A 245      54.538  46.839  13.774  1.00 20.75           H
ATOM   3674  HB2 LEU A 245      56.687  46.818  11.635  1.00 23.97           H
ATOM   3675  HB3 LEU A 245      57.036  46.759  13.363  1.00 23.97           H
ATOM   3676  HG  LEU A 245      55.374  44.673  11.891  1.00 27.72           H
ATOM   3677 HD11 LEU A 245      57.321  43.243  11.907  1.00 27.53           H
ATOM   3678 HD12 LEU A 245      57.755  44.755  11.108  1.00 27.53           H
ATOM   3679 HD13 LEU A 245      58.277  44.464  12.782  1.00 27.53           H
ATOM   3680 HD21 LEU A 245      55.740  43.279  13.880  1.00 25.11           H
ATOM   3681 HD22 LEU A 245      56.599  44.616  14.677  1.00 25.11           H
ATOM   3682 HD23 LEU A 245      54.866  44.749  14.299  1.00 25.11           H
ATOM   3683  N   ALA A 246      55.352  49.558  12.075  1.00 25.94           N
ATOM   3684  CA  ALA A 246      55.613  50.993  12.193  1.00 28.58           C
ATOM   3685  C   ALA A 246      54.392  51.807  12.656  1.00 25.22           C
ATOM   3686  O   ALA A 246      54.559  52.951  13.080  1.00 23.57           O
ATOM   3687  CB  ALA A 246      56.149  51.518  10.858  1.00 29.50           C
ATOM   3688  H   ALA A 246      55.233  49.181  11.144  1.00 31.15           H
ATOM   3689  HA  ALA A 246      56.404  51.134  12.931  1.00 34.31           H
ATOM   3690  HB1 ALA A 246      56.432  52.566  10.962  1.00 35.42           H
ATOM   3691  HB2 ALA A 246      57.029  50.946  10.562  1.00 35.42           H
ATOM   3692  HB3 ALA A 246      55.384  51.430  10.085  1.00 35.42           H
ATOM   3693  N   SER A 247      53.172  51.254  12.573  1.00 20.48           N
ATOM   3694  CA  SER A 247      51.955  51.921  13.028  1.00 27.05           C
ATOM   3695  C   SER A 247      51.146  50.993  13.942  1.00 22.84           C
ATOM   3696  O   SER A 247      50.220  50.333  13.474  1.00 23.63           O
ATOM   3697  CB  SER A 247      51.153  52.429  11.825  1.00 28.16           C
ATOM   3698  OG  SER A 247      49.990  53.087  12.299  1.00 34.00           O
ATOM   3699  H   SER A 247      53.085  50.307  12.231  1.00 24.59           H
ATOM   3700  HA  SER A 247      52.236  52.796  13.611  1.00 32.48           H
ATOM   3701  HB2 SER A 247      51.758  53.136  11.254  1.00 33.81           H
ATOM   3702  HB3 SER A 247      50.874  51.597  11.176  1.00 33.81           H
ATOM   3703  HG  SER A 247      50.263  53.829  12.840  1.00 40.82           H
ATOM   3704  N   PRO A 248      51.454  50.962  15.252  1.00 22.24           N
ATOM   3705  CA  PRO A 248      50.674  50.228  16.245  1.00 25.06           C
ATOM   3706  C   PRO A 248      49.164  50.518  16.221  1.00 30.60           C
ATOM   3707  O   PRO A 248      48.391  49.595  16.464  1.00 26.04           O
ATOM   3708  CB  PRO A 248      51.279  50.649  17.591  1.00 25.22           C
ATOM   3709  CG  PRO A 248      52.740  50.903  17.235  1.00 30.69           C
ATOM   3710  CD  PRO A 248      52.629  51.566  15.867  1.00 25.40           C
ATOM   3711  HA  PRO A 248      50.866  49.161  16.117  1.00 30.08           H
ATOM   3712  HB2 PRO A 248      50.829  51.598  17.887  1.00 30.27           H
ATOM   3713  HB3 PRO A 248      51.164  49.918  18.390  1.00 30.27           H
ATOM   3714  HG2 PRO A 248      53.209  51.596  17.933  1.00 36.85           H
ATOM   3715  HG3 PRO A 248      53.291  49.963  17.192  1.00 36.85           H
ATOM   3716  HD2 PRO A 248      52.484  52.637  15.992  1.00 30.49           H
ATOM   3717  HD3 PRO A 248      53.541  51.341  15.315  1.00 30.49           H
ATOM   3718  N   LYS A 249      48.731  51.752  15.893  1.00 27.34           N
ATOM   3719  CA  LYS A 249      47.311  52.106  15.743  1.00 25.94           C
ATOM   3720  C   LYS A 249      46.680  51.381  14.555  1.00 26.15           C
ATOM   3721  O   LYS A 249      45.625  50.770  14.713  1.00 28.69           O
ATOM   3722  CB  LYS A 249      47.097  53.618  15.559  1.00 33.47           C
ATOM   3723  CG  LYS A 249      47.181  54.446  16.848  1.00 49.41           C
ATOM   3724  CD  LYS A 249      46.934  55.932  16.528  1.00 60.56           C
ATOM   3725  CE  LYS A 249      47.767  56.853  17.420  1.00 63.19           C
ATOM   3726  NZ  LYS A 249      47.521  58.266  17.079  1.00 63.25           N1+
ATOM   3727  H   LYS A 249      49.418  52.473  15.723  1.00 32.83           H
ATOM   3728  HA  LYS A 249      46.770  51.789  16.637  1.00 31.15           H
ATOM   3729  HB2 LYS A 249      47.802  53.995  14.816  1.00 40.19           H
ATOM   3730  HB3 LYS A 249      46.089  53.768  15.166  1.00 40.19           H
ATOM   3731  HG2 LYS A 249      46.413  54.100  17.540  1.00 59.30           H
ATOM   3732  HG3 LYS A 249      48.152  54.310  17.319  1.00 59.30           H
ATOM   3733  HD2 LYS A 249      47.168  56.145  15.484  1.00 72.69           H
ATOM   3734  HD3 LYS A 249      45.877  56.152  16.689  1.00 72.69           H
ATOM   3735  HE2 LYS A 249      47.507  56.676  18.465  1.00 75.85           H
ATOM   3736  HE3 LYS A 249      48.824  56.624  17.277  1.00 75.85           H
ATOM   3737  HZ1 LYS A 249      48.067  58.866  17.680  1.00 75.92           H
ATOM   3738  HZ2 LYS A 249      47.781  58.429  16.116  1.00 75.92           H
ATOM   3739  HZ3 LYS A 249      46.540  58.475  17.198  1.00 75.92           H
ATOM   3740  N   GLN A 250      47.311  51.465  13.378  1.00 21.53           N
ATOM   3741  CA  GLN A 250      46.807  50.837  12.164  1.00 22.30           C
ATOM   3742  C   GLN A 250      46.824  49.314  12.290  1.00 26.96           C
ATOM   3743  O   GLN A 250      45.911  48.666  11.793  1.00 20.46           O
ATOM   3744  CB  GLN A 250      47.591  51.334  10.948  1.00 20.08           C
ATOM   3745  CG  GLN A 250      47.051  50.771   9.626  1.00 31.79           C
ATOM   3746  CD  GLN A 250      47.546  51.527   8.390  1.00 47.45           C
ATOM   3747  OE1 GLN A 250      48.309  52.486   8.473  1.00 52.27           O
ATOM   3748  NE2 GLN A 250      47.088  51.108   7.215  1.00 50.41           N
ATOM   3749  H   GLN A 250      48.195  51.951  13.323  1.00 25.85           H
ATOM   3750  HA  GLN A 250      45.770  51.152  12.036  1.00 26.78           H
ATOM   3751  HB2 GLN A 250      47.540  52.423  10.928  1.00 24.11           H
ATOM   3752  HB3 GLN A 250      48.631  51.027  11.050  1.00 24.11           H
ATOM   3753  HG2 GLN A 250      47.342  49.725   9.537  1.00 38.17           H
ATOM   3754  HG3 GLN A 250      45.961  50.810   9.637  1.00 38.17           H
ATOM   3755 HE21 GLN A 250      46.490  50.293   7.170  1.00 60.51           H
ATOM   3756 HE22 GLN A 250      47.382  51.576   6.373  1.00 60.51           H
ATOM   3757  N   MET A 251      47.828  48.750  12.975  1.00 22.81           N
ATOM   3758  CA  MET A 251      47.890  47.332  13.300  1.00 22.93           C
ATOM   3759  C   MET A 251      46.614  46.882  14.013  1.00 21.37           C
ATOM   3760  O   MET A 251      45.972  45.943  13.555  1.00 18.64           O
ATOM   3761  CB  MET A 251      49.120  47.059  14.167  1.00 18.09           C
ATOM   3762  CG  MET A 251      49.319  45.557  14.370  1.00 19.02           C
ATOM   3763  SD  MET A 251      50.535  45.177  15.643  1.00 17.15           S
ATOM   3764  CE  MET A 251      52.035  45.904  14.942  1.00 17.30           C
ATOM   3765  H   MET A 251      48.574  49.338  13.316  1.00 27.38           H
ATOM   3766  HA  MET A 251      47.988  46.767  12.372  1.00 27.54           H
ATOM   3767  HB2 MET A 251      50.007  47.487  13.704  1.00 21.73           H
ATOM   3768  HB3 MET A 251      48.990  47.520  15.144  1.00 21.73           H
ATOM   3769  HG2 MET A 251      48.378  45.097  14.671  1.00 22.84           H
ATOM   3770  HG3 MET A 251      49.627  45.106  13.428  1.00 22.84           H
ATOM   3771  HE1 MET A 251      52.882  45.666  15.582  1.00 20.77           H
ATOM   3772  HE2 MET A 251      52.208  45.499  13.948  1.00 20.77           H
ATOM   3773  HE3 MET A 251      51.928  46.986  14.882  1.00 20.77           H
ATOM   3774  N   LEU A 252      46.236  47.551  15.112  1.00 17.53           N
ATOM   3775  CA  LEU A 252      45.038  47.194  15.869  1.00 17.37           C
ATOM   3776  C   LEU A 252      43.770  47.380  15.028  1.00 19.01           C
ATOM   3777  O   LEU A 252      42.862  46.560  15.129  1.00 19.36           O
ATOM   3778  CB  LEU A 252      44.958  47.976  17.190  1.00 26.49           C
ATOM   3779  CG  LEU A 252      46.122  47.725  18.176  1.00 21.77           C
ATOM   3780  CD1 LEU A 252      45.915  48.580  19.433  1.00 22.12           C
ATOM   3781  CD2 LEU A 252      46.306  46.253  18.572  1.00 20.66           C
ATOM   3782  H   LEU A 252      46.798  48.324  15.439  1.00 21.05           H
ATOM   3783  HA  LEU A 252      45.103  46.134  16.113  1.00 20.87           H
ATOM   3784  HB2 LEU A 252      44.919  49.042  16.958  1.00 31.81           H
ATOM   3785  HB3 LEU A 252      44.022  47.710  17.685  1.00 31.81           H
ATOM   3786  HG  LEU A 252      47.047  48.039  17.708  1.00 26.14           H
ATOM   3787 HD11 LEU A 252      46.790  48.499  20.079  1.00 26.57           H
ATOM   3788 HD12 LEU A 252      45.788  49.626  19.154  1.00 26.57           H
ATOM   3789 HD13 LEU A 252      45.032  48.244  19.980  1.00 26.57           H
ATOM   3790 HD21 LEU A 252      47.103  46.173  19.313  1.00 24.81           H
ATOM   3791 HD22 LEU A 252      45.387  45.851  18.995  1.00 24.81           H
ATOM   3792 HD23 LEU A 252      46.596  45.665  17.703  1.00 24.81           H
ATOM   3793  N   ALA A 253      43.699  48.428  14.192  1.00 20.17           N
ATOM   3794  CA  ALA A 253      42.545  48.662  13.329  1.00 21.83           C
ATOM   3795  C   ALA A 253      42.373  47.535  12.304  1.00 18.52           C
ATOM   3796  O   ALA A 253      41.261  47.049  12.123  1.00 18.79           O
ATOM   3797  CB  ALA A 253      42.659  50.031  12.649  1.00 21.84           C
ATOM   3798  H   ALA A 253      44.489  49.053  14.113  1.00 24.22           H
ATOM   3799  HA  ALA A 253      41.654  48.684  13.959  1.00 26.21           H
ATOM   3800  HB1 ALA A 253      41.768  50.212  12.045  1.00 26.22           H
ATOM   3801  HB2 ALA A 253      42.735  50.813  13.404  1.00 26.22           H
ATOM   3802  HB3 ALA A 253      43.537  50.062  12.005  1.00 26.22           H
ATOM   3803  N   GLU A 254      43.457  47.108  11.649  1.00 17.33           N
ATOM   3804  CA  GLU A 254      43.423  46.048  10.647  1.00 21.44           C
ATOM   3805  C   GLU A 254      43.143  44.678  11.280  1.00 20.17           C
ATOM   3806  O   GLU A 254      42.405  43.887  10.696  1.00 17.21           O
ATOM   3807  CB  GLU A 254      44.708  46.036   9.806  1.00 27.43           C
ATOM   3808  CG  GLU A 254      44.810  47.269   8.890  1.00 29.94           C
ATOM   3809  CD  GLU A 254      45.873  47.196   7.791  1.00 35.29           C
ATOM   3810  OE1 GLU A 254      46.481  46.120   7.597  1.00 27.27           O
ATOM   3811  OE2 GLU A 254      46.054  48.243   7.132  1.00 37.22           O1-
ATOM   3812  H   GLU A 254      44.350  47.542  11.837  1.00 20.81           H
ATOM   3813  HA  GLU A 254      42.597  46.269   9.969  1.00 25.75           H
ATOM   3814  HB2 GLU A 254      45.573  46.013  10.471  1.00 32.93           H
ATOM   3815  HB3 GLU A 254      44.710  45.134   9.193  1.00 32.93           H
ATOM   3816  HG2 GLU A 254      43.853  47.445   8.399  1.00 35.95           H
ATOM   3817  HG3 GLU A 254      44.975  48.175   9.470  1.00 35.95           H
ATOM   3818  N   LEU A 255      43.695  44.401  12.471  1.00 19.33           N
ATOM   3819  CA  LEU A 255      43.363  43.205  13.244  1.00 17.33           C
ATOM   3820  C   LEU A 255      41.871  43.159  13.574  1.00 19.28           C
ATOM   3821  O   LEU A 255      41.247  42.114  13.413  1.00 18.37           O
ATOM   3822  CB  LEU A 255      44.191  43.148  14.534  1.00 17.60           C
ATOM   3823  CG  LEU A 255      45.674  42.806  14.315  1.00 15.83           C
ATOM   3824  CD1 LEU A 255      46.407  43.025  15.640  1.00 16.09           C
ATOM   3825  CD2 LEU A 255      45.868  41.357  13.852  1.00 18.22           C
ATOM   3826  H   LEU A 255      44.316  45.079  12.894  1.00 23.21           H
ATOM   3827  HA  LEU A 255      43.593  42.331  12.636  1.00 20.81           H
ATOM   3828  HB2 LEU A 255      44.124  44.122  15.021  1.00 21.14           H
ATOM   3829  HB3 LEU A 255      43.752  42.414  15.213  1.00 21.14           H
ATOM   3830  HG  LEU A 255      46.093  43.464  13.561  1.00 19.01           H
ATOM   3831 HD11 LEU A 255      47.456  42.754  15.529  1.00 19.33           H
ATOM   3832 HD12 LEU A 255      46.343  44.073  15.928  1.00 19.33           H
ATOM   3833 HD13 LEU A 255      45.952  42.414  16.418  1.00 19.33           H
ATOM   3834 HD21 LEU A 255      46.934  41.138  13.776  1.00 21.88           H
ATOM   3835 HD22 LEU A 255      45.413  40.683  14.577  1.00 21.88           H
ATOM   3836 HD23 LEU A 255      45.418  41.197  12.874  1.00 21.88           H
ATOM   3837  N   ARG A 256      41.304  44.284  14.032  1.00 19.43           N
ATOM   3838  CA  ARG A 256      39.889  44.405  14.350  1.00 17.43           C
ATOM   3839  C   ARG A 256      39.022  44.099  13.130  1.00 18.02           C
ATOM   3840  O   ARG A 256      38.057  43.350  13.255  1.00 19.86           O
ATOM   3841  CB  ARG A 256      39.594  45.789  14.944  1.00 20.33           C
ATOM   3842  CG  ARG A 256      38.092  46.017  15.172  1.00 22.12           C
ATOM   3843  CD  ARG A 256      37.815  47.355  15.856  1.00 27.67           C
ATOM   3844  NE  ARG A 256      38.376  47.405  17.213  1.00 24.82           N
ATOM   3845  CZ  ARG A 256      37.815  46.874  18.304  1.00 29.91           C
ATOM   3846  NH1 ARG A 256      36.639  46.254  18.254  1.00 26.96           N
ATOM   3847  NH2 ARG A 256      38.438  46.965  19.474  1.00 30.50           N1+
ATOM   3848  H   ARG A 256      41.881  45.107  14.144  1.00 23.33           H
ATOM   3849  HA  ARG A 256      39.653  43.660  15.111  1.00 20.93           H
ATOM   3850  HB2 ARG A 256      40.137  45.892  15.883  1.00 24.41           H
ATOM   3851  HB3 ARG A 256      39.951  46.558  14.262  1.00 24.41           H
ATOM   3852  HG2 ARG A 256      37.567  46.008  14.218  1.00 26.56           H
ATOM   3853  HG3 ARG A 256      37.693  45.212  15.789  1.00 26.56           H
ATOM   3854  HD2 ARG A 256      38.266  48.150  15.262  1.00 33.22           H
ATOM   3855  HD3 ARG A 256      36.739  47.528  15.888  1.00 33.22           H
ATOM   3856  HE  ARG A 256      39.284  47.835  17.312  1.00 29.80           H
ATOM   3857 HH11 ARG A 256      36.144  46.161  17.380  1.00 32.37           H
ATOM   3858 HH12 ARG A 256      36.239  45.881  19.107  1.00 32.37           H
ATOM   3859 HH21 ARG A 256      39.333  47.428  19.544  1.00 36.61           H
ATOM   3860 HH22 ARG A 256      37.993  46.573  20.294  1.00 36.61           H
ATOM   3861  N   SER A 257      39.359  44.673  11.968  1.00 18.42           N
ATOM   3862  CA  SER A 257      38.618  44.471  10.724  1.00 16.49           C
ATOM   3863  C   SER A 257      38.661  43.006  10.290  1.00 19.20           C
ATOM   3864  O   SER A 257      37.633  42.453   9.907  1.00 18.60           O
ATOM   3865  CB  SER A 257      39.168  45.365   9.607  1.00 24.32           C
ATOM   3866  OG  SER A 257      38.993  46.710   9.972  1.00 33.29           O
ATOM   3867  H   SER A 257      40.166  45.283  11.945  1.00 22.12           H
ATOM   3868  HA  SER A 257      37.570  44.730  10.890  1.00 19.80           H
ATOM   3869  HB2 SER A 257      40.237  45.170   9.448  1.00 29.20           H
ATOM   3870  HB3 SER A 257      38.596  45.172   8.692  1.00 29.20           H
ATOM   3871  HG  SER A 257      39.567  46.921  10.548  1.00 39.97           H
ATOM   3872  N   PHE A 258      39.847  42.389  10.326  1.00 21.30           N
ATOM   3873  CA  PHE A 258      40.015  41.008   9.910  1.00 18.71           C
ATOM   3874  C   PHE A 258      39.262  40.052  10.840  1.00 18.45           C
ATOM   3875  O   PHE A 258      38.487  39.238  10.350  1.00 17.44           O
ATOM   3876  CB  PHE A 258      41.501  40.672   9.799  1.00 18.99           C
ATOM   3877  CG  PHE A 258      41.727  39.271   9.278  1.00 17.10           C
ATOM   3878  CD1 PHE A 258      41.524  38.983   7.918  1.00 24.42           C
ATOM   3879  CD2 PHE A 258      42.082  38.243  10.166  1.00 21.58           C
ATOM   3880  CE1 PHE A 258      41.707  37.672   7.445  1.00 24.17           C
ATOM   3881  CE2 PHE A 258      42.291  36.938   9.692  1.00 19.08           C
ATOM   3882  CZ  PHE A 258      42.107  36.655   8.329  1.00 17.64           C
ATOM   3883  H   PHE A 258      40.664  42.892  10.644  1.00 25.58           H
ATOM   3884  HA  PHE A 258      39.586  40.906   8.912  1.00 22.47           H
ATOM   3885  HB2 PHE A 258      41.969  41.377   9.111  1.00 22.80           H
ATOM   3886  HB3 PHE A 258      41.971  40.784  10.778  1.00 22.80           H
ATOM   3887  HD1 PHE A 258      41.221  39.765   7.236  1.00 29.33           H
ATOM   3888  HD2 PHE A 258      42.177  38.460  11.216  1.00 25.91           H
ATOM   3889  HE1 PHE A 258      41.541  37.449   6.402  1.00 29.02           H
ATOM   3890  HE2 PHE A 258      42.578  36.152  10.374  1.00 22.91           H
ATOM   3891  HZ  PHE A 258      42.258  35.650   7.964  1.00 21.19           H
ATOM   3892  N   VAL A 259      39.444  40.155  12.164  1.00 14.96           N
ATOM   3893  CA  VAL A 259      38.749  39.294  13.126  1.00 14.55           C
ATOM   3894  C   VAL A 259      37.233  39.465  13.022  1.00 17.42           C
ATOM   3895  O   VAL A 259      36.513  38.471  13.079  1.00 17.84           O
ATOM   3896  CB  VAL A 259      39.241  39.551  14.564  1.00 14.55           C
ATOM   3897  CG1 VAL A 259      38.393  38.802  15.604  1.00 17.31           C
ATOM   3898  CG2 VAL A 259      40.704  39.118  14.730  1.00 17.90           C
ATOM   3899  H   VAL A 259      40.081  40.851  12.524  1.00 17.97           H
ATOM   3900  HA  VAL A 259      38.983  38.260  12.871  1.00 17.48           H
ATOM   3901  HB  VAL A 259      39.168  40.619  14.765  1.00 17.48           H
ATOM   3902 HG11 VAL A 259      38.817  38.951  16.593  1.00 20.79           H
ATOM   3903 HG12 VAL A 259      37.372  39.180  15.616  1.00 20.79           H
ATOM   3904 HG13 VAL A 259      38.373  37.737  15.388  1.00 20.79           H
ATOM   3905 HG21 VAL A 259      41.019  39.342  15.745  1.00 21.50           H
ATOM   3906 HG22 VAL A 259      40.812  38.050  14.556  1.00 21.50           H
ATOM   3907 HG23 VAL A 259      41.351  39.650  14.036  1.00 21.50           H
ATOM   3908  N   SER A 260      36.745  40.703  12.878  1.00 18.34           N
ATOM   3909  CA  SER A 260      35.320  40.967  12.720  1.00 20.02           C
ATOM   3910  C   SER A 260      34.768  40.239  11.484  1.00 17.84           C
ATOM   3911  O   SER A 260      33.720  39.604  11.577  1.00 16.53           O
ATOM   3912  CB  SER A 260      35.088  42.482  12.654  1.00 21.40           C
ATOM   3913  OG  SER A 260      33.704  42.755  12.606  1.00 36.90           O
ATOM   3914  H   SER A 260      37.383  41.488  12.847  1.00 22.03           H
ATOM   3915  HA  SER A 260      34.815  40.588  13.608  1.00 24.04           H
ATOM   3916  HB2 SER A 260      35.513  42.966  13.534  1.00 25.70           H
ATOM   3917  HB3 SER A 260      35.566  42.884  11.759  1.00 25.70           H
ATOM   3918  HG  SER A 260      33.347  42.630  13.488  1.00 44.29           H
ATOM   3919  N   ALA A 261      35.467  40.302  10.345  1.00 16.50           N
ATOM   3920  CA  ALA A 261      35.044  39.650   9.102  1.00 16.47           C
ATOM   3921  C   ALA A 261      35.053  38.121   9.218  1.00 18.35           C
ATOM   3922  O   ALA A 261      34.100  37.470   8.788  1.00 18.78           O
ATOM   3923  CB  ALA A 261      35.914  40.125   7.935  1.00 17.94           C
ATOM   3924  H   ALA A 261      36.336  40.818  10.331  1.00 19.81           H
ATOM   3925  HA  ALA A 261      34.021  39.962   8.891  1.00 19.78           H
ATOM   3926  HB1 ALA A 261      35.552  39.681   7.006  1.00 21.54           H
ATOM   3927  HB2 ALA A 261      35.857  41.210   7.846  1.00 21.54           H
ATOM   3928  HB3 ALA A 261      36.953  39.829   8.088  1.00 21.54           H
ATOM   3929  N   MET A 262      36.114  37.553   9.808  1.00 16.23           N
ATOM   3930  CA  MET A 262      36.248  36.118  10.032  1.00 16.66           C
ATOM   3931  C   MET A 262      35.155  35.592  10.962  1.00 14.74           C
ATOM   3932  O   MET A 262      34.556  34.559  10.672  1.00 18.78           O
ATOM   3933  CB  MET A 262      37.637  35.793  10.595  1.00 16.02           C
ATOM   3934  CG  MET A 262      38.765  36.111   9.611  1.00 15.67           C
ATOM   3935  SD  MET A 262      38.779  35.108   8.112  1.00 17.12           S
ATOM   3936  CE  MET A 262      39.749  33.693   8.699  1.00 12.85           C
ATOM   3937  H   MET A 262      36.863  38.145  10.135  1.00 19.49           H
ATOM   3938  HA  MET A 262      36.142  35.611   9.072  1.00 20.01           H
ATOM   3939  HB2 MET A 262      37.796  36.365  11.511  1.00 19.24           H
ATOM   3940  HB3 MET A 262      37.672  34.732  10.838  1.00 19.24           H
ATOM   3941  HG2 MET A 262      38.723  37.152   9.308  1.00 18.82           H
ATOM   3942  HG3 MET A 262      39.710  35.958  10.132  1.00 18.82           H
ATOM   3943  HE1 MET A 262      39.889  32.987   7.881  1.00 15.44           H
ATOM   3944  HE2 MET A 262      40.724  34.033   9.049  1.00 15.44           H
ATOM   3945  HE3 MET A 262      39.220  33.201   9.514  1.00 15.44           H
ATOM   3946  N   LYS A 263      34.885  36.301  12.068  1.00 15.71           N
ATOM   3947  CA  LYS A 263      33.852  35.914  13.018  1.00 15.44           C
ATOM   3948  C   LYS A 263      32.454  36.054  12.412  1.00 17.11           C
ATOM   3949  O   LYS A 263      31.590  35.234  12.712  1.00 18.10           O
ATOM   3950  CB  LYS A 263      34.017  36.676  14.346  1.00 18.79           C
ATOM   3951  CG  LYS A 263      32.884  36.421  15.353  1.00 17.55           C
ATOM   3952  CD  LYS A 263      32.812  34.961  15.824  1.00 16.19           C
ATOM   3953  CE  LYS A 263      31.400  34.608  16.277  1.00 14.80           C
ATOM   3954  NZ  LYS A 263      31.291  33.167  16.535  1.00 18.83           N1+
ATOM   3955  H   LYS A 263      35.417  37.141  12.251  1.00 18.87           H
ATOM   3956  HA  LYS A 263      34.000  34.854  13.223  1.00 18.54           H
ATOM   3957  HB2 LYS A 263      34.971  36.405  14.802  1.00 22.56           H
ATOM   3958  HB3 LYS A 263      34.032  37.747  14.137  1.00 22.56           H
ATOM   3959  HG2 LYS A 263      33.060  37.050  16.224  1.00 21.07           H
ATOM   3960  HG3 LYS A 263      31.931  36.727  14.925  1.00 21.07           H
ATOM   3961  HD2 LYS A 263      33.122  34.273  15.043  1.00 19.45           H
ATOM   3962  HD3 LYS A 263      33.485  34.825  16.666  1.00 19.45           H
ATOM   3963  HE2 LYS A 263      31.141  35.166  17.177  1.00 17.77           H
ATOM   3964  HE3 LYS A 263      30.704  34.877  15.482  1.00 17.77           H
ATOM   3965  HZ1 LYS A 263      30.410  32.961  16.985  1.00 22.61           H
ATOM   3966  HZ2 LYS A 263      31.358  32.642  15.674  1.00 22.61           H
ATOM   3967  HZ3 LYS A 263      32.042  32.872  17.146  1.00 22.61           H
ATOM   3968  N   ALA A 264      32.227  37.062  11.561  1.00 20.08           N
ATOM   3969  CA  ALA A 264      30.935  37.259  10.906  1.00 19.40           C
ATOM   3970  C   ALA A 264      30.555  36.040  10.057  1.00 19.96           C
ATOM   3971  O   ALA A 264      29.389  35.653  10.054  1.00 23.17           O
ATOM   3972  CB  ALA A 264      30.942  38.542  10.068  1.00 18.18           C
ATOM   3973  H   ALA A 264      32.978  37.701  11.339  1.00 24.12           H
ATOM   3974  HA  ALA A 264      30.180  37.378  11.682  1.00 23.29           H
ATOM   3975  HB1 ALA A 264      29.963  38.684   9.609  1.00 21.83           H
ATOM   3976  HB2 ALA A 264      31.151  39.402  10.705  1.00 21.83           H
ATOM   3977  HB3 ALA A 264      31.697  38.480   9.284  1.00 21.83           H
ATOM   3978  N   ALA A 265      31.532  35.427   9.374  1.00 18.53           N
ATOM   3979  CA  ALA A 265      31.314  34.249   8.539  1.00 17.79           C
ATOM   3980  C   ALA A 265      30.940  32.978   9.311  1.00 19.46           C
ATOM   3981  O   ALA A 265      30.490  32.012   8.695  1.00 19.82           O
ATOM   3982  CB  ALA A 265      32.564  34.004   7.710  1.00 15.92           C
ATOM   3983  H   ALA A 265      32.476  35.783   9.440  1.00 22.25           H
ATOM   3984  HA  ALA A 265      30.498  34.466   7.848  1.00 21.36           H
ATOM   3985  HB1 ALA A 265      32.429  33.103   7.115  1.00 19.12           H
ATOM   3986  HB2 ALA A 265      32.705  34.845   7.038  1.00 19.12           H
ATOM   3987  HB3 ALA A 265      33.436  33.891   8.353  1.00 19.12           H
ATOM   3988  N   SER A 266      31.152  32.952  10.632  1.00 20.71           N
ATOM   3989  CA  SER A 266      30.789  31.809  11.464  1.00 17.89           C
ATOM   3990  C   SER A 266      29.324  31.840  11.921  1.00 20.13           C
ATOM   3991  O   SER A 266      28.837  30.832  12.424  1.00 24.32           O
ATOM   3992  CB  SER A 266      31.734  31.711  12.661  1.00 19.67           C
ATOM   3993  OG  SER A 266      31.399  32.664  13.643  1.00 19.05           O
ATOM   3994  H   SER A 266      31.537  33.769  11.084  1.00 24.87           H
ATOM   3995  HA  SER A 266      30.939  30.904  10.873  1.00 21.48           H
ATOM   3996  HB2 SER A 266      31.656  30.714  13.086  1.00 23.62           H
ATOM   3997  HB3 SER A 266      32.762  31.878  12.341  1.00 23.62           H
ATOM   3998  HG  SER A 266      31.557  33.544  13.286  1.00 22.87           H
ATOM   3999  N   ARG A 267      28.642  32.991  11.817  1.00 24.27           N
ATOM   4000  CA  ARG A 267      27.278  33.163  12.317  1.00 28.21           C
ATOM   4001  C   ARG A 267      26.244  32.581  11.350  1.00 26.34           C
ATOM   4002  O   ARG A 267      26.457  32.544  10.138  1.00 31.28           O
ATOM   4003  CB  ARG A 267      27.015  34.644  12.634  1.00 26.05           C
ATOM   4004  CG  ARG A 267      27.899  35.132  13.794  1.00 31.51           C
ATOM   4005  CD  ARG A 267      27.329  36.407  14.417  1.00 32.86           C
ATOM   4006  NE  ARG A 267      28.215  36.944  15.465  1.00 27.60           N
ATOM   4007  CZ  ARG A 267      29.182  37.849  15.277  1.00 25.62           C
ATOM   4008  NH1 ARG A 267      29.404  38.403  14.087  1.00 28.68           N
ATOM   4009  NH2 ARG A 267      29.950  38.216  16.296  1.00 30.64           N1+
ATOM   4010  H   ARG A 267      29.085  33.786  11.378  1.00 29.14           H
ATOM   4011  HA  ARG A 267      27.167  32.618  13.251  1.00 33.87           H
ATOM   4012  HB2 ARG A 267      27.202  35.251  11.746  1.00 31.28           H
ATOM   4013  HB3 ARG A 267      25.967  34.764  12.915  1.00 31.28           H
ATOM   4014  HG2 ARG A 267      27.910  34.371  14.574  1.00 37.82           H
ATOM   4015  HG3 ARG A 267      28.920  35.294  13.447  1.00 37.82           H
ATOM   4016  HD2 ARG A 267      27.173  37.148  13.633  1.00 39.45           H
ATOM   4017  HD3 ARG A 267      26.360  36.177  14.863  1.00 39.45           H
ATOM   4018  HE  ARG A 267      28.116  36.546  16.388  1.00 33.14           H
ATOM   4019 HH11 ARG A 267      28.826  38.155  13.298  1.00 34.44           H
ATOM   4020 HH12 ARG A 267      30.142  39.082  13.974  1.00 34.44           H
ATOM   4021 HH21 ARG A 267      29.802  37.815  17.213  1.00 36.78           H
ATOM   4022 HH22 ARG A 267      30.678  38.904  16.164  1.00 36.78           H
ATOM   4023  N   ALA A 268      25.148  32.092  11.938  1.00 34.94           N
ATOM   4024  CA  ALA A 268      23.991  31.547  11.238  1.00 37.49           C
ATOM   4025  C   ALA A 268      23.284  32.605  10.374  1.00 27.93           C
ATOM   4026  O   ALA A 268      23.169  33.763  10.840  1.00 30.17           O
ATOM   4027  CB  ALA A 268      23.017  30.991  12.283  1.00 30.81           C
ATOM   4028  OXT ALA A 268      22.840  32.226   9.268  1.00 42.24           O1-
ATOM   4029  H   ALA A 268      25.066  32.181  12.939  1.00 41.95           H
ATOM   4030  HA  ALA A 268      24.312  30.719  10.605  1.00 45.01           H
ATOM   4031  HB1 ALA A 268      22.196  30.478  11.782  1.00 36.99           H
ATOM   4032  HB2 ALA A 268      23.530  30.287  12.929  1.00 36.99           H
ATOM   4033  HB3 ALA A 268      22.619  31.802  12.894  1.00 36.99           H
TER
ATOM   4034  N   THR B   2      52.931   2.731  17.039  1.00 38.17           N
ATOM   4035  CA  THR B   2      53.390   1.334  16.818  1.00 38.46           C
ATOM   4036  C   THR B   2      54.580   1.264  15.858  1.00 23.06           C
ATOM   4037  O   THR B   2      54.570   1.907  14.810  1.00 27.71           O
ATOM   4038  CB  THR B   2      52.230   0.438  16.352  1.00 42.01           C
ATOM   4039  OG1 THR B   2      51.130   0.614  17.223  1.00 52.01           O
ATOM   4040  CG2 THR B   2      52.585  -1.051  16.314  1.00 34.28           C
ATOM   4041  H1  THR B   2      52.746   3.178  16.148  1.00 45.82           H
ATOM   4042  H2  THR B   2      53.666   3.261  17.492  1.00 45.82           H
ATOM   4043  HA  THR B   2      53.722   0.935  17.777  1.00 46.17           H
ATOM   4044  HB  THR B   2      51.928   0.749  15.351  1.00 50.43           H
ATOM   4045  HG1 THR B   2      50.935   1.554  17.274  1.00 62.43           H
ATOM   4046 HG21 THR B   2      53.384  -1.232  15.598  1.00 41.16           H
ATOM   4047 HG22 THR B   2      52.885  -1.392  17.305  1.00 41.16           H
ATOM   4048 HG23 THR B   2      51.706  -1.619  16.006  1.00 41.16           H
ATOM   4049  N   THR B   3      55.605   0.488  16.234  1.00 21.61           N
ATOM   4050  CA  THR B   3      56.840   0.346  15.459  1.00 15.37           C
ATOM   4051  C   THR B   3      57.325  -1.107  15.497  1.00 15.94           C
ATOM   4052  O   THR B   3      56.969  -1.886  16.383  1.00 16.41           O
ATOM   4053  CB  THR B   3      57.930   1.287  16.012  1.00 17.87           C
ATOM   4054  OG1 THR B   3      58.285   0.919  17.326  1.00 16.65           O
ATOM   4055  CG2 THR B   3      57.525   2.763  16.000  1.00 20.52           C
ATOM   4056  H   THR B   3      55.547  -0.021  17.105  1.00 25.95           H
ATOM   4057  HA  THR B   3      56.663   0.610  14.414  1.00 18.46           H
ATOM   4058  HB  THR B   3      58.809   1.185  15.384  1.00 21.47           H
ATOM   4059  HG1 THR B   3      58.964   0.238  17.275  1.00 20.00           H
ATOM   4060 HG21 THR B   3      58.369   3.362  16.333  1.00 24.64           H
ATOM   4061 HG22 THR B   3      57.251   3.065  14.987  1.00 24.64           H
ATOM   4062 HG23 THR B   3      56.694   2.944  16.680  1.00 24.64           H
ATOM   4063  N   LEU B   4      58.166  -1.460  14.524  1.00 12.84           N
ATOM   4064  CA  LEU B   4      58.789  -2.772  14.400  1.00 15.73           C
ATOM   4065  C   LEU B   4      59.961  -2.932  15.375  1.00 17.49           C
ATOM   4066  O   LEU B   4      60.197  -4.027  15.882  1.00 17.72           O
ATOM   4067  CB  LEU B   4      59.280  -2.954  12.957  1.00 16.28           C
ATOM   4068  CG  LEU B   4      58.166  -2.907  11.891  1.00 14.13           C
ATOM   4069  CD1 LEU B   4      58.810  -2.887  10.498  1.00 19.43           C
ATOM   4070  CD2 LEU B   4      57.209  -4.104  12.024  1.00 16.70           C
ATOM   4071  H   LEU B   4      58.412  -0.766  13.828  1.00 15.42           H
ATOM   4072  HA  LEU B   4      58.051  -3.541  14.628  1.00 18.90           H
ATOM   4073  HB2 LEU B   4      59.999  -2.162  12.743  1.00 19.55           H
ATOM   4074  HB3 LEU B   4      59.808  -3.903  12.880  1.00 19.55           H
ATOM   4075  HG  LEU B   4      57.587  -1.990  12.008  1.00 16.97           H
ATOM   4076 HD11 LEU B   4      58.034  -2.815   9.736  1.00 23.33           H
ATOM   4077 HD12 LEU B   4      59.466  -2.020  10.411  1.00 23.33           H
ATOM   4078 HD13 LEU B   4      59.390  -3.796  10.335  1.00 23.33           H
ATOM   4079 HD21 LEU B   4      56.463  -4.066  11.230  1.00 20.06           H
ATOM   4080 HD22 LEU B   4      57.764  -5.040  11.950  1.00 20.06           H
ATOM   4081 HD23 LEU B   4      56.687  -4.067  12.979  1.00 20.06           H
ATOM   4082  N   LEU B   5      60.718  -1.854  15.582  1.00 15.24           N
ATOM   4083  CA  LEU B   5      61.938  -1.797  16.379  1.00 15.41           C
ATOM   4084  C   LEU B   5      61.742  -0.817  17.537  1.00 14.76           C
ATOM   4085  O   LEU B   5      60.916   0.090  17.461  1.00 14.11           O
ATOM   4086  CB  LEU B   5      63.100  -1.305  15.501  1.00 13.19           C
ATOM   4087  CG  LEU B   5      63.358  -2.078  14.195  1.00 16.43           C
ATOM   4088  CD1 LEU B   5      64.551  -1.429  13.478  1.00 16.82           C
ATOM   4089  CD2 LEU B   5      63.641  -3.566  14.454  1.00 20.44           C
ATOM   4090  H   LEU B   5      60.446  -0.991  15.126  1.00 18.30           H
ATOM   4091  HA  LEU B   5      62.191  -2.777  16.782  1.00 18.51           H
ATOM   4092  HB2 LEU B   5      62.909  -0.265  15.243  1.00 15.85           H
ATOM   4093  HB3 LEU B   5      64.008  -1.338  16.102  1.00 15.85           H
ATOM   4094  HG  LEU B   5      62.485  -1.992  13.546  1.00 19.74           H
ATOM   4095 HD11 LEU B   5      64.732  -1.925  12.526  1.00 20.20           H
ATOM   4096 HD12 LEU B   5      64.340  -0.376  13.287  1.00 20.20           H
ATOM   4097 HD13 LEU B   5      65.446  -1.509  14.096  1.00 20.20           H
ATOM   4098 HD21 LEU B   5      63.867  -4.064  13.512  1.00 24.54           H
ATOM   4099 HD22 LEU B   5      64.489  -3.678  15.131  1.00 24.54           H
ATOM   4100 HD23 LEU B   5      62.766  -4.045  14.892  1.00 24.54           H
ATOM   4101  N   ASN B   6      62.515  -0.987  18.611  1.00 14.07           N
ATOM   4102  CA  ASN B   6      62.408  -0.131  19.784  1.00 15.75           C
ATOM   4103  C   ASN B   6      62.916   1.280  19.430  1.00 12.20           C
ATOM   4104  O   ASN B   6      64.084   1.404  19.053  1.00 12.17           O
ATOM   4105  CB  ASN B   6      63.231  -0.760  20.919  1.00 18.04           C
ATOM   4106  CG  ASN B   6      63.013  -0.076  22.269  1.00 18.54           C
ATOM   4107  OD1 ASN B   6      62.423   0.995  22.369  1.00 14.37           O
ATOM   4108  ND2 ASN B   6      63.510  -0.685  23.339  1.00 20.82           N
ATOM   4109  H   ASN B   6      63.195  -1.734  18.625  1.00 16.90           H
ATOM   4110  HA  ASN B   6      61.371  -0.119  20.108  1.00 18.92           H
ATOM   4111  HB2 ASN B   6      62.966  -1.814  21.018  1.00 21.67           H
ATOM   4112  HB3 ASN B   6      64.290  -0.712  20.670  1.00 21.67           H
ATOM   4113 HD21 ASN B   6      63.383  -0.266  24.249  1.00 25.00           H
ATOM   4114 HD22 ASN B   6      64.000  -1.562  23.246  1.00 25.00           H
ATOM   4115  N   PRO B   7      62.105   2.342  19.592  1.00 10.05           N
ATOM   4116  CA  PRO B   7      62.523   3.712  19.298  1.00 12.76           C
ATOM   4117  C   PRO B   7      63.463   4.323  20.336  1.00 10.12           C
ATOM   4118  O   PRO B   7      63.984   5.416  20.122  1.00 11.61           O
ATOM   4119  CB  PRO B   7      61.221   4.527  19.252  1.00 11.80           C
ATOM   4120  CG  PRO B   7      60.126   3.482  19.083  1.00 20.51           C
ATOM   4121  CD  PRO B   7      60.682   2.324  19.888  1.00 12.87           C
ATOM   4122  HA  PRO B   7      62.944   3.749  18.305  1.00 15.33           H
ATOM   4123  HB2 PRO B   7      61.084   4.988  20.232  1.00 14.18           H
ATOM   4124  HB3 PRO B   7      61.192   5.298  18.484  1.00 14.18           H
ATOM   4125  HG2 PRO B   7      59.181   3.796  19.521  1.00 24.63           H
ATOM   4126  HG3 PRO B   7      60.006   3.230  18.029  1.00 24.63           H
ATOM   4127  HD2 PRO B   7      60.522   2.476  20.956  1.00 15.46           H
ATOM   4128  HD3 PRO B   7      60.186   1.424  19.536  1.00 15.46           H
ATOM   4129  N   TYR B   8      63.633   3.633  21.463  1.00 10.16           N
ATOM   4130  CA  TYR B   8      64.330   4.117  22.635  1.00 13.74           C
ATOM   4131  C   TYR B   8      65.560   3.280  22.963  1.00 10.36           C
ATOM   4132  O   TYR B   8      65.607   2.070  22.735  1.00 15.10           O
ATOM   4133  CB  TYR B   8      63.354   4.141  23.815  1.00 10.08           C
ATOM   4134  CG  TYR B   8      62.459   5.360  23.818  1.00 10.99           C
ATOM   4135  CD1 TYR B   8      62.939   6.550  24.392  1.00 12.79           C
ATOM   4136  CD2 TYR B   8      61.178   5.321  23.235  1.00 13.42           C
ATOM   4137  CE1 TYR B   8      62.158   7.711  24.379  1.00 12.93           C
ATOM   4138  CE2 TYR B   8      60.376   6.478  23.231  1.00 12.88           C
ATOM   4139  CZ  TYR B   8      60.875   7.674  23.798  1.00 14.29           C
ATOM   4140  OH  TYR B   8      60.128   8.804  23.804  1.00 13.86           O
ATOM   4141  H   TYR B   8      63.180   2.734  21.547  1.00 12.21           H
ATOM   4142  HA  TYR B   8      64.663   5.141  22.460  1.00 16.50           H
ATOM   4143  HB2 TYR B   8      62.760   3.226  23.833  1.00 12.12           H
ATOM   4144  HB3 TYR B   8      63.937   4.162  24.727  1.00 12.12           H
ATOM   4145  HD1 TYR B   8      63.915   6.568  24.848  1.00 15.36           H
ATOM   4146  HD2 TYR B   8      60.811   4.406  22.793  1.00 16.12           H
ATOM   4147  HE1 TYR B   8      62.540   8.626  24.809  1.00 15.53           H
ATOM   4148  HE2 TYR B   8      59.393   6.457  22.782  1.00 15.47           H
ATOM   4149  HH  TYR B   8      59.311   8.719  23.296  1.00 16.65           H
ATOM   4150  N   PHE B   9      66.544   3.972  23.538  1.00 12.30           N
ATOM   4151  CA  PHE B   9      67.726   3.445  24.188  1.00  9.80           C
ATOM   4152  C   PHE B   9      67.604   3.904  25.638  1.00 10.49           C
ATOM   4153  O   PHE B   9      67.920   5.049  25.955  1.00 10.34           O
ATOM   4154  CB  PHE B   9      68.977   4.007  23.507  1.00 11.16           C
ATOM   4155  CG  PHE B   9      69.046   3.707  22.034  1.00 10.20           C
ATOM   4156  CD1 PHE B   9      69.666   2.527  21.596  1.00 13.08           C
ATOM   4157  CD2 PHE B   9      68.505   4.613  21.103  1.00 11.21           C
ATOM   4158  CE1 PHE B   9      69.752   2.250  20.222  1.00 10.78           C
ATOM   4159  CE2 PHE B   9      68.594   4.333  19.729  1.00 11.11           C
ATOM   4160  CZ  PHE B   9      69.215   3.153  19.290  1.00 10.96           C
ATOM   4161  H   PHE B   9      66.405   4.966  23.646  1.00 14.78           H
ATOM   4162  HA  PHE B   9      67.735   2.356  24.138  1.00 11.78           H
ATOM   4163  HB2 PHE B   9      69.022   5.089  23.645  1.00 13.41           H
ATOM   4164  HB3 PHE B   9      69.846   3.557  23.976  1.00 13.41           H
ATOM   4165  HD1 PHE B   9      70.088   1.838  22.312  1.00 15.71           H
ATOM   4166  HD2 PHE B   9      68.028   5.522  21.440  1.00 13.47           H
ATOM   4167  HE1 PHE B   9      70.231   1.343  19.888  1.00 12.96           H
ATOM   4168  HE2 PHE B   9      68.192   5.028  19.010  1.00 13.34           H
ATOM   4169  HZ  PHE B   9      69.286   2.943  18.233  1.00 13.16           H
ATOM   4170  N   GLY B  10      67.037   3.051  26.496  1.00 14.02           N
ATOM   4171  CA  GLY B  10      66.608   3.464  27.825  1.00 12.63           C
ATOM   4172  C   GLY B  10      65.583   4.589  27.701  1.00 13.83           C
ATOM   4173  O   GLY B  10      64.592   4.459  26.987  1.00 11.91           O
ATOM   4174  H   GLY B  10      66.764   2.134  26.175  1.00 16.83           H
ATOM   4175  HA2 GLY B  10      66.156   2.623  28.349  1.00 15.18           H
ATOM   4176  HA3 GLY B  10      67.470   3.816  28.392  1.00 15.18           H
ATOM   4177  N   GLU B  11      65.848   5.715  28.356  1.00 12.51           N
ATOM   4178  CA  GLU B  11      64.982   6.883  28.333  1.00 14.36           C
ATOM   4179  C   GLU B  11      65.178   7.759  27.083  1.00 11.53           C
ATOM   4180  O   GLU B  11      64.397   8.682  26.870  1.00 14.08           O
ATOM   4181  CB  GLU B  11      65.218   7.687  29.617  1.00 18.96           C
ATOM   4182  CG  GLU B  11      66.592   8.371  29.654  0.49 20.22           C
ATOM   4183  CD  GLU B  11      66.940   8.737  31.091  0.01 22.42           C
ATOM   4184  OE1 GLU B  11      67.862   8.112  31.664  1.00 21.16           O
ATOM   4185  OE2 GLU B  11      66.254   9.640  31.609  1.00 41.20           O1-
ATOM   4186  H   GLU B  11      66.689   5.777  28.911  1.00 15.03           H
ATOM   4187  HA  GLU B  11      63.947   6.542  28.351  1.00 17.25           H
ATOM   4188  HB2 GLU B  11      64.442   8.450  29.699  1.00 22.77           H
ATOM   4189  HB3 GLU B  11      65.122   7.019  30.476  1.00 22.77           H
ATOM   4190  HG2 GLU B  11      67.353   7.718  29.234  1.00 24.28           H
ATOM   4191  HG3 GLU B  11      66.501   9.287  29.068  1.00 24.28           H
ATOM   4192  N   PHE B  12      66.223   7.520  26.279  1.00 10.67           N
ATOM   4193  CA  PHE B  12      66.645   8.429  25.222  1.00 11.48           C
ATOM   4194  C   PHE B  12      66.150   7.965  23.858  1.00 11.26           C
ATOM   4195  O   PHE B  12      66.169   6.777  23.558  1.00 12.89           O
ATOM   4196  CB  PHE B  12      68.172   8.502  25.215  1.00  9.98           C
ATOM   4197  CG  PHE B  12      68.755   8.862  26.562  1.00 10.70           C
ATOM   4198  CD1 PHE B  12      68.626  10.170  27.062  1.00 11.19           C
ATOM   4199  CD2 PHE B  12      69.424   7.883  27.319  1.00 12.45           C
ATOM   4200  CE1 PHE B  12      69.192  10.494  28.308  1.00 12.56           C
ATOM   4201  CE2 PHE B  12      69.979   8.206  28.566  1.00 10.96           C
ATOM   4202  CZ  PHE B  12      69.862   9.513  29.062  1.00 12.55           C
ATOM   4203  H   PHE B  12      66.818   6.725  26.470  1.00 12.82           H
ATOM   4204  HA  PHE B  12      66.264   9.431  25.423  1.00 13.80           H
ATOM   4205  HB2 PHE B  12      68.574   7.541  24.894  1.00 12.00           H
ATOM   4206  HB3 PHE B  12      68.482   9.256  24.491  1.00 12.00           H
ATOM   4207  HD1 PHE B  12      68.102  10.922  26.492  1.00 13.44           H
ATOM   4208  HD2 PHE B  12      69.511   6.877  26.946  1.00 14.95           H
ATOM   4209  HE1 PHE B  12      69.104  11.497  28.693  1.00 15.09           H
ATOM   4210  HE2 PHE B  12      70.492   7.450  29.142  1.00 13.16           H
ATOM   4211  HZ  PHE B  12      70.286   9.759  30.024  1.00 15.07           H
ATOM   4212  N   GLY B  13      65.748   8.914  23.016  1.00 12.26           N
ATOM   4213  CA  GLY B  13      65.362   8.662  21.635  1.00 10.27           C
ATOM   4214  C   GLY B  13      63.909   9.051  21.416  1.00 10.07           C
ATOM   4215  O   GLY B  13      63.503  10.149  21.785  1.00 10.81           O
ATOM   4216  H   GLY B  13      65.757   9.875  23.326  1.00 14.73           H
ATOM   4217  HA2 GLY B  13      65.981   9.278  20.984  1.00 12.34           H
ATOM   4218  HA3 GLY B  13      65.510   7.615  21.364  1.00 12.34           H
ATOM   4219  N   GLY B  14      63.125   8.152  20.821  1.00 11.93           N
ATOM   4220  CA  GLY B  14      61.719   8.381  20.530  1.00 10.35           C
ATOM   4221  C   GLY B  14      61.508   9.022  19.161  1.00 10.66           C
ATOM   4222  O   GLY B  14      62.414   9.050  18.327  1.00  9.85           O
ATOM   4223  H   GLY B  14      63.516   7.257  20.562  1.00 14.33           H
ATOM   4224  HA2 GLY B  14      61.201   7.423  20.542  1.00 12.44           H
ATOM   4225  HA3 GLY B  14      61.292   9.038  21.288  1.00 12.44           H
ATOM   4226  N   MET B  15      60.278   9.487  18.929  1.00 11.59           N
ATOM   4227  CA  MET B  15      59.775   9.996  17.654  1.00 12.41           C
ATOM   4228  C   MET B  15      58.970  11.271  17.907  1.00 13.72           C
ATOM   4229  O   MET B  15      57.761  11.304  17.690  1.00 12.55           O
ATOM   4230  CB  MET B  15      58.912   8.923  16.965  1.00 12.20           C
ATOM   4231  CG  MET B  15      59.709   7.658  16.664  1.00 13.42           C
ATOM   4232  SD  MET B  15      58.733   6.233  16.139  1.00 13.62           S
ATOM   4233  CE  MET B  15      58.460   6.609  14.397  1.00 15.67           C
ATOM   4234  H   MET B  15      59.603   9.418  19.678  1.00 13.92           H
ATOM   4235  HA  MET B  15      60.613  10.251  17.004  1.00 14.91           H
ATOM   4236  HB2 MET B  15      58.071   8.663  17.610  1.00 14.66           H
ATOM   4237  HB3 MET B  15      58.522   9.319  16.026  1.00 14.66           H
ATOM   4238  HG2 MET B  15      60.438   7.894  15.891  1.00 16.12           H
ATOM   4239  HG3 MET B  15      60.241   7.346  17.559  1.00 16.12           H
ATOM   4240  HE1 MET B  15      57.760   5.891  13.969  1.00 18.83           H
ATOM   4241  HE2 MET B  15      58.054   7.614  14.296  1.00 18.83           H
ATOM   4242  HE3 MET B  15      59.408   6.542  13.867  1.00 18.83           H
ATOM   4243  N   TYR B  16      59.641  12.335  18.357  1.00 11.85           N
ATOM   4244  CA  TYR B  16      59.009  13.606  18.705  1.00 10.81           C
ATOM   4245  C   TYR B  16      58.913  14.507  17.475  1.00 10.91           C
ATOM   4246  O   TYR B  16      59.525  15.573  17.410  1.00 11.33           O
ATOM   4247  CB  TYR B  16      59.765  14.265  19.857  1.00 11.05           C
ATOM   4248  CG  TYR B  16      59.676  13.492  21.149  1.00 11.88           C
ATOM   4249  CD1 TYR B  16      58.600  13.731  22.020  1.00 12.35           C
ATOM   4250  CD2 TYR B  16      60.672  12.557  21.486  1.00 10.96           C
ATOM   4251  CE1 TYR B  16      58.539  13.070  23.255  1.00 10.82           C
ATOM   4252  CE2 TYR B  16      60.616  11.888  22.718  1.00 12.26           C
ATOM   4253  CZ  TYR B  16      59.554  12.156  23.610  1.00 13.57           C
ATOM   4254  OH  TYR B  16      59.512  11.528  24.812  1.00 15.42           O
ATOM   4255  H   TYR B  16      60.637  12.252  18.503  1.00 14.23           H
ATOM   4256  HA  TYR B  16      57.991  13.413  19.050  1.00 12.99           H
ATOM   4257  HB2 TYR B  16      60.811  14.399  19.584  1.00 13.27           H
ATOM   4258  HB3 TYR B  16      59.340  15.255  20.028  1.00 13.27           H
ATOM   4259  HD1 TYR B  16      57.832  14.435  21.740  1.00 14.83           H
ATOM   4260  HD2 TYR B  16      61.484  12.361  20.803  1.00 13.17           H
ATOM   4261  HE1 TYR B  16      57.721  13.268  23.929  1.00 13.00           H
ATOM   4262  HE2 TYR B  16      61.386  11.181  22.983  1.00 14.73           H
ATOM   4263  HH  TYR B  16      60.070  10.746  24.826  1.00 18.52           H
ATOM   4264  N   VAL B  17      58.104  14.084  16.506  1.00 14.07           N
ATOM   4265  CA  VAL B  17      57.823  14.871  15.312  1.00 12.17           C
ATOM   4266  C   VAL B  17      56.344  15.241  15.302  1.00 12.47           C
ATOM   4267  O   VAL B  17      55.539  14.523  15.887  1.00  9.45           O
ATOM   4268  CB  VAL B  17      58.222  14.125  14.018  1.00 11.54           C
ATOM   4269  CG1 VAL B  17      59.741  13.885  13.966  1.00 11.37           C
ATOM   4270  CG2 VAL B  17      57.490  12.789  13.825  1.00 14.26           C
ATOM   4271  H   VAL B  17      57.606  13.212  16.626  1.00 16.89           H
ATOM   4272  HA  VAL B  17      58.400  15.795  15.332  1.00 14.62           H
ATOM   4273  HB  VAL B  17      57.972  14.757  13.167  1.00 13.87           H
ATOM   4274 HG11 VAL B  17      60.006  13.442  13.006  1.00 13.66           H
ATOM   4275 HG12 VAL B  17      60.269  14.833  14.074  1.00 13.66           H
ATOM   4276 HG13 VAL B  17      60.046  13.213  14.768  1.00 13.66           H
ATOM   4277 HG21 VAL B  17      57.759  12.361  12.859  1.00 17.13           H
ATOM   4278 HG22 VAL B  17      57.765  12.090  14.616  1.00 17.13           H
ATOM   4279 HG23 VAL B  17      56.411  12.936  13.837  1.00 17.13           H
ATOM   4280  N   PRO B  18      55.945  16.289  14.569  1.00 13.02           N
ATOM   4281  CA  PRO B  18      54.530  16.522  14.328  1.00 12.24           C
ATOM   4282  C   PRO B  18      53.871  15.286  13.717  1.00 10.54           C
ATOM   4283  O   PRO B  18      54.507  14.545  12.964  1.00 12.25           O
ATOM   4284  CB  PRO B  18      54.504  17.721  13.374  1.00 14.75           C
ATOM   4285  CG  PRO B  18      55.805  18.451  13.709  1.00 15.31           C
ATOM   4286  CD  PRO B  18      56.765  17.284  13.903  1.00 10.72           C
ATOM   4287  HA  PRO B  18      54.047  16.820  15.254  1.00 14.71           H
ATOM   4288  HB2 PRO B  18      54.589  17.345  12.356  1.00 17.72           H
ATOM   4289  HB3 PRO B  18      53.625  18.358  13.469  1.00 17.72           H
ATOM   4290  HG2 PRO B  18      56.141  19.065  12.880  1.00 18.39           H
ATOM   4291  HG3 PRO B  18      55.687  19.053  14.611  1.00 18.39           H
ATOM   4292  HD2 PRO B  18      57.100  16.908  12.937  1.00 12.89           H
ATOM   4293  HD3 PRO B  18      57.591  17.625  14.527  1.00 12.89           H
ATOM   4294  N   GLN B  19      52.598  15.071  14.065  1.00 10.59           N
ATOM   4295  CA  GLN B  19      51.825  13.899  13.670  1.00 13.22           C
ATOM   4296  C   GLN B  19      51.931  13.639  12.162  1.00 12.62           C
ATOM   4297  O   GLN B  19      52.028  12.484  11.754  1.00 11.41           O
ATOM   4298  CB  GLN B  19      50.360  14.100  14.094  1.00 14.81           C
ATOM   4299  CG  GLN B  19      49.554  12.796  14.008  1.00 11.06           C
ATOM   4300  CD  GLN B  19      50.004  11.804  15.077  1.00 15.11           C
ATOM   4301  OE1 GLN B  19      50.011  12.145  16.249  1.00 14.93           O
ATOM   4302  NE2 GLN B  19      50.379  10.585  14.709  1.00 16.40           N
ATOM   4303  H   GLN B  19      52.149  15.735  14.681  1.00 12.73           H
ATOM   4304  HA  GLN B  19      52.238  13.040  14.199  1.00 15.89           H
ATOM   4305  HB2 GLN B  19      50.324  14.483  15.114  1.00 17.79           H
ATOM   4306  HB3 GLN B  19      49.893  14.842  13.445  1.00 17.79           H
ATOM   4307  HG2 GLN B  19      48.527  13.073  14.237  1.00 13.29           H
ATOM   4308  HG3 GLN B  19      49.603  12.370  13.011  1.00 13.29           H
ATOM   4309 HE21 GLN B  19      50.334  10.312  13.740  1.00 19.70           H
ATOM   4310 HE22 GLN B  19      50.697   9.925  15.408  1.00 19.70           H
ATOM   4311  N   ILE B  20      51.922  14.704  11.345  1.00 14.22           N
ATOM   4312  CA  ILE B  20      51.991  14.626   9.884  1.00 13.76           C
ATOM   4313  C   ILE B  20      53.217  13.847   9.388  1.00 13.62           C
ATOM   4314  O   ILE B  20      53.157  13.285   8.301  1.00 15.28           O
ATOM   4315  CB  ILE B  20      51.909  16.050   9.276  1.00 15.61           C
ATOM   4316  CG1 ILE B  20      51.626  16.045   7.757  1.00 18.07           C
ATOM   4317  CG2 ILE B  20      53.199  16.858   9.501  1.00 15.46           C
ATOM   4318  CD1 ILE B  20      50.218  15.558   7.402  1.00 24.81           C
ATOM   4319  H   ILE B  20      51.839  15.623  11.759  1.00 17.09           H
ATOM   4320  HA  ILE B  20      51.109  14.069   9.570  1.00 16.53           H
ATOM   4321  HB  ILE B  20      51.092  16.590   9.760  1.00 18.75           H
ATOM   4322 HG12 ILE B  20      51.726  17.063   7.385  1.00 21.70           H
ATOM   4323 HG13 ILE B  20      52.363  15.441   7.231  1.00 21.70           H
ATOM   4324 HG21 ILE B  20      53.053  17.886   9.169  1.00 18.57           H
ATOM   4325 HG22 ILE B  20      53.447  16.872  10.559  1.00 18.57           H
ATOM   4326 HG23 ILE B  20      54.028  16.423   8.943  1.00 18.57           H
ATOM   4327 HD11 ILE B  20      50.075  15.618   6.323  1.00 29.79           H
ATOM   4328 HD12 ILE B  20      50.080  14.525   7.714  1.00 29.79           H
ATOM   4329 HD13 ILE B  20      49.476  16.182   7.892  1.00 29.79           H
ATOM   4330  N   LEU B  21      54.323  13.822  10.145  1.00 14.14           N
ATOM   4331  CA  LEU B  21      55.553  13.114   9.785  1.00 12.10           C
ATOM   4332  C   LEU B  21      55.614  11.659  10.249  1.00 14.19           C
ATOM   4333  O   LEU B  21      56.513  10.936   9.820  1.00 13.06           O
ATOM   4334  CB  LEU B  21      56.776  13.898  10.289  1.00 14.38           C
ATOM   4335  CG  LEU B  21      57.244  15.005   9.328  1.00 18.40           C
ATOM   4336  CD1 LEU B  21      58.398  15.757  10.005  1.00 15.71           C
ATOM   4337  CD2 LEU B  21      57.723  14.414   7.988  1.00 13.39           C
ATOM   4338  H   LEU B  21      54.310  14.305  11.033  1.00 16.98           H
ATOM   4339  HA  LEU B  21      55.600  13.068   8.699  1.00 14.54           H
ATOM   4340  HB2 LEU B  21      56.531  14.346  11.253  1.00 17.27           H
ATOM   4341  HB3 LEU B  21      57.607  13.210  10.455  1.00 17.27           H
ATOM   4342  HG  LEU B  21      56.407  15.681   9.152  1.00 22.09           H
ATOM   4343 HD11 LEU B  21      58.796  16.514   9.331  1.00 18.87           H
ATOM   4344 HD12 LEU B  21      58.039  16.249  10.909  1.00 18.87           H
ATOM   4345 HD13 LEU B  21      59.200  15.064  10.265  1.00 18.87           H
ATOM   4346 HD21 LEU B  21      58.273  15.169   7.428  1.00 16.08           H
ATOM   4347 HD22 LEU B  21      58.382  13.563   8.163  1.00 16.08           H
ATOM   4348 HD23 LEU B  21      56.877  14.096   7.380  1.00 16.08           H
ATOM   4349  N   MET B  22      54.713  11.218  11.134  1.00 12.96           N
ATOM   4350  CA  MET B  22      54.760   9.847  11.635  1.00 15.33           C
ATOM   4351  C   MET B  22      54.663   8.791  10.527  1.00 13.22           C
ATOM   4352  O   MET B  22      55.455   7.851  10.565  1.00 11.98           O
ATOM   4353  CB  MET B  22      53.724   9.625  12.740  1.00 14.32           C
ATOM   4354  CG  MET B  22      54.125  10.328  14.034  1.00 15.54           C
ATOM   4355  SD  MET B  22      55.684   9.758  14.771  1.00 18.27           S
ATOM   4356  CE  MET B  22      55.314   8.004  14.998  1.00 20.07           C
ATOM   4357  H   MET B  22      53.984  11.834  11.465  1.00 15.57           H
ATOM   4358  HA  MET B  22      55.746   9.718  12.082  1.00 18.41           H
ATOM   4359  HB2 MET B  22      52.760  10.015  12.426  1.00 17.20           H
ATOM   4360  HB3 MET B  22      53.605   8.557  12.924  1.00 17.20           H
ATOM   4361  HG2 MET B  22      54.205  11.400  13.849  1.00 18.66           H
ATOM   4362  HG3 MET B  22      53.330  10.173  14.761  1.00 18.66           H
ATOM   4363  HE1 MET B  22      56.044   7.568  15.678  1.00 24.10           H
ATOM   4364  HE2 MET B  22      54.320   7.891  15.425  1.00 24.10           H
ATOM   4365  HE3 MET B  22      55.361   7.489  14.038  1.00 24.10           H
ATOM   4366  N   PRO B  23      53.793   8.919   9.507  1.00 13.74           N
ATOM   4367  CA  PRO B  23      53.760   7.932   8.432  1.00 14.61           C
ATOM   4368  C   PRO B  23      55.085   7.839   7.659  1.00 13.24           C
ATOM   4369  O   PRO B  23      55.474   6.740   7.271  1.00 14.91           O
ATOM   4370  CB  PRO B  23      52.596   8.370   7.529  1.00 17.03           C
ATOM   4371  CG  PRO B  23      51.673   9.100   8.505  1.00 14.76           C
ATOM   4372  CD  PRO B  23      52.685   9.850   9.369  1.00 13.61           C
ATOM   4373  HA  PRO B  23      53.479   6.966   8.854  1.00 17.55           H
ATOM   4374  HB2 PRO B  23      52.974   9.091   6.802  1.00 20.45           H
ATOM   4375  HB3 PRO B  23      52.098   7.548   7.014  1.00 20.45           H
ATOM   4376  HG2 PRO B  23      51.022   9.809   7.995  1.00 17.73           H
ATOM   4377  HG3 PRO B  23      51.090   8.383   9.085  1.00 17.73           H
ATOM   4378  HD2 PRO B  23      53.019  10.755   8.868  1.00 16.35           H
ATOM   4379  HD3 PRO B  23      52.219  10.073  10.322  1.00 16.35           H
ATOM   4380  N   ALA B  24      55.811   8.952   7.494  1.00 12.07           N
ATOM   4381  CA  ALA B  24      57.121   8.953   6.848  1.00 16.30           C
ATOM   4382  C   ALA B  24      58.125   8.148   7.672  1.00 15.53           C
ATOM   4383  O   ALA B  24      58.877   7.359   7.099  1.00 12.69           O
ATOM   4384  CB  ALA B  24      57.617  10.379   6.612  1.00 13.32           C
ATOM   4385  H   ALA B  24      55.453   9.833   7.840  1.00 14.51           H
ATOM   4386  HA  ALA B  24      57.020   8.474   5.873  1.00 19.58           H
ATOM   4387  HB1 ALA B  24      58.557  10.350   6.065  1.00 16.00           H
ATOM   4388  HB2 ALA B  24      56.893  10.929   6.018  1.00 16.00           H
ATOM   4389  HB3 ALA B  24      57.768  10.893   7.561  1.00 16.00           H
ATOM   4390  N   LEU B  25      58.126   8.316   8.999  1.00 12.28           N
ATOM   4391  CA  LEU B  25      59.021   7.558   9.869  1.00 12.51           C
ATOM   4392  C   LEU B  25      58.689   6.066   9.867  1.00 13.39           C
ATOM   4393  O   LEU B  25      59.604   5.245   9.815  1.00 13.25           O
ATOM   4394  CB  LEU B  25      59.012   8.117  11.298  1.00 10.91           C
ATOM   4395  CG  LEU B  25      59.527   9.563  11.441  1.00 10.79           C
ATOM   4396  CD1 LEU B  25      59.407   9.962  12.913  1.00 12.04           C
ATOM   4397  CD2 LEU B  25      60.984   9.717  10.978  1.00 11.07           C
ATOM   4398  H   LEU B  25      57.478   8.968   9.424  1.00 14.75           H
ATOM   4399  HA  LEU B  25      60.030   7.649   9.470  1.00 15.03           H
ATOM   4400  HB2 LEU B  25      57.995   8.059  11.690  1.00 13.11           H
ATOM   4401  HB3 LEU B  25      59.647   7.471  11.901  1.00 13.11           H
ATOM   4402  HG  LEU B  25      58.898  10.230  10.851  1.00 12.97           H
ATOM   4403 HD11 LEU B  25      59.793  10.970  13.056  1.00 14.47           H
ATOM   4404 HD12 LEU B  25      58.359   9.936  13.214  1.00 14.47           H
ATOM   4405 HD13 LEU B  25      59.965   9.270  13.541  1.00 14.47           H
ATOM   4406 HD21 LEU B  25      61.305  10.749  11.118  1.00 13.30           H
ATOM   4407 HD22 LEU B  25      61.637   9.062  11.554  1.00 13.30           H
ATOM   4408 HD23 LEU B  25      61.072   9.474   9.923  1.00 13.30           H
ATOM   4409  N   ASN B  26      57.399   5.710   9.925  1.00 12.94           N
ATOM   4410  CA  ASN B  26      56.962   4.315   9.900  1.00  9.92           C
ATOM   4411  C   ASN B  26      57.306   3.648   8.567  1.00 10.54           C
ATOM   4412  O   ASN B  26      57.801   2.525   8.571  1.00 12.68           O
ATOM   4413  CB  ASN B  26      55.465   4.211  10.210  1.00 14.61           C
ATOM   4414  CG  ASN B  26      55.145   4.565  11.659  1.00 16.20           C
ATOM   4415  OD1 ASN B  26      55.898   4.240  12.572  1.00 25.89           O
ATOM   4416  ND2 ASN B  26      53.981   5.156  11.895  1.00 20.95           N
ATOM   4417  H   ASN B  26      56.694   6.432   9.987  1.00 15.55           H
ATOM   4418  HA  ASN B  26      57.503   3.785  10.685  1.00 11.92           H
ATOM   4419  HB2 ASN B  26      54.885   4.832   9.527  1.00 17.55           H
ATOM   4420  HB3 ASN B  26      55.190   3.166  10.068  1.00 17.55           H
ATOM   4421 HD21 ASN B  26      53.725   5.366  12.849  1.00 25.16           H
ATOM   4422 HD22 ASN B  26      53.360   5.388  11.132  1.00 25.16           H
ATOM   4423  N   GLN B  27      57.079   4.341   7.443  1.00 14.49           N
ATOM   4424  CA  GLN B  27      57.454   3.862   6.114  1.00 12.19           C
ATOM   4425  C   GLN B  27      58.957   3.581   6.061  1.00 12.33           C
ATOM   4426  O   GLN B  27      59.363   2.527   5.576  1.00 12.10           O
ATOM   4427  CB  GLN B  27      57.029   4.877   5.036  1.00 13.48           C
ATOM   4428  CG  GLN B  27      57.481   4.449   3.621  1.00 20.39           C
ATOM   4429  CD  GLN B  27      57.365   5.544   2.565  1.00 25.27           C
ATOM   4430  OE1 GLN B  27      57.709   6.697   2.798  1.00 17.76           O
ATOM   4431  NE2 GLN B  27      56.951   5.173   1.357  1.00 19.03           N
ATOM   4432  H   GLN B  27      56.684   5.269   7.517  1.00 17.41           H
ATOM   4433  HA  GLN B  27      56.924   2.927   5.932  1.00 14.64           H
ATOM   4434  HB2 GLN B  27      55.942   4.949   5.044  1.00 16.19           H
ATOM   4435  HB3 GLN B  27      57.439   5.858   5.281  1.00 16.19           H
ATOM   4436  HG2 GLN B  27      58.543   4.222   3.667  1.00 24.48           H
ATOM   4437  HG3 GLN B  27      56.938   3.557   3.309  1.00 24.48           H
ATOM   4438 HE21 GLN B  27      56.688   4.215   1.186  1.00 22.85           H
ATOM   4439 HE22 GLN B  27      56.881   5.859   0.619  1.00 22.85           H
ATOM   4440  N   LEU B  28      59.773   4.527   6.537  1.00 11.76           N
ATOM   4441  CA  LEU B  28      61.224   4.411   6.530  1.00 11.37           C
ATOM   4442  C   LEU B  28      61.675   3.215   7.370  1.00 13.04           C
ATOM   4443  O   LEU B  28      62.518   2.449   6.919  1.00 11.86           O
ATOM   4444  CB  LEU B  28      61.845   5.734   7.005  1.00 11.30           C
ATOM   4445  CG  LEU B  28      63.380   5.703   7.116  1.00 12.27           C
ATOM   4446  CD1 LEU B  28      64.058   5.427   5.765  1.00 11.20           C
ATOM   4447  CD2 LEU B  28      63.849   7.050   7.684  1.00 11.79           C
ATOM   4448  H   LEU B  28      59.371   5.366   6.932  1.00 14.13           H
ATOM   4449  HA  LEU B  28      61.535   4.242   5.500  1.00 13.66           H
ATOM   4450  HB2 LEU B  28      61.559   6.526   6.315  1.00 13.58           H
ATOM   4451  HB3 LEU B  28      61.432   5.980   7.984  1.00 13.58           H
ATOM   4452  HG  LEU B  28      63.673   4.921   7.815  1.00 14.74           H
ATOM   4453 HD11 LEU B  28      65.141   5.458   5.888  1.00 13.45           H
ATOM   4454 HD12 LEU B  28      63.784   4.438   5.396  1.00 13.45           H
ATOM   4455 HD13 LEU B  28      63.759   6.181   5.038  1.00 13.45           H
ATOM   4456 HD21 LEU B  28      64.932   7.040   7.809  1.00 14.17           H
ATOM   4457 HD22 LEU B  28      63.567   7.858   7.010  1.00 14.17           H
ATOM   4458 HD23 LEU B  28      63.389   7.225   8.657  1.00 14.17           H
ATOM   4459  N   GLU B  29      61.121   3.043   8.574  1.00 10.21           N
ATOM   4460  CA  GLU B  29      61.468   1.934   9.452  1.00  9.37           C
ATOM   4461  C   GLU B  29      61.147   0.592   8.781  1.00  9.81           C
ATOM   4462  O   GLU B  29      61.990  -0.299   8.792  1.00 12.74           O
ATOM   4463  CB  GLU B  29      60.731   2.059  10.789  1.00 10.15           C
ATOM   4464  CG  GLU B  29      61.187   0.974  11.782  1.00  9.60           C
ATOM   4465  CD  GLU B  29      60.181   0.696  12.885  1.00 12.81           C
ATOM   4466  OE1 GLU B  29      58.975   0.599  12.590  1.00 14.23           O
ATOM   4467  OE2 GLU B  29      60.641   0.534  14.031  1.00 14.18           O1-
ATOM   4468  H   GLU B  29      60.427   3.703   8.897  1.00 12.27           H
ATOM   4469  HA  GLU B  29      62.540   1.987   9.650  1.00 11.26           H
ATOM   4470  HB2 GLU B  29      60.939   3.036  11.226  1.00 12.20           H
ATOM   4471  HB3 GLU B  29      59.659   1.992  10.612  1.00 12.20           H
ATOM   4472  HG2 GLU B  29      61.295   0.031  11.254  1.00 11.54           H
ATOM   4473  HG3 GLU B  29      62.158   1.226  12.207  1.00 11.54           H
ATOM   4474  N   GLU B  30      59.941   0.452   8.213  1.00 13.14           N
ATOM   4475  CA  GLU B  30      59.523  -0.725   7.460  1.00 14.90           C
ATOM   4476  C   GLU B  30      60.502  -1.027   6.321  1.00 15.15           C
ATOM   4477  O   GLU B  30      60.952  -2.164   6.193  1.00 14.55           O
ATOM   4478  CB  GLU B  30      58.072  -0.523   6.977  1.00 14.48           C
ATOM   4479  CG  GLU B  30      57.634  -1.374   5.771  1.00 35.39           C
ATOM   4480  CD  GLU B  30      57.401  -2.850   6.071  1.00 50.87           C
ATOM   4481  OE1 GLU B  30      56.882  -3.150   7.168  1.00 48.90           O
ATOM   4482  OE2 GLU B  30      57.756  -3.664   5.190  1.00 42.43           O1-
ATOM   4483  H   GLU B  30      59.294   1.229   8.253  1.00 15.78           H
ATOM   4484  HA  GLU B  30      59.532  -1.577   8.140  1.00 17.90           H
ATOM   4485  HB2 GLU B  30      57.402  -0.712   7.816  1.00 17.39           H
ATOM   4486  HB3 GLU B  30      57.940   0.521   6.692  1.00 17.39           H
ATOM   4487  HG2 GLU B  30      56.669  -0.976   5.459  1.00 42.48           H
ATOM   4488  HG3 GLU B  30      58.307  -1.263   4.922  1.00 42.48           H
ATOM   4489  N   ALA B  31      60.835  -0.019   5.505  1.00 14.71           N
ATOM   4490  CA  ALA B  31      61.735  -0.182   4.371  1.00 12.79           C
ATOM   4491  C   ALA B  31      63.134  -0.602   4.820  1.00 14.36           C
ATOM   4492  O   ALA B  31      63.768  -1.416   4.159  1.00 14.28           O
ATOM   4493  CB  ALA B  31      61.771   1.105   3.550  1.00 13.31           C
ATOM   4494  H   ALA B  31      60.465   0.904   5.686  1.00 17.66           H
ATOM   4495  HA  ALA B  31      61.329  -0.970   3.740  1.00 15.37           H
ATOM   4496  HB1 ALA B  31      62.414   0.969   2.680  1.00 15.99           H
ATOM   4497  HB2 ALA B  31      60.766   1.349   3.209  1.00 15.99           H
ATOM   4498  HB3 ALA B  31      62.153   1.929   4.155  1.00 15.99           H
ATOM   4499  N   PHE B  32      63.609  -0.060   5.944  1.00 12.50           N
ATOM   4500  CA  PHE B  32      64.890  -0.408   6.525  1.00 12.10           C
ATOM   4501  C   PHE B  32      64.924  -1.855   7.018  1.00  9.93           C
ATOM   4502  O   PHE B  32      65.851  -2.578   6.673  1.00 12.96           O
ATOM   4503  CB  PHE B  32      65.252   0.593   7.625  1.00 13.50           C
ATOM   4504  CG  PHE B  32      66.469   0.172   8.413  1.00 13.45           C
ATOM   4505  CD1 PHE B  32      67.742   0.208   7.809  1.00 13.16           C
ATOM   4506  CD2 PHE B  32      66.329  -0.274   9.740  1.00 13.32           C
ATOM   4507  CE1 PHE B  32      68.876  -0.180   8.536  1.00 12.13           C
ATOM   4508  CE2 PHE B  32      67.462  -0.680  10.461  1.00 17.48           C
ATOM   4509  CZ  PHE B  32      68.728  -0.635   9.856  1.00 15.08           C
ATOM   4510  H   PHE B  32      63.030   0.601   6.444  1.00 15.02           H
ATOM   4511  HA  PHE B  32      65.648  -0.316   5.749  1.00 14.53           H
ATOM   4512  HB2 PHE B  32      65.443   1.563   7.165  1.00 16.22           H
ATOM   4513  HB3 PHE B  32      64.407   0.704   8.304  1.00 16.22           H
ATOM   4514  HD1 PHE B  32      67.850   0.533   6.787  1.00 15.81           H
ATOM   4515  HD2 PHE B  32      65.355  -0.313  10.206  1.00 16.00           H
ATOM   4516  HE1 PHE B  32      69.854  -0.153   8.080  1.00 14.58           H
ATOM   4517  HE2 PHE B  32      67.359  -1.024  11.479  1.00 20.99           H
ATOM   4518  HZ  PHE B  32      69.591  -0.959  10.402  1.00 18.11           H
ATOM   4519  N   VAL B  33      63.926  -2.291   7.793  1.00 12.92           N
ATOM   4520  CA  VAL B  33      63.839  -3.669   8.278  1.00 13.42           C
ATOM   4521  C   VAL B  33      63.826  -4.632   7.085  1.00 13.40           C
ATOM   4522  O   VAL B  33      64.545  -5.630   7.094  1.00 13.66           O
ATOM   4523  CB  VAL B  33      62.616  -3.831   9.206  1.00 14.41           C
ATOM   4524  CG1 VAL B  33      62.329  -5.296   9.563  1.00 15.50           C
ATOM   4525  CG2 VAL B  33      62.842  -3.078  10.527  1.00 16.84           C
ATOM   4526  H   VAL B  33      63.176  -1.655   8.031  1.00 15.52           H
ATOM   4527  HA  VAL B  33      64.737  -3.875   8.865  1.00 16.12           H
ATOM   4528  HB  VAL B  33      61.734  -3.416   8.715  1.00 17.31           H
ATOM   4529 HG11 VAL B  33      61.446  -5.346  10.201  1.00 18.62           H
ATOM   4530 HG12 VAL B  33      62.128  -5.878   8.664  1.00 18.62           H
ATOM   4531 HG13 VAL B  33      63.174  -5.727  10.097  1.00 18.62           H
ATOM   4532 HG21 VAL B  33      61.949  -3.148  11.149  1.00 20.23           H
ATOM   4533 HG22 VAL B  33      63.686  -3.515  11.060  1.00 20.23           H
ATOM   4534 HG23 VAL B  33      63.051  -2.026  10.341  1.00 20.23           H
ATOM   4535  N   SER B  34      63.048  -4.312   6.049  1.00 13.25           N
ATOM   4536  CA  SER B  34      62.993  -5.083   4.813  1.00 13.62           C
ATOM   4537  C   SER B  34      64.363  -5.151   4.119  1.00 15.17           C
ATOM   4538  O   SER B  34      64.819  -6.236   3.758  1.00 13.04           O
ATOM   4539  CB  SER B  34      61.909  -4.481   3.917  1.00 16.51           C
ATOM   4540  OG  SER B  34      61.839  -5.241   2.743  1.00 16.91           O
ATOM   4541  H   SER B  34      62.477  -3.478   6.118  1.00 15.92           H
ATOM   4542  HA  SER B  34      62.691  -6.099   5.073  1.00 16.36           H
ATOM   4543  HB2 SER B  34      60.939  -4.562   4.421  1.00 19.83           H
ATOM   4544  HB3 SER B  34      62.157  -3.438   3.680  1.00 19.83           H
ATOM   4545  HG  SER B  34      61.997  -6.158   3.001  1.00 20.31           H
ATOM   4546  N   ALA B  35      65.024  -4.004   3.940  1.00 12.16           N
ATOM   4547  CA  ALA B  35      66.330  -3.895   3.301  1.00 12.34           C
ATOM   4548  C   ALA B  35      67.400  -4.714   4.032  1.00 14.98           C
ATOM   4549  O   ALA B  35      68.226  -5.349   3.384  1.00 13.50           O
ATOM   4550  CB  ALA B  35      66.728  -2.421   3.238  1.00 11.33           C
ATOM   4551  H   ALA B  35      64.604  -3.147   4.273  1.00 14.60           H
ATOM   4552  HA  ALA B  35      66.243  -4.271   2.281  1.00 14.82           H
ATOM   4553  HB1 ALA B  35      67.695  -2.326   2.755  1.00 13.61           H
ATOM   4554  HB2 ALA B  35      65.991  -1.859   2.670  1.00 13.61           H
ATOM   4555  HB3 ALA B  35      66.797  -2.006   4.243  1.00 13.61           H
ATOM   4556  N   GLN B  36      67.381  -4.721   5.372  1.00 16.20           N
ATOM   4557  CA  GLN B  36      68.351  -5.452   6.182  1.00 15.06           C
ATOM   4558  C   GLN B  36      68.234  -6.979   6.034  1.00 18.04           C
ATOM   4559  O   GLN B  36      69.230  -7.673   6.237  1.00 18.01           O
ATOM   4560  CB  GLN B  36      68.300  -4.984   7.649  1.00 15.95           C
ATOM   4561  CG  GLN B  36      68.783  -3.537   7.890  1.00 17.46           C
ATOM   4562  CD  GLN B  36      70.172  -3.238   7.326  1.00 21.20           C
ATOM   4563  OE1 GLN B  36      70.328  -2.946   6.143  1.00 26.75           O
ATOM   4564  NE2 GLN B  36      71.202  -3.301   8.159  1.00 24.19           N
ATOM   4565  H   GLN B  36      66.691  -4.161   5.854  1.00 19.46           H
ATOM   4566  HA  GLN B  36      69.336  -5.199   5.810  1.00 18.09           H
ATOM   4567  HB2 GLN B  36      67.276  -5.069   8.014  1.00 19.16           H
ATOM   4568  HB3 GLN B  36      68.918  -5.652   8.251  1.00 19.16           H
ATOM   4569  HG2 GLN B  36      68.093  -2.877   7.379  1.00 20.97           H
ATOM   4570  HG3 GLN B  36      68.755  -3.331   8.960  1.00 20.97           H
ATOM   4571 HE21 GLN B  36      71.057  -3.544   9.129  1.00 29.04           H
ATOM   4572 HE22 GLN B  36      72.135  -3.129   7.814  1.00 29.04           H
ATOM   4573  N   LYS B  37      67.045  -7.495   5.672  1.00 18.60           N
ATOM   4574  CA  LYS B  37      66.802  -8.912   5.359  1.00 22.29           C
ATOM   4575  C   LYS B  37      67.070  -9.253   3.891  1.00 20.14           C
ATOM   4576  O   LYS B  37      67.020 -10.430   3.536  1.00 25.66           O
ATOM   4577  CB  LYS B  37      65.344  -9.302   5.658  1.00 21.28           C
ATOM   4578  CG  LYS B  37      64.892  -9.148   7.109  1.00 36.22           C
ATOM   4579  CD  LYS B  37      63.373  -9.335   7.173  1.00 35.89           C
ATOM   4580  CE  LYS B  37      62.828  -9.033   8.567  1.00 45.88           C
ATOM   4581  NZ  LYS B  37      61.356  -9.001   8.537  1.00 39.31           N1+
ATOM   4582  H   LYS B  37      66.275  -6.856   5.528  1.00 22.34           H
ATOM   4583  HA  LYS B  37      67.458  -9.533   5.970  1.00 26.76           H
ATOM   4584  HB2 LYS B  37      64.692  -8.710   5.014  1.00 25.55           H
ATOM   4585  HB3 LYS B  37      65.206 -10.351   5.388  1.00 25.55           H
ATOM   4586  HG2 LYS B  37      65.401  -9.877   7.740  1.00 43.48           H
ATOM   4587  HG3 LYS B  37      65.134  -8.147   7.444  1.00 43.48           H
ATOM   4588  HD2 LYS B  37      62.896  -8.672   6.451  1.00 43.08           H
ATOM   4589  HD3 LYS B  37      63.127 -10.366   6.912  1.00 43.08           H
ATOM   4590  HE2 LYS B  37      63.158  -9.817   9.250  1.00 55.08           H
ATOM   4591  HE3 LYS B  37      63.215  -8.075   8.917  1.00 55.08           H
ATOM   4592  HZ1 LYS B  37      60.983  -8.709   9.431  1.00 47.19           H
ATOM   4593  HZ2 LYS B  37      61.054  -8.335   7.835  1.00 47.19           H
ATOM   4594  HZ3 LYS B  37      60.990  -9.909   8.294  1.00 47.19           H
ATOM   4595  N   ASP B  38      67.239  -8.246   3.031  1.00 14.98           N
ATOM   4596  CA  ASP B  38      67.252  -8.432   1.590  1.00 13.68           C
ATOM   4597  C   ASP B  38      68.702  -8.606   1.111  1.00 18.27           C
ATOM   4598  O   ASP B  38      69.445  -7.625   1.097  1.00 15.71           O
ATOM   4599  CB  ASP B  38      66.552  -7.248   0.912  1.00 15.06           C
ATOM   4600  CG  ASP B  38      66.469  -7.368  -0.608  1.00 18.58           C
ATOM   4601  OD1 ASP B  38      67.088  -8.287  -1.178  1.00 21.63           O
ATOM   4602  OD2 ASP B  38      65.760  -6.534  -1.201  1.00 20.65           O1-
ATOM   4603  H   ASP B  38      67.287  -7.300   3.379  1.00 17.99           H
ATOM   4604  HA  ASP B  38      66.653  -9.309   1.359  1.00 16.44           H
ATOM   4605  HB2 ASP B  38      65.547  -7.115   1.307  1.00 18.09           H
ATOM   4606  HB3 ASP B  38      67.063  -6.318   1.147  1.00 18.09           H
ATOM   4607  N   PRO B  39      69.110  -9.810   0.665  1.00 20.72           N
ATOM   4608  CA  PRO B  39      70.475 -10.042   0.197  1.00 17.02           C
ATOM   4609  C   PRO B  39      70.856  -9.202  -1.028  1.00 18.96           C
ATOM   4610  O   PRO B  39      72.030  -8.870  -1.172  1.00 20.38           O
ATOM   4611  CB  PRO B  39      70.513 -11.534  -0.167  1.00 18.86           C
ATOM   4612  CG  PRO B  39      69.058 -11.867  -0.495  1.00 25.36           C
ATOM   4613  CD  PRO B  39      68.305 -11.017   0.523  1.00 19.73           C
ATOM   4614  HA  PRO B  39      71.184  -9.898   1.012  1.00 20.44           H
ATOM   4615  HB2 PRO B  39      71.202 -11.795  -0.971  1.00 22.64           H
ATOM   4616  HB3 PRO B  39      70.788 -12.076   0.740  1.00 22.64           H
ATOM   4617  HG2 PRO B  39      68.824 -11.589  -1.525  1.00 30.45           H
ATOM   4618  HG3 PRO B  39      68.838 -12.921  -0.320  1.00 30.45           H
ATOM   4619  HD2 PRO B  39      67.320 -10.810   0.106  1.00 23.69           H
ATOM   4620  HD3 PRO B  39      68.250 -11.539   1.478  1.00 23.69           H
ATOM   4621  N   GLU B  40      69.902  -8.827  -1.888  1.00 15.74           N
ATOM   4622  CA  GLU B  40      70.169  -7.974  -3.043  1.00 18.64           C
ATOM   4623  C   GLU B  40      70.485  -6.534  -2.622  1.00 20.56           C
ATOM   4624  O   GLU B  40      71.361  -5.910  -3.220  1.00 17.18           O
ATOM   4625  CB  GLU B  40      69.007  -8.003  -4.047  1.00 22.92           C
ATOM   4626  CG  GLU B  40      68.967  -9.312  -4.853  1.00 33.32           C
ATOM   4627  CD  GLU B  40      67.695  -9.521  -5.685  1.00 51.63           C
ATOM   4628  OE1 GLU B  40      66.714  -8.774  -5.474  1.00 48.30           O
ATOM   4629  OE2 GLU B  40      67.719 -10.451  -6.521  1.00 55.47           O1-
ATOM   4630  H   GLU B  40      68.938  -9.073  -1.700  1.00 18.91           H
ATOM   4631  HA  GLU B  40      71.048  -8.373  -3.551  1.00 22.39           H
ATOM   4632  HB2 GLU B  40      68.070  -7.866  -3.512  1.00 27.52           H
ATOM   4633  HB3 GLU B  40      69.120  -7.174  -4.748  1.00 27.52           H
ATOM   4634  HG2 GLU B  40      69.834  -9.383  -5.511  1.00 40.00           H
ATOM   4635  HG3 GLU B  40      69.063 -10.164  -4.181  1.00 40.00           H
ATOM   4636  N   PHE B  41      69.782  -6.003  -1.610  1.00 15.55           N
ATOM   4637  CA  PHE B  41      70.104  -4.700  -1.034  1.00 16.91           C
ATOM   4638  C   PHE B  41      71.498  -4.720  -0.412  1.00 12.90           C
ATOM   4639  O   PHE B  41      72.292  -3.813  -0.657  1.00 14.32           O
ATOM   4640  CB  PHE B  41      69.057  -4.292   0.008  1.00 14.50           C
ATOM   4641  CG  PHE B  41      69.275  -2.894   0.562  1.00 12.94           C
ATOM   4642  CD1 PHE B  41      70.205  -2.667   1.594  1.00 15.56           C
ATOM   4643  CD2 PHE B  41      68.523  -1.818   0.061  1.00 14.46           C
ATOM   4644  CE1 PHE B  41      70.388  -1.375   2.117  1.00 14.10           C
ATOM   4645  CE2 PHE B  41      68.685  -0.532   0.598  1.00 13.81           C
ATOM   4646  CZ  PHE B  41      69.622  -0.305   1.619  1.00 15.47           C
ATOM   4647  H   PHE B  41      69.061  -6.554  -1.165  1.00 18.68           H
ATOM   4648  HA  PHE B  41      70.094  -3.964  -1.836  1.00 20.31           H
ATOM   4649  HB2 PHE B  41      68.074  -4.336  -0.460  1.00 17.41           H
ATOM   4650  HB3 PHE B  41      69.074  -5.002   0.833  1.00 17.41           H
ATOM   4651  HD1 PHE B  41      70.788  -3.485   1.983  1.00 18.69           H
ATOM   4652  HD2 PHE B  41      67.808  -1.980  -0.728  1.00 17.37           H
ATOM   4653  HE1 PHE B  41      71.106  -1.205   2.907  1.00 16.93           H
ATOM   4654  HE2 PHE B  41      68.089   0.283   0.219  1.00 16.59           H
ATOM   4655  HZ  PHE B  41      69.751   0.687   2.025  1.00 18.58           H
ATOM   4656  N   GLN B  42      71.795  -5.753   0.390  1.00 13.20           N
ATOM   4657  CA  GLN B  42      73.085  -5.883   1.055  1.00 16.09           C
ATOM   4658  C   GLN B  42      74.226  -5.977   0.042  1.00 16.74           C
ATOM   4659  O   GLN B  42      75.265  -5.356   0.253  1.00 15.05           O
ATOM   4660  CB  GLN B  42      73.091  -7.081   2.016  1.00 15.03           C
ATOM   4661  CG  GLN B  42      72.089  -6.950   3.178  1.00 18.39           C
ATOM   4662  CD  GLN B  42      72.241  -5.631   3.934  1.00 19.07           C
ATOM   4663  OE1 GLN B  42      73.336  -5.246   4.328  1.00 19.78           O
ATOM   4664  NE2 GLN B  42      71.136  -4.928   4.143  1.00 20.02           N
ATOM   4665  H   GLN B  42      71.098  -6.468   0.553  1.00 15.86           H
ATOM   4666  HA  GLN B  42      73.247  -4.977   1.638  1.00 19.33           H
ATOM   4667  HB2 GLN B  42      72.846  -7.983   1.454  1.00 18.05           H
ATOM   4668  HB3 GLN B  42      74.094  -7.205   2.428  1.00 18.05           H
ATOM   4669  HG2 GLN B  42      71.067  -7.071   2.832  1.00 22.08           H
ATOM   4670  HG3 GLN B  42      72.329  -7.759   3.870  1.00 22.08           H
ATOM   4671 HE21 GLN B  42      70.249  -5.264   3.794  1.00 24.05           H
ATOM   4672 HE22 GLN B  42      71.175  -4.065   4.666  1.00 24.05           H
ATOM   4673  N   ALA B  43      74.041  -6.735  -1.048  1.00 15.19           N
ATOM   4674  CA  ALA B  43      75.038  -6.866  -2.098  1.00 16.61           C
ATOM   4675  C   ALA B  43      75.235  -5.542  -2.839  1.00 13.41           C
ATOM   4676  O   ALA B  43      76.372  -5.201  -3.154  1.00 16.06           O
ATOM   4677  CB  ALA B  43      74.650  -7.996  -3.053  1.00 17.31           C
ATOM   4678  H   ALA B  43      73.165  -7.227  -1.163  1.00 18.24           H
ATOM   4679  HA  ALA B  43      75.986  -7.139  -1.633  1.00 19.95           H
ATOM   4680  HB1 ALA B  43      75.412  -8.104  -3.824  1.00 20.78           H
ATOM   4681  HB2 ALA B  43      74.578  -8.935  -2.504  1.00 20.78           H
ATOM   4682  HB3 ALA B  43      73.690  -7.780  -3.522  1.00 20.78           H
ATOM   4683  N   GLN B  44      74.163  -4.785  -3.112  1.00 13.94           N
ATOM   4684  CA  GLN B  44      74.277  -3.500  -3.793  1.00 14.94           C
ATOM   4685  C   GLN B  44      75.041  -2.508  -2.916  1.00 13.07           C
ATOM   4686  O   GLN B  44      75.933  -1.822  -3.410  1.00 13.39           O
ATOM   4687  CB  GLN B  44      72.903  -2.958  -4.227  1.00 15.12           C
ATOM   4688  CG  GLN B  44      73.100  -1.649  -5.018  1.00 27.79           C
ATOM   4689  CD  GLN B  44      71.874  -1.149  -5.779  1.00 30.15           C
ATOM   4690  OE1 GLN B  44      70.756  -1.604  -5.577  1.00 24.79           O
ATOM   4691  NE2 GLN B  44      72.070  -0.175  -6.662  1.00 27.91           N
ATOM   4692  H   GLN B  44      73.245  -5.092  -2.814  1.00 16.74           H
ATOM   4693  HA  GLN B  44      74.863  -3.660  -4.700  1.00 17.94           H
ATOM   4694  HB2 GLN B  44      72.403  -3.697  -4.855  1.00 18.16           H
ATOM   4695  HB3 GLN B  44      72.289  -2.765  -3.345  1.00 18.16           H
ATOM   4696  HG2 GLN B  44      73.401  -0.863  -4.327  1.00 33.37           H
ATOM   4697  HG3 GLN B  44      73.900  -1.790  -5.741  1.00 33.37           H
ATOM   4698 HE21 GLN B  44      72.999   0.185  -6.827  1.00 33.50           H
ATOM   4699 HE22 GLN B  44      71.289   0.188  -7.185  1.00 33.50           H
ATOM   4700  N   PHE B  45      74.706  -2.455  -1.623  1.00 12.60           N
ATOM   4701  CA  PHE B  45      75.358  -1.574  -0.670  1.00 12.23           C
ATOM   4702  C   PHE B  45      76.840  -1.931  -0.544  1.00 11.95           C
ATOM   4703  O   PHE B  45      77.679  -1.051  -0.700  1.00 11.65           O
ATOM   4704  CB  PHE B  45      74.613  -1.643   0.670  1.00 11.61           C
ATOM   4705  CG  PHE B  45      75.052  -0.647   1.732  1.00 13.07           C
ATOM   4706  CD1 PHE B  45      75.605   0.605   1.388  1.00  9.61           C
ATOM   4707  CD2 PHE B  45      74.861  -0.969   3.089  1.00 15.39           C
ATOM   4708  CE1 PHE B  45      75.970   1.513   2.390  1.00 11.34           C
ATOM   4709  CE2 PHE B  45      75.216  -0.050   4.095  1.00 16.16           C
ATOM   4710  CZ  PHE B  45      75.764   1.194   3.743  1.00 12.49           C
ATOM   4711  H   PHE B  45      73.962  -3.049  -1.281  1.00 15.14           H
ATOM   4712  HA  PHE B  45      75.278  -0.562  -1.064  1.00 14.69           H
ATOM   4713  HB2 PHE B  45      73.553  -1.463   0.480  1.00 13.95           H
ATOM   4714  HB3 PHE B  45      74.701  -2.653   1.074  1.00 13.95           H
ATOM   4715  HD1 PHE B  45      75.748   0.892   0.359  1.00 11.55           H
ATOM   4716  HD2 PHE B  45      74.435  -1.923   3.364  1.00 18.48           H
ATOM   4717  HE1 PHE B  45      76.398   2.461   2.113  1.00 13.63           H
ATOM   4718  HE2 PHE B  45      75.076  -0.305   5.135  1.00 19.41           H
ATOM   4719  HZ  PHE B  45      76.045   1.897   4.514  1.00 15.00           H
ATOM   4720  N   ALA B  46      77.169  -3.213  -0.335  1.00 13.72           N
ATOM   4721  CA  ALA B  46      78.549  -3.697  -0.277  1.00 14.23           C
ATOM   4722  C   ALA B  46      79.339  -3.363  -1.548  1.00 13.99           C
ATOM   4723  O   ALA B  46      80.506  -2.990  -1.459  1.00 12.18           O
ATOM   4724  CB  ALA B  46      78.549  -5.210  -0.031  1.00 15.92           C
ATOM   4725  H   ALA B  46      76.431  -3.895  -0.243  1.00 16.49           H
ATOM   4726  HA  ALA B  46      79.040  -3.220   0.572  1.00 17.09           H
ATOM   4727  HB1 ALA B  46      79.574  -5.574   0.032  1.00 19.13           H
ATOM   4728  HB2 ALA B  46      78.043  -5.432   0.909  1.00 19.13           H
ATOM   4729  HB3 ALA B  46      78.037  -5.723  -0.845  1.00 19.13           H
ATOM   4730  N   ASP B  47      78.713  -3.482  -2.721  1.00 11.08           N
ATOM   4731  CA  ASP B  47      79.351  -3.171  -3.994  1.00 14.15           C
ATOM   4732  C   ASP B  47      79.739  -1.688  -4.082  1.00 12.88           C
ATOM   4733  O   ASP B  47      80.861  -1.381  -4.483  1.00 13.94           O
ATOM   4734  CB  ASP B  47      78.452  -3.600  -5.156  1.00 14.62           C
ATOM   4735  CG  ASP B  47      79.131  -3.250  -6.477  1.00 25.53           C
ATOM   4736  OD1 ASP B  47      80.054  -4.005  -6.839  1.00 27.77           O
ATOM   4737  OD2 ASP B  47      78.745  -2.237  -7.095  1.00 28.74           O1-
ATOM   4738  H   ASP B  47      77.749  -3.783  -2.736  1.00 13.31           H
ATOM   4739  HA  ASP B  47      80.263  -3.765  -4.054  1.00 16.99           H
ATOM   4740  HB2 ASP B  47      78.339  -4.682  -5.089  1.00 17.56           H
ATOM   4741  HB3 ASP B  47      77.492  -3.094  -5.073  1.00 17.56           H
ATOM   4742  N   LEU B  48      78.830  -0.777  -3.700  1.00 11.30           N
ATOM   4743  CA  LEU B  48      79.116   0.654  -3.667  1.00 10.21           C
ATOM   4744  C   LEU B  48      80.208   0.957  -2.647  1.00 11.54           C
ATOM   4745  O   LEU B  48      81.109   1.739  -2.935  1.00 10.70           O
ATOM   4746  CB  LEU B  48      77.855   1.468  -3.338  1.00 10.13           C
ATOM   4747  CG  LEU B  48      76.740   1.386  -4.394  1.00 13.07           C
ATOM   4748  CD1 LEU B  48      75.554   2.243  -3.939  1.00 15.69           C
ATOM   4749  CD2 LEU B  48      77.222   1.845  -5.774  1.00 20.42           C
ATOM   4750  H   LEU B  48      77.927  -1.091  -3.370  1.00 13.58           H
ATOM   4751  HA  LEU B  48      79.489   0.956  -4.646  1.00 12.26           H
ATOM   4752  HB2 LEU B  48      77.459   1.132  -2.378  1.00 12.18           H
ATOM   4753  HB3 LEU B  48      78.147   2.513  -3.227  1.00 12.18           H
ATOM   4754  HG  LEU B  48      76.409   0.356  -4.482  1.00 15.70           H
ATOM   4755 HD11 LEU B  48      74.703   2.056  -4.592  1.00 18.84           H
ATOM   4756 HD12 LEU B  48      75.275   1.986  -2.917  1.00 18.84           H
ATOM   4757 HD13 LEU B  48      75.818   3.300  -3.985  1.00 18.84           H
ATOM   4758 HD21 LEU B  48      76.368   1.958  -6.441  1.00 24.52           H
ATOM   4759 HD22 LEU B  48      77.738   2.798  -5.684  1.00 24.52           H
ATOM   4760 HD23 LEU B  48      77.899   1.107  -6.203  1.00 24.52           H
ATOM   4761  N   LEU B  49      80.136   0.352  -1.458  1.00 11.11           N
ATOM   4762  CA  LEU B  49      81.133   0.584  -0.423  1.00 11.46           C
ATOM   4763  C   LEU B  49      82.524   0.196  -0.922  1.00 11.71           C
ATOM   4764  O   LEU B  49      83.460   0.969  -0.754  1.00 11.51           O
ATOM   4765  CB  LEU B  49      80.748  -0.146   0.866  1.00 13.30           C
ATOM   4766  CG  LEU B  49      79.512   0.462   1.560  1.00  9.90           C
ATOM   4767  CD1 LEU B  49      79.094  -0.487   2.685  1.00 14.48           C
ATOM   4768  CD2 LEU B  49      79.759   1.870   2.128  1.00 13.63           C
ATOM   4769  H   LEU B  49      79.373  -0.283  -1.262  1.00 13.35           H
ATOM   4770  HA  LEU B  49      81.153   1.652  -0.216  1.00 13.77           H
ATOM   4771  HB2 LEU B  49      80.539  -1.187   0.618  1.00 15.97           H
ATOM   4772  HB3 LEU B  49      81.588  -0.136   1.558  1.00 15.97           H
ATOM   4773  HG  LEU B  49      78.696   0.549   0.848  1.00 11.90           H
ATOM   4774 HD11 LEU B  49      78.181  -0.127   3.155  1.00 17.39           H
ATOM   4775 HD12 LEU B  49      78.901  -1.481   2.282  1.00 17.39           H
ATOM   4776 HD13 LEU B  49      79.888  -0.545   3.428  1.00 17.39           H
ATOM   4777 HD21 LEU B  49      78.875   2.197   2.675  1.00 16.37           H
ATOM   4778 HD22 LEU B  49      80.609   1.860   2.808  1.00 16.37           H
ATOM   4779 HD23 LEU B  49      79.944   2.583   1.326  1.00 16.37           H
ATOM   4780  N   LYS B  50      82.650  -0.965  -1.573  1.00 10.36           N
ATOM   4781  CA  LYS B  50      83.915  -1.483  -2.071  1.00 10.80           C
ATOM   4782  C   LYS B  50      84.456  -0.689  -3.262  1.00 12.34           C
ATOM   4783  O   LYS B  50      85.587  -0.201  -3.217  1.00 10.24           O
ATOM   4784  CB  LYS B  50      83.742  -2.973  -2.395  1.00 12.65           C
ATOM   4785  CG  LYS B  50      85.053  -3.617  -2.857  1.00 20.36           C
ATOM   4786  CD  LYS B  50      84.828  -5.078  -3.245  1.00 27.77           C
ATOM   4787  CE  LYS B  50      86.157  -5.671  -3.708  1.00 42.04           C
ATOM   4788  NZ  LYS B  50      86.000  -7.096  -4.036  1.00 45.43           N1+
ATOM   4789  H   LYS B  50      81.825  -1.534  -1.708  1.00 12.45           H
ATOM   4790  HA  LYS B  50      84.643  -1.401  -1.267  1.00 12.98           H
ATOM   4791  HB2 LYS B  50      83.396  -3.490  -1.501  1.00 15.19           H
ATOM   4792  HB3 LYS B  50      82.983  -3.094  -3.171  1.00 15.19           H
ATOM   4793  HG2 LYS B  50      85.443  -3.085  -3.724  1.00 24.44           H
ATOM   4794  HG3 LYS B  50      85.785  -3.559  -2.051  1.00 24.44           H
ATOM   4795  HD2 LYS B  50      84.457  -5.633  -2.383  1.00 33.34           H
ATOM   4796  HD3 LYS B  50      84.100  -5.139  -4.055  1.00 33.34           H
ATOM   4797  HE2 LYS B  50      86.503  -5.126  -4.588  1.00 50.47           H
ATOM   4798  HE3 LYS B  50      86.897  -5.556  -2.914  1.00 50.47           H
ATOM   4799  HZ1 LYS B  50      86.888  -7.486  -4.310  1.00 54.53           H
ATOM   4800  HZ2 LYS B  50      85.654  -7.584  -3.218  1.00 54.53           H
ATOM   4801  HZ3 LYS B  50      85.328  -7.197  -4.783  1.00 54.53           H
ATOM   4802  N   ASN B  51      83.670  -0.617  -4.336  1.00 11.55           N
ATOM   4803  CA  ASN B  51      84.149  -0.222  -5.661  1.00 11.51           C
ATOM   4804  C   ASN B  51      83.951   1.263  -5.967  1.00 11.86           C
ATOM   4805  O   ASN B  51      84.552   1.758  -6.919  1.00 15.70           O
ATOM   4806  CB  ASN B  51      83.489  -1.109  -6.724  1.00 13.34           C
ATOM   4807  CG  ASN B  51      83.794  -2.579  -6.466  1.00 18.46           C
ATOM   4808  OD1 ASN B  51      84.949  -2.972  -6.370  1.00 17.84           O
ATOM   4809  ND2 ASN B  51      82.779  -3.426  -6.386  1.00 16.67           N
ATOM   4810  H   ASN B  51      82.743  -1.016  -4.280  1.00 13.88           H
ATOM   4811  HA  ASN B  51      85.223  -0.409  -5.706  1.00 13.83           H
ATOM   4812  HB2 ASN B  51      82.414  -0.928  -6.772  1.00 16.02           H
ATOM   4813  HB3 ASN B  51      83.953  -0.841  -7.673  1.00 16.02           H
ATOM   4814 HD21 ASN B  51      82.956  -4.407  -6.244  1.00 20.03           H
ATOM   4815 HD22 ASN B  51      81.827  -3.101  -6.486  1.00 20.03           H
ATOM   4816  N   TYR B  52      83.117   1.959  -5.186  1.00 10.48           N
ATOM   4817  CA  TYR B  52      82.914   3.398  -5.295  1.00 11.14           C
ATOM   4818  C   TYR B  52      83.565   4.135  -4.122  1.00 11.73           C
ATOM   4819  O   TYR B  52      84.338   5.065  -4.357  1.00 12.07           O
ATOM   4820  CB  TYR B  52      81.425   3.723  -5.479  1.00 10.74           C
ATOM   4821  CG  TYR B  52      81.151   5.206  -5.538  1.00 11.91           C
ATOM   4822  CD1 TYR B  52      81.310   5.900  -6.751  1.00 10.77           C
ATOM   4823  CD2 TYR B  52      80.735   5.890  -4.383  1.00 11.94           C
ATOM   4824  CE1 TYR B  52      81.063   7.282  -6.810  1.00 11.65           C
ATOM   4825  CE2 TYR B  52      80.472   7.271  -4.440  1.00 12.07           C
ATOM   4826  CZ  TYR B  52      80.630   7.975  -5.656  1.00 10.19           C
ATOM   4827  OH  TYR B  52      80.368   9.315  -5.729  1.00 13.21           O
ATOM   4828  H   TYR B  52      82.612   1.474  -4.456  1.00 12.59           H
ATOM   4829  HA  TYR B  52      83.409   3.760  -6.198  1.00 13.38           H
ATOM   4830  HB2 TYR B  52      81.075   3.262  -6.403  1.00 12.90           H
ATOM   4831  HB3 TYR B  52      80.838   3.308  -4.668  1.00 12.90           H
ATOM   4832  HD1 TYR B  52      81.634   5.373  -7.638  1.00 12.94           H
ATOM   4833  HD2 TYR B  52      80.610   5.352  -3.453  1.00 14.34           H
ATOM   4834  HE1 TYR B  52      81.191   7.811  -7.743  1.00 14.00           H
ATOM   4835  HE2 TYR B  52      80.130   7.779  -3.553  1.00 14.50           H
ATOM   4836  HH  TYR B  52      81.001   9.744  -5.381  1.00 15.86           H
ATOM   4837  N   ALA B  53      83.264   3.736  -2.876  1.00 13.21           N
ATOM   4838  CA  ALA B  53      83.765   4.426  -1.690  1.00 11.08           C
ATOM   4839  C   ALA B  53      85.192   4.000  -1.297  1.00 10.35           C
ATOM   4840  O   ALA B  53      85.891   4.784  -0.657  1.00 13.61           O
ATOM   4841  CB  ALA B  53      82.773   4.313  -0.534  1.00 10.46           C
ATOM   4842  H   ALA B  53      82.613   2.975  -2.743  1.00 15.87           H
ATOM   4843  HA  ALA B  53      83.804   5.480  -1.943  1.00 13.31           H
ATOM   4844  HB1 ALA B  53      83.077   4.979   0.273  1.00 12.57           H
ATOM   4845  HB2 ALA B  53      81.782   4.615  -0.872  1.00 12.57           H
ATOM   4846  HB3 ALA B  53      82.730   3.296  -0.155  1.00 12.57           H
ATOM   4847  N   GLY B  54      85.627   2.794  -1.685  1.00 11.51           N
ATOM   4848  CA  GLY B  54      86.973   2.283  -1.434  1.00 13.88           C
ATOM   4849  C   GLY B  54      87.114   1.554  -0.092  1.00 14.92           C
ATOM   4850  O   GLY B  54      88.205   1.515   0.469  1.00 14.63           O
ATOM   4851  H   GLY B  54      84.998   2.200  -2.205  1.00 13.83           H
ATOM   4852  HA2 GLY B  54      87.235   1.587  -2.227  1.00 16.67           H
ATOM   4853  HA3 GLY B  54      87.679   3.112  -1.457  1.00 16.67           H
ATOM   4854  N   ARG B  55      86.050   0.920   0.411  1.00  8.38           N
[truncated: 578,149 more chars]
