# Supplementary material for: High-throughput quantum-mechanics/molecular-mechanics (ONIOM) macromolecular crystallographic refinement with PHENIX/DivCon: the impact of mixed Hamiltonian methods on ligand and protein structure
Source: Acta Crystallogr D Struct Biol. 2018 Oct 29;74(Pt 11):1063–77. doi: 10.1107/S2059798318012913 (PMC6213575; doi:10.1107/S2059798318012913)
Supplement: Supplementary file 2 [file d-74-01063-sup2.gz › results_ONIOM/1K3U-H.cif]

#
# Files merged : Sat Jan 28 20:34:14 2017
#
#	/scratch/oleg/2712182.gondor.quantumbioinc.com/ligandsCIF/IAD.cif
#	/scratch/oleg/2712182.gondor.quantumbioinc.com/ligandsCIF/PLP.cif
#
data_comp_list


#
data_comp_IAD
#
loop_
_chem_comp_atom.comp_id
_chem_comp_atom.atom_id
_chem_comp_atom.type_symbol
_chem_comp_atom.type_energy
_chem_comp_atom.partial_charge
_chem_comp_atom.x
_chem_comp_atom.y
_chem_comp_atom.z
IAD        OD2     O   O     0.0       45.2230   28.2880    9.3080
IAD        CG      C   C     0.0       45.8570   29.0940   10.1670
IAD        OD1     O   O     0.0       46.1510   30.3310    9.8700
IAD        CB      C   CH2   0.0       46.2030   28.5530   11.5690
IAD        CA      C   CH1   0.0       47.6410   27.9310   11.5210
IAD        C       C   C     0.0       48.5050   28.5790   10.4430
IAD        O1      O   O     0.0       49.2410   29.6610   10.7560
IAD        O       O   O     0.0       48.5620   28.0390    9.2970
IAD        N       N   NH1   0.0       48.3210   28.1780   12.7980
IAD        C11     C   C     0.0       47.8190   27.7160   14.0250
IAD        O11     O   O     0.0       46.8190   27.0240   14.0880
IAD        C10     C   CH2   0.0       48.6350   28.0620   15.2670
IAD        C3      C   CR5   0.0       50.0020   27.3790   15.1760
IAD        C2      C   CR15  0.0       51.2550   28.0140   15.2990
IAD        N1      N   NR15  0.0       52.2180   27.0150   15.1780
IAD        C9      C   CR56  0.0       50.2100   25.9880   15.0420
IAD        C4      C   CR16  0.0       49.3270   24.9110   14.9690
IAD        C8      C   CR56  0.0       51.5910   25.7880   15.0160
IAD        C7      C   CR16  0.0       52.1030   24.4930   14.8910
IAD        C6      C   CR16  0.0       51.2350   23.4210   14.7960
IAD        C5      C   CR16  0.0       49.8650   23.6370   14.8290
IAD        HB1     H   HCH2  0.0       45.4810   27.7890   11.8570
IAD        HB2     H   HCH2  0.0       46.1780   29.3670   12.2940
IAD        HA      H   HCH1  0.0       47.5210   26.8680   11.3120
IAD        H       H   HNH1  0.0       49.1850   28.7010   12.7940
IAD        H1      H   HCH2  0.0       48.1110   27.7130   16.1570
IAD        H2A     H   HCH2  0.0       48.7700   29.1420   15.3260
IAD        H2      H   HCR5  0.0       51.4330   29.0680   15.4560
IAD        HN1     H   HNR5  0.0       53.2170   27.1610   15.2040
IAD        H4      H   HCR6  0.0       48.2590   25.0620   15.0200
IAD        H7      H   HCR6  0.0       53.1710   24.3310   14.8690
IAD        H6      H   HCR6  0.0       51.6230   22.4180   14.6960
IAD        H5      H   HCR6  0.0       49.1980   22.7920   14.7440
#
loop_
_chem_comp_bond.comp_id
_chem_comp_bond.atom_id_1
_chem_comp_bond.atom_id_2
_chem_comp_bond.type
_chem_comp_bond.value_dist
_chem_comp_bond.value_dist_esd
IAD  CG      OD2    single        1.261 0.020
IAD  CB      CG     single        1.534 0.020
IAD  HB1     CB     single        1.098 0.020
IAD  HB2     CB     single        1.098 0.020
IAD  CA      CB     single        1.531 0.020
IAD  HA      CA     single        1.098 0.020
IAD  C       CA     single        1.542 0.020
IAD  O1      C      single        1.262 0.020
IAD  O       C      double        1.266 0.020
IAD  N       CA     single        1.464 0.020
IAD  H       N      single        1.016 0.020
IAD  C11     N      single        1.386 0.020
IAD  C10     C11    single        1.514 0.020
IAD  H1      C10    single        1.096 0.020
IAD  H2A     C10    single        1.096 0.020
IAD  C3      C10    single        1.490 0.020
IAD  C9      C3     aromatic      1.433 0.020
IAD  C4      C9     aromatic      1.411 0.020
IAD  H4      C4     single        1.086 0.020
IAD  C5      C4     aromatic      1.399 0.020
IAD  H5      C5     single        1.087 0.020
IAD  C6      C5     aromatic      1.393 0.020
IAD  H6      C6     single        1.087 0.020
IAD  C7      C6     aromatic      1.397 0.020
IAD  H7      C7     single        1.085 0.020
IAD  C8      C7     aromatic      1.400 0.020
IAD  N1      C8     aromatic      1.375 0.020
IAD  HN1     N1     single        1.011 0.020
IAD  C2      N1     aromatic      1.368 0.020
IAD  H2      C2     single        1.081 0.020
IAD  O11     C11    double        1.230 0.020
IAD  OD1     CG     double        1.265 0.020
IAD  C3      C2     aromatic      1.381 0.020
IAD  C9      C8     aromatic      1.397 0.020
#
loop_
_chem_comp_angle.comp_id
_chem_comp_angle.atom_id_1
_chem_comp_angle.atom_id_2
_chem_comp_angle.atom_id_3
_chem_comp_angle.value_angle
_chem_comp_angle.value_angle_esd
IAD  OD2     CG      CB           116.55 3.000
IAD  OD2     CG      OD1          129.33 3.000
IAD  OD1     CG      CB           114.12 3.000
IAD  HB1     CB      HB2          106.02 3.000
IAD  CA      CB      HB1          109.39 3.000
IAD  CA      CB      HB2          110.01 3.000
IAD  CG      CB      HB1          106.02 3.000
IAD  CG      CB      HB2          108.41 3.000
IAD  CG      CB      CA           116.44 3.000
IAD  CB      CA      HA           108.67 3.000
IAD  CB      CA      C            114.25 3.000
IAD  CB      CA      N            109.62 3.000
IAD  C       CA      HA           107.42 3.000
IAD  C       CA      N            109.41 3.000
IAD  N       CA      HA           107.21 3.000
IAD  CA      C       O1           116.54 3.000
IAD  CA      C       O            114.22 3.000
IAD  O1      C       O            129.24 3.000
IAD  CA      N       H            117.63 3.000
IAD  CA      N       C11          123.03 3.000
IAD  C11     N       H            119.33 3.000
IAD  N       C11     C10          112.95 3.000
IAD  N       C11     O11          125.28 3.000
IAD  O11     C11     C10          121.76 3.000
IAD  H1      C10     H2A          106.37 3.000
IAD  C3      C10     H1           110.87 3.000
IAD  C3      C10     H2A          110.36 3.000
IAD  C11     C10     H1           108.04 3.000
IAD  C11     C10     H2A          110.75 3.000
IAD  C11     C10     C3           110.36 3.000
IAD  C10     C3      C9           127.21 3.000
IAD  C10     C3      C2           126.04 3.000
IAD  C2      C3      C9           106.75 3.000
IAD  C3      C2      H2           131.15 3.000
IAD  C3      C2      N1           108.51 3.000
IAD  N1      C2      H2           120.35 3.000
IAD  C2      N1      HN1          124.93 3.000
IAD  C2      N1      C8           110.20 3.000
IAD  C8      N1      HN1          124.87 3.000
IAD  C4      C9      C8           118.42 3.000
IAD  C3      C9      C4           134.16 3.000
IAD  C3      C9      C8           107.42 3.000
IAD  C5      C4      H4           119.78 3.000
IAD  C9      C4      H4           120.78 3.000
IAD  C9      C4      C5           119.43 3.000
IAD  C9      C8      C7           122.80 3.000
IAD  N1      C8      C7           130.07 3.000
IAD  N1      C8      C9           107.13 3.000
IAD  C6      C7      H7           120.94 3.000
IAD  C8      C7      H7           121.43 3.000
IAD  C8      C7      C6           117.63 3.000
IAD  C5      C6      H6           119.59 3.000
IAD  C7      C6      H6           119.43 3.000
IAD  C7      C6      C5           120.98 3.000
IAD  C6      C5      H5           119.73 3.000
IAD  C4      C5      H5           119.53 3.000
IAD  C4      C5      C6           120.74 3.000
#
loop_
_chem_comp_tor.comp_id
_chem_comp_tor.id
_chem_comp_tor.atom_id_1
_chem_comp_tor.atom_id_2
_chem_comp_tor.atom_id_3
_chem_comp_tor.atom_id_4
_chem_comp_tor.value_angle
_chem_comp_tor.value_angle_esd
_chem_comp_tor.period
IAD Var_1         OD2     CG      CB      HB1         -107.93   0.0 0
IAD Var_2         CG      CB      CA      HA           -54.36   0.0 0
IAD Var_3         CB      CA      C       O1            18.84   0.0 0
IAD Var_4         CB      CA      N       H            -94.27   0.0 0
IAD Var_5         CA      N       C11     C10          179.31   0.0 0
IAD Var_6         N       C11     C10     H1           136.30   0.0 0
IAD Var_7         C11     C10     C3      C9           -88.10   0.0 0
IAD CONST_1       C10     C3      C9      C4             0.02  20.0 1
IAD CONST_2       C10     C3      C2      H2             0.00  20.0 1
IAD CONST_3       C3      C2      N1      HN1          179.98  20.0 3
IAD CONST_4       C2      N1      C8      C7           179.96  20.0 3
IAD CONST_5       C4      C9      C8      C7            -0.05  20.0 1
IAD CONST_6       C3      C9      C4      H4            -0.04  20.0 1
IAD CONST_7       C9      C4      C5      H5          -179.99  20.0 1
IAD CONST_8       C9      C8      C7      H7          -180.00  20.0 1
IAD CONST_9       C8      C7      C6      H6           179.99  20.0 1
IAD CONST_10      C7      C6      C5      H5           179.97  20.0 1
#
loop_
_chem_comp_tree.comp_id
_chem_comp_tree.atom_id
_chem_comp_tree.atom_back
_chem_comp_tree.atom_forward
_chem_comp_tree.connect_type
IAD      OD2    ?      CG     START
IAD      CG     OD2    CB     ?
IAD      CB     CG     HB1    ?
IAD      HB1    CB     ?      ?
IAD      HB2    CB     ?      ?
IAD      CA     CB     HA     ?
IAD      HA     CA     ?      ?
IAD      C      CA     O1     ?
IAD      O1     C      ?      ?
IAD      O      C      ?      ?
IAD      N      CA     H      ?
IAD      H      N      ?      ?
IAD      C11    N      C10    ?
IAD      C10    C11    H1     ?
IAD      H1     C10    ?      ?
IAD      H2A    C10    ?      ?
IAD      C3     C10    C9     ?
IAD      C9     C3     C4     ?
IAD      C4     C9     H4     ?
IAD      H4     C4     ?      ?
IAD      C5     C4     H5     ?
IAD      H5     C5     ?      ?
IAD      C6     C5     H6     ?
IAD      H6     C6     ?      ?
IAD      C7     C6     H7     ?
IAD      H7     C7     ?      ?
IAD      C8     C7     N1     ?
IAD      N1     C8     HN1    ?
IAD      HN1    N1     ?      ?
IAD      C2     N1     H2     ?
IAD      H2     C2     ?      ?
IAD      O11    C11    ?      ?
IAD      OD1    CG     ?      END
IAD      C3     C2     ?      ADD
IAD      C9     C8     ?      ADD
#
loop_
_chem_comp_chir.comp_id
_chem_comp_chir.id
_chem_comp_chir.atom_id_centre
_chem_comp_chir.atom_id_1
_chem_comp_chir.atom_id_2
_chem_comp_chir.atom_id_3
_chem_comp_chir.volume_sign
IAD chir_1  CA      CB      C       N      negative
#
loop_
_chem_comp_plane_atom.comp_id
_chem_comp_plane_atom.plane_id
_chem_comp_plane_atom.atom_id
_chem_comp_plane_atom.dist_esd
IAD plan-1  OD2    0.020
IAD plan-1  CG     0.020
IAD plan-1  OD1    0.020
IAD plan-1  CB     0.020
IAD plan-2  CA     0.020
IAD plan-2  C      0.020
IAD plan-2  O1     0.020
IAD plan-2  O      0.020
IAD plan-3  C10    0.020
IAD plan-3  C3     0.020
IAD plan-3  C2     0.020
IAD plan-3  N1     0.020
IAD plan-3  C9     0.020
IAD plan-3  C4     0.020
IAD plan-3  C8     0.020
IAD plan-3  C7     0.020
IAD plan-3  C6     0.020
IAD plan-3  C5     0.020
#
data_comp_PLP
#
loop_
_chem_comp_atom.comp_id
_chem_comp_atom.atom_id
_chem_comp_atom.type_symbol
_chem_comp_atom.type_energy
_chem_comp_atom.partial_charge
_chem_comp_atom.x
_chem_comp_atom.y
_chem_comp_atom.z
PLP        N1      N   NRD6  0.0       84.4000   13.7260   11.9310
PLP        C2      C   CR6   0.0       84.3450   14.0650   10.6230
PLP        C2A     C   CH3   0.0       85.5870   13.9620    9.7540
PLP        C3      C   CR6   0.0       83.0950   14.4840   10.1390
PLP        O3      O   OH1   0.0       83.0280   14.7880    8.8490
PLP        C4      C   CR6   0.0       81.9830   14.5870   10.9620
PLP        C4A     C   CH3   0.0       80.6150   14.9880   10.5220
PLP        C5      C   CR6   0.0       82.0940   14.2700   12.2910
PLP        C6      C   CR16  0.0       83.3170   13.8400   12.7500
PLP        C5A     C   CH2   0.0       80.9450   14.4780   13.3420
PLP        O4P     O   O2    0.0       79.7300   13.7880   13.1270
PLP        P       P   P     0.0       79.4840   12.3990   13.8340
PLP        O1P     O   OP    0.0       78.0620   12.1260   13.4310
PLP        O2P     O   OP    0.0       79.6100   12.6270   15.3660
PLP        O3P     O   OP    0.0       80.4150   11.3110   13.3540
PLP        H2A1    H   HCH3  0.0       86.4260   13.6160   10.3580
PLP        H2A2    H   HCH3  0.0       85.8200   14.9410    9.3360
PLP        H2A3    H   HCH3  0.0       85.4060   13.2550    8.9440
PLP        H3      H   HOH1  0.0       83.8500   14.6840    8.3640
PLP        H4A1    H   HCH3  0.0       79.8790   14.3500   11.0100
PLP        H4A2    H   HCH3  0.0       80.4370   16.0270   10.8010
PLP        H6      H   HCR6  0.0       83.4230   13.5840   13.7940
PLP        H5A1    H   HCH2  0.0       80.7150   15.5430   13.3680
PLP        H5A2    H   HCH2  0.0       81.3300   14.1660   14.3130
#
loop_
_chem_comp_bond.comp_id
_chem_comp_bond.atom_id_1
_chem_comp_bond.atom_id_2
_chem_comp_bond.type
_chem_comp_bond.value_dist
_chem_comp_bond.value_dist_esd
PLP  C6      N1     aromatic      1.352 0.020
PLP  H6      C6     single        1.086 0.020
PLP  C5      C6     aromatic      1.391 0.020
PLP  C4      C5     aromatic      1.402 0.020
PLP  C4A     C4     single        1.497 0.020
PLP  H4A1    C4A    single        1.093 0.020
PLP  H4A2    C4A    single        1.093 0.020
PLP  C3      C4     aromatic      1.401 0.020
PLP  C2      C3     aromatic      1.394 0.020
PLP  C2A     C2     single        1.499 0.020
PLP  H2A1    C2A    single        1.095 0.020
PLP  H2A2    C2A    single        1.094 0.020
PLP  H2A3    C2A    single        1.094 0.020
PLP  O3      C3     single        1.368 0.020
PLP  H3      O3     single        0.971 0.020
PLP  C5A     C5     single        1.500 0.020
PLP  H5A1    C5A    single        1.095 0.020
PLP  H5A2    C5A    single        1.096 0.020
PLP  O4P     C5A    single        1.422 0.020
PLP  P       O4P    single        1.651 0.020
PLP  O1P     P      single        1.526 0.020
PLP  O2P     P      single        1.526 0.020
PLP  O3P     P      single        1.526 0.020
PLP  N1      C2     aromatic      1.354 0.020
#
loop_
_chem_comp_angle.comp_id
_chem_comp_angle.atom_id_1
_chem_comp_angle.atom_id_2
_chem_comp_angle.atom_id_3
_chem_comp_angle.value_angle
_chem_comp_angle.value_angle_esd
PLP  C2      N1      C6           117.52 3.000
PLP  C2A     C2      C3           122.19 3.000
PLP  N1      C2      C2A          115.84 3.000
PLP  N1      C2      C3           121.97 3.000
PLP  H2A1    C2A     H2A2         107.79 3.000
PLP  H2A1    C2A     H2A3         107.80 3.000
PLP  H2A2    C2A     H2A3         109.53 3.000
PLP  C2      C2A     H2A1         110.86 3.000
PLP  C2      C2A     H2A2         110.40 3.000
PLP  C2      C2A     H2A3         110.39 3.000
PLP  C2      C3      C4           119.53 3.000
PLP  C2      C3      O3           122.43 3.000
PLP  O3      C3      C4           118.04 3.000
PLP  C3      O3      H3           109.84 3.000
PLP  C4A     C4      C5           121.81 3.000
PLP  C3      C4      C4A          118.99 3.000
PLP  C3      C4      C5           119.20 3.000
PLP  H4A1    C4A     H4A2         110.85 3.000
PLP  C4      C4A     H4A1         111.68 3.000
PLP  C4      C4A     H4A2         111.59 3.000
PLP  C4      C5      C6           117.01 3.000
PLP  C4      C5      C5A          122.92 3.000
PLP  C6      C5      C5A          120.05 3.000
PLP  C5      C6      H6           121.04 3.000
PLP  N1      C6      H6           114.19 3.000
PLP  N1      C6      C5           124.77 3.000
PLP  H5A1    C5A     H5A2         107.27 3.000
PLP  C5      C5A     H5A1         110.61 3.000
PLP  C5      C5A     H5A2         110.90 3.000
PLP  C5      C5A     O4P          108.81 3.000
PLP  O4P     C5A     H5A1         110.51 3.000
PLP  O4P     C5A     H5A2         108.72 3.000
PLP  C5A     O4P     P            118.83 3.000
PLP  O1P     P       O2P          113.93 3.000
PLP  O1P     P       O3P          114.02 3.000
PLP  O2P     P       O3P          114.38 3.000
PLP  O4P     P       O1P          103.56 3.000
PLP  O4P     P       O2P          104.62 3.000
PLP  O4P     P       O3P          104.71 3.000
#
loop_
_chem_comp_tor.comp_id
_chem_comp_tor.id
_chem_comp_tor.atom_id_1
_chem_comp_tor.atom_id_2
_chem_comp_tor.atom_id_3
_chem_comp_tor.atom_id_4
_chem_comp_tor.value_angle
_chem_comp_tor.value_angle_esd
_chem_comp_tor.period
PLP CONST_1       C2      N1      C6      H6           179.65  20.0 1
PLP CONST_2       C2A     C2      C3      C4          -179.98  20.0 1
PLP Var_1         N1      C2      C2A     H2A1          -0.22   0.0 0
PLP CONST_3       C2      C3      C4      C4A         -179.72  20.0 1
PLP Var_2         C2      C3      O3      H3            -0.02   0.0 0
PLP CONST_4       C4A     C4      C5      C6           179.34  20.0 1
PLP Var_3         C3      C4      C4A     H4A1         118.59   0.0 0
PLP CONST_5       C4      C5      C6      H6          -179.24  20.0 1
PLP Var_4         C4      C5      C5A     H5A1         -44.66   0.0 0
PLP Var_5         C5      C5A     O4P     P           -167.73   0.0 0
PLP Var_6         C5A     O4P     P       O1P         -177.17   0.0 0
#
loop_
_chem_comp_tree.comp_id
_chem_comp_tree.atom_id
_chem_comp_tree.atom_back
_chem_comp_tree.atom_forward
_chem_comp_tree.connect_type
PLP      N1     ?      C6     START
PLP      C6     N1     H6     ?
PLP      H6     C6     ?      ?
PLP      C5     C6     C4     ?
PLP      C4     C5     C4A    ?
PLP      C4A    C4     H4A1   ?
PLP      H4A1   C4A    ?      ?
PLP      H4A2   C4A    ?      ?
PLP      C3     C4     C2     ?
PLP      C2     C3     C2A    ?
PLP      C2A    C2     H2A1   ?
PLP      H2A1   C2A    ?      ?
PLP      H2A2   C2A    ?      ?
PLP      H2A3   C2A    ?      ?
PLP      O3     C3     H3     ?
PLP      H3     O3     ?      ?
PLP      C5A    C5     H5A1   ?
PLP      H5A1   C5A    ?      ?
PLP      H5A2   C5A    ?      ?
PLP      O4P    C5A    P      ?
PLP      P      O4P    O1P    ?
PLP      O1P    P      ?      ?
PLP      O2P    P      ?      ?
PLP      O3P    P      ?      END
PLP      N1     C2     ?      ADD
#
loop_
_chem_comp_plane_atom.comp_id
_chem_comp_plane_atom.plane_id
_chem_comp_plane_atom.atom_id
_chem_comp_plane_atom.dist_esd
PLP plan-1  N1     0.020
PLP plan-1  C2     0.020
PLP plan-1  C2A    0.020
PLP plan-1  C3     0.020
PLP plan-1  O3     0.020
PLP plan-1  C4     0.020
PLP plan-1  C4A    0.020
PLP plan-1  C5     0.020
PLP plan-1  C6     0.020
