# Supplementary material for: High-throughput quantum-mechanics/molecular-mechanics (ONIOM) macromolecular crystallographic refinement with PHENIX/DivCon: the impact of mixed Hamiltonian methods on ligand and protein structure
Source: Acta Crystallogr D Struct Biol. 2018 Oct 29;74(Pt 11):1063–77. doi: 10.1107/S2059798318012913 (PMC6213575; doi:10.1107/S2059798318012913)
Supplement: Supplementary file 2 [file d-74-01063-sup2.gz › results_ONIOM/1KE5-H_refine_001.pdb]

REMARK Date 2017-01-11 Time 06:08:43 EST -0500 (1484132923.32 s)
REMARK PHENIX refinement
REMARK 
REMARK ****************** INPUT FILES AND LABELS ******************************
REMARK Reflections:
REMARK   file name      : 1KE5.sf
REMARK   labels         : ['r1ke5sf,wavelength_id=1,_refln.F_meas_au,_refln.F_meas_sigma_au']
REMARK R-free flags:
REMARK   file name      : None
REMARK   label          : R-free-flags
REMARK   test_flag_value: 1
REMARK Model file name(s): 
REMARK   /scratch/oleg/2711237.gondor.quantumbioinc.com/1KE5-H.pdb
REMARK 
REMARK ******************** REFINEMENT SUMMARY: QUICK FACTS *******************
REMARK Start: r_work = 0.1887 r_free = 0.1854 bonds = 0.012 angles = 1.406
REMARK Final: r_work = 0.1514 r_free = 0.2015 bonds = 0.015 angles = 1.947
REMARK ************************************************************************
REMARK 
REMARK ****************** REFINEMENT STATISTICS STEP BY STEP ******************
REMARK leading digit, like 1_, means number of macro-cycle                     
REMARK 0    : statistics at the very beginning when nothing is done yet        
REMARK 1_bss: bulk solvent correction and/or (anisotropic) scaling             
REMARK 1_xyz: refinement of coordinates                                        
REMARK 1_adp: refinement of ADPs (Atomic Displacement Parameters)              
REMARK 1_occ: refinement of occupancies                                        
REMARK ------------------------------------------------------------------------
REMARK  stage       r-work r-free bonds angles b_min b_max b_ave n_water shift
REMARK       0    : 0.2476 0.2511 0.012  1.41  10.9  83.4  32.8 402      0.000
REMARK       1_bss: 0.1887 0.1854 0.012  1.41  12.7  85.2  34.6 402      0.000
REMARK 1_settarget: 0.1887 0.1854 0.012  1.41  12.7  85.2  34.6 402      0.000
REMARK       1_nqh: 0.1887 0.1854 0.012  1.41  12.7  85.2  34.6 402      0.000
REMARK    1_weight: 0.1887 0.1854 0.012  1.41  12.7  85.2  34.6 402      0.000
REMARK    1_checkH: 0.1895 0.1869 0.012  1.41  12.7  85.2  34.6 402      0.451
REMARK    1_xyzrec: 0.1714 0.2030 0.014  2.02  12.7  85.2  34.6 402      0.582
REMARK    1_checkH: 0.1714 0.2031 0.014  2.02  12.7  85.2  34.6 402      0.583
REMARK       1_adp: 0.1623 0.2062 0.014  2.02  14.2  85.9  35.1 402      0.583
REMARK   1_regHadp: 0.1618 0.2064 0.014  2.02  14.2  85.9  35.1 402      0.583
REMARK       2_bss: 0.1609 0.2056 0.014  2.02  13.8  85.6  34.7 402      0.583
REMARK 2_settarget: 0.1609 0.2056 0.014  2.02  13.8  85.6  34.7 402      0.583
REMARK 2_updatecdl: 0.1609 0.2056 0.014  2.03  13.8  85.6  34.7 402      0.583
REMARK       2_nqh: 0.1609 0.2060 0.014  2.03  13.8  85.6  34.7 402      0.586
REMARK    2_weight: 0.1609 0.2060 0.014  2.03  13.8  85.6  34.7 402      0.586
REMARK    2_checkH: 0.1609 0.2061 0.014  2.03  13.8  85.6  34.7 402      0.586
REMARK    2_xyzrec: 0.1577 0.2014 0.014  1.88  13.8  85.6  34.7 402      0.595
REMARK    2_checkH: 0.1577 0.2014 0.014  1.88  13.8  85.6  34.7 402      0.594
REMARK       2_adp: 0.1544 0.1985 0.014  1.88  13.6  87.1  34.7 402      0.594
REMARK   2_regHadp: 0.1546 0.1985 0.014  1.88  13.6  87.1  34.7 402      0.594
REMARK       3_bss: 0.1545 0.1979 0.014  1.88  13.3  86.9  34.5 402      0.594
REMARK 3_settarget: 0.1545 0.1979 0.014  1.88  13.3  86.9  34.5 402      0.594
REMARK 3_updatecdl: 0.1545 0.1979 0.014  1.88  13.3  86.9  34.5 402      0.594
REMARK       3_nqh: 0.1545 0.1979 0.014  1.88  13.3  86.9  34.5 402      0.594
REMARK    3_weight: 0.1545 0.1979 0.014  1.88  13.3  86.9  34.5 402      0.594
REMARK    3_checkH: 0.1545 0.1979 0.014  1.88  13.3  86.9  34.5 402      0.594
REMARK    3_xyzrec: 0.1515 0.2018 0.015  1.95  13.3  86.9  34.5 402      0.612
REMARK    3_checkH: 0.1515 0.2018 0.015  1.95  13.3  86.9  34.5 402      0.612
REMARK       3_adp: 0.1515 0.2018 0.015  1.95  13.3  86.9  34.4 402      0.612
REMARK   3_regHadp: 0.1515 0.2018 0.015  1.95  13.3  86.9  34.4 402      0.612
REMARK         end: 0.1514 0.2015 0.015  1.95  13.1  86.6  34.2 402      0.612
REMARK ------------------------------------------------------------------------
REMARK MODEL CONTENT.
REMARK  ELEMENT        ATOM RECORD COUNT   OCCUPANCY SUM
REMARK        C                     1480         1480.00
REMARK        H                     2591         2591.00
REMARK        O                      497          497.00
REMARK        N                      386          386.00
REMARK        S                        9            9.00
REMARK      O1-                       31           31.00
REMARK    TOTAL                     4994         4994.00
REMARK -----------------------------------------------------------------------
REMARK r_free_flags.md5.hexdigest 08e7b8fdae77a89386af7bd793d588ca
REMARK 
REMARK IF THIS FILE IS FOR PDB DEPOSITION: REMOVE ALL FROM THIS LINE UP.
REMARK   3
REMARK   3 REFINEMENT.
REMARK   3   PROGRAM     : PHENIX (1.11.1_2575: ???)
REMARK   3   AUTHORS     : Adams,Afonine,Bunkoczi,Burnley,Chen,Dar,Davis,
REMARK   3               : Draizen,Echols,Gildea,Gros,Grosse-Kunstleve,Headd,
REMARK   3               : Hintze,Hung,Ioerger,Liebschner,McCoy,McKee,Moriarty,
REMARK   3               : Oeffner,Poon,Read,Richardson,Richardson,Sacchettini,
REMARK   3               : Sauter,Sobolev,Storoni,Terwilliger,Williams,Zwart
REMARK   3
REMARK   3  REFINEMENT TARGET : ML
REMARK   3  
REMARK   3  DATA USED IN REFINEMENT.
REMARK   3   RESOLUTION RANGE HIGH (ANGSTROMS) : 2.000   
REMARK   3   RESOLUTION RANGE LOW  (ANGSTROMS) : 18.688  
REMARK   3   MIN(FOBS/SIGMA_FOBS)              : 0.03  
REMARK   3   COMPLETENESS FOR RANGE        (%) : 87.05 
REMARK   3   NUMBER OF REFLECTIONS             : 17565     
REMARK   3   NUMBER OF REFLECTIONS (NON-ANOMALOUS) : 17565     
REMARK   3  
REMARK   3  FIT TO DATA USED IN REFINEMENT.
REMARK   3   R VALUE     (WORKING + TEST SET) : 0.1563
REMARK   3   R VALUE            (WORKING SET) : 0.1514
REMARK   3   FREE R VALUE                     : 0.2015
REMARK   3   FREE R VALUE TEST SET SIZE   (%) : 9.92  
REMARK   3   FREE R VALUE TEST SET COUNT      : 1742      
REMARK   3  
REMARK   3  FIT TO DATA USED IN REFINEMENT (IN BINS).
REMARK   3   BIN  RESOLUTION RANGE  COMPL.    NWORK NFREE   RWORK  RFREE  CCWORK CCFREE
REMARK   3     1 18.6891 -  4.5587    0.75     1213   142  0.1556 0.1877   0.931  0.880
REMARK   3     2  4.5587 -  3.6270    0.86     1328   147  0.1298 0.1741   0.954  0.913
REMARK   3     3  3.6270 -  3.1711    0.90     1381   148  0.1500 0.2081   0.941  0.906
REMARK   3     4  3.1711 -  2.8823    0.92     1397   152  0.1653 0.1983   0.928  0.916
REMARK   3     5  2.8823 -  2.6763    0.92     1386   155  0.1712 0.2199   0.920  0.870
REMARK   3     6  2.6763 -  2.5189    0.90     1369   145  0.1507 0.2309   0.944  0.834
REMARK   3     7  2.5189 -  2.3930    0.89     1330   151  0.1520 0.2091   0.938  0.883
REMARK   3     8  2.3930 -  2.2891    0.89     1314   146  0.1517 0.2002   0.939  0.868
REMARK   3     9  2.2891 -  2.2011    0.88     1314   139  0.1574 0.2217   0.934  0.881
REMARK   3    10  2.2011 -  2.1252    0.87     1298   151  0.1457 0.2044   0.941  0.885
REMARK   3    11  2.1252 -  2.0589    0.84     1247   131  0.1614 0.2258   0.932  0.843
REMARK   3    12  2.0589 -  2.0001    0.84     1246   135  0.1523 0.2166   0.936  0.883
REMARK   3  
REMARK   3  BULK SOLVENT MODELLING.
REMARK   3   METHOD USED        : FLAT BULK SOLVENT MODEL
REMARK   3   SOLVENT RADIUS     : 1.11    
REMARK   3   SHRINKAGE RADIUS   : 0.90    
REMARK   3   GRID STEP FACTOR   : 4.00    
REMARK   3  
REMARK   3  ERROR ESTIMATES.
REMARK   3   COORDINATE ERROR (MAXIMUM-LIKELIHOOD BASED)     : 0.19    
REMARK   3   PHASE ERROR (DEGREES, MAXIMUM-LIKELIHOOD BASED) : 18.13   
REMARK   3  
REMARK   3  STRUCTURE FACTORS CALCULATION ALGORITHM : FFT
REMARK   3  
REMARK   3  RESTRAINTS LIBRARY
REMARK   3    GEOSTD + MON.LIB. + CDL v1.2
REMARK   3  
REMARK   3  DEVIATIONS FROM IDEAL VALUES.
REMARK   3                 RMSD     MAX  COUNT
REMARK   3   BOND      :  0.015   0.090   2327
REMARK   3   ANGLE     :  1.947  10.389   3158
REMARK   3   CHIRALITY :  0.117   0.410    354
REMARK   3   PLANARITY :  0.020   0.199    394
REMARK   3   DIHEDRAL  : 18.580 178.540   1390
REMARK   3   MIN NONBONDED DISTANCE : 2.012 
REMARK   3  
REMARK   3  MOLPROBITY STATISTICS.
REMARK   3   ALL-ATOM CLASHSCORE : 1.97
REMARK   3   RAMACHANDRAN PLOT:
REMARK   3     OUTLIERS : 0.00  %
REMARK   3     ALLOWED  : 1.45  %
REMARK   3     FAVORED  : 98.55 %
REMARK   3   ROTAMER OUTLIERS : 0.00 %
REMARK   3   CBETA DEVIATIONS : 0
REMARK   3   PEPTIDE PLANE:
REMARK   3     CIS-PROLINE     : 0
REMARK   3     CIS-GENERAL     : 0
REMARK   3     TWISTED PROLINE : 0
REMARK   3     TWISTED GENERAL : 0
REMARK   3  
REMARK   3  ATOMIC DISPLACEMENT PARAMETERS.
REMARK   3   WILSON B : 24.33
REMARK   3   RMS(B_ISO_OR_EQUIVALENT_BONDED) : 4.99
REMARK   3   ATOMS          NUMBER OF ATOMS
REMARK   3                    ISO.  ANISO. 
REMARK   3    ALL         :   4994       0
REMARK   3    ALL (NO H)  :   2403       0
REMARK   3    SOLVENT     :    134       0
REMARK   3    NON-SOLVENT :   2269       0
REMARK   3    HYDROGENS   :   2591       0
REMARK   3
REMARK   3
REMARK   3   OTHER REFINEMENT REMARKS:
REMARK   3   XRAY REFINEMENT USING QUANTUM MECHANICAL FUNCTIONAL
REMARK   3   PROGRAM      :QuantumBio DivCon 6 build-7.1.1-b4015.17
REMARK   3   AUTHORS      :BORBULEVYCH O.Y., PLUMLEY J., 
REMARK   3                :MARTIN, R.I., WESTERHOFF L.M. 
REMARK   3
REMARK   3   REFERENCE     :BORBULEVYCH O.Y., PLUMLEY J.A.,
REMARK   3                 :MARTIN, R.I., MERZ, K.M.,  WESTERHOFF L.M.
REMARK   3                 :ACTA CRYSTLLOGRAPHICA SECTION D, 2014, 
REMARK   3                 :V. D70, pp. 1233-1247
REMARK   3   QM METHOD(HAMILTONIAN): PM6 AMBERFF14
REMARK   3   REGION QM REFINEMENT: 
REMARK   3      MAIN/BUFFER QM REGION RADII (A): 3.0 / 0.0
REMARK   3      LIGAND / STRAIN ENERGY: LS1_A_299 / 11.98 KCAL/MOLE
REMARK   3
HELIX    1   1 SER A   46  LEU A   55  1               Generated by MOE   10
HELIX    2   2 LEU A   87  ALA A   93  1               Generated by MOE    7
HELIX    3   3 LEU A  101  SER A  120  1               Generated by MOE   20
HELIX    4   4 PRO A  130  ASN A  132  5               Generated by MOE    3
HELIX    5   5 LEU A  148  ALA A  151  1               Generated by MOE    4
HELIX    6   6 PRO A  171  LEU A  174  1               Generated by MOE    4
HELIX    7   7 ALA A  183  THR A  198  1               Generated by MOE   16
HELIX    8   8 GLU A  208  LEU A  219  1               Generated by MOE   12
HELIX    9   9 VAL A  230  SER A  232  5               Generated by MOE    3
HELIX   10  10 PHE A  248  VAL A  251  1               Generated by MOE    4
HELIX   11  11 GLU A  257  MET A  266  1               Generated by MOE   10
HELIX   12  12 ALA A  277  ALA A  280  1               Generated by MOE    4
HELIX   13  13 PRO A  284  PHE A  286  5               Generated by MOE    3
SHEET    1       PHE A   4  GLU A  12                  Generated by MOE
SHEET    2       GLY A  16  ASN A  23                  Generated by MOE
SHEET    3       VAL A  29  ILE A  35                  Generated by MOE
SHEET    4       LEU A  66  THR A  72                  Generated by MOE
SHEET    5       LYS A  75  GLU A  81                  Generated by MOE
SHEET    6       GLN A  85  ASP A  86                  Generated by MOE
SHEET    7       LEU A 133  ILE A 135                  Generated by MOE
SHEET    8       ILE A 141  LYS A 142                  Generated by MOE
SHEET    9       LEU A 143  LEU A 143                  Generated by MOE
CRYST1   72.390   73.960   54.060  90.00  90.00  90.00 P 21 21 21
SCALE1      0.013814  0.000000  0.000000        0.00000
SCALE2      0.000000  0.013521  0.000000        0.00000
SCALE3      0.000000  0.000000  0.018498        0.00000
ATOM      1  N   MET A   1     -19.478  49.492  53.921  1.00 63.49           N
ATOM      2  CA  MET A   1     -20.299  50.705  54.143  1.00 62.89           C
ATOM      3  C   MET A   1     -21.678  50.647  53.438  1.00 59.75           C
ATOM      4  O   MET A   1     -21.766  50.369  52.242  1.00 59.62           O
ATOM      5  CB  MET A   1     -19.467  51.928  53.732  1.00 68.60           C
ATOM      6  CG  MET A   1     -20.257  53.244  53.775  1.00 70.15           C
ATOM      7  SD  MET A   1     -20.638  53.759  55.453  1.00 76.83           S
ATOM      8  CE  MET A   1     -21.509  55.315  55.125  1.00 72.07           C
ATOM      9  H1  MET A   1     -18.608  49.591  54.427  1.00 76.24           H
ATOM     10  H2  MET A   1     -19.275  49.403  52.936  1.00 76.24           H
ATOM     11  HA  MET A   1     -20.488  50.792  55.214  1.00 75.51           H
ATOM     12  HB2 MET A   1     -19.083  51.773  52.725  1.00 82.37           H
ATOM     13  HB3 MET A   1     -18.607  52.019  54.398  1.00 82.37           H
ATOM     14  HG2 MET A   1     -21.171  53.171  53.190  1.00 84.22           H
ATOM     15  HG3 MET A   1     -19.643  54.027  53.329  1.00 84.22           H
ATOM     16  HE1 MET A   1     -21.020  55.865  54.322  1.00 86.53           H
ATOM     17  HE2 MET A   1     -22.540  55.095  54.865  1.00 86.53           H
ATOM     18  HE3 MET A   1     -21.507  55.924  56.031  1.00 86.53           H
ATOM     19  N   GLU A   2     -22.742  50.951  54.199  1.00 69.17           N
ATOM     20  CA  GLU A   2     -24.154  50.867  53.798  1.00 64.58           C
ATOM     21  C   GLU A   2     -24.562  51.891  52.722  1.00 58.49           C
ATOM     22  O   GLU A   2     -25.614  51.748  52.091  1.00 51.88           O
ATOM     23  CB  GLU A   2     -25.000  51.047  55.064  1.00 49.51           C
ATOM     24  H   GLU A   2     -22.579  51.203  55.163  1.00 83.05           H
ATOM     25  HA  GLU A   2     -24.338  49.866  53.406  1.00 77.55           H
ATOM     26  HB1 GLU A   2     -24.770  50.248  55.770  1.00 59.46           H
ATOM     27  HB3 GLU A   2     -26.060  51.013  54.817  1.00 59.46           H
ATOM     28  N   ASN A   3     -23.740  52.936  52.534  1.00 57.16           N
ATOM     29  CA  ASN A   3     -23.945  54.008  51.567  1.00 58.95           C
ATOM     30  C   ASN A   3     -23.395  53.666  50.156  1.00 49.68           C
ATOM     31  O   ASN A   3     -23.511  54.484  49.254  1.00 44.87           O
ATOM     32  CB  ASN A   3     -23.325  55.276  52.179  1.00 62.96           C
ATOM     33  CG  ASN A   3     -23.716  56.581  51.480  1.00 72.95           C
ATOM     34  OD1 ASN A   3     -24.765  56.689  50.847  1.00 68.00           O
ATOM     35  ND2 ASN A   3     -22.907  57.622  51.679  1.00 75.32           N
ATOM     36  H   ASN A   3     -22.918  53.004  53.115  1.00 68.63           H
ATOM     37  HA  ASN A   3     -25.017  54.180  51.465  1.00 70.78           H
ATOM     38  HB2 ASN A   3     -23.724  55.360  53.188  1.00 75.60           H
ATOM     39  HB3 ASN A   3     -22.239  55.184  52.228  1.00 75.60           H
ATOM     40 HD21 ASN A   3     -23.140  58.511  51.261  1.00 90.43           H
ATOM     41 HD22 ASN A   3     -22.067  57.521  52.227  1.00 90.43           H
ATOM     42  N   PHE A   4     -22.791  52.489  49.955  1.00 48.16           N
ATOM     43  CA  PHE A   4     -22.354  52.004  48.643  1.00 43.87           C
ATOM     44  C   PHE A   4     -23.080  50.717  48.290  1.00 46.93           C
ATOM     45  O   PHE A   4     -23.269  49.843  49.130  1.00 45.74           O
ATOM     46  CB  PHE A   4     -20.853  51.717  48.616  1.00 40.46           C
ATOM     47  CG  PHE A   4     -20.045  52.956  48.834  1.00 40.70           C
ATOM     48  CD1 PHE A   4     -19.757  53.812  47.763  1.00 37.28           C
ATOM     49  CD2 PHE A   4     -19.682  53.308  50.141  1.00 43.96           C
ATOM     50  CE1 PHE A   4     -19.118  55.032  48.002  1.00 39.18           C
ATOM     51  CE2 PHE A   4     -19.070  54.543  50.381  1.00 44.26           C
ATOM     52  CZ  PHE A   4     -18.785  55.405  49.312  1.00 44.97           C
ATOM     53  H   PHE A   4     -22.688  51.856  50.735  1.00 57.84           H
ATOM     54  HA  PHE A   4     -22.556  52.759  47.888  1.00 52.69           H
ATOM     55  HB2 PHE A   4     -20.608  50.978  49.380  1.00 48.60           H
ATOM     56  HB3 PHE A   4     -20.597  51.296  47.648  1.00 48.60           H
ATOM     57  HD1 PHE A   4     -20.055  53.553  46.758  1.00 44.78           H
ATOM     58  HD2 PHE A   4     -19.952  52.666  50.959  1.00 52.80           H
ATOM     59  HE1 PHE A   4     -18.920  55.708  47.184  1.00 47.07           H
ATOM     60  HE2 PHE A   4     -18.841  54.840  51.388  1.00 53.16           H
ATOM     61  HZ  PHE A   4     -18.319  56.362  49.497  1.00 54.01           H
ATOM     62  N   GLN A   5     -23.433  50.578  47.020  1.00 40.48           N
ATOM     63  CA  GLN A   5     -23.872  49.318  46.440  1.00 45.08           C
ATOM     64  C   GLN A   5     -22.697  48.736  45.681  1.00 43.01           C
ATOM     65  O   GLN A   5     -22.274  49.351  44.708  1.00 42.74           O
ATOM     66  CB  GLN A   5     -25.037  49.607  45.489  1.00 47.99           C
ATOM     67  CG  GLN A   5     -25.584  48.340  44.802  1.00 54.12           C
ATOM     68  CD  GLN A   5     -26.242  48.645  43.458  1.00 65.79           C
ATOM     69  OE1 GLN A   5     -26.046  49.703  42.860  1.00 65.95           O
ATOM     70  NE2 GLN A   5     -27.019  47.691  42.954  1.00 74.05           N
ATOM     71  H   GLN A   5     -23.271  51.350  46.387  1.00 48.62           H
ATOM     72  HA  GLN A   5     -24.204  48.622  47.211  1.00 54.14           H
ATOM     73  HB2 GLN A   5     -25.851  50.072  46.038  1.00 57.64           H
ATOM     74  HB3 GLN A   5     -24.694  50.330  44.748  1.00 57.64           H
ATOM     75  HG2 GLN A   5     -24.771  47.646  44.597  1.00 64.99           H
ATOM     76  HG3 GLN A   5     -26.293  47.836  45.460  1.00 64.99           H
ATOM     77 HE21 GLN A   5     -27.153  46.826  43.457  1.00 88.90           H
ATOM     78 HE22 GLN A   5     -27.478  47.845  42.068  1.00 88.90           H
ATOM     79  N   LYS A   6     -22.226  47.544  46.053  1.00 44.49           N
ATOM     80  CA  LYS A   6     -21.194  46.806  45.307  1.00 45.60           C
ATOM     81  C   LYS A   6     -21.788  46.279  43.992  1.00 46.04           C
ATOM     82  O   LYS A   6     -22.809  45.595  43.988  1.00 46.84           O
ATOM     83  CB  LYS A   6     -20.588  45.679  46.168  1.00 48.59           C
ATOM     84  CG  LYS A   6     -19.877  46.215  47.433  1.00 59.50           C
ATOM     85  CD  LYS A   6     -19.834  45.225  48.617  1.00 66.78           C
ATOM     86  CE  LYS A   6     -18.943  44.004  48.352  1.00 66.56           C
ATOM     87  NZ  LYS A   6     -18.873  43.111  49.532  1.00 65.56           N1+
ATOM     88  H   LYS A   6     -22.648  47.084  46.846  1.00 53.43           H
ATOM     89  HA  LYS A   6     -20.382  47.495  45.061  1.00 54.77           H
ATOM     90  HB2 LYS A   6     -21.369  44.971  46.445  1.00 58.35           H
ATOM     91  HB3 LYS A   6     -19.852  45.147  45.563  1.00 58.35           H
ATOM     92  HG2 LYS A   6     -18.868  46.538  47.173  1.00 71.45           H
ATOM     93  HG3 LYS A   6     -20.407  47.093  47.803  1.00 71.45           H
ATOM     94  HD2 LYS A   6     -19.466  45.754  49.497  1.00 80.18           H
ATOM     95  HD3 LYS A   6     -20.849  44.882  48.832  1.00 80.18           H
ATOM     96  HE2 LYS A   6     -19.340  43.449  47.500  1.00 79.91           H
ATOM     97  HE3 LYS A   6     -17.939  44.349  48.103  1.00 79.91           H
ATOM     98  HZ1 LYS A   6     -18.273  42.325  49.328  1.00 78.72           H
ATOM     99  HZ2 LYS A   6     -18.498  43.623  50.320  1.00 78.72           H
ATOM    100  HZ3 LYS A   6     -19.797  42.772  49.760  1.00 78.72           H
ATOM    101  N   VAL A   7     -21.157  46.647  42.873  1.00 45.68           N
ATOM    102  CA  VAL A   7     -21.536  46.232  41.524  1.00 40.95           C
ATOM    103  C   VAL A   7     -20.841  44.916  41.144  1.00 45.99           C
ATOM    104  O   VAL A   7     -21.503  44.022  40.630  1.00 46.80           O
ATOM    105  CB  VAL A   7     -21.242  47.358  40.508  1.00 41.26           C
ATOM    106  CG1 VAL A   7     -21.609  46.922  39.093  1.00 43.69           C
ATOM    107  CG2 VAL A   7     -22.045  48.633  40.780  1.00 41.30           C
ATOM    108  H   VAL A   7     -20.360  47.262  42.954  1.00 54.87           H
ATOM    109  HA  VAL A   7     -22.612  46.058  41.509  1.00 49.18           H
ATOM    110  HB  VAL A   7     -20.179  47.598  40.527  1.00 49.55           H
ATOM    111 HG11 VAL A   7     -21.433  47.740  38.396  1.00 52.48           H
ATOM    112 HG12 VAL A   7     -20.995  46.077  38.782  1.00 52.48           H
ATOM    113 HG13 VAL A   7     -22.661  46.632  39.059  1.00 52.48           H
ATOM    114 HG21 VAL A   7     -21.745  49.412  40.079  1.00 49.61           H
ATOM    115 HG22 VAL A   7     -23.110  48.434  40.671  1.00 49.61           H
ATOM    116 HG23 VAL A   7     -21.852  48.994  41.791  1.00 49.61           H
ATOM    117  N   GLU A   8     -19.521  44.812  41.357  1.00 37.85           N
ATOM    118  CA  GLU A   8     -18.705  43.626  41.081  1.00 44.79           C
ATOM    119  C   GLU A   8     -17.300  43.752  41.712  1.00 44.76           C
ATOM    120  O   GLU A   8     -16.802  44.856  41.951  1.00 41.84           O
ATOM    121  CB  GLU A   8     -18.622  43.307  39.567  1.00 53.66           C
ATOM    122  CG  GLU A   8     -18.089  44.436  38.678  1.00 52.49           C
ATOM    123  CD  GLU A   8     -18.129  44.136  37.166  1.00 58.80           C
ATOM    124  OE1 GLU A   8     -17.854  45.084  36.397  1.00 53.16           O
ATOM    125  OE2 GLU A   8     -18.442  42.982  36.798  1.00 67.50           O1-
ATOM    126  H   GLU A   8     -19.036  45.608  41.745  1.00 45.46           H
ATOM    127  HA  GLU A   8     -19.194  42.775  41.556  1.00 53.79           H
ATOM    128  HB2 GLU A   8     -17.977  42.437  39.431  1.00 64.43           H
ATOM    129  HB3 GLU A   8     -19.612  43.024  39.210  1.00 64.43           H
ATOM    130  HG2 GLU A   8     -18.617  45.371  38.864  1.00 63.03           H
ATOM    131  HG3 GLU A   8     -17.053  44.649  38.941  1.00 63.03           H
ATOM    132  N   LYS A   9     -16.657  42.606  41.971  1.00 39.79           N
ATOM    133  CA  LYS A   9     -15.263  42.518  42.342  1.00 41.78           C
ATOM    134  C   LYS A   9     -14.426  42.728  41.080  1.00 46.09           C
ATOM    135  O   LYS A   9     -14.593  42.034  40.081  1.00 55.43           O
ATOM    136  CB  LYS A   9     -14.985  41.163  43.026  1.00 47.11           C
ATOM    137  CG  LYS A   9     -13.558  41.106  43.618  1.00 57.77           C
ATOM    138  CD  LYS A   9     -13.178  39.795  44.336  1.00 61.41           C
ATOM    139  CE  LYS A   9     -14.077  39.462  45.536  1.00 62.89           C
ATOM    140  NZ  LYS A   9     -13.632  38.224  46.216  1.00 64.36           N1+
ATOM    141  H   LYS A   9     -17.113  41.738  41.732  1.00 47.80           H
ATOM    142  HA  LYS A   9     -15.044  43.313  43.056  1.00 50.18           H
ATOM    143  HB2 LYS A   9     -15.702  41.038  43.836  1.00 56.57           H
ATOM    144  HB3 LYS A   9     -15.121  40.353  42.308  1.00 56.57           H
ATOM    145  HG2 LYS A   9     -12.840  41.252  42.809  1.00 69.37           H
ATOM    146  HG3 LYS A   9     -13.435  41.931  44.321  1.00 69.37           H
ATOM    147  HD2 LYS A   9     -13.227  38.977  43.615  1.00 73.74           H
ATOM    148  HD3 LYS A   9     -12.144  39.876  44.678  1.00 73.74           H
ATOM    149  HE2 LYS A   9     -14.072  40.293  46.240  1.00 75.52           H
ATOM    150  HE3 LYS A   9     -15.096  39.319  45.174  1.00 75.52           H
ATOM    151  HZ1 LYS A   9     -14.170  38.060  47.055  1.00 77.28           H
ATOM    152  HZ2 LYS A   9     -13.745  37.435  45.593  1.00 77.28           H
ATOM    153  HZ3 LYS A   9     -12.649  38.294  46.453  1.00 77.28           H
ATOM    154  N   ILE A  10     -13.518  43.697  41.158  1.00 42.59           N
ATOM    155  CA  ILE A  10     -12.619  44.092  40.076  1.00 45.56           C
ATOM    156  C   ILE A  10     -11.284  43.343  40.172  1.00 51.70           C
ATOM    157  O   ILE A  10     -10.720  42.940  39.173  1.00 58.13           O
ATOM    158  CB  ILE A  10     -12.311  45.619  40.133  1.00 44.20           C
ATOM    159  CG1 ILE A  10     -13.550  46.425  39.730  1.00 42.85           C
ATOM    160  CG2 ILE A  10     -11.114  45.954  39.238  1.00 54.86           C
ATOM    161  CD1 ILE A  10     -14.087  46.024  38.354  1.00 47.23           C
ATOM    162  H   ILE A  10     -13.439  44.172  42.031  1.00 51.15           H
ATOM    163  HA  ILE A  10     -13.071  43.855  39.070  1.00 54.71           H
ATOM    164  HB  ILE A  10     -12.048  45.896  41.186  1.00 53.09           H
ATOM    165 HG12 ILE A  10     -14.338  46.260  40.488  1.00 51.47           H
ATOM    166 HG13 ILE A  10     -13.307  47.505  39.759  1.00 51.47           H
ATOM    167 HG21 ILE A  10     -10.979  47.039  39.169  1.00 65.88           H
ATOM    168 HG22 ILE A  10     -10.168  45.546  39.620  1.00 65.88           H
ATOM    169 HG23 ILE A  10     -11.245  45.571  38.216  1.00 65.88           H
ATOM    170 HD11 ILE A  10     -14.972  46.603  38.078  1.00 56.72           H
ATOM    171 HD12 ILE A  10     -13.332  46.174  37.571  1.00 56.72           H
ATOM    172 HD13 ILE A  10     -14.361  44.959  38.332  1.00 56.72           H
ATOM    173  N   GLY A  11     -10.819  43.160  41.421  1.00 49.28           N
ATOM    174  CA  GLY A  11      -9.690  42.305  41.727  1.00 63.04           C
ATOM    175  C   GLY A  11      -9.272  42.317  43.188  1.00 60.90           C
ATOM    176  O   GLY A  11      -9.749  43.098  44.011  1.00 55.80           O
ATOM    177  H   GLY A  11     -11.341  43.535  42.199  1.00 59.18           H
ATOM    178  HA2 GLY A  11      -9.961  41.284  41.453  1.00 75.69           H
ATOM    179  HA3 GLY A  11      -8.842  42.612  41.115  1.00 75.69           H
ATOM    180  N   GLU A  12      -8.342  41.419  43.490  1.00 68.44           N
ATOM    181  CA  GLU A  12      -7.628  41.401  44.756  1.00 74.42           C
ATOM    182  C   GLU A  12      -6.257  42.043  44.564  1.00 73.18           C
ATOM    183  O   GLU A  12      -5.649  41.967  43.493  1.00 70.89           O
ATOM    184  CB  GLU A  12      -7.516  39.972  45.300  1.00 74.56           C
ATOM    185  CG  GLU A  12      -8.908  39.364  45.546  1.00 75.47           C
ATOM    186  CD  GLU A  12      -8.818  38.123  46.426  1.00 83.87           C
ATOM    187  OE1 GLU A  12      -8.059  37.199  46.054  1.00 86.64           O
ATOM    188  OE2 GLU A  12      -9.535  38.125  47.453  1.00 83.13           O1-
ATOM    189  H   GLU A  12      -7.994  40.808  42.766  1.00 82.17           H
ATOM    190  HA  GLU A  12      -8.176  41.981  45.501  1.00 89.35           H
ATOM    191  HB2 GLU A  12      -6.964  39.353  44.589  1.00 89.52           H
ATOM    192  HB3 GLU A  12      -6.963  39.995  46.241  1.00 89.52           H
ATOM    193  HG2 GLU A  12      -9.572  40.097  46.004  1.00 90.61           H
ATOM    194  HG3 GLU A  12      -9.302  39.065  44.574  1.00 90.61           H
ATOM    195  N   GLY A  13      -5.816  42.711  45.626  1.00 68.80           N
ATOM    196  CA  GLY A  13      -4.618  43.525  45.674  1.00 74.39           C
ATOM    197  C   GLY A  13      -3.797  43.196  46.918  1.00 74.29           C
ATOM    198  O   GLY A  13      -4.216  42.417  47.779  1.00 74.68           O
ATOM    199  H   GLY A  13      -6.365  42.674  46.474  1.00 82.60           H
ATOM    200  HA2 GLY A  13      -4.013  43.369  44.781  1.00 89.31           H
ATOM    201  HA3 GLY A  13      -4.925  44.570  45.732  1.00 89.31           H
ATOM    202  N   THR A  14      -2.620  43.828  46.999  1.00 77.70           N
ATOM    203  CA  THR A  14      -1.619  43.601  48.047  1.00 77.77           C
ATOM    204  C   THR A  14      -2.167  43.937  49.443  1.00 77.03           C
ATOM    205  O   THR A  14      -1.782  43.310  50.428  1.00 74.06           O
ATOM    206  CB  THR A  14      -0.361  44.428  47.700  1.00 81.17           C
ATOM    207  OG1 THR A  14       0.033  44.202  46.351  1.00 78.20           O
ATOM    208  CG2 THR A  14       0.823  44.080  48.613  1.00 79.45           C
ATOM    209  H   THR A  14      -2.344  44.441  46.246  1.00 93.28           H
ATOM    210  HA  THR A  14      -1.358  42.543  48.012  1.00 93.38           H
ATOM    211  HB  THR A  14      -0.590  45.489  47.823  1.00 97.44           H
ATOM    212  HG1 THR A  14       0.679  44.870  46.099  1.00 93.88           H
ATOM    213 HG21 THR A  14       1.697  44.660  48.312  1.00 95.38           H
ATOM    214 HG22 THR A  14       0.591  44.314  49.653  1.00 95.38           H
ATOM    215 HG23 THR A  14       1.067  43.022  48.519  1.00 95.38           H
ATOM    216  N   TYR A  15      -3.061  44.938  49.505  1.00 76.73           N
ATOM    217  CA  TYR A  15      -3.590  45.509  50.735  1.00 69.22           C
ATOM    218  C   TYR A  15      -5.107  45.390  50.874  1.00 63.06           C
ATOM    219  O   TYR A  15      -5.652  45.998  51.789  1.00 66.37           O
ATOM    220  CB  TYR A  15      -3.138  46.969  50.806  1.00 73.74           C
ATOM    221  CG  TYR A  15      -1.636  47.106  50.917  1.00 77.65           C
ATOM    222  CD1 TYR A  15      -0.989  46.544  52.037  1.00 72.53           C
ATOM    223  CD2 TYR A  15      -0.894  47.788  49.927  1.00 76.07           C
ATOM    224  CE1 TYR A  15       0.401  46.657  52.181  1.00 77.18           C
ATOM    225  CE2 TYR A  15       0.503  47.909  50.071  1.00 75.59           C
ATOM    226  CZ  TYR A  15       1.152  47.336  51.200  1.00 80.36           C
ATOM    227  OH  TYR A  15       2.505  47.394  51.347  1.00 81.81           O
ATOM    228  H   TYR A  15      -3.314  45.396  48.644  1.00 92.12           H
ATOM    229  HA  TYR A  15      -3.165  44.985  51.593  1.00 83.11           H
ATOM    230  HB2 TYR A  15      -3.505  47.507  49.930  1.00 88.53           H
ATOM    231  HB3 TYR A  15      -3.571  47.431  51.694  1.00 88.53           H
ATOM    232  HD1 TYR A  15      -1.559  46.031  52.799  1.00 87.08           H
ATOM    233  HD2 TYR A  15      -1.387  48.219  49.068  1.00 91.33           H
ATOM    234  HE1 TYR A  15       0.898  46.234  53.042  1.00 92.66           H
ATOM    235  HE2 TYR A  15       1.076  48.431  49.319  1.00 90.75           H
ATOM    236  HH  TYR A  15       2.936  47.916  50.669  1.00 98.22           H
ATOM    237  N   GLY A  16      -5.797  44.632  50.004  1.00 54.70           N
ATOM    238  CA  GLY A  16      -7.238  44.452  50.102  1.00 48.21           C
ATOM    239  C   GLY A  16      -7.946  44.159  48.775  1.00 51.51           C
ATOM    240  O   GLY A  16      -7.327  43.977  47.727  1.00 53.06           O
ATOM    241  H   GLY A  16      -5.297  44.100  49.305  1.00 65.68           H
ATOM    242  HA2 GLY A  16      -7.425  43.627  50.789  1.00 57.89           H
ATOM    243  HA3 GLY A  16      -7.668  45.358  50.523  1.00 57.89           H
ATOM    244  N   VAL A  17      -9.277  44.128  48.840  1.00 48.77           N
ATOM    245  CA  VAL A  17     -10.122  43.771  47.714  1.00 37.44           C
ATOM    246  C   VAL A  17     -10.681  45.066  47.103  1.00 35.46           C
ATOM    247  O   VAL A  17     -10.969  46.018  47.809  1.00 31.84           O
ATOM    248  CB  VAL A  17     -11.235  42.803  48.147  1.00 45.28           C
ATOM    249  CG1 VAL A  17     -11.983  42.301  46.895  1.00 50.59           C
ATOM    250  CG2 VAL A  17     -10.697  41.574  48.902  1.00 50.00           C
ATOM    251  H   VAL A  17      -9.729  44.355  49.715  1.00 58.57           H
ATOM    252  HA  VAL A  17      -9.525  43.249  46.964  1.00 44.98           H
ATOM    253  HB  VAL A  17     -11.938  43.335  48.791  1.00 54.39           H
ATOM    254 HG11 VAL A  17     -12.748  41.587  47.186  1.00 60.75           H
ATOM    255 HG12 VAL A  17     -12.478  43.126  46.384  1.00 60.75           H
ATOM    256 HG13 VAL A  17     -11.285  41.818  46.208  1.00 60.75           H
ATOM    257 HG21 VAL A  17     -11.513  40.896  49.151  1.00 60.04           H
ATOM    258 HG22 VAL A  17      -9.971  41.047  48.283  1.00 60.04           H
ATOM    259 HG23 VAL A  17     -10.213  41.876  49.829  1.00 60.04           H
ATOM    260  N   VAL A  18     -10.819  45.106  45.782  1.00 42.88           N
ATOM    261  CA  VAL A  18     -11.251  46.274  45.032  1.00 30.38           C
ATOM    262  C   VAL A  18     -12.565  45.858  44.361  1.00 26.63           C
ATOM    263  O   VAL A  18     -12.689  44.853  43.699  1.00 33.94           O
ATOM    264  CB  VAL A  18     -10.173  46.781  44.012  1.00 31.56           C
ATOM    265  CG1 VAL A  18     -10.710  48.017  43.290  1.00 32.85           C
ATOM    266  CG2 VAL A  18      -8.902  47.169  44.760  1.00 37.92           C
ATOM    267  H   VAL A  18     -10.484  44.326  45.259  1.00 51.51           H
ATOM    268  HA  VAL A  18     -11.433  47.139  45.720  1.00 36.50           H
ATOM    269  HB  VAL A  18      -9.948  45.967  43.288  1.00 37.91           H
ATOM    270 HG11 VAL A  18      -9.937  48.427  42.619  1.00 39.47           H
ATOM    271 HG12 VAL A  18     -11.583  47.802  42.669  1.00 39.47           H
ATOM    272 HG13 VAL A  18     -10.958  48.821  43.990  1.00 39.47           H
ATOM    273 HG21 VAL A  18      -8.109  47.477  44.062  1.00 45.55           H
ATOM    274 HG22 VAL A  18      -9.064  48.017  45.432  1.00 45.55           H
ATOM    275 HG23 VAL A  18      -8.497  46.340  45.354  1.00 45.55           H
ATOM    276  N   TYR A  19     -13.578  46.699  44.615  1.00 29.79           N
ATOM    277  CA  TYR A  19     -14.932  46.611  44.039  1.00 31.19           C
ATOM    278  C   TYR A  19     -15.254  47.865  43.208  1.00 31.37           C
ATOM    279  O   TYR A  19     -14.989  48.987  43.623  1.00 28.85           O
ATOM    280  CB  TYR A  19     -16.024  46.497  45.124  1.00 39.78           C
ATOM    281  CG  TYR A  19     -15.854  45.356  46.107  1.00 39.95           C
ATOM    282  CD1 TYR A  19     -15.317  45.630  47.373  1.00 36.78           C
ATOM    283  CD2 TYR A  19     -16.219  44.043  45.762  1.00 44.70           C
ATOM    284  CE1 TYR A  19     -15.129  44.594  48.303  1.00 53.17           C
ATOM    285  CE2 TYR A  19     -16.000  42.990  46.675  1.00 47.33           C
ATOM    286  CZ  TYR A  19     -15.451  43.262  47.956  1.00 58.80           C
ATOM    287  OH  TYR A  19     -15.237  42.263  48.871  1.00 60.81           O
ATOM    288  H   TYR A  19     -13.382  47.512  45.180  1.00 35.79           H
ATOM    289  HA  TYR A  19     -14.993  45.731  43.404  1.00 37.47           H
ATOM    290  HB2 TYR A  19     -16.054  47.432  45.685  1.00 47.78           H
ATOM    291  HB3 TYR A  19     -16.993  46.383  44.632  1.00 47.78           H
ATOM    292  HD1 TYR A  19     -15.043  46.642  47.636  1.00 44.18           H
ATOM    293  HD2 TYR A  19     -16.644  43.840  44.789  1.00 53.68           H
ATOM    294  HE1 TYR A  19     -14.709  44.815  49.274  1.00 63.84           H
ATOM    295  HE2 TYR A  19     -16.260  41.980  46.395  1.00 56.84           H
ATOM    296  HH  TYR A  19     -15.326  41.388  48.488  1.00 73.01           H
ATOM    297  N   LYS A  20     -15.937  47.683  42.078  1.00 32.59           N
ATOM    298  CA  LYS A  20     -16.753  48.734  41.487  1.00 26.23           C
ATOM    299  C   LYS A  20     -17.991  48.879  42.369  1.00 24.64           C
ATOM    300  O   LYS A  20     -18.603  47.886  42.744  1.00 27.48           O
ATOM    301  CB  LYS A  20     -17.120  48.301  40.057  1.00 26.78           C
ATOM    302  CG  LYS A  20     -17.841  49.423  39.309  1.00 21.60           C
ATOM    303  CD  LYS A  20     -18.228  48.953  37.916  1.00 22.47           C
ATOM    304  CE  LYS A  20     -18.634  50.178  37.110  1.00 21.43           C
ATOM    305  NZ  LYS A  20     -19.110  49.766  35.785  1.00 23.89           N1+
ATOM    306  H   LYS A  20     -16.102  46.738  41.761  1.00 39.15           H
ATOM    307  HA  LYS A  20     -16.194  49.673  41.455  1.00 31.52           H
ATOM    308  HB2 LYS A  20     -16.202  48.066  39.519  1.00 32.18           H
ATOM    309  HB3 LYS A  20     -17.746  47.409  40.079  1.00 32.18           H
ATOM    310  HG2 LYS A  20     -18.752  49.696  39.845  1.00 25.97           H
ATOM    311  HG3 LYS A  20     -17.201  50.302  39.233  1.00 25.97           H
ATOM    312  HD2 LYS A  20     -17.381  48.461  37.431  1.00 27.01           H
ATOM    313  HD3 LYS A  20     -19.064  48.257  37.980  1.00 27.01           H
ATOM    314  HE2 LYS A  20     -19.409  50.737  37.634  1.00 25.76           H
ATOM    315  HE3 LYS A  20     -17.757  50.816  36.995  1.00 25.76           H
ATOM    316  HZ1 LYS A  20     -19.434  50.562  35.256  1.00 28.71           H
ATOM    317  HZ2 LYS A  20     -18.368  49.299  35.281  1.00 28.71           H
ATOM    318  HZ3 LYS A  20     -19.873  49.110  35.886  1.00 28.71           H
ATOM    319  N   ALA A  21     -18.335  50.101  42.740  1.00 22.93           N
ATOM    320  CA  ALA A  21     -19.444  50.386  43.635  1.00 25.99           C
ATOM    321  C   ALA A  21     -20.131  51.669  43.193  1.00 26.88           C
ATOM    322  O   ALA A  21     -19.535  52.522  42.545  1.00 27.06           O
ATOM    323  CB  ALA A  21     -18.920  50.515  45.071  1.00 28.21           C
ATOM    324  H   ALA A  21     -17.766  50.883  42.445  1.00 27.56           H
ATOM    325  HA  ALA A  21     -20.156  49.566  43.593  1.00 31.24           H
ATOM    326  HB1 ALA A  21     -19.760  50.655  45.747  1.00 33.90           H
ATOM    327  HB2 ALA A  21     -18.387  49.609  45.364  1.00 33.90           H
ATOM    328  HB3 ALA A  21     -18.253  51.372  45.143  1.00 33.90           H
ATOM    329  N   ARG A  22     -21.396  51.829  43.538  1.00 25.46           N
ATOM    330  CA  ARG A  22     -22.130  53.053  43.310  1.00 32.97           C
ATOM    331  C   ARG A  22     -22.404  53.721  44.661  1.00 36.34           C
ATOM    332  O   ARG A  22     -22.903  53.069  45.568  1.00 37.54           O
ATOM    333  CB  ARG A  22     -23.405  52.720  42.522  1.00 37.65           C
ATOM    334  CG  ARG A  22     -24.183  54.015  42.243  1.00 44.07           C
ATOM    335  CD  ARG A  22     -25.383  53.819  41.316  1.00 48.64           C
ATOM    336  NE  ARG A  22     -24.976  53.538  39.936  1.00 57.30           N
ATOM    337  CZ  ARG A  22     -24.921  52.313  39.409  1.00 59.71           C
ATOM    338  NH1 ARG A  22     -24.567  52.183  38.142  1.00 56.23           N
ATOM    339  NH2 ARG A  22     -25.215  51.213  40.107  1.00 59.01           N1+
ATOM    340  H   ARG A  22     -21.854  51.099  44.065  1.00 30.60           H
ATOM    341  HA  ARG A  22     -21.541  53.728  42.700  1.00 39.61           H
ATOM    342  HB2 ARG A  22     -23.121  52.241  41.584  1.00 45.23           H
ATOM    343  HB3 ARG A  22     -24.030  52.032  43.093  1.00 45.23           H
ATOM    344  HG2 ARG A  22     -24.541  54.438  43.182  1.00 52.93           H
ATOM    345  HG3 ARG A  22     -23.510  54.737  41.779  1.00 52.93           H
ATOM    346  HD2 ARG A  22     -26.007  53.012  41.703  1.00 58.42           H
ATOM    347  HD3 ARG A  22     -25.982  54.731  41.320  1.00 58.42           H
ATOM    348  HE  ARG A  22     -24.717  54.329  39.361  1.00 68.81           H
ATOM    349 HH11 ARG A  22     -24.342  52.998  37.591  1.00 67.52           H
ATOM    350 HH12 ARG A  22     -24.522  51.270  37.717  1.00 67.52           H
ATOM    351 HH21 ARG A  22     -25.489  51.289  41.076  1.00 70.86           H
ATOM    352 HH22 ARG A  22     -25.164  50.306  39.670  1.00 70.86           H
ATOM    353  N   ASN A  23     -22.080  55.004  44.786  1.00 33.91           N
ATOM    354  CA  ASN A  23     -22.415  55.849  45.940  1.00 39.30           C
ATOM    355  C   ASN A  23     -23.906  56.137  45.907  1.00 42.88           C
ATOM    356  O   ASN A  23     -24.367  56.797  44.989  1.00 52.39           O
ATOM    357  CB  ASN A  23     -21.574  57.125  45.791  1.00 46.93           C
ATOM    358  CG  ASN A  23     -21.520  57.963  47.063  1.00 44.00           C
ATOM    359  OD1 ASN A  23     -22.526  58.144  47.742  1.00 47.93           O
ATOM    360  ND2 ASN A  23     -20.360  58.556  47.320  1.00 48.86           N
ATOM    361  H   ASN A  23     -21.627  55.461  44.008  1.00 40.74           H
ATOM    362  HA  ASN A  23     -22.155  55.337  46.867  1.00 47.21           H
ATOM    363  HB2 ASN A  23     -20.560  56.879  45.470  1.00 56.36           H
ATOM    364  HB3 ASN A  23     -22.037  57.742  45.023  1.00 56.36           H
ATOM    365 HD21 ASN A  23     -20.291  59.176  48.113  1.00 58.68           H
ATOM    366 HD22 ASN A  23     -19.590  58.476  46.672  1.00 58.68           H
ATOM    367  N   LYS A  24     -24.689  55.633  46.861  1.00 49.92           N
ATOM    368  CA  LYS A  24     -26.149  55.767  46.847  1.00 54.12           C
ATOM    369  C   LYS A  24     -26.644  57.212  47.061  1.00 59.39           C
ATOM    370  O   LYS A  24     -27.806  57.483  46.766  1.00 60.10           O
ATOM    371  CB  LYS A  24     -26.787  54.816  47.862  1.00 52.31           C
ATOM    372  CG  LYS A  24     -26.524  53.344  47.535  1.00 56.23           C
ATOM    373  CD  LYS A  24     -27.310  52.460  48.519  1.00 65.98           C
ATOM    374  CE  LYS A  24     -27.294  51.006  48.051  1.00 64.81           C
ATOM    375  NZ  LYS A  24     -28.226  50.171  48.828  1.00 72.11           N1+
ATOM    376  H   LYS A  24     -24.269  55.116  47.620  1.00 59.95           H
ATOM    377  HA  LYS A  24     -26.504  55.467  45.861  1.00 64.99           H
ATOM    378  HB2 LYS A  24     -26.408  55.044  48.859  1.00 62.82           H
ATOM    379  HB3 LYS A  24     -27.865  54.982  47.855  1.00 62.82           H
ATOM    380  HG2 LYS A  24     -26.849  53.136  46.514  1.00 67.53           H
ATOM    381  HG3 LYS A  24     -25.459  53.126  47.618  1.00 67.53           H
ATOM    382  HD2 LYS A  24     -26.856  52.525  49.508  1.00 79.23           H
ATOM    383  HD3 LYS A  24     -28.344  52.807  48.577  1.00 79.23           H
ATOM    384  HE2 LYS A  24     -27.578  50.973  46.997  1.00 77.82           H
ATOM    385  HE3 LYS A  24     -26.282  50.612  48.156  1.00 77.82           H
ATOM    386  HZ1 LYS A  24     -28.182  49.215  48.505  1.00 86.57           H
ATOM    387  HZ2 LYS A  24     -27.978  50.210  49.807  1.00 86.57           H
ATOM    388  HZ3 LYS A  24     -29.169  50.516  48.708  1.00 86.57           H
ATOM    389  N   LEU A  25     -25.784  58.111  47.561  1.00 56.20           N
ATOM    390  CA  LEU A  25     -26.102  59.504  47.873  1.00 54.60           C
ATOM    391  C   LEU A  25     -25.726  60.477  46.752  1.00 61.72           C
ATOM    392  O   LEU A  25     -26.116  61.644  46.806  1.00 66.42           O
ATOM    393  CB  LEU A  25     -25.372  59.897  49.161  1.00 61.31           C
ATOM    394  H   LEU A  25     -24.843  57.807  47.768  1.00 67.48           H
ATOM    395  HA  LEU A  25     -27.172  59.593  48.058  1.00 65.56           H
ATOM    396  HB1 LEU A  25     -25.631  59.205  49.963  1.00 73.62           H
ATOM    397  HB3 LEU A  25     -25.656  60.907  49.458  1.00 73.62           H
ATOM    398  N   THR A  26     -24.942  60.026  45.767  1.00 59.53           N
ATOM    399  CA  THR A  26     -24.436  60.868  44.671  1.00 52.61           C
ATOM    400  C   THR A  26     -24.713  60.231  43.306  1.00 48.67           C
ATOM    401  O   THR A  26     -24.752  60.922  42.292  1.00 55.06           O
ATOM    402  CB  THR A  26     -22.939  61.180  44.872  1.00 53.69           C
ATOM    403  OG1 THR A  26     -22.587  61.386  46.229  1.00 65.20           O
ATOM    404  CG2 THR A  26     -22.591  62.482  44.136  1.00 62.03           C
ATOM    405  H   THR A  26     -24.627  59.069  45.809  1.00 71.48           H
ATOM    406  HA  THR A  26     -24.981  61.811  44.711  1.00 63.17           H
ATOM    407  HB  THR A  26     -22.343  60.357  44.477  1.00 64.47           H
ATOM    408  HG1 THR A  26     -21.627  61.433  46.277  1.00 78.29           H
ATOM    409 HG21 THR A  26     -21.542  62.725  44.298  1.00 74.49           H
ATOM    410 HG22 THR A  26     -22.778  62.394  43.067  1.00 74.49           H
ATOM    411 HG23 THR A  26     -23.184  63.302  44.541  1.00 74.49           H
ATOM    412  N   GLY A  27     -24.887  58.904  43.279  1.00 44.10           N
ATOM    413  CA  GLY A  27     -25.017  58.082  42.087  1.00 46.87           C
ATOM    414  C   GLY A  27     -23.677  57.834  41.389  1.00 39.35           C
ATOM    415  O   GLY A  27     -23.658  57.135  40.371  1.00 43.05           O
ATOM    416  H   GLY A  27     -24.868  58.411  44.159  1.00 52.97           H
ATOM    417  HA2 GLY A  27     -25.440  57.121  42.378  1.00 56.29           H
ATOM    418  HA3 GLY A  27     -25.684  58.581  41.383  1.00 56.29           H
ATOM    419  N   GLU A  28     -22.572  58.391  41.925  1.00 36.15           N
ATOM    420  CA  GLU A  28     -21.252  58.206  41.368  1.00 39.25           C
ATOM    421  C   GLU A  28     -20.847  56.726  41.371  1.00 35.83           C
ATOM    422  O   GLU A  28     -21.075  55.987  42.325  1.00 29.94           O
ATOM    423  CB  GLU A  28     -20.208  58.922  42.209  1.00 42.39           C
ATOM    424  CG  GLU A  28     -20.270  60.444  42.232  1.00 51.12           C
ATOM    425  CD  GLU A  28     -19.376  60.907  43.396  1.00 67.03           C
ATOM    426  OE1 GLU A  28     -19.838  60.783  44.559  1.00 64.04           O
ATOM    427  OE2 GLU A  28     -18.229  61.311  43.097  1.00 66.41           O1-
ATOM    428  H   GLU A  28     -22.654  58.988  42.731  1.00 43.42           H
ATOM    429  HA  GLU A  28     -21.228  58.610  40.355  1.00 47.15           H
ATOM    430  HB2 GLU A  28     -20.288  58.539  43.229  1.00 50.91           H
ATOM    431  HB3 GLU A  28     -19.220  58.645  41.835  1.00 50.91           H
ATOM    432  HG2 GLU A  28     -19.909  60.831  41.279  1.00 61.39           H
ATOM    433  HG3 GLU A  28     -21.304  60.725  42.417  1.00 61.39           H
ATOM    434  N   VAL A  29     -20.132  56.334  40.336  1.00 25.37           N
ATOM    435  CA  VAL A  29     -19.460  55.062  40.235  1.00 25.48           C
ATOM    436  C   VAL A  29     -18.051  55.321  40.711  1.00 24.73           C
ATOM    437  O   VAL A  29     -17.395  56.231  40.208  1.00 22.90           O
ATOM    438  CB  VAL A  29     -19.507  54.576  38.769  1.00 32.25           C
ATOM    439  CG1 VAL A  29     -18.584  53.395  38.524  1.00 26.52           C
ATOM    440  CG2 VAL A  29     -20.933  54.100  38.470  1.00 33.96           C
ATOM    441  H   VAL A  29     -19.933  57.009  39.612  1.00 30.49           H
ATOM    442  HA  VAL A  29     -19.948  54.318  40.858  1.00 30.62           H
ATOM    443  HB  VAL A  29     -19.238  55.383  38.085  1.00 38.74           H
ATOM    444 HG11 VAL A  29     -18.674  53.090  37.484  1.00 31.87           H
ATOM    445 HG12 VAL A  29     -17.548  53.676  38.706  1.00 31.87           H
ATOM    446 HG13 VAL A  29     -18.851  52.567  39.180  1.00 31.87           H
ATOM    447 HG21 VAL A  29     -20.994  53.760  37.434  1.00 40.80           H
ATOM    448 HG22 VAL A  29     -21.206  53.278  39.134  1.00 40.80           H
ATOM    449 HG23 VAL A  29     -21.642  54.920  38.602  1.00 40.80           H
ATOM    450  N   VAL A  30     -17.576  54.487  41.625  1.00 20.51           N
ATOM    451  CA  VAL A  30     -16.284  54.630  42.282  1.00 21.17           C
ATOM    452  C   VAL A  30     -15.650  53.248  42.409  1.00 22.94           C
ATOM    453  O   VAL A  30     -16.283  52.223  42.164  1.00 22.01           O
ATOM    454  CB  VAL A  30     -16.433  55.325  43.660  1.00 22.38           C
ATOM    455  CG1 VAL A  30     -17.033  56.737  43.538  1.00 33.52           C
ATOM    456  CG2 VAL A  30     -17.303  54.530  44.648  1.00 24.26           C
ATOM    457  H   VAL A  30     -18.154  53.720  41.929  1.00 24.65           H
ATOM    458  HA  VAL A  30     -15.625  55.246  41.667  1.00 25.45           H
ATOM    459  HB  VAL A  30     -15.443  55.426  44.098  1.00 26.90           H
ATOM    460 HG11 VAL A  30     -17.005  57.221  44.512  1.00 40.27           H
ATOM    461 HG12 VAL A  30     -16.443  57.324  42.833  1.00 40.27           H
ATOM    462 HG13 VAL A  30     -18.068  56.700  43.197  1.00 40.27           H
ATOM    463 HG21 VAL A  30     -17.335  55.059  45.597  1.00 29.15           H
ATOM    464 HG22 VAL A  30     -18.323  54.429  44.276  1.00 29.15           H
ATOM    465 HG23 VAL A  30     -16.877  53.543  44.815  1.00 29.15           H
ATOM    466  N   ALA A  31     -14.362  53.246  42.739  1.00 23.12           N
ATOM    467  CA  ALA A  31     -13.622  52.062  43.107  1.00 22.12           C
ATOM    468  C   ALA A  31     -13.463  52.144  44.636  1.00 26.19           C
ATOM    469  O   ALA A  31     -12.966  53.067  45.230  1.00 26.21           O
ATOM    470  CB  ALA A  31     -12.227  52.025  42.489  1.00 22.42           C
ATOM    471  H   ALA A  31     -13.895  54.136  42.838  1.00 27.79           H
ATOM    472  HA  ALA A  31     -14.173  51.133  42.824  1.00 26.59           H
ATOM    473  HB1 ALA A  31     -11.610  51.216  42.889  1.00 26.95           H
ATOM    474  HB2 ALA A  31     -12.287  51.893  41.400  1.00 26.95           H
ATOM    475  HB3 ALA A  31     -11.690  52.972  42.662  1.00 26.95           H
ATOM    476  N   LEU A  32     -13.940  51.075  45.264  1.00 24.80           N
ATOM    477  CA  LEU A  32     -13.941  50.954  46.717  1.00 28.21           C
ATOM    478  C   LEU A  32     -12.929  49.883  47.112  1.00 23.42           C
ATOM    479  O   LEU A  32     -13.047  48.738  46.702  1.00 26.53           O
ATOM    480  CB  LEU A  32     -15.369  50.623  47.154  1.00 27.60           C
ATOM    481  CG  LEU A  32     -15.584  50.489  48.677  1.00 31.64           C
ATOM    482  CD1 LEU A  32     -15.304  51.820  49.377  1.00 34.07           C
ATOM    483  CD2 LEU A  32     -17.051  50.100  48.893  1.00 36.40           C
ATOM    484  H   LEU A  32     -14.337  50.322  44.726  1.00 29.80           H
ATOM    485  HA  LEU A  32     -13.658  51.903  47.175  1.00 33.90           H
ATOM    486  HB2 LEU A  32     -16.030  51.403  46.770  1.00 33.16           H
ATOM    487  HB3 LEU A  32     -15.657  49.684  46.680  1.00 33.16           H
ATOM    488  HG  LEU A  32     -14.932  49.717  49.089  1.00 38.01           H
ATOM    489 HD11 LEU A  32     -15.653  51.771  50.408  1.00 40.93           H
ATOM    490 HD12 LEU A  32     -14.233  52.021  49.394  1.00 40.93           H
ATOM    491 HD13 LEU A  32     -15.833  52.626  48.866  1.00 40.93           H
ATOM    492 HD21 LEU A  32     -17.225  49.927  49.954  1.00 43.73           H
ATOM    493 HD22 LEU A  32     -17.710  50.898  48.545  1.00 43.73           H
ATOM    494 HD23 LEU A  32     -17.277  49.181  48.349  1.00 43.73           H
ATOM    495  N   LYS A  33     -11.950  50.245  47.937  1.00 26.45           N
ATOM    496  CA  LYS A  33     -10.905  49.334  48.388  1.00 34.35           C
ATOM    497  C   LYS A  33     -11.166  49.097  49.872  1.00 31.44           C
ATOM    498  O   LYS A  33     -11.054  50.026  50.659  1.00 27.48           O
ATOM    499  CB  LYS A  33      -9.526  49.933  48.054  1.00 28.80           C
ATOM    500  CG  LYS A  33      -8.330  48.997  48.333  1.00 35.22           C
ATOM    501  CD  LYS A  33      -7.021  49.667  47.864  1.00 43.16           C
ATOM    502  CE  LYS A  33      -5.786  48.768  47.976  1.00 52.61           C
ATOM    503  NZ  LYS A  33      -5.753  47.757  46.907  1.00 57.59           N1+
ATOM    504  H   LYS A  33     -11.925  51.195  48.284  1.00 31.78           H
ATOM    505  HA  LYS A  33     -10.980  48.392  47.851  1.00 41.26           H
ATOM    506  HB2 LYS A  33      -9.508  50.185  46.992  1.00 34.60           H
ATOM    507  HB3 LYS A  33      -9.395  50.854  48.613  1.00 34.60           H
ATOM    508  HG2 LYS A  33      -8.263  48.796  49.404  1.00 42.31           H
ATOM    509  HG3 LYS A  33      -8.469  48.054  47.801  1.00 42.31           H
ATOM    510  HD2 LYS A  33      -7.127  49.993  46.827  1.00 51.84           H
ATOM    511  HD3 LYS A  33      -6.843  50.552  48.476  1.00 51.84           H
ATOM    512  HE2 LYS A  33      -4.888  49.385  47.910  1.00 63.18           H
ATOM    513  HE3 LYS A  33      -5.791  48.270  48.947  1.00 63.18           H
ATOM    514  HZ1 LYS A  33      -4.894  47.230  46.970  1.00 69.15           H
ATOM    515  HZ2 LYS A  33      -6.550  47.141  46.981  1.00 69.15           H
ATOM    516  HZ3 LYS A  33      -5.759  48.229  46.009  1.00 69.15           H
ATOM    517  N   LYS A  34     -11.517  47.863  50.246  1.00 31.72           N
ATOM    518  CA  LYS A  34     -11.655  47.442  51.644  1.00 37.58           C
ATOM    519  C   LYS A  34     -10.269  46.960  52.043  1.00 42.58           C
ATOM    520  O   LYS A  34      -9.793  45.961  51.503  1.00 42.95           O
ATOM    521  CB  LYS A  34     -12.734  46.355  51.746  1.00 46.07           C
ATOM    522  CG  LYS A  34     -12.744  45.587  53.095  1.00 51.23           C
ATOM    523  CD  LYS A  34     -13.392  44.180  52.998  1.00 61.03           C
ATOM    524  CE  LYS A  34     -12.718  43.240  51.969  1.00 65.57           C
ATOM    525  NZ  LYS A  34     -13.400  41.933  51.836  1.00 63.54           N1+
ATOM    526  H   LYS A  34     -11.540  47.140  49.541  1.00 38.11           H
ATOM    527  HA  LYS A  34     -11.941  48.277  52.287  1.00 45.14           H
ATOM    528  HB2 LYS A  34     -13.709  46.814  51.590  1.00 55.33           H
ATOM    529  HB3 LYS A  34     -12.572  45.656  50.928  1.00 55.33           H
ATOM    530  HG2 LYS A  34     -11.730  45.432  53.458  1.00 61.53           H
ATOM    531  HG3 LYS A  34     -13.265  46.190  53.840  1.00 61.53           H
ATOM    532  HD2 LYS A  34     -13.344  43.713  53.984  1.00 73.28           H
ATOM    533  HD3 LYS A  34     -14.444  44.301  52.734  1.00 73.28           H
ATOM    534  HE2 LYS A  34     -12.716  43.716  50.988  1.00 78.73           H
ATOM    535  HE3 LYS A  34     -11.682  43.072  52.269  1.00 78.73           H
ATOM    536  HZ1 LYS A  34     -12.887  41.354  51.184  1.00 76.29           H
ATOM    537  HZ2 LYS A  34     -13.423  41.467  52.733  1.00 76.29           H
ATOM    538  HZ3 LYS A  34     -14.340  42.069  51.495  1.00 76.29           H
ATOM    539  N   ILE A  35      -9.623  47.695  52.944  1.00 39.81           N
ATOM    540  CA  ILE A  35      -8.273  47.394  53.395  1.00 45.33           C
ATOM    541  C   ILE A  35      -8.245  46.239  54.412  1.00 52.68           C
ATOM    542  O   ILE A  35      -9.070  46.151  55.334  1.00 43.28           O
ATOM    543  CB  ILE A  35      -7.576  48.683  53.859  1.00 39.90           C
ATOM    544  CG1 ILE A  35      -7.320  49.536  52.591  1.00 50.77           C
ATOM    545  CG2 ILE A  35      -6.279  48.373  54.628  1.00 50.71           C
ATOM    546  CD1 ILE A  35      -6.546  50.825  52.824  1.00 56.83           C
ATOM    547  H   ILE A  35     -10.074  48.509  53.337  1.00 47.82           H
ATOM    548  HA  ILE A  35      -7.723  47.053  52.521  1.00 54.44           H
ATOM    549  HB  ILE A  35      -8.243  49.235  54.516  1.00 47.93           H
ATOM    550 HG12 ILE A  35      -6.763  48.950  51.857  1.00 60.97           H
ATOM    551 HG13 ILE A  35      -8.277  49.808  52.142  1.00 60.97           H
ATOM    552 HG21 ILE A  35      -5.842  49.287  55.024  1.00 60.90           H
ATOM    553 HG22 ILE A  35      -6.487  47.737  55.488  1.00 60.90           H
ATOM    554 HG23 ILE A  35      -5.561  47.874  53.976  1.00 60.90           H
ATOM    555 HD11 ILE A  35      -6.309  51.240  51.853  1.00 68.24           H
ATOM    556 HD12 ILE A  35      -7.153  51.521  53.403  1.00 68.24           H
ATOM    557 HD13 ILE A  35      -5.601  50.640  53.330  1.00 68.24           H
ATOM    558  N   ARG A  36      -7.263  45.361  54.163  1.00 51.19           N
ATOM    559  CA  ARG A  36      -6.923  44.148  54.895  1.00 57.92           C
ATOM    560  C   ARG A  36      -5.588  44.387  55.611  1.00 50.38           C
ATOM    561  O   ARG A  36      -5.649  44.463  56.856  1.00 63.40           O
ATOM    562  CB  ARG A  36      -6.849  42.972  53.907  1.00 56.28           C
ATOM    563  H   ARG A  36      -6.630  45.585  53.408  1.00 61.47           H
ATOM    564  HA  ARG A  36      -7.692  43.941  55.640  1.00 69.55           H
ATOM    565  HB1 ARG A  36      -6.078  43.147  53.156  1.00 67.58           H
ATOM    566  HB3 ARG A  36      -6.628  42.048  54.442  1.00 67.58           H
ATOM    567  HC  ARG A  36      -4.563  44.532  54.909  1.00 60.50           H
ATOM    568  N   VAL A  44      -7.029  50.157  63.547  1.00 62.29           N
ATOM    569  CA  VAL A  44      -6.241  50.750  62.439  1.00 59.61           C
ATOM    570  C   VAL A  44      -5.153  51.665  63.020  1.00 60.58           C
ATOM    571  O   VAL A  44      -5.522  52.621  63.705  1.00 62.95           O
ATOM    572  CB  VAL A  44      -7.158  51.554  61.477  1.00 63.86           C
ATOM    573  CG1 VAL A  44      -6.352  52.377  60.462  1.00 60.03           C
ATOM    574  CG2 VAL A  44      -8.154  50.669  60.700  1.00 63.34           C
ATOM    575  H1  VAL A  44      -7.719  49.514  63.183  1.00 74.79           H
ATOM    576  H2  VAL A  44      -7.493  50.888  64.071  1.00 74.79           H
ATOM    577  HA  VAL A  44      -5.765  49.947  61.878  1.00 71.58           H
ATOM    578  HB  VAL A  44      -7.721  52.256  62.086  1.00 76.67           H
ATOM    579 HG11 VAL A  44      -5.770  53.139  60.973  1.00 72.08           H
ATOM    580 HG12 VAL A  44      -5.676  51.727  59.905  1.00 72.08           H
ATOM    581 HG13 VAL A  44      -7.026  52.863  59.759  1.00 72.08           H
ATOM    582 HG21 VAL A  44      -7.619  49.981  60.043  1.00 76.05           H
ATOM    583 HG22 VAL A  44      -8.771  50.096  61.391  1.00 76.05           H
ATOM    584 HG23 VAL A  44      -8.816  51.296  60.103  1.00 76.05           H
ATOM    585  N   PRO A  45      -3.851  51.440  62.729  1.00 57.65           N
ATOM    586  CA  PRO A  45      -2.761  52.305  63.196  1.00 59.31           C
ATOM    587  C   PRO A  45      -2.968  53.788  62.855  1.00 62.70           C
ATOM    588  O   PRO A  45      -3.365  54.135  61.738  1.00 58.27           O
ATOM    589  CB  PRO A  45      -1.506  51.788  62.473  1.00 60.37           C
ATOM    590  CG  PRO A  45      -1.824  50.311  62.260  1.00 63.91           C
ATOM    591  CD  PRO A  45      -3.322  50.327  61.957  1.00 58.80           C
ATOM    592  HA  PRO A  45      -2.607  52.151  64.265  1.00 71.22           H
ATOM    593  HB2 PRO A  45      -1.457  52.265  61.494  1.00 72.49           H
ATOM    594  HB3 PRO A  45      -0.570  51.953  63.008  1.00 72.49           H
ATOM    595  HG2 PRO A  45      -1.282  49.914  61.403  1.00 76.74           H
ATOM    596  HG3 PRO A  45      -1.592  49.741  63.160  1.00 76.74           H
ATOM    597  HD2 PRO A  45      -3.473  50.518  60.895  1.00 70.61           H
ATOM    598  HD3 PRO A  45      -3.742  49.373  62.275  1.00 70.61           H
ATOM    599  N   SER A  46      -2.659  54.665  63.823  1.00 66.53           N
ATOM    600  CA  SER A  46      -2.869  56.116  63.700  1.00 59.78           C
ATOM    601  C   SER A  46      -1.967  56.720  62.631  1.00 54.72           C
ATOM    602  O   SER A  46      -2.360  57.681  61.976  1.00 57.80           O
ATOM    603  CB  SER A  46      -2.616  56.838  65.032  1.00 64.38           C
ATOM    604  OG  SER A  46      -3.488  56.368  66.046  1.00 69.25           O
ATOM    605  H   SER A  46      -2.363  54.314  64.723  1.00 79.88           H
ATOM    606  HA  SER A  46      -3.904  56.296  63.404  1.00 71.78           H
ATOM    607  HB2 SER A  46      -1.584  56.667  65.341  1.00 77.30           H
ATOM    608  HB3 SER A  46      -2.765  57.910  64.900  1.00 77.30           H
ATOM    609  HG  SER A  46      -3.228  56.769  66.881  1.00 83.14           H
ATOM    610  N   THR A  47      -0.751  56.185  62.481  1.00 60.45           N
ATOM    611  CA  THR A  47       0.185  56.591  61.442  1.00 61.62           C
ATOM    612  C   THR A  47      -0.378  56.218  60.063  1.00 59.35           C
ATOM    613  O   THR A  47      -0.207  57.015  59.152  1.00 57.74           O
ATOM    614  CB  THR A  47       1.566  55.942  61.663  1.00 59.87           C
ATOM    615  OG1 THR A  47       1.433  54.547  61.877  1.00 54.36           O
ATOM    616  CG2 THR A  47       2.301  56.585  62.842  1.00 60.94           C
ATOM    617  H   THR A  47      -0.480  55.405  63.062  1.00 72.59           H
ATOM    618  HA  THR A  47       0.302  57.676  61.490  1.00 73.99           H
ATOM    619  HB  THR A  47       2.173  56.096  60.769  1.00 71.89           H
ATOM    620  HG1 THR A  47       2.151  54.101  61.419  1.00 65.28           H
ATOM    621 HG21 THR A  47       3.279  56.117  62.953  1.00 73.18           H
ATOM    622 HG22 THR A  47       2.438  57.651  62.659  1.00 73.18           H
ATOM    623 HG23 THR A  47       1.741  56.436  63.765  1.00 73.18           H
ATOM    624  N   ALA A  48      -1.033  55.056  59.878  1.00 55.36           N
ATOM    625  CA  ALA A  48      -1.637  54.697  58.588  1.00 56.73           C
ATOM    626  C   ALA A  48      -2.695  55.716  58.173  1.00 54.56           C
ATOM    627  O   ALA A  48      -2.655  56.192  57.041  1.00 46.82           O
ATOM    628  CB  ALA A  48      -2.238  53.293  58.624  1.00 56.46           C
ATOM    629  H   ALA A  48      -1.147  54.417  60.653  1.00 66.48           H
ATOM    630  HA  ALA A  48      -0.848  54.698  57.834  1.00 68.12           H
ATOM    631  HB1 ALA A  48      -2.621  53.045  57.634  1.00 67.80           H
ATOM    632  HB2 ALA A  48      -1.467  52.572  58.894  1.00 67.80           H
ATOM    633  HB3 ALA A  48      -3.054  53.239  59.343  1.00 67.80           H
ATOM    634  N   ILE A  49      -3.599  56.091  59.097  1.00 51.51           N
ATOM    635  CA  ILE A  49      -4.599  57.131  58.869  1.00 49.89           C
ATOM    636  C   ILE A  49      -3.946  58.429  58.404  1.00 49.21           C
ATOM    637  O   ILE A  49      -4.470  59.035  57.477  1.00 45.80           O
ATOM    638  CB  ILE A  49      -5.486  57.339  60.123  1.00 51.73           C
ATOM    639  CG1 ILE A  49      -6.305  56.079  60.475  1.00 47.26           C
ATOM    640  CG2 ILE A  49      -6.403  58.576  59.992  1.00 52.44           C
ATOM    641  CD1 ILE A  49      -7.358  55.679  59.434  1.00 51.86           C
ATOM    642  H   ILE A  49      -3.575  55.657  60.010  1.00 61.86           H
ATOM    643  HA  ILE A  49      -5.239  56.793  58.053  1.00 59.92           H
ATOM    644  HB  ILE A  49      -4.815  57.532  60.961  1.00 62.12           H
ATOM    645 HG12 ILE A  49      -5.619  55.251  60.623  1.00 56.76           H
ATOM    646 HG13 ILE A  49      -6.813  56.243  61.426  1.00 56.76           H
ATOM    647 HG21 ILE A  49      -7.102  58.611  60.827  1.00 62.97           H
ATOM    648 HG22 ILE A  49      -5.812  59.491  60.012  1.00 62.97           H
ATOM    649 HG23 ILE A  49      -6.964  58.539  59.057  1.00 62.97           H
ATOM    650 HD11 ILE A  49      -7.971  54.880  59.846  1.00 62.28           H
ATOM    651 HD12 ILE A  49      -8.013  56.515  59.193  1.00 62.28           H
ATOM    652 HD13 ILE A  49      -6.873  55.315  58.529  1.00 62.28           H
ATOM    653  N   ARG A  50      -2.824  58.852  59.013  1.00 51.76           N
ATOM    654  CA  ARG A  50      -2.161  60.118  58.661  1.00 56.24           C
ATOM    655  C   ARG A  50      -1.470  60.032  57.302  1.00 50.62           C
ATOM    656  O   ARG A  50      -1.621  60.962  56.517  1.00 51.07           O
ATOM    657  CB  ARG A  50      -1.203  60.644  59.759  1.00 57.93           C
ATOM    658  CG  ARG A  50      -1.928  61.012  61.071  1.00 61.43           C
ATOM    659  CD  ARG A  50      -0.971  61.014  62.276  1.00 62.65           C
ATOM    660  NE  ARG A  50      -1.701  60.953  63.563  1.00 61.83           N
ATOM    661  CZ  ARG A  50      -1.119  60.961  64.778  1.00 70.98           C
ATOM    662  NH1 ARG A  50       0.146  61.365  64.926  1.00 76.05           N
ATOM    663  NH2 ARG A  50      -1.801  60.566  65.863  1.00 61.13           N1+
ATOM    664  H   ARG A  50      -2.419  58.283  59.745  1.00 62.16           H
ATOM    665  HA  ARG A  50      -2.944  60.870  58.554  1.00 67.54           H
ATOM    666  HB2 ARG A  50      -0.416  59.911  59.947  1.00 69.56           H
ATOM    667  HB3 ARG A  50      -0.730  61.554  59.383  1.00 69.56           H
ATOM    668  HG2 ARG A  50      -2.408  61.987  60.961  1.00 73.76           H
ATOM    669  HG3 ARG A  50      -2.707  60.275  61.271  1.00 73.76           H
ATOM    670  HD2 ARG A  50      -0.214  60.229  62.218  1.00 75.22           H
ATOM    671  HD3 ARG A  50      -0.465  61.980  62.230  1.00 75.22           H
ATOM    672  HE  ARG A  50      -2.655  60.628  63.515  1.00 74.25           H
ATOM    673 HH11 ARG A  50       0.672  61.665  64.119  1.00 91.30           H
ATOM    674 HH12 ARG A  50       0.578  61.373  65.838  1.00 91.30           H
ATOM    675 HH21 ARG A  50      -2.759  60.262  65.780  1.00 73.40           H
ATOM    676 HH22 ARG A  50      -1.358  60.575  66.770  1.00 73.40           H
ATOM    677  N   GLU A  51      -0.773  58.928  57.009  1.00 46.64           N
ATOM    678  CA  GLU A  51      -0.122  58.692  55.720  1.00 52.54           C
ATOM    679  C   GLU A  51      -1.146  58.657  54.563  1.00 53.93           C
ATOM    680  O   GLU A  51      -0.901  59.229  53.496  1.00 48.38           O
ATOM    681  CB  GLU A  51       0.720  57.395  55.743  1.00 56.77           C
ATOM    682  CG  GLU A  51       1.893  57.399  56.747  1.00 68.11           C
ATOM    683  CD  GLU A  51       3.010  58.367  56.348  1.00 74.05           C
ATOM    684  OE1 GLU A  51       2.836  59.585  56.578  1.00 77.03           O
ATOM    685  OE2 GLU A  51       4.031  57.879  55.821  1.00 77.06           O1-
ATOM    686  H   GLU A  51      -0.709  58.196  57.700  1.00 56.01           H
ATOM    687  HA  GLU A  51       0.550  59.530  55.534  1.00 63.10           H
ATOM    688  HB2 GLU A  51       0.067  56.554  55.983  1.00 68.17           H
ATOM    689  HB3 GLU A  51       1.120  57.219  54.743  1.00 68.17           H
ATOM    690  HG2 GLU A  51       1.523  57.723  57.712  1.00 81.78           H
ATOM    691  HG3 GLU A  51       2.286  56.382  56.799  1.00 81.78           H
ATOM    692  N   ILE A  52      -2.290  57.985  54.770  1.00 46.92           N
ATOM    693  CA  ILE A  52      -3.384  57.924  53.796  1.00 47.46           C
ATOM    694  C   ILE A  52      -3.958  59.331  53.606  1.00 50.01           C
ATOM    695  O   ILE A  52      -4.274  59.717  52.477  1.00 40.87           O
ATOM    696  CB  ILE A  52      -4.425  56.869  54.254  1.00 40.27           C
ATOM    697  CG1 ILE A  52      -3.910  55.410  54.216  1.00 43.03           C
ATOM    698  CG2 ILE A  52      -5.732  56.943  53.472  1.00 47.37           C
ATOM    699  CD1 ILE A  52      -3.319  54.933  52.897  1.00 52.92           C
ATOM    700  H   ILE A  52      -2.427  57.519  55.657  1.00 56.35           H
ATOM    701  HA  ILE A  52      -2.976  57.613  52.834  1.00 57.00           H
ATOM    702  HB  ILE A  52      -4.680  57.088  55.290  1.00 48.37           H
ATOM    703 HG12 ILE A  52      -3.123  55.281  54.944  1.00 51.68           H
ATOM    704 HG13 ILE A  52      -4.723  54.740  54.502  1.00 51.68           H
ATOM    705 HG21 ILE A  52      -6.455  56.257  53.909  1.00 56.89           H
ATOM    706 HG22 ILE A  52      -6.132  57.947  53.551  1.00 56.89           H
ATOM    707 HG23 ILE A  52      -5.576  56.705  52.420  1.00 56.89           H
ATOM    708 HD11 ILE A  52      -3.079  53.873  52.990  1.00 63.55           H
ATOM    709 HD12 ILE A  52      -4.037  55.064  52.090  1.00 63.55           H
ATOM    710 HD13 ILE A  52      -2.400  55.475  52.676  1.00 63.55           H
ATOM    711  N   SER A  53      -4.086  60.100  54.702  1.00 43.76           N
ATOM    712  CA  SER A  53      -4.676  61.431  54.667  1.00 55.37           C
ATOM    713  C   SER A  53      -3.904  62.399  53.768  1.00 49.18           C
ATOM    714  O   SER A  53      -4.564  63.198  53.105  1.00 49.69           O
ATOM    715  CB  SER A  53      -4.928  62.000  56.081  1.00 57.18           C
ATOM    716  OG  SER A  53      -5.977  61.288  56.718  1.00 51.18           O
ATOM    717  H   SER A  53      -3.782  59.739  55.596  1.00 52.56           H
ATOM    718  HA  SER A  53      -5.655  61.320  54.204  1.00 66.49           H
ATOM    719  HB2 SER A  53      -4.021  61.944  56.683  1.00 68.66           H
ATOM    720  HB3 SER A  53      -5.219  63.048  55.995  1.00 68.66           H
ATOM    721  HG  SER A  53      -5.630  60.438  57.007  1.00 61.47           H
ATOM    722  N   LEU A  54      -2.564  62.304  53.703  1.00 47.05           N
ATOM    723  CA  LEU A  54      -1.736  63.057  52.749  1.00 52.89           C
ATOM    724  C   LEU A  54      -2.020  62.703  51.281  1.00 54.87           C
ATOM    725  O   LEU A  54      -1.892  63.568  50.415  1.00 52.89           O
ATOM    726  CB  LEU A  54      -0.233  62.821  53.002  1.00 51.73           C
ATOM    727  CG  LEU A  54       0.282  63.175  54.414  1.00 60.17           C
ATOM    728  CD1 LEU A  54       1.788  62.853  54.492  1.00 57.44           C
ATOM    729  CD2 LEU A  54       0.019  64.648  54.784  1.00 56.96           C
ATOM    730  H   LEU A  54      -2.096  61.627  54.290  1.00 56.50           H
ATOM    731  HA  LEU A  54      -1.955  64.118  52.875  1.00 63.51           H
ATOM    732  HB2 LEU A  54      -0.011  61.770  52.806  1.00 62.13           H
ATOM    733  HB3 LEU A  54       0.328  63.411  52.275  1.00 62.13           H
ATOM    734  HG  LEU A  54      -0.229  62.547  55.138  1.00 72.25           H
ATOM    735 HD11 LEU A  54       2.155  63.049  55.500  1.00 68.97           H
ATOM    736 HD12 LEU A  54       1.952  61.798  54.264  1.00 68.97           H
ATOM    737 HD13 LEU A  54       2.347  63.460  53.779  1.00 68.97           H
ATOM    738 HD21 LEU A  54       0.452  64.859  55.762  1.00 68.40           H
ATOM    739 HD22 LEU A  54       0.468  65.311  54.043  1.00 68.40           H
ATOM    740 HD23 LEU A  54      -1.053  64.838  54.842  1.00 68.40           H
ATOM    741  N   LEU A  55      -2.342  61.438  50.976  1.00 54.52           N
ATOM    742  CA  LEU A  55      -2.597  61.020  49.593  1.00 52.21           C
ATOM    743  C   LEU A  55      -3.833  61.697  48.981  1.00 44.97           C
ATOM    744  O   LEU A  55      -3.914  61.759  47.759  1.00 43.89           O
ATOM    745  CB  LEU A  55      -2.695  59.496  49.489  1.00 45.77           C
ATOM    746  CG  LEU A  55      -1.449  58.741  49.954  1.00 49.55           C
ATOM    747  CD1 LEU A  55      -1.706  57.241  49.792  1.00 57.72           C
ATOM    748  CD2 LEU A  55      -0.190  59.134  49.178  1.00 55.00           C
ATOM    749  H   LEU A  55      -2.431  60.752  51.713  1.00 65.47           H
ATOM    750  HA  LEU A  55      -1.743  61.334  48.992  1.00 62.70           H
ATOM    751  HB2 LEU A  55      -3.549  59.159  50.075  1.00 54.97           H
ATOM    752  HB3 LEU A  55      -2.889  59.235  48.448  1.00 54.97           H
ATOM    753  HG  LEU A  55      -1.284  58.944  51.008  1.00 59.51           H
ATOM    754 HD11 LEU A  55      -0.848  56.676  50.155  1.00 69.31           H
ATOM    755 HD12 LEU A  55      -2.581  56.954  50.376  1.00 69.31           H
ATOM    756 HD13 LEU A  55      -1.884  56.999  48.743  1.00 69.31           H
ATOM    757 HD21 LEU A  55       0.641  58.524  49.524  1.00 66.05           H
ATOM    758 HD22 LEU A  55      -0.329  58.962  48.113  1.00 66.05           H
ATOM    759 HD23 LEU A  55       0.057  60.178  49.360  1.00 66.05           H
ATOM    760  N   LYS A  56      -4.786  62.193  49.788  1.00 43.43           N
ATOM    761  CA  LYS A  56      -5.925  62.981  49.288  1.00 49.95           C
ATOM    762  C   LYS A  56      -5.534  64.305  48.638  1.00 50.64           C
ATOM    763  O   LYS A  56      -6.250  64.760  47.752  1.00 50.56           O
ATOM    764  CB  LYS A  56      -6.931  63.286  50.407  1.00 54.03           C
ATOM    765  CG  LYS A  56      -7.763  62.057  50.769  1.00 53.34           C
ATOM    766  CD  LYS A  56      -9.083  62.418  51.483  1.00 57.65           C
ATOM    767  CE  LYS A  56      -8.862  63.246  52.748  1.00 66.26           C
ATOM    768  NZ  LYS A  56      -7.850  62.629  53.622  1.00 73.64           N1+
ATOM    769  H   LYS A  56      -4.680  62.088  50.787  1.00 52.16           H
ATOM    770  HA  LYS A  56      -6.439  62.403  48.520  1.00 59.99           H
ATOM    771  HB2 LYS A  56      -6.409  63.672  51.283  1.00 64.88           H
ATOM    772  HB3 LYS A  56      -7.623  64.058  50.064  1.00 64.88           H
ATOM    773  HG2 LYS A  56      -8.042  61.557  49.838  1.00 64.05           H
ATOM    774  HG3 LYS A  56      -7.167  61.357  51.363  1.00 64.05           H
ATOM    775  HD2 LYS A  56      -9.716  62.980  50.789  1.00 69.23           H
ATOM    776  HD3 LYS A  56      -9.613  61.498  51.740  1.00 69.23           H
ATOM    777  HE2 LYS A  56      -8.500  64.224  52.430  1.00 79.56           H
ATOM    778  HE3 LYS A  56      -9.803  63.376  53.278  1.00 79.56           H
ATOM    779  HZ1 LYS A  56      -7.958  62.971  54.561  1.00 88.42           H
ATOM    780  HZ2 LYS A  56      -7.956  61.629  53.610  1.00 88.42           H
ATOM    781  HZ3 LYS A  56      -6.930  62.873  53.286  1.00 88.42           H
ATOM    782  N   GLU A  57      -4.424  64.911  49.064  1.00 49.54           N
ATOM    783  CA  GLU A  57      -3.952  66.204  48.555  1.00 58.61           C
ATOM    784  C   GLU A  57      -3.014  66.045  47.338  1.00 54.57           C
ATOM    785  O   GLU A  57      -2.424  67.030  46.897  1.00 61.15           O
ATOM    786  CB  GLU A  57      -3.215  67.007  49.652  1.00 59.81           C
ATOM    787  CG  GLU A  57      -3.852  66.980  51.050  1.00 67.10           C
ATOM    788  CD  GLU A  57      -5.352  67.302  51.048  1.00 72.24           C
ATOM    789  OE1 GLU A  57      -5.746  68.241  50.317  1.00 74.99           O
ATOM    790  OE2 GLU A  57      -6.083  66.582  51.768  1.00 73.50           O1-
ATOM    791  H   GLU A  57      -3.881  64.475  49.793  1.00 59.49           H
ATOM    792  HA  GLU A  57      -4.809  66.800  48.241  1.00 70.38           H
ATOM    793  HB2 GLU A  57      -2.202  66.609  49.748  1.00 71.82           H
ATOM    794  HB3 GLU A  57      -3.126  68.047  49.329  1.00 71.82           H
ATOM    795  HG2 GLU A  57      -3.666  66.024  51.545  1.00 80.56           H
ATOM    796  HG3 GLU A  57      -3.345  67.755  51.629  1.00 80.56           H
ATOM    797  N   LEU A  58      -2.839  64.821  46.819  1.00 46.03           N
ATOM    798  CA  LEU A  58      -1.920  64.486  45.746  1.00 42.37           C
ATOM    799  C   LEU A  58      -2.741  64.342  44.458  1.00 51.51           C
ATOM    800  O   LEU A  58      -3.099  63.237  44.040  1.00 52.30           O
ATOM    801  CB  LEU A  58      -1.163  63.214  46.181  1.00 57.62           C
ATOM    802  CG  LEU A  58       0.114  62.940  45.365  1.00 60.02           C
ATOM    803  CD1 LEU A  58       1.209  63.955  45.734  1.00 50.62           C
ATOM    804  CD2 LEU A  58       0.650  61.527  45.605  1.00 52.07           C
ATOM    805  H   LEU A  58      -3.335  64.050  47.244  1.00 55.28           H
ATOM    806  HA  LEU A  58      -1.215  65.304  45.618  1.00 50.89           H
ATOM    807  HB2 LEU A  58      -0.901  63.287  47.238  1.00 69.19           H
ATOM    808  HB3 LEU A  58      -1.831  62.360  46.069  1.00 69.19           H
ATOM    809  HG  LEU A  58      -0.131  63.008  44.309  1.00 72.07           H
ATOM    810 HD11 LEU A  58       2.094  63.769  45.122  1.00 60.79           H
ATOM    811 HD12 LEU A  58       0.880  64.976  45.546  1.00 60.79           H
ATOM    812 HD13 LEU A  58       1.473  63.855  46.788  1.00 60.79           H
ATOM    813 HD21 LEU A  58       1.632  61.420  45.144  1.00 62.53           H
ATOM    814 HD22 LEU A  58       0.726  61.319  46.673  1.00 62.53           H
ATOM    815 HD23 LEU A  58      -0.023  60.818  45.130  1.00 62.53           H
ATOM    816  N   ASN A  59      -3.045  65.500  43.848  1.00 42.69           N
ATOM    817  CA  ASN A  59      -3.919  65.652  42.705  1.00 40.98           C
ATOM    818  C   ASN A  59      -3.109  65.916  41.429  1.00 34.63           C
ATOM    819  O   ASN A  59      -2.379  66.894  41.310  1.00 35.92           O
ATOM    820  CB  ASN A  59      -4.966  66.742  43.022  1.00 43.99           C
ATOM    821  CG  ASN A  59      -5.761  66.380  44.298  1.00 57.99           C
ATOM    822  OD1 ASN A  59      -6.612  65.491  44.294  1.00 51.80           O
ATOM    823  ND2 ASN A  59      -5.479  67.046  45.423  1.00 60.00           N
ATOM    824  H   ASN A  59      -2.687  66.356  44.247  1.00 51.27           H
ATOM    825  HA  ASN A  59      -4.471  64.727  42.579  1.00 49.22           H
ATOM    826  HB2 ASN A  59      -4.470  67.707  43.130  1.00 52.83           H
ATOM    827  HB3 ASN A  59      -5.652  66.777  42.177  1.00 52.83           H
ATOM    828 HD21 ASN A  59      -5.969  66.803  46.272  1.00 72.05           H
ATOM    829 HD22 ASN A  59      -4.781  67.774  45.425  1.00 72.05           H
ATOM    830  N   HIS A  60      -3.250  65.029  40.440  1.00 31.96           N
ATOM    831  CA  HIS A  60      -2.580  65.146  39.136  1.00 29.14           C
ATOM    832  C   HIS A  60      -3.403  64.344  38.133  1.00 24.53           C
ATOM    833  O   HIS A  60      -3.979  63.334  38.520  1.00 27.42           O
ATOM    834  CB  HIS A  60      -1.169  64.569  39.310  1.00 27.07           C
ATOM    835  CG  HIS A  60      -0.300  64.671  38.106  1.00 22.64           C
ATOM    836  ND1 HIS A  60      -0.384  63.817  37.016  1.00 23.04           N
ATOM    837  CD2 HIS A  60       0.630  65.646  37.854  1.00 28.83           C
ATOM    838  CE1 HIS A  60       0.491  64.296  36.113  1.00 24.46           C
ATOM    839  NE2 HIS A  60       1.132  65.381  36.589  1.00 20.78           N
ATOM    840  H   HIS A  60      -3.856  64.233  40.583  1.00 38.40           H
ATOM    841  HA  HIS A  60      -2.514  66.191  38.828  1.00 35.01           H
ATOM    842  HB2 HIS A  60      -1.268  63.515  39.553  1.00 32.53           H
ATOM    843  HB3 HIS A  60      -0.669  65.075  40.135  1.00 32.53           H
ATOM    844  HD2 HIS A  60       0.883  66.476  38.498  1.00 34.64           H
ATOM    845  HE1 HIS A  60       0.705  63.830  35.168  1.00 29.40           H
ATOM    846  HE2 HIS A  60       1.868  65.881  36.116  1.00 24.98           H
ATOM    847  N   PRO A  61      -3.477  64.722  36.852  1.00 24.94           N
ATOM    848  CA  PRO A  61      -4.302  63.984  35.898  1.00 32.93           C
ATOM    849  C   PRO A  61      -3.819  62.561  35.550  1.00 27.71           C
ATOM    850  O   PRO A  61      -4.606  61.804  34.998  1.00 25.57           O
ATOM    851  CB  PRO A  61      -4.314  64.860  34.647  1.00 34.90           C
ATOM    852  CG  PRO A  61      -3.026  65.658  34.744  1.00 36.31           C
ATOM    853  CD  PRO A  61      -2.878  65.895  36.243  1.00 28.33           C
ATOM    854  HA  PRO A  61      -5.332  63.951  36.253  1.00 39.56           H
ATOM    855  HB2 PRO A  61      -4.401  64.324  33.702  1.00 41.93           H
ATOM    856  HB3 PRO A  61      -5.149  65.551  34.767  1.00 41.93           H
ATOM    857  HG2 PRO A  61      -2.196  65.082  34.330  1.00 43.61           H
ATOM    858  HG3 PRO A  61      -3.121  66.618  34.236  1.00 43.61           H
ATOM    859  HD2 PRO A  61      -1.821  66.001  36.468  1.00 34.04           H
ATOM    860  HD3 PRO A  61      -3.443  66.783  36.527  1.00 34.04           H
ATOM    861  N   ASN A  62      -2.586  62.172  35.902  1.00 25.38           N
ATOM    862  CA  ASN A  62      -2.065  60.815  35.697  1.00 25.06           C
ATOM    863  C   ASN A  62      -1.951  60.014  36.986  1.00 20.08           C
ATOM    864  O   ASN A  62      -1.294  58.979  36.980  1.00 19.81           O
ATOM    865  CB  ASN A  62      -0.749  60.854  34.939  1.00 21.55           C
ATOM    866  CG  ASN A  62      -0.965  61.592  33.621  1.00 22.58           C
ATOM    867  OD1 ASN A  62      -0.467  62.691  33.425  1.00 24.98           O
ATOM    868  ND2 ASN A  62      -1.734  60.997  32.722  1.00 21.15           N
ATOM    869  H   ASN A  62      -1.979  62.832  36.368  1.00 30.51           H
ATOM    870  HA  ASN A  62      -2.756  60.265  35.066  1.00 30.12           H
ATOM    871  HB2 ASN A  62       0.003  61.365  35.541  1.00 25.91           H
ATOM    872  HB3 ASN A  62      -0.412  59.838  34.731  1.00 25.91           H
ATOM    873 HD21 ASN A  62      -1.906  61.448  31.838  1.00 25.42           H
ATOM    874 HD22 ASN A  62      -2.078  60.064  32.891  1.00 25.42           H
ATOM    875  N   ILE A  63      -2.640  60.439  38.057  1.00 21.34           N
ATOM    876  CA  ILE A  63      -2.761  59.712  39.315  1.00 18.04           C
ATOM    877  C   ILE A  63      -4.256  59.517  39.573  1.00 22.73           C
ATOM    878  O   ILE A  63      -5.046  60.444  39.420  1.00 23.10           O
ATOM    879  CB  ILE A  63      -2.061  60.460  40.462  1.00 20.12           C
ATOM    880  CG1 ILE A  63      -0.570  60.631  40.169  1.00 29.63           C
ATOM    881  CG2 ILE A  63      -2.277  59.654  41.739  1.00 29.17           C
ATOM    882  CD1 ILE A  63       0.060  61.580  41.185  1.00 39.71           C
ATOM    883  H   ILE A  63      -3.188  61.280  37.975  1.00 25.65           H
ATOM    884  HA  ILE A  63      -2.298  58.727  39.225  1.00 21.69           H
ATOM    885  HB  ILE A  63      -2.517  61.444  40.587  1.00 24.19           H
ATOM    886 HG12 ILE A  63      -0.060  59.665  40.191  1.00 35.60           H
ATOM    887 HG13 ILE A  63      -0.415  61.073  39.185  1.00 35.60           H
ATOM    888 HG21 ILE A  63      -1.814  60.144  42.591  1.00 35.04           H
ATOM    889 HG22 ILE A  63      -3.336  59.574  41.971  1.00 35.04           H
ATOM    890 HG23 ILE A  63      -1.862  58.653  41.617  1.00 35.04           H
ATOM    891 HD11 ILE A  63       1.076  61.760  40.844  1.00 47.70           H
ATOM    892 HD12 ILE A  63      -0.482  62.519  41.250  1.00 47.70           H
ATOM    893 HD13 ILE A  63       0.084  61.134  42.176  1.00 47.70           H
ATOM    894  N   VAL A  64      -4.633  58.282  39.879  1.00 17.56           N
ATOM    895  CA  VAL A  64      -6.011  57.940  40.231  1.00 19.12           C
ATOM    896  C   VAL A  64      -6.312  58.613  41.593  1.00 24.95           C
ATOM    897  O   VAL A  64      -5.613  58.488  42.575  1.00 23.45           O
ATOM    898  CB  VAL A  64      -6.192  56.406  40.362  1.00 23.86           C
ATOM    899  CG1 VAL A  64      -7.600  56.030  40.809  1.00 25.24           C
ATOM    900  CG2 VAL A  64      -5.896  55.768  38.998  1.00 24.49           C
ATOM    901  H   VAL A  64      -3.921  57.612  40.035  1.00 21.11           H
ATOM    902  HA  VAL A  64      -6.722  58.342  39.455  1.00 22.99           H
ATOM    903  HB  VAL A  64      -5.473  56.034  41.132  1.00 28.68           H
ATOM    904 HG11 VAL A  64      -7.743  54.944  40.789  1.00 30.33           H
ATOM    905 HG12 VAL A  64      -7.799  56.359  41.836  1.00 30.33           H
ATOM    906 HG13 VAL A  64      -8.376  56.469  40.154  1.00 30.33           H
ATOM    907 HG21 VAL A  64      -6.277  54.739  38.935  1.00 29.44           H
ATOM    908 HG22 VAL A  64      -6.391  56.342  38.203  1.00 29.44           H
ATOM    909 HG23 VAL A  64      -4.841  55.740  38.755  1.00 29.44           H
ATOM    910  N   LYS A  65      -7.371  59.415  41.571  1.00 22.11           N
ATOM    911  CA  LYS A  65      -7.740  60.325  42.651  1.00 23.62           C
ATOM    912  C   LYS A  65      -8.292  59.514  43.844  1.00 23.82           C
ATOM    913  O   LYS A  65      -9.161  58.666  43.672  1.00 19.18           O
ATOM    914  CB  LYS A  65      -8.728  61.389  42.164  1.00 28.83           C
ATOM    915  CG  LYS A  65      -8.902  62.471  43.243  1.00 42.49           C
ATOM    916  CD  LYS A  65      -9.895  63.564  42.818  1.00 55.07           C
ATOM    917  CE  LYS A  65     -10.177  64.542  43.984  1.00 53.44           C
ATOM    918  NZ  LYS A  65     -11.248  65.513  43.643  1.00 52.06           N1+
ATOM    919  H   LYS A  65      -7.879  59.498  40.699  1.00 26.58           H
ATOM    920  HA  LYS A  65      -6.837  60.849  42.962  1.00 28.39           H
ATOM    921  HB2 LYS A  65      -8.342  61.863  41.261  1.00 34.64           H
ATOM    922  HB3 LYS A  65      -9.687  60.927  41.936  1.00 34.64           H
ATOM    923  HG2 LYS A  65      -9.265  62.013  44.163  1.00 51.04           H
ATOM    924  HG3 LYS A  65      -7.932  62.929  43.449  1.00 51.04           H
ATOM    925  HD2 LYS A  65      -9.471  64.119  41.979  1.00 66.12           H
ATOM    926  HD3 LYS A  65     -10.828  63.106  42.489  1.00 66.12           H
ATOM    927  HE2 LYS A  65     -10.473  63.970  44.866  1.00 64.17           H
ATOM    928  HE3 LYS A  65      -9.260  65.082  44.232  1.00 64.17           H
ATOM    929  HZ1 LYS A  65     -11.398  66.133  44.429  1.00 62.52           H
ATOM    930  HZ2 LYS A  65     -10.973  66.061  42.840  1.00 62.52           H
ATOM    931  HZ3 LYS A  65     -12.107  65.022  43.438  1.00 62.52           H
ATOM    932  N   LEU A  66      -7.766  59.786  45.042  1.00 23.11           N
ATOM    933  CA  LEU A  66      -8.328  59.313  46.293  1.00 25.56           C
ATOM    934  C   LEU A  66      -9.390  60.313  46.755  1.00 27.25           C
ATOM    935  O   LEU A  66      -9.078  61.431  47.123  1.00 31.42           O
ATOM    936  CB  LEU A  66      -7.216  59.061  47.306  1.00 31.22           C
ATOM    937  CG  LEU A  66      -7.748  58.661  48.701  1.00 31.85           C
ATOM    938  CD1 LEU A  66      -8.567  57.388  48.711  1.00 28.01           C
ATOM    939  CD2 LEU A  66      -6.572  58.448  49.666  1.00 38.01           C
ATOM    940  H   LEU A  66      -7.044  60.490  45.102  1.00 27.78           H
ATOM    941  HA  LEU A  66      -8.812  58.354  46.106  1.00 30.71           H
ATOM    942  HB2 LEU A  66      -6.565  58.273  46.925  1.00 37.51           H
ATOM    943  HB3 LEU A  66      -6.618  59.970  47.396  1.00 37.51           H
ATOM    944  HG  LEU A  66      -8.381  59.455  49.092  1.00 38.27           H
ATOM    945 HD11 LEU A  66      -8.919  57.180  49.721  1.00 33.66           H
ATOM    946 HD12 LEU A  66      -9.423  57.503  48.063  1.00 33.66           H
ATOM    947 HD13 LEU A  66      -7.961  56.551  48.366  1.00 33.66           H
ATOM    948 HD21 LEU A  66      -6.948  58.234  50.663  1.00 45.66           H
ATOM    949 HD22 LEU A  66      -5.954  57.614  49.334  1.00 45.66           H
ATOM    950 HD23 LEU A  66      -5.968  59.354  49.711  1.00 45.66           H
ATOM    951  N   LEU A  67     -10.647  59.903  46.666  1.00 27.43           N
ATOM    952  CA  LEU A  67     -11.842  60.713  46.926  1.00 33.99           C
ATOM    953  C   LEU A  67     -12.149  60.842  48.418  1.00 37.61           C
ATOM    954  O   LEU A  67     -12.358  61.942  48.918  1.00 27.56           O
ATOM    955  CB  LEU A  67     -13.041  60.114  46.203  1.00 30.03           C
ATOM    956  CG  LEU A  67     -12.843  59.967  44.686  1.00 32.21           C
ATOM    957  CD1 LEU A  67     -14.071  59.312  44.055  1.00 28.88           C
ATOM    958  CD2 LEU A  67     -12.601  61.342  44.064  1.00 34.85           C
ATOM    959  H   LEU A  67     -10.806  58.946  46.387  1.00 32.96           H
ATOM    960  HA  LEU A  67     -11.667  61.717  46.542  1.00 40.83           H
ATOM    961  HB2 LEU A  67     -13.270  59.139  46.626  1.00 36.08           H
ATOM    962  HB3 LEU A  67     -13.903  60.757  46.382  1.00 36.08           H
ATOM    963  HG  LEU A  67     -11.974  59.338  44.489  1.00 38.70           H
ATOM    964 HD11 LEU A  67     -13.935  59.223  42.976  1.00 34.70           H
ATOM    965 HD12 LEU A  67     -14.208  58.312  44.459  1.00 34.70           H
ATOM    966 HD13 LEU A  67     -14.961  59.907  44.255  1.00 34.70           H
ATOM    967 HD21 LEU A  67     -12.556  61.250  42.978  1.00 41.87           H
ATOM    968 HD22 LEU A  67     -13.407  62.025  44.330  1.00 41.87           H
ATOM    969 HD23 LEU A  67     -11.651  61.743  44.407  1.00 41.87           H
ATOM    970  N   ASP A  68     -12.166  59.708  49.118  1.00 34.69           N
ATOM    971  CA  ASP A  68     -12.524  59.642  50.521  1.00 36.33           C
ATOM    972  C   ASP A  68     -11.878  58.482  51.216  1.00 30.10           C
ATOM    973  O   ASP A  68     -11.596  57.446  50.634  1.00 29.21           O
ATOM    974  CB  ASP A  68     -14.043  59.630  50.771  1.00 38.35           C
ATOM    975  CG  ASP A  68     -14.593  61.049  50.865  1.00 46.09           C
ATOM    976  OD1 ASP A  68     -15.466  61.385  50.030  1.00 38.72           O
ATOM    977  OD2 ASP A  68     -14.148  61.747  51.812  1.00 49.67           O1-
ATOM    978  H   ASP A  68     -11.937  58.843  48.649  1.00 41.68           H
ATOM    979  HA  ASP A  68     -12.115  60.534  50.999  1.00 43.64           H
ATOM    980  HB2 ASP A  68     -14.562  59.065  49.996  1.00 46.07           H
ATOM    981  HB3 ASP A  68     -14.206  59.154  51.741  1.00 46.07           H
ATOM    982  N   VAL A  69     -11.666  58.678  52.508  1.00 30.34           N
ATOM    983  CA  VAL A  69     -11.160  57.684  53.435  1.00 37.55           C
ATOM    984  C   VAL A  69     -12.273  57.528  54.472  1.00 43.28           C
ATOM    985  O   VAL A  69     -12.749  58.523  55.023  1.00 35.20           O
ATOM    986  CB  VAL A  69      -9.843  58.187  54.053  1.00 42.47           C
ATOM    987  CG1 VAL A  69      -9.241  57.148  54.984  1.00 36.64           C
ATOM    988  CG2 VAL A  69      -8.796  58.530  52.987  1.00 43.08           C
ATOM    989  H   VAL A  69     -11.969  59.558  52.904  1.00 36.46           H
ATOM    990  HA  VAL A  69     -10.982  56.730  52.936  1.00 45.10           H
ATOM    991  HB  VAL A  69     -10.035  59.086  54.641  1.00 51.00           H
ATOM    992 HG11 VAL A  69      -8.338  57.546  55.448  1.00 44.01           H
ATOM    993 HG12 VAL A  69      -9.954  56.892  55.767  1.00 44.01           H
ATOM    994 HG13 VAL A  69      -8.984  56.251  54.428  1.00 44.01           H
ATOM    995 HG21 VAL A  69      -7.945  58.999  53.473  1.00 51.74           H
ATOM    996 HG22 VAL A  69      -8.484  57.633  52.463  1.00 51.74           H
ATOM    997 HG23 VAL A  69      -9.184  59.241  52.260  1.00 51.74           H
ATOM    998  N   ILE A  70     -12.714  56.293  54.696  1.00 37.30           N
ATOM    999  CA  ILE A  70     -13.773  55.993  55.655  1.00 40.08           C
ATOM   1000  C   ILE A  70     -13.212  55.007  56.638  1.00 38.78           C
ATOM   1001  O   ILE A  70     -12.940  53.856  56.309  1.00 33.35           O
ATOM   1002  CB  ILE A  70     -15.074  55.542  54.989  1.00 39.14           C
ATOM   1003  CG1 ILE A  70     -16.135  54.989  55.959  1.00 42.37           C
ATOM   1004  CG2 ILE A  70     -14.826  54.512  53.904  1.00 51.61           C
ATOM   1005  CD1 ILE A  70     -16.610  56.072  56.934  1.00 58.76           C
ATOM   1006  H   ILE A  70     -12.298  55.522  54.193  1.00 44.80           H
ATOM   1007  HA  ILE A  70     -14.017  56.903  56.197  1.00 48.15           H
ATOM   1008  HB  ILE A  70     -15.464  56.438  54.507  1.00 47.01           H
ATOM   1009 HG12 ILE A  70     -16.999  54.641  55.394  1.00 50.89           H
ATOM   1010 HG13 ILE A  70     -15.738  54.139  56.513  1.00 50.89           H
ATOM   1011 HG21 ILE A  70     -15.754  54.020  53.611  1.00 61.98           H
ATOM   1012 HG22 ILE A  70     -14.383  54.983  53.026  1.00 61.98           H
ATOM   1013 HG23 ILE A  70     -14.161  53.756  54.291  1.00 61.98           H
ATOM   1014 HD11 ILE A  70     -17.584  55.787  57.328  1.00 70.56           H
ATOM   1015 HD12 ILE A  70     -15.896  56.197  57.750  1.00 70.56           H
ATOM   1016 HD13 ILE A  70     -16.731  57.026  56.420  1.00 70.56           H
ATOM   1017  N   HIS A  71     -13.028  55.510  57.855  1.00 41.90           N
ATOM   1018  CA  HIS A  71     -12.621  54.723  58.989  1.00 40.16           C
ATOM   1019  C   HIS A  71     -13.839  54.638  59.917  1.00 38.89           C
ATOM   1020  O   HIS A  71     -14.187  55.611  60.581  1.00 35.86           O
ATOM   1021  CB  HIS A  71     -11.390  55.399  59.573  1.00 36.65           C
ATOM   1022  CG  HIS A  71     -10.852  54.705  60.777  1.00 39.96           C
ATOM   1023  ND1 HIS A  71     -10.152  55.312  61.795  1.00 46.45           N
ATOM   1024  CD2 HIS A  71     -10.818  53.355  61.000  1.00 44.04           C
ATOM   1025  CE1 HIS A  71      -9.707  54.340  62.610  1.00 50.17           C
ATOM   1026  NE2 HIS A  71     -10.135  53.129  62.196  1.00 52.71           N
ATOM   1027  H   HIS A  71     -13.244  56.486  58.018  1.00 50.32           H
ATOM   1028  HA  HIS A  71     -12.339  53.726  58.670  1.00 48.24           H
ATOM   1029  HB2 HIS A  71     -11.621  56.435  59.827  1.00 44.03           H
ATOM   1030  HB3 HIS A  71     -10.609  55.404  58.816  1.00 44.03           H
ATOM   1031  HD1 HIS A  71      -9.964  56.299  61.882  1.00 55.78           H
ATOM   1032  HD2 HIS A  71     -11.187  52.592  60.342  1.00 52.90           H
ATOM   1033  HE1 HIS A  71      -9.075  54.503  63.472  1.00 60.25           H
ATOM   1034  N   THR A  72     -14.493  53.480  59.879  1.00 44.08           N
ATOM   1035  CA  THR A  72     -15.723  53.135  60.591  1.00 51.85           C
ATOM   1036  C   THR A  72     -15.571  51.725  61.133  1.00 55.18           C
ATOM   1037  O   THR A  72     -15.078  50.855  60.408  1.00 44.18           O
ATOM   1038  CB  THR A  72     -16.957  53.217  59.661  1.00 50.58           C
ATOM   1039  OG1 THR A  72     -17.253  54.564  59.434  1.00 58.74           O
ATOM   1040  CG2 THR A  72     -18.242  52.571  60.221  1.00 59.28           C
ATOM   1041  H   THR A  72     -14.088  52.739  59.322  1.00 52.95           H
ATOM   1042  HA  THR A  72     -15.855  53.827  61.424  1.00 62.27           H
ATOM   1043  HB  THR A  72     -16.720  52.753  58.706  1.00 60.75           H
ATOM   1044  HG1 THR A  72     -16.552  54.924  58.883  1.00 70.53           H
ATOM   1045 HG21 THR A  72     -19.072  52.739  59.532  1.00 71.18           H
ATOM   1046 HG22 THR A  72     -18.110  51.495  60.335  1.00 71.18           H
ATOM   1047 HG23 THR A  72     -18.520  53.011  61.180  1.00 71.18           H
ATOM   1048  N   GLU A  73     -16.020  51.522  62.389  1.00 58.20           N
ATOM   1049  CA  GLU A  73     -16.005  50.233  63.089  1.00 51.73           C
ATOM   1050  C   GLU A  73     -14.624  49.565  63.056  1.00 49.68           C
ATOM   1051  O   GLU A  73     -14.519  48.359  62.831  1.00 60.60           O
ATOM   1052  CB  GLU A  73     -17.120  49.310  62.568  1.00 64.25           C
ATOM   1053  CG  GLU A  73     -18.522  49.793  62.967  1.00 67.79           C
ATOM   1054  CD  GLU A  73     -19.624  48.844  62.506  1.00 72.12           C
ATOM   1055  OE1 GLU A  73     -20.695  48.895  63.148  1.00 75.56           O
ATOM   1056  OE2 GLU A  73     -19.377  48.083  61.539  1.00 71.16           O1-
ATOM   1057  H   GLU A  73     -16.435  52.300  62.887  1.00 69.88           H
ATOM   1058  HA  GLU A  73     -16.217  50.446  64.137  1.00 62.12           H
ATOM   1059  HB2 GLU A  73     -17.050  49.233  61.481  1.00 77.14           H
ATOM   1060  HB3 GLU A  73     -16.991  48.313  62.989  1.00 77.14           H
ATOM   1061  HG2 GLU A  73     -18.595  49.933  64.046  1.00 81.39           H
ATOM   1062  HG3 GLU A  73     -18.715  50.770  62.528  1.00 81.39           H
ATOM   1063  N   ASN A  74     -13.561  50.360  63.274  1.00 44.37           N
ATOM   1064  CA  ASN A  74     -12.161  49.935  63.217  1.00 53.88           C
ATOM   1065  C   ASN A  74     -11.782  49.190  61.923  1.00 50.65           C
ATOM   1066  O   ASN A  74     -10.922  48.311  61.939  1.00 51.85           O
ATOM   1067  CB  ASN A  74     -11.793  49.167  64.492  1.00 54.53           C
ATOM   1068  CG  ASN A  74     -12.029  50.063  65.686  1.00 53.78           C
ATOM   1069  OD1 ASN A  74     -11.357  51.080  65.813  1.00 51.43           O
ATOM   1070  ND2 ASN A  74     -12.977  49.705  66.551  1.00 63.06           N
ATOM   1071  H   ASN A  74     -13.729  51.338  63.464  1.00 53.29           H
ATOM   1072  HA  ASN A  74     -11.559  50.846  63.212  1.00 64.70           H
ATOM   1073  HB2 ASN A  74     -12.354  48.235  64.564  1.00 65.48           H
ATOM   1074  HB3 ASN A  74     -10.722  48.973  64.440  1.00 65.48           H
ATOM   1075 HD21 ASN A  74     -13.150  50.268  67.369  1.00 75.72           H
ATOM   1076 HD22 ASN A  74     -13.496  48.850  66.418  1.00 75.72           H
ATOM   1077  N   LYS A  75     -12.415  49.573  60.806  1.00 53.91           N
ATOM   1078  CA  LYS A  75     -12.166  49.083  59.440  1.00 54.92           C
ATOM   1079  C   LYS A  75     -11.925  50.292  58.543  1.00 46.24           C
ATOM   1080  O   LYS A  75     -12.450  51.368  58.820  1.00 40.70           O
ATOM   1081  CB  LYS A  75     -13.373  48.269  58.924  1.00 53.60           C
ATOM   1082  CG  LYS A  75     -13.419  46.863  59.558  1.00 55.40           C
ATOM   1083  CD  LYS A  75     -14.707  46.103  59.214  1.00 62.47           C
ATOM   1084  CE  LYS A  75     -15.958  46.560  59.989  1.00 58.58           C
ATOM   1085  NZ  LYS A  75     -15.925  46.175  61.414  1.00 65.32           N1+
ATOM   1086  H   LYS A  75     -13.117  50.296  60.894  1.00 64.74           H
ATOM   1087  HA  LYS A  75     -11.272  48.455  59.412  1.00 65.95           H
ATOM   1088  HB2 LYS A  75     -14.304  48.808  59.096  1.00 64.36           H
ATOM   1089  HB3 LYS A  75     -13.260  48.137  57.847  1.00 64.36           H
ATOM   1090  HG2 LYS A  75     -12.558  46.284  59.222  1.00 66.52           H
ATOM   1091  HG3 LYS A  75     -13.354  46.958  60.641  1.00 66.52           H
ATOM   1092  HD2 LYS A  75     -14.906  46.224  58.148  1.00 75.00           H
ATOM   1093  HD3 LYS A  75     -14.537  45.040  59.392  1.00 75.00           H
ATOM   1094  HE2 LYS A  75     -15.996  47.649  59.937  1.00 70.34           H
ATOM   1095  HE3 LYS A  75     -16.861  46.164  59.523  1.00 70.34           H
ATOM   1096  HZ1 LYS A  75     -16.854  46.257  61.806  1.00 78.43           H
ATOM   1097  HZ2 LYS A  75     -15.594  45.227  61.519  1.00 78.43           H
ATOM   1098  HZ3 LYS A  75     -15.308  46.801  61.920  1.00 78.43           H
ATOM   1099  N   LEU A  76     -11.121  50.112  57.485  1.00 46.10           N
ATOM   1100  CA  LEU A  76     -10.746  51.187  56.582  1.00 37.24           C
ATOM   1101  C   LEU A  76     -11.203  50.847  55.161  1.00 34.51           C
ATOM   1102  O   LEU A  76     -10.887  49.781  54.640  1.00 32.48           O
ATOM   1103  CB  LEU A  76      -9.224  51.350  56.676  1.00 39.38           C
ATOM   1104  CG  LEU A  76      -8.676  52.580  55.932  1.00 40.74           C
ATOM   1105  CD1 LEU A  76      -9.237  53.891  56.503  1.00 40.54           C
ATOM   1106  CD2 LEU A  76      -7.148  52.608  56.090  1.00 57.88           C
ATOM   1107  H   LEU A  76     -10.755  49.190  57.290  1.00 55.36           H
ATOM   1108  HA  LEU A  76     -11.217  52.117  56.886  1.00 44.73           H
ATOM   1109  HB2 LEU A  76      -8.943  51.430  57.726  1.00 47.30           H
ATOM   1110  HB3 LEU A  76      -8.755  50.452  56.277  1.00 47.30           H
ATOM   1111  HG  LEU A  76      -8.933  52.511  54.873  1.00 48.93           H
ATOM   1112 HD11 LEU A  76      -8.636  54.728  56.155  1.00 48.70           H
ATOM   1113 HD12 LEU A  76     -10.263  54.042  56.171  1.00 48.70           H
ATOM   1114 HD13 LEU A  76      -9.201  53.868  57.592  1.00 48.70           H
ATOM   1115 HD21 LEU A  76      -6.731  53.397  55.462  1.00 69.51           H
ATOM   1116 HD22 LEU A  76      -6.882  52.800  57.132  1.00 69.51           H
ATOM   1117 HD23 LEU A  76      -6.720  51.653  55.786  1.00 69.51           H
ATOM   1118  N   TYR A  77     -11.934  51.766  54.542  1.00 37.67           N
ATOM   1119  CA  TYR A  77     -12.239  51.709  53.118  1.00 32.56           C
ATOM   1120  C   TYR A  77     -11.720  52.978  52.486  1.00 32.46           C
ATOM   1121  O   TYR A  77     -11.859  54.060  53.057  1.00 31.88           O
ATOM   1122  CB  TYR A  77     -13.710  51.471  52.767  1.00 34.80           C
ATOM   1123  CG  TYR A  77     -14.477  50.439  53.554  1.00 39.34           C
ATOM   1124  CD1 TYR A  77     -14.836  49.231  52.923  1.00 41.98           C
ATOM   1125  CD2 TYR A  77     -14.856  50.688  54.889  1.00 43.37           C
ATOM   1126  CE1 TYR A  77     -15.565  48.257  53.625  1.00 52.16           C
ATOM   1127  CE2 TYR A  77     -15.552  49.703  55.612  1.00 49.53           C
ATOM   1128  CZ  TYR A  77     -15.921  48.493  54.973  1.00 54.23           C
ATOM   1129  OH  TYR A  77     -16.630  47.552  55.656  1.00 69.98           O
ATOM   1130  H   TYR A  77     -12.168  52.616  55.037  1.00 45.24           H
ATOM   1131  HA  TYR A  77     -11.694  50.876  52.693  1.00 39.12           H
ATOM   1132  HB2 TYR A  77     -14.267  52.390  52.750  1.00 41.80           H
ATOM   1133  HB3 TYR A  77     -13.704  51.148  51.726  1.00 41.80           H
ATOM   1134  HD1 TYR A  77     -14.551  49.048  51.897  1.00 50.42           H
ATOM   1135  HD2 TYR A  77     -14.594  51.619  55.372  1.00 52.08           H
ATOM   1136  HE1 TYR A  77     -15.838  47.330  53.145  1.00 62.64           H
ATOM   1137  HE2 TYR A  77     -15.818  49.882  56.644  1.00 59.48           H
ATOM   1138  HH  TYR A  77     -16.779  47.797  56.573  1.00 84.03           H
ATOM   1139  N   LEU A  78     -11.114  52.834  51.303  1.00 26.01           N
ATOM   1140  CA  LEU A  78     -10.663  53.944  50.491  1.00 26.28           C
ATOM   1141  C   LEU A  78     -11.533  54.033  49.252  1.00 19.78           C
ATOM   1142  O   LEU A  78     -11.791  53.023  48.614  1.00 24.41           O
ATOM   1143  CB  LEU A  78      -9.224  53.667  50.084  1.00 24.73           C
ATOM   1144  CG  LEU A  78      -8.253  53.506  51.260  1.00 36.20           C
ATOM   1145  CD1 LEU A  78      -6.846  53.457  50.664  1.00 37.68           C
ATOM   1146  CD2 LEU A  78      -8.351  54.677  52.234  1.00 36.17           C
ATOM   1147  H   LEU A  78     -10.995  51.909  50.918  1.00 31.25           H
ATOM   1148  HA  LEU A  78     -10.720  54.890  51.029  1.00 31.58           H
ATOM   1149  HB2 LEU A  78      -9.190  52.770  49.477  1.00 29.72           H
ATOM   1150  HB3 LEU A  78      -8.893  54.503  49.464  1.00 29.72           H
ATOM   1151  HG  LEU A  78      -8.470  52.573  51.777  1.00 43.48           H
ATOM   1152 HD11 LEU A  78      -6.105  53.448  51.463  1.00 45.26           H
ATOM   1153 HD12 LEU A  78      -6.732  52.565  50.047  1.00 45.26           H
ATOM   1154 HD13 LEU A  78      -6.674  54.341  50.048  1.00 45.26           H
ATOM   1155 HD21 LEU A  78      -7.606  54.556  53.020  1.00 43.44           H
ATOM   1156 HD22 LEU A  78      -8.171  55.606  51.696  1.00 43.44           H
ATOM   1157 HD23 LEU A  78      -9.328  54.704  52.707  1.00 43.44           H
ATOM   1158  N   VAL A  79     -11.985  55.232  48.932  1.00 23.19           N
ATOM   1159  CA  VAL A  79     -12.887  55.493  47.814  1.00 24.28           C
ATOM   1160  C   VAL A  79     -12.055  56.200  46.785  1.00 24.74           C
ATOM   1161  O   VAL A  79     -11.591  57.301  47.063  1.00 23.16           O
ATOM   1162  CB  VAL A  79     -14.101  56.365  48.194  1.00 31.21           C
ATOM   1163  CG1 VAL A  79     -15.063  56.328  47.003  1.00 23.69           C
ATOM   1164  CG2 VAL A  79     -14.807  55.884  49.470  1.00 27.18           C
ATOM   1165  H   VAL A  79     -11.679  56.030  49.468  1.00 27.88           H
ATOM   1166  HA  VAL A  79     -13.256  54.553  47.402  1.00 29.18           H
ATOM   1167  HB  VAL A  79     -13.793  57.398  48.351  1.00 37.50           H
ATOM   1168 HG11 VAL A  79     -15.931  56.959  47.208  1.00 28.48           H
ATOM   1169 HG12 VAL A  79     -14.581  56.707  46.105  1.00 28.48           H
ATOM   1170 HG13 VAL A  79     -15.394  55.304  46.831  1.00 28.48           H
ATOM   1171 HG21 VAL A  79     -15.676  56.514  49.664  1.00 32.67           H
ATOM   1172 HG22 VAL A  79     -15.128  54.850  49.358  1.00 32.67           H
ATOM   1173 HG23 VAL A  79     -14.135  55.967  50.324  1.00 32.67           H
ATOM   1174  N   PHE A  80     -11.914  55.586  45.607  1.00 22.45           N
ATOM   1175  CA  PHE A  80     -11.091  56.107  44.548  1.00 22.66           C
ATOM   1176  C   PHE A  80     -11.982  56.345  43.287  1.00 19.48           C
ATOM   1177  O   PHE A  80     -13.037  55.792  43.031  1.00 19.91           O
ATOM   1178  CB  PHE A  80      -9.970  55.153  44.068  1.00 21.06           C
ATOM   1179  CG  PHE A  80      -8.865  54.916  45.061  1.00 22.26           C
ATOM   1180  CD1 PHE A  80      -8.935  53.763  45.859  1.00 24.16           C
ATOM   1181  CD2 PHE A  80      -7.754  55.768  45.171  1.00 23.27           C
ATOM   1182  CE1 PHE A  80      -7.902  53.444  46.737  1.00 23.94           C
ATOM   1183  CE2 PHE A  80      -6.729  55.454  46.074  1.00 25.35           C
ATOM   1184  CZ  PHE A  80      -6.794  54.288  46.843  1.00 22.19           C
ATOM   1185  H   PHE A  80     -12.407  54.732  45.453  1.00 26.98           H
ATOM   1186  HA  PHE A  80     -10.619  57.076  44.854  1.00 27.24           H
ATOM   1187  HB2 PHE A  80     -10.429  54.183  43.773  1.00 25.32           H
ATOM   1188  HB3 PHE A  80      -9.535  55.557  43.128  1.00 25.32           H
ATOM   1189  HD1 PHE A  80      -9.811  53.118  45.790  1.00 29.04           H
ATOM   1190  HD2 PHE A  80      -7.665  56.664  44.563  1.00 27.97           H
ATOM   1191  HE1 PHE A  80      -7.956  52.525  47.313  1.00 28.78           H
ATOM   1192  HE2 PHE A  80      -5.874  56.121  46.160  1.00 30.47           H
ATOM   1193  HZ  PHE A  80      -5.982  54.034  47.519  1.00 26.67           H
ATOM   1194  N   GLU A  81     -11.464  57.298  42.406  1.00 24.03           N
ATOM   1195  CA  GLU A  81     -11.998  57.413  41.041  1.00 23.93           C
ATOM   1196  C   GLU A  81     -11.870  56.049  40.339  1.00 18.67           C
ATOM   1197  O   GLU A  81     -11.047  55.180  40.576  1.00 21.31           O
ATOM   1198  CB  GLU A  81     -11.338  58.554  40.226  1.00 29.78           C
ATOM   1199  CG  GLU A  81     -10.177  58.145  39.364  1.00 36.04           C
ATOM   1200  CD  GLU A  81      -9.656  59.354  38.504  1.00 30.69           C
ATOM   1201  OE1 GLU A  81     -10.125  59.481  37.358  1.00 34.03           O
ATOM   1202  OE2 GLU A  81      -8.746  60.013  39.033  1.00 31.85           O1-
ATOM   1203  H   GLU A  81     -10.535  57.700  42.551  1.00 28.88           H
ATOM   1204  HA  GLU A  81     -13.097  57.645  41.164  1.00 28.76           H
ATOM   1205  HB2 GLU A  81     -12.112  58.984  39.548  1.00 35.78           H
ATOM   1206  HB3 GLU A  81     -11.041  59.380  40.901  1.00 35.78           H
ATOM   1207  HG2 GLU A  81      -9.324  57.775  39.967  1.00 43.29           H
ATOM   1208  HG3 GLU A  81     -10.442  57.336  38.660  1.00 43.29           H
ATOM   1209  N   PHE A  82     -12.883  55.820  39.429  1.00 19.17           N
ATOM   1210  CA  PHE A  82     -13.017  54.530  38.731  1.00 21.75           C
ATOM   1211  C   PHE A  82     -12.635  54.774  37.260  1.00 20.70           C
ATOM   1212  O   PHE A  82     -13.109  55.718  36.646  1.00 19.51           O
ATOM   1213  CB  PHE A  82     -14.483  54.052  38.740  1.00 19.74           C
ATOM   1214  CG  PHE A  82     -14.631  52.732  38.024  1.00 19.76           C
ATOM   1215  CD1 PHE A  82     -14.279  51.538  38.670  1.00 20.34           C
ATOM   1216  CD2 PHE A  82     -15.206  52.680  36.748  1.00 21.23           C
ATOM   1217  CE1 PHE A  82     -14.433  50.304  38.038  1.00 22.20           C
ATOM   1218  CE2 PHE A  82     -15.318  51.439  36.095  1.00 22.91           C
ATOM   1219  CZ  PHE A  82     -14.924  50.257  36.731  1.00 26.65           C
ATOM   1220  H   PHE A  82     -13.452  56.591  39.064  1.00 23.05           H
ATOM   1221  HA  PHE A  82     -12.349  53.766  39.235  1.00 26.15           H
ATOM   1222  HB2 PHE A  82     -14.817  53.954  39.794  1.00 23.73           H
ATOM   1223  HB3 PHE A  82     -15.136  54.831  38.299  1.00 23.73           H
ATOM   1224  HD1 PHE A  82     -13.851  51.584  39.676  1.00 24.46           H
ATOM   1225  HD2 PHE A  82     -15.516  53.593  36.250  1.00 25.52           H
ATOM   1226  HE1 PHE A  82     -14.143  49.382  38.538  1.00 26.69           H
ATOM   1227  HE2 PHE A  82     -15.660  51.403  35.066  1.00 27.53           H
ATOM   1228  HZ  PHE A  82     -14.983  49.303  36.211  1.00 32.02           H
ATOM   1229  N   LEU A  83     -11.826  53.776  36.741  1.00 19.47           N
ATOM   1230  CA  LEU A  83     -11.427  53.750  35.316  1.00 16.50           C
ATOM   1231  C   LEU A  83     -11.748  52.307  34.891  1.00 22.74           C
ATOM   1232  O   LEU A  83     -11.639  51.348  35.630  1.00 22.51           O
ATOM   1233  CB  LEU A  83      -9.974  54.073  34.998  1.00 19.46           C
ATOM   1234  CG  LEU A  83      -9.672  55.592  35.067  1.00 23.07           C
ATOM   1235  CD1 LEU A  83      -9.287  56.012  36.502  1.00 28.89           C
ATOM   1236  CD2 LEU A  83      -8.489  55.948  34.154  1.00 22.44           C
ATOM   1237  H   LEU A  83     -11.410  53.048  37.347  1.00 23.41           H
ATOM   1238  HA  LEU A  83     -12.097  54.485  34.776  1.00 19.85           H
ATOM   1239  HB2 LEU A  83      -9.282  53.536  35.684  1.00 23.39           H
ATOM   1240  HB3 LEU A  83      -9.730  53.690  33.995  1.00 23.39           H
ATOM   1241  HG  LEU A  83     -10.569  56.174  34.757  1.00 27.73           H
ATOM   1242 HD11 LEU A  83      -9.259  57.118  36.579  1.00 34.71           H
ATOM   1243 HD12 LEU A  83     -10.013  55.677  37.249  1.00 34.71           H
ATOM   1244 HD13 LEU A  83      -8.312  55.629  36.809  1.00 34.71           H
ATOM   1245 HD21 LEU A  83      -8.282  57.026  34.199  1.00 26.97           H
ATOM   1246 HD22 LEU A  83      -7.574  55.433  34.468  1.00 26.97           H
ATOM   1247 HD23 LEU A  83      -8.678  55.695  33.113  1.00 26.97           H
ATOM   1248  N   HIS A  84     -12.111  52.151  33.525  1.00 21.19           N
ATOM   1249  CA  HIS A  84     -12.813  50.924  33.110  1.00 23.78           C
ATOM   1250  C   HIS A  84     -11.877  49.781  32.700  1.00 27.00           C
ATOM   1251  O   HIS A  84     -12.372  48.646  32.575  1.00 20.32           O
ATOM   1252  CB  HIS A  84     -13.734  51.163  31.909  1.00 24.20           C
ATOM   1253  CG  HIS A  84     -14.964  51.855  32.344  1.00 26.93           C
ATOM   1254  ND1 HIS A  84     -15.019  53.230  32.544  1.00 25.44           N
ATOM   1255  CD2 HIS A  84     -16.211  51.268  32.598  1.00 24.39           C
ATOM   1256  CE1 HIS A  84     -16.285  53.513  32.921  1.00 29.00           C
ATOM   1257  NE2 HIS A  84     -17.044  52.337  32.948  1.00 22.90           N
ATOM   1258  H   HIS A  84     -12.337  52.989  32.971  1.00 25.47           H
ATOM   1259  HA  HIS A  84     -13.415  50.518  33.987  1.00 28.59           H
ATOM   1260  HB2 HIS A  84     -14.020  50.176  31.473  1.00 29.08           H
ATOM   1261  HB3 HIS A  84     -13.212  51.720  31.101  1.00 29.08           H
ATOM   1262  HD2 HIS A  84     -16.515  50.242  32.541  1.00 29.31           H
ATOM   1263  HE1 HIS A  84     -16.661  54.490  33.174  1.00 34.84           H
ATOM   1264  HE2 HIS A  84     -18.000  52.238  33.228  1.00 27.52           H
ATOM   1265  N   GLN A  85     -10.560  50.032  32.432  1.00 23.48           N
ATOM   1266  CA  GLN A  85      -9.694  48.911  31.997  1.00 21.27           C
ATOM   1267  C   GLN A  85      -8.291  49.132  32.574  1.00 21.12           C
ATOM   1268  O   GLN A  85      -7.861  50.259  32.811  1.00 19.80           O
ATOM   1269  CB  GLN A  85      -9.633  48.905  30.462  1.00 20.24           C
ATOM   1270  CG  GLN A  85      -9.060  47.597  29.925  1.00 28.19           C
ATOM   1271  CD  GLN A  85      -9.400  47.454  28.456  1.00 24.13           C
ATOM   1272  OE1 GLN A  85      -8.638  47.598  27.524  1.00 29.62           O
ATOM   1273  NE2 GLN A  85     -10.740  47.085  28.188  1.00 29.73           N
ATOM   1274  H   GLN A  85     -10.120  50.951  32.580  1.00 28.22           H
ATOM   1275  HA  GLN A  85     -10.128  47.936  32.379  1.00 25.57           H
ATOM   1276  HB2 GLN A  85     -10.663  49.071  30.077  1.00 24.34           H
ATOM   1277  HB3 GLN A  85      -9.047  49.771  30.087  1.00 24.34           H
ATOM   1278  HG2 GLN A  85      -7.941  47.590  30.038  1.00 33.88           H
ATOM   1279  HG3 GLN A  85      -9.400  46.719  30.515  1.00 33.88           H
ATOM   1280 HE21 GLN A  85     -11.444  47.207  28.902  1.00 35.73           H
ATOM   1281 HE22 GLN A  85     -11.098  47.214  27.250  1.00 35.73           H
ATOM   1282  N   ASP A  86      -7.561  47.999  32.834  1.00 21.90           N
ATOM   1283  CA  ASP A  86      -6.148  48.185  33.234  1.00 19.70           C
ATOM   1284  C   ASP A  86      -5.319  47.842  31.988  1.00 23.48           C
ATOM   1285  O   ASP A  86      -5.810  47.330  30.998  1.00 19.61           O
ATOM   1286  CB  ASP A  86      -5.760  47.398  34.476  1.00 18.76           C
ATOM   1287  CG  ASP A  86      -5.892  45.861  34.306  1.00 22.60           C
ATOM   1288  OD1 ASP A  86      -6.281  45.224  35.301  1.00 27.03           O
ATOM   1289  OD2 ASP A  86      -5.670  45.368  33.198  1.00 28.86           O1-
ATOM   1290  H   ASP A  86      -7.892  47.032  32.700  1.00 26.33           H
ATOM   1291  HA  ASP A  86      -5.989  49.284  33.478  1.00 23.68           H
ATOM   1292  HB2 ASP A  86      -4.726  47.626  34.784  1.00 22.56           H
ATOM   1293  HB3 ASP A  86      -6.409  47.704  35.322  1.00 22.56           H
ATOM   1294  N   LEU A  87      -4.034  48.224  32.073  1.00 21.67           N
ATOM   1295  CA  LEU A  87      -3.074  48.033  30.979  1.00 19.49           C
ATOM   1296  C   LEU A  87      -2.837  46.562  30.652  1.00 18.35           C
ATOM   1297  O   LEU A  87      -2.625  46.242  29.482  1.00 20.99           O
ATOM   1298  CB  LEU A  87      -1.780  48.764  31.265  1.00 19.66           C
ATOM   1299  CG  LEU A  87      -0.742  48.691  30.122  1.00 17.72           C
ATOM   1300  CD1 LEU A  87      -1.246  49.432  28.880  1.00 20.58           C
ATOM   1301  CD2 LEU A  87       0.556  49.317  30.628  1.00 22.46           C
ATOM   1302  H   LEU A  87      -3.712  48.672  32.920  1.00 26.05           H
ATOM   1303  HA  LEU A  87      -3.524  48.500  30.101  1.00 23.44           H
ATOM   1304  HB2 LEU A  87      -2.005  49.813  31.473  1.00 23.64           H
ATOM   1305  HB3 LEU A  87      -1.341  48.335  32.166  1.00 23.64           H
ATOM   1306  HG  LEU A  87      -0.522  47.657  29.867  1.00 21.31           H
ATOM   1307 HD11 LEU A  87      -0.498  49.365  28.088  1.00 24.74           H
ATOM   1308 HD12 LEU A  87      -2.164  48.978  28.518  1.00 24.74           H
ATOM   1309 HD13 LEU A  87      -1.434  50.481  29.116  1.00 24.74           H
ATOM   1310 HD21 LEU A  87       1.292  49.325  29.822  1.00 27.00           H
ATOM   1311 HD22 LEU A  87       0.375  50.342  30.951  1.00 27.00           H
ATOM   1312 HD23 LEU A  87       0.963  48.736  31.458  1.00 27.00           H
ATOM   1313  N   LYS A  88      -2.948  45.666  31.645  1.00 21.98           N
ATOM   1314  CA  LYS A  88      -2.768  44.227  31.426  1.00 25.94           C
ATOM   1315  C   LYS A  88      -3.829  43.682  30.475  1.00 25.70           C
ATOM   1316  O   LYS A  88      -3.486  43.009  29.510  1.00 26.97           O
ATOM   1317  CB  LYS A  88      -2.769  43.484  32.766  1.00 29.84           C
ATOM   1318  CG  LYS A  88      -2.792  41.958  32.652  1.00 32.86           C
ATOM   1319  CD  LYS A  88      -1.561  41.316  31.976  1.00 40.40           C
ATOM   1320  CE  LYS A  88      -1.688  39.784  31.867  1.00 41.40           C
ATOM   1321  NZ  LYS A  88      -2.213  39.154  33.103  1.00 49.02           N1+
ATOM   1322  H   LYS A  88      -3.262  45.980  32.553  1.00 26.42           H
ATOM   1323  HA  LYS A  88      -1.801  44.073  30.949  1.00 31.17           H
ATOM   1324  HB2 LYS A  88      -1.903  43.782  33.349  1.00 35.85           H
ATOM   1325  HB3 LYS A  88      -3.652  43.779  33.334  1.00 35.85           H
ATOM   1326  HG2 LYS A  88      -2.855  41.587  33.676  1.00 39.47           H
ATOM   1327  HG3 LYS A  88      -3.696  41.635  32.132  1.00 39.47           H
ATOM   1328  HD2 LYS A  88      -1.450  41.712  30.965  1.00 48.52           H
ATOM   1329  HD3 LYS A  88      -0.660  41.561  32.539  1.00 48.52           H
ATOM   1330  HE2 LYS A  88      -2.384  39.568  31.054  1.00 49.73           H
ATOM   1331  HE3 LYS A  88      -0.722  39.349  31.607  1.00 49.73           H
ATOM   1332  HZ1 LYS A  88      -2.076  38.153  33.057  1.00 58.88           H
ATOM   1333  HZ2 LYS A  88      -1.721  39.517  33.906  1.00 58.88           H
ATOM   1334  HZ3 LYS A  88      -3.201  39.353  33.182  1.00 58.88           H
ATOM   1335  N   LYS A  89      -5.108  44.015  30.731  1.00 22.08           N
ATOM   1336  CA  LYS A  89      -6.203  43.591  29.865  1.00 27.11           C
ATOM   1337  C   LYS A  89      -6.102  44.176  28.430  1.00 28.15           C
ATOM   1338  O   LYS A  89      -6.369  43.531  27.452  1.00 24.31           O
ATOM   1339  CB  LYS A  89      -7.550  44.007  30.479  1.00 27.35           C
ATOM   1340  CG  LYS A  89      -8.727  43.623  29.561  1.00 33.80           C
ATOM   1341  CD  LYS A  89     -10.013  43.740  30.392  1.00 35.68           C
ATOM   1342  CE  LYS A  89     -11.277  43.487  29.574  1.00 45.20           C
ATOM   1343  NZ  LYS A  89     -12.479  43.789  30.483  1.00 52.16           N1+
ATOM   1344  H   LYS A  89      -5.299  44.616  31.517  1.00 26.54           H
ATOM   1345  HA  LYS A  89      -6.191  42.467  29.742  1.00 32.57           H
ATOM   1346  HB2 LYS A  89      -7.636  43.545  31.485  1.00 32.87           H
ATOM   1347  HB3 LYS A  89      -7.551  45.101  30.691  1.00 32.87           H
ATOM   1348  HG2 LYS A  89      -8.756  44.284  28.673  1.00 40.61           H
ATOM   1349  HG3 LYS A  89      -8.597  42.593  29.177  1.00 40.61           H
ATOM   1350  HD2 LYS A  89      -9.951  43.046  31.256  1.00 42.86           H
ATOM   1351  HD3 LYS A  89     -10.025  44.773  30.838  1.00 42.86           H
ATOM   1352  HE2 LYS A  89     -11.311  44.149  28.675  1.00 54.28           H
ATOM   1353  HE3 LYS A  89     -11.338  42.437  29.214  1.00 54.28           H
ATOM   1354  HZ1 LYS A  89     -13.322  43.988  29.924  1.00 62.64           H
ATOM   1355  HZ2 LYS A  89     -12.678  43.006  31.121  1.00 62.64           H
ATOM   1356  HZ3 LYS A  89     -12.283  44.630  31.099  1.00 62.64           H
ATOM   1357  N   PHE A  90      -5.615  45.428  28.354  1.00 23.90           N
ATOM   1358  CA  PHE A  90      -5.369  46.106  27.099  1.00 21.67           C
ATOM   1359  C   PHE A  90      -4.222  45.450  26.323  1.00 22.48           C
ATOM   1360  O   PHE A  90      -4.355  45.244  25.123  1.00 25.08           O
ATOM   1361  CB  PHE A  90      -5.157  47.602  27.315  1.00 21.78           C
ATOM   1362  CG  PHE A  90      -4.994  48.379  26.016  1.00 24.97           C
ATOM   1363  CD1 PHE A  90      -3.758  48.932  25.647  1.00 27.69           C
ATOM   1364  CD2 PHE A  90      -6.083  48.512  25.151  1.00 27.55           C
ATOM   1365  CE1 PHE A  90      -3.626  49.651  24.441  1.00 25.40           C
ATOM   1366  CE2 PHE A  90      -5.948  49.202  23.939  1.00 30.05           C
ATOM   1367  CZ  PHE A  90      -4.735  49.809  23.604  1.00 30.93           C
ATOM   1368  H   PHE A  90      -5.356  45.902  29.206  1.00 28.72           H
ATOM   1369  HA  PHE A  90      -6.281  46.005  26.508  1.00 26.04           H
ATOM   1370  HB2 PHE A  90      -6.017  47.997  27.850  1.00 26.19           H
ATOM   1371  HB3 PHE A  90      -4.280  47.747  27.944  1.00 26.19           H
ATOM   1372  HD1 PHE A  90      -2.903  48.818  26.296  1.00 33.27           H
ATOM   1373  HD2 PHE A  90      -7.035  48.081  25.421  1.00 33.11           H
ATOM   1374  HE1 PHE A  90      -2.680  50.100  24.179  1.00 30.53           H
ATOM   1375  HE2 PHE A  90      -6.798  49.302  23.279  1.00 36.10           H
ATOM   1376  HZ  PHE A  90      -4.650  50.369  22.682  1.00 37.16           H
ATOM   1377  N   MET A  91      -3.113  45.082  26.975  1.00 23.72           N
ATOM   1378  CA  MET A  91      -2.043  44.339  26.315  1.00 24.38           C
ATOM   1379  C   MET A  91      -2.527  42.985  25.788  1.00 26.91           C
ATOM   1380  O   MET A  91      -2.202  42.622  24.655  1.00 28.86           O
ATOM   1381  CB  MET A  91      -0.849  44.132  27.260  1.00 22.64           C
ATOM   1382  CG  MET A  91      -0.099  45.458  27.399  1.00 28.78           C
ATOM   1383  SD  MET A  91       1.479  45.360  28.249  1.00 40.24           S
ATOM   1384  CE  MET A  91       0.976  44.668  29.819  1.00 28.08           C
ATOM   1385  H   MET A  91      -3.055  45.227  27.973  1.00 28.51           H
ATOM   1386  HA  MET A  91      -1.708  44.929  25.463  1.00 29.30           H
ATOM   1387  HB2 MET A  91      -1.197  43.785  28.231  1.00 27.21           H
ATOM   1388  HB3 MET A  91      -0.175  43.390  26.835  1.00 27.21           H
ATOM   1389  HG2 MET A  91       0.122  45.821  26.397  1.00 34.58           H
ATOM   1390  HG3 MET A  91      -0.729  46.196  27.889  1.00 34.58           H
ATOM   1391  HE1 MET A  91       1.843  44.603  30.477  1.00 33.74           H
ATOM   1392  HE2 MET A  91       0.211  45.300  30.267  1.00 33.74           H
ATOM   1393  HE3 MET A  91       0.594  43.658  29.672  1.00 33.74           H
ATOM   1394  N   ASP A  92      -3.270  42.246  26.612  1.00 29.25           N
ATOM   1395  CA  ASP A  92      -3.881  40.964  26.259  1.00 31.07           C
ATOM   1396  C   ASP A  92      -4.754  41.113  25.021  1.00 39.37           C
ATOM   1397  O   ASP A  92      -4.605  40.356  24.070  1.00 36.02           O
ATOM   1398  CB  ASP A  92      -4.650  40.352  27.449  1.00 34.20           C
ATOM   1399  CG  ASP A  92      -3.782  39.889  28.623  1.00 37.56           C
ATOM   1400  OD1 ASP A  92      -4.375  39.472  29.642  1.00 40.85           O
ATOM   1401  OD2 ASP A  92      -2.544  39.917  28.495  1.00 41.27           O1-
ATOM   1402  H   ASP A  92      -3.411  42.572  27.558  1.00 35.15           H
ATOM   1403  HA  ASP A  92      -3.080  40.274  26.004  1.00 37.33           H
ATOM   1404  HB2 ASP A  92      -5.400  41.045  27.826  1.00 41.08           H
ATOM   1405  HB3 ASP A  92      -5.231  39.495  27.111  1.00 41.08           H
ATOM   1406  N   ALA A  93      -5.624  42.127  25.011  1.00 36.44           N
ATOM   1407  CA  ALA A  93      -6.523  42.443  23.901  1.00 36.96           C
ATOM   1408  C   ALA A  93      -5.777  42.794  22.626  1.00 43.00           C
ATOM   1409  O   ALA A  93      -6.332  42.653  21.541  1.00 38.53           O
ATOM   1410  CB  ALA A  93      -7.418  43.624  24.291  1.00 35.90           C
ATOM   1411  H   ALA A  93      -5.659  42.735  25.819  1.00 43.77           H
ATOM   1412  HA  ALA A  93      -7.149  41.572  23.705  1.00 44.40           H
ATOM   1413  HB1 ALA A  93      -8.134  43.825  23.497  1.00 43.13           H
ATOM   1414  HB2 ALA A  93      -7.970  43.387  25.200  1.00 43.13           H
ATOM   1415  HB3 ALA A  93      -6.821  44.518  24.462  1.00 43.13           H
ATOM   1416  N   SER A  94      -4.561  43.324  22.770  1.00 36.36           N
ATOM   1417  CA  SER A  94      -3.737  43.817  21.682  1.00 34.29           C
ATOM   1418  C   SER A  94      -2.641  42.786  21.327  1.00 35.16           C
ATOM   1419  O   SER A  94      -1.687  43.152  20.655  1.00 41.04           O
ATOM   1420  CB  SER A  94      -3.141  45.182  22.089  1.00 34.29           C
ATOM   1421  OG  SER A  94      -4.151  46.129  22.449  1.00 37.29           O
ATOM   1422  H   SER A  94      -4.184  43.398  23.704  1.00 43.68           H
ATOM   1423  HA  SER A  94      -4.340  43.976  20.788  1.00 41.19           H
ATOM   1424  HB2 SER A  94      -2.445  45.062  22.920  1.00 41.19           H
ATOM   1425  HB3 SER A  94      -2.587  45.580  21.239  1.00 41.19           H
ATOM   1426  HG  SER A  94      -4.394  45.982  23.369  1.00 44.80           H
ATOM   1427  N   ALA A  95      -2.711  41.535  21.821  1.00 32.94           N
ATOM   1428  CA  ALA A  95      -1.592  40.598  21.758  1.00 36.94           C
ATOM   1429  C   ALA A  95      -1.232  40.161  20.315  1.00 51.35           C
ATOM   1430  O   ALA A  95      -0.061  39.865  20.041  1.00 42.22           O
ATOM   1431  CB  ALA A  95      -1.894  39.384  22.628  1.00 48.33           C
ATOM   1432  H   ALA A  95      -3.496  41.281  22.406  1.00 39.57           H
ATOM   1433  HA  ALA A  95      -0.720  41.093  22.186  1.00 44.37           H
ATOM   1434  HB1 ALA A  95      -1.051  38.693  22.591  1.00 58.04           H
ATOM   1435  HB2 ALA A  95      -2.044  39.695  23.663  1.00 58.04           H
ATOM   1436  HB3 ALA A  95      -2.790  38.875  22.269  1.00 58.04           H
ATOM   1437  N   LEU A  96      -2.219  40.147  19.398  1.00 39.59           N
ATOM   1438  CA  LEU A  96      -2.024  39.718  18.016  1.00 39.90           C
ATOM   1439  C   LEU A  96      -1.260  40.743  17.187  1.00 41.98           C
ATOM   1440  O   LEU A  96      -0.488  40.342  16.324  1.00 47.80           O
ATOM   1441  CB  LEU A  96      -3.367  39.366  17.357  1.00 46.87           C
ATOM   1442  CG  LEU A  96      -4.133  38.209  18.046  1.00 56.18           C
ATOM   1443  CD1 LEU A  96      -5.341  37.797  17.176  1.00 57.15           C
ATOM   1444  CD2 LEU A  96      -3.256  36.967  18.312  1.00 50.43           C
ATOM   1445  H   LEU A  96      -3.149  40.426  19.676  1.00 47.55           H
ATOM   1446  HA  LEU A  96      -1.408  38.818  18.027  1.00 47.93           H
ATOM   1447  HB2 LEU A  96      -4.001  40.253  17.339  1.00 56.29           H
ATOM   1448  HB3 LEU A  96      -3.167  39.081  16.320  1.00 56.29           H
ATOM   1449  HG  LEU A  96      -4.517  38.574  19.000  1.00 67.46           H
ATOM   1450 HD11 LEU A  96      -5.920  37.024  17.686  1.00 68.62           H
ATOM   1451 HD12 LEU A  96      -5.990  38.657  17.008  1.00 68.62           H
ATOM   1452 HD13 LEU A  96      -5.002  37.407  16.215  1.00 68.62           H
ATOM   1453 HD21 LEU A  96      -3.867  36.167  18.730  1.00 60.57           H
ATOM   1454 HD22 LEU A  96      -2.795  36.621  17.386  1.00 60.57           H
ATOM   1455 HD23 LEU A  96      -2.477  37.200  19.038  1.00 60.57           H
ATOM   1456  N   THR A  97      -1.485  42.034  17.457  1.00 37.25           N
ATOM   1457  CA  THR A  97      -0.999  43.198  16.711  1.00 41.13           C
ATOM   1458  C   THR A  97       0.149  43.940  17.406  1.00 42.26           C
ATOM   1459  O   THR A  97       0.967  44.562  16.737  1.00 46.32           O
ATOM   1460  CB  THR A  97      -2.173  44.170  16.395  1.00 47.02           C
ATOM   1461  OG1 THR A  97      -1.650  45.381  15.871  1.00 54.76           O
ATOM   1462  CG2 THR A  97      -3.134  44.533  17.554  1.00 45.70           C
ATOM   1463  H   THR A  97      -2.093  42.235  18.236  1.00 44.75           H
ATOM   1464  HA  THR A  97      -0.590  42.868  15.756  1.00 49.41           H
ATOM   1465  HB  THR A  97      -2.773  43.702  15.614  1.00 56.47           H
ATOM   1466  HG1 THR A  97      -2.379  45.932  15.577  1.00 65.75           H
ATOM   1467 HG21 THR A  97      -3.890  45.228  17.193  1.00 54.89           H
ATOM   1468 HG22 THR A  97      -3.637  43.645  17.936  1.00 54.89           H
ATOM   1469 HG23 THR A  97      -2.595  45.025  18.362  1.00 54.89           H
ATOM   1470  N   GLY A  98       0.179  43.949  18.735  1.00 35.33           N
ATOM   1471  CA  GLY A  98       1.003  44.877  19.493  1.00 35.99           C
ATOM   1472  C   GLY A  98       0.276  46.207  19.656  1.00 29.81           C
ATOM   1473  O   GLY A  98      -0.608  46.561  18.884  1.00 29.51           O
ATOM   1474  H   GLY A  98      -0.518  43.426  19.240  1.00 42.44           H
ATOM   1475  HA2 GLY A  98       1.185  44.455  20.480  1.00 43.24           H
ATOM   1476  HA3 GLY A  98       1.948  45.052  18.982  1.00 43.24           H
ATOM   1477  N   ILE A  99       0.635  46.963  20.690  1.00 35.01           N
ATOM   1478  CA  ILE A  99       0.195  48.343  20.851  1.00 31.91           C
ATOM   1479  C   ILE A  99       1.030  49.164  19.867  1.00 28.18           C
ATOM   1480  O   ILE A  99       2.247  49.030  19.857  1.00 28.48           O
ATOM   1481  CB  ILE A  99       0.345  48.829  22.319  1.00 29.07           C
ATOM   1482  CG1 ILE A  99      -0.525  47.997  23.282  1.00 35.94           C
ATOM   1483  CG2 ILE A  99      -0.044  50.307  22.527  1.00 23.61           C
ATOM   1484  CD1 ILE A  99      -0.112  48.212  24.741  1.00 34.02           C
ATOM   1485  H   ILE A  99       1.364  46.629  21.304  1.00 42.06           H
ATOM   1486  HA  ILE A  99      -0.863  48.396  20.594  1.00 38.34           H
ATOM   1487  HB  ILE A  99       1.383  48.701  22.623  1.00 34.93           H
ATOM   1488 HG12 ILE A  99      -1.578  48.248  23.151  1.00 43.17           H
ATOM   1489 HG13 ILE A  99      -0.434  46.934  23.067  1.00 43.17           H
ATOM   1490 HG21 ILE A  99       0.272  50.668  23.502  1.00 28.38           H
ATOM   1491 HG22 ILE A  99       0.430  50.939  21.786  1.00 28.38           H
ATOM   1492 HG23 ILE A  99      -1.119  50.394  22.445  1.00 28.38           H
ATOM   1493 HD11 ILE A  99      -0.716  47.565  25.374  1.00 40.87           H
ATOM   1494 HD12 ILE A  99       0.941  47.960  24.869  1.00 40.87           H
ATOM   1495 HD13 ILE A  99      -0.286  49.240  25.060  1.00 40.87           H
ATOM   1496  N   PRO A 100       0.424  50.093  19.114  1.00 27.00           N
ATOM   1497  CA  PRO A 100       1.193  50.914  18.208  1.00 27.59           C
ATOM   1498  C   PRO A 100       2.143  51.829  18.989  1.00 32.76           C
ATOM   1499  O   PRO A 100       1.778  52.373  20.035  1.00 23.19           O
ATOM   1500  CB  PRO A 100       0.118  51.687  17.418  1.00 32.66           C
ATOM   1501  CG  PRO A 100      -1.168  51.623  18.244  1.00 33.97           C
ATOM   1502  CD  PRO A 100      -1.016  50.321  19.021  1.00 31.29           C
ATOM   1503  HA  PRO A 100       1.723  50.295  17.482  1.00 33.16           H
ATOM   1504  HB2 PRO A 100       0.381  52.696  17.119  1.00 39.24           H
ATOM   1505  HB3 PRO A 100      -0.055  51.103  16.512  1.00 39.24           H
ATOM   1506  HG2 PRO A 100      -1.216  52.484  18.910  1.00 40.81           H
ATOM   1507  HG3 PRO A 100      -2.055  51.581  17.617  1.00 40.81           H
ATOM   1508  HD2 PRO A 100      -1.477  50.461  19.998  1.00 37.59           H
ATOM   1509  HD3 PRO A 100      -1.473  49.503  18.465  1.00 37.59           H
ATOM   1510  N   LEU A 101       3.344  52.032  18.437  1.00 23.26           N
ATOM   1511  CA  LEU A 101       4.418  52.760  19.085  1.00 25.20           C
ATOM   1512  C   LEU A 101       4.015  54.166  19.526  1.00 21.72           C
ATOM   1513  O   LEU A 101       4.496  54.579  20.588  1.00 22.31           O
ATOM   1514  CB  LEU A 101       5.662  52.837  18.173  1.00 26.62           C
ATOM   1515  CG  LEU A 101       6.874  53.571  18.807  1.00 33.89           C
ATOM   1516  CD1 LEU A 101       7.395  52.779  20.021  1.00 37.05           C
ATOM   1517  CD2 LEU A 101       8.002  53.736  17.796  1.00 38.32           C
ATOM   1518  H   LEU A 101       3.564  51.560  17.574  1.00 27.96           H
ATOM   1519  HA  LEU A 101       4.678  52.186  19.971  1.00 30.29           H
ATOM   1520  HB2 LEU A 101       5.968  51.822  17.911  1.00 31.98           H
ATOM   1521  HB3 LEU A 101       5.399  53.356  17.255  1.00 31.98           H
ATOM   1522  HG  LEU A 101       6.588  54.574  19.118  1.00 40.71           H
ATOM   1523 HD11 LEU A 101       8.277  53.270  20.434  1.00 44.50           H
ATOM   1524 HD12 LEU A 101       6.642  52.744  20.807  1.00 44.50           H
ATOM   1525 HD13 LEU A 101       7.653  51.762  19.725  1.00 44.50           H
ATOM   1526 HD21 LEU A 101       8.837  54.262  18.261  1.00 46.03           H
ATOM   1527 HD22 LEU A 101       8.328  52.759  17.438  1.00 46.03           H
ATOM   1528 HD23 LEU A 101       7.648  54.324  16.949  1.00 46.03           H
ATOM   1529  N   PRO A 102       3.203  54.934  18.771  1.00 25.24           N
ATOM   1530  CA  PRO A 102       2.791  56.259  19.219  1.00 22.92           C
ATOM   1531  C   PRO A 102       1.969  56.187  20.494  1.00 18.38           C
ATOM   1532  O   PRO A 102       2.060  57.097  21.312  1.00 21.94           O
ATOM   1533  CB  PRO A 102       1.949  56.867  18.070  1.00 22.23           C
ATOM   1534  CG  PRO A 102       2.415  56.094  16.843  1.00 30.67           C
ATOM   1535  CD  PRO A 102       2.660  54.703  17.420  1.00 23.55           C
ATOM   1536  HA  PRO A 102       3.680  56.882  19.333  1.00 27.55           H
ATOM   1537  HB2 PRO A 102       0.897  56.634  18.244  1.00 26.73           H
ATOM   1538  HB3 PRO A 102       2.083  57.940  17.951  1.00 26.73           H
ATOM   1539  HG2 PRO A 102       1.634  56.054  16.086  1.00 36.85           H
ATOM   1540  HG3 PRO A 102       3.330  56.535  16.444  1.00 36.85           H
ATOM   1541  HD2 PRO A 102       1.712  54.189  17.510  1.00 28.30           H
ATOM   1542  HD3 PRO A 102       3.353  54.182  16.765  1.00 28.30           H
ATOM   1543  N   LEU A 103       1.221  55.103  20.717  1.00 20.48           N
ATOM   1544  CA  LEU A 103       0.410  54.928  21.926  1.00 19.83           C
ATOM   1545  C   LEU A 103       1.291  54.475  23.112  1.00 19.16           C
ATOM   1546  O   LEU A 103       1.135  55.005  24.209  1.00 19.94           O
ATOM   1547  CB  LEU A 103      -0.767  54.006  21.588  1.00 23.21           C
ATOM   1548  CG  LEU A 103      -1.744  53.792  22.755  1.00 27.09           C
ATOM   1549  CD1 LEU A 103      -2.406  55.126  23.115  1.00 29.47           C
ATOM   1550  CD2 LEU A 103      -2.856  52.789  22.389  1.00 24.77           C
ATOM   1551  H   LEU A 103       1.232  54.347  20.047  1.00 24.62           H
ATOM   1552  HA  LEU A 103      -0.002  55.906  22.176  1.00 23.84           H
ATOM   1553  HB2 LEU A 103      -1.315  54.438  20.749  1.00 27.90           H
ATOM   1554  HB3 LEU A 103      -0.378  53.039  21.272  1.00 27.90           H
ATOM   1555  HG  LEU A 103      -1.209  53.420  23.628  1.00 32.56           H
ATOM   1556 HD11 LEU A 103      -3.185  54.946  23.857  1.00 35.41           H
ATOM   1557 HD12 LEU A 103      -1.680  55.812  23.549  1.00 35.41           H
ATOM   1558 HD13 LEU A 103      -2.866  55.575  22.233  1.00 35.41           H
ATOM   1559 HD21 LEU A 103      -3.397  52.506  23.290  1.00 29.77           H
ATOM   1560 HD22 LEU A 103      -3.539  53.236  21.664  1.00 29.77           H
ATOM   1561 HD23 LEU A 103      -2.441  51.902  21.930  1.00 29.77           H
ATOM   1562  N   ILE A 104       2.252  53.558  22.888  1.00 18.69           N
ATOM   1563  CA  ILE A 104       3.322  53.215  23.863  1.00 19.36           C
ATOM   1564  C   ILE A 104       4.000  54.489  24.335  1.00 19.37           C
ATOM   1565  O   ILE A 104       4.132  54.716  25.528  1.00 17.60           O
ATOM   1566  CB  ILE A 104       4.347  52.206  23.257  1.00 19.47           C
ATOM   1567  CG1 ILE A 104       3.665  50.854  23.030  1.00 23.77           C
ATOM   1568  CG2 ILE A 104       5.586  52.040  24.164  1.00 23.65           C
ATOM   1569  CD1 ILE A 104       4.481  49.771  22.299  1.00 23.44           C
ATOM   1570  H   ILE A 104       2.312  53.138  21.971  1.00 22.47           H
ATOM   1571  HA  ILE A 104       2.860  52.740  24.729  1.00 23.28           H
ATOM   1572  HB  ILE A 104       4.685  52.584  22.294  1.00 23.41           H
ATOM   1573 HG12 ILE A 104       3.337  50.466  23.994  1.00 28.57           H
ATOM   1574 HG13 ILE A 104       2.774  51.030  22.434  1.00 28.57           H
ATOM   1575 HG21 ILE A 104       6.279  51.315  23.742  1.00 28.42           H
ATOM   1576 HG22 ILE A 104       6.126  52.986  24.249  1.00 28.42           H
ATOM   1577 HG23 ILE A 104       5.277  51.715  25.159  1.00 28.42           H
ATOM   1578 HD11 ILE A 104       3.869  48.878  22.208  1.00 28.18           H
ATOM   1579 HD12 ILE A 104       4.767  50.120  21.308  1.00 28.18           H
ATOM   1580 HD13 ILE A 104       5.373  49.507  22.865  1.00 28.18           H
ATOM   1581  N   LYS A 105       4.382  55.366  23.410  1.00 19.50           N
ATOM   1582  CA  LYS A 105       5.126  56.577  23.707  1.00 20.19           C
ATOM   1583  C   LYS A 105       4.292  57.558  24.527  1.00 22.84           C
ATOM   1584  O   LYS A 105       4.803  58.113  25.492  1.00 18.55           O
ATOM   1585  CB  LYS A 105       5.702  57.101  22.395  1.00 23.90           C
ATOM   1586  CG  LYS A 105       6.597  58.302  22.571  1.00 30.50           C
ATOM   1587  CD  LYS A 105       7.199  58.771  21.241  1.00 31.33           C
ATOM   1588  CE  LYS A 105       8.000  57.640  20.584  1.00 27.81           C
ATOM   1589  NZ  LYS A 105       9.040  58.166  19.699  1.00 35.88           N1+
ATOM   1590  H   LYS A 105       4.177  55.167  22.442  1.00 23.44           H
ATOM   1591  HA  LYS A 105       5.975  56.299  24.333  1.00 24.28           H
ATOM   1592  HB2 LYS A 105       6.268  56.292  21.925  1.00 28.72           H
ATOM   1593  HB3 LYS A 105       4.877  57.379  21.733  1.00 28.72           H
ATOM   1594  HG2 LYS A 105       6.026  59.116  23.009  1.00 36.64           H
ATOM   1595  HG3 LYS A 105       7.420  58.053  23.246  1.00 36.64           H
ATOM   1596  HD2 LYS A 105       6.394  59.086  20.575  1.00 37.65           H
ATOM   1597  HD3 LYS A 105       7.833  59.638  21.426  1.00 37.65           H
ATOM   1598  HE2 LYS A 105       8.492  57.078  21.379  1.00 33.42           H
ATOM   1599  HE3 LYS A 105       7.337  56.973  20.032  1.00 33.42           H
ATOM   1600  HZ1 LYS A 105       9.437  57.430  19.131  1.00 43.10           H
ATOM   1601  HZ2 LYS A 105       8.672  58.899  19.101  1.00 43.10           H
ATOM   1602  HZ3 LYS A 105       9.781  58.576  20.253  1.00 43.10           H
ATOM   1603  N   SER A 106       3.018  57.733  24.168  1.00 18.74           N
ATOM   1604  CA  SER A 106       2.064  58.534  24.915  1.00 19.88           C
ATOM   1605  C   SER A 106       1.880  58.067  26.351  1.00 16.62           C
ATOM   1606  O   SER A 106       1.904  58.877  27.273  1.00 16.55           O
ATOM   1607  CB  SER A 106       0.698  58.450  24.198  1.00 21.21           C
ATOM   1608  OG  SER A 106      -0.177  59.302  24.896  1.00 19.77           O
ATOM   1609  H   SER A 106       2.688  57.279  23.329  1.00 22.53           H
ATOM   1610  HA  SER A 106       2.408  59.570  24.918  1.00 23.90           H
ATOM   1611  HB2 SER A 106       0.783  58.761  23.157  1.00 25.49           H
ATOM   1612  HB3 SER A 106       0.311  57.433  24.240  1.00 25.49           H
ATOM   1613  HG  SER A 106      -1.080  59.039  24.683  1.00 23.77           H
ATOM   1614  N   TYR A 107       1.631  56.765  26.538  1.00 16.52           N
ATOM   1615  CA  TYR A 107       1.451  56.168  27.845  1.00 19.06           C
ATOM   1616  C   TYR A 107       2.720  56.327  28.675  1.00 20.09           C
ATOM   1617  O   TYR A 107       2.626  56.733  29.823  1.00 17.75           O
ATOM   1618  CB  TYR A 107       1.038  54.709  27.665  1.00 17.29           C
ATOM   1619  CG  TYR A 107      -0.399  54.461  27.215  1.00 20.23           C
ATOM   1620  CD1 TYR A 107      -1.387  55.477  27.205  1.00 24.69           C
ATOM   1621  CD2 TYR A 107      -0.773  53.145  26.916  1.00 20.13           C
ATOM   1622  CE1 TYR A 107      -2.719  55.182  26.863  1.00 22.88           C
ATOM   1623  CE2 TYR A 107      -2.116  52.839  26.611  1.00 17.66           C
ATOM   1624  CZ  TYR A 107      -3.095  53.854  26.585  1.00 24.37           C
ATOM   1625  OH  TYR A 107      -4.401  53.552  26.313  1.00 22.98           O
ATOM   1626  H   TYR A 107       1.581  56.153  25.735  1.00 19.87           H
ATOM   1627  HA  TYR A 107       0.663  56.701  28.371  1.00 22.92           H
ATOM   1628  HB2 TYR A 107       1.717  54.219  26.965  1.00 20.79           H
ATOM   1629  HB3 TYR A 107       1.163  54.215  28.629  1.00 20.79           H
ATOM   1630  HD1 TYR A 107      -1.142  56.504  27.423  1.00 29.67           H
ATOM   1631  HD2 TYR A 107      -0.029  52.361  26.939  1.00 24.20           H
ATOM   1632  HE1 TYR A 107      -3.453  55.971  26.823  1.00 27.50           H
ATOM   1633  HE2 TYR A 107      -2.396  51.818  26.400  1.00 21.24           H
ATOM   1634  HH  TYR A 107      -4.546  52.617  26.153  1.00 27.63           H
ATOM   1635  N   LEU A 108       3.898  56.012  28.129  1.00 16.81           N
ATOM   1636  CA  LEU A 108       5.140  56.135  28.896  1.00 16.50           C
ATOM   1637  C   LEU A 108       5.399  57.592  29.332  1.00 17.92           C
ATOM   1638  O   LEU A 108       5.799  57.857  30.474  1.00 17.14           O
ATOM   1639  CB  LEU A 108       6.268  55.509  28.038  1.00 17.36           C
ATOM   1640  CG  LEU A 108       7.592  55.359  28.816  1.00 30.31           C
ATOM   1641  CD1 LEU A 108       7.404  54.302  29.907  1.00 24.99           C
ATOM   1642  CD2 LEU A 108       8.703  54.915  27.832  1.00 32.02           C
ATOM   1643  H   LEU A 108       3.939  55.673  27.180  1.00 20.22           H
ATOM   1644  HA  LEU A 108       5.015  55.543  29.799  1.00 19.84           H
ATOM   1645  HB2 LEU A 108       5.953  54.524  27.695  1.00 20.88           H
ATOM   1646  HB3 LEU A 108       6.436  56.136  27.165  1.00 20.88           H
ATOM   1647  HG  LEU A 108       7.858  56.308  29.281  1.00 36.42           H
ATOM   1648 HD11 LEU A 108       8.376  54.052  30.336  1.00 30.03           H
ATOM   1649 HD12 LEU A 108       6.779  54.692  30.709  1.00 30.03           H
ATOM   1650 HD13 LEU A 108       6.952  53.401  29.489  1.00 30.03           H
ATOM   1651 HD21 LEU A 108       9.640  54.789  28.373  1.00 38.46           H
ATOM   1652 HD22 LEU A 108       8.417  53.979  27.355  1.00 38.46           H
ATOM   1653 HD23 LEU A 108       8.851  55.669  27.059  1.00 38.46           H
ATOM   1654  N   PHE A 109       5.172  58.550  28.420  1.00 20.49           N
ATOM   1655  CA  PHE A 109       5.289  59.971  28.715  1.00 21.62           C
ATOM   1656  C   PHE A 109       4.334  60.438  29.843  1.00 15.89           C
ATOM   1657  O   PHE A 109       4.753  61.147  30.776  1.00 17.29           O
ATOM   1658  CB  PHE A 109       5.004  60.729  27.420  1.00 19.52           C
ATOM   1659  CG  PHE A 109       5.247  62.215  27.537  1.00 20.34           C
ATOM   1660  CD1 PHE A 109       4.182  63.118  27.570  1.00 28.17           C
ATOM   1661  CD2 PHE A 109       6.564  62.686  27.535  1.00 22.25           C
ATOM   1662  CE1 PHE A 109       4.453  64.493  27.638  1.00 32.51           C
ATOM   1663  CE2 PHE A 109       6.832  64.064  27.554  1.00 28.93           C
ATOM   1664  CZ  PHE A 109       5.775  64.966  27.644  1.00 27.14           C
ATOM   1665  H   PHE A 109       4.860  58.296  27.491  1.00 24.64           H
ATOM   1666  HA  PHE A 109       6.315  60.171  29.021  1.00 25.98           H
ATOM   1667  HB2 PHE A 109       5.636  60.338  26.628  1.00 23.47           H
ATOM   1668  HB3 PHE A 109       3.970  60.565  27.118  1.00 23.47           H
ATOM   1669  HD1 PHE A 109       3.158  62.769  27.528  1.00 33.85           H
ATOM   1670  HD2 PHE A 109       7.379  61.981  27.526  1.00 26.74           H
ATOM   1671  HE1 PHE A 109       3.635  65.198  27.679  1.00 39.06           H
ATOM   1672  HE2 PHE A 109       7.851  64.423  27.553  1.00 34.76           H
ATOM   1673  HZ  PHE A 109       5.977  66.027  27.692  1.00 32.62           H
ATOM   1674  N   GLN A 110       3.061  60.038  29.784  1.00 16.25           N
ATOM   1675  CA  GLN A 110       2.081  60.321  30.838  1.00 19.51           C
ATOM   1676  C   GLN A 110       2.469  59.685  32.182  1.00 16.03           C
ATOM   1677  O   GLN A 110       2.364  60.314  33.234  1.00 16.53           O
ATOM   1678  CB  GLN A 110       0.713  59.838  30.404  1.00 20.75           C
ATOM   1679  CG  GLN A 110       0.080  60.725  29.288  1.00 21.04           C
ATOM   1680  CD  GLN A 110      -1.298  60.135  28.942  1.00 24.98           C
ATOM   1681  OE1 GLN A 110      -2.218  60.234  29.747  1.00 19.42           O
ATOM   1682  NE2 GLN A 110      -1.446  59.457  27.807  1.00 22.11           N
ATOM   1683  H   GLN A 110       2.752  59.471  29.008  1.00 19.54           H
ATOM   1684  HA  GLN A 110       2.035  61.401  30.977  1.00 23.46           H
ATOM   1685  HB2 GLN A 110       0.808  58.819  30.031  1.00 24.95           H
ATOM   1686  HB3 GLN A 110       0.059  59.798  31.271  1.00 24.95           H
ATOM   1687  HG2 GLN A 110      -0.063  61.715  29.722  1.00 25.30           H
ATOM   1688  HG3 GLN A 110       0.714  60.781  28.407  1.00 25.30           H
ATOM   1689 HE21 GLN A 110      -0.674  59.372  27.160  1.00 26.58           H
ATOM   1690 HE22 GLN A 110      -2.337  59.030  27.592  1.00 26.58           H
ATOM   1691  N   LEU A 111       2.903  58.427  32.168  1.00 14.90           N
ATOM   1692  CA  LEU A 111       3.277  57.744  33.397  1.00 15.93           C
ATOM   1693  C   LEU A 111       4.480  58.441  34.069  1.00 17.49           C
ATOM   1694  O   LEU A 111       4.531  58.572  35.287  1.00 18.11           O
ATOM   1695  CB  LEU A 111       3.572  56.285  33.090  1.00 19.09           C
ATOM   1696  CG  LEU A 111       2.356  55.429  32.760  1.00 20.37           C
ATOM   1697  CD1 LEU A 111       2.843  54.078  32.245  1.00 24.26           C
ATOM   1698  CD2 LEU A 111       1.416  55.201  33.948  1.00 24.84           C
ATOM   1699  H   LEU A 111       2.953  57.919  31.299  1.00 17.92           H
ATOM   1700  HA  LEU A 111       2.441  57.794  34.096  1.00 19.16           H
ATOM   1701  HB2 LEU A 111       4.244  56.265  32.234  1.00 22.95           H
ATOM   1702  HB3 LEU A 111       4.091  55.839  33.940  1.00 22.95           H
ATOM   1703  HG  LEU A 111       1.765  55.912  31.985  1.00 24.49           H
ATOM   1704 HD11 LEU A 111       2.001  53.500  31.865  1.00 29.16           H
ATOM   1705 HD12 LEU A 111       3.557  54.207  31.432  1.00 29.16           H
ATOM   1706 HD13 LEU A 111       3.304  53.525  33.064  1.00 29.16           H
ATOM   1707 HD21 LEU A 111       0.639  54.494  33.660  1.00 29.86           H
ATOM   1708 HD22 LEU A 111       1.977  54.780  34.781  1.00 29.86           H
ATOM   1709 HD23 LEU A 111       0.945  56.133  34.260  1.00 29.86           H
ATOM   1710  N   LEU A 112       5.428  58.921  33.266  1.00 17.27           N
ATOM   1711  CA  LEU A 112       6.576  59.647  33.754  1.00 18.90           C
ATOM   1712  C   LEU A 112       6.157  60.998  34.327  1.00 19.02           C
ATOM   1713  O   LEU A 112       6.724  61.389  35.319  1.00 16.40           O
ATOM   1714  CB  LEU A 112       7.607  59.822  32.654  1.00 17.32           C
ATOM   1715  CG  LEU A 112       8.399  58.530  32.305  1.00 20.84           C
ATOM   1716  CD1 LEU A 112       9.127  58.753  31.000  1.00 20.24           C
ATOM   1717  CD2 LEU A 112       9.471  58.200  33.358  1.00 16.50           C
ATOM   1718  H   LEU A 112       5.310  58.841  32.264  1.00 20.77           H
ATOM   1719  HA  LEU A 112       7.031  59.070  34.562  1.00 22.72           H
ATOM   1720  HB2 LEU A 112       7.089  60.176  31.763  1.00 20.83           H
ATOM   1721  HB3 LEU A 112       8.313  60.604  32.945  1.00 20.83           H
ATOM   1722  HG  LEU A 112       7.713  57.687  32.215  1.00 25.05           H
ATOM   1723 HD11 LEU A 112       9.699  57.860  30.744  1.00 24.34           H
ATOM   1724 HD12 LEU A 112       8.391  58.929  30.213  1.00 24.34           H
ATOM   1725 HD13 LEU A 112       9.793  59.614  31.071  1.00 24.34           H
ATOM   1726 HD21 LEU A 112      10.075  57.354  33.032  1.00 19.84           H
ATOM   1727 HD22 LEU A 112      10.106  59.069  33.505  1.00 19.84           H
ATOM   1728 HD23 LEU A 112       8.993  57.939  34.301  1.00 19.84           H
ATOM   1729  N   GLN A 113       5.205  61.725  33.723  1.00 17.25           N
ATOM   1730  CA  GLN A 113       4.657  62.942  34.353  1.00 19.94           C
ATOM   1731  C   GLN A 113       4.080  62.622  35.728  1.00 18.36           C
ATOM   1732  O   GLN A 113       4.304  63.353  36.685  1.00 23.65           O
ATOM   1733  CB  GLN A 113       3.560  63.583  33.475  1.00 21.05           C
ATOM   1734  CG  GLN A 113       4.118  64.188  32.172  1.00 31.83           C
ATOM   1735  CD  GLN A 113       3.024  64.676  31.226  1.00 33.79           C
ATOM   1736  OE1 GLN A 113       2.473  63.912  30.440  1.00 49.31           O
ATOM   1737  NE2 GLN A 113       2.692  65.959  31.278  1.00 42.72           N
ATOM   1738  H   GLN A 113       4.766  61.364  32.885  1.00 20.75           H
ATOM   1739  HA  GLN A 113       5.467  63.659  34.484  1.00 23.97           H
ATOM   1740  HB2 GLN A 113       2.787  62.855  33.236  1.00 25.30           H
ATOM   1741  HB3 GLN A 113       3.092  64.384  34.046  1.00 25.30           H
ATOM   1742  HG2 GLN A 113       4.785  65.016  32.427  1.00 38.25           H
ATOM   1743  HG3 GLN A 113       4.674  63.412  31.655  1.00 38.25           H
ATOM   1744 HE21 GLN A 113       3.161  66.581  31.917  1.00 51.31           H
ATOM   1745 HE22 GLN A 113       1.984  66.304  30.644  1.00 51.31           H
ATOM   1746  N   GLY A 114       3.311  61.538  35.825  1.00 18.36           N
ATOM   1747  CA  GLY A 114       2.677  61.095  37.059  1.00 20.67           C
ATOM   1748  C   GLY A 114       3.725  60.801  38.149  1.00 20.64           C
ATOM   1749  O   GLY A 114       3.603  61.228  39.311  1.00 23.05           O
ATOM   1750  H   GLY A 114       3.142  60.996  34.990  1.00 22.08           H
ATOM   1751  HA2 GLY A 114       2.026  61.891  37.417  1.00 24.85           H
ATOM   1752  HA3 GLY A 114       2.068  60.212  36.868  1.00 24.85           H
ATOM   1753  N   LEU A 115       4.759  60.041  37.777  1.00 18.00           N
ATOM   1754  CA  LEU A 115       5.879  59.727  38.656  1.00 18.79           C
ATOM   1755  C   LEU A 115       6.714  60.938  39.039  1.00 18.73           C
ATOM   1756  O   LEU A 115       7.092  61.014  40.185  1.00 22.76           O
ATOM   1757  CB  LEU A 115       6.822  58.674  38.043  1.00 15.19           C
ATOM   1758  CG  LEU A 115       6.226  57.247  38.079  1.00 20.55           C
ATOM   1759  CD1 LEU A 115       7.225  56.273  37.465  1.00 26.71           C
ATOM   1760  CD2 LEU A 115       5.877  56.781  39.515  1.00 19.51           C
ATOM   1761  H   LEU A 115       4.806  59.714  36.823  1.00 21.64           H
ATOM   1762  HA  LEU A 115       5.467  59.347  39.587  1.00 22.59           H
ATOM   1763  HB2 LEU A 115       7.030  58.955  37.012  1.00 18.28           H
ATOM   1764  HB3 LEU A 115       7.767  58.684  38.595  1.00 18.28           H
ATOM   1765  HG  LEU A 115       5.311  57.225  37.488  1.00 24.70           H
ATOM   1766 HD11 LEU A 115       6.746  55.304  37.330  1.00 32.10           H
ATOM   1767 HD12 LEU A 115       7.556  56.642  36.493  1.00 32.10           H
ATOM   1768 HD13 LEU A 115       8.092  56.160  38.117  1.00 32.10           H
ATOM   1769 HD21 LEU A 115       5.547  55.744  39.494  1.00 23.46           H
ATOM   1770 HD22 LEU A 115       6.749  56.873  40.161  1.00 23.46           H
ATOM   1771 HD23 LEU A 115       5.059  57.366  39.926  1.00 23.46           H
ATOM   1772  N   ALA A 116       7.053  61.820  38.104  1.00 19.89           N
ATOM   1773  CA  ALA A 116       7.753  63.047  38.398  1.00 20.73           C
ATOM   1774  C   ALA A 116       6.963  63.848  39.446  1.00 26.59           C
ATOM   1775  O   ALA A 116       7.552  64.306  40.409  1.00 23.93           O
ATOM   1776  CB  ALA A 116       7.983  63.822  37.107  1.00 23.48           C
ATOM   1777  H   ALA A 116       6.695  61.698  37.168  1.00 23.91           H
ATOM   1778  HA  ALA A 116       8.721  62.789  38.818  1.00 24.92           H
ATOM   1779  HB1 ALA A 116       8.497  64.756  37.330  1.00 28.22           H
ATOM   1780  HB2 ALA A 116       8.606  63.234  36.434  1.00 28.22           H
ATOM   1781  HB3 ALA A 116       7.037  64.035  36.610  1.00 28.22           H
ATOM   1782  N   PHE A 117       5.634  63.939  39.323  1.00 22.10           N
ATOM   1783  CA  PHE A 117       4.809  64.580  40.324  1.00 19.95           C
ATOM   1784  C   PHE A 117       4.885  63.918  41.699  1.00 25.31           C
ATOM   1785  O   PHE A 117       5.197  64.596  42.672  1.00 25.01           O
ATOM   1786  CB  PHE A 117       3.369  64.692  39.834  1.00 24.06           C
ATOM   1787  CG  PHE A 117       2.474  65.382  40.828  1.00 24.15           C
ATOM   1788  CD1 PHE A 117       1.632  64.630  41.645  1.00 31.60           C
ATOM   1789  CD2 PHE A 117       2.484  66.777  40.922  1.00 33.25           C
ATOM   1790  CE1 PHE A 117       0.752  65.263  42.535  1.00 42.74           C
ATOM   1791  CE2 PHE A 117       1.671  67.410  41.880  1.00 40.63           C
ATOM   1792  CZ  PHE A 117       0.824  66.650  42.697  1.00 32.70           C
ATOM   1793  H   PHE A 117       5.180  63.511  38.526  1.00 26.56           H
ATOM   1794  HA  PHE A 117       5.189  65.598  40.431  1.00 23.99           H
ATOM   1795  HB2 PHE A 117       3.366  65.265  38.908  1.00 28.92           H
ATOM   1796  HB3 PHE A 117       2.960  63.705  39.624  1.00 28.92           H
ATOM   1797  HD1 PHE A 117       1.660  63.564  41.597  1.00 37.96           H
ATOM   1798  HD2 PHE A 117       3.126  67.366  40.284  1.00 39.94           H
ATOM   1799  HE1 PHE A 117       0.054  64.693  43.118  1.00 51.33           H
ATOM   1800  HE2 PHE A 117       1.693  68.486  41.984  1.00 48.80           H
ATOM   1801  HZ  PHE A 117       0.194  67.132  43.424  1.00 39.28           H
ATOM   1802  N   CYS A 118       4.605  62.614  41.808  1.00 20.65           N
ATOM   1803  CA  CYS A 118       4.690  61.871  43.064  1.00 22.51           C
ATOM   1804  C   CYS A 118       6.065  62.007  43.721  1.00 23.44           C
ATOM   1805  O   CYS A 118       6.199  62.308  44.914  1.00 25.45           O
ATOM   1806  CB  CYS A 118       4.388  60.382  42.809  1.00 29.85           C
ATOM   1807  SG  CYS A 118       2.631  60.174  42.539  1.00 41.62           S
ATOM   1808  H   CYS A 118       4.330  62.107  40.975  1.00 24.83           H
ATOM   1809  HA  CYS A 118       3.939  62.265  43.751  1.00 27.05           H
ATOM   1810  HB2 CYS A 118       4.943  60.015  41.943  1.00 35.86           H
ATOM   1811  HB3 CYS A 118       4.660  59.792  43.681  1.00 35.86           H
ATOM   1812  HG  CYS A 118       2.695  58.886  42.189  1.00 49.99           H
ATOM   1813  N   HIS A 119       7.095  61.760  42.923  1.00 21.15           N
ATOM   1814  CA  HIS A 119       8.464  61.752  43.392  1.00 21.08           C
ATOM   1815  C   HIS A 119       8.874  63.113  43.949  1.00 23.69           C
ATOM   1816  O   HIS A 119       9.566  63.151  44.953  1.00 25.42           O
ATOM   1817  CB  HIS A 119       9.407  61.264  42.289  1.00 19.09           C
ATOM   1818  CG  HIS A 119       9.268  59.790  41.955  1.00 18.79           C
ATOM   1819  ND1 HIS A 119       9.924  59.154  40.913  1.00 21.57           N
ATOM   1820  CD2 HIS A 119       8.525  58.856  42.619  1.00 18.02           C
ATOM   1821  CE1 HIS A 119       9.566  57.864  40.968  1.00 22.12           C
ATOM   1822  NE2 HIS A 119       8.753  57.648  42.010  1.00 19.57           N
ATOM   1823  H   HIS A 119       6.916  61.543  41.955  1.00 25.42           H
ATOM   1824  HA  HIS A 119       8.519  61.051  44.226  1.00 25.34           H
ATOM   1825  HB2 HIS A 119      10.435  61.431  42.614  1.00 22.95           H
ATOM   1826  HB3 HIS A 119       9.267  61.861  41.390  1.00 22.95           H
ATOM   1827  HD2 HIS A 119       7.927  59.018  43.496  1.00 21.67           H
ATOM   1828  HE1 HIS A 119       9.947  57.101  40.308  1.00 26.59           H
ATOM   1829  HE2 HIS A 119       8.396  56.752  42.310  1.00 23.53           H
ATOM   1830  N   SER A 120       8.453  64.221  43.327  1.00 26.67           N
ATOM   1831  CA  SER A 120       8.736  65.560  43.875  1.00 28.43           C
ATOM   1832  C   SER A 120       8.073  65.758  45.250  1.00 33.73           C
ATOM   1833  O   SER A 120       8.584  66.535  46.046  1.00 32.82           O
ATOM   1834  CB  SER A 120       8.364  66.674  42.890  1.00 32.89           C
ATOM   1835  OG  SER A 120       6.961  66.832  42.864  1.00 37.97           O
ATOM   1836  H   SER A 120       7.889  64.139  42.493  1.00 32.05           H
ATOM   1837  HA  SER A 120       9.817  65.617  44.006  1.00 34.16           H
ATOM   1838  HB2 SER A 120       8.815  67.611  43.213  1.00 39.51           H
ATOM   1839  HB3 SER A 120       8.734  66.433  41.892  1.00 39.51           H
ATOM   1840  HG  SER A 120       6.568  66.049  42.466  1.00 45.61           H
ATOM   1841  N   HIS A 121       6.970  65.056  45.554  1.00 29.85           N
ATOM   1842  CA  HIS A 121       6.314  65.040  46.861  1.00 30.59           C
ATOM   1843  C   HIS A 121       6.859  63.975  47.819  1.00 36.35           C
ATOM   1844  O   HIS A 121       6.266  63.742  48.871  1.00 36.15           O
ATOM   1845  CB  HIS A 121       4.770  64.943  46.732  1.00 36.73           C
ATOM   1846  CG  HIS A 121       4.170  66.190  46.165  1.00 36.61           C
ATOM   1847  ND1 HIS A 121       4.076  66.519  44.840  1.00 39.67           N
ATOM   1848  CD2 HIS A 121       3.685  67.251  46.875  1.00 44.21           C
ATOM   1849  CE1 HIS A 121       3.530  67.749  44.753  1.00 41.64           C
ATOM   1850  NE2 HIS A 121       3.299  68.252  45.973  1.00 42.78           N
ATOM   1851  H   HIS A 121       6.607  64.420  44.859  1.00 35.87           H
ATOM   1852  HA  HIS A 121       6.507  66.001  47.338  1.00 36.75           H
ATOM   1853  HB2 HIS A 121       4.320  64.787  47.712  1.00 44.12           H
ATOM   1854  HB3 HIS A 121       4.501  64.093  46.103  1.00 44.12           H
ATOM   1855  HD1 HIS A 121       4.358  65.938  44.064  1.00 47.65           H
ATOM   1856  HD2 HIS A 121       3.649  67.323  47.952  1.00 53.09           H
ATOM   1857  HE1 HIS A 121       3.331  68.274  43.831  1.00 50.01           H
ATOM   1858  N   ARG A 122       7.951  63.294  47.447  1.00 29.14           N
ATOM   1859  CA  ARG A 122       8.573  62.182  48.188  1.00 38.60           C
ATOM   1860  C   ARG A 122       7.620  60.995  48.425  1.00 40.34           C
ATOM   1861  O   ARG A 122       7.752  60.290  49.421  1.00 33.46           O
ATOM   1862  CB  ARG A 122       9.246  62.687  49.487  1.00 42.66           C
ATOM   1863  CG  ARG A 122      10.396  63.690  49.230  1.00 40.04           C
ATOM   1864  CD  ARG A 122      10.300  64.935  50.123  1.00 56.46           C
ATOM   1865  NE  ARG A 122       9.129  65.773  49.796  1.00 68.52           N
ATOM   1866  CZ  ARG A 122       8.692  66.821  50.510  1.00 61.01           C
ATOM   1867  NH1 ARG A 122       7.662  67.538  50.062  1.00 61.32           N
ATOM   1868  NH2 ARG A 122       9.273  67.161  51.659  1.00 62.53           N1+
ATOM   1869  H   ARG A 122       8.382  63.555  46.570  1.00 35.01           H
ATOM   1870  HA  ARG A 122       9.371  61.786  47.559  1.00 46.37           H
ATOM   1871  HB2 ARG A 122       8.495  63.113  50.155  1.00 51.24           H
ATOM   1872  HB3 ARG A 122       9.685  61.830  50.000  1.00 51.24           H
ATOM   1873  HG2 ARG A 122      11.355  63.194  49.397  1.00 48.10           H
ATOM   1874  HG3 ARG A 122      10.388  64.024  48.192  1.00 48.10           H
ATOM   1875  HD2 ARG A 122      10.224  64.602  51.160  1.00 67.80           H
ATOM   1876  HD3 ARG A 122      11.210  65.529  50.019  1.00 67.80           H
ATOM   1877  HE  ARG A 122       8.660  65.566  48.926  1.00 82.27           H
ATOM   1878 HH11 ARG A 122       7.216  67.294  49.191  1.00 73.63           H
ATOM   1879 HH12 ARG A 122       7.329  68.330  50.589  1.00 73.63           H
ATOM   1880 HH21 ARG A 122      10.054  66.623  52.002  1.00 75.08           H
ATOM   1881 HH22 ARG A 122       8.935  67.953  52.181  1.00 75.08           H
ATOM   1882  N   VAL A 123       6.712  60.730  47.474  1.00 29.49           N
ATOM   1883  CA  VAL A 123       5.776  59.602  47.480  1.00 25.20           C
ATOM   1884  C   VAL A 123       6.258  58.623  46.421  1.00 28.57           C
ATOM   1885  O   VAL A 123       6.337  58.985  45.255  1.00 27.71           O
ATOM   1886  CB  VAL A 123       4.322  60.066  47.196  1.00 32.00           C
ATOM   1887  CG1 VAL A 123       3.355  58.860  47.144  1.00 36.74           C
ATOM   1888  CG2 VAL A 123       3.844  61.031  48.287  1.00 34.56           C
ATOM   1889  H   VAL A 123       6.695  61.328  46.660  1.00 35.44           H
ATOM   1890  HA  VAL A 123       5.786  59.110  48.451  1.00 30.28           H
ATOM   1891  HB  VAL A 123       4.284  60.588  46.238  1.00 38.45           H
ATOM   1892 HG11 VAL A 123       2.337  59.214  46.979  1.00 44.13           H
ATOM   1893 HG12 VAL A 123       3.609  58.190  46.322  1.00 44.13           H
ATOM   1894 HG13 VAL A 123       3.388  58.309  48.083  1.00 44.13           H
ATOM   1895 HG21 VAL A 123       2.827  61.353  48.064  1.00 41.52           H
ATOM   1896 HG22 VAL A 123       3.870  60.538  49.258  1.00 41.52           H
ATOM   1897 HG23 VAL A 123       4.478  61.914  48.316  1.00 41.52           H
ATOM   1898  N   LEU A 124       6.511  57.389  46.835  1.00 22.25           N
ATOM   1899  CA  LEU A 124       6.894  56.275  45.979  1.00 30.72           C
ATOM   1900  C   LEU A 124       5.686  55.385  45.755  1.00 28.74           C
ATOM   1901  O   LEU A 124       4.792  55.295  46.598  1.00 23.20           O
ATOM   1902  CB  LEU A 124       7.973  55.439  46.678  1.00 34.82           C
ATOM   1903  CG  LEU A 124       9.188  56.195  47.249  1.00 31.25           C
ATOM   1904  CD1 LEU A 124      10.319  55.202  47.565  1.00 39.76           C
ATOM   1905  CD2 LEU A 124       9.647  57.306  46.333  1.00 43.70           C
ATOM   1906  H   LEU A 124       6.352  57.177  47.806  1.00 26.74           H
ATOM   1907  HA  LEU A 124       7.276  56.624  45.017  1.00 36.91           H
ATOM   1908  HB2 LEU A 124       7.503  54.898  47.495  1.00 41.83           H
ATOM   1909  HB3 LEU A 124       8.318  54.701  45.956  1.00 41.83           H
ATOM   1910  HG  LEU A 124       8.871  56.652  48.187  1.00 37.55           H
ATOM   1911 HD11 LEU A 124      11.181  55.736  47.968  1.00 47.76           H
ATOM   1912 HD12 LEU A 124       9.989  54.482  48.306  1.00 47.76           H
ATOM   1913 HD13 LEU A 124      10.615  54.661  46.671  1.00 47.76           H
ATOM   1914 HD21 LEU A 124      10.638  57.625  46.646  1.00 52.49           H
ATOM   1915 HD22 LEU A 124       9.651  56.959  45.303  1.00 52.49           H
ATOM   1916 HD23 LEU A 124       8.989  58.172  46.412  1.00 52.49           H
ATOM   1917  N   HIS A 125       5.656  54.684  44.631  1.00 24.76           N
ATOM   1918  CA  HIS A 125       4.640  53.670  44.392  1.00 22.99           C
ATOM   1919  C   HIS A 125       5.060  52.353  45.029  1.00 22.94           C
ATOM   1920  O   HIS A 125       4.342  51.796  45.850  1.00 27.84           O
ATOM   1921  CB  HIS A 125       4.316  53.603  42.905  1.00 20.44           C
ATOM   1922  CG  HIS A 125       3.145  52.714  42.644  1.00 20.46           C
ATOM   1923  ND1 HIS A 125       3.101  51.363  42.925  1.00 25.33           N
ATOM   1924  CD2 HIS A 125       1.932  53.122  42.169  1.00 27.48           C
ATOM   1925  CE1 HIS A 125       1.841  50.990  42.692  1.00 22.90           C
ATOM   1926  NE2 HIS A 125       1.140  52.015  42.213  1.00 24.45           N
ATOM   1927  H   HIS A 125       6.413  54.765  43.967  1.00 29.76           H
ATOM   1928  HA  HIS A 125       3.714  53.984  44.878  1.00 27.64           H
ATOM   1929  HB2 HIS A 125       5.174  53.233  42.347  1.00 24.58           H
ATOM   1930  HB3 HIS A 125       4.071  54.604  42.560  1.00 24.58           H
ATOM   1931  HD2 HIS A 125       1.635  54.123  41.901  1.00 33.02           H
ATOM   1932  HE1 HIS A 125       1.405  50.055  43.018  1.00 27.52           H
ATOM   1933  HE2 HIS A 125       0.139  52.004  42.078  1.00 29.39           H
ATOM   1934  N   ARG A 126       6.267  51.884  44.693  1.00 22.31           N
ATOM   1935  CA  ARG A 126       6.941  50.696  45.208  1.00 24.92           C
ATOM   1936  C   ARG A 126       6.390  49.399  44.618  1.00 25.11           C
ATOM   1937  O   ARG A 126       7.085  48.388  44.697  1.00 23.70           O
ATOM   1938  CB  ARG A 126       6.965  50.582  46.754  1.00 26.60           C
ATOM   1939  CG  ARG A 126       7.542  51.838  47.423  1.00 41.93           C
ATOM   1940  CD  ARG A 126       7.211  51.974  48.924  1.00 52.88           C
ATOM   1941  NE  ARG A 126       7.977  53.102  49.478  1.00 65.95           N
ATOM   1942  CZ  ARG A 126       8.206  53.412  50.754  1.00 58.71           C
ATOM   1943  NH1 ARG A 126       8.970  54.471  51.043  1.00 61.68           N
ATOM   1944  NH2 ARG A 126       7.691  52.685  51.738  1.00 68.79           N1+
ATOM   1945  H   ARG A 126       6.783  52.422  44.010  1.00 26.82           H
ATOM   1946  HA  ARG A 126       7.974  50.774  44.869  1.00 29.95           H
ATOM   1947  HB2 ARG A 126       5.964  50.382  47.131  1.00 31.97           H
ATOM   1948  HB3 ARG A 126       7.596  49.730  47.017  1.00 31.97           H
ATOM   1949  HG2 ARG A 126       8.623  51.845  47.268  1.00 50.36           H
ATOM   1950  HG3 ARG A 126       7.133  52.718  46.934  1.00 50.36           H
ATOM   1951  HD2 ARG A 126       6.161  52.207  49.036  1.00 63.50           H
ATOM   1952  HD3 ARG A 126       7.446  51.050  49.453  1.00 63.50           H
ATOM   1953  HE  ARG A 126       8.409  53.701  48.790  1.00 79.19           H
ATOM   1954 HH11 ARG A 126       9.378  55.031  50.309  1.00 74.06           H
ATOM   1955 HH12 ARG A 126       9.153  54.714  52.005  1.00 74.06           H
ATOM   1956 HH21 ARG A 126       7.109  51.889  51.523  1.00 82.59           H
ATOM   1957 HH22 ARG A 126       7.868  52.933  52.700  1.00 82.59           H
ATOM   1958  N   ASP A 127       5.203  49.405  44.016  1.00 21.58           N
ATOM   1959  CA  ASP A 127       4.568  48.171  43.513  1.00 28.03           C
ATOM   1960  C   ASP A 127       3.991  48.325  42.082  1.00 27.88           C
ATOM   1961  O   ASP A 127       2.937  47.769  41.781  1.00 26.21           O
ATOM   1962  CB  ASP A 127       3.481  47.755  44.519  1.00 25.81           C
ATOM   1963  CG  ASP A 127       2.869  46.376  44.262  1.00 45.75           C
ATOM   1964  OD1 ASP A 127       3.515  45.527  43.601  1.00 45.52           O
ATOM   1965  OD2 ASP A 127       1.724  46.199  44.731  1.00 60.03           O1-
ATOM   1966  H   ASP A 127       4.680  50.265  43.956  1.00 25.94           H
ATOM   1967  HA  ASP A 127       5.308  47.374  43.460  1.00 33.68           H
ATOM   1968  HB2 ASP A 127       3.911  47.705  45.519  1.00 31.01           H
ATOM   1969  HB3 ASP A 127       2.688  48.502  44.575  1.00 31.01           H
ATOM   1970  N   LEU A 128       4.648  49.067  41.178  1.00 21.41           N
ATOM   1971  CA  LEU A 128       4.141  49.250  39.827  1.00 21.51           C
ATOM   1972  C   LEU A 128       4.100  47.934  39.070  1.00 25.19           C
ATOM   1973  O   LEU A 128       5.030  47.142  39.101  1.00 21.58           O
ATOM   1974  CB  LEU A 128       4.987  50.224  39.006  1.00 25.38           C
ATOM   1975  CG  LEU A 128       4.888  51.674  39.429  1.00 30.96           C
ATOM   1976  CD1 LEU A 128       6.022  52.461  38.763  1.00 32.23           C
ATOM   1977  CD2 LEU A 128       3.552  52.235  38.986  1.00 33.60           C
ATOM   1978  H   LEU A 128       5.547  49.462  41.414  1.00 25.73           H
ATOM   1979  HA  LEU A 128       3.128  49.638  39.899  1.00 25.86           H
ATOM   1980  HB2 LEU A 128       6.019  49.905  39.111  1.00 30.51           H
ATOM   1981  HB3 LEU A 128       4.719  50.147  37.949  1.00 30.51           H
ATOM   1982  HG  LEU A 128       4.973  51.758  40.510  1.00 37.20           H
ATOM   1983 HD11 LEU A 128       5.913  53.522  38.984  1.00 38.72           H
ATOM   1984 HD12 LEU A 128       6.979  52.122  39.156  1.00 38.72           H
ATOM   1985 HD13 LEU A 128       5.998  52.309  37.681  1.00 38.72           H
ATOM   1986 HD21 LEU A 128       3.501  53.260  39.330  1.00 40.36           H
ATOM   1987 HD22 LEU A 128       3.472  52.198  37.899  1.00 40.36           H
ATOM   1988 HD23 LEU A 128       2.727  51.687  39.434  1.00 40.36           H
ATOM   1989  N   LYS A 129       3.033  47.763  38.312  1.00 22.31           N
ATOM   1990  CA  LYS A 129       2.815  46.619  37.448  1.00 19.59           C
ATOM   1991  C   LYS A 129       1.664  46.969  36.537  1.00 20.85           C
ATOM   1992  O   LYS A 129       0.937  47.905  36.856  1.00 20.06           O
ATOM   1993  CB  LYS A 129       2.533  45.336  38.259  1.00 20.67           C
ATOM   1994  CG  LYS A 129       1.388  45.422  39.265  1.00 27.68           C
ATOM   1995  CD  LYS A 129       1.544  44.247  40.271  1.00 36.38           C
ATOM   1996  CE  LYS A 129       0.528  44.190  41.412  1.00 37.99           C
ATOM   1997  NZ  LYS A 129       0.699  45.373  42.260  1.00 56.21           N1+
ATOM   1998  H   LYS A 129       2.334  48.491  38.301  1.00 26.81           H
ATOM   1999  HA  LYS A 129       3.703  46.427  36.856  1.00 23.56           H
ATOM   2000  HB2 LYS A 129       2.301  44.510  37.586  1.00 24.85           H
ATOM   2001  HB3 LYS A 129       3.440  45.063  38.802  1.00 24.85           H
ATOM   2002  HG2 LYS A 129       1.456  46.350  39.838  1.00 33.26           H
ATOM   2003  HG3 LYS A 129       0.421  45.361  38.756  1.00 33.26           H
ATOM   2004  HD2 LYS A 129       1.555  43.297  39.723  1.00 43.70           H
ATOM   2005  HD3 LYS A 129       2.537  44.317  40.740  1.00 43.70           H
ATOM   2006  HE2 LYS A 129      -0.474  44.264  41.012  1.00 45.63           H
ATOM   2007  HE3 LYS A 129       0.668  43.244  41.945  1.00 45.63           H
ATOM   2008  HZ1 LYS A 129       0.497  45.177  43.230  1.00 67.50           H
ATOM   2009  HZ2 LYS A 129       1.664  45.645  42.210  1.00 67.50           H
ATOM   2010  HZ3 LYS A 129       0.235  46.204  41.919  1.00 67.50           H
ATOM   2011  N   PRO A 130       1.472  46.267  35.422  1.00 20.81           N
ATOM   2012  CA  PRO A 130       0.420  46.616  34.468  1.00 19.64           C
ATOM   2013  C   PRO A 130      -0.958  46.696  35.083  1.00 20.78           C
ATOM   2014  O   PRO A 130      -1.767  47.479  34.617  1.00 21.92           O
ATOM   2015  CB  PRO A 130       0.472  45.493  33.441  1.00 24.09           C
ATOM   2016  CG  PRO A 130       1.958  45.171  33.391  1.00 23.37           C
ATOM   2017  CD  PRO A 130       2.292  45.192  34.881  1.00 25.77           C
ATOM   2018  HA  PRO A 130       0.684  47.546  33.965  1.00 23.62           H
ATOM   2019  HB2 PRO A 130      -0.028  44.624  33.865  1.00 28.95           H
ATOM   2020  HB3 PRO A 130       0.047  45.751  32.473  1.00 28.95           H
ATOM   2021  HG2 PRO A 130       2.135  44.168  33.007  1.00 28.09           H
ATOM   2022  HG3 PRO A 130       2.494  45.926  32.815  1.00 28.09           H
ATOM   2023  HD2 PRO A 130       2.003  44.246  35.338  1.00 30.97           H
ATOM   2024  HD3 PRO A 130       3.356  45.398  34.988  1.00 30.97           H
ATOM   2025  N   GLN A 131      -1.239  45.893  36.119  1.00 17.65           N
ATOM   2026  CA  GLN A 131      -2.561  45.869  36.769  1.00 22.99           C
ATOM   2027  C   GLN A 131      -2.864  47.111  37.571  1.00 23.38           C
ATOM   2028  O   GLN A 131      -4.018  47.340  37.918  1.00 23.14           O
ATOM   2029  CB  GLN A 131      -2.710  44.658  37.677  1.00 26.76           C
ATOM   2030  CG  GLN A 131      -2.647  43.350  36.879  1.00 33.26           C
ATOM   2031  CD  GLN A 131      -1.239  42.705  36.829  1.00 48.97           C
ATOM   2032  OE1 GLN A 131      -0.191  43.331  36.612  1.00 32.91           O
ATOM   2033  NE2 GLN A 131      -1.215  41.395  37.037  1.00 60.22           N
ATOM   2034  H   GLN A 131      -0.517  45.288  36.485  1.00 21.22           H
ATOM   2035  HA  GLN A 131      -3.317  45.799  35.985  1.00 27.63           H
ATOM   2036  HB2 GLN A 131      -1.928  44.675  38.436  1.00 32.16           H
ATOM   2037  HB3 GLN A 131      -3.671  44.711  38.184  1.00 32.16           H
ATOM   2038  HG2 GLN A 131      -3.365  42.647  37.302  1.00 39.96           H
ATOM   2039  HG3 GLN A 131      -2.947  43.576  35.855  1.00 39.96           H
ATOM   2040 HE21 GLN A 131      -2.066  40.903  37.256  1.00 72.30           H
ATOM   2041 HE22 GLN A 131      -0.321  40.929  37.086  1.00 72.30           H
ATOM   2042  N   ASN A 132      -1.822  47.882  37.921  1.00 21.10           N
ATOM   2043  CA  ASN A 132      -1.937  49.154  38.627  1.00 22.55           C
ATOM   2044  C   ASN A 132      -2.024  50.362  37.695  1.00 21.58           C
ATOM   2045  O   ASN A 132      -1.992  51.496  38.164  1.00 26.37           O
ATOM   2046  CB  ASN A 132      -0.749  49.309  39.589  1.00 24.30           C
ATOM   2047  CG  ASN A 132      -0.788  48.360  40.749  1.00 38.39           C
ATOM   2048  OD1 ASN A 132       0.226  48.153  41.384  1.00 38.88           O
ATOM   2049  ND2 ASN A 132      -1.944  47.768  41.053  1.00 43.21           N
ATOM   2050  H   ASN A 132      -0.907  47.633  37.574  1.00 25.37           H
ATOM   2051  HA  ASN A 132      -2.858  49.155  39.209  1.00 27.11           H
ATOM   2052  HB2 ASN A 132       0.209  49.205  39.078  1.00 29.21           H
ATOM   2053  HB3 ASN A 132      -0.707  50.316  39.992  1.00 29.21           H
ATOM   2054 HD21 ASN A 132      -1.998  47.169  41.862  1.00 51.90           H
ATOM   2055 HD22 ASN A 132      -2.765  47.957  40.498  1.00 51.90           H
ATOM   2056  N   LEU A 133      -2.042  50.150  36.387  1.00 17.57           N
ATOM   2057  CA  LEU A 133      -2.018  51.254  35.421  1.00 16.52           C
ATOM   2058  C   LEU A 133      -3.348  51.230  34.686  1.00 20.07           C
ATOM   2059  O   LEU A 133      -3.706  50.204  34.139  1.00 22.13           O
ATOM   2060  CB  LEU A 133      -0.849  51.074  34.470  1.00 19.15           C
ATOM   2061  CG  LEU A 133       0.523  51.015  35.184  1.00 18.40           C
ATOM   2062  CD1 LEU A 133       1.584  50.873  34.105  1.00 19.06           C
ATOM   2063  CD2 LEU A 133       0.784  52.233  36.043  1.00 22.81           C
ATOM   2064  H   LEU A 133      -2.062  49.205  36.031  1.00 21.13           H
ATOM   2065  HA  LEU A 133      -1.922  52.217  35.916  1.00 19.87           H
ATOM   2066  HB2 LEU A 133      -1.001  50.161  33.895  1.00 23.02           H
ATOM   2067  HB3 LEU A 133      -0.848  51.921  33.785  1.00 23.02           H
ATOM   2068  HG  LEU A 133       0.553  50.146  35.834  1.00 22.13           H
ATOM   2069 HD11 LEU A 133       2.572  50.829  34.564  1.00 22.92           H
ATOM   2070 HD12 LEU A 133       1.406  49.953  33.547  1.00 22.92           H
ATOM   2071 HD13 LEU A 133       1.549  51.720  33.424  1.00 22.92           H
ATOM   2072 HD21 LEU A 133       1.849  52.308  36.272  1.00 27.42           H
ATOM   2073 HD22 LEU A 133       0.449  53.135  35.535  1.00 27.42           H
ATOM   2074 HD23 LEU A 133       0.255  52.147  36.992  1.00 27.42           H
ATOM   2075  N   LEU A 134      -4.115  52.312  34.771  1.00 17.59           N
ATOM   2076  CA  LEU A 134      -5.522  52.285  34.398  1.00 16.38           C
ATOM   2077  C   LEU A 134      -5.648  53.268  33.209  1.00 19.19           C
ATOM   2078  O   LEU A 134      -5.022  54.288  33.168  1.00 17.62           O
ATOM   2079  CB  LEU A 134      -6.457  52.732  35.548  1.00 15.38           C
ATOM   2080  CG  LEU A 134      -6.362  51.836  36.812  1.00 21.23           C
ATOM   2081  CD1 LEU A 134      -7.322  52.382  37.888  1.00 24.77           C
ATOM   2082  CD2 LEU A 134      -6.765  50.388  36.502  1.00 23.76           C
ATOM   2083  H   LEU A 134      -3.748  53.135  35.192  1.00 21.15           H
ATOM   2084  HA  LEU A 134      -5.868  51.268  34.075  1.00 19.70           H
ATOM   2085  HB2 LEU A 134      -6.214  53.773  35.847  1.00 18.50           H
ATOM   2086  HB3 LEU A 134      -7.500  52.752  35.179  1.00 18.50           H
ATOM   2087  HG  LEU A 134      -5.322  51.851  37.212  1.00 25.52           H
ATOM   2088 HD11 LEU A 134      -7.278  51.759  38.791  1.00 29.77           H
ATOM   2089 HD12 LEU A 134      -7.056  53.405  38.198  1.00 29.77           H
ATOM   2090 HD13 LEU A 134      -8.365  52.391  37.555  1.00 29.77           H
ATOM   2091 HD21 LEU A 134      -6.867  49.808  37.430  1.00 28.56           H
ATOM   2092 HD22 LEU A 134      -7.734  50.328  35.992  1.00 28.56           H
ATOM   2093 HD23 LEU A 134      -6.013  49.890  35.886  1.00 28.56           H
ATOM   2094  N   ILE A 135      -6.495  52.881  32.246  1.00 17.19           N
ATOM   2095  CA  ILE A 135      -6.676  53.622  31.004  1.00 16.98           C
ATOM   2096  C   ILE A 135      -8.162  53.959  30.797  1.00 19.82           C
ATOM   2097  O   ILE A 135      -9.059  53.251  31.266  1.00 18.40           O
ATOM   2098  CB  ILE A 135      -6.046  52.873  29.806  1.00 18.68           C
ATOM   2099  CG1 ILE A 135      -6.757  51.528  29.540  1.00 26.31           C
ATOM   2100  CG2 ILE A 135      -4.538  52.665  29.983  1.00 19.22           C
ATOM   2101  CD1 ILE A 135      -6.325  50.829  28.253  1.00 30.70           C
ATOM   2102  H   ILE A 135      -7.022  52.025  32.363  1.00 20.67           H
ATOM   2103  HA  ILE A 135      -6.148  54.571  31.086  1.00 20.42           H
ATOM   2104  HB  ILE A 135      -6.182  53.503  28.928  1.00 22.46           H
ATOM   2105 HG12 ILE A 135      -6.565  50.856  30.379  1.00 31.62           H
ATOM   2106 HG13 ILE A 135      -7.830  51.692  29.473  1.00 31.62           H
ATOM   2107 HG21 ILE A 135      -4.115  52.192  29.099  1.00 23.11           H
ATOM   2108 HG22 ILE A 135      -4.071  53.635  30.115  1.00 23.11           H
ATOM   2109 HG23 ILE A 135      -4.330  52.050  30.856  1.00 23.11           H
ATOM   2110 HD11 ILE A 135      -7.034  50.032  28.033  1.00 36.88           H
ATOM   2111 HD12 ILE A 135      -6.311  51.544  27.430  1.00 36.88           H
ATOM   2112 HD13 ILE A 135      -5.333  50.393  28.370  1.00 36.88           H
ATOM   2113  N   ASN A 136      -8.403  55.064  30.095  1.00 19.09           N
ATOM   2114  CA  ASN A 136      -9.753  55.448  29.682  1.00 24.38           C
ATOM   2115  C   ASN A 136      -9.866  55.600  28.170  1.00 30.84           C
ATOM   2116  O   ASN A 136      -8.922  55.346  27.419  1.00 23.06           O
ATOM   2117  CB  ASN A 136     -10.242  56.680  30.469  1.00 20.60           C
ATOM   2118  CG  ASN A 136      -9.441  57.944  30.181  1.00 22.98           C
ATOM   2119  OD1 ASN A 136      -8.764  58.045  29.176  1.00 24.25           O
ATOM   2120  ND2 ASN A 136      -9.547  58.953  31.031  1.00 24.72           N
ATOM   2121  H   ASN A 136      -7.630  55.642  29.795  1.00 22.95           H
ATOM   2122  HA  ASN A 136     -10.445  54.645  29.940  1.00 29.30           H
ATOM   2123  HB2 ASN A 136     -11.261  56.895  30.193  1.00 24.76           H
ATOM   2124  HB3 ASN A 136     -10.231  56.456  31.534  1.00 24.76           H
ATOM   2125 HD21 ASN A 136      -9.081  59.820  30.818  1.00 29.70           H
ATOM   2126 HD22 ASN A 136     -10.139  58.875  31.844  1.00 29.70           H
ATOM   2127  N   THR A 137     -11.069  55.964  27.721  1.00 26.05           N
ATOM   2128  CA  THR A 137     -11.398  56.103  26.300  1.00 24.06           C
ATOM   2129  C   THR A 137     -10.772  57.350  25.654  1.00 28.49           C
ATOM   2130  O   THR A 137     -10.807  57.463  24.433  1.00 27.83           O
ATOM   2131  CB  THR A 137     -12.923  56.200  26.169  1.00 23.97           C
ATOM   2132  OG1 THR A 137     -13.355  57.275  27.001  1.00 25.72           O
ATOM   2133  CG2 THR A 137     -13.617  54.897  26.545  1.00 27.56           C
ATOM   2134  H   THR A 137     -11.808  56.142  28.385  1.00 31.30           H
ATOM   2135  HA  THR A 137     -11.053  55.216  25.768  1.00 28.92           H
ATOM   2136  HB  THR A 137     -13.176  56.431  25.132  1.00 28.81           H
ATOM   2137  HG1 THR A 137     -13.009  58.100  26.642  1.00 30.91           H
ATOM   2138 HG21 THR A 137     -14.697  55.035  26.471  1.00 33.11           H
ATOM   2139 HG22 THR A 137     -13.305  54.101  25.865  1.00 33.11           H
ATOM   2140 HG23 THR A 137     -13.382  54.602  27.568  1.00 33.11           H
ATOM   2141  N   GLU A 138     -10.279  58.291  26.468  1.00 24.07           N
ATOM   2142  CA  GLU A 138      -9.734  59.586  26.082  1.00 29.88           C
ATOM   2143  C   GLU A 138      -8.241  59.522  25.721  1.00 34.40           C
ATOM   2144  O   GLU A 138      -7.676  60.540  25.349  1.00 38.47           O
ATOM   2145  CB  GLU A 138      -9.856  60.555  27.277  1.00 34.04           C
ATOM   2146  CG  GLU A 138     -11.250  60.674  27.912  1.00 43.35           C
ATOM   2147  CD  GLU A 138     -12.166  61.340  26.911  1.00 50.17           C
ATOM   2148  OE1 GLU A 138     -11.923  62.533  26.615  1.00 47.08           O
ATOM   2149  OE2 GLU A 138     -13.070  60.619  26.437  1.00 53.07           O1-
ATOM   2150  H   GLU A 138     -10.357  58.132  27.460  1.00 28.93           H
ATOM   2151  HA  GLU A 138     -10.292  59.982  25.234  1.00 35.90           H
ATOM   2152  HB2 GLU A 138      -9.156  60.254  28.056  1.00 40.89           H
ATOM   2153  HB3 GLU A 138      -9.538  61.544  26.952  1.00 40.89           H
ATOM   2154  HG2 GLU A 138     -11.631  59.700  28.225  1.00 52.07           H
ATOM   2155  HG3 GLU A 138     -11.138  61.338  28.770  1.00 52.07           H
ATOM   2156  N   GLY A 139      -7.570  58.384  25.930  1.00 25.20           N
ATOM   2157  CA  GLY A 139      -6.158  58.234  25.706  1.00 21.60           C
ATOM   2158  C   GLY A 139      -5.335  58.561  26.957  1.00 27.79           C
ATOM   2159  O   GLY A 139      -4.109  58.569  26.870  1.00 27.60           O
ATOM   2160  H   GLY A 139      -8.067  57.586  26.300  1.00 30.29           H
ATOM   2161  HA2 GLY A 139      -5.964  57.208  25.416  1.00 25.97           H
ATOM   2162  HA3 GLY A 139      -5.847  58.895  24.897  1.00 25.97           H
ATOM   2163  N   ALA A 140      -5.955  58.750  28.140  1.00 22.72           N
ATOM   2164  CA  ALA A 140      -5.190  58.937  29.352  1.00 18.60           C
ATOM   2165  C   ALA A 140      -4.773  57.591  29.958  1.00 20.10           C
ATOM   2166  O   ALA A 140      -5.391  56.549  29.744  1.00 20.05           O
ATOM   2167  CB  ALA A 140      -5.948  59.803  30.359  1.00 24.87           C
ATOM   2168  H   ALA A 140      -6.955  58.618  28.211  1.00 27.31           H
ATOM   2169  HA  ALA A 140      -4.298  59.491  29.095  1.00 22.37           H
ATOM   2170  HB1 ALA A 140      -5.290  60.042  31.192  1.00 29.89           H
ATOM   2171  HB2 ALA A 140      -6.267  60.727  29.879  1.00 29.89           H
ATOM   2172  HB3 ALA A 140      -6.816  59.261  30.728  1.00 29.89           H
ATOM   2173  N   ILE A 141      -3.716  57.629  30.753  1.00 22.36           N
ATOM   2174  CA  ILE A 141      -3.336  56.513  31.614  1.00 17.56           C
ATOM   2175  C   ILE A 141      -2.974  57.050  33.005  1.00 22.63           C
ATOM   2176  O   ILE A 141      -2.376  58.122  33.115  1.00 22.64           O
ATOM   2177  CB  ILE A 141      -2.207  55.683  30.933  1.00 16.36           C
ATOM   2178  CG1 ILE A 141      -1.844  54.445  31.773  1.00 19.90           C
ATOM   2179  CG2 ILE A 141      -0.933  56.552  30.710  1.00 17.47           C
ATOM   2180  CD1 ILE A 141      -1.040  53.359  31.030  1.00 17.22           C
ATOM   2181  H   ILE A 141      -3.189  58.489  30.823  1.00 26.88           H
ATOM   2182  HA  ILE A 141      -4.196  55.864  31.715  1.00 21.12           H
ATOM   2183  HB  ILE A 141      -2.583  55.349  29.968  1.00 19.68           H
ATOM   2184 HG12 ILE A 141      -1.311  54.753  32.669  1.00 23.93           H
ATOM   2185 HG13 ILE A 141      -2.762  53.973  32.113  1.00 23.93           H
ATOM   2186 HG21 ILE A 141      -0.154  55.955  30.251  1.00 21.01           H
ATOM   2187 HG22 ILE A 141      -1.160  57.383  30.045  1.00 21.01           H
ATOM   2188 HG23 ILE A 141      -0.560  56.945  31.650  1.00 21.01           H
ATOM   2189 HD11 ILE A 141      -0.966  52.468  31.650  1.00 20.70           H
ATOM   2190 HD12 ILE A 141      -1.528  53.096  30.093  1.00 20.70           H
ATOM   2191 HD13 ILE A 141      -0.033  53.709  30.822  1.00 20.70           H
ATOM   2192  N   LYS A 142      -3.338  56.332  34.076  1.00 20.09           N
ATOM   2193  CA  LYS A 142      -3.199  56.798  35.460  1.00 23.76           C
ATOM   2194  C   LYS A 142      -2.571  55.722  36.363  1.00 22.26           C
ATOM   2195  O   LYS A 142      -2.873  54.542  36.231  1.00 19.72           O
ATOM   2196  CB  LYS A 142      -4.572  57.169  36.057  1.00 18.46           C
ATOM   2197  CG  LYS A 142      -5.268  58.279  35.244  1.00 21.32           C
ATOM   2198  CD  LYS A 142      -6.381  58.995  36.005  1.00 17.86           C
ATOM   2199  CE  LYS A 142      -7.161  59.937  35.057  1.00 20.73           C
ATOM   2200  NZ  LYS A 142      -8.066  60.774  35.842  1.00 27.50           N1+
ATOM   2201  H   LYS A 142      -3.838  55.466  33.930  1.00 24.15           H
ATOM   2202  HA  LYS A 142      -2.570  57.684  35.474  1.00 28.55           H
ATOM   2203  HB2 LYS A 142      -5.211  56.287  36.072  1.00 22.19           H
ATOM   2204  HB3 LYS A 142      -4.432  57.509  37.083  1.00 22.19           H
ATOM   2205  HG2 LYS A 142      -4.521  59.030  34.989  1.00 25.63           H
ATOM   2206  HG3 LYS A 142      -5.661  57.857  34.318  1.00 25.63           H
ATOM   2207  HD2 LYS A 142      -7.072  58.265  36.432  1.00 21.47           H
ATOM   2208  HD3 LYS A 142      -5.951  59.579  36.821  1.00 21.47           H
ATOM   2209  HE2 LYS A 142      -6.492  60.569  34.480  1.00 24.92           H
ATOM   2210  HE3 LYS A 142      -7.744  59.324  34.370  1.00 24.92           H
ATOM   2211  HZ1 LYS A 142      -8.532  61.446  35.252  1.00 33.05           H
ATOM   2212  HZ2 LYS A 142      -8.759  60.199  36.310  1.00 33.05           H
ATOM   2213  HZ3 LYS A 142      -7.544  61.263  36.558  1.00 33.05           H
ATOM   2214  N   LEU A 143      -1.737  56.160  37.303  1.00 20.52           N
ATOM   2215  CA  LEU A 143      -1.183  55.340  38.372  1.00 22.13           C
ATOM   2216  C   LEU A 143      -2.215  55.108  39.479  1.00 26.22           C
ATOM   2217  O   LEU A 143      -2.767  56.064  40.009  1.00 18.55           O
ATOM   2218  CB  LEU A 143       0.040  56.055  38.936  1.00 22.06           C
ATOM   2219  CG  LEU A 143       1.152  56.258  37.875  1.00 27.90           C
ATOM   2220  CD1 LEU A 143       1.918  57.562  38.117  1.00 32.21           C
ATOM   2221  CD2 LEU A 143       2.163  55.102  37.946  1.00 28.92           C
ATOM   2222  H   LEU A 143      -1.491  57.138  37.301  1.00 24.67           H
ATOM   2223  HA  LEU A 143      -0.861  54.381  37.962  1.00 26.60           H
ATOM   2224  HB2 LEU A 143      -0.288  57.026  39.315  1.00 26.51           H
ATOM   2225  HB3 LEU A 143       0.425  55.497  39.790  1.00 26.51           H
ATOM   2226  HG  LEU A 143       0.752  56.292  36.864  1.00 33.52           H
ATOM   2227 HD11 LEU A 143       2.662  57.694  37.333  1.00 38.70           H
ATOM   2228 HD12 LEU A 143       1.226  58.406  38.092  1.00 38.70           H
ATOM   2229 HD13 LEU A 143       2.419  57.541  39.086  1.00 38.70           H
ATOM   2230 HD21 LEU A 143       2.807  55.121  37.068  1.00 34.75           H
ATOM   2231 HD22 LEU A 143       2.781  55.221  38.835  1.00 34.75           H
ATOM   2232 HD23 LEU A 143       1.636  54.151  37.989  1.00 34.75           H
ATOM   2233  N   ALA A 144      -2.463  53.844  39.845  1.00 17.58           N
ATOM   2234  CA  ALA A 144      -3.374  53.447  40.923  1.00 23.28           C
ATOM   2235  C   ALA A 144      -2.574  52.690  41.985  1.00 33.12           C
ATOM   2236  O   ALA A 144      -1.596  52.048  41.622  1.00 22.95           O
ATOM   2237  CB  ALA A 144      -4.491  52.552  40.378  1.00 21.25           C
ATOM   2238  H   ALA A 144      -2.000  53.099  39.349  1.00 21.14           H
ATOM   2239  HA  ALA A 144      -3.833  54.328  41.362  1.00 27.98           H
ATOM   2240  HB1 ALA A 144      -5.251  52.410  41.142  1.00 25.55           H
ATOM   2241  HB2 ALA A 144      -4.944  53.015  39.508  1.00 25.55           H
ATOM   2242  HB3 ALA A 144      -4.092  51.575  40.105  1.00 25.55           H
ATOM   2243  N   ASP A 145      -2.993  52.758  43.262  1.00 27.06           N
ATOM   2244  CA  ASP A 145      -2.404  52.078  44.436  1.00 30.46           C
ATOM   2245  C   ASP A 145      -1.072  52.696  44.914  1.00 29.38           C
ATOM   2246  O   ASP A 145      -0.241  52.100  45.542  1.00 42.49           O
ATOM   2247  CB  ASP A 145      -2.406  50.566  44.227  1.00 39.90           C
ATOM   2248  CG  ASP A 145      -3.735  49.929  44.839  1.00 37.83           C
ATOM   2249  OD1 ASP A 145      -4.540  50.676  45.430  1.00 46.50           O
ATOM   2250  OD2 ASP A 145      -3.923  48.723  44.614  1.00 43.91           O1-
ATOM   2251  H   ASP A 145      -3.869  53.200  43.410  1.00 32.52           H
ATOM   2252  HA  ASP A 145      -3.115  52.307  45.308  1.00 36.60           H
ATOM   2253  HB2 ASP A 145      -2.236  50.163  43.244  1.00 47.92           H
ATOM   2254  HB3 ASP A 145      -1.599  50.156  44.865  1.00 47.92           H
ATOM   2255  N   PHE A 146      -0.899  53.997  44.604  1.00 43.52           N
ATOM   2256  CA  PHE A 146       0.281  54.833  44.842  1.00 40.59           C
ATOM   2257  C   PHE A 146       0.372  55.179  46.331  1.00 47.55           C
ATOM   2258  O   PHE A 146      -0.646  55.474  46.961  1.00 50.93           O
ATOM   2259  CB  PHE A 146       0.180  56.118  43.974  1.00 48.72           C
ATOM   2260  CG  PHE A 146      -0.984  57.057  44.326  1.00 64.81           C
ATOM   2261  CD1 PHE A 146      -0.779  58.156  45.189  1.00 67.05           C
ATOM   2262  CD2 PHE A 146      -2.307  56.779  43.904  1.00 65.88           C
ATOM   2263  CE1 PHE A 146      -1.872  58.917  45.672  1.00 68.98           C
ATOM   2264  CE2 PHE A 146      -3.399  57.518  44.428  1.00 63.40           C
ATOM   2265  CZ  PHE A 146      -3.188  58.591  45.307  1.00 60.92           C
ATOM   2266  H   PHE A 146      -1.670  54.453  44.143  1.00 52.27           H
ATOM   2267  HA  PHE A 146       1.175  54.287  44.542  1.00 48.75           H
ATOM   2268  HB2 PHE A 146       1.119  56.665  44.077  1.00 58.51           H
ATOM   2269  HB3 PHE A 146       0.083  55.828  42.927  1.00 58.51           H
ATOM   2270  HD1 PHE A 146       0.220  58.394  45.522  1.00 80.51           H
ATOM   2271  HD2 PHE A 146      -2.489  55.962  43.221  1.00 79.10           H
ATOM   2272  HE1 PHE A 146      -1.705  59.741  46.350  1.00 82.82           H
ATOM   2273  HE2 PHE A 146      -4.410  57.263  44.174  1.00 76.13           H
ATOM   2274  HZ  PHE A 146      -4.025  59.157  45.695  1.00 73.15           H
ATOM   2275  N   GLY A 147       1.579  55.156  46.904  1.00 51.09           N
ATOM   2276  CA  GLY A 147       1.819  55.631  48.271  1.00 56.92           C
ATOM   2277  C   GLY A 147       1.273  54.711  49.385  1.00 59.47           C
ATOM   2278  O   GLY A 147       1.515  54.989  50.558  1.00 59.49           O
ATOM   2279  H   GLY A 147       2.383  54.891  46.353  1.00 61.36           H
ATOM   2280  HA2 GLY A 147       2.888  55.771  48.410  1.00 68.35           H
ATOM   2281  HA3 GLY A 147       1.335  56.600  48.378  1.00 68.35           H
ATOM   2282  N   LEU A 148       0.542  53.636  49.041  1.00 59.37           N
ATOM   2283  CA  LEU A 148      -0.061  52.693  49.989  1.00 60.31           C
ATOM   2284  C   LEU A 148       0.979  51.767  50.639  1.00 67.27           C
ATOM   2285  O   LEU A 148       0.761  51.304  51.758  1.00 57.88           O
ATOM   2286  CB  LEU A 148      -1.154  51.858  49.288  1.00 59.11           C
ATOM   2287  CG  LEU A 148      -2.390  52.652  48.805  1.00 60.35           C
ATOM   2288  CD1 LEU A 148      -3.384  51.690  48.145  1.00 50.82           C
ATOM   2289  CD2 LEU A 148      -3.075  53.383  49.965  1.00 57.81           C
ATOM   2290  H   LEU A 148       0.380  53.460  48.059  1.00 71.29           H
ATOM   2291  HA  LEU A 148      -0.518  53.265  50.797  1.00 72.41           H
ATOM   2292  HB2 LEU A 148      -0.707  51.359  48.427  1.00 70.98           H
ATOM   2293  HB3 LEU A 148      -1.489  51.081  49.978  1.00 70.98           H
ATOM   2294  HG  LEU A 148      -2.082  53.393  48.067  1.00 72.47           H
ATOM   2295 HD11 LEU A 148      -4.196  52.255  47.687  1.00 61.03           H
ATOM   2296 HD12 LEU A 148      -2.870  51.120  47.375  1.00 61.03           H
ATOM   2297 HD13 LEU A 148      -3.787  50.999  48.885  1.00 61.03           H
ATOM   2298 HD21 LEU A 148      -3.997  53.845  49.615  1.00 69.41           H
ATOM   2299 HD22 LEU A 148      -3.306  52.682  50.768  1.00 69.41           H
ATOM   2300 HD23 LEU A 148      -2.426  54.172  50.343  1.00 69.41           H
ATOM   2301  N   ALA A 149       2.090  51.476  49.945  1.00 54.66           N
ATOM   2302  CA  ALA A 149       3.115  50.603  50.494  1.00 67.34           C
ATOM   2303  C   ALA A 149       3.758  51.172  51.776  1.00 64.22           C
ATOM   2304  O   ALA A 149       3.963  50.392  52.698  1.00 68.32           O
ATOM   2305  CB  ALA A 149       4.109  50.164  49.411  1.00 62.11           C
ATOM   2306  H   ALA A 149       2.197  51.825  49.004  1.00 65.64           H
ATOM   2307  HA  ALA A 149       2.593  49.707  50.804  1.00 80.85           H
ATOM   2308  HB1 ALA A 149       4.912  49.575  49.854  1.00 74.57           H
ATOM   2309  HB2 ALA A 149       3.594  49.561  48.663  1.00 74.57           H
ATOM   2310  HB3 ALA A 149       4.515  51.038  48.915  1.00 74.57           H
ATOM   2311  N   ARG A 150       4.052  52.485  51.881  1.00 60.45           N
ATOM   2312  CA  ARG A 150       4.620  53.053  53.119  1.00 67.24           C
ATOM   2313  C   ARG A 150       3.623  53.007  54.281  1.00 72.17           C
ATOM   2314  O   ARG A 150       4.048  52.812  55.413  1.00 67.05           O
ATOM   2315  CB  ARG A 150       5.197  54.473  52.919  1.00 70.37           C
ATOM   2316  CG  ARG A 150       4.154  55.601  52.975  1.00 73.19           C
ATOM   2317  CD  ARG A 150       4.805  56.985  52.898  1.00 81.43           C
ATOM   2318  NE  ARG A 150       3.805  58.063  53.016  1.00 81.23           N
ATOM   2319  CZ  ARG A 150       2.881  58.409  52.110  1.00 81.71           C
ATOM   2320  NH1 ARG A 150       1.959  59.317  52.437  1.00 72.66           N
ATOM   2321  NH2 ARG A 150       2.870  57.866  50.887  1.00 74.51           N1+
ATOM   2322  H   ARG A 150       3.858  53.105  51.107  1.00 72.58           H
ATOM   2323  HA  ARG A 150       5.451  52.406  53.406  1.00 80.74           H
ATOM   2324  HB2 ARG A 150       5.909  54.653  53.726  1.00 84.49           H
ATOM   2325  HB3 ARG A 150       5.736  54.524  51.973  1.00 84.49           H
ATOM   2326  HG2 ARG A 150       3.465  55.474  52.145  1.00 87.87           H
ATOM   2327  HG3 ARG A 150       3.598  55.562  53.911  1.00 87.87           H
ATOM   2328  HD2 ARG A 150       5.479  57.070  53.752  1.00 97.76           H
ATOM   2329  HD3 ARG A 150       5.395  57.102  51.989  1.00 97.76           H
ATOM   2330  HE  ARG A 150       3.726  58.476  53.939  1.00 97.52           H
ATOM   2331 HH11 ARG A 150       1.964  59.725  53.360  1.00 87.24           H
ATOM   2332 HH12 ARG A 150       1.249  59.586  51.773  1.00 87.24           H
ATOM   2333 HH21 ARG A 150       3.562  57.173  50.647  1.00 89.46           H
ATOM   2334 HH22 ARG A 150       2.167  58.136  50.219  1.00 89.46           H
ATOM   2335  N   ALA A 151       2.328  53.229  53.991  1.00 75.08           N
ATOM   2336  CA  ALA A 151       1.240  53.276  54.964  1.00 71.88           C
ATOM   2337  C   ALA A 151       1.010  51.932  55.674  1.00 72.24           C
ATOM   2338  O   ALA A 151       0.335  51.925  56.701  1.00 72.94           O
ATOM   2339  CB  ALA A 151      -0.033  53.740  54.250  1.00 71.87           C
ATOM   2340  H   ALA A 151       2.075  53.347  53.022  1.00 90.14           H
ATOM   2341  HA  ALA A 151       1.490  54.024  55.717  1.00 86.30           H
ATOM   2342  HB1 ALA A 151      -0.831  53.884  54.977  1.00 86.28           H
ATOM   2343  HB2 ALA A 151       0.152  54.686  53.740  1.00 86.28           H
ATOM   2344  HB3 ALA A 151      -0.348  52.993  53.522  1.00 86.28           H
ATOM   2345  N   PHE A 152       1.559  50.826  55.141  1.00 78.02           N
ATOM   2346  CA  PHE A 152       1.549  49.483  55.731  1.00 80.82           C
ATOM   2347  C   PHE A 152       2.851  48.693  55.418  1.00 76.85           C
ATOM   2348  O   PHE A 152       3.935  49.320  55.424  1.00 70.72           O
ATOM   2349  CB  PHE A 152       0.263  48.771  55.276  1.00 80.90           C
ATOM   2350  H   PHE A 152       2.094  50.920  54.291  1.00 93.67           H
ATOM   2351  HA  PHE A 152       1.503  49.592  56.815  1.00 97.03           H
ATOM   2352  HB1 PHE A 152       0.276  48.645  54.193  1.00 97.13           H
ATOM   2353  HB3 PHE A 152       0.171  47.799  55.762  1.00 97.13           H
ATOM   2354  HC  PHE A 152       2.757  47.462  55.214  1.00 92.27           H
ATOM   2355  N   VAL A 163      -0.024  34.056  44.577  1.00 67.43           N
ATOM   2356  CA  VAL A 163       1.374  34.532  44.719  1.00 68.35           C
ATOM   2357  C   VAL A 163       1.561  35.935  44.096  1.00 66.15           C
ATOM   2358  O   VAL A 163       1.161  36.190  42.954  1.00 56.00           O
ATOM   2359  CB  VAL A 163       2.387  33.541  44.095  1.00 63.87           C
ATOM   2360  CG1 VAL A 163       2.651  32.441  45.128  1.00 65.32           C
ATOM   2361  CG2 VAL A 163       1.943  32.893  42.772  1.00 67.02           C
ATOM   2362  H1  VAL A 163      -0.114  33.139  44.994  1.00 80.96           H
ATOM   2363  H2  VAL A 163      -0.259  33.997  43.595  1.00 80.96           H
ATOM   2364  HA  VAL A 163       1.603  34.613  45.784  1.00 82.06           H
ATOM   2365  HB  VAL A 163       3.334  34.058  43.920  1.00 76.69           H
ATOM   2366 HG11 VAL A 163       2.995  32.878  46.067  1.00 78.43           H
ATOM   2367 HG12 VAL A 163       1.737  31.874  45.313  1.00 78.43           H
ATOM   2368 HG13 VAL A 163       3.419  31.761  44.755  1.00 78.43           H
ATOM   2369 HG21 VAL A 163       1.038  32.299  42.896  1.00 80.47           H
ATOM   2370 HG22 VAL A 163       1.769  33.674  42.030  1.00 80.47           H
ATOM   2371 HG23 VAL A 163       2.740  32.246  42.400  1.00 80.47           H
ATOM   2372  N   VAL A 164       2.199  36.833  44.862  1.00 64.91           N
ATOM   2373  CA  VAL A 164       2.563  38.179  44.400  1.00 63.91           C
ATOM   2374  C   VAL A 164       3.613  38.113  43.268  1.00 55.39           C
ATOM   2375  O   VAL A 164       4.532  37.293  43.277  1.00 57.21           O
ATOM   2376  CB  VAL A 164       3.007  39.048  45.608  1.00 63.15           C
ATOM   2377  CG1 VAL A 164       4.275  38.541  46.323  1.00 64.09           C
ATOM   2378  CG2 VAL A 164       3.221  40.509  45.176  1.00 65.46           C
ATOM   2379  H   VAL A 164       2.507  36.560  45.784  1.00 77.94           H
ATOM   2380  HA  VAL A 164       1.662  38.646  43.996  1.00 76.74           H
ATOM   2381  HB  VAL A 164       2.203  39.046  46.346  1.00 75.82           H
ATOM   2382 HG11 VAL A 164       4.482  39.168  47.190  1.00 76.95           H
ATOM   2383 HG12 VAL A 164       4.137  37.516  46.665  1.00 76.95           H
ATOM   2384 HG13 VAL A 164       5.135  38.581  45.652  1.00 76.95           H
ATOM   2385 HG21 VAL A 164       3.412  41.128  46.053  1.00 78.60           H
ATOM   2386 HG22 VAL A 164       4.071  40.591  44.498  1.00 78.60           H
ATOM   2387 HG23 VAL A 164       2.327  40.882  44.676  1.00 78.60           H
ATOM   2388  N   THR A 165       3.481  38.988  42.275  1.00 47.85           N
ATOM   2389  CA  THR A 165       4.429  39.063  41.170  1.00 44.57           C
ATOM   2390  C   THR A 165       5.720  39.805  41.568  1.00 37.06           C
ATOM   2391  O   THR A 165       5.685  40.917  42.092  1.00 33.10           O
ATOM   2392  CB  THR A 165       3.710  39.676  39.959  1.00 43.16           C
ATOM   2393  OG1 THR A 165       2.631  38.827  39.632  1.00 55.40           O
ATOM   2394  CG2 THR A 165       4.625  39.792  38.747  1.00 34.86           C
ATOM   2395  H   THR A 165       2.701  39.628  42.277  1.00 57.46           H
ATOM   2396  HA  THR A 165       4.683  38.039  40.891  1.00 53.52           H
ATOM   2397  HB  THR A 165       3.329  40.666  40.217  1.00 51.84           H
ATOM   2398  HG1 THR A 165       2.174  39.189  38.868  1.00 66.53           H
ATOM   2399 HG21 THR A 165       4.057  40.075  37.863  1.00 41.88           H
ATOM   2400 HG22 THR A 165       5.394  40.542  38.924  1.00 41.88           H
ATOM   2401 HG23 THR A 165       5.065  38.818  38.541  1.00 41.88           H
ATOM   2402  N   LEU A 166       6.875  39.200  41.270  1.00 30.10           N
ATOM   2403  CA  LEU A 166       8.183  39.802  41.509  1.00 25.18           C
ATOM   2404  C   LEU A 166       8.728  40.468  40.257  1.00 17.80           C
ATOM   2405  O   LEU A 166       9.854  40.942  40.288  1.00 18.96           O
ATOM   2406  CB  LEU A 166       9.159  38.700  41.982  1.00 27.60           C
ATOM   2407  CG  LEU A 166       8.723  38.070  43.309  1.00 35.50           C
ATOM   2408  CD1 LEU A 166       9.562  36.816  43.502  1.00 38.66           C
ATOM   2409  CD2 LEU A 166       8.866  39.060  44.471  1.00 41.21           C
ATOM   2410  H   LEU A 166       6.856  38.281  40.846  1.00 36.16           H
ATOM   2411  HA  LEU A 166       8.113  40.563  42.280  1.00 30.26           H
ATOM   2412  HB2 LEU A 166       9.200  37.931  41.207  1.00 33.17           H
ATOM   2413  HB3 LEU A 166      10.162  39.110  42.103  1.00 33.17           H
ATOM   2414  HG  LEU A 166       7.676  37.769  43.258  1.00 42.65           H
ATOM   2415 HD11 LEU A 166       9.275  36.323  44.431  1.00 46.43           H
ATOM   2416 HD12 LEU A 166       9.405  36.125  42.671  1.00 46.43           H
ATOM   2417 HD13 LEU A 166      10.614  37.095  43.552  1.00 46.43           H
ATOM   2418 HD21 LEU A 166       8.595  38.568  45.407  1.00 49.50           H
ATOM   2419 HD22 LEU A 166       9.893  39.422  44.538  1.00 49.50           H
ATOM   2420 HD23 LEU A 166       8.189  39.899  44.329  1.00 49.50           H
ATOM   2421  N   TRP A 167       8.017  40.374  39.131  1.00 18.01           N
ATOM   2422  CA  TRP A 167       8.605  40.620  37.816  1.00 17.31           C
ATOM   2423  C   TRP A 167       9.132  42.034  37.608  1.00 14.83           C
ATOM   2424  O   TRP A 167       9.980  42.260  36.736  1.00 17.91           O
ATOM   2425  CB  TRP A 167       7.589  40.310  36.751  1.00 20.91           C
ATOM   2426  CG  TRP A 167       7.071  38.921  36.702  1.00 30.31           C
ATOM   2427  CD1 TRP A 167       7.441  37.855  37.453  1.00 31.37           C
ATOM   2428  CD2 TRP A 167       6.069  38.442  35.779  1.00 28.17           C
ATOM   2429  NE1 TRP A 167       6.768  36.735  37.012  1.00 25.83           N
ATOM   2430  CE2 TRP A 167       5.912  37.039  35.979  1.00 27.57           C
ATOM   2431  CE3 TRP A 167       5.293  39.082  34.796  1.00 23.20           C
ATOM   2432  CZ2 TRP A 167       5.031  36.280  35.205  1.00 29.90           C
ATOM   2433  CZ3 TRP A 167       4.426  38.317  33.987  1.00 28.36           C
ATOM   2434  CH2 TRP A 167       4.359  36.918  34.151  1.00 28.43           C
ATOM   2435  H   TRP A 167       7.114  39.933  39.151  1.00 21.66           H
ATOM   2436  HA  TRP A 167       9.432  39.930  37.677  1.00 20.82           H
ATOM   2437  HB2 TRP A 167       6.743  40.991  36.852  1.00 25.13           H
ATOM   2438  HB3 TRP A 167       8.026  40.516  35.773  1.00 25.13           H
ATOM   2439  HD1 TRP A 167       8.190  37.858  38.233  1.00 37.69           H
ATOM   2440  HE1 TRP A 167       6.910  35.821  37.422  1.00 31.04           H
ATOM   2441  HE3 TRP A 167       5.375  40.148  34.652  1.00 27.89           H
ATOM   2442  HZ2 TRP A 167       4.943  35.216  35.366  1.00 35.92           H
ATOM   2443  HZ3 TRP A 167       3.840  38.798  33.220  1.00 34.07           H
ATOM   2444  HH2 TRP A 167       3.729  36.334  33.496  1.00 34.16           H
ATOM   2445  N   TYR A 168       8.586  42.986  38.347  1.00 18.19           N
ATOM   2446  CA  TYR A 168       8.872  44.410  38.199  1.00 19.96           C
ATOM   2447  C   TYR A 168       9.708  44.958  39.371  1.00 18.65           C
ATOM   2448  O   TYR A 168       9.936  46.161  39.405  1.00 17.72           O
ATOM   2449  CB  TYR A 168       7.526  45.133  38.053  1.00 18.19           C
ATOM   2450  CG  TYR A 168       6.631  44.579  36.965  1.00 14.51           C
ATOM   2451  CD1 TYR A 168       6.839  44.899  35.622  1.00 13.64           C
ATOM   2452  CD2 TYR A 168       5.617  43.687  37.329  1.00 15.43           C
ATOM   2453  CE1 TYR A 168       6.123  44.228  34.624  1.00 17.93           C
ATOM   2454  CE2 TYR A 168       4.890  43.028  36.350  1.00 19.05           C
ATOM   2455  CZ  TYR A 168       5.149  43.275  35.004  1.00 18.76           C
ATOM   2456  OH  TYR A 168       4.381  42.642  34.108  1.00 18.29           O
ATOM   2457  H   TYR A 168       7.888  42.726  39.032  1.00 21.87           H
ATOM   2458  HA  TYR A 168       9.439  44.585  37.282  1.00 24.00           H
ATOM   2459  HB2 TYR A 168       7.002  45.063  39.002  1.00 21.87           H
ATOM   2460  HB3 TYR A 168       7.713  46.184  37.851  1.00 21.87           H
ATOM   2461  HD1 TYR A 168       7.589  45.622  35.351  1.00 16.41           H
ATOM   2462  HD2 TYR A 168       5.422  43.474  38.370  1.00 18.56           H
ATOM   2463  HE1 TYR A 168       6.307  44.455  33.589  1.00 21.56           H
ATOM   2464  HE2 TYR A 168       4.106  42.342  36.632  1.00 22.91           H
ATOM   2465  HH  TYR A 168       4.638  42.833  33.197  1.00 21.99           H
ATOM   2466  N   ARG A 169      10.194  44.092  40.289  1.00 16.29           N
ATOM   2467  CA  ARG A 169      10.993  44.503  41.441  1.00 17.84           C
ATOM   2468  C   ARG A 169      12.394  44.893  41.083  1.00 17.20           C
ATOM   2469  O   ARG A 169      13.083  44.139  40.399  1.00 19.53           O
ATOM   2470  CB  ARG A 169      11.067  43.411  42.531  1.00 27.47           C
ATOM   2471  CG  ARG A 169       9.723  43.283  43.239  1.00 37.54           C
ATOM   2472  CD  ARG A 169       9.966  43.124  44.747  1.00 45.66           C
ATOM   2473  NE  ARG A 169       8.719  42.774  45.439  1.00 44.97           N
ATOM   2474  CZ  ARG A 169       8.620  41.804  46.371  1.00 57.46           C
ATOM   2475  NH1 ARG A 169       7.400  41.369  46.678  1.00 55.77           N
ATOM   2476  NH2 ARG A 169       9.691  41.265  46.989  1.00 48.51           N1+
ATOM   2477  H   ARG A 169      10.014  43.104  40.173  1.00 19.59           H
ATOM   2478  HA  ARG A 169      10.516  45.379  41.885  1.00 21.45           H
ATOM   2479  HB2 ARG A 169      11.352  42.458  42.087  1.00 33.01           H
ATOM   2480  HB3 ARG A 169      11.830  43.689  43.263  1.00 33.01           H
ATOM   2481  HG2 ARG A 169       9.141  44.199  43.118  1.00 45.09           H
ATOM   2482  HG3 ARG A 169       9.160  42.449  42.821  1.00 45.09           H
ATOM   2483  HD2 ARG A 169      10.696  42.320  44.879  1.00 54.84           H
ATOM   2484  HD3 ARG A 169      10.378  44.043  45.164  1.00 54.84           H
ATOM   2485  HE  ARG A 169       7.868  43.155  45.051  1.00 54.00           H
ATOM   2486 HH11 ARG A 169       6.593  41.764  46.223  1.00 66.97           H
ATOM   2487 HH12 ARG A 169       7.292  40.654  47.382  1.00 66.97           H
ATOM   2488 HH21 ARG A 169      10.627  41.581  46.778  1.00 58.26           H
ATOM   2489 HH22 ARG A 169       9.574  40.538  47.679  1.00 58.26           H
ATOM   2490  N   ALA A 170      12.817  46.059  41.592  1.00 19.85           N
ATOM   2491  CA  ALA A 170      14.164  46.563  41.372  1.00 19.23           C
ATOM   2492  C   ALA A 170      15.194  45.677  42.070  1.00 22.05           C
ATOM   2493  O   ALA A 170      14.903  45.172  43.162  1.00 17.34           O
ATOM   2494  CB  ALA A 170      14.310  47.986  41.898  1.00 21.81           C
ATOM   2495  H   ALA A 170      12.184  46.619  42.143  1.00 23.87           H
ATOM   2496  HA  ALA A 170      14.343  46.583  40.303  1.00 23.13           H
ATOM   2497  HB1 ALA A 170      15.234  48.417  41.524  1.00 26.22           H
ATOM   2498  HB2 ALA A 170      13.495  48.605  41.531  1.00 26.22           H
ATOM   2499  HB3 ALA A 170      14.298  47.985  42.992  1.00 26.22           H
ATOM   2500  N   PRO A 171      16.406  45.539  41.499  1.00 20.22           N
ATOM   2501  CA  PRO A 171      17.446  44.640  42.055  1.00 24.51           C
ATOM   2502  C   PRO A 171      17.889  44.994  43.491  1.00 21.13           C
ATOM   2503  O   PRO A 171      18.208  44.112  44.290  1.00 18.75           O
ATOM   2504  CB  PRO A 171      18.643  44.764  41.102  1.00 24.11           C
ATOM   2505  CG  PRO A 171      18.368  45.974  40.195  1.00 23.13           C
ATOM   2506  CD  PRO A 171      16.840  46.124  40.238  1.00 17.98           C
ATOM   2507  HA  PRO A 171      17.107  43.605  42.000  1.00 29.46           H
ATOM   2508  HB2 PRO A 171      19.613  44.822  41.590  1.00 28.97           H
ATOM   2509  HB3 PRO A 171      18.605  43.874  40.472  1.00 28.97           H
ATOM   2510  HG2 PRO A 171      18.843  46.860  40.615  1.00 27.80           H
ATOM   2511  HG3 PRO A 171      18.709  45.815  39.174  1.00 27.80           H
ATOM   2512  HD2 PRO A 171      16.602  47.183  40.182  1.00 21.62           H
ATOM   2513  HD3 PRO A 171      16.397  45.565  39.413  1.00 21.62           H
ATOM   2514  N   GLU A 172      17.850  46.266  43.851  1.00 19.65           N
ATOM   2515  CA  GLU A 172      18.221  46.700  45.190  1.00 19.80           C
ATOM   2516  C   GLU A 172      17.227  46.201  46.233  1.00 22.71           C
ATOM   2517  O   GLU A 172      17.658  45.926  47.348  1.00 22.37           O
ATOM   2518  CB  GLU A 172      18.474  48.219  45.285  1.00 17.65           C
ATOM   2519  CG  GLU A 172      17.274  49.146  45.008  1.00 21.86           C
ATOM   2520  CD  GLU A 172      17.113  49.512  43.531  1.00 24.29           C
ATOM   2521  OE1 GLU A 172      17.492  48.705  42.666  1.00 18.84           O
ATOM   2522  OE2 GLU A 172      16.654  50.646  43.281  1.00 20.44           O1-
ATOM   2523  H   GLU A 172      17.567  46.972  43.186  1.00 23.63           H
ATOM   2524  HA  GLU A 172      19.178  46.223  45.403  1.00 23.81           H
ATOM   2525  HB2 GLU A 172      18.855  48.446  46.281  1.00 21.22           H
ATOM   2526  HB3 GLU A 172      19.266  48.465  44.584  1.00 21.22           H
ATOM   2527  HG2 GLU A 172      16.353  48.666  45.331  1.00 26.27           H
ATOM   2528  HG3 GLU A 172      17.366  50.049  45.606  1.00 26.27           H
ATOM   2529  N   ILE A 173      15.929  46.062  45.908  1.00 17.62           N
ATOM   2530  CA  ILE A 173      14.957  45.461  46.817  1.00 17.66           C
ATOM   2531  C   ILE A 173      15.273  43.981  46.986  1.00 20.52           C
ATOM   2532  O   ILE A 173      15.305  43.489  48.105  1.00 21.87           O
ATOM   2533  CB  ILE A 173      13.491  45.690  46.346  1.00 19.40           C
ATOM   2534  CG1 ILE A 173      13.148  47.193  46.354  1.00 22.57           C
ATOM   2535  CG2 ILE A 173      12.461  44.834  47.124  1.00 25.01           C
ATOM   2536  CD1 ILE A 173      11.773  47.524  45.786  1.00 26.65           C
ATOM   2537  H   ILE A 173      15.635  46.260  44.961  1.00 21.19           H
ATOM   2538  HA  ILE A 173      15.073  45.944  47.788  1.00 21.23           H
ATOM   2539  HB  ILE A 173      13.439  45.351  45.313  1.00 23.33           H
ATOM   2540 HG12 ILE A 173      13.207  47.572  47.374  1.00 27.13           H
ATOM   2541 HG13 ILE A 173      13.883  47.729  45.759  1.00 27.13           H
ATOM   2542 HG21 ILE A 173      11.441  45.048  46.823  1.00 30.05           H
ATOM   2543 HG22 ILE A 173      12.619  43.778  46.912  1.00 30.05           H
ATOM   2544 HG23 ILE A 173      12.551  45.005  48.197  1.00 30.05           H
ATOM   2545 HD11 ILE A 173      11.628  48.602  45.817  1.00 32.03           H
ATOM   2546 HD12 ILE A 173      11.696  47.173  44.756  1.00 32.03           H
ATOM   2547 HD13 ILE A 173      10.982  47.085  46.389  1.00 32.03           H
ATOM   2548  N   LEU A 174      15.534  43.271  45.889  1.00 18.96           N
ATOM   2549  CA  LEU A 174      15.809  41.822  45.914  1.00 19.72           C
ATOM   2550  C   LEU A 174      17.097  41.482  46.691  1.00 23.64           C
ATOM   2551  O   LEU A 174      17.240  40.369  47.210  1.00 24.47           O
ATOM   2552  CB  LEU A 174      15.888  41.276  44.476  1.00 22.65           C
ATOM   2553  CG  LEU A 174      14.576  41.397  43.657  1.00 25.33           C
ATOM   2554  CD1 LEU A 174      14.787  41.193  42.154  1.00 27.95           C
ATOM   2555  CD2 LEU A 174      13.552  40.373  44.144  1.00 25.18           C
ATOM   2556  H   LEU A 174      15.601  43.758  45.012  1.00 22.80           H
ATOM   2557  HA  LEU A 174      14.990  41.329  46.431  1.00 23.70           H
ATOM   2558  HB2 LEU A 174      16.663  41.848  43.965  1.00 27.22           H
ATOM   2559  HB3 LEU A 174      16.200  40.232  44.497  1.00 27.22           H
ATOM   2560  HG  LEU A 174      14.141  42.388  43.794  1.00 30.45           H
ATOM   2561 HD11 LEU A 174      13.847  41.381  41.633  1.00 33.58           H
ATOM   2562 HD12 LEU A 174      15.530  41.894  41.777  1.00 33.58           H
ATOM   2563 HD13 LEU A 174      15.117  40.174  41.951  1.00 33.58           H
ATOM   2564 HD21 LEU A 174      12.645  40.458  43.542  1.00 30.26           H
ATOM   2565 HD22 LEU A 174      13.957  39.365  44.039  1.00 30.26           H
ATOM   2566 HD23 LEU A 174      13.292  40.559  45.181  1.00 30.26           H
ATOM   2567  N   LEU A 175      18.055  42.419  46.725  1.00 19.47           N
ATOM   2568  CA  LEU A 175      19.356  42.275  47.388  1.00 23.83           C
ATOM   2569  C   LEU A 175      19.312  42.761  48.849  1.00 22.46           C
ATOM   2570  O   LEU A 175      20.352  42.809  49.498  1.00 25.53           O
ATOM   2571  CB  LEU A 175      20.449  42.973  46.546  1.00 23.10           C
ATOM   2572  CG  LEU A 175      20.832  42.258  45.227  1.00 21.17           C
ATOM   2573  CD1 LEU A 175      21.846  43.071  44.418  1.00 27.69           C
ATOM   2574  CD2 LEU A 175      21.453  40.883  45.508  1.00 27.55           C
ATOM   2575  H   LEU A 175      17.893  43.283  46.233  1.00 23.40           H
ATOM   2576  HA  LEU A 175      19.602  41.215  47.428  1.00 28.64           H
ATOM   2577  HB2 LEU A 175      20.098  43.972  46.299  1.00 27.77           H
ATOM   2578  HB3 LEU A 175      21.353  43.083  47.144  1.00 27.77           H
ATOM   2579  HG  LEU A 175      19.938  42.093  44.625  1.00 25.45           H
ATOM   2580 HD11 LEU A 175      21.953  42.633  43.424  1.00 33.27           H
ATOM   2581 HD12 LEU A 175      21.506  44.102  44.322  1.00 33.27           H
ATOM   2582 HD13 LEU A 175      22.817  43.066  44.916  1.00 33.27           H
ATOM   2583 HD21 LEU A 175      21.940  40.508  44.608  1.00 33.10           H
ATOM   2584 HD22 LEU A 175      22.204  40.959  46.294  1.00 33.10           H
ATOM   2585 HD23 LEU A 175      20.677  40.179  45.808  1.00 33.10           H
ATOM   2586  N   GLY A 176      18.135  43.171  49.347  1.00 22.91           N
ATOM   2587  CA  GLY A 176      17.912  43.424  50.764  1.00 29.46           C
ATOM   2588  C   GLY A 176      18.137  44.865  51.199  1.00 30.20           C
ATOM   2589  O   GLY A 176      18.198  45.116  52.399  1.00 26.22           O
ATOM   2590  H   GLY A 176      17.309  43.074  48.771  1.00 27.54           H
ATOM   2591  HA2 GLY A 176      16.887  43.143  51.009  1.00 35.40           H
ATOM   2592  HA3 GLY A 176      18.591  42.794  51.339  1.00 35.40           H
ATOM   2593  N   CYS A 177      18.227  45.837  50.285  1.00 24.95           N
ATOM   2594  CA  CYS A 177      18.266  47.246  50.671  1.00 26.91           C
ATOM   2595  C   CYS A 177      16.919  47.601  51.316  1.00 33.40           C
ATOM   2596  O   CYS A 177      15.862  47.374  50.738  1.00 31.03           O
ATOM   2597  CB  CYS A 177      18.622  48.143  49.481  1.00 32.46           C
ATOM   2598  SG  CYS A 177      18.839  49.884  49.920  1.00 43.74           S
ATOM   2599  H   CYS A 177      18.142  45.604  49.307  1.00 29.99           H
ATOM   2600  HA  CYS A 177      19.058  47.374  51.408  1.00 32.34           H
ATOM   2601  HB2 CYS A 177      19.563  47.793  49.068  1.00 39.00           H
ATOM   2602  HB3 CYS A 177      17.839  48.066  48.727  1.00 39.00           H
ATOM   2603  HG  CYS A 177      19.199  50.283  48.696  1.00 52.54           H
ATOM   2604  N   LYS A 178      16.940  48.113  52.544  1.00 32.98           N
ATOM   2605  CA  LYS A 178      15.705  48.492  53.240  1.00 34.93           C
ATOM   2606  C   LYS A 178      15.385  49.970  53.045  1.00 31.74           C
ATOM   2607  O   LYS A 178      14.277  50.365  53.366  1.00 36.37           O
ATOM   2608  CB  LYS A 178      15.699  48.001  54.700  1.00 40.89           C
ATOM   2609  CG  LYS A 178      17.066  48.026  55.388  1.00 46.53           C
ATOM   2610  CD  LYS A 178      17.017  47.561  56.857  1.00 41.63           C
ATOM   2611  CE  LYS A 178      18.408  47.771  57.467  1.00 49.42           C
ATOM   2612  NZ  LYS A 178      18.441  47.459  58.915  1.00 61.40           N1+
ATOM   2613  H   LYS A 178      17.827  48.248  53.010  1.00 39.63           H
ATOM   2614  HA  LYS A 178      14.858  47.977  52.784  1.00 41.96           H
ATOM   2615  HB2 LYS A 178      14.964  48.563  55.276  1.00 49.12           H
ATOM   2616  HB3 LYS A 178      15.379  46.956  54.690  1.00 49.12           H
ATOM   2617  HG2 LYS A 178      17.749  47.361  54.856  1.00 55.88           H
ATOM   2618  HG3 LYS A 178      17.450  49.045  55.342  1.00 55.88           H
ATOM   2619  HD2 LYS A 178      16.272  48.136  57.408  1.00 50.00           H
ATOM   2620  HD3 LYS A 178      16.763  46.500  56.888  1.00 50.00           H
ATOM   2621  HE2 LYS A 178      19.119  47.129  56.943  1.00 59.34           H
ATOM   2622  HE3 LYS A 178      18.708  48.809  57.320  1.00 59.34           H
ATOM   2623  HZ1 LYS A 178      19.355  47.684  59.286  1.00 73.72           H
ATOM   2624  HZ2 LYS A 178      17.749  48.012  59.400  1.00 73.72           H
ATOM   2625  HZ3 LYS A 178      18.252  46.476  59.060  1.00 73.72           H
ATOM   2626  N   TYR A 179      16.326  50.771  52.525  1.00 30.85           N
ATOM   2627  CA  TYR A 179      16.208  52.231  52.365  1.00 37.68           C
ATOM   2628  C   TYR A 179      16.215  52.582  50.875  1.00 37.58           C
ATOM   2629  O   TYR A 179      16.982  53.430  50.421  1.00 43.79           O
ATOM   2630  CB  TYR A 179      17.320  52.966  53.134  1.00 39.36           C
ATOM   2631  CG  TYR A 179      17.341  52.661  54.612  1.00 44.20           C
ATOM   2632  CD1 TYR A 179      18.362  51.854  55.146  1.00 43.83           C
ATOM   2633  CD2 TYR A 179      16.304  53.139  55.439  1.00 49.09           C
ATOM   2634  CE1 TYR A 179      18.308  51.477  56.497  1.00 46.23           C
ATOM   2635  CE2 TYR A 179      16.249  52.767  56.796  1.00 47.63           C
ATOM   2636  CZ  TYR A 179      17.237  51.902  57.318  1.00 49.11           C
ATOM   2637  OH  TYR A 179      17.146  51.461  58.607  1.00 58.62           O
ATOM   2638  H   TYR A 179      17.207  50.353  52.267  1.00 37.07           H
ATOM   2639  HA  TYR A 179      15.253  52.563  52.772  1.00 45.26           H
ATOM   2640  HB2 TYR A 179      18.288  52.708  52.702  1.00 47.28           H
ATOM   2641  HB3 TYR A 179      17.171  54.040  53.017  1.00 47.28           H
ATOM   2642  HD1 TYR A 179      19.171  51.506  54.520  1.00 52.64           H
ATOM   2643  HD2 TYR A 179      15.537  53.779  55.026  1.00 58.95           H
ATOM   2644  HE1 TYR A 179      19.079  50.841  56.902  1.00 55.52           H
ATOM   2645  HE2 TYR A 179      15.440  53.115  57.422  1.00 57.21           H
ATOM   2646  HH  TYR A 179      16.428  51.881  59.086  1.00 70.39           H
ATOM   2647  N   TYR A 180      15.341  51.928  50.113  1.00 38.87           N
ATOM   2648  CA  TYR A 180      15.205  52.206  48.684  1.00 44.20           C
ATOM   2649  C   TYR A 180      14.516  53.571  48.414  1.00 40.33           C
ATOM   2650  O   TYR A 180      13.919  54.203  49.288  1.00 33.85           O
ATOM   2651  CB  TYR A 180      14.502  51.041  47.959  1.00 38.06           C
ATOM   2652  CG  TYR A 180      13.235  50.541  48.623  1.00 43.68           C
ATOM   2653  CD1 TYR A 180      13.308  49.366  49.396  1.00 46.33           C
ATOM   2654  CD2 TYR A 180      12.015  51.229  48.491  1.00 40.58           C
ATOM   2655  CE1 TYR A 180      12.177  48.885  50.070  1.00 50.05           C
ATOM   2656  CE2 TYR A 180      10.877  50.743  49.162  1.00 54.34           C
ATOM   2657  CZ  TYR A 180      10.965  49.596  49.986  1.00 51.91           C
ATOM   2658  OH  TYR A 180       9.906  49.203  50.748  1.00 63.65           O
ATOM   2659  H   TYR A 180      14.716  51.256  50.535  1.00 46.68           H
ATOM   2660  HA  TYR A 180      16.208  52.255  48.254  1.00 53.09           H
ATOM   2661  HB2 TYR A 180      14.269  51.360  46.950  1.00 45.71           H
ATOM   2662  HB3 TYR A 180      15.207  50.213  47.883  1.00 45.71           H
ATOM   2663  HD1 TYR A 180      14.241  48.830  49.472  1.00 55.64           H
ATOM   2664  HD2 TYR A 180      11.950  52.126  47.892  1.00 48.74           H
ATOM   2665  HE1 TYR A 180      12.249  47.995  50.681  1.00 60.10           H
ATOM   2666  HE2 TYR A 180       9.944  51.272  49.088  1.00 65.26           H
ATOM   2667  HH  TYR A 180       9.205  49.854  50.795  1.00 76.43           H
ATOM   2668  N   SER A 181      14.649  54.022  47.166  1.00 31.55           N
ATOM   2669  CA  SER A 181      14.369  55.371  46.712  1.00 29.82           C
ATOM   2670  C   SER A 181      13.286  55.372  45.608  1.00 29.28           C
ATOM   2671  O   SER A 181      12.780  54.327  45.199  1.00 21.51           O
ATOM   2672  CB  SER A 181      15.709  55.956  46.209  1.00 30.12           C
ATOM   2673  OG  SER A 181      16.073  55.399  44.970  1.00 28.24           O
ATOM   2674  H   SER A 181      15.077  53.404  46.489  1.00 37.90           H
ATOM   2675  HA  SER A 181      14.027  55.979  47.549  1.00 35.83           H
ATOM   2676  HB2 SER A 181      15.630  57.027  46.059  1.00 36.18           H
ATOM   2677  HB3 SER A 181      16.503  55.769  46.933  1.00 36.18           H
ATOM   2678  HG  SER A 181      16.452  54.529  45.136  1.00 33.93           H
ATOM   2679  N   THR A 182      13.000  56.563  45.082  1.00 24.78           N
ATOM   2680  CA  THR A 182      12.247  56.824  43.860  1.00 23.60           C
ATOM   2681  C   THR A 182      12.739  55.970  42.713  1.00 21.98           C
ATOM   2682  O   THR A 182      11.916  55.645  41.869  1.00 20.40           O
ATOM   2683  CB  THR A 182      12.323  58.314  43.514  1.00 20.06           C
ATOM   2684  OG1 THR A 182      13.658  58.718  43.409  1.00 28.13           O
ATOM   2685  CG2 THR A 182      11.617  59.169  44.581  1.00 23.42           C
ATOM   2686  H   THR A 182      13.428  57.373  45.507  1.00 29.79           H
ATOM   2687  HA  THR A 182      11.208  56.594  44.030  1.00 28.36           H
ATOM   2688  HB  THR A 182      11.859  58.478  42.545  1.00 24.11           H
ATOM   2689  HG1 THR A 182      14.043  58.332  42.617  1.00 33.80           H
ATOM   2690 HG21 THR A 182      11.761  60.225  44.350  1.00 28.15           H
ATOM   2691 HG22 THR A 182      10.553  58.962  44.570  1.00 28.15           H
ATOM   2692 HG23 THR A 182      12.025  58.995  45.567  1.00 28.15           H
ATOM   2693  N   ALA A 183      14.047  55.628  42.649  1.00 17.49           N
ATOM   2694  CA  ALA A 183      14.624  54.800  41.614  1.00 18.30           C
ATOM   2695  C   ALA A 183      13.920  53.444  41.419  1.00 19.41           C
ATOM   2696  O   ALA A 183      13.958  52.921  40.301  1.00 16.14           O
ATOM   2697  CB  ALA A 183      16.131  54.674  41.816  1.00 21.94           C
ATOM   2698  H   ALA A 183      14.667  55.965  43.371  1.00 21.04           H
ATOM   2699  HA  ALA A 183      14.481  55.339  40.680  1.00 22.01           H
ATOM   2700  HB1 ALA A 183      16.581  54.253  40.919  1.00 26.38           H
ATOM   2701  HB2 ALA A 183      16.579  55.650  41.989  1.00 26.38           H
ATOM   2702  HB3 ALA A 183      16.329  54.014  42.656  1.00 26.38           H
ATOM   2703  N   VAL A 184      13.277  52.875  42.459  1.00 16.13           N
ATOM   2704  CA  VAL A 184      12.658  51.575  42.274  1.00 18.69           C
ATOM   2705  C   VAL A 184      11.485  51.692  41.287  1.00 16.76           C
ATOM   2706  O   VAL A 184      11.182  50.720  40.605  1.00 18.11           O
ATOM   2707  CB  VAL A 184      12.227  50.889  43.581  1.00 21.44           C
ATOM   2708  CG1 VAL A 184      13.426  50.725  44.511  1.00 21.65           C
ATOM   2709  CG2 VAL A 184      11.049  51.539  44.309  1.00 24.54           C
ATOM   2710  H   VAL A 184      13.217  53.338  43.354  1.00 19.40           H
ATOM   2711  HA  VAL A 184      13.405  50.924  41.818  1.00 22.48           H
ATOM   2712  HB  VAL A 184      11.907  49.883  43.339  1.00 25.78           H
ATOM   2713 HG11 VAL A 184      13.115  50.208  45.416  1.00 26.03           H
ATOM   2714 HG12 VAL A 184      14.192  50.134  44.013  1.00 26.03           H
ATOM   2715 HG13 VAL A 184      13.823  51.702  44.780  1.00 26.03           H
ATOM   2716 HG21 VAL A 184      10.747  50.894  45.137  1.00 29.49           H
ATOM   2717 HG22 VAL A 184      11.337  52.497  44.714  1.00 29.49           H
ATOM   2718 HG23 VAL A 184      10.192  51.644  43.645  1.00 29.49           H
ATOM   2719  N   ASP A 185      10.803  52.841  41.260  1.00 14.03           N
ATOM   2720  CA  ASP A 185       9.668  53.030  40.379  1.00 19.40           C
ATOM   2721  C   ASP A 185      10.101  53.145  38.927  1.00 18.09           C
ATOM   2722  O   ASP A 185       9.353  52.731  38.049  1.00 16.33           O
ATOM   2723  CB  ASP A 185       8.789  54.211  40.812  1.00 17.61           C
ATOM   2724  CG  ASP A 185       8.053  54.002  42.120  1.00 20.63           C
ATOM   2725  OD1 ASP A 185       7.817  52.840  42.509  1.00 18.95           O
ATOM   2726  OD2 ASP A 185       7.666  55.031  42.716  1.00 19.44           O1-
ATOM   2727  H   ASP A 185      11.117  53.629  41.810  1.00 16.88           H
ATOM   2728  HA  ASP A 185       9.059  52.131  40.456  1.00 23.33           H
ATOM   2729  HB2 ASP A 185       9.372  55.126  40.855  1.00 21.18           H
ATOM   2730  HB3 ASP A 185       8.034  54.379  40.043  1.00 21.18           H
ATOM   2731  N   ILE A 186      11.265  53.745  38.673  1.00 15.01           N
ATOM   2732  CA  ILE A 186      11.778  53.882  37.312  1.00 13.05           C
ATOM   2733  C   ILE A 186      12.156  52.506  36.748  1.00 15.22           C
ATOM   2734  O   ILE A 186      11.875  52.246  35.577  1.00 17.00           O
ATOM   2735  CB  ILE A 186      12.952  54.884  37.302  1.00 17.51           C
ATOM   2736  CG1 ILE A 186      12.509  56.299  37.706  1.00 18.99           C
ATOM   2737  CG2 ILE A 186      13.683  54.802  35.949  1.00 18.97           C
ATOM   2738  CD1 ILE A 186      11.558  56.943  36.705  1.00 23.62           C
ATOM   2739  H   ILE A 186      11.828  54.092  39.435  1.00 18.06           H
ATOM   2740  HA  ILE A 186      10.976  54.279  36.695  1.00 15.71           H
ATOM   2741  HB  ILE A 186      13.664  54.559  38.063  1.00 21.06           H
ATOM   2742 HG12 ILE A 186      12.025  56.282  38.683  1.00 22.83           H
ATOM   2743 HG13 ILE A 186      13.394  56.928  37.802  1.00 22.83           H
ATOM   2744 HG21 ILE A 186      14.413  55.594  35.848  1.00 22.81           H
ATOM   2745 HG22 ILE A 186      14.230  53.861  35.880  1.00 22.81           H
ATOM   2746 HG23 ILE A 186      12.967  54.884  35.132  1.00 22.81           H
ATOM   2747 HD11 ILE A 186      11.354  57.943  37.061  1.00 28.39           H
ATOM   2748 HD12 ILE A 186      12.008  57.005  35.716  1.00 28.39           H
ATOM   2749 HD13 ILE A 186      10.612  56.407  36.647  1.00 28.39           H
ATOM   2750  N   TRP A 187      12.771  51.652  37.568  1.00 15.78           N
ATOM   2751  CA  TRP A 187      13.077  50.255  37.212  1.00 14.12           C
ATOM   2752  C   TRP A 187      11.817  49.501  36.771  1.00 17.50           C
ATOM   2753  O   TRP A 187      11.769  48.988  35.645  1.00 14.55           O
ATOM   2754  CB  TRP A 187      13.732  49.534  38.403  1.00 17.76           C
ATOM   2755  CG  TRP A 187      13.996  48.121  38.023  1.00 16.32           C
ATOM   2756  CD1 TRP A 187      13.097  47.120  38.074  1.00 14.64           C
ATOM   2757  CD2 TRP A 187      15.206  47.554  37.469  1.00 16.76           C
ATOM   2758  NE1 TRP A 187      13.666  45.969  37.596  1.00 15.39           N
ATOM   2759  CE2 TRP A 187      14.952  46.169  37.218  1.00 16.56           C
ATOM   2760  CE3 TRP A 187      16.511  48.051  37.195  1.00 22.55           C
ATOM   2761  CZ2 TRP A 187      15.923  45.324  36.680  1.00 20.53           C
ATOM   2762  CZ3 TRP A 187      17.509  47.188  36.725  1.00 19.45           C
ATOM   2763  CH2 TRP A 187      17.208  45.836  36.483  1.00 22.37           C
ATOM   2764  H   TRP A 187      13.065  51.985  38.476  1.00 18.98           H
ATOM   2765  HA  TRP A 187      13.780  50.254  36.381  1.00 16.99           H
ATOM   2766  HB2 TRP A 187      14.672  50.025  38.646  1.00 21.36           H
ATOM   2767  HB3 TRP A 187      13.078  49.562  39.270  1.00 21.36           H
ATOM   2768  HD1 TRP A 187      12.078  47.208  38.412  1.00 17.61           H
ATOM   2769  HE1 TRP A 187      13.160  45.093  37.542  1.00 18.51           H
ATOM   2770  HE3 TRP A 187      16.762  49.078  37.400  1.00 27.11           H
ATOM   2771  HZ2 TRP A 187      15.688  44.291  36.464  1.00 24.68           H
ATOM   2772  HZ3 TRP A 187      18.516  47.545  36.594  1.00 23.39           H
ATOM   2773  HH2 TRP A 187      17.992  45.170  36.169  1.00 26.89           H
ATOM   2774  N   SER A 188      10.773  49.520  37.616  1.00 16.40           N
ATOM   2775  CA  SER A 188       9.498  48.870  37.280  1.00 18.41           C
ATOM   2776  C   SER A 188       8.941  49.401  35.952  1.00 16.45           C
ATOM   2777  O   SER A 188       8.447  48.631  35.120  1.00 14.05           O
ATOM   2778  CB  SER A 188       8.429  49.023  38.387  1.00 13.86           C
ATOM   2779  OG  SER A 188       8.955  48.707  39.643  1.00 15.94           O
ATOM   2780  H   SER A 188      10.844  50.024  38.490  1.00 19.73           H
ATOM   2781  HA  SER A 188       9.691  47.802  37.154  1.00 22.14           H
ATOM   2782  HB2 SER A 188       8.093  50.059  38.424  1.00 16.68           H
ATOM   2783  HB3 SER A 188       7.583  48.380  38.166  1.00 16.68           H
ATOM   2784  HG  SER A 188       9.279  47.799  39.613  1.00 19.17           H
ATOM   2785  N   LEU A 189       8.974  50.718  35.768  1.00 15.03           N
ATOM   2786  CA  LEU A 189       8.477  51.337  34.541  1.00 15.08           C
ATOM   2787  C   LEU A 189       9.274  50.934  33.298  1.00 19.00           C
ATOM   2788  O   LEU A 189       8.671  50.646  32.257  1.00 15.24           O
ATOM   2789  CB  LEU A 189       8.368  52.849  34.723  1.00 15.27           C
ATOM   2790  CG  LEU A 189       7.580  53.549  33.594  1.00 24.10           C
ATOM   2791  CD1 LEU A 189       6.112  53.082  33.533  1.00 28.57           C
ATOM   2792  CD2 LEU A 189       7.562  55.066  33.833  1.00 26.26           C
ATOM   2793  H   LEU A 189       9.370  51.310  36.483  1.00 18.08           H
ATOM   2794  HA  LEU A 189       7.469  50.946  34.407  1.00 18.14           H
ATOM   2795  HB2 LEU A 189       7.870  53.056  35.673  1.00 18.37           H
ATOM   2796  HB3 LEU A 189       9.371  53.270  34.772  1.00 18.37           H
ATOM   2797  HG  LEU A 189       8.051  53.353  32.634  1.00 28.96           H
ATOM   2798 HD11 LEU A 189       5.590  53.657  32.768  1.00 34.34           H
ATOM   2799 HD12 LEU A 189       6.042  52.028  33.264  1.00 34.34           H
ATOM   2800 HD13 LEU A 189       5.620  53.248  34.493  1.00 34.34           H
ATOM   2801 HD21 LEU A 189       7.069  55.568  33.001  1.00 31.55           H
ATOM   2802 HD22 LEU A 189       7.007  55.287  34.744  1.00 31.55           H
ATOM   2803 HD23 LEU A 189       8.585  55.436  33.918  1.00 31.55           H
ATOM   2804  N   GLY A 190      10.602  50.795  33.419  1.00 14.54           N
ATOM   2805  CA  GLY A 190      11.435  50.255  32.360  1.00 14.68           C
ATOM   2806  C   GLY A 190      11.013  48.850  31.983  1.00 18.00           C
ATOM   2807  O   GLY A 190      10.917  48.538  30.796  1.00 15.58           O
ATOM   2808  H   GLY A 190      11.052  51.040  34.291  1.00 17.49           H
ATOM   2809  HA2 GLY A 190      11.335  50.892  31.477  1.00 17.66           H
ATOM   2810  HA3 GLY A 190      12.481  50.247  32.671  1.00 17.66           H
ATOM   2811  N   CYS A 191      10.781  47.992  32.985  1.00 16.22           N
ATOM   2812  CA  CYS A 191      10.260  46.639  32.750  1.00 13.19           C
ATOM   2813  C   CYS A 191       8.941  46.652  31.965  1.00 15.25           C
ATOM   2814  O   CYS A 191       8.749  45.881  31.017  1.00 14.75           O
ATOM   2815  CB  CYS A 191      10.071  45.866  34.047  1.00 17.28           C
ATOM   2816  SG  CYS A 191      11.640  45.517  34.874  1.00 18.59           S
ATOM   2817  H   CYS A 191      10.883  48.319  33.934  1.00 19.51           H
ATOM   2818  HA  CYS A 191      10.998  46.107  32.153  1.00 15.87           H
ATOM   2819  HB2 CYS A 191       9.467  46.445  34.741  1.00 20.78           H
ATOM   2820  HB3 CYS A 191       9.571  44.921  33.841  1.00 20.78           H
ATOM   2821  HG  CYS A 191      11.947  46.781  35.172  1.00 22.35           H
ATOM   2822  N   ILE A 192       8.050  47.567  32.345  1.00 14.29           N
ATOM   2823  CA  ILE A 192       6.740  47.657  31.683  1.00 15.09           C
ATOM   2824  C   ILE A 192       6.855  48.139  30.243  1.00 16.50           C
ATOM   2825  O   ILE A 192       6.180  47.604  29.361  1.00 19.91           O
ATOM   2826  CB  ILE A 192       5.786  48.492  32.550  1.00 16.89           C
ATOM   2827  CG1 ILE A 192       5.484  47.695  33.833  1.00 19.66           C
ATOM   2828  CG2 ILE A 192       4.527  48.884  31.737  1.00 18.97           C
ATOM   2829  CD1 ILE A 192       4.753  48.526  34.903  1.00 24.95           C
ATOM   2830  H   ILE A 192       8.273  48.207  33.092  1.00 17.20           H
ATOM   2831  HA  ILE A 192       6.324  46.648  31.634  1.00 18.15           H
ATOM   2832  HB  ILE A 192       6.294  49.415  32.830  1.00 20.31           H
ATOM   2833 HG12 ILE A 192       4.867  46.835  33.568  1.00 23.64           H
ATOM   2834 HG13 ILE A 192       6.397  47.317  34.283  1.00 23.64           H
ATOM   2835 HG21 ILE A 192       3.808  49.408  32.365  1.00 22.81           H
ATOM   2836 HG22 ILE A 192       4.801  49.570  30.941  1.00 22.81           H
ATOM   2837 HG23 ILE A 192       4.058  47.990  31.323  1.00 22.81           H
ATOM   2838 HD11 ILE A 192       4.836  48.035  35.868  1.00 29.99           H
ATOM   2839 HD12 ILE A 192       5.204  49.518  34.967  1.00 29.99           H
ATOM   2840 HD13 ILE A 192       3.698  48.617  34.639  1.00 29.99           H
ATOM   2841  N   PHE A 193       7.690  49.153  29.997  1.00 17.69           N
ATOM   2842  CA  PHE A 193       8.008  49.643  28.668  1.00 17.15           C
ATOM   2843  C   PHE A 193       8.465  48.540  27.729  1.00 20.29           C
ATOM   2844  O   PHE A 193       7.893  48.385  26.650  1.00 19.95           O
ATOM   2845  CB  PHE A 193       9.052  50.747  28.834  1.00 19.09           C
ATOM   2846  CG  PHE A 193       9.637  51.370  27.586  1.00 19.20           C
ATOM   2847  CD1 PHE A 193      10.868  52.024  27.727  1.00 23.10           C
ATOM   2848  CD2 PHE A 193       8.927  51.484  26.365  1.00 26.09           C
ATOM   2849  CE1 PHE A 193      11.413  52.749  26.668  1.00 21.77           C
ATOM   2850  CE2 PHE A 193       9.505  52.187  25.291  1.00 24.90           C
ATOM   2851  CZ  PHE A 193      10.750  52.811  25.446  1.00 24.01           C
ATOM   2852  H   PHE A 193       8.201  49.553  30.771  1.00 21.27           H
ATOM   2853  HA  PHE A 193       7.110  50.086  28.240  1.00 20.62           H
ATOM   2854  HB2 PHE A 193       8.596  51.547  29.416  1.00 22.95           H
ATOM   2855  HB3 PHE A 193       9.885  50.365  29.422  1.00 22.95           H
ATOM   2856  HD1 PHE A 193      11.384  52.019  28.677  1.00 27.76           H
ATOM   2857  HD2 PHE A 193       7.945  51.052  26.247  1.00 31.35           H
ATOM   2858  HE1 PHE A 193      12.346  53.279  26.800  1.00 26.17           H
ATOM   2859  HE2 PHE A 193       8.985  52.258  24.346  1.00 29.92           H
ATOM   2860  HZ  PHE A 193      11.190  53.378  24.639  1.00 28.85           H
ATOM   2861  N   ALA A 194       9.445  47.738  28.156  1.00 17.44           N
ATOM   2862  CA  ALA A 194       9.935  46.577  27.394  1.00 17.49           C
ATOM   2863  C   ALA A 194       8.821  45.573  27.077  1.00 20.19           C
ATOM   2864  O   ALA A 194       8.694  45.098  25.955  1.00 20.54           O
ATOM   2865  CB  ALA A 194      11.076  45.932  28.171  1.00 20.26           C
ATOM   2866  H   ALA A 194       9.859  47.914  29.059  1.00 20.97           H
ATOM   2867  HA  ALA A 194      10.346  46.941  26.450  1.00 21.03           H
ATOM   2868  HB1 ALA A 194      11.421  45.039  27.654  1.00 24.35           H
ATOM   2869  HB2 ALA A 194      11.902  46.643  28.243  1.00 24.35           H
ATOM   2870  HB3 ALA A 194      10.746  45.657  29.172  1.00 24.35           H
ATOM   2871  N   GLU A 195       7.976  45.280  28.043  1.00 17.21           N
ATOM   2872  CA  GLU A 195       6.833  44.399  27.856  1.00 20.47           C
ATOM   2873  C   GLU A 195       5.786  44.916  26.867  1.00 19.68           C
ATOM   2874  O   GLU A 195       5.255  44.117  26.104  1.00 19.11           O
ATOM   2875  CB  GLU A 195       6.234  44.091  29.232  1.00 17.35           C
ATOM   2876  CG  GLU A 195       5.078  43.070  29.256  1.00 20.81           C
ATOM   2877  CD  GLU A 195       4.653  42.681  30.669  1.00 26.80           C
ATOM   2878  OE1 GLU A 195       3.557  42.112  30.804  1.00 21.56           O
ATOM   2879  OE2 GLU A 195       5.421  42.942  31.619  1.00 22.69           O1-
ATOM   2880  H   GLU A 195       8.107  45.697  28.954  1.00 20.69           H
ATOM   2881  HA  GLU A 195       7.228  43.469  27.448  1.00 24.62           H
ATOM   2882  HB2 GLU A 195       7.043  43.686  29.828  1.00 20.86           H
ATOM   2883  HB3 GLU A 195       5.900  45.016  29.696  1.00 20.86           H
ATOM   2884  HG2 GLU A 195       4.210  43.425  28.695  1.00 25.02           H
ATOM   2885  HG3 GLU A 195       5.392  42.158  28.757  1.00 25.02           H
ATOM   2886  N   MET A 196       5.484  46.218  26.831  1.00 18.91           N
ATOM   2887  CA  MET A 196       4.588  46.747  25.827  1.00 20.76           C
ATOM   2888  C   MET A 196       5.181  46.595  24.417  1.00 19.00           C
ATOM   2889  O   MET A 196       4.462  46.291  23.471  1.00 21.22           O
ATOM   2890  CB  MET A 196       4.307  48.211  26.122  1.00 19.11           C
ATOM   2891  CG  MET A 196       3.411  48.466  27.336  1.00 30.00           C
ATOM   2892  SD  MET A 196       2.844  50.208  27.389  1.00 33.75           S
ATOM   2893  CE  MET A 196       4.237  51.030  28.133  1.00 24.33           C
ATOM   2894  H   MET A 196       5.947  46.869  27.449  1.00 22.73           H
ATOM   2895  HA  MET A 196       3.651  46.189  25.863  1.00 24.95           H
ATOM   2896  HB2 MET A 196       5.245  48.758  26.239  1.00 22.98           H
ATOM   2897  HB3 MET A 196       3.791  48.613  25.250  1.00 22.98           H
ATOM   2898  HG2 MET A 196       2.531  47.826  27.269  1.00 36.05           H
ATOM   2899  HG3 MET A 196       3.942  48.222  28.252  1.00 36.05           H
ATOM   2900  HE1 MET A 196       3.992  52.083  28.289  1.00 29.25           H
ATOM   2901  HE2 MET A 196       4.466  50.562  29.086  1.00 29.25           H
ATOM   2902  HE3 MET A 196       5.099  50.960  27.468  1.00 29.25           H
ATOM   2903  N   VAL A 197       6.485  46.794  24.257  1.00 18.58           N
ATOM   2904  CA  VAL A 197       7.160  46.718  22.967  1.00 22.19           C
ATOM   2905  C   VAL A 197       7.216  45.281  22.442  1.00 26.73           C
ATOM   2906  O   VAL A 197       6.955  45.033  21.272  1.00 23.10           O
ATOM   2907  CB  VAL A 197       8.558  47.365  23.097  1.00 25.35           C
ATOM   2908  CG1 VAL A 197       9.480  46.998  21.931  1.00 28.62           C
ATOM   2909  CG2 VAL A 197       8.427  48.888  23.217  1.00 24.79           C
ATOM   2910  H   VAL A 197       7.044  46.998  25.074  1.00 22.34           H
ATOM   2911  HA  VAL A 197       6.574  47.307  22.259  1.00 26.67           H
ATOM   2912  HB  VAL A 197       9.036  47.009  24.012  1.00 30.46           H
ATOM   2913 HG11 VAL A 197      10.460  47.392  22.148  1.00 34.39           H
ATOM   2914 HG12 VAL A 197       9.598  45.919  21.833  1.00 34.39           H
ATOM   2915 HG13 VAL A 197       9.091  47.427  21.007  1.00 34.39           H
ATOM   2916 HG21 VAL A 197       9.405  49.313  23.439  1.00 29.79           H
ATOM   2917 HG22 VAL A 197       8.048  49.307  22.285  1.00 29.79           H
ATOM   2918 HG23 VAL A 197       7.754  49.156  24.029  1.00 29.79           H
ATOM   2919  N   THR A 198       7.616  44.335  23.284  1.00 18.22           N
ATOM   2920  CA  THR A 198       7.917  42.978  22.850  1.00 22.67           C
ATOM   2921  C   THR A 198       6.736  42.044  23.022  1.00 23.38           C
ATOM   2922  O   THR A 198       6.773  40.942  22.483  1.00 23.77           O
ATOM   2923  CB  THR A 198       9.112  42.413  23.632  1.00 27.42           C
ATOM   2924  OG1 THR A 198       8.783  42.240  24.993  1.00 22.07           O
ATOM   2925  CG2 THR A 198      10.358  43.287  23.455  1.00 26.52           C
ATOM   2926  H   THR A 198       7.821  44.593  24.236  1.00 21.91           H
ATOM   2927  HA  THR A 198       8.193  42.986  21.797  1.00 27.25           H
ATOM   2928  HB  THR A 198       9.342  41.425  23.235  1.00 32.95           H
ATOM   2929  HG1 THR A 198       8.790  43.095  25.435  1.00 26.53           H
ATOM   2930 HG21 THR A 198      11.179  42.834  24.008  1.00 31.87           H
ATOM   2931 HG22 THR A 198      10.622  43.355  22.402  1.00 31.87           H
ATOM   2932 HG23 THR A 198      10.196  44.289  23.851  1.00 31.87           H
ATOM   2933  N   ARG A 199       5.748  42.418  23.852  1.00 18.46           N
ATOM   2934  CA  ARG A 199       4.552  41.664  24.187  1.00 23.99           C
ATOM   2935  C   ARG A 199       4.885  40.400  24.974  1.00 32.94           C
ATOM   2936  O   ARG A 199       4.156  39.413  24.953  1.00 34.04           O
ATOM   2937  CB  ARG A 199       3.674  41.420  22.936  1.00 28.40           C
ATOM   2938  CG  ARG A 199       3.346  42.736  22.188  1.00 31.22           C
ATOM   2939  CD  ARG A 199       3.901  42.863  20.758  1.00 43.34           C
ATOM   2940  NE  ARG A 199       3.063  42.067  19.875  1.00 27.03           N
ATOM   2941  CZ  ARG A 199       3.176  41.934  18.548  1.00 39.70           C
ATOM   2942  NH1 ARG A 199       3.933  42.737  17.803  1.00 43.03           N
ATOM   2943  NH2 ARG A 199       2.491  40.957  17.972  1.00 43.87           N1+
ATOM   2944  H   ARG A 199       5.843  43.319  24.298  1.00 22.20           H
ATOM   2945  HA  ARG A 199       3.959  42.283  24.860  1.00 28.83           H
ATOM   2946  HB2 ARG A 199       4.186  40.732  22.263  1.00 34.13           H
ATOM   2947  HB3 ARG A 199       2.740  40.957  23.255  1.00 34.13           H
ATOM   2948  HG2 ARG A 199       2.263  42.795  22.095  1.00 37.51           H
ATOM   2949  HG3 ARG A 199       3.652  43.601  22.775  1.00 37.51           H
ATOM   2950  HD2 ARG A 199       3.815  43.909  20.463  1.00 52.05           H
ATOM   2951  HD3 ARG A 199       4.947  42.559  20.691  1.00 52.05           H
ATOM   2952  HE  ARG A 199       2.454  41.414  20.345  1.00 32.48           H
ATOM   2953 HH11 ARG A 199       4.442  43.488  18.245  1.00 51.68           H
ATOM   2954 HH12 ARG A 199       3.978  42.610  16.805  1.00 51.68           H
ATOM   2955 HH21 ARG A 199       1.904  40.357  18.535  1.00 52.69           H
ATOM   2956 HH22 ARG A 199       2.543  40.821  16.975  1.00 52.69           H
ATOM   2957  N   ARG A 200       5.982  40.461  25.728  1.00 26.35           N
ATOM   2958  CA  ARG A 200       6.406  39.447  26.680  1.00 30.45           C
ATOM   2959  C   ARG A 200       7.050  40.129  27.898  1.00 26.60           C
ATOM   2960  O   ARG A 200       7.765  41.114  27.733  1.00 23.73           O
ATOM   2961  CB  ARG A 200       7.378  38.530  25.909  1.00 27.47           C
ATOM   2962  CG  ARG A 200       7.401  37.142  26.526  1.00 45.38           C
ATOM   2963  CD  ARG A 200       8.113  36.145  25.604  1.00 52.48           C
ATOM   2964  NE  ARG A 200       8.380  34.873  26.312  1.00 56.94           N
ATOM   2965  CZ  ARG A 200       8.990  33.790  25.803  1.00 60.72           C
ATOM   2966  NH1 ARG A 200       9.346  33.738  24.516  1.00 53.47           N
ATOM   2967  NH2 ARG A 200       9.245  32.739  26.590  1.00 56.91           N1+
ATOM   2968  H   ARG A 200       6.555  41.291  25.652  1.00 31.67           H
ATOM   2969  HA  ARG A 200       5.536  38.879  27.011  1.00 36.58           H
ATOM   2970  HB2 ARG A 200       7.030  38.409  24.880  1.00 33.01           H
ATOM   2971  HB3 ARG A 200       8.377  38.966  25.886  1.00 33.01           H
ATOM   2972  HG2 ARG A 200       7.908  37.200  27.488  1.00 54.50           H
ATOM   2973  HG3 ARG A 200       6.377  36.795  26.669  1.00 54.50           H
ATOM   2974  HD2 ARG A 200       7.453  35.948  24.756  1.00 63.02           H
ATOM   2975  HD3 ARG A 200       9.048  36.573  25.238  1.00 63.02           H
ATOM   2976  HE  ARG A 200       8.135  34.851  27.294  1.00 68.38           H
ATOM   2977 HH11 ARG A 200       9.158  34.526  23.914  1.00 64.21           H
ATOM   2978 HH12 ARG A 200       9.802  32.918  24.146  1.00 64.21           H
ATOM   2979 HH21 ARG A 200       8.973  32.763  27.562  1.00 68.34           H
ATOM   2980 HH22 ARG A 200       9.694  31.919  26.213  1.00 68.34           H
ATOM   2981  N   ALA A 201       6.809  39.620  29.110  1.00 25.02           N
ATOM   2982  CA  ALA A 201       7.462  40.111  30.310  1.00 27.42           C
ATOM   2983  C   ALA A 201       8.992  39.984  30.165  1.00 23.48           C
ATOM   2984  O   ALA A 201       9.522  38.997  29.657  1.00 21.21           O
ATOM   2985  CB  ALA A 201       6.913  39.353  31.535  1.00 21.87           C
ATOM   2986  H   ALA A 201       6.196  38.826  29.201  1.00 30.07           H
ATOM   2987  HA  ALA A 201       7.203  41.163  30.425  1.00 32.95           H
ATOM   2988  HB1 ALA A 201       7.360  39.741  32.446  1.00 26.29           H
ATOM   2989  HB2 ALA A 201       5.836  39.504  31.596  1.00 26.29           H
ATOM   2990  HB3 ALA A 201       7.122  38.289  31.435  1.00 26.29           H
ATOM   2991  N   LEU A 202       9.710  41.018  30.595  1.00 23.04           N
ATOM   2992  CA  LEU A 202      11.152  41.107  30.471  1.00 19.47           C
ATOM   2993  C   LEU A 202      11.807  40.085  31.401  1.00 21.47           C
ATOM   2994  O   LEU A 202      12.670  39.335  30.948  1.00 19.79           O
ATOM   2995  CB  LEU A 202      11.572  42.575  30.720  1.00 19.50           C
ATOM   2996  CG  LEU A 202      13.067  42.905  30.612  1.00 23.40           C
ATOM   2997  CD1 LEU A 202      13.647  42.481  29.259  1.00 33.17           C
ATOM   2998  CD2 LEU A 202      13.289  44.411  30.881  1.00 20.91           C
ATOM   2999  H   LEU A 202       9.240  41.775  31.072  1.00 27.69           H
ATOM   3000  HA  LEU A 202      11.399  40.840  29.443  1.00 23.41           H
ATOM   3001  HB2 LEU A 202      11.046  43.188  29.986  1.00 23.45           H
ATOM   3002  HB3 LEU A 202      11.220  42.880  31.706  1.00 23.45           H
ATOM   3003  HG  LEU A 202      13.598  42.343  31.373  1.00 28.13           H
ATOM   3004 HD11 LEU A 202      14.713  42.693  29.268  1.00 39.85           H
ATOM   3005 HD12 LEU A 202      13.516  41.412  29.094  1.00 39.85           H
ATOM   3006 HD13 LEU A 202      13.164  43.029  28.449  1.00 39.85           H
ATOM   3007 HD21 LEU A 202      14.354  44.639  30.856  1.00 25.14           H
ATOM   3008 HD22 LEU A 202      12.788  45.020  30.135  1.00 25.14           H
ATOM   3009 HD23 LEU A 202      12.890  44.669  31.861  1.00 25.14           H
ATOM   3010  N   PHE A 203      11.360  40.021  32.665  1.00 23.64           N
ATOM   3011  CA  PHE A 203      12.011  39.233  33.723  1.00 21.25           C
ATOM   3012  C   PHE A 203      10.965  38.471  34.502  1.00 17.32           C
ATOM   3013  O   PHE A 203      10.551  38.896  35.589  1.00 19.74           O
ATOM   3014  CB  PHE A 203      12.796  40.151  34.675  1.00 21.23           C
ATOM   3015  CG  PHE A 203      13.851  40.987  34.059  1.00 20.68           C
ATOM   3016  CD1 PHE A 203      13.844  42.383  34.276  1.00 20.49           C
ATOM   3017  CD2 PHE A 203      14.895  40.395  33.332  1.00 24.13           C
ATOM   3018  CE1 PHE A 203      14.886  43.168  33.771  1.00 23.95           C
ATOM   3019  CE2 PHE A 203      15.901  41.202  32.802  1.00 15.56           C
ATOM   3020  CZ  PHE A 203      15.909  42.584  33.009  1.00 22.51           C
ATOM   3021  H   PHE A 203      10.582  40.604  32.936  1.00 28.42           H
ATOM   3022  HA  PHE A 203      12.697  38.522  33.270  1.00 25.55           H
ATOM   3023  HB2 PHE A 203      12.103  40.824  35.180  1.00 25.53           H
ATOM   3024  HB3 PHE A 203      13.271  39.528  35.431  1.00 25.53           H
ATOM   3025  HD1 PHE A 203      13.069  42.847  34.867  1.00 24.63           H
ATOM   3026  HD2 PHE A 203      14.925  39.330  33.174  1.00 29.00           H
ATOM   3027  HE1 PHE A 203      14.891  44.234  33.952  1.00 28.79           H
ATOM   3028  HE2 PHE A 203      16.676  40.746  32.226  1.00 18.72           H
ATOM   3029  HZ  PHE A 203      16.681  43.199  32.571  1.00 27.06           H
ATOM   3030  N   PRO A 204      10.429  37.361  33.963  1.00 22.33           N
ATOM   3031  CA  PRO A 204       9.304  36.730  34.623  1.00 25.63           C
ATOM   3032  C   PRO A 204       9.809  35.675  35.613  1.00 30.99           C
ATOM   3033  O   PRO A 204       9.715  34.488  35.325  1.00 31.81           O
ATOM   3034  CB  PRO A 204       8.466  36.127  33.478  1.00 22.06           C
ATOM   3035  CG  PRO A 204       9.506  35.763  32.453  1.00 27.69           C
ATOM   3036  CD  PRO A 204      10.629  36.805  32.636  1.00 30.01           C
ATOM   3037  HA  PRO A 204       8.667  37.473  35.096  1.00 30.80           H
ATOM   3038  HB2 PRO A 204       7.808  35.301  33.748  1.00 26.52           H
ATOM   3039  HB3 PRO A 204       7.868  36.941  33.077  1.00 26.52           H
ATOM   3040  HG2 PRO A 204       9.864  34.748  32.629  1.00 33.28           H
ATOM   3041  HG3 PRO A 204       9.088  35.858  31.454  1.00 33.28           H
ATOM   3042  HD2 PRO A 204      11.605  36.334  32.532  1.00 36.06           H
ATOM   3043  HD3 PRO A 204      10.471  37.584  31.888  1.00 36.06           H
ATOM   3044  N   GLY A 205      10.368  36.106  36.758  1.00 28.99           N
ATOM   3045  CA  GLY A 205      10.886  35.197  37.775  1.00 28.88           C
ATOM   3046  C   GLY A 205       9.773  34.574  38.599  1.00 27.92           C
ATOM   3047  O   GLY A 205       8.767  35.224  38.888  1.00 32.72           O
ATOM   3048  H   GLY A 205      10.414  37.097  36.957  1.00 34.83           H
ATOM   3049  HA2 GLY A 205      11.438  34.409  37.274  1.00 34.70           H
ATOM   3050  HA3 GLY A 205      11.552  35.732  38.451  1.00 34.70           H
ATOM   3051  N   ASP A 206       9.946  33.332  39.042  1.00 30.68           N
ATOM   3052  CA  ASP A 206       8.895  32.713  39.890  1.00 32.95           C
ATOM   3053  C   ASP A 206       9.271  32.614  41.374  1.00 41.22           C
ATOM   3054  O   ASP A 206       8.475  32.132  42.173  1.00 38.90           O
ATOM   3055  CB  ASP A 206       8.375  31.415  39.279  1.00 49.23           C
ATOM   3056  CG  ASP A 206       9.390  30.298  39.133  1.00 54.53           C
ATOM   3057  OD1 ASP A 206      10.548  30.464  39.584  1.00 55.57           O
ATOM   3058  OD2 ASP A 206       8.954  29.269  38.573  1.00 61.67           O1-
ATOM   3059  H   ASP A 206      10.767  32.793  38.787  1.00 36.87           H
ATOM   3060  HA  ASP A 206       8.011  33.346  39.890  1.00 39.58           H
ATOM   3061  HB2 ASP A 206       7.508  31.052  39.833  1.00 59.12           H
ATOM   3062  HB3 ASP A 206       7.974  31.614  38.284  1.00 59.12           H
ATOM   3063  N   SER A 207      10.455  33.111  41.749  1.00 27.09           N
ATOM   3064  CA  SER A 207      10.912  33.259  43.125  1.00 29.86           C
ATOM   3065  C   SER A 207      11.916  34.415  43.182  1.00 30.16           C
ATOM   3066  O   SER A 207      12.373  34.879  42.132  1.00 25.63           O
ATOM   3067  CB  SER A 207      11.596  31.939  43.532  1.00 25.73           C
ATOM   3068  OG  SER A 207      12.788  31.746  42.776  1.00 25.78           O
ATOM   3069  H   SER A 207      11.095  33.416  41.030  1.00 32.56           H
ATOM   3070  HA  SER A 207      10.070  33.467  43.785  1.00 35.88           H
ATOM   3071  HB2 SER A 207      11.826  31.947  44.595  1.00 30.92           H
ATOM   3072  HB3 SER A 207      10.905  31.123  43.328  1.00 30.92           H
ATOM   3073  HG  SER A 207      12.856  30.815  42.544  1.00 30.98           H
ATOM   3074  N   GLU A 208      12.303  34.874  44.384  1.00 24.95           N
ATOM   3075  CA  GLU A 208      13.250  35.968  44.500  1.00 31.86           C
ATOM   3076  C   GLU A 208      14.558  35.677  43.796  1.00 21.54           C
ATOM   3077  O   GLU A 208      15.071  36.569  43.133  1.00 25.75           O
ATOM   3078  CB  GLU A 208      13.456  36.384  45.957  1.00 26.13           C
ATOM   3079  CG  GLU A 208      12.170  36.990  46.488  1.00 36.13           C
ATOM   3080  CD  GLU A 208      12.299  37.545  47.893  1.00 39.29           C
ATOM   3081  OE1 GLU A 208      12.818  36.830  48.763  1.00 51.31           O
ATOM   3082  OE2 GLU A 208      11.790  38.665  48.087  1.00 57.07           O1-
ATOM   3083  H   GLU A 208      11.925  34.487  45.236  1.00 29.98           H
ATOM   3084  HA  GLU A 208      12.818  36.825  43.977  1.00 38.28           H
ATOM   3085  HB2 GLU A 208      13.741  35.512  46.544  1.00 31.41           H
ATOM   3086  HB3 GLU A 208      14.248  37.130  46.011  1.00 31.41           H
ATOM   3087  HG2 GLU A 208      11.794  37.760  45.813  1.00 43.40           H
ATOM   3088  HG3 GLU A 208      11.446  36.177  46.541  1.00 43.40           H
ATOM   3089  N   ILE A 209      15.110  34.459  43.943  1.00 24.12           N
ATOM   3090  CA  ILE A 209      16.424  34.131  43.372  1.00 23.13           C
ATOM   3091  C   ILE A 209      16.321  33.930  41.868  1.00 21.58           C
ATOM   3092  O   ILE A 209      17.252  34.274  41.139  1.00 23.18           O
ATOM   3093  CB  ILE A 209      17.115  32.940  44.116  1.00 25.30           C
ATOM   3094  CG1 ILE A 209      18.629  32.910  43.822  1.00 31.44           C
ATOM   3095  CG2 ILE A 209      16.507  31.572  43.739  1.00 29.99           C
ATOM   3096  CD1 ILE A 209      19.378  34.117  44.428  1.00 27.47           C
ATOM   3097  H   ILE A 209      14.645  33.771  44.518  1.00 28.99           H
ATOM   3098  HA  ILE A 209      17.048  35.011  43.517  1.00 27.80           H
ATOM   3099  HB  ILE A 209      16.988  33.070  45.192  1.00 30.40           H
ATOM   3100 HG12 ILE A 209      19.057  31.999  44.243  1.00 37.77           H
ATOM   3101 HG13 ILE A 209      18.804  32.892  42.746  1.00 37.77           H
ATOM   3102 HG21 ILE A 209      16.917  30.805  44.397  1.00 36.04           H
ATOM   3103 HG22 ILE A 209      15.425  31.580  43.862  1.00 36.04           H
ATOM   3104 HG23 ILE A 209      16.744  31.314  42.707  1.00 36.04           H
ATOM   3105 HD11 ILE A 209      20.449  33.917  44.410  1.00 33.01           H
ATOM   3106 HD12 ILE A 209      19.193  35.010  43.834  1.00 33.01           H
ATOM   3107 HD13 ILE A 209      19.065  34.283  45.459  1.00 33.01           H
ATOM   3108  N   ASP A 210      15.199  33.388  41.396  1.00 24.19           N
ATOM   3109  CA  ASP A 210      14.991  33.206  39.971  1.00 27.32           C
ATOM   3110  C   ASP A 210      14.867  34.589  39.303  1.00 18.65           C
ATOM   3111  O   ASP A 210      15.398  34.778  38.211  1.00 21.54           O
ATOM   3112  CB  ASP A 210      13.762  32.316  39.732  1.00 28.51           C
ATOM   3113  CG  ASP A 210      13.580  32.029  38.236  1.00 30.83           C
ATOM   3114  OD1 ASP A 210      14.553  31.552  37.618  1.00 33.41           O
ATOM   3115  OD2 ASP A 210      12.497  32.349  37.707  1.00 33.32           O1-
ATOM   3116  H   ASP A 210      14.440  33.164  42.022  1.00 29.08           H
ATOM   3117  HA  ASP A 210      15.862  32.694  39.561  1.00 32.83           H
ATOM   3118  HB2 ASP A 210      13.960  31.368  40.231  1.00 34.26           H
ATOM   3119  HB3 ASP A 210      12.863  32.776  40.149  1.00 34.26           H
ATOM   3120  N   GLN A 211      14.168  35.521  39.949  1.00 19.62           N
ATOM   3121  CA  GLN A 211      13.989  36.901  39.502  1.00 23.19           C
ATOM   3122  C   GLN A 211      15.354  37.578  39.366  1.00 21.67           C
ATOM   3123  O   GLN A 211      15.716  38.072  38.310  1.00 15.91           O
ATOM   3124  CB  GLN A 211      13.082  37.624  40.519  1.00 20.19           C
ATOM   3125  CG  GLN A 211      12.755  39.062  40.054  1.00 18.31           C
ATOM   3126  CD  GLN A 211      11.927  39.044  38.780  1.00 21.47           C
ATOM   3127  OE1 GLN A 211      11.072  38.186  38.622  1.00 21.06           O
ATOM   3128  NE2 GLN A 211      12.159  39.978  37.853  1.00 19.54           N
ATOM   3129  H   GLN A 211      13.745  35.272  40.832  1.00 23.59           H
ATOM   3130  HA  GLN A 211      13.503  36.885  38.527  1.00 27.87           H
ATOM   3131  HB2 GLN A 211      12.154  37.070  40.657  1.00 24.28           H
ATOM   3132  HB3 GLN A 211      13.573  37.687  41.484  1.00 24.28           H
ATOM   3133  HG2 GLN A 211      12.158  39.511  40.843  1.00 22.02           H
ATOM   3134  HG3 GLN A 211      13.663  39.645  39.910  1.00 22.02           H
ATOM   3135 HE21 GLN A 211      12.862  40.685  37.999  1.00 23.49           H
ATOM   3136 HE22 GLN A 211      11.640  39.933  36.988  1.00 23.49           H
ATOM   3137  N   LEU A 212      16.181  37.456  40.411  1.00 20.70           N
ATOM   3138  CA  LEU A 212      17.495  38.044  40.446  1.00 21.05           C
ATOM   3139  C   LEU A 212      18.369  37.464  39.333  1.00 20.93           C
ATOM   3140  O   LEU A 212      19.008  38.192  38.569  1.00 19.57           O
ATOM   3141  CB  LEU A 212      18.072  37.853  41.873  1.00 26.49           C
ATOM   3142  CG  LEU A 212      19.289  38.729  42.185  1.00 33.47           C
ATOM   3143  CD1 LEU A 212      18.982  40.236  42.158  1.00 29.90           C
ATOM   3144  CD2 LEU A 212      19.849  38.358  43.562  1.00 33.62           C
ATOM   3145  H   LEU A 212      15.872  36.935  41.226  1.00 24.88           H
ATOM   3146  HA  LEU A 212      17.367  39.111  40.263  1.00 25.31           H
ATOM   3147  HB2 LEU A 212      17.296  38.087  42.608  1.00 31.84           H
ATOM   3148  HB3 LEU A 212      18.353  36.805  41.999  1.00 31.84           H
ATOM   3149  HG  LEU A 212      20.049  38.514  41.437  1.00 40.21           H
ATOM   3150 HD11 LEU A 212      19.866  40.795  42.468  1.00 35.93           H
ATOM   3151 HD12 LEU A 212      18.719  40.554  41.150  1.00 35.93           H
ATOM   3152 HD13 LEU A 212      18.162  40.457  42.840  1.00 35.93           H
ATOM   3153 HD21 LEU A 212      20.790  38.879  43.713  1.00 40.39           H
ATOM   3154 HD22 LEU A 212      19.142  38.630  44.348  1.00 40.39           H
ATOM   3155 HD23 LEU A 212      20.055  37.289  43.611  1.00 40.39           H
ATOM   3156  N   PHE A 213      18.347  36.152  39.181  1.00 19.06           N
ATOM   3157  CA  PHE A 213      19.118  35.505  38.148  1.00 23.68           C
ATOM   3158  C   PHE A 213      18.634  35.786  36.743  1.00 21.52           C
ATOM   3159  O   PHE A 213      19.464  35.801  35.857  1.00 21.28           O
ATOM   3160  CB  PHE A 213      19.216  34.008  38.408  1.00 30.06           C
ATOM   3161  CG  PHE A 213      20.117  33.624  39.563  1.00 27.28           C
ATOM   3162  CD1 PHE A 213      20.222  32.261  39.849  1.00 33.54           C
ATOM   3163  CD2 PHE A 213      20.864  34.566  40.305  1.00 30.40           C
ATOM   3164  CE1 PHE A 213      21.055  31.827  40.885  1.00 35.30           C
ATOM   3165  CE2 PHE A 213      21.702  34.129  41.337  1.00 32.74           C
ATOM   3166  CZ  PHE A 213      21.794  32.757  41.622  1.00 27.36           C
ATOM   3167  H   PHE A 213      17.779  35.588  39.796  1.00 22.92           H
ATOM   3168  HA  PHE A 213      20.124  35.916  38.184  1.00 28.47           H
ATOM   3169  HB2 PHE A 213      18.219  33.591  38.554  1.00 36.11           H
ATOM   3170  HB3 PHE A 213      19.638  33.537  37.523  1.00 36.11           H
ATOM   3171  HD1 PHE A 213      19.657  31.541  39.277  1.00 40.30           H
ATOM   3172  HD2 PHE A 213      20.816  35.626  40.118  1.00 36.52           H
ATOM   3173  HE1 PHE A 213      21.127  30.772  41.109  1.00 42.40           H
ATOM   3174  HE2 PHE A 213      22.271  34.849  41.906  1.00 39.33           H
ATOM   3175  HZ  PHE A 213      22.446  32.416  42.415  1.00 32.88           H
ATOM   3176  N   ARG A 214      17.336  35.989  36.518  1.00 24.25           N
ATOM   3177  CA  ARG A 214      16.827  36.423  35.221  1.00 22.21           C
ATOM   3178  C   ARG A 214      17.373  37.795  34.847  1.00 21.07           C
ATOM   3179  O   ARG A 214      17.803  38.015  33.702  1.00 21.73           O
ATOM   3180  CB  ARG A 214      15.295  36.341  35.195  1.00 25.65           C
ATOM   3181  CG  ARG A 214      14.867  34.883  35.017  1.00 26.83           C
ATOM   3182  CD  ARG A 214      13.382  34.680  35.323  1.00 28.59           C
ATOM   3183  NE  ARG A 214      12.661  34.284  34.122  1.00 51.19           N
ATOM   3184  CZ  ARG A 214      12.371  33.033  33.776  1.00 38.48           C
ATOM   3185  NH1 ARG A 214      12.252  32.060  34.668  1.00 49.32           N
ATOM   3186  NH2 ARG A 214      12.194  32.777  32.490  1.00 43.67           N1+
ATOM   3187  H   ARG A 214      16.682  35.901  37.287  1.00 29.14           H
ATOM   3188  HA  ARG A 214      17.198  35.743  34.455  1.00 26.70           H
ATOM   3189  HB2 ARG A 214      14.860  36.787  36.088  1.00 30.82           H
ATOM   3190  HB3 ARG A 214      14.930  36.899  34.329  1.00 30.82           H
ATOM   3191  HG2 ARG A 214      15.111  34.569  34.001  1.00 32.25           H
ATOM   3192  HG3 ARG A 214      15.427  34.251  35.704  1.00 32.25           H
ATOM   3193  HD2 ARG A 214      13.369  33.845  36.016  1.00 34.36           H
ATOM   3194  HD3 ARG A 214      12.901  35.528  35.807  1.00 34.36           H
ATOM   3195  HE  ARG A 214      12.729  34.932  33.354  1.00 61.47           H
ATOM   3196 HH11 ARG A 214      12.381  32.265  35.655  1.00 59.23           H
ATOM   3197 HH12 ARG A 214      12.024  31.120  34.387  1.00 59.23           H
ATOM   3198 HH21 ARG A 214      12.275  33.513  31.805  1.00 52.44           H
ATOM   3199 HH22 ARG A 214      11.961  31.840  32.198  1.00 52.44           H
ATOM   3200  N   ILE A 215      17.425  38.685  35.828  1.00 17.27           N
ATOM   3201  CA  ILE A 215      18.009  40.011  35.691  1.00 19.99           C
ATOM   3202  C   ILE A 215      19.486  39.882  35.313  1.00 22.31           C
ATOM   3203  O   ILE A 215      19.921  40.437  34.307  1.00 16.92           O
ATOM   3204  CB  ILE A 215      17.769  40.888  36.947  1.00 15.99           C
ATOM   3205  CG1 ILE A 215      16.267  41.098  37.210  1.00 18.24           C
ATOM   3206  CG2 ILE A 215      18.511  42.230  36.800  1.00 19.01           C
ATOM   3207  CD1 ILE A 215      15.955  41.821  38.527  1.00 16.05           C
ATOM   3208  H   ILE A 215      17.110  38.398  36.746  1.00 20.77           H
ATOM   3209  HA  ILE A 215      17.499  40.507  34.868  1.00 24.03           H
ATOM   3210  HB  ILE A 215      18.199  40.389  37.811  1.00 19.24           H
ATOM   3211 HG12 ILE A 215      15.868  41.695  36.386  1.00 21.94           H
ATOM   3212 HG13 ILE A 215      15.727  40.164  37.207  1.00 21.94           H
ATOM   3213 HG21 ILE A 215      18.291  42.899  37.628  1.00 22.86           H
ATOM   3214 HG22 ILE A 215      19.582  42.057  36.810  1.00 22.86           H
ATOM   3215 HG23 ILE A 215      18.218  42.711  35.871  1.00 22.86           H
ATOM   3216 HD11 ILE A 215      14.886  41.752  38.729  1.00 19.30           H
ATOM   3217 HD12 ILE A 215      16.498  41.354  39.346  1.00 19.30           H
ATOM   3218 HD13 ILE A 215      16.224  42.875  38.472  1.00 19.30           H
ATOM   3219  N   PHE A 216      20.272  39.154  36.103  1.00 20.30           N
ATOM   3220  CA  PHE A 216      21.716  39.004  35.860  1.00 20.64           C
ATOM   3221  C   PHE A 216      22.015  38.350  34.492  1.00 17.42           C
ATOM   3222  O   PHE A 216      23.026  38.688  33.879  1.00 24.54           O
ATOM   3223  CB  PHE A 216      22.388  38.185  36.964  1.00 21.08           C
ATOM   3224  CG  PHE A 216      22.375  38.718  38.379  1.00 23.28           C
ATOM   3225  CD1 PHE A 216      22.819  37.855  39.391  1.00 29.52           C
ATOM   3226  CD2 PHE A 216      21.862  39.987  38.729  1.00 18.71           C
ATOM   3227  CE1 PHE A 216      22.880  38.304  40.711  1.00 22.82           C
ATOM   3228  CE2 PHE A 216      21.851  40.412  40.061  1.00 22.66           C
ATOM   3229  CZ  PHE A 216      22.407  39.583  41.055  1.00 24.83           C
ATOM   3230  H   PHE A 216      19.874  38.727  36.927  1.00 24.41           H
ATOM   3231  HA  PHE A 216      22.171  39.993  35.861  1.00 24.81           H
ATOM   3232  HB2 PHE A 216      21.949  37.188  36.971  1.00 25.34           H
ATOM   3233  HB3 PHE A 216      23.433  38.063  36.688  1.00 25.34           H
ATOM   3234  HD1 PHE A 216      23.172  36.864  39.141  1.00 35.47           H
ATOM   3235  HD2 PHE A 216      21.460  40.646  37.979  1.00 22.49           H
ATOM   3236  HE1 PHE A 216      23.284  37.648  41.464  1.00 27.43           H
ATOM   3237  HE2 PHE A 216      21.457  41.382  40.318  1.00 27.24           H
ATOM   3238  HZ  PHE A 216      22.426  39.912  42.082  1.00 29.84           H
ATOM   3239  N   ARG A 217      21.194  37.401  34.031  1.00 19.42           N
ATOM   3240  CA  ARG A 217      21.394  36.707  32.736  1.00 27.13           C
ATOM   3241  C   ARG A 217      21.212  37.678  31.571  1.00 28.40           C
ATOM   3242  O   ARG A 217      21.704  37.431  30.486  1.00 27.52           O
ATOM   3243  CB  ARG A 217      20.479  35.477  32.575  1.00 32.19           C
ATOM   3244  CG  ARG A 217      21.031  34.284  33.389  1.00 42.49           C
ATOM   3245  CD  ARG A 217      20.280  32.935  33.229  1.00 43.96           C
ATOM   3246  NE  ARG A 217      18.995  32.847  33.957  1.00 52.63           N
ATOM   3247  CZ  ARG A 217      18.735  32.173  35.094  1.00 46.43           C
ATOM   3248  NH1 ARG A 217      19.652  31.427  35.720  1.00 50.12           N
ATOM   3249  NH2 ARG A 217      17.516  32.248  35.631  1.00 49.09           N1+
ATOM   3250  H   ARG A 217      20.414  37.119  34.612  1.00 23.35           H
ATOM   3251  HA  ARG A 217      22.426  36.358  32.684  1.00 32.60           H
ATOM   3252  HB2 ARG A 217      19.458  35.722  32.872  1.00 38.68           H
ATOM   3253  HB3 ARG A 217      20.468  35.181  31.527  1.00 38.68           H
ATOM   3254  HG2 ARG A 217      22.051  34.122  33.048  1.00 51.03           H
ATOM   3255  HG3 ARG A 217      21.088  34.538  34.446  1.00 51.03           H
ATOM   3256  HD2 ARG A 217      20.080  32.774  32.168  1.00 52.80           H
ATOM   3257  HD3 ARG A 217      20.943  32.136  33.561  1.00 52.80           H
ATOM   3258  HE  ARG A 217      18.238  33.388  33.567  1.00 63.20           H
ATOM   3259 HH11 ARG A 217      20.585  31.361  35.344  1.00 60.19           H
ATOM   3260 HH12 ARG A 217      19.411  30.942  36.571  1.00 60.19           H
ATOM   3261 HH21 ARG A 217      16.795  32.801  35.195  1.00 58.96           H
ATOM   3262 HH22 ARG A 217      17.298  31.755  36.486  1.00 58.96           H
ATOM   3263  N   THR A 218      20.494  38.777  31.764  1.00 24.88           N
ATOM   3264  CA  THR A 218      20.256  39.749  30.705  1.00 24.31           C
ATOM   3265  C   THR A 218      21.199  40.928  30.818  1.00 23.77           C
ATOM   3266  O   THR A 218      21.803  41.323  29.834  1.00 26.51           O
ATOM   3267  CB  THR A 218      18.809  40.187  30.776  1.00 26.41           C
ATOM   3268  OG1 THR A 218      17.999  39.053  30.670  1.00 28.47           O
ATOM   3269  CG2 THR A 218      18.478  41.191  29.682  1.00 19.24           C
ATOM   3270  H   THR A 218      20.116  38.961  32.680  1.00 29.90           H
ATOM   3271  HA  THR A 218      20.399  39.268  29.738  1.00 29.22           H
ATOM   3272  HB  THR A 218      18.653  40.653  31.746  1.00 31.74           H
ATOM   3273  HG1 THR A 218      17.595  38.896  31.530  1.00 34.21           H
ATOM   3274 HG21 THR A 218      17.430  41.473  29.760  1.00 23.14           H
ATOM   3275 HG22 THR A 218      19.089  42.086  29.782  1.00 23.14           H
ATOM   3276 HG23 THR A 218      18.647  40.737  28.706  1.00 23.14           H
ATOM   3277  N   LEU A 219      21.307  41.520  32.006  1.00 20.47           N
ATOM   3278  CA  LEU A 219      22.051  42.758  32.191  1.00 26.15           C
ATOM   3279  C   LEU A 219      23.493  42.512  32.651  1.00 22.31           C
ATOM   3280  O   LEU A 219      24.235  43.474  32.825  1.00 20.85           O
ATOM   3281  CB  LEU A 219      21.261  43.650  33.149  1.00 22.09           C
ATOM   3282  CG  LEU A 219      19.846  44.015  32.641  1.00 24.77           C
ATOM   3283  CD1 LEU A 219      19.183  44.843  33.730  1.00 23.66           C
ATOM   3284  CD2 LEU A 219      19.882  44.809  31.336  1.00 25.33           C
ATOM   3285  H   LEU A 219      20.786  41.162  32.791  1.00 24.61           H
ATOM   3286  HA  LEU A 219      22.120  43.289  31.241  1.00 31.42           H
ATOM   3287  HB2 LEU A 219      21.166  43.118  34.090  1.00 26.56           H
ATOM   3288  HB3 LEU A 219      21.818  44.567  33.344  1.00 26.56           H
ATOM   3289  HG  LEU A 219      19.260  43.107  32.489  1.00 29.76           H
ATOM   3290 HD11 LEU A 219      18.143  45.046  33.470  1.00 28.43           H
ATOM   3291 HD12 LEU A 219      19.209  44.272  34.651  1.00 28.43           H
ATOM   3292 HD13 LEU A 219      19.717  45.783  33.873  1.00 28.43           H
ATOM   3293 HD21 LEU A 219      18.872  45.140  31.091  1.00 30.44           H
ATOM   3294 HD22 LEU A 219      20.529  45.682  31.439  1.00 30.44           H
ATOM   3295 HD23 LEU A 219      20.236  44.188  30.517  1.00 30.44           H
ATOM   3296  N   GLY A 220      23.869  41.249  32.900  1.00 20.23           N
ATOM   3297  CA  GLY A 220      25.170  40.892  33.428  1.00 22.41           C
ATOM   3298  C   GLY A 220      25.135  40.838  34.949  1.00 26.02           C
ATOM   3299  O   GLY A 220      24.434  41.623  35.580  1.00 22.04           O
ATOM   3300  H   GLY A 220      23.193  40.505  32.795  1.00 24.32           H
ATOM   3301  HA2 GLY A 220      25.420  39.910  33.037  1.00 26.93           H
ATOM   3302  HA3 GLY A 220      25.920  41.619  33.118  1.00 26.93           H
ATOM   3303  N   THR A 221      25.905  39.949  35.573  1.00 20.30           N
ATOM   3304  CA  THR A 221      25.981  39.958  37.030  1.00 23.48           C
ATOM   3305  C   THR A 221      26.655  41.266  37.433  1.00 25.91           C
ATOM   3306  O   THR A 221      27.694  41.589  36.882  1.00 28.24           O
ATOM   3307  CB  THR A 221      26.734  38.735  37.583  1.00 24.97           C
ATOM   3308  OG1 THR A 221      26.122  37.592  37.066  1.00 23.86           O
ATOM   3309  CG2 THR A 221      26.694  38.650  39.114  1.00 27.04           C
ATOM   3310  H   THR A 221      26.491  39.318  35.049  1.00 24.41           H
ATOM   3311  HA  THR A 221      24.961  39.905  37.411  1.00 28.22           H
ATOM   3312  HB  THR A 221      27.773  38.776  37.251  1.00 30.01           H
ATOM   3313  HG1 THR A 221      26.159  36.903  37.739  1.00 28.67           H
ATOM   3314 HG21 THR A 221      27.252  37.774  39.440  1.00 32.50           H
ATOM   3315 HG22 THR A 221      27.147  39.535  39.557  1.00 32.50           H
ATOM   3316 HG23 THR A 221      25.670  38.546  39.467  1.00 32.50           H
ATOM   3317  N   PRO A 222      26.114  42.027  38.389  1.00 24.02           N
ATOM   3318  CA  PRO A 222      26.691  43.313  38.690  1.00 20.02           C
ATOM   3319  C   PRO A 222      27.955  43.125  39.542  1.00 25.51           C
ATOM   3320  O   PRO A 222      28.106  42.121  40.226  1.00 27.53           O
ATOM   3321  CB  PRO A 222      25.604  44.044  39.482  1.00 19.06           C
ATOM   3322  CG  PRO A 222      24.810  42.933  40.130  1.00 22.09           C
ATOM   3323  CD  PRO A 222      24.878  41.787  39.115  1.00 19.48           C
ATOM   3324  HA  PRO A 222      26.865  43.902  37.786  1.00 24.06           H
ATOM   3325  HB2 PRO A 222      25.977  44.768  40.208  1.00 22.91           H
ATOM   3326  HB3 PRO A 222      24.966  44.547  38.760  1.00 22.91           H
ATOM   3327  HG2 PRO A 222      25.272  42.650  41.077  1.00 26.56           H
ATOM   3328  HG3 PRO A 222      23.772  43.231  40.278  1.00 26.56           H
ATOM   3329  HD2 PRO A 222      24.907  40.843  39.657  1.00 23.43           H
ATOM   3330  HD3 PRO A 222      24.026  41.858  38.440  1.00 23.43           H
ATOM   3331  N   ASP A 223      28.862  44.097  39.497  1.00 21.57           N
ATOM   3332  CA  ASP A 223      30.122  44.064  40.244  1.00 29.94           C
ATOM   3333  C   ASP A 223      30.340  45.476  40.780  1.00 28.43           C
ATOM   3334  O   ASP A 223      29.529  46.370  40.550  1.00 22.00           O
ATOM   3335  CB  ASP A 223      31.259  43.531  39.354  1.00 26.07           C
ATOM   3336  CG  ASP A 223      31.650  44.377  38.147  1.00 27.74           C
ATOM   3337  OD1 ASP A 223      31.163  45.520  38.026  1.00 30.59           O
ATOM   3338  OD2 ASP A 223      32.457  43.859  37.357  1.00 46.53           O1-
ATOM   3339  H   ASP A 223      28.672  44.938  38.978  1.00 25.93           H
ATOM   3340  HA  ASP A 223      30.041  43.400  41.105  1.00 35.97           H
ATOM   3341  HB2 ASP A 223      32.159  43.417  39.946  1.00 31.33           H
ATOM   3342  HB3 ASP A 223      31.042  42.516  39.021  1.00 31.33           H
ATOM   3343  N   GLU A 224      31.428  45.706  41.497  1.00 23.43           N
ATOM   3344  CA  GLU A 224      31.721  46.997  42.087  1.00 24.04           C
ATOM   3345  C   GLU A 224      32.009  48.068  41.043  1.00 23.39           C
ATOM   3346  O   GLU A 224      31.956  49.243  41.371  1.00 27.26           O
ATOM   3347  CB  GLU A 224      32.927  46.857  43.041  1.00 25.61           C
ATOM   3348  CG  GLU A 224      32.506  46.132  44.313  1.00 21.25           C
ATOM   3349  CD  GLU A 224      31.688  46.974  45.279  1.00 25.53           C
ATOM   3350  OE1 GLU A 224      31.883  48.213  45.328  1.00 27.14           O
ATOM   3351  OE2 GLU A 224      30.847  46.348  45.961  1.00 30.61           O1-
ATOM   3352  H   GLU A 224      32.092  44.960  41.639  1.00 28.16           H
ATOM   3353  HA  GLU A 224      30.848  47.308  42.662  1.00 28.90           H
ATOM   3354  HB2 GLU A 224      33.706  46.274  42.551  1.00 30.77           H
ATOM   3355  HB3 GLU A 224      33.333  47.839  43.279  1.00 30.77           H
ATOM   3356  HG2 GLU A 224      32.002  45.193  44.101  1.00 25.55           H
ATOM   3357  HG3 GLU A 224      33.423  45.863  44.834  1.00 25.55           H
ATOM   3358  N   VAL A 225      32.345  47.687  39.812  1.00 25.69           N
ATOM   3359  CA  VAL A 225      32.574  48.647  38.718  1.00 25.21           C
ATOM   3360  C   VAL A 225      31.250  49.284  38.270  1.00 25.33           C
ATOM   3361  O   VAL A 225      31.144  50.503  38.297  1.00 25.48           O
ATOM   3362  CB  VAL A 225      33.324  47.991  37.556  1.00 27.60           C
ATOM   3363  CG1 VAL A 225      33.624  49.028  36.459  1.00 27.76           C
ATOM   3364  CG2 VAL A 225      34.657  47.420  38.066  1.00 30.68           C
ATOM   3365  H   VAL A 225      32.338  46.701  39.584  1.00 30.88           H
ATOM   3366  HA  VAL A 225      33.216  49.442  39.097  1.00 30.29           H
ATOM   3367  HB  VAL A 225      32.732  47.190  37.119  1.00 33.16           H
ATOM   3368 HG11 VAL A 225      34.153  48.542  35.638  1.00 33.36           H
ATOM   3369 HG12 VAL A 225      32.696  49.436  36.058  1.00 33.36           H
ATOM   3370 HG13 VAL A 225      34.231  49.840  36.861  1.00 33.36           H
ATOM   3371 HG21 VAL A 225      35.211  46.983  37.236  1.00 36.86           H
ATOM   3372 HG22 VAL A 225      35.245  48.218  38.524  1.00 36.86           H
ATOM   3373 HG23 VAL A 225      34.477  46.632  38.796  1.00 36.86           H
ATOM   3374  N   VAL A 226      30.248  48.482  37.895  1.00 26.30           N
ATOM   3375  CA  VAL A 226      28.950  48.994  37.478  1.00 24.81           C
ATOM   3376  C   VAL A 226      28.125  49.523  38.648  1.00 29.01           C
ATOM   3377  O   VAL A 226      27.291  50.413  38.447  1.00 26.30           O
ATOM   3378  CB  VAL A 226      28.183  47.970  36.610  1.00 29.32           C
ATOM   3379  CG1 VAL A 226      28.986  47.583  35.351  1.00 34.91           C
ATOM   3380  CG2 VAL A 226      27.820  46.683  37.339  1.00 32.89           C
ATOM   3381  H   VAL A 226      30.392  47.479  37.886  1.00 31.61           H
ATOM   3382  HA  VAL A 226      29.134  49.854  36.832  1.00 29.81           H
ATOM   3383  HB  VAL A 226      27.248  48.431  36.279  1.00 35.23           H
ATOM   3384 HG11 VAL A 226      28.380  46.944  34.705  1.00 41.94           H
ATOM   3385 HG12 VAL A 226      29.263  48.481  34.798  1.00 41.94           H
ATOM   3386 HG13 VAL A 226      29.894  47.040  35.619  1.00 41.94           H
ATOM   3387 HG21 VAL A 226      27.240  46.035  36.682  1.00 39.52           H
ATOM   3388 HG22 VAL A 226      28.728  46.166  37.633  1.00 39.52           H
ATOM   3389 HG23 VAL A 226      27.221  46.910  38.219  1.00 39.52           H
ATOM   3390  N   TRP A 227      28.301  48.948  39.850  1.00 23.07           N
ATOM   3391  CA  TRP A 227      27.455  49.230  40.995  1.00 20.79           C
ATOM   3392  C   TRP A 227      28.247  49.268  42.309  1.00 24.87           C
ATOM   3393  O   TRP A 227      28.264  48.286  43.037  1.00 21.12           O
ATOM   3394  CB  TRP A 227      26.286  48.234  41.029  1.00 19.13           C
ATOM   3395  CG  TRP A 227      25.217  48.530  42.053  1.00 18.41           C
ATOM   3396  CD1 TRP A 227      25.170  49.556  42.938  1.00 19.96           C
ATOM   3397  CD2 TRP A 227      23.994  47.798  42.264  1.00 18.85           C
ATOM   3398  NE1 TRP A 227      24.028  49.487  43.682  1.00 21.57           N
ATOM   3399  CE2 TRP A 227      23.252  48.427  43.305  1.00 22.20           C
ATOM   3400  CE3 TRP A 227      23.454  46.639  41.677  1.00 17.47           C
ATOM   3401  CZ2 TRP A 227      22.033  47.921  43.760  1.00 26.30           C
ATOM   3402  CZ3 TRP A 227      22.219  46.135  42.113  1.00 25.07           C
ATOM   3403  CH2 TRP A 227      21.514  46.771  43.147  1.00 20.62           C
ATOM   3404  H   TRP A 227      29.001  48.225  39.955  1.00 27.73           H
ATOM   3405  HA  TRP A 227      27.023  50.221  40.861  1.00 24.99           H
ATOM   3406  HB2 TRP A 227      25.802  48.228  40.053  1.00 23.00           H
ATOM   3407  HB3 TRP A 227      26.657  47.220  41.179  1.00 23.00           H
ATOM   3408  HD1 TRP A 227      25.915  50.331  43.056  1.00 24.00           H
ATOM   3409  HE1 TRP A 227      23.835  50.123  44.441  1.00 25.93           H
ATOM   3410  HE3 TRP A 227      23.990  46.129  40.892  1.00 21.01           H
ATOM   3411  HZ2 TRP A 227      21.533  48.382  44.595  1.00 31.60           H
ATOM   3412  HZ3 TRP A 227      21.829  45.236  41.658  1.00 30.13           H
ATOM   3413  HH2 TRP A 227      20.594  46.337  43.502  1.00 24.79           H
ATOM   3414  N   PRO A 228      28.844  50.416  42.647  1.00 26.80           N
ATOM   3415  CA  PRO A 228      29.653  50.554  43.839  1.00 31.41           C
ATOM   3416  C   PRO A 228      28.810  50.269  45.065  1.00 27.28           C
ATOM   3417  O   PRO A 228      27.703  50.793  45.202  1.00 26.05           O
ATOM   3418  CB  PRO A 228      30.124  52.010  43.820  1.00 30.92           C
ATOM   3419  CG  PRO A 228      30.146  52.356  42.332  1.00 30.07           C
ATOM   3420  CD  PRO A 228      28.923  51.619  41.806  1.00 30.56           C
ATOM   3421  HA  PRO A 228      30.537  49.919  43.770  1.00 37.73           H
ATOM   3422  HB2 PRO A 228      29.352  52.622  44.297  1.00 37.14           H
ATOM   3423  HB3 PRO A 228      31.084  52.172  44.310  1.00 37.14           H
ATOM   3424  HG2 PRO A 228      30.009  53.423  42.166  1.00 36.14           H
ATOM   3425  HG3 PRO A 228      31.071  52.002  41.875  1.00 36.14           H
ATOM   3426  HD2 PRO A 228      28.032  52.226  41.949  1.00 36.72           H
ATOM   3427  HD3 PRO A 228      29.101  51.379  40.758  1.00 36.72           H
ATOM   3428  N   GLY A 229      29.329  49.387  45.917  1.00 30.92           N
ATOM   3429  CA  GLY A 229      28.648  48.931  47.115  1.00 29.73           C
ATOM   3430  C   GLY A 229      27.795  47.678  46.945  1.00 25.41           C
ATOM   3431  O   GLY A 229      27.289  47.198  47.960  1.00 27.21           O
ATOM   3432  H   GLY A 229      30.243  49.001  45.722  1.00 37.14           H
ATOM   3433  HA2 GLY A 229      29.401  48.717  47.868  1.00 35.72           H
ATOM   3434  HA3 GLY A 229      28.004  49.725  47.489  1.00 35.72           H
ATOM   3435  N   VAL A 230      27.615  47.126  45.738  1.00 22.27           N
ATOM   3436  CA  VAL A 230      26.728  45.978  45.555  1.00 26.64           C
ATOM   3437  C   VAL A 230      27.166  44.788  46.415  1.00 28.04           C
ATOM   3438  O   VAL A 230      26.310  44.079  46.929  1.00 23.19           O
ATOM   3439  CB  VAL A 230      26.567  45.625  44.082  1.00 23.96           C
ATOM   3440  CG1 VAL A 230      27.833  45.014  43.480  1.00 20.54           C
ATOM   3441  CG2 VAL A 230      25.337  44.706  43.819  1.00 23.20           C
ATOM   3442  H   VAL A 230      28.057  47.528  44.924  1.00 26.77           H
ATOM   3443  HA  VAL A 230      25.743  46.283  45.908  1.00 32.01           H
ATOM   3444  HB  VAL A 230      26.362  46.546  43.543  1.00 28.80           H
ATOM   3445 HG11 VAL A 230      27.729  44.983  42.396  1.00 24.69           H
ATOM   3446 HG12 VAL A 230      28.702  45.631  43.718  1.00 24.69           H
ATOM   3447 HG13 VAL A 230      27.981  44.001  43.851  1.00 24.69           H
ATOM   3448 HG21 VAL A 230      25.198  44.571  42.746  1.00 27.88           H
ATOM   3449 HG22 VAL A 230      25.470  43.727  44.279  1.00 27.88           H
ATOM   3450 HG23 VAL A 230      24.437  45.169  44.222  1.00 27.88           H
ATOM   3451  N   THR A 231      28.481  44.551  46.560  1.00 28.24           N
ATOM   3452  CA  THR A 231      28.969  43.319  47.205  1.00 28.06           C
ATOM   3453  C   THR A 231      28.831  43.370  48.733  1.00 25.38           C
ATOM   3454  O   THR A 231      29.076  42.359  49.383  1.00 28.87           O
ATOM   3455  CB  THR A 231      30.419  42.970  46.831  1.00 25.64           C
ATOM   3456  OG1 THR A 231      31.290  43.934  47.327  1.00 31.07           O
ATOM   3457  CG2 THR A 231      30.679  42.796  45.354  1.00 24.73           C
ATOM   3458  H   THR A 231      29.156  45.188  46.157  1.00 33.94           H
ATOM   3459  HA  THR A 231      28.347  42.499  46.847  1.00 33.72           H
ATOM   3460  HB  THR A 231      30.657  42.024  47.318  1.00 30.82           H
ATOM   3461  HG1 THR A 231      31.017  44.788  46.975  1.00 37.33           H
ATOM   3462 HG21 THR A 231      31.735  42.577  45.208  1.00 29.72           H
ATOM   3463 HG22 THR A 231      30.083  41.978  44.956  1.00 29.72           H
ATOM   3464 HG23 THR A 231      30.437  43.717  44.828  1.00 29.72           H
ATOM   3465  N   SER A 232      28.421  44.511  49.303  1.00 26.45           N
ATOM   3466  CA  SER A 232      28.074  44.683  50.717  1.00 34.60           C
ATOM   3467  C   SER A 232      26.560  44.717  50.963  1.00 30.74           C
ATOM   3468  O   SER A 232      26.165  44.992  52.093  1.00 31.72           O
ATOM   3469  CB  SER A 232      28.705  45.995  51.232  1.00 27.98           C
ATOM   3470  OG  SER A 232      30.110  45.904  51.185  1.00 44.88           O
ATOM   3471  H   SER A 232      28.294  45.319  48.710  1.00 31.79           H
ATOM   3472  HA  SER A 232      28.471  43.859  51.309  1.00 41.56           H
ATOM   3473  HB2 SER A 232      28.371  46.843  50.635  1.00 33.63           H
ATOM   3474  HB3 SER A 232      28.408  46.149  52.269  1.00 33.63           H
ATOM   3475  HG  SER A 232      30.414  46.170  50.309  1.00 53.90           H
ATOM   3476  N   MET A 233      25.704  44.516  49.935  1.00 27.88           N
ATOM   3477  CA  MET A 233      24.254  44.449  50.117  1.00 32.76           C
ATOM   3478  C   MET A 233      23.946  43.223  50.994  1.00 25.96           C
ATOM   3479  O   MET A 233      24.638  42.202  50.879  1.00 27.28           O
ATOM   3480  CB  MET A 233      23.535  44.343  48.744  1.00 30.36           C
ATOM   3481  CG  MET A 233      23.737  45.560  47.836  1.00 37.76           C
ATOM   3482  SD  MET A 233      22.695  46.938  48.294  1.00 52.83           S
ATOM   3483  CE  MET A 233      21.203  46.325  47.552  1.00 39.47           C
ATOM   3484  H   MET A 233      26.075  44.313  49.018  1.00 33.51           H
ATOM   3485  HA  MET A 233      23.923  45.365  50.600  1.00 39.36           H
ATOM   3486  HB2 MET A 233      23.906  43.468  48.214  1.00 36.47           H
ATOM   3487  HB3 MET A 233      22.471  44.202  48.910  1.00 36.47           H
ATOM   3488  HG2 MET A 233      24.778  45.882  47.865  1.00 45.36           H
ATOM   3489  HG3 MET A 233      23.504  45.280  46.807  1.00 45.36           H
ATOM   3490  HE1 MET A 233      20.519  47.152  47.380  1.00 47.41           H
ATOM   3491  HE2 MET A 233      21.440  45.864  46.594  1.00 47.41           H
ATOM   3492  HE3 MET A 233      20.749  45.586  48.213  1.00 47.41           H
ATOM   3493  N   PRO A 234      22.918  43.280  51.856  1.00 28.58           N
ATOM   3494  CA  PRO A 234      22.672  42.219  52.835  1.00 33.28           C
ATOM   3495  C   PRO A 234      22.474  40.807  52.242  1.00 36.56           C
ATOM   3496  O   PRO A 234      22.960  39.855  52.841  1.00 32.84           O
ATOM   3497  CB  PRO A 234      21.392  42.674  53.551  1.00 30.45           C
ATOM   3498  CG  PRO A 234      21.433  44.189  53.450  1.00 30.89           C
ATOM   3499  CD  PRO A 234      22.027  44.403  52.066  1.00 32.26           C
ATOM   3500  HA  PRO A 234      23.480  42.221  53.567  1.00 39.98           H
ATOM   3501  HB2 PRO A 234      20.542  42.324  52.961  1.00 36.58           H
ATOM   3502  HB3 PRO A 234      21.310  42.319  54.577  1.00 36.58           H
ATOM   3503  HG2 PRO A 234      20.439  44.626  53.498  1.00 37.11           H
ATOM   3504  HG3 PRO A 234      22.069  44.599  54.236  1.00 37.11           H
ATOM   3505  HD2 PRO A 234      21.235  44.395  51.316  1.00 38.76           H
ATOM   3506  HD3 PRO A 234      22.554  45.354  52.088  1.00 38.76           H
ATOM   3507  N   ASP A 235      21.840  40.651  51.058  1.00 26.41           N
ATOM   3508  CA  ASP A 235      21.603  39.348  50.421  1.00 23.23           C
ATOM   3509  C   ASP A 235      22.521  39.056  49.249  1.00 23.09           C
ATOM   3510  O   ASP A 235      22.308  38.089  48.515  1.00 25.88           O
ATOM   3511  CB  ASP A 235      20.121  39.185  50.056  1.00 27.77           C
ATOM   3512  CG  ASP A 235      19.255  39.250  51.310  1.00 34.32           C
ATOM   3513  OD1 ASP A 235      19.683  38.709  52.343  1.00 41.24           O
ATOM   3514  OD2 ASP A 235      18.171  39.850  51.229  1.00 39.82           O1-
ATOM   3515  H   ASP A 235      21.480  41.469  50.589  1.00 31.73           H
ATOM   3516  HA  ASP A 235      21.826  38.561  51.137  1.00 27.93           H
ATOM   3517  HB2 ASP A 235      19.798  39.917  49.319  1.00 33.37           H
ATOM   3518  HB3 ASP A 235      19.979  38.197  49.625  1.00 33.37           H
ATOM   3519  N   TYR A 236      23.518  39.900  49.028  1.00 23.30           N
ATOM   3520  CA  TYR A 236      24.554  39.610  48.036  1.00 25.52           C
ATOM   3521  C   TYR A 236      25.341  38.391  48.529  1.00 27.23           C
ATOM   3522  O   TYR A 236      25.710  38.304  49.699  1.00 26.52           O
ATOM   3523  CB  TYR A 236      25.465  40.822  47.790  1.00 23.84           C
ATOM   3524  CG  TYR A 236      26.521  40.513  46.759  1.00 26.27           C
ATOM   3525  CD1 TYR A 236      26.247  40.597  45.374  1.00 31.19           C
ATOM   3526  CD2 TYR A 236      27.753  40.007  47.205  1.00 33.12           C
ATOM   3527  CE1 TYR A 236      27.244  40.229  44.434  1.00 32.23           C
ATOM   3528  CE2 TYR A 236      28.744  39.637  46.283  1.00 35.49           C
ATOM   3529  CZ  TYR A 236      28.489  39.732  44.900  1.00 32.84           C
ATOM   3530  OH  TYR A 236      29.450  39.321  44.037  1.00 39.24           O
ATOM   3531  H   TYR A 236      23.654  40.673  49.666  1.00 28.00           H
ATOM   3532  HA  TYR A 236      24.078  39.369  47.085  1.00 30.67           H
ATOM   3533  HB2 TYR A 236      24.858  41.649  47.430  1.00 28.65           H
ATOM   3534  HB3 TYR A 236      25.952  41.115  48.722  1.00 28.65           H
ATOM   3535  HD1 TYR A 236      25.289  40.960  45.032  1.00 37.48           H
ATOM   3536  HD2 TYR A 236      27.945  39.910  48.265  1.00 39.79           H
ATOM   3537  HE1 TYR A 236      27.056  40.304  43.373  1.00 38.72           H
ATOM   3538  HE2 TYR A 236      29.693  39.262  46.637  1.00 42.63           H
ATOM   3539  HH  TYR A 236      30.248  39.037  44.486  1.00 47.13           H
ATOM   3540  N   LYS A 237      25.613  37.468  47.610  1.00 24.78           N
ATOM   3541  CA  LYS A 237      26.457  36.311  47.867  1.00 28.37           C
ATOM   3542  C   LYS A 237      27.610  36.302  46.832  1.00 26.13           C
ATOM   3543  O   LYS A 237      27.361  36.419  45.626  1.00 30.46           O
ATOM   3544  CB  LYS A 237      25.631  35.002  47.812  1.00 27.88           C
ATOM   3545  CG  LYS A 237      24.353  34.952  48.675  1.00 29.56           C
ATOM   3546  CD  LYS A 237      24.617  34.932  50.174  1.00 31.53           C
ATOM   3547  CE  LYS A 237      23.307  35.167  50.943  1.00 30.78           C
ATOM   3548  NZ  LYS A 237      23.507  34.957  52.383  1.00 44.49           N1+
ATOM   3549  H   LYS A 237      25.281  37.609  46.667  1.00 29.79           H
ATOM   3550  HA  LYS A 237      26.854  36.389  48.874  1.00 34.09           H
ATOM   3551  HB2 LYS A 237      25.339  34.810  46.778  1.00 33.50           H
ATOM   3552  HB3 LYS A 237      26.276  34.186  48.135  1.00 33.50           H
ATOM   3553  HG2 LYS A 237      23.689  35.778  48.422  1.00 35.51           H
ATOM   3554  HG3 LYS A 237      23.826  34.032  48.426  1.00 35.51           H
ATOM   3555  HD2 LYS A 237      25.021  33.957  50.450  1.00 37.88           H
ATOM   3556  HD3 LYS A 237      25.339  35.704  50.444  1.00 37.88           H
ATOM   3557  HE2 LYS A 237      23.016  36.207  50.781  1.00 36.99           H
ATOM   3558  HE3 LYS A 237      22.517  34.516  50.567  1.00 36.99           H
ATOM   3559  HZ1 LYS A 237      22.612  34.966  52.853  1.00 53.44           H
ATOM   3560  HZ2 LYS A 237      23.975  34.076  52.555  1.00 53.44           H
ATOM   3561  HZ3 LYS A 237      24.078  35.707  52.747  1.00 53.44           H
ATOM   3562  N   PRO A 238      28.866  36.110  47.277  1.00 26.87           N
ATOM   3563  CA  PRO A 238      30.012  35.938  46.387  1.00 27.25           C
ATOM   3564  C   PRO A 238      29.870  34.755  45.426  1.00 23.80           C
ATOM   3565  O   PRO A 238      30.523  34.705  44.389  1.00 27.84           O
ATOM   3566  CB  PRO A 238      31.184  35.685  47.344  1.00 31.66           C
ATOM   3567  CG  PRO A 238      30.811  36.427  48.617  1.00 29.07           C
ATOM   3568  CD  PRO A 238      29.305  36.189  48.676  1.00 31.07           C
ATOM   3569  HA  PRO A 238      30.209  36.871  45.855  1.00 32.75           H
ATOM   3570  HB2 PRO A 238      31.196  34.619  47.580  1.00 38.04           H
ATOM   3571  HB3 PRO A 238      32.153  35.982  46.943  1.00 38.04           H
ATOM   3572  HG2 PRO A 238      31.288  35.988  49.490  1.00 34.93           H
ATOM   3573  HG3 PRO A 238      31.060  37.485  48.522  1.00 34.93           H
ATOM   3574  HD2 PRO A 238      29.104  35.249  49.190  1.00 37.33           H
ATOM   3575  HD3 PRO A 238      28.856  37.038  49.191  1.00 37.33           H
ATOM   3576  N   SER A 239      29.017  33.798  45.782  1.00 25.43           N
ATOM   3577  CA  SER A 239      28.780  32.566  45.045  1.00 29.19           C
ATOM   3578  C   SER A 239      27.801  32.754  43.865  1.00 23.46           C
ATOM   3579  O   SER A 239      27.507  31.787  43.160  1.00 22.46           O
ATOM   3580  CB  SER A 239      28.309  31.491  46.042  1.00 30.40           C
ATOM   3581  OG  SER A 239      27.165  31.944  46.736  1.00 31.16           O
ATOM   3582  H   SER A 239      28.452  33.944  46.606  1.00 30.57           H
ATOM   3583  HA  SER A 239      29.727  32.222  44.628  1.00 35.08           H
ATOM   3584  HB2 SER A 239      28.058  30.582  45.496  1.00 36.53           H
ATOM   3585  HB3 SER A 239      29.102  31.271  46.756  1.00 36.53           H
ATOM   3586  HG  SER A 239      26.653  31.181  47.019  1.00 37.44           H
ATOM   3587  N   PHE A 240      27.270  33.975  43.654  1.00 28.05           N
ATOM   3588  CA  PHE A 240      26.403  34.228  42.512  1.00 32.42           C
ATOM   3589  C   PHE A 240      27.157  33.916  41.220  1.00 24.19           C
ATOM   3590  O   PHE A 240      28.310  34.336  41.073  1.00 28.48           O
ATOM   3591  CB  PHE A 240      25.959  35.695  42.419  1.00 30.82           C
ATOM   3592  CG  PHE A 240      24.940  36.189  43.408  1.00 23.97           C
ATOM   3593  CD1 PHE A 240      23.968  35.333  43.962  1.00 27.11           C
ATOM   3594  CD2 PHE A 240      24.912  37.568  43.705  1.00 26.19           C
ATOM   3595  CE1 PHE A 240      23.009  35.850  44.843  1.00 24.39           C
ATOM   3596  CE2 PHE A 240      23.905  38.088  44.541  1.00 20.35           C
ATOM   3597  CZ  PHE A 240      22.997  37.216  45.139  1.00 21.02           C
ATOM   3598  H   PHE A 240      27.524  34.750  44.249  1.00 33.70           H
ATOM   3599  HA  PHE A 240      25.527  33.596  42.606  1.00 38.95           H
ATOM   3600  HB2 PHE A 240      26.838  36.340  42.465  1.00 37.03           H
ATOM   3601  HB3 PHE A 240      25.513  35.851  41.434  1.00 37.03           H
ATOM   3602  HD1 PHE A 240      23.930  34.284  43.720  1.00 32.58           H
ATOM   3603  HD2 PHE A 240      25.652  38.230  43.285  1.00 31.48           H
ATOM   3604  HE1 PHE A 240      22.268  35.198  45.283  1.00 29.31           H
ATOM   3605  HE2 PHE A 240      23.851  39.144  44.749  1.00 24.47           H
ATOM   3606  HZ  PHE A 240      22.242  37.606  45.807  1.00 25.27           H
ATOM   3607  N   PRO A 241      26.512  33.263  40.246  1.00 24.87           N
ATOM   3608  CA  PRO A 241      27.179  33.010  38.964  1.00 29.43           C
ATOM   3609  C   PRO A 241      27.433  34.317  38.232  1.00 33.89           C
ATOM   3610  O   PRO A 241      26.741  35.312  38.447  1.00 31.82           O
ATOM   3611  CB  PRO A 241      26.204  32.147  38.175  1.00 29.36           C
ATOM   3612  CG  PRO A 241      25.308  31.544  39.248  1.00 39.43           C
ATOM   3613  CD  PRO A 241      25.205  32.666  40.278  1.00 29.01           C
ATOM   3614  HA  PRO A 241      28.081  32.415  39.109  1.00 35.36           H
ATOM   3615  HB2 PRO A 241      25.586  32.806  37.567  1.00 35.28           H
ATOM   3616  HB3 PRO A 241      26.680  31.401  37.539  1.00 35.28           H
ATOM   3617  HG2 PRO A 241      24.318  31.310  38.860  1.00 47.36           H
ATOM   3618  HG3 PRO A 241      25.773  30.649  39.664  1.00 47.36           H
ATOM   3619  HD2 PRO A 241      24.444  33.396  39.995  1.00 34.86           H
ATOM   3620  HD3 PRO A 241      24.984  32.199  41.236  1.00 34.86           H
ATOM   3621  N   LYS A 242      28.427  34.303  37.358  1.00 29.97           N
ATOM   3622  CA  LYS A 242      28.950  35.484  36.694  1.00 33.08           C
ATOM   3623  C   LYS A 242      28.481  35.378  35.245  1.00 38.20           C
ATOM   3624  O   LYS A 242      29.097  34.656  34.472  1.00 38.92           O
ATOM   3625  CB  LYS A 242      30.484  35.404  36.775  1.00 42.59           C
ATOM   3626  CG  LYS A 242      31.065  35.598  38.193  1.00 50.64           C
ATOM   3627  CD  LYS A 242      31.202  37.066  38.642  1.00 58.95           C
ATOM   3628  CE  LYS A 242      31.838  37.985  37.580  1.00 63.70           C
ATOM   3629  NZ  LYS A 242      33.101  37.451  37.023  1.00 69.02           N1+
ATOM   3630  H   LYS A 242      28.904  33.429  37.188  1.00 36.01           H
ATOM   3631  HA  LYS A 242      28.592  36.405  37.151  1.00 39.74           H
ATOM   3632  HB2 LYS A 242      30.821  34.435  36.400  1.00 51.16           H
ATOM   3633  HB3 LYS A 242      30.889  36.148  36.093  1.00 51.16           H
ATOM   3634  HG2 LYS A 242      30.467  35.051  38.922  1.00 60.82           H
ATOM   3635  HG3 LYS A 242      32.064  35.159  38.211  1.00 60.82           H
ATOM   3636  HD2 LYS A 242      30.213  37.452  38.897  1.00 70.79           H
ATOM   3637  HD3 LYS A 242      31.815  37.103  39.544  1.00 70.79           H
ATOM   3638  HE2 LYS A 242      31.123  38.119  36.765  1.00 76.49           H
ATOM   3639  HE3 LYS A 242      32.027  38.965  38.022  1.00 76.49           H
ATOM   3640  HZ1 LYS A 242      33.489  38.121  36.373  1.00 82.87           H
ATOM   3641  HZ2 LYS A 242      33.758  37.288  37.772  1.00 82.87           H
ATOM   3642  HZ3 LYS A 242      32.917  36.585  36.537  1.00 82.87           H
ATOM   3643  N   TRP A 243      27.380  36.036  34.885  1.00 27.56           N
ATOM   3644  CA  TRP A 243      26.872  36.116  33.522  1.00 25.66           C
ATOM   3645  C   TRP A 243      27.280  37.437  32.887  1.00 28.05           C
ATOM   3646  O   TRP A 243      27.332  38.480  33.541  1.00 26.38           O
ATOM   3647  CB  TRP A 243      25.338  35.957  33.479  1.00 35.78           C
ATOM   3648  CG  TRP A 243      24.802  34.620  33.882  1.00 36.96           C
ATOM   3649  CD1 TRP A 243      24.808  33.539  33.076  1.00 40.66           C
ATOM   3650  CD2 TRP A 243      24.124  34.192  35.110  1.00 36.99           C
ATOM   3651  NE1 TRP A 243      24.181  32.480  33.694  1.00 38.64           N
ATOM   3652  CE2 TRP A 243      23.735  32.825  34.949  1.00 38.63           C
ATOM   3653  CE3 TRP A 243      23.797  34.803  36.345  1.00 31.06           C
ATOM   3654  CZ2 TRP A 243      23.055  32.106  35.937  1.00 36.12           C
ATOM   3655  CZ3 TRP A 243      23.098  34.094  37.336  1.00 29.68           C
ATOM   3656  CH2 TRP A 243      22.702  32.762  37.132  1.00 36.18           C
ATOM   3657  H   TRP A 243      26.909  36.588  35.586  1.00 33.12           H
ATOM   3658  HA  TRP A 243      27.286  35.303  32.926  1.00 30.83           H
ATOM   3659  HB2 TRP A 243      24.880  36.720  34.110  1.00 42.98           H
ATOM   3660  HB3 TRP A 243      25.023  36.135  32.452  1.00 42.98           H
ATOM   3661  HD1 TRP A 243      25.212  33.527  32.073  1.00 48.84           H
ATOM   3662  HE1 TRP A 243      24.085  31.571  33.266  1.00 46.41           H
ATOM   3663  HE3 TRP A 243      24.095  35.823  36.528  1.00 37.32           H
ATOM   3664  HZ2 TRP A 243      22.820  31.063  35.786  1.00 43.39           H
ATOM   3665  HZ3 TRP A 243      22.864  34.582  38.270  1.00 35.66           H
ATOM   3666  HH2 TRP A 243      22.175  32.229  37.907  1.00 43.46           H
ATOM   3667  N   ALA A 244      27.551  37.388  31.581  1.00 29.90           N
ATOM   3668  CA  ALA A 244      27.825  38.549  30.753  1.00 30.92           C
ATOM   3669  C   ALA A 244      26.517  39.233  30.362  1.00 28.56           C
ATOM   3670  O   ALA A 244      25.485  38.600  30.174  1.00 30.88           O
ATOM   3671  CB  ALA A 244      28.554  38.092  29.485  1.00 35.96           C
ATOM   3672  H   ALA A 244      27.463  36.501  31.108  1.00 35.93           H
ATOM   3673  HA  ALA A 244      28.471  39.246  31.290  1.00 37.15           H
ATOM   3674  HB1 ALA A 244      28.764  38.957  28.858  1.00 43.20           H
ATOM   3675  HB2 ALA A 244      29.494  37.611  29.756  1.00 43.20           H
ATOM   3676  HB3 ALA A 244      27.928  37.390  28.931  1.00 43.20           H
ATOM   3677  N   ARG A 245      26.567  40.546  30.210  1.00 28.79           N
ATOM   3678  CA  ARG A 245      25.470  41.345  29.701  1.00 30.51           C
ATOM   3679  C   ARG A 245      25.152  41.030  28.221  1.00 35.27           C
ATOM   3680  O   ARG A 245      26.047  40.857  27.405  1.00 36.44           O
ATOM   3681  CB  ARG A 245      25.945  42.769  29.884  1.00 29.23           C
ATOM   3682  CG  ARG A 245      24.910  43.761  29.434  1.00 27.24           C
ATOM   3683  CD  ARG A 245      25.420  45.134  29.796  1.00 32.64           C
ATOM   3684  NE  ARG A 245      24.395  46.127  29.495  1.00 31.61           N
ATOM   3685  CZ  ARG A 245      23.593  46.653  30.411  1.00 37.95           C
ATOM   3686  NH1 ARG A 245      23.549  46.190  31.662  1.00 29.46           N
ATOM   3687  NH2 ARG A 245      22.840  47.674  30.053  1.00 33.87           N1+
ATOM   3688  H   ARG A 245      27.436  41.022  30.414  1.00 34.59           H
ATOM   3689  HA  ARG A 245      24.580  41.187  30.307  1.00 36.65           H
ATOM   3690  HB2 ARG A 245      26.173  42.932  30.938  1.00 35.12           H
ATOM   3691  HB3 ARG A 245      26.853  42.925  29.300  1.00 35.12           H
ATOM   3692  HG2 ARG A 245      24.790  43.705  28.356  1.00 32.73           H
ATOM   3693  HG3 ARG A 245      23.960  43.570  29.929  1.00 32.73           H
ATOM   3694  HD2 ARG A 245      25.717  45.176  30.845  1.00 39.22           H
ATOM   3695  HD3 ARG A 245      26.298  45.348  29.185  1.00 39.22           H
ATOM   3696  HE  ARG A 245      24.359  46.485  28.551  1.00 37.98           H
ATOM   3697 HH11 ARG A 245      24.138  45.416  31.939  1.00 35.40           H
ATOM   3698 HH12 ARG A 245      22.928  46.612  32.333  1.00 35.40           H
ATOM   3699 HH21 ARG A 245      22.878  48.025  29.109  1.00 40.69           H
ATOM   3700 HH22 ARG A 245      22.226  48.102  30.730  1.00 40.69           H
ATOM   3701  N   GLN A 246      23.865  41.010  27.886  1.00 31.28           N
ATOM   3702  CA  GLN A 246      23.317  40.893  26.540  1.00 28.76           C
ATOM   3703  C   GLN A 246      23.172  42.263  25.894  1.00 33.20           C
ATOM   3704  O   GLN A 246      23.075  43.272  26.582  1.00 36.38           O
ATOM   3705  CB  GLN A 246      21.941  40.201  26.599  1.00 34.37           C
ATOM   3706  CG  GLN A 246      22.086  38.756  27.101  1.00 44.73           C
ATOM   3707  CD  GLN A 246      20.846  37.900  26.830  1.00 53.74           C
ATOM   3708  OE1 GLN A 246      20.249  37.967  25.756  1.00 65.21           O
ATOM   3709  NE2 GLN A 246      20.499  37.017  27.766  1.00 55.79           N
ATOM   3710  H   GLN A 246      23.195  41.164  28.624  1.00 37.58           H
ATOM   3711  HA  GLN A 246      23.980  40.279  25.932  1.00 34.56           H
ATOM   3712  HB2 GLN A 246      21.275  40.752  27.264  1.00 41.29           H
ATOM   3713  HB3 GLN A 246      21.490  40.210  25.605  1.00 41.29           H
ATOM   3714  HG2 GLN A 246      22.905  38.312  26.533  1.00 53.72           H
ATOM   3715  HG3 GLN A 246      22.345  38.745  28.160  1.00 53.72           H
ATOM   3716 HE21 GLN A 246      21.029  36.961  28.626  1.00 67.00           H
ATOM   3717 HE22 GLN A 246      19.705  36.416  27.617  1.00 67.00           H
ATOM   3718  N   ASP A 247      23.109  42.301  24.558  1.00 34.27           N
ATOM   3719  CA  ASP A 247      22.892  43.528  23.809  1.00 27.81           C
ATOM   3720  C   ASP A 247      21.392  43.819  23.848  1.00 34.91           C
ATOM   3721  O   ASP A 247      20.593  42.909  23.618  1.00 28.09           O
ATOM   3722  CB  ASP A 247      23.458  43.243  22.404  1.00 39.67           C
ATOM   3723  CG  ASP A 247      23.362  44.366  21.380  1.00 54.93           C
ATOM   3724  OD1 ASP A 247      22.746  45.416  21.680  1.00 54.96           O
ATOM   3725  OD2 ASP A 247      23.916  44.138  20.279  1.00 63.53           O1-
ATOM   3726  H   ASP A 247      23.159  41.446  24.028  1.00 41.17           H
ATOM   3727  HA  ASP A 247      23.452  44.352  24.254  1.00 33.42           H
ATOM   3728  HB2 ASP A 247      24.507  42.950  22.478  1.00 47.65           H
ATOM   3729  HB3 ASP A 247      22.977  42.364  21.974  1.00 47.65           H
ATOM   3730  N   PHE A 248      20.999  45.073  24.133  1.00 28.66           N
ATOM   3731  CA  PHE A 248      19.598  45.496  24.093  1.00 34.29           C
ATOM   3732  C   PHE A 248      18.935  45.310  22.744  1.00 30.57           C
ATOM   3733  O   PHE A 248      17.705  45.236  22.670  1.00 31.80           O
ATOM   3734  CB  PHE A 248      19.428  46.960  24.562  1.00 43.47           C
ATOM   3735  CG  PHE A 248      19.219  47.108  26.055  1.00 31.31           C
ATOM   3736  CD1 PHE A 248      17.983  46.727  26.610  1.00 44.27           C
ATOM   3737  CD2 PHE A 248      20.213  47.659  26.876  1.00 45.34           C
ATOM   3738  CE1 PHE A 248      17.747  46.876  27.981  1.00 34.85           C
ATOM   3739  CE2 PHE A 248      19.974  47.813  28.256  1.00 39.34           C
ATOM   3740  CZ  PHE A 248      18.754  47.403  28.804  1.00 31.40           C
ATOM   3741  H   PHE A 248      21.699  45.783  24.298  1.00 34.44           H
ATOM   3742  HA  PHE A 248      19.061  44.857  24.794  1.00 41.19           H
ATOM   3743  HB2 PHE A 248      20.278  47.562  24.233  1.00 52.21           H
ATOM   3744  HB3 PHE A 248      18.538  47.378  24.089  1.00 52.21           H
ATOM   3745  HD1 PHE A 248      17.211  46.311  25.980  1.00 53.17           H
ATOM   3746  HD2 PHE A 248      21.153  47.984  26.452  1.00 54.45           H
ATOM   3747  HE1 PHE A 248      16.799  46.579  28.402  1.00 41.86           H
ATOM   3748  HE2 PHE A 248      20.713  48.269  28.889  1.00 47.26           H
ATOM   3749  HZ  PHE A 248      18.580  47.512  29.866  1.00 37.72           H
ATOM   3750  N   SER A 249      19.720  45.253  21.656  1.00 33.07           N
ATOM   3751  CA  SER A 249      19.128  44.999  20.342  1.00 28.46           C
ATOM   3752  C   SER A 249      18.482  43.598  20.298  1.00 26.32           C
ATOM   3753  O   SER A 249      17.523  43.388  19.557  1.00 25.93           O
ATOM   3754  CB  SER A 249      20.193  45.204  19.249  1.00 32.83           C
ATOM   3755  OG  SER A 249      21.131  44.159  19.357  1.00 28.51           O
ATOM   3756  H   SER A 249      20.728  45.314  21.744  1.00 39.74           H
ATOM   3757  HA  SER A 249      18.344  45.739  20.175  1.00 34.19           H
ATOM   3758  HB2 SER A 249      19.729  45.184  18.264  1.00 39.44           H
ATOM   3759  HB3 SER A 249      20.690  46.161  19.404  1.00 39.44           H
ATOM   3760  HG  SER A 249      22.017  44.519  19.244  1.00 34.26           H
ATOM   3761  N   LYS A 250      19.009  42.642  21.082  1.00 22.19           N
ATOM   3762  CA  LYS A 250      18.448  41.297  21.213  1.00 25.82           C
ATOM   3763  C   LYS A 250      17.232  41.265  22.170  1.00 28.22           C
ATOM   3764  O   LYS A 250      16.309  40.474  21.986  1.00 29.42           O
ATOM   3765  CB  LYS A 250      19.566  40.382  21.700  1.00 31.50           C
ATOM   3766  CG  LYS A 250      19.256  38.894  21.517  1.00 42.21           C
ATOM   3767  CD  LYS A 250      20.426  38.157  22.188  1.00 44.09           C
ATOM   3768  CE  LYS A 250      20.095  36.716  22.534  1.00 47.95           C
ATOM   3769  NZ  LYS A 250      21.130  36.242  23.471  1.00 50.77           N1+
ATOM   3770  H   LYS A 250      19.818  42.866  21.645  1.00 26.68           H
ATOM   3771  HA  LYS A 250      18.130  40.963  20.228  1.00 31.03           H
ATOM   3772  HB2 LYS A 250      20.463  40.600  21.114  1.00 37.84           H
ATOM   3773  HB3 LYS A 250      19.780  40.607  22.744  1.00 37.84           H
ATOM   3774  HG2 LYS A 250      18.318  38.627  22.005  1.00 50.70           H
ATOM   3775  HG3 LYS A 250      19.202  38.653  20.454  1.00 50.70           H
ATOM   3776  HD2 LYS A 250      21.277  38.165  21.505  1.00 52.95           H
ATOM   3777  HD3 LYS A 250      20.722  38.670  23.106  1.00 52.95           H
ATOM   3778  HE2 LYS A 250      19.116  36.681  23.013  1.00 57.59           H
ATOM   3779  HE3 LYS A 250      20.082  36.100  21.631  1.00 57.59           H
ATOM   3780  HZ1 LYS A 250      20.986  35.268  23.692  1.00 60.96           H
ATOM   3781  HZ2 LYS A 250      22.044  36.373  23.061  1.00 60.96           H
ATOM   3782  HZ3 LYS A 250      21.067  36.796  24.317  1.00 60.96           H
ATOM   3783  N   VAL A 251      17.255  42.121  23.190  1.00 31.17           N
ATOM   3784  CA  VAL A 251      16.264  42.114  24.264  1.00 33.12           C
ATOM   3785  C   VAL A 251      14.945  42.765  23.853  1.00 28.46           C
ATOM   3786  O   VAL A 251      13.901  42.186  24.119  1.00 25.62           O
ATOM   3787  CB  VAL A 251      16.833  42.731  25.546  1.00 28.77           C
ATOM   3788  CG1 VAL A 251      15.802  42.536  26.675  1.00 34.63           C
ATOM   3789  CG2 VAL A 251      18.147  42.047  25.966  1.00 32.61           C
ATOM   3790  H   VAL A 251      18.047  42.742  23.278  1.00 37.45           H
ATOM   3791  HA  VAL A 251      16.039  41.069  24.482  1.00 39.78           H
ATOM   3792  HB  VAL A 251      17.006  43.799  25.401  1.00 34.57           H
ATOM   3793 HG11 VAL A 251      16.212  42.952  27.594  1.00 41.60           H
ATOM   3794 HG12 VAL A 251      14.869  43.045  26.451  1.00 41.60           H
ATOM   3795 HG13 VAL A 251      15.598  41.474  26.816  1.00 41.60           H
ATOM   3796 HG21 VAL A 251      18.536  42.518  26.868  1.00 39.18           H
ATOM   3797 HG22 VAL A 251      17.974  40.989  26.162  1.00 39.18           H
ATOM   3798 HG23 VAL A 251      18.903  42.141  25.196  1.00 39.18           H
ATOM   3799  N   VAL A 252      14.963  43.926  23.202  1.00 26.40           N
ATOM   3800  CA  VAL A 252      13.745  44.631  22.807  1.00 31.54           C
ATOM   3801  C   VAL A 252      13.743  44.935  21.297  1.00 36.22           C
ATOM   3802  O   VAL A 252      13.649  46.108  20.948  1.00 41.43           O
ATOM   3803  CB  VAL A 252      13.534  45.876  23.724  1.00 29.62           C
ATOM   3804  CG1 VAL A 252      13.172  45.453  25.136  1.00 34.91           C
ATOM   3805  CG2 VAL A 252      14.768  46.792  23.810  1.00 32.20           C
ATOM   3806  H   VAL A 252      15.846  44.382  23.024  1.00 31.72           H
ATOM   3807  HA  VAL A 252      12.893  43.978  22.967  1.00 37.89           H
ATOM   3808  HB  VAL A 252      12.694  46.475  23.362  1.00 35.59           H
ATOM   3809 HG11 VAL A 252      12.937  46.337  25.731  1.00 41.93           H
ATOM   3810 HG12 VAL A 252      12.295  44.805  25.121  1.00 41.93           H
ATOM   3811 HG13 VAL A 252      14.005  44.927  25.600  1.00 41.93           H
ATOM   3812 HG21 VAL A 252      14.515  47.688  24.372  1.00 38.68           H
ATOM   3813 HG22 VAL A 252      15.596  46.285  24.306  1.00 38.68           H
ATOM   3814 HG23 VAL A 252      15.085  47.098  22.816  1.00 38.68           H
ATOM   3815  N   PRO A 253      13.868  43.921  20.389  1.00 30.01           N
ATOM   3816  CA  PRO A 253      14.263  44.088  19.006  1.00 43.47           C
ATOM   3817  C   PRO A 253      13.654  45.239  18.238  1.00 47.54           C
ATOM   3818  O   PRO A 253      14.423  45.989  17.612  1.00 50.43           O
ATOM   3819  CB  PRO A 253      13.983  42.764  18.271  1.00 33.44           C
ATOM   3820  CG  PRO A 253      14.132  41.758  19.389  1.00 34.75           C
ATOM   3821  CD  PRO A 253      13.646  42.511  20.631  1.00 34.08           C
ATOM   3822  HA  PRO A 253      15.341  44.218  19.005  1.00 52.21           H
ATOM   3823  HB2 PRO A 253      12.952  42.738  17.928  1.00 40.18           H
ATOM   3824  HB3 PRO A 253      14.651  42.567  17.433  1.00 40.18           H
ATOM   3825  HG2 PRO A 253      13.504  40.884  19.219  1.00 41.75           H
ATOM   3826  HG3 PRO A 253      15.179  41.468  19.476  1.00 41.75           H
ATOM   3827  HD2 PRO A 253      12.576  42.344  20.746  1.00 40.94           H
ATOM   3828  HD3 PRO A 253      14.214  42.142  21.478  1.00 40.94           H
ATOM   3829  N   PRO A 254      12.316  45.407  18.223  1.00 46.60           N
ATOM   3830  CA  PRO A 254      11.796  46.393  17.274  1.00 41.69           C
ATOM   3831  C   PRO A 254      12.049  47.848  17.731  1.00 36.53           C
ATOM   3832  O   PRO A 254      11.850  48.767  16.942  1.00 34.40           O
ATOM   3833  CB  PRO A 254      10.306  46.049  17.154  1.00 42.99           C
ATOM   3834  CG  PRO A 254       9.983  45.362  18.484  1.00 39.45           C
ATOM   3835  CD  PRO A 254      11.275  44.658  18.935  1.00 32.76           C
ATOM   3836  HA  PRO A 254      12.210  46.223  16.279  1.00 50.07           H
ATOM   3837  HB2 PRO A 254       9.654  46.892  16.931  1.00 51.63           H
ATOM   3838  HB3 PRO A 254      10.227  45.304  16.361  1.00 51.63           H
ATOM   3839  HG2 PRO A 254       9.681  46.122  19.202  1.00 47.39           H
ATOM   3840  HG3 PRO A 254       9.186  44.628  18.364  1.00 47.39           H
ATOM   3841  HD2 PRO A 254      11.361  44.727  20.016  1.00 39.36           H
ATOM   3842  HD3 PRO A 254      11.236  43.621  18.615  1.00 39.36           H
ATOM   3843  N   LEU A 255      12.466  48.068  18.988  1.00 27.42           N
ATOM   3844  CA  LEU A 255      12.610  49.388  19.568  1.00 24.69           C
ATOM   3845  C   LEU A 255      13.805  50.088  18.887  1.00 24.82           C
ATOM   3846  O   LEU A 255      14.860  49.499  18.699  1.00 23.94           O
ATOM   3847  CB  LEU A 255      12.747  49.221  21.082  1.00 29.05           C
ATOM   3848  CG  LEU A 255      12.663  50.512  21.903  1.00 29.47           C
ATOM   3849  CD1 LEU A 255      11.335  51.238  21.706  1.00 28.01           C
ATOM   3850  CD2 LEU A 255      12.863  50.145  23.367  1.00 23.68           C
ATOM   3851  H   LEU A 255      12.717  47.279  19.568  1.00 32.94           H
ATOM   3852  HA  LEU A 255      11.703  49.955  19.374  1.00 29.67           H
ATOM   3853  HB2 LEU A 255      11.979  48.545  21.422  1.00 34.90           H
ATOM   3854  HB3 LEU A 255      13.713  48.756  21.281  1.00 34.90           H
ATOM   3855  HG  LEU A 255      13.476  51.162  21.581  1.00 35.41           H
ATOM   3856 HD11 LEU A 255      11.212  52.007  22.469  1.00 33.66           H
ATOM   3857 HD12 LEU A 255      11.343  51.731  20.741  1.00 33.66           H
ATOM   3858 HD13 LEU A 255      10.499  50.543  21.754  1.00 33.66           H
ATOM   3859 HD21 LEU A 255      12.766  51.030  23.995  1.00 28.47           H
ATOM   3860 HD22 LEU A 255      12.130  49.397  23.679  1.00 28.47           H
ATOM   3861 HD23 LEU A 255      13.866  49.744  23.505  1.00 28.47           H
ATOM   3862  N   ASP A 256      13.609  51.326  18.466  1.00 23.91           N
ATOM   3863  CA  ASP A 256      14.649  52.113  17.842  1.00 27.78           C
ATOM   3864  C   ASP A 256      15.700  52.555  18.849  1.00 26.12           C
ATOM   3865  O   ASP A 256      15.539  52.377  20.046  1.00 22.91           O
ATOM   3866  CB  ASP A 256      14.043  53.351  17.139  1.00 24.23           C
ATOM   3867  CG  ASP A 256      13.326  54.325  18.058  1.00 27.85           C
ATOM   3868  OD1 ASP A 256      13.943  54.810  19.016  1.00 24.10           O
ATOM   3869  OD2 ASP A 256      12.152  54.610  17.781  1.00 33.44           O1-
ATOM   3870  H   ASP A 256      12.717  51.767  18.630  1.00 28.73           H
ATOM   3871  HA  ASP A 256      15.138  51.497  17.090  1.00 33.38           H
ATOM   3872  HB2 ASP A 256      14.867  53.898  16.680  1.00 29.12           H
ATOM   3873  HB3 ASP A 256      13.360  53.016  16.357  1.00 29.12           H
ATOM   3874  N   GLU A 257      16.759  53.207  18.385  1.00 23.26           N
ATOM   3875  CA  GLU A 257      17.897  53.550  19.213  1.00 24.33           C
ATOM   3876  C   GLU A 257      17.545  54.583  20.319  1.00 18.88           C
ATOM   3877  O   GLU A 257      18.139  54.566  21.402  1.00 19.63           O
ATOM   3878  CB  GLU A 257      18.974  54.094  18.252  1.00 29.64           C
ATOM   3879  CG  GLU A 257      20.332  54.119  18.951  1.00 36.94           C
ATOM   3880  CD  GLU A 257      20.836  52.673  19.049  1.00 39.42           C
ATOM   3881  OE1 GLU A 257      21.032  52.084  17.965  1.00 45.97           O
ATOM   3882  OE2 GLU A 257      21.007  52.192  20.193  1.00 44.69           O1-
ATOM   3883  H   GLU A 257      16.792  53.473  17.414  1.00 27.96           H
ATOM   3884  HA  GLU A 257      18.250  52.633  19.687  1.00 29.24           H
ATOM   3885  HB2 GLU A 257      19.025  53.477  17.354  1.00 35.61           H
ATOM   3886  HB3 GLU A 257      18.713  55.107  17.948  1.00 35.61           H
ATOM   3887  HG2 GLU A 257      20.995  54.679  18.288  1.00 44.37           H
ATOM   3888  HG3 GLU A 257      20.282  54.597  19.930  1.00 44.37           H
ATOM   3889  N   ASP A 258      16.607  55.488  20.055  1.00 19.97           N
ATOM   3890  CA  ASP A 258      16.115  56.407  21.074  1.00 23.62           C
ATOM   3891  C   ASP A 258      15.486  55.626  22.231  1.00 21.31           C
ATOM   3892  O   ASP A 258      15.800  55.886  23.381  1.00 20.24           O
ATOM   3893  CB  ASP A 258      15.114  57.412  20.511  1.00 22.86           C
ATOM   3894  CG  ASP A 258      15.710  58.470  19.587  1.00 26.78           C
ATOM   3895  OD1 ASP A 258      16.826  58.953  19.879  1.00 24.30           O
ATOM   3896  OD2 ASP A 258      15.011  58.811  18.622  1.00 24.84           O1-
ATOM   3897  H   ASP A 258      16.102  55.457  19.184  1.00 24.01           H
ATOM   3898  HA  ASP A 258      16.964  56.964  21.472  1.00 28.39           H
ATOM   3899  HB2 ASP A 258      14.277  56.927  20.026  1.00 27.48           H
ATOM   3900  HB3 ASP A 258      14.713  57.945  21.370  1.00 27.48           H
ATOM   3901  N   GLY A 259      14.580  54.705  21.916  1.00 17.99           N
ATOM   3902  CA  GLY A 259      13.895  53.909  22.900  1.00 21.18           C
ATOM   3903  C   GLY A 259      14.853  53.042  23.677  1.00 16.43           C
ATOM   3904  O   GLY A 259      14.729  52.968  24.883  1.00 17.04           O
ATOM   3905  H   GLY A 259      14.346  54.572  20.941  1.00 21.63           H
ATOM   3906  HA2 GLY A 259      13.386  54.576  23.601  1.00 25.46           H
ATOM   3907  HA3 GLY A 259      13.166  53.282  22.390  1.00 25.46           H
ATOM   3908  N   ARG A 260      15.809  52.394  22.996  1.00 20.36           N
ATOM   3909  CA  ARG A 260      16.816  51.547  23.610  1.00 26.31           C
ATOM   3910  C   ARG A 260      17.711  52.365  24.536  1.00 19.73           C
ATOM   3911  O   ARG A 260      17.992  51.887  25.627  1.00 17.44           O
ATOM   3912  CB  ARG A 260      17.625  50.768  22.544  1.00 19.62           C
ATOM   3913  CG  ARG A 260      16.745  49.756  21.792  1.00 33.15           C
ATOM   3914  CD  ARG A 260      17.571  48.733  21.003  1.00 32.26           C
ATOM   3915  NE  ARG A 260      18.618  49.362  20.181  1.00 36.63           N
ATOM   3916  CZ  ARG A 260      18.607  49.397  18.849  1.00 38.03           C
ATOM   3917  NH1 ARG A 260      17.568  49.009  18.140  1.00 41.56           N
ATOM   3918  NH2 ARG A 260      19.656  49.824  18.187  1.00 43.96           N1+
ATOM   3919  H   ARG A 260      15.847  52.518  21.994  1.00 24.48           H
ATOM   3920  HA  ARG A 260      16.298  50.818  24.235  1.00 31.61           H
ATOM   3921  HB2 ARG A 260      18.051  51.473  21.832  1.00 23.59           H
ATOM   3922  HB3 ARG A 260      18.441  50.235  23.035  1.00 23.59           H
ATOM   3923  HG2 ARG A 260      16.141  49.204  22.507  1.00 39.83           H
ATOM   3924  HG3 ARG A 260      16.070  50.267  21.115  1.00 39.83           H
ATOM   3925  HD2 ARG A 260      18.063  48.071  21.715  1.00 38.75           H
ATOM   3926  HD3 ARG A 260      16.906  48.121  20.392  1.00 38.75           H
ATOM   3927  HE  ARG A 260      19.442  49.708  20.653  1.00 44.00           H
ATOM   3928 HH11 ARG A 260      16.725  48.704  18.608  1.00 49.91           H
ATOM   3929 HH12 ARG A 260      17.597  49.057  17.134  1.00 49.91           H
ATOM   3930 HH21 ARG A 260      20.468  50.164  18.686  1.00 52.80           H
ATOM   3931 HH22 ARG A 260      19.651  49.869  17.181  1.00 52.80           H
ATOM   3932  N   SER A 261      18.106  53.582  24.146  1.00 18.09           N
ATOM   3933  CA  SER A 261      18.889  54.494  24.966  1.00 18.35           C
ATOM   3934  C   SER A 261      18.138  54.786  26.279  1.00 20.52           C
ATOM   3935  O   SER A 261      18.733  54.702  27.361  1.00 19.80           O
ATOM   3936  CB  SER A 261      19.211  55.791  24.193  1.00 18.01           C
ATOM   3937  OG  SER A 261      19.871  56.704  25.019  1.00 35.85           O
ATOM   3938  H   SER A 261      17.855  53.897  23.219  1.00 21.76           H
ATOM   3939  HA  SER A 261      19.836  54.007  25.197  1.00 22.06           H
ATOM   3940  HB2 SER A 261      19.882  55.546  23.370  1.00 21.65           H
ATOM   3941  HB3 SER A 261      18.307  56.257  23.803  1.00 21.65           H
ATOM   3942  HG  SER A 261      19.224  57.226  25.494  1.00 43.07           H
ATOM   3943  N   LEU A 262      16.861  55.178  26.186  1.00 17.72           N
ATOM   3944  CA  LEU A 262      16.058  55.498  27.372  1.00 16.96           C
ATOM   3945  C   LEU A 262      15.895  54.281  28.280  1.00 15.64           C
ATOM   3946  O   LEU A 262      16.017  54.397  29.501  1.00 14.20           O
ATOM   3947  CB  LEU A 262      14.708  56.137  26.974  1.00 21.28           C
ATOM   3948  CG  LEU A 262      13.720  56.375  28.147  1.00 18.12           C
ATOM   3949  CD1 LEU A 262      14.293  57.433  29.114  1.00 19.56           C
ATOM   3950  CD2 LEU A 262      12.324  56.757  27.633  1.00 20.86           C
ATOM   3951  H   LEU A 262      16.429  55.264  25.275  1.00 21.30           H
ATOM   3952  HA  LEU A 262      16.609  56.250  27.933  1.00 20.40           H
ATOM   3953  HB2 LEU A 262      14.905  57.083  26.474  1.00 25.59           H
ATOM   3954  HB3 LEU A 262      14.230  55.475  26.246  1.00 25.59           H
ATOM   3955  HG  LEU A 262      13.585  55.446  28.700  1.00 21.79           H
ATOM   3956 HD11 LEU A 262      13.614  57.572  29.955  1.00 23.52           H
ATOM   3957 HD12 LEU A 262      15.249  57.101  29.509  1.00 23.52           H
ATOM   3958 HD13 LEU A 262      14.420  58.384  28.602  1.00 23.52           H
ATOM   3959 HD21 LEU A 262      11.642  56.907  28.470  1.00 25.07           H
ATOM   3960 HD22 LEU A 262      12.380  57.675  27.043  1.00 25.07           H
ATOM   3961 HD23 LEU A 262      11.927  55.962  27.005  1.00 25.07           H
ATOM   3962  N   LEU A 263      15.548  53.133  27.708  1.00 17.98           N
ATOM   3963  CA  LEU A 263      15.316  51.927  28.480  1.00 23.41           C
ATOM   3964  C   LEU A 263      16.580  51.531  29.242  1.00 19.48           C
ATOM   3965  O   LEU A 263      16.507  51.183  30.422  1.00 17.41           O
ATOM   3966  CB  LEU A 263      14.811  50.830  27.544  1.00 16.26           C
ATOM   3967  CG  LEU A 263      14.645  49.475  28.233  1.00 23.39           C
ATOM   3968  CD1 LEU A 263      13.537  49.556  29.270  1.00 21.01           C
ATOM   3969  CD2 LEU A 263      14.383  48.392  27.183  1.00 24.70           C
ATOM   3970  H   LEU A 263      15.481  53.076  26.702  1.00 21.62           H
ATOM   3971  HA  LEU A 263      14.528  52.146  29.203  1.00 28.14           H
ATOM   3972  HB2 LEU A 263      13.856  51.143  27.125  1.00 19.56           H
ATOM   3973  HB3 LEU A 263      15.530  50.712  26.735  1.00 19.56           H
ATOM   3974  HG  LEU A 263      15.566  49.198  28.748  1.00 28.11           H
ATOM   3975 HD11 LEU A 263      13.399  48.577  29.727  1.00 25.26           H
ATOM   3976 HD12 LEU A 263      13.777  50.264  30.060  1.00 25.26           H
ATOM   3977 HD13 LEU A 263      12.610  49.863  28.785  1.00 25.26           H
ATOM   3978 HD21 LEU A 263      14.301  47.422  27.671  1.00 29.68           H
ATOM   3979 HD22 LEU A 263      13.462  48.604  26.639  1.00 29.68           H
ATOM   3980 HD23 LEU A 263      15.218  48.360  26.486  1.00 29.68           H
ATOM   3981  N   SER A 264      17.740  51.613  28.587  1.00 16.11           N
ATOM   3982  CA  SER A 264      19.008  51.308  29.264  1.00 17.24           C
ATOM   3983  C   SER A 264      19.248  52.240  30.453  1.00 15.72           C
ATOM   3984  O   SER A 264      19.736  51.787  31.489  1.00 21.02           O
ATOM   3985  CB  SER A 264      20.189  51.244  28.281  1.00 23.44           C
ATOM   3986  OG  SER A 264      20.612  52.525  27.889  1.00 30.38           O
ATOM   3987  H   SER A 264      17.749  51.950  27.636  1.00 19.38           H
ATOM   3988  HA  SER A 264      18.899  50.304  29.669  1.00 20.73           H
ATOM   3989  HB2 SER A 264      21.024  50.748  28.779  1.00 28.17           H
ATOM   3990  HB3 SER A 264      19.909  50.669  27.398  1.00 28.17           H
ATOM   3991  HG  SER A 264      19.979  52.890  27.265  1.00 36.50           H
ATOM   3992  N   GLN A 265      18.866  53.524  30.379  1.00 18.49           N
ATOM   3993  CA  GLN A 265      19.007  54.427  31.539  1.00 19.10           C
ATOM   3994  C   GLN A 265      18.003  54.149  32.650  1.00 19.42           C
ATOM   3995  O   GLN A 265      18.244  54.522  33.784  1.00 19.56           O
ATOM   3996  CB  GLN A 265      18.979  55.897  31.135  1.00 17.57           C
ATOM   3997  CG  GLN A 265      20.090  56.270  30.167  1.00 22.33           C
ATOM   3998  CD  GLN A 265      19.984  57.763  29.814  1.00 24.33           C
ATOM   3999  OE1 GLN A 265      19.054  58.188  29.144  1.00 32.15           O
ATOM   4000  NE2 GLN A 265      20.937  58.563  30.266  1.00 30.54           N
ATOM   4001  H   GLN A 265      18.479  53.885  29.520  1.00 22.23           H
ATOM   4002  HA  GLN A 265      19.994  54.258  31.965  1.00 22.96           H
ATOM   4003  HB2 GLN A 265      18.007  56.142  30.700  1.00 21.13           H
ATOM   4004  HB3 GLN A 265      19.126  56.489  32.027  1.00 21.13           H
ATOM   4005  HG2 GLN A 265      21.065  56.026  30.589  1.00 26.84           H
ATOM   4006  HG3 GLN A 265      19.924  55.709  29.254  1.00 26.84           H
ATOM   4007 HE21 GLN A 265      21.705  58.184  30.800  1.00 36.69           H
ATOM   4008 HE22 GLN A 265      20.901  59.544  30.029  1.00 36.69           H
ATOM   4009  N   MET A 266      16.855  53.557  32.342  1.00 17.71           N
ATOM   4010  CA  MET A 266      15.864  53.151  33.322  1.00 17.14           C
ATOM   4011  C   MET A 266      16.310  51.872  34.055  1.00 22.06           C
ATOM   4012  O   MET A 266      15.843  51.607  35.162  1.00 17.58           O
ATOM   4013  CB  MET A 266      14.513  52.931  32.604  1.00 19.89           C
ATOM   4014  CG  MET A 266      13.926  54.221  32.066  1.00 16.75           C
ATOM   4015  SD  MET A 266      12.387  53.953  31.165  1.00 20.95           S
ATOM   4016  CE  MET A 266      11.211  53.932  32.513  1.00 22.57           C
ATOM   4017  H   MET A 266      16.679  53.315  31.377  1.00 21.29           H
ATOM   4018  HA  MET A 266      15.734  53.941  34.061  1.00 20.61           H
ATOM   4019  HB2 MET A 266      14.640  52.236  31.777  1.00 23.91           H
ATOM   4020  HB3 MET A 266      13.800  52.490  33.301  1.00 23.91           H
ATOM   4021  HG2 MET A 266      13.731  54.879  32.911  1.00 20.15           H
ATOM   4022  HG3 MET A 266      14.640  54.716  31.417  1.00 20.15           H
ATOM   4023  HE1 MET A 266      10.246  53.588  32.147  1.00 27.13           H
ATOM   4024  HE2 MET A 266      11.568  53.269  33.297  1.00 27.13           H
ATOM   4025  HE3 MET A 266      11.108  54.937  32.921  1.00 27.13           H
ATOM   4026  N   LEU A 267      17.119  51.031  33.394  1.00 16.85           N
ATOM   4027  CA  LEU A 267      17.507  49.720  33.897  1.00 19.58           C
ATOM   4028  C   LEU A 267      18.974  49.687  34.355  1.00 23.16           C
ATOM   4029  O   LEU A 267      19.551  48.601  34.479  1.00 17.89           O
ATOM   4030  CB  LEU A 267      17.215  48.634  32.857  1.00 16.36           C
ATOM   4031  CG  LEU A 267      15.734  48.452  32.483  1.00 19.02           C
ATOM   4032  CD1 LEU A 267      15.641  47.338  31.452  1.00 23.79           C
ATOM   4033  CD2 LEU A 267      14.890  48.076  33.728  1.00 22.06           C
ATOM   4034  H   LEU A 267      17.405  51.271  32.457  1.00 20.27           H
ATOM   4035  HA  LEU A 267      16.918  49.482  34.782  1.00 23.54           H
ATOM   4036  HB2 LEU A 267      17.795  48.870  31.964  1.00 19.68           H
ATOM   4037  HB3 LEU A 267      17.567  47.676  33.241  1.00 19.68           H
ATOM   4038  HG  LEU A 267      15.354  49.370  32.031  1.00 22.87           H
ATOM   4039 HD11 LEU A 267      14.599  47.160  31.188  1.00 28.59           H
ATOM   4040 HD12 LEU A 267      16.193  47.625  30.555  1.00 28.59           H
ATOM   4041 HD13 LEU A 267      16.056  46.420  31.870  1.00 28.59           H
ATOM   4042 HD21 LEU A 267      13.873  47.840  33.418  1.00 26.52           H
ATOM   4043 HD22 LEU A 267      15.315  47.205  34.228  1.00 26.52           H
ATOM   4044 HD23 LEU A 267      14.849  48.911  34.426  1.00 26.52           H
ATOM   4045  N   HIS A 268      19.571  50.848  34.634  1.00 17.45           N
ATOM   4046  CA  HIS A 268      20.879  50.853  35.242  1.00 21.40           C
ATOM   4047  C   HIS A 268      20.801  50.188  36.607  1.00 19.75           C
ATOM   4048  O   HIS A 268      19.856  50.406  37.360  1.00 17.55           O
ATOM   4049  CB  HIS A 268      21.443  52.245  35.386  1.00 22.37           C
ATOM   4050  CG  HIS A 268      22.134  52.759  34.158  1.00 29.11           C
ATOM   4051  ND1 HIS A 268      22.977  52.014  33.324  1.00 34.18           N
ATOM   4052  CD2 HIS A 268      22.094  54.051  33.717  1.00 31.63           C
ATOM   4053  CE1 HIS A 268      23.373  52.875  32.363  1.00 38.70           C
ATOM   4054  NE2 HIS A 268      22.863  54.106  32.577  1.00 37.35           N
ATOM   4055  H   HIS A 268      19.050  51.710  34.588  1.00 20.99           H
ATOM   4056  HA  HIS A 268      21.567  50.278  34.621  1.00 25.72           H
ATOM   4057  HB2 HIS A 268      22.181  52.226  36.184  1.00 26.89           H
ATOM   4058  HB3 HIS A 268      20.652  52.932  35.681  1.00 26.89           H
ATOM   4059  HD2 HIS A 268      21.558  54.869  34.180  1.00 38.00           H
ATOM   4060  HE1 HIS A 268      24.000  52.612  31.522  1.00 46.48           H
ATOM   4061  HE2 HIS A 268      23.025  54.922  32.001  1.00 44.86           H
ATOM   4062  N   TYR A 269      21.832  49.413  36.935  1.00 19.48           N
ATOM   4063  CA  TYR A 269      21.866  48.710  38.222  1.00 20.40           C
ATOM   4064  C   TYR A 269      21.912  49.679  39.401  1.00 16.08           C
ATOM   4065  O   TYR A 269      21.148  49.559  40.342  1.00 19.41           O
ATOM   4066  CB  TYR A 269      23.093  47.776  38.232  1.00 17.39           C
ATOM   4067  CG  TYR A 269      22.804  46.412  37.695  1.00 18.27           C
ATOM   4068  CD1 TYR A 269      23.585  45.870  36.661  1.00 16.78           C
ATOM   4069  CD2 TYR A 269      21.774  45.665  38.301  1.00 20.94           C
ATOM   4070  CE1 TYR A 269      23.290  44.586  36.194  1.00 21.46           C
ATOM   4071  CE2 TYR A 269      21.544  44.352  37.897  1.00 22.04           C
ATOM   4072  CZ  TYR A 269      22.288  43.827  36.822  1.00 20.19           C
ATOM   4073  OH  TYR A 269      22.013  42.583  36.395  1.00 20.02           O
ATOM   4074  H   TYR A 269      22.554  49.222  36.255  1.00 23.42           H
ATOM   4075  HA  TYR A 269      20.949  48.127  38.313  1.00 24.53           H
ATOM   4076  HB2 TYR A 269      23.915  48.226  37.673  1.00 20.91           H
ATOM   4077  HB3 TYR A 269      23.433  47.662  39.257  1.00 20.91           H
ATOM   4078  HD1 TYR A 269      24.392  46.434  36.220  1.00 20.18           H
ATOM   4079  HD2 TYR A 269      21.228  46.070  39.144  1.00 25.17           H
ATOM   4080  HE1 TYR A 269      23.853  44.171  35.372  1.00 25.79           H
ATOM   4081  HE2 TYR A 269      20.805  43.741  38.399  1.00 26.50           H
ATOM   4082  HH  TYR A 269      22.643  42.287  35.732  1.00 24.07           H
ATOM   4083  N   ASP A 270      22.853  50.618  39.369  1.00 22.77           N
ATOM   4084  CA  ASP A 270      23.063  51.546  40.446  1.00 22.07           C
ATOM   4085  C   ASP A 270      21.891  52.520  40.476  1.00 19.60           C
ATOM   4086  O   ASP A 270      21.721  53.291  39.516  1.00 20.84           O
ATOM   4087  CB  ASP A 270      24.380  52.257  40.183  1.00 23.91           C
ATOM   4088  CG  ASP A 270      24.828  53.203  41.280  1.00 26.26           C
ATOM   4089  OD1 ASP A 270      24.032  53.525  42.182  1.00 25.68           O
ATOM   4090  OD2 ASP A 270      26.006  53.581  41.188  1.00 32.03           O1-
ATOM   4091  H   ASP A 270      23.472  50.675  38.578  1.00 27.37           H
ATOM   4092  HA  ASP A 270      23.164  50.980  41.365  1.00 26.52           H
ATOM   4093  HB2 ASP A 270      25.179  51.542  39.991  1.00 28.74           H
ATOM   4094  HB3 ASP A 270      24.313  52.839  39.275  1.00 28.74           H
ATOM   4095  N   PRO A 271      21.100  52.507  41.552  1.00 19.89           N
ATOM   4096  CA  PRO A 271      19.969  53.420  41.710  1.00 22.37           C
ATOM   4097  C   PRO A 271      20.333  54.897  41.548  1.00 24.68           C
ATOM   4098  O   PRO A 271      19.521  55.655  41.029  1.00 23.30           O
ATOM   4099  CB  PRO A 271      19.490  53.212  43.140  1.00 23.51           C
ATOM   4100  CG  PRO A 271      19.970  51.828  43.530  1.00 27.88           C
ATOM   4101  CD  PRO A 271      21.254  51.654  42.752  1.00 21.07           C
ATOM   4102  HA  PRO A 271      19.162  53.117  41.042  1.00 26.89           H
ATOM   4103  HB2 PRO A 271      20.021  53.919  43.778  1.00 28.25           H
ATOM   4104  HB3 PRO A 271      18.417  53.336  43.264  1.00 28.25           H
ATOM   4105  HG2 PRO A 271      20.169  51.757  44.599  1.00 33.50           H
ATOM   4106  HG3 PRO A 271      19.234  51.088  43.222  1.00 33.50           H
ATOM   4107  HD2 PRO A 271      22.095  51.983  43.361  1.00 25.32           H
ATOM   4108  HD3 PRO A 271      21.334  50.599  42.503  1.00 25.32           H
ATOM   4109  N   ASN A 272      21.554  55.298  41.920  1.00 24.13           N
ATOM   4110  CA  ASN A 272      22.066  56.667  41.777  1.00 27.93           C
ATOM   4111  C   ASN A 272      22.349  57.071  40.327  1.00 28.02           C
ATOM   4112  O   ASN A 272      22.436  58.265  40.052  1.00 32.71           O
ATOM   4113  CB  ASN A 272      23.343  56.852  42.614  1.00 31.50           C
ATOM   4114  CG  ASN A 272      23.026  56.613  44.066  1.00 30.71           C
ATOM   4115  OD1 ASN A 272      22.360  57.453  44.661  1.00 37.11           O
ATOM   4116  ND2 ASN A 272      23.399  55.447  44.612  1.00 34.75           N
ATOM   4117  H   ASN A 272      22.196  54.603  42.279  1.00 29.01           H
ATOM   4118  HA  ASN A 272      21.308  57.348  42.167  1.00 33.56           H
ATOM   4119  HB2 ASN A 272      24.134  56.189  42.266  1.00 37.84           H
ATOM   4120  HB3 ASN A 272      23.646  57.894  42.501  1.00 37.84           H
ATOM   4121 HD21 ASN A 272      23.168  55.252  45.573  1.00 41.74           H
ATOM   4122 HD22 ASN A 272      23.904  54.770  44.056  1.00 41.74           H
ATOM   4123  N   LYS A 273      22.579  56.114  39.428  1.00 19.72           N
ATOM   4124  CA  LYS A 273      22.773  56.415  38.000  1.00 23.84           C
ATOM   4125  C   LYS A 273      21.518  56.256  37.157  1.00 23.39           C
ATOM   4126  O   LYS A 273      21.507  56.714  36.014  1.00 20.94           O
ATOM   4127  CB  LYS A 273      24.009  55.676  37.463  1.00 28.95           C
ATOM   4128  CG  LYS A 273      23.792  54.262  36.909  1.00 46.09           C
ATOM   4129  CD  LYS A 273      25.148  53.547  36.652  1.00 51.99           C
ATOM   4130  CE  LYS A 273      25.062  52.096  36.109  1.00 49.83           C
ATOM   4131  NZ  LYS A 273      24.816  51.048  37.136  1.00 24.96           N
ATOM   4132  H   LYS A 273      22.608  55.147  39.726  1.00 23.71           H
ATOM   4133  HA  LYS A 273      23.026  57.473  37.923  1.00 28.65           H
ATOM   4134  HB2 LYS A 273      24.802  55.683  38.219  1.00 34.78           H
ATOM   4135  HB3 LYS A 273      24.377  56.270  36.625  1.00 34.78           H
ATOM   4136  HG2 LYS A 273      23.245  54.352  35.979  1.00 55.36           H
ATOM   4137  HG3 LYS A 273      23.197  53.682  37.606  1.00 55.36           H
ATOM   4138  HD2 LYS A 273      25.715  53.541  37.580  1.00 62.43           H
ATOM   4139  HD3 LYS A 273      25.714  54.140  35.932  1.00 62.43           H
ATOM   4140  HE2 LYS A 273      25.991  51.862  35.588  1.00 59.84           H
ATOM   4141  HE3 LYS A 273      24.253  52.052  35.381  1.00 59.84           H
ATOM   4142  HZ1 LYS A 273      25.545  51.099  37.840  1.00 30.00           H
ATOM   4143  HZ2 LYS A 273      24.871  50.135  36.703  1.00 30.00           H
ATOM   4144  N   ARG A 274      20.503  55.563  37.677  1.00 18.78           N
ATOM   4145  CA  ARG A 274      19.225  55.336  36.992  1.00 17.53           C
ATOM   4146  C   ARG A 274      18.579  56.695  36.761  1.00 20.41           C
ATOM   4147  O   ARG A 274      18.604  57.548  37.646  1.00 19.51           O
ATOM   4148  CB  ARG A 274      18.429  54.376  37.867  1.00 21.50           C
ATOM   4149  CG  ARG A 274      17.324  53.634  37.169  1.00 22.17           C
ATOM   4150  CD  ARG A 274      16.636  52.614  38.106  1.00 21.02           C
ATOM   4151  NE  ARG A 274      17.516  51.557  38.590  1.00 20.76           N
ATOM   4152  CZ  ARG A 274      17.369  50.936  39.763  1.00 18.68           C
ATOM   4153  NH1 ARG A 274      18.255  50.060  40.170  1.00 17.38           N
ATOM   4154  NH2 ARG A 274      16.344  51.206  40.552  1.00 17.84           N1+
ATOM   4155  H   ARG A 274      20.595  55.215  38.619  1.00 22.58           H
ATOM   4156  HA  ARG A 274      19.421  54.862  36.030  1.00 21.08           H
ATOM   4157  HB2 ARG A 274      19.124  53.607  38.211  1.00 25.84           H
ATOM   4158  HB3 ARG A 274      18.039  54.902  38.739  1.00 25.84           H
ATOM   4159  HG2 ARG A 274      16.582  54.358  36.837  1.00 26.65           H
ATOM   4160  HG3 ARG A 274      17.741  53.118  36.303  1.00 26.65           H
ATOM   4161  HD2 ARG A 274      16.231  53.155  38.960  1.00 25.27           H
ATOM   4162  HD3 ARG A 274      15.807  52.147  37.577  1.00 25.27           H
ATOM   4163  HE  ARG A 274      18.308  51.305  38.018  1.00 24.96           H
ATOM   4164 HH11 ARG A 274      19.058  49.840  39.599  1.00 20.90           H
ATOM   4165 HH12 ARG A 274      18.122  49.594  41.058  1.00 20.90           H
ATOM   4166 HH21 ARG A 274      15.664  51.886  40.255  1.00 21.46           H
ATOM   4167 HH22 ARG A 274      16.269  50.766  41.459  1.00 21.46           H
ATOM   4168  N   ILE A 275      18.040  56.898  35.556  1.00 18.73           N
ATOM   4169  CA  ILE A 275      17.427  58.150  35.171  1.00 16.81           C
ATOM   4170  C   ILE A 275      16.235  58.470  36.093  1.00 17.72           C
ATOM   4171  O   ILE A 275      15.522  57.580  36.534  1.00 20.53           O
ATOM   4172  CB  ILE A 275      17.102  58.132  33.680  1.00 18.63           C
ATOM   4173  CG1 ILE A 275      16.826  59.564  33.179  1.00 18.91           C
ATOM   4174  CG2 ILE A 275      15.913  57.183  33.309  1.00 21.24           C
ATOM   4175  CD1 ILE A 275      16.822  59.775  31.658  1.00 25.09           C
ATOM   4176  H   ILE A 275      18.058  56.152  34.880  1.00 22.53           H
ATOM   4177  HA  ILE A 275      18.166  58.939  35.318  1.00 20.21           H
ATOM   4178  HB  ILE A 275      18.000  57.796  33.176  1.00 22.40           H
ATOM   4179 HG12 ILE A 275      15.877  59.908  33.576  1.00 22.74           H
ATOM   4180 HG13 ILE A 275      17.618  60.200  33.571  1.00 22.74           H
ATOM   4181 HG21 ILE A 275      15.819  57.104  32.227  1.00 25.54           H
ATOM   4182 HG22 ILE A 275      16.093  56.184  33.697  1.00 25.54           H
ATOM   4183 HG23 ILE A 275      14.978  57.554  33.726  1.00 25.54           H
ATOM   4184 HD11 ILE A 275      16.668  60.833  31.452  1.00 30.15           H
ATOM   4185 HD12 ILE A 275      17.787  59.482  31.251  1.00 30.15           H
ATOM   4186 HD13 ILE A 275      16.028  59.196  31.187  1.00 30.15           H
ATOM   4187  N   SER A 276      16.063  59.744  36.437  1.00 17.33           N
ATOM   4188  CA  SER A 276      14.867  60.181  37.157  1.00 17.65           C
ATOM   4189  C   SER A 276      13.715  60.396  36.167  1.00 18.11           C
ATOM   4190  O   SER A 276      13.917  60.512  34.951  1.00 19.70           O
ATOM   4191  CB  SER A 276      15.181  61.472  37.923  1.00 24.36           C
ATOM   4192  OG  SER A 276      15.364  62.518  36.982  1.00 23.30           O
ATOM   4193  H   SER A 276      16.708  60.442  36.103  1.00 20.84           H
ATOM   4194  HA  SER A 276      14.575  59.423  37.888  1.00 21.23           H
ATOM   4195  HB2 SER A 276      14.345  61.710  38.579  1.00 29.28           H
ATOM   4196  HB3 SER A 276      16.075  61.347  38.529  1.00 29.28           H
ATOM   4197  HG  SER A 276      16.239  62.426  36.593  1.00 28.01           H
ATOM   4198  N   ALA A 277      12.493  60.442  36.688  1.00 23.14           N
ATOM   4199  CA  ALA A 277      11.311  60.626  35.865  1.00 17.66           C
ATOM   4200  C   ALA A 277      11.401  61.960  35.151  1.00 20.09           C
ATOM   4201  O   ALA A 277      11.124  62.033  33.949  1.00 18.88           O
ATOM   4202  CB  ALA A 277      10.035  60.510  36.705  1.00 18.85           C
ATOM   4203  H   ALA A 277      12.370  60.330  37.683  1.00 27.81           H
ATOM   4204  HA  ALA A 277      11.300  59.825  35.128  1.00 21.23           H
ATOM   4205  HB1 ALA A 277       9.169  60.615  36.051  1.00 22.67           H
ATOM   4206  HB2 ALA A 277       9.972  59.543  37.191  1.00 22.67           H
ATOM   4207  HB3 ALA A 277      10.013  61.290  37.465  1.00 22.67           H
ATOM   4208  N   LYS A 278      11.894  63.003  35.853  1.00 19.05           N
ATOM   4209  CA  LYS A 278      12.047  64.344  35.274  1.00 24.28           C
ATOM   4210  C   LYS A 278      13.012  64.435  34.111  1.00 24.22           C
ATOM   4211  O   LYS A 278      12.699  65.085  33.112  1.00 25.28           O
ATOM   4212  CB  LYS A 278      12.462  65.338  36.383  1.00 28.68           C
ATOM   4213  CG  LYS A 278      12.142  66.785  36.008  1.00 37.48           C
ATOM   4214  CD  LYS A 278      10.643  67.087  36.229  1.00 51.05           C
ATOM   4215  CE  LYS A 278      10.068  68.167  35.295  1.00 55.43           C
ATOM   4216  NZ  LYS A 278      10.064  67.783  33.859  1.00 48.50           N1+
ATOM   4217  H   LYS A 278      12.121  62.867  36.827  1.00 22.91           H
ATOM   4218  HA  LYS A 278      11.065  64.619  34.894  1.00 29.18           H
ATOM   4219  HB2 LYS A 278      11.893  65.107  37.286  1.00 34.46           H
ATOM   4220  HB3 LYS A 278      13.519  65.236  36.631  1.00 34.46           H
ATOM   4221  HG2 LYS A 278      12.705  67.430  36.685  1.00 45.02           H
ATOM   4222  HG3 LYS A 278      12.466  67.010  34.993  1.00 45.02           H
ATOM   4223  HD2 LYS A 278      10.046  66.180  36.127  1.00 61.30           H
ATOM   4224  HD3 LYS A 278      10.517  67.439  37.255  1.00 61.30           H
ATOM   4225  HE2 LYS A 278       9.048  68.398  35.610  1.00 66.56           H
ATOM   4226  HE3 LYS A 278      10.671  69.069  35.414  1.00 66.56           H
ATOM   4227  HZ1 LYS A 278       9.625  68.510  33.310  1.00 58.25           H
ATOM   4228  HZ2 LYS A 278      11.014  67.673  33.523  1.00 58.25           H
ATOM   4229  HZ3 LYS A 278       9.567  66.915  33.723  1.00 58.25           H
ATOM   4230  N   ALA A 279      14.196  63.818  34.251  1.00 21.43           N
ATOM   4231  CA  ALA A 279      15.169  63.758  33.179  1.00 24.50           C
ATOM   4232  C   ALA A 279      14.663  62.912  32.011  1.00 26.30           C
ATOM   4233  O   ALA A 279      14.907  63.266  30.866  1.00 22.38           O
ATOM   4234  CB  ALA A 279      16.526  63.308  33.729  1.00 24.74           C
ATOM   4235  H   ALA A 279      14.391  63.322  35.109  1.00 25.76           H
ATOM   4236  HA  ALA A 279      15.309  64.768  32.793  1.00 29.44           H
ATOM   4237  HB1 ALA A 279      17.241  63.246  32.910  1.00 29.74           H
ATOM   4238  HB2 ALA A 279      16.881  64.027  34.467  1.00 29.74           H
ATOM   4239  HB3 ALA A 279      16.439  62.325  34.188  1.00 29.74           H
ATOM   4240  N   ALA A 280      13.934  61.824  32.268  1.00 21.04           N
ATOM   4241  CA  ALA A 280      13.374  60.988  31.232  1.00 20.35           C
ATOM   4242  C   ALA A 280      12.427  61.783  30.351  1.00 20.50           C
ATOM   4243  O   ALA A 280      12.364  61.468  29.161  1.00 20.55           O
ATOM   4244  CB  ALA A 280      12.647  59.788  31.826  1.00 18.37           C
ATOM   4245  H   ALA A 280      13.735  61.579  33.229  1.00 25.30           H
ATOM   4246  HA  ALA A 280      14.187  60.610  30.610  1.00 24.47           H
ATOM   4247  HB1 ALA A 280      12.286  59.141  31.025  1.00 22.10           H
ATOM   4248  HB2 ALA A 280      13.337  59.225  32.454  1.00 22.10           H
ATOM   4249  HB3 ALA A 280      11.792  60.116  32.409  1.00 22.10           H
ATOM   4250  N   LEU A 281      11.691  62.767  30.918  1.00 21.27           N
ATOM   4251  CA  LEU A 281      10.695  63.523  30.158  1.00 21.53           C
ATOM   4252  C   LEU A 281      11.358  64.317  29.029  1.00 29.05           C
ATOM   4253  O   LEU A 281      10.691  64.634  28.046  1.00 24.26           O
ATOM   4254  CB  LEU A 281       9.857  64.442  31.053  1.00 21.25           C
ATOM   4255  CG  LEU A 281       8.869  63.670  31.961  1.00 23.51           C
ATOM   4256  CD1 LEU A 281       8.273  64.612  33.017  1.00 26.46           C
ATOM   4257  CD2 LEU A 281       7.734  63.034  31.145  1.00 19.85           C
ATOM   4258  H   LEU A 281      11.811  62.979  31.898  1.00 25.57           H
ATOM   4259  HA  LEU A 281      10.027  62.804  29.686  1.00 25.88           H
ATOM   4260  HB2 LEU A 281      10.543  65.018  31.672  1.00 25.55           H
ATOM   4261  HB3 LEU A 281       9.305  65.149  30.435  1.00 25.55           H
ATOM   4262  HG  LEU A 281       9.397  62.869  32.464  1.00 28.26           H
ATOM   4263 HD11 LEU A 281       7.594  64.058  33.667  1.00 31.80           H
ATOM   4264 HD12 LEU A 281       9.068  65.042  33.625  1.00 31.80           H
ATOM   4265 HD13 LEU A 281       7.719  65.411  32.525  1.00 31.80           H
ATOM   4266 HD21 LEU A 281       6.983  62.632  31.819  1.00 23.86           H
ATOM   4267 HD22 LEU A 281       7.262  63.771  30.495  1.00 23.86           H
ATOM   4268 HD23 LEU A 281       8.122  62.214  30.546  1.00 23.86           H
ATOM   4269  N   ALA A 282      12.646  64.666  29.199  1.00 24.15           N
ATOM   4270  CA  ALA A 282      13.418  65.474  28.257  1.00 29.18           C
ATOM   4271  C   ALA A 282      14.192  64.598  27.277  1.00 24.21           C
ATOM   4272  O   ALA A 282      14.915  65.134  26.444  1.00 23.07           O
ATOM   4273  CB  ALA A 282      14.400  66.339  29.046  1.00 31.00           C
ATOM   4274  H   ALA A 282      13.140  64.312  30.004  1.00 29.03           H
ATOM   4275  HA  ALA A 282      12.752  66.132  27.698  1.00 35.06           H
ATOM   4276  HB1 ALA A 282      14.953  66.978  28.358  1.00 37.25           H
ATOM   4277  HB2 ALA A 282      13.854  66.970  29.744  1.00 37.25           H
ATOM   4278  HB3 ALA A 282      15.103  65.711  29.595  1.00 37.25           H
ATOM   4279  N   HIS A 283      14.120  63.265  27.410  1.00 21.62           N
ATOM   4280  CA  HIS A 283      14.888  62.390  26.554  1.00 19.28           C
ATOM   4281  C   HIS A 283      14.413  62.579  25.088  1.00 24.19           C
ATOM   4282  O   HIS A 283      13.219  62.752  24.834  1.00 22.10           O
ATOM   4283  CB  HIS A 283      14.723  60.952  27.041  1.00 18.50           C
ATOM   4284  CG  HIS A 283      15.625  60.002  26.311  1.00 20.07           C
ATOM   4285  ND1 HIS A 283      15.339  59.454  25.056  1.00 22.74           N
ATOM   4286  CD2 HIS A 283      16.777  59.446  26.778  1.00 18.41           C
ATOM   4287  CE1 HIS A 283      16.382  58.689  24.753  1.00 23.50           C
ATOM   4288  NE2 HIS A 283      17.203  58.580  25.804  1.00 19.81           N
ATOM   4289  H   HIS A 283      13.523  62.859  28.114  1.00 25.99           H
ATOM   4290  HA  HIS A 283      15.939  62.651  26.666  1.00 23.18           H
ATOM   4291  HB2 HIS A 283      13.694  60.633  26.903  1.00 22.25           H
ATOM   4292  HB3 HIS A 283      14.949  60.894  28.105  1.00 22.25           H
ATOM   4293  HD2 HIS A 283      17.236  59.600  27.743  1.00 22.14           H
ATOM   4294  HE1 HIS A 283      16.646  58.387  23.749  1.00 28.24           H
ATOM   4295  HE2 HIS A 283      18.117  58.162  25.766  1.00 23.82           H
ATOM   4296  N   PRO A 284      15.306  62.488  24.095  1.00 21.61           N
ATOM   4297  CA  PRO A 284      14.908  62.595  22.689  1.00 26.85           C
ATOM   4298  C   PRO A 284      13.844  61.583  22.190  1.00 24.00           C
ATOM   4299  O   PRO A 284      13.191  61.857  21.208  1.00 23.34           O
ATOM   4300  CB  PRO A 284      16.216  62.330  21.918  1.00 27.81           C
ATOM   4301  CG  PRO A 284      17.333  62.722  22.886  1.00 24.87           C
ATOM   4302  CD  PRO A 284      16.754  62.382  24.243  1.00 21.86           C
ATOM   4303  HA  PRO A 284      14.599  63.624  22.498  1.00 32.27           H
ATOM   4304  HB2 PRO A 284      16.287  61.250  21.769  1.00 33.42           H
ATOM   4305  HB3 PRO A 284      16.279  62.840  20.958  1.00 33.42           H
ATOM   4306  HG2 PRO A 284      18.231  62.130  22.717  1.00 29.90           H
ATOM   4307  HG3 PRO A 284      17.543  63.788  22.789  1.00 29.90           H
ATOM   4308  HD2 PRO A 284      17.046  61.367  24.495  1.00 26.28           H
ATOM   4309  HD3 PRO A 284      17.138  63.115  24.951  1.00 26.28           H
ATOM   4310  N   PHE A 285      13.616  60.449  22.864  1.00 22.16           N
ATOM   4311  CA  PHE A 285      12.539  59.521  22.554  1.00 23.66           C
ATOM   4312  C   PHE A 285      11.164  60.201  22.516  1.00 17.94           C
ATOM   4313  O   PHE A 285      10.321  59.769  21.752  1.00 24.99           O
ATOM   4314  CB  PHE A 285      12.544  58.353  23.564  1.00 21.60           C
ATOM   4315  CG  PHE A 285      11.525  57.279  23.260  1.00 20.44           C
ATOM   4316  CD1 PHE A 285      10.437  57.060  24.122  1.00 19.58           C
ATOM   4317  CD2 PHE A 285      11.668  56.476  22.109  1.00 21.76           C
ATOM   4318  CE1 PHE A 285       9.551  55.997  23.881  1.00 20.12           C
ATOM   4319  CE2 PHE A 285      10.791  55.393  21.881  1.00 29.00           C
ATOM   4320  CZ  PHE A 285       9.740  55.146  22.781  1.00 23.13           C
ATOM   4321  H   PHE A 285      14.186  60.245  23.672  1.00 26.63           H
ATOM   4322  HA  PHE A 285      12.727  59.121  21.557  1.00 28.44           H
ATOM   4323  HB2 PHE A 285      13.528  57.887  23.553  1.00 25.97           H
ATOM   4324  HB3 PHE A 285      12.368  58.754  24.562  1.00 25.97           H
ATOM   4325  HD1 PHE A 285      10.299  57.694  24.984  1.00 23.54           H
ATOM   4326  HD2 PHE A 285      12.467  56.670  21.412  1.00 26.16           H
ATOM   4327  HE1 PHE A 285       8.724  55.828  24.552  1.00 24.19           H
ATOM   4328  HE2 PHE A 285      10.922  54.764  21.009  1.00 34.85           H
ATOM   4329  HZ  PHE A 285       9.068  54.315  22.614  1.00 27.80           H
ATOM   4330  N   PHE A 286      10.948  61.256  23.300  1.00 21.72           N
ATOM   4331  CA  PHE A 286       9.670  61.956  23.415  1.00 23.10           C
ATOM   4332  C   PHE A 286       9.535  63.169  22.491  1.00 27.46           C
ATOM   4333  O   PHE A 286       8.530  63.855  22.589  1.00 26.57           O
ATOM   4334  CB  PHE A 286       9.393  62.330  24.884  1.00 20.25           C
ATOM   4335  CG  PHE A 286       9.264  61.082  25.732  1.00 21.44           C
ATOM   4336  CD1 PHE A 286       8.205  60.176  25.500  1.00 18.10           C
ATOM   4337  CD2 PHE A 286      10.196  60.838  26.760  1.00 21.15           C
ATOM   4338  CE1 PHE A 286       8.091  59.034  26.315  1.00 18.80           C
ATOM   4339  CE2 PHE A 286      10.089  59.679  27.540  1.00 21.52           C
ATOM   4340  CZ  PHE A 286       9.027  58.791  27.329  1.00 19.42           C
ATOM   4341  H   PHE A 286      11.715  61.589  23.870  1.00 26.10           H
ATOM   4342  HA  PHE A 286       8.883  61.267  23.113  1.00 27.77           H
ATOM   4343  HB2 PHE A 286      10.190  62.970  25.262  1.00 24.35           H
ATOM   4344  HB3 PHE A 286       8.462  62.889  24.970  1.00 24.35           H
ATOM   4345  HD1 PHE A 286       7.475  60.369  24.730  1.00 21.77           H
ATOM   4346  HD2 PHE A 286      10.996  61.539  26.954  1.00 25.43           H
ATOM   4347  HE1 PHE A 286       7.293  58.329  26.146  1.00 22.60           H
ATOM   4348  HE2 PHE A 286      10.798  59.492  28.333  1.00 25.87           H
ATOM   4349  HZ  PHE A 286       8.932  57.920  27.956  1.00 23.35           H
ATOM   4350  N   GLN A 287      10.515  63.453  21.621  1.00 22.55           N
ATOM   4351  CA  GLN A 287      10.494  64.638  20.756  1.00 33.29           C
ATOM   4352  C   GLN A 287       9.228  64.667  19.860  1.00 31.64           C
ATOM   4353  O   GLN A 287       8.691  65.740  19.617  1.00 34.12           O
ATOM   4354  CB  GLN A 287      11.800  64.649  19.913  1.00 40.86           C
ATOM   4355  CG  GLN A 287      12.275  66.046  19.501  1.00 47.72           C
ATOM   4356  CD  GLN A 287      12.676  66.927  20.705  1.00 63.59           C
ATOM   4357  OE1 GLN A 287      13.163  66.458  21.738  1.00 57.55           O
ATOM   4358  NE2 GLN A 287      12.500  68.243  20.576  1.00 66.83           N
ATOM   4359  H   GLN A 287      11.298  62.820  21.532  1.00 27.10           H
ATOM   4360  HA  GLN A 287      10.477  65.521  21.396  1.00 39.99           H
ATOM   4361  HB2 GLN A 287      12.605  64.192  20.484  1.00 49.08           H
ATOM   4362  HB3 GLN A 287      11.659  64.048  19.013  1.00 49.08           H
ATOM   4363  HG2 GLN A 287      13.167  65.896  18.888  1.00 57.31           H
ATOM   4364  HG3 GLN A 287      11.513  66.538  18.894  1.00 57.31           H
ATOM   4365 HE21 GLN A 287      12.098  68.624  19.733  1.00 80.24           H
ATOM   4366 HE22 GLN A 287      12.759  68.846  21.342  1.00 80.24           H
ATOM   4367  N   ASP A 288       8.733  63.523  19.387  1.00 26.35           N
ATOM   4368  CA  ASP A 288       7.551  63.440  18.541  1.00 31.26           C
ATOM   4369  C   ASP A 288       6.304  62.875  19.256  1.00 26.00           C
ATOM   4370  O   ASP A 288       5.395  62.372  18.583  1.00 27.91           O
ATOM   4371  CB  ASP A 288       7.875  62.591  17.302  1.00 29.60           C
ATOM   4372  CG  ASP A 288       8.289  61.144  17.605  1.00 37.23           C
ATOM   4373  OD1 ASP A 288       8.488  60.823  18.796  1.00 38.01           O
ATOM   4374  OD2 ASP A 288       8.391  60.344  16.650  1.00 40.09           O1-
ATOM   4375  H   ASP A 288       9.214  62.652  19.568  1.00 31.66           H
ATOM   4376  HA  ASP A 288       7.292  64.433  18.178  1.00 37.56           H
ATOM   4377  HB2 ASP A 288       7.045  62.597  16.598  1.00 35.57           H
ATOM   4378  HB3 ASP A 288       8.691  63.063  16.754  1.00 35.57           H
ATOM   4379  N   VAL A 289       6.257  62.927  20.594  1.00 24.41           N
ATOM   4380  CA  VAL A 289       5.131  62.416  21.351  1.00 26.06           C
ATOM   4381  C   VAL A 289       3.812  63.149  20.966  1.00 30.91           C
ATOM   4382  O   VAL A 289       3.736  64.366  20.758  1.00 26.50           O
ATOM   4383  CB  VAL A 289       5.430  62.429  22.860  1.00 22.22           C
ATOM   4384  CG1 VAL A 289       5.382  63.822  23.506  1.00 26.00           C
ATOM   4385  CG2 VAL A 289       4.425  61.539  23.582  1.00 22.53           C
ATOM   4386  H   VAL A 289       6.999  63.397  21.097  1.00 29.34           H
ATOM   4387  HA  VAL A 289       5.026  61.366  21.066  1.00 31.32           H
ATOM   4388  HB  VAL A 289       6.422  62.009  23.037  1.00 26.71           H
ATOM   4389 HG11 VAL A 289       5.739  63.759  24.531  1.00 31.24           H
ATOM   4390 HG12 VAL A 289       6.022  64.508  22.956  1.00 31.24           H
ATOM   4391 HG13 VAL A 289       4.363  64.211  23.508  1.00 31.24           H
ATOM   4392 HG21 VAL A 289       4.724  61.417  24.621  1.00 27.08           H
ATOM   4393 HG22 VAL A 289       3.433  61.987  23.557  1.00 27.08           H
ATOM   4394 HG23 VAL A 289       4.374  60.560  23.111  1.00 27.08           H
ATOM   4395  N   THR A 290       2.760  62.349  20.878  1.00 22.46           N
ATOM   4396  CA  THR A 290       1.389  62.773  20.608  1.00 25.43           C
ATOM   4397  C   THR A 290       0.480  62.022  21.593  1.00 32.61           C
ATOM   4398  O   THR A 290       0.941  61.231  22.418  1.00 23.35           O
ATOM   4399  CB  THR A 290       1.008  62.465  19.149  1.00 22.07           C
ATOM   4400  OG1 THR A 290       0.951  61.074  18.930  1.00 24.93           O
ATOM   4401  CG2 THR A 290       2.032  62.966  18.129  1.00 24.87           C
ATOM   4402  H   THR A 290       2.903  61.355  21.004  1.00 27.00           H
ATOM   4403  HA  THR A 290       1.281  63.841  20.799  1.00 30.56           H
ATOM   4404  HB  THR A 290       0.034  62.913  18.954  1.00 26.53           H
ATOM   4405  HG1 THR A 290       1.550  60.695  19.380  1.00 29.96           H
ATOM   4406 HG21 THR A 290       1.645  62.809  17.127  1.00 29.88           H
ATOM   4407 HG22 THR A 290       2.222  64.024  18.291  1.00 29.88           H
ATOM   4408 HG23 THR A 290       2.945  62.389  18.213  1.00 29.88           H
ATOM   4409  N   LYS A 291      -0.817  62.313  21.538  1.00 24.96           N
ATOM   4410  CA  LYS A 291      -1.815  61.676  22.379  1.00 20.78           C
ATOM   4411  C   LYS A 291      -2.860  60.975  21.517  1.00 26.07           C
ATOM   4412  O   LYS A 291      -3.966  61.506  21.388  1.00 27.79           O
ATOM   4413  CB  LYS A 291      -2.384  62.725  23.338  1.00 23.62           C
ATOM   4414  CG  LYS A 291      -3.130  62.083  24.512  1.00 28.04           C
ATOM   4415  CD  LYS A 291      -3.728  63.178  25.416  1.00 43.93           C
ATOM   4416  CE  LYS A 291      -4.612  62.580  26.513  1.00 38.21           C
ATOM   4417  NZ  LYS A 291      -5.097  63.642  27.405  1.00 45.30           N1+
ATOM   4418  H   LYS A 291      -1.120  63.033  20.897  1.00 30.00           H
ATOM   4419  HA  LYS A 291      -1.332  60.901  22.975  1.00 24.98           H
ATOM   4420  HB2 LYS A 291      -1.550  63.289  23.758  1.00 28.39           H
ATOM   4421  HB3 LYS A 291      -3.024  63.424  22.802  1.00 28.39           H
ATOM   4422  HG2 LYS A 291      -3.935  61.456  24.132  1.00 33.69           H
ATOM   4423  HG3 LYS A 291      -2.438  61.465  25.084  1.00 33.69           H
ATOM   4424  HD2 LYS A 291      -2.915  63.736  25.884  1.00 52.76           H
ATOM   4425  HD3 LYS A 291      -4.327  63.862  24.814  1.00 52.76           H
ATOM   4426  HE2 LYS A 291      -5.461  62.068  26.058  1.00 45.90           H
ATOM   4427  HE3 LYS A 291      -4.028  61.859  27.092  1.00 45.90           H
ATOM   4428  HZ1 LYS A 291      -5.715  63.246  28.100  1.00 54.40           H
ATOM   4429  HZ2 LYS A 291      -4.311  64.084  27.862  1.00 54.40           H
ATOM   4430  HZ3 LYS A 291      -5.600  64.331  26.861  1.00 54.40           H
ATOM   4431  N   PRO A 292      -2.559  59.787  20.960  1.00 21.66           N
ATOM   4432  CA  PRO A 292      -3.551  59.065  20.194  1.00 23.99           C
ATOM   4433  C   PRO A 292      -4.666  58.571  21.120  1.00 28.01           C
ATOM   4434  O   PRO A 292      -4.488  58.428  22.335  1.00 25.82           O
ATOM   4435  CB  PRO A 292      -2.818  57.878  19.551  1.00 24.44           C
ATOM   4436  CG  PRO A 292      -1.334  58.158  19.777  1.00 29.38           C
ATOM   4437  CD  PRO A 292      -1.338  58.988  21.046  1.00 22.95           C
ATOM   4438  HA  PRO A 292      -3.904  59.678  19.365  1.00 28.83           H
ATOM   4439  HB2 PRO A 292      -3.071  56.981  20.119  1.00 29.37           H
ATOM   4440  HB3 PRO A 292      -3.058  57.722  18.500  1.00 29.37           H
ATOM   4441  HG2 PRO A 292      -0.773  57.236  19.921  1.00 35.30           H
ATOM   4442  HG3 PRO A 292      -0.925  58.724  18.939  1.00 35.30           H
ATOM   4443  HD2 PRO A 292      -1.377  58.330  21.915  1.00 27.59           H
ATOM   4444  HD3 PRO A 292      -0.438  59.598  21.041  1.00 27.59           H
ATOM   4445  N   VAL A 293      -5.818  58.298  20.527  1.00 24.21           N
ATOM   4446  CA  VAL A 293      -6.918  57.690  21.258  1.00 30.66           C
ATOM   4447  C   VAL A 293      -6.911  56.206  20.887  1.00 30.70           C
ATOM   4448  O   VAL A 293      -6.835  55.858  19.701  1.00 40.28           O
ATOM   4449  CB  VAL A 293      -8.265  58.419  21.072  1.00 44.04           C
ATOM   4450  CG1 VAL A 293      -8.234  59.799  21.747  1.00 42.43           C
ATOM   4451  CG2 VAL A 293      -8.624  58.634  19.610  1.00 39.07           C
ATOM   4452  H   VAL A 293      -5.923  58.440  19.533  1.00 29.10           H
ATOM   4453  HA  VAL A 293      -6.721  57.797  22.320  1.00 36.83           H
ATOM   4454  HB  VAL A 293      -9.052  57.825  21.543  1.00 52.90           H
ATOM   4455 HG11 VAL A 293      -9.213  60.273  21.668  1.00 50.96           H
ATOM   4456 HG12 VAL A 293      -7.991  59.688  22.804  1.00 50.96           H
ATOM   4457 HG13 VAL A 293      -7.488  60.438  21.274  1.00 50.96           H
ATOM   4458 HG21 VAL A 293      -9.600  59.116  19.545  1.00 46.93           H
ATOM   4459 HG22 VAL A 293      -7.887  59.264  19.116  1.00 46.93           H
ATOM   4460 HG23 VAL A 293      -8.679  57.669  19.108  1.00 46.93           H
ATOM   4461  N   PRO A 294      -6.958  55.324  21.898  1.00 30.71           N
ATOM   4462  CA  PRO A 294      -6.904  53.901  21.666  1.00 31.28           C
ATOM   4463  C   PRO A 294      -8.313  53.407  21.317  1.00 33.47           C
ATOM   4464  O   PRO A 294      -9.314  54.033  21.669  1.00 33.48           O
ATOM   4465  CB  PRO A 294      -6.487  53.353  23.040  1.00 27.22           C
ATOM   4466  CG  PRO A 294      -7.113  54.301  24.059  1.00 32.88           C
ATOM   4467  CD  PRO A 294      -6.991  55.632  23.335  1.00 35.66           C
ATOM   4468  HA  PRO A 294      -6.136  53.606  20.948  1.00 37.58           H
ATOM   4469  HB2 PRO A 294      -6.760  52.313  23.217  1.00 32.71           H
ATOM   4470  HB3 PRO A 294      -5.409  53.467  23.110  1.00 32.71           H
ATOM   4471  HG2 PRO A 294      -8.150  54.031  24.249  1.00 39.50           H
ATOM   4472  HG3 PRO A 294      -6.546  54.324  24.982  1.00 39.50           H
ATOM   4473  HD2 PRO A 294      -7.852  56.251  23.598  1.00 42.83           H
ATOM   4474  HD3 PRO A 294      -6.039  56.084  23.614  1.00 42.83           H
ATOM   4475  N   HIS A 295      -8.369  52.229  20.714  1.00 35.70           N
ATOM   4476  CA  HIS A 295      -9.596  51.516  20.457  1.00 44.86           C
ATOM   4477  C   HIS A 295      -9.828  50.534  21.612  1.00 34.34           C
ATOM   4478  O   HIS A 295      -9.230  49.457  21.645  1.00 41.70           O
ATOM   4479  CB  HIS A 295      -9.522  50.886  19.045  1.00 51.03           C
ATOM   4480  CG  HIS A 295     -10.786  50.136  18.721  1.00 53.47           C
ATOM   4481  ND1 HIS A 295     -12.055  50.713  18.702  1.00 55.34           N
ATOM   4482  CD2 HIS A 295     -10.896  48.787  18.537  1.00 60.71           C
ATOM   4483  CE1 HIS A 295     -12.907  49.687  18.565  1.00 60.13           C
ATOM   4484  NE2 HIS A 295     -12.244  48.522  18.444  1.00 63.79           N
ATOM   4485  H   HIS A 295      -7.503  51.759  20.487  1.00 42.88           H
ATOM   4486  HA  HIS A 295     -10.425  52.227  20.450  1.00 53.88           H
ATOM   4487  HB2 HIS A 295      -8.669  50.209  18.982  1.00 61.28           H
ATOM   4488  HB3 HIS A 295      -9.397  51.679  18.306  1.00 61.28           H
ATOM   4489  HD2 HIS A 295     -10.090  48.069  18.553  1.00 72.90           H
ATOM   4490  HE1 HIS A 295     -13.981  49.773  18.656  1.00 72.20           H
ATOM   4491  HE2 HIS A 295     -12.674  47.610  18.385  1.00 76.59           H
ATOM   4492  N   LEU A 296     -10.701  50.925  22.560  1.00 41.15           N
ATOM   4493  CA  LEU A 296     -11.049  50.120  23.738  1.00 34.71           C
ATOM   4494  C   LEU A 296     -12.367  49.424  23.522  1.00 35.41           C
ATOM   4495  O   LEU A 296     -13.357  50.047  23.137  1.00 35.90           O
ATOM   4496  CB  LEU A 296     -11.203  50.936  25.038  1.00 31.67           C
ATOM   4497  CG  LEU A 296      -9.998  51.773  25.458  1.00 32.04           C
ATOM   4498  CD1 LEU A 296     -10.182  52.176  26.932  1.00 37.84           C
ATOM   4499  CD2 LEU A 296      -8.665  51.016  25.330  1.00 40.44           C
ATOM   4500  H   LEU A 296     -11.175  51.812  22.450  1.00 49.43           H
ATOM   4501  HA  LEU A 296     -10.278  49.368  23.902  1.00 41.69           H
ATOM   4502  HB2 LEU A 296     -12.073  51.591  24.965  1.00 38.05           H
ATOM   4503  HB3 LEU A 296     -11.405  50.217  25.834  1.00 38.05           H
ATOM   4504  HG  LEU A 296      -9.974  52.674  24.846  1.00 38.49           H
ATOM   4505 HD11 LEU A 296      -9.321  52.756  27.261  1.00 45.46           H
ATOM   4506 HD12 LEU A 296     -11.080  52.781  27.043  1.00 45.46           H
ATOM   4507 HD13 LEU A 296     -10.259  51.290  27.563  1.00 45.46           H
ATOM   4508 HD21 LEU A 296      -7.850  51.653  25.672  1.00 48.57           H
ATOM   4509 HD22 LEU A 296      -8.695  50.106  25.933  1.00 48.57           H
ATOM   4510 HD23 LEU A 296      -8.466  50.763  24.289  1.00 48.57           H
ATOM   4511  N   ARG A 297     -12.371  48.147  23.893  1.00 33.28           N
ATOM   4512  CA  ARG A 297     -13.568  47.358  24.061  1.00 38.48           C
ATOM   4513  C   ARG A 297     -13.833  47.253  25.561  1.00 38.01           C
ATOM   4514  O   ARG A 297     -13.102  46.570  26.270  1.00 32.31           O
ATOM   4515  CB  ARG A 297     -13.370  45.973  23.426  1.00 49.37           C
ATOM   4516  CG  ARG A 297     -13.131  46.045  21.909  1.00 60.60           C
ATOM   4517  CD  ARG A 297     -12.644  44.688  21.363  1.00 67.61           C
ATOM   4518  NE  ARG A 297     -11.252  44.338  21.730  1.00 69.98           N
ATOM   4519  CZ  ARG A 297     -10.160  44.803  21.099  1.00 69.83           C
ATOM   4520  NH1 ARG A 297      -9.060  44.050  21.034  1.00 69.46           N
ATOM   4521  NH2 ARG A 297     -10.142  46.007  20.523  1.00 71.06           N1+
ATOM   4522  H   ARG A 297     -11.498  47.732  24.194  1.00 39.98           H
ATOM   4523  HA  ARG A 297     -14.413  47.850  23.578  1.00 46.23           H
ATOM   4524  HB2 ARG A 297     -12.525  45.472  23.902  1.00 59.29           H
ATOM   4525  HB3 ARG A 297     -14.268  45.382  23.608  1.00 59.29           H
ATOM   4526  HG2 ARG A 297     -14.063  46.329  21.417  1.00 72.77           H
ATOM   4527  HG3 ARG A 297     -12.387  46.806  21.675  1.00 72.77           H
ATOM   4528  HD2 ARG A 297     -13.323  43.876  21.627  1.00 81.17           H
ATOM   4529  HD3 ARG A 297     -12.675  44.798  20.276  1.00 81.17           H
ATOM   4530  HE  ARG A 297     -11.153  43.442  22.187  1.00 84.02           H
ATOM   4531 HH11 ARG A 297      -9.039  43.137  21.463  1.00 83.40           H
ATOM   4532 HH12 ARG A 297      -8.232  44.391  20.570  1.00 83.40           H
ATOM   4533 HH21 ARG A 297     -10.960  46.596  20.560  1.00 85.31           H
ATOM   4534 HH22 ARG A 297      -9.306  46.332  20.063  1.00 85.31           H
ATOM   4535  N   LEU A 298     -14.911  47.893  26.008  1.00 29.43           N
ATOM   4536  CA  LEU A 298     -15.478  47.744  27.331  1.00 30.11           C
ATOM   4537  C   LEU A 298     -16.734  46.839  27.331  1.00 41.74           C
ATOM   4538  O   LEU A 298     -17.493  46.735  26.332  1.00 39.67           O
ATOM   4539  CB  LEU A 298     -15.812  49.123  27.918  1.00 29.04           C
ATOM   4540  CG  LEU A 298     -14.766  50.239  27.724  1.00 30.07           C
ATOM   4541  CD1 LEU A 298     -15.352  51.550  28.259  1.00 33.08           C
ATOM   4542  CD2 LEU A 298     -13.416  49.899  28.371  1.00 36.35           C
ATOM   4543  OXT LEU A 298     -16.943  46.274  28.412  1.00 40.38           O1-
ATOM   4544  H   LEU A 298     -15.450  48.438  25.352  1.00 35.36           H
ATOM   4545  HA  LEU A 298     -14.742  47.286  27.992  1.00 36.18           H
ATOM   4546  HB2 LEU A 298     -16.748  49.450  27.460  1.00 34.89           H
ATOM   4547  HB3 LEU A 298     -16.001  49.000  28.985  1.00 34.89           H
ATOM   4548  HG  LEU A 298     -14.594  50.379  26.657  1.00 36.13           H
ATOM   4549 HD11 LEU A 298     -14.635  52.355  28.103  1.00 39.74           H
ATOM   4550 HD12 LEU A 298     -16.263  51.800  27.716  1.00 39.74           H
ATOM   4551 HD13 LEU A 298     -15.572  51.460  29.323  1.00 39.74           H
ATOM   4552 HD21 LEU A 298     -12.749  50.757  28.300  1.00 43.66           H
ATOM   4553 HD22 LEU A 298     -13.559  49.633  29.417  1.00 43.66           H
ATOM   4554 HD23 LEU A 298     -12.954  49.058  27.855  1.00 43.66           H
TER
HETATM 4555  C12 LS1 A 299      -9.428  49.375  39.084  1.00 23.82           C
HETATM 4556  C2  LS1 A 299     -10.018  51.735  39.652  1.00 24.46           C
HETATM 4557  C20 LS1 A 299     -10.258  48.416  37.001  1.00 29.25           C
HETATM 4558  C21 LS1 A 299      -9.228  47.433  36.961  1.00 25.39           C
HETATM 4559  C22 LS1 A 299      -9.308  46.418  36.027  1.00 23.81           C
HETATM 4560  C23 LS1 A 299     -10.410  46.302  35.169  1.00 25.95           C
HETATM 4561  C24 LS1 A 299     -11.433  47.267  35.234  1.00 27.13           C
HETATM 4562  C25 LS1 A 299     -11.357  48.338  36.096  1.00 30.47           C
HETATM 4563  C3  LS1 A 299      -9.309  50.438  39.887  1.00 20.49           C
HETATM 4564  C35 LS1 A 299      -8.833  43.274  35.231  1.00 44.31           C
HETATM 4565  C4  LS1 A 299      -7.580  49.789  41.729  1.00 23.37           C
HETATM 4566  C5  LS1 A 299      -6.899  50.303  42.848  1.00 27.98           C
HETATM 4567  C6  LS1 A 299      -7.087  51.621  43.254  1.00 28.47           C
HETATM 4568  C7  LS1 A 299      -7.930  52.506  42.551  1.00 24.29           C
HETATM 4569  C8  LS1 A 299      -8.609  51.987  41.462  1.00 22.16           C
HETATM 4570  C9  LS1 A 299      -8.469  50.621  41.067  1.00 21.96           C
HETATM 4571  N1  LS1 A 299      -9.546  52.642  40.581  1.00 21.07           N
HETATM 4572  N17 LS1 A 299     -10.240  49.449  37.926  1.00 22.17           N
HETATM 4573  N33 LS1 A 299     -10.090  43.627  34.547  1.00 38.63           N
HETATM 4574  O11 LS1 A 299     -10.881  51.956  38.801  1.00 24.43           O
HETATM 4575  O31 LS1 A 299      -9.490  45.544  32.886  1.00 29.36           O1-
HETATM 4576  O32 LS1 A 299     -11.783  44.952  33.348  1.00 31.72           O1-
HETATM 4577  S30 LS1 A 299     -10.422  45.147  33.931  1.00 29.97           S2+
HETATM 4578  H1N LS1 A 299      -9.817  53.628  40.645  1.00 25.32           H
HETATM 4579  H41 LS1 A 299      -7.427  48.761  41.405  1.00 28.09           H
HETATM 4580  H51 LS1 A 299      -6.208  49.669  43.426  1.00 33.62           H
HETATM 4581  H61 LS1 A 299      -6.552  51.977  44.144  1.00 34.21           H
HETATM 4582  H71 LS1 A 299      -8.026  53.546  42.856  1.00 29.19           H
HETATM 4583 H121 LS1 A 299      -8.902  48.422  39.304  1.00 28.63           H
HETATM 4584 H17N LS1 A 299     -10.790  50.322  37.744  1.00 26.65           H
HETATM 4585 H211 LS1 A 299      -8.354  47.498  37.618  1.00 30.51           H
HETATM 4586 H221 LS1 A 299      -8.455  45.720  35.942  1.00 28.62           H
HETATM 4587 H241 LS1 A 299     -12.298  47.185  34.563  1.00 32.60           H
HETATM 4588 H251 LS1 A 299     -12.113  49.127  36.096  1.00 36.61           H
HETATM 4589 H33N LS1 A 299     -10.631  42.819  34.242  1.00 46.40           H
HETATM 4590 H351 LS1 A 299      -8.787  43.754  36.231  1.00 53.22           H
HETATM 4591 H352 LS1 A 299      -7.922  43.577  34.665  1.00 53.22           H
HETATM 4592 H353 LS1 A 299      -8.786  42.188  35.415  1.00 53.22           H
HETATM 4593  O   HOH A 301       8.124  43.182  31.964  1.00 15.95           O
HETATM 4594  H1  HOH A 301       8.423  44.024  31.616  1.00 19.19           H
HETATM 4595  H2  HOH A 301       7.181  43.172  31.772  1.00 19.19           H
HETATM 4596  O   HOH A 302       9.692  41.961  33.928  1.00 22.71           O
HETATM 4597  H1  HOH A 302       9.568  42.241  34.838  1.00 27.30           H
HETATM 4598  H2  HOH A 302       8.959  42.357  33.451  1.00 27.30           H
HETATM 4599  O   HOH A 303     -17.213  48.029  34.544  1.00 24.32           O
HETATM 4600  H1  HOH A 303     -16.539  48.038  33.859  1.00 29.23           H
HETATM 4601  H2  HOH A 303     -17.335  47.097  34.745  1.00 29.23           H
HETATM 4602  O   HOH A 304      12.514  43.235  37.743  1.00 18.64           O
HETATM 4603  H1  HOH A 304      11.589  42.978  37.734  1.00 22.42           H
HETATM 4604  H2  HOH A 304      12.729  43.315  38.677  1.00 22.42           H
HETATM 4605  O   HOH A 305      -6.163  55.563  27.229  1.00 21.05           O
HETATM 4606  H1  HOH A 305      -7.058  55.244  27.359  1.00 25.31           H
HETATM 4607  H2  HOH A 305      -5.883  55.829  28.107  1.00 25.31           H
HETATM 4608  O   HOH A 306      -2.793  58.670  24.509  1.00 25.61           O
HETATM 4609  H1  HOH A 306      -3.358  58.303  23.823  1.00 30.78           H
HETATM 4610  H2  HOH A 306      -3.345  58.669  25.295  1.00 30.78           H
HETATM 4611  O   HOH A 307      10.881  48.126  41.969  1.00 18.92           O
HETATM 4612  H1  HOH A 307      10.814  48.806  41.293  1.00 22.74           H
HETATM 4613  H2  HOH A 307       9.982  48.002  42.286  1.00 22.74           H
HETATM 4614  O   HOH A 308      12.011  62.982  38.850  1.00 23.04           O
HETATM 4615  H1  HOH A 308      12.042  62.139  39.308  1.00 27.70           H
HETATM 4616  H2  HOH A 308      11.464  63.537  39.411  1.00 27.70           H
HETATM 4617  O   HOH A 309      16.421  52.599  45.280  1.00 21.71           O
HETATM 4618  H1  HOH A 309      15.813  53.018  44.670  1.00 26.09           H
HETATM 4619  H2  HOH A 309      16.805  51.883  44.765  1.00 26.09           H
HETATM 4620  O   HOH A 310      24.090  49.294  34.818  1.00 29.24           O
HETATM 4621  H1  HOH A 310      24.309  49.991  34.198  1.00 35.13           H
HETATM 4622  H2  HOH A 310      23.560  48.674  34.309  1.00 35.13           H
HETATM 4623  O   HOH A 311      15.753  56.988  39.272  1.00 28.16           O
HETATM 4624  H1  HOH A 311      16.638  57.256  39.536  1.00 33.84           H
HETATM 4625  H2  HOH A 311      15.787  56.970  38.311  1.00 33.84           H
HETATM 4626  O   HOH A 312       2.973  59.524  20.421  1.00 25.87           O
HETATM 4627  H1  HOH A 312       3.390  59.483  19.555  1.00 31.09           H
HETATM 4628  H2  HOH A 312       2.753  58.613  20.622  1.00 31.09           H
HETATM 4629  O   HOH A 313      14.297  32.575  46.085  1.00 29.79           O
HETATM 4630  H1  HOH A 313      14.741  31.903  46.602  1.00 35.79           H
HETATM 4631  H2  HOH A 313      13.368  32.464  46.292  1.00 35.79           H
HETATM 4632  O   HOH A 314      18.399  61.714  36.054  1.00 37.29           O
HETATM 4633  H1  HOH A 314      19.050  62.221  35.566  1.00 44.79           H
HETATM 4634  H2  HOH A 314      18.869  61.397  36.827  1.00 44.79           H
HETATM 4635  O   HOH A 315       6.862  43.012  40.877  1.00 25.02           O
HETATM 4636  H1  HOH A 315       6.565  43.875  41.171  1.00 30.07           H
HETATM 4637  H2  HOH A 315       6.408  42.391  41.454  1.00 30.07           H
HETATM 4638  O   HOH A 316      -9.740  46.991  24.979  1.00 33.29           O
HETATM 4639  H1  HOH A 316      -9.306  47.313  25.775  1.00 40.00           H
HETATM 4640  H2  HOH A 316      -9.059  47.036  24.307  1.00 40.00           H
HETATM 4641  O   HOH A 317       0.771  61.981  25.633  1.00 33.62           O
HETATM 4642  H1  HOH A 317       0.549  61.053  25.545  1.00 40.39           H
HETATM 4643  H2  HOH A 317       1.131  62.222  24.779  1.00 40.39           H
HETATM 4644  O   HOH A 318      14.340  58.917  40.719  1.00 27.78           O
HETATM 4645  H1  HOH A 318      14.702  58.135  40.290  1.00 33.39           H
HETATM 4646  H2  HOH A 318      15.103  59.334  41.123  1.00 33.39           H
HETATM 4647  O   HOH A 319      11.408  65.393  25.146  1.00 38.87           O
HETATM 4648  H1  HOH A 319      11.904  64.579  25.249  1.00 46.69           H
HETATM 4649  H2  HOH A 319      11.680  65.722  24.288  1.00 46.69           H
HETATM 4650  O   HOH A 320     -15.197  57.605  39.657  1.00 31.30           O
HETATM 4651  H1  HOH A 320     -15.915  56.993  39.846  1.00 37.61           H
HETATM 4652  H2  HOH A 320     -15.628  58.460  39.618  1.00 37.61           H
HETATM 4653  O   HOH A 321       6.796  36.188  40.581  1.00 47.04           O
HETATM 4654  H1  HOH A 321       7.537  35.891  40.044  1.00 56.49           H
HETATM 4655  H2  HOH A 321       6.528  35.404  41.063  1.00 56.49           H
HETATM 4656  O   HOH A 322      12.770  41.160  47.733  1.00 40.82           O
HETATM 4657  H1  HOH A 322      12.538  40.229  47.816  1.00 49.03           H
HETATM 4658  H2  HOH A 322      13.482  41.279  48.367  1.00 49.03           H
HETATM 4659  O   HOH A 323      -1.501  64.744  20.119  1.00 31.86           O
HETATM 4660  H1  HOH A 323      -1.109  65.583  19.880  1.00 38.28           H
HETATM 4661  H2  HOH A 323      -2.447  64.899  20.074  1.00 38.28           H
HETATM 4662  O   HOH A 324       6.220  45.847  41.271  1.00 28.55           O
HETATM 4663  H1  HOH A 324       5.364  45.628  41.649  1.00 34.31           H
HETATM 4664  H2  HOH A 324       6.014  46.460  40.559  1.00 34.31           H
HETATM 4665  O   HOH A 325     -13.481  56.125  29.831  1.00 36.79           O
HETATM 4666  H1  HOH A 325     -14.167  56.503  30.382  1.00 44.19           H
HETATM 4667  H2  HOH A 325     -13.556  56.603  29.002  1.00 44.19           H
HETATM 4668  O   HOH A 326     -17.526  54.070  63.715  1.00 41.72           O
HETATM 4669  H1  HOH A 326     -18.167  54.144  64.424  1.00 50.11           H
HETATM 4670  H2  HOH A 326     -17.524  54.937  63.305  1.00 50.11           H
HETATM 4671  O   HOH A 327       8.384  46.913  42.699  1.00 28.80           O
HETATM 4672  H1  HOH A 327       7.927  47.422  43.374  1.00 34.60           H
HETATM 4673  H2  HOH A 327       7.675  46.512  42.189  1.00 34.60           H
HETATM 4674  O   HOH A 329      26.398  44.896  33.678  1.00 33.76           O
HETATM 4675  H1  HOH A 329      25.808  44.167  33.473  1.00 40.56           H
HETATM 4676  H2  HOH A 329      27.147  44.480  34.110  1.00 40.56           H
HETATM 4677  O   HOH A 330      -5.593  61.915  45.257  1.00 41.79           O
HETATM 4678  H1  HOH A 330      -4.830  62.313  44.834  1.00 50.19           H
HETATM 4679  H2  HOH A 330      -5.770  62.487  46.006  1.00 50.19           H
HETATM 4680  O   HOH A 331      19.894  48.752  53.989  1.00 42.12           O
HETATM 4681  H1  HOH A 331      20.337  47.927  53.782  1.00 50.59           H
HETATM 4682  H2  HOH A 331      20.501  49.427  53.682  1.00 50.59           H
HETATM 4683  O   HOH A 332       1.768  51.355  47.160  1.00 35.60           O
HETATM 4684  H1  HOH A 332       2.326  50.814  46.600  1.00 42.76           H
HETATM 4685  H2  HOH A 332       1.011  51.569  46.606  1.00 42.76           H
HETATM 4686  O   HOH A 333      -5.238  62.722  41.502  1.00 32.08           O
HETATM 4687  H1  HOH A 333      -5.227  61.921  40.974  1.00 38.54           H
HETATM 4688  H2  HOH A 333      -4.803  62.474  42.322  1.00 38.54           H
HETATM 4689  O   HOH A 334     -17.819  45.110  54.309  1.00 63.84           O
HETATM 4690  H1  HOH A 334     -18.157  45.954  54.613  1.00 76.65           H
HETATM 4691  H2  HOH A 334     -17.781  44.575  55.104  1.00 76.65           H
HETATM 4692  O   HOH A 335      18.248  57.895  40.396  1.00 30.27           O
HETATM 4693  H1  HOH A 335      18.672  57.979  39.537  1.00 36.37           H
HETATM 4694  H2  HOH A 335      18.717  57.169  40.817  1.00 36.37           H
HETATM 4695  O   HOH A 336       0.285  59.789  16.412  1.00 33.64           O
HETATM 4696  H1  HOH A 336       0.342  59.944  17.353  1.00 40.41           H
HETATM 4697  H2  HOH A 336       0.913  60.396  16.019  1.00 40.41           H
HETATM 4698  O   HOH A 337      22.013  47.549  33.680  1.00 27.42           O
HETATM 4699  H1  HOH A 337      21.182  48.027  33.612  1.00 32.95           H
HETATM 4700  H2  HOH A 337      21.907  47.006  34.465  1.00 32.95           H
HETATM 4701  O   HOH A 338       3.775  50.714  15.797  1.00 44.44           O
HETATM 4702  H1  HOH A 338       4.175  49.850  15.898  1.00 53.37           H
HETATM 4703  H2  HOH A 338       4.327  51.160  15.152  1.00 53.37           H
HETATM 4704  O   HOH A 339     -14.774  58.972  60.924  1.00 44.46           O
HETATM 4705  H1  HOH A 339     -14.478  58.990  61.837  1.00 53.40           H
HETATM 4706  H2  HOH A 339     -15.707  59.198  60.971  1.00 53.40           H
HETATM 4707  O   HOH A 341      -4.860  54.955  43.530  1.00 37.37           O
HETATM 4708  H1  HOH A 341      -5.452  55.150  44.259  1.00 44.89           H
HETATM 4709  H2  HOH A 341      -4.596  55.819  43.205  1.00 44.89           H
HETATM 4710  O   HOH A 342      -0.772  64.462  31.222  1.00 43.36           O
HETATM 4711  H1  HOH A 342      -0.617  63.892  31.977  1.00 52.08           H
HETATM 4712  H2  HOH A 342       0.070  64.483  30.762  1.00 52.08           H
HETATM 4713  O   HOH A 343      28.662  43.581  35.123  1.00 56.10           O
HETATM 4714  H1  HOH A 343      28.460  42.943  35.812  1.00 67.37           H
HETATM 4715  H2  HOH A 343      29.468  44.006  35.421  1.00 67.37           H
HETATM 4716  O   HOH A 344       3.542  46.482  20.686  1.00 35.33           O
HETATM 4717  H1  HOH A 344       4.328  46.674  21.196  1.00 42.45           H
HETATM 4718  H2  HOH A 344       3.352  47.299  20.218  1.00 42.45           H
HETATM 4719  O   HOH A 345      -7.864  46.447  39.699  1.00 49.49           O
HETATM 4720  H1  HOH A 345      -8.280  45.674  39.312  1.00 59.43           H
HETATM 4721  H2  HOH A 345      -6.936  46.404  39.399  1.00 59.43           H
HETATM 4722  O   HOH A 346     -17.143  55.958  52.760  1.00 53.59           O
HETATM 4723  H1  HOH A 346     -17.099  56.915  52.786  1.00 64.35           H
HETATM 4724  H2  HOH A 346     -16.267  55.676  53.023  1.00 64.35           H
HETATM 4725  O   HOH A 347     -13.376  43.924  35.821  1.00 56.80           O
HETATM 4726  H1  HOH A 347     -14.303  44.119  35.784  1.00 68.20           H
HETATM 4727  H2  HOH A 347     -12.956  44.385  35.087  1.00 68.20           H
HETATM 4728  O   HOH A 348      12.055  60.201  39.557  1.00 20.14           O
HETATM 4729  H1  HOH A 348      11.268  59.936  40.044  1.00 24.21           H
HETATM 4730  H2  HOH A 348      12.748  59.643  39.922  1.00 24.21           H
HETATM 4731  O   HOH A 349      -6.894  62.302  38.101  1.00 31.72           O
HETATM 4732  H1  HOH A 349      -7.397  61.724  38.682  1.00 38.11           H
HETATM 4733  H2  HOH A 349      -5.989  62.212  38.408  1.00 38.11           H
HETATM 4734  O   HOH A 350     -16.817  56.528  61.452  1.00 53.03           O
HETATM 4735  H1  HOH A 350     -15.872  56.442  61.299  1.00 63.69           H
HETATM 4736  H2  HOH A 350     -17.214  55.917  60.829  1.00 63.69           H
HETATM 4737  O   HOH A 351      21.362  49.558  31.545  1.00 31.88           O
HETATM 4738  H1  HOH A 351      20.658  50.211  31.510  1.00 38.30           H
HETATM 4739  H2  HOH A 351      22.097  50.038  31.933  1.00 38.30           H
HETATM 4740  O   HOH A 352      -3.242  58.307  68.556  1.00 42.19           O
HETATM 4741  H1  HOH A 352      -3.898  57.610  68.507  1.00 50.68           H
HETATM 4742  H2  HOH A 352      -3.347  58.666  69.439  1.00 50.68           H
HETATM 4743  O   HOH A 354      -4.000  54.207  18.935  1.00 41.98           O
HETATM 4744  H1  HOH A 354      -4.768  54.772  19.042  1.00 50.42           H
HETATM 4745  H2  HOH A 354      -3.818  54.234  17.995  1.00 50.42           H
HETATM 4746  O   HOH A 356       0.484  43.053  23.819  1.00 41.54           O
HETATM 4747  H1  HOH A 356       0.705  43.885  23.397  1.00 49.89           H
HETATM 4748  H2  HOH A 356      -0.473  43.004  23.765  1.00 49.89           H
HETATM 4749  O   HOH A 358      12.647  34.349  50.180  1.00 46.00           O
HETATM 4750  H1  HOH A 358      12.551  35.175  49.696  1.00 55.25           H
HETATM 4751  H2  HOH A 358      13.298  34.554  50.852  1.00 55.25           H
HETATM 4752  O   HOH A 359      24.192  36.250  29.970  1.00 35.59           O
HETATM 4753  H1  HOH A 359      23.297  36.574  30.084  1.00 42.75           H
HETATM 4754  H2  HOH A 359      24.730  37.047  30.004  1.00 42.75           H
HETATM 4755  O   HOH A 360      27.006  49.089  50.178  1.00 55.03           O
HETATM 4756  H1  HOH A 360      26.298  49.570  49.749  1.00 66.08           H
HETATM 4757  H2  HOH A 360      27.136  48.317  49.624  1.00 66.08           H
HETATM 4758  O   HOH A 361     -11.564  65.102  28.176  1.00 46.97           O
HETATM 4759  H1  HOH A 361     -11.584  64.285  27.668  1.00 56.41           H
HETATM 4760  H2  HOH A 361     -12.401  65.519  27.977  1.00 56.41           H
HETATM 4761  O   HOH A 362      -5.339  51.032  19.920  1.00 44.59           O
HETATM 4762  H1  HOH A 362      -4.819  51.663  19.417  1.00 53.55           H
HETATM 4763  H2  HOH A 362      -4.997  50.177  19.657  1.00 53.55           H
HETATM 4764  O   HOH A 363     -15.635  59.691  55.012  1.00 74.41           O
HETATM 4765  H1  HOH A 363     -15.731  60.367  54.339  1.00 89.34           H
HETATM 4766  H2  HOH A 363     -14.717  59.421  54.946  1.00 89.34           H
HETATM 4767  O   HOH A 364       5.069  37.206  29.285  1.00 39.35           O
HETATM 4768  H1  HOH A 364       4.386  37.346  28.626  1.00 47.27           H
HETATM 4769  H2  HOH A 364       4.617  37.320  30.122  1.00 47.27           H
HETATM 4770  O   HOH A 365     -12.486  59.172  62.544  1.00 45.63           O
HETATM 4771  H1  HOH A 365     -12.636  59.062  61.603  1.00 54.80           H
HETATM 4772  H2  HOH A 365     -11.653  59.640  62.600  1.00 54.80           H
HETATM 4773  O   HOH A 366      -6.367  45.675  37.762  1.00 37.62           O
HETATM 4774  H1  HOH A 366      -6.726  45.203  36.976  1.00 45.19           H
HETATM 4775  H2  HOH A 366      -5.582  46.116  37.428  1.00 45.19           H
HETATM 4776  O   HOH A 367     -17.763  59.147  60.820  1.00 49.17           O
HETATM 4777  H1  HOH A 367     -18.378  59.380  61.516  1.00 59.05           H
HETATM 4778  H2  HOH A 367     -17.606  58.208  60.947  1.00 59.05           H
HETATM 4779  O   HOH A 368      -0.161  39.763  26.009  1.00 59.69           O
HETATM 4780  H1  HOH A 368      -0.761  39.770  26.757  1.00 71.67           H
HETATM 4781  H2  HOH A 368      -0.224  40.647  25.645  1.00 71.67           H
HETATM 4782  O   HOH A 369     -23.562  52.680  35.515  1.00 39.50           O
HETATM 4783  H1  HOH A 369     -23.206  53.545  35.304  1.00 47.44           H
HETATM 4784  H2  HOH A 369     -24.217  52.523  34.835  1.00 47.44           H
HETATM 4785  O   HOH A 370      20.227  36.238  47.707  1.00 52.36           O
HETATM 4786  H1  HOH A 370      20.885  36.910  47.903  1.00 62.88           H
HETATM 4787  H2  HOH A 370      19.452  36.517  48.196  1.00 62.88           H
HETATM 4788  O   HOH A 371      27.486  34.787  30.212  1.00 47.29           O
HETATM 4789  H1  HOH A 371      27.825  34.172  29.560  1.00 56.80           H
HETATM 4790  H2  HOH A 371      26.584  34.956  29.935  1.00 56.80           H
HETATM 4791  O   HOH A 373     -17.691  45.812  51.563  1.00 63.71           O
HETATM 4792  H1  HOH A 373     -18.080  46.678  51.684  1.00 76.50           H
HETATM 4793  H2  HOH A 373     -17.573  45.482  52.459  1.00 76.50           H
HETATM 4794  O   HOH A 374     -14.479  48.616  68.875  1.00 60.41           O
HETATM 4795  H1  HOH A 374     -14.140  48.123  69.624  1.00 72.54           H
HETATM 4796  H2  HOH A 374     -15.312  48.973  69.184  1.00 72.54           H
HETATM 4797  O   HOH A 376     -21.528  48.321  35.560  1.00 37.43           O
HETATM 4798  H1  HOH A 376     -22.272  48.449  34.969  1.00 44.97           H
HETATM 4799  H2  HOH A 376     -21.461  47.368  35.658  1.00 44.97           H
HETATM 4800  O   HOH A 377     -15.293  46.368  30.482  1.00 41.65           O
HETATM 4801  H1  HOH A 377     -15.767  46.387  29.642  1.00 50.03           H
HETATM 4802  H2  HOH A 377     -15.934  46.012  31.098  1.00 50.03           H
HETATM 4803  O   HOH A 378     -12.553  46.732  30.557  1.00 29.09           O
HETATM 4804  H1  HOH A 378     -13.503  46.779  30.420  1.00 34.95           H
HETATM 4805  H2  HOH A 378     -12.400  47.289  31.325  1.00 34.95           H
HETATM 4806  O   HOH A 379     -15.038  48.208  32.635  1.00 36.69           O
HETATM 4807  H1  HOH A 379     -14.894  47.678  31.856  1.00 44.08           H
HETATM 4808  H2  HOH A 379     -14.132  48.384  32.986  1.00 44.08           H
HETATM 4809  O   HOH A 380      11.016  56.957  18.206  1.00 42.87           O
HETATM 4810  H1  HOH A 380      11.447  56.095  18.216  1.00 51.49           H
HETATM 4811  H2  HOH A 380      11.563  57.479  17.617  1.00 51.49           H
HETATM 4812  O   HOH A 381      -5.123  64.675  21.085  1.00 42.17           O
HETATM 4813  H1  HOH A 381      -6.076  64.655  21.171  1.00 50.65           H
HETATM 4814  H2  HOH A 381      -4.857  63.758  21.165  1.00 50.65           H
HETATM 4815  O   HOH A 382       8.244  66.211  24.330  1.00 44.28           O
HETATM 4816  H1  HOH A 382       8.112  65.563  23.635  1.00 53.19           H
HETATM 4817  H2  HOH A 382       9.085  65.965  24.721  1.00 53.19           H
HETATM 4818  O   HOH A 383      17.177  62.721  29.284  1.00 30.39           O
HETATM 4819  H1  HOH A 383      17.334  63.621  28.999  1.00 36.51           H
HETATM 4820  H2  HOH A 383      16.269  62.724  29.591  1.00 36.51           H
HETATM 4821  O   HOH A 384      12.340  67.658  32.043  1.00 42.96           O
HETATM 4822  H1  HOH A 384      12.793  66.822  32.181  1.00 51.60           H
HETATM 4823  H2  HOH A 384      12.405  67.813  31.099  1.00 51.60           H
HETATM 4824  O   HOH A 385      27.849  53.509  38.891  1.00 45.78           O
HETATM 4825  H1  HOH A 385      27.812  52.559  38.764  1.00 54.98           H
HETATM 4826  H2  HOH A 385      27.413  53.650  39.737  1.00 54.98           H
HETATM 4827  O   HOH A 386      30.352  52.737  36.652  1.00 33.87           O
HETATM 4828  H1  HOH A 386      29.874  53.257  37.300  1.00 40.68           H
HETATM 4829  H2  HOH A 386      30.842  52.101  37.177  1.00 40.68           H
HETATM 4830  O   HOH A 387      24.968  55.575  31.021  1.00 37.38           O
HETATM 4831  H1  HOH A 387      25.448  55.376  30.216  1.00 44.90           H
HETATM 4832  H2  HOH A 387      25.652  55.771  31.663  1.00 44.90           H
HETATM 4833  O   HOH A 389      15.940  40.556  49.798  1.00 53.33           O
HETATM 4834  H1  HOH A 389      16.303  40.147  49.011  1.00 64.04           H
HETATM 4835  H2  HOH A 389      16.611  40.395  50.469  1.00 64.04           H
HETATM 4836  O   HOH A 391       7.374  50.188  41.694  1.00 20.77           O
HETATM 4837  H1  HOH A 391       8.044  49.926  41.060  1.00 24.97           H
HETATM 4838  H2  HOH A 391       7.590  51.101  41.905  1.00 24.97           H
HETATM 4839  O   HOH A 392       1.767  41.631  34.293  1.00 43.51           O
HETATM 4840  H1  HOH A 392       1.817  41.452  33.352  1.00 52.26           H
HETATM 4841  H2  HOH A 392       2.596  42.076  34.483  1.00 52.26           H
HETATM 4842  O   HOH A 393     -12.834  54.943  32.319  1.00 31.19           O
HETATM 4843  H1  HOH A 393     -12.923  55.838  32.643  1.00 37.48           H
HETATM 4844  H2  HOH A 393     -13.210  54.971  31.436  1.00 37.48           H
HETATM 4845  O   HOH A 394      10.350  64.623  40.327  1.00 31.31           O
HETATM 4846  H1  HOH A 394       9.406  64.493  40.441  1.00 37.61           H
HETATM 4847  H2  HOH A 394      10.470  65.570  40.409  1.00 37.61           H
HETATM 4848  O   HOH A 396       1.771  45.578  23.151  1.00 48.00           O
HETATM 4849  H1  HOH A 396       2.678  45.690  22.851  1.00 57.65           H
HETATM 4850  H2  HOH A 396       1.821  45.705  24.099  1.00 57.65           H
HETATM 4851  O   HOH A 397      -6.709  65.108  40.565  1.00 47.83           O
HETATM 4852  H1  HOH A 397      -6.372  64.512  41.237  1.00 57.44           H
HETATM 4853  H2  HOH A 397      -6.678  64.593  39.758  1.00 57.44           H
HETATM 4854  O   HOH A 398      -1.666  68.538  44.354  1.00 46.46           O
HETATM 4855  H1  HOH A 398      -0.861  69.034  44.509  1.00 55.80           H
HETATM 4856  H2  HOH A 398      -1.932  68.240  45.225  1.00 55.80           H
HETATM 4857  O   HOH A 399      -6.413  70.555  43.757  1.00 45.66           O
HETATM 4858  H1  HOH A 399      -6.838  70.366  44.594  1.00 54.84           H
HETATM 4859  H2  HOH A 399      -6.218  71.491  43.793  1.00 54.84           H
HETATM 4860  O   HOH A 400      -6.037  61.156  18.954  1.00 72.82           O
HETATM 4861  H1  HOH A 400      -5.927  61.919  18.386  1.00 87.43           H
HETATM 4862  H2  HOH A 400      -5.535  61.368  19.743  1.00 87.43           H
HETATM 4863  O   HOH A 401       4.836  59.555  18.325  1.00 31.49           O
HETATM 4864  H1  HOH A 401       5.727  59.262  18.127  1.00 37.83           H
HETATM 4865  H2  HOH A 401       4.893  60.516  18.276  1.00 37.83           H
HETATM 4866  O   HOH A 402      10.050  54.537  44.072  1.00 71.16           O
HETATM 4867  H1  HOH A 402       9.192  54.749  43.693  1.00 85.44           H
HETATM 4868  H2  HOH A 402      10.100  53.582  44.021  1.00 85.44           H
HETATM 4869  O   HOH A 403       4.394  53.913  48.994  1.00 47.12           O
HETATM 4870  H1  HOH A 403       4.505  54.488  48.233  1.00 56.58           H
HETATM 4871  H2  HOH A 403       4.005  53.119  48.625  1.00 56.58           H
HETATM 4872  O   HOH A 404      17.116  45.204  17.359  1.00 45.27           O
HETATM 4873  H1  HOH A 404      17.091  44.592  18.098  1.00 54.37           H
HETATM 4874  H2  HOH A 404      16.308  45.715  17.443  1.00 54.37           H
HETATM 4875  O   HOH A 405      21.491  49.257  21.953  1.00 62.76           O
HETATM 4876  H1  HOH A 405      21.929  48.588  21.423  1.00 75.36           H
HETATM 4877  H2  HOH A 405      21.813  50.087  21.595  1.00 75.36           H
HETATM 4878  O   HOH A 406      28.892  42.239  31.193  1.00 47.83           O
HETATM 4879  H1  HOH A 406      29.504  42.455  30.488  1.00 57.44           H
HETATM 4880  H2  HOH A 406      28.999  42.948  31.830  1.00 57.44           H
HETATM 4881  O   HOH A 407      15.443  66.244  23.623  1.00 66.53           O
HETATM 4882  H1  HOH A 407      14.644  66.321  23.095  1.00 79.88           H
HETATM 4883  H2  HOH A 407      15.135  65.963  24.486  1.00 79.88           H
HETATM 4884  O   HOH A 408      30.471  40.691  36.996  1.00 55.00           O
HETATM 4885  H1  HOH A 408      29.551  40.940  37.115  1.00 66.05           H
HETATM 4886  H2  HOH A 408      30.947  41.523  37.045  1.00 66.05           H
HETATM 4887  O   HOH A 409      33.118  43.292  42.225  1.00 34.53           O
HETATM 4888  H1  HOH A 409      33.897  43.072  41.712  1.00 41.48           H
HETATM 4889  H2  HOH A 409      33.456  43.486  43.100  1.00 41.48           H
HETATM 4890  O   HOH A 410      19.735  50.415  59.649  1.00 51.37           O
HETATM 4891  H1  HOH A 410      18.981  50.944  59.379  1.00 61.68           H
HETATM 4892  H2  HOH A 410      20.448  51.050  59.734  1.00 61.68           H
HETATM 4893  O   HOH A 411       9.461  46.883  48.709  1.00 55.24           O
HETATM 4894  H1  HOH A 411      10.064  47.592  48.936  1.00 66.34           H
HETATM 4895  H2  HOH A 411       8.975  47.214  47.953  1.00 66.34           H
HETATM 4896  O   HOH A 412       0.766  65.132  28.509  1.00 53.40           O
HETATM 4897  H1  HOH A 412       1.225  65.372  27.704  1.00 64.12           H
HETATM 4898  H2  HOH A 412       1.346  64.498  28.937  1.00 64.12           H
HETATM 4899  O   HOH A 413     -11.437  59.225  33.226  1.00 46.04           O
HETATM 4900  H1  HOH A 413     -12.137  59.875  33.146  1.00 55.30           H
HETATM 4901  H2  HOH A 413     -11.311  59.122  34.171  1.00 55.30           H
HETATM 4902  O   HOH A 414     -10.755  44.308  25.650  1.00 45.30           O
HETATM 4903  H1  HOH A 414     -10.229  45.105  25.559  1.00 54.40           H
HETATM 4904  H2  HOH A 414     -11.624  44.628  25.897  1.00 54.40           H
HETATM 4905  O   HOH A 415       1.778  41.240  37.899  1.00 47.03           O
HETATM 4906  H1  HOH A 415       1.952  41.452  36.980  1.00 56.48           H
HETATM 4907  H2  HOH A 415       2.647  41.124  38.285  1.00 56.48           H
HETATM 4908  O   HOH A 416      31.163  47.274  48.944  1.00 37.37           O
HETATM 4909  H1  HOH A 416      31.084  46.907  48.060  1.00 44.89           H
HETATM 4910  H2  HOH A 416      31.837  47.948  48.852  1.00 44.89           H
HETATM 4911  O   HOH A 417       8.112  42.191  50.139  1.00 70.60           O
[truncated: 6,566 more chars]
