# Supplementary material for: High-throughput quantum-mechanics/molecular-mechanics (ONIOM) macromolecular crystallographic refinement with PHENIX/DivCon: the impact of mixed Hamiltonian methods on ligand and protein structure
Source: Acta Crystallogr D Struct Biol. 2018 Oct 29;74(Pt 11):1063–77. doi: 10.1107/S2059798318012913 (PMC6213575; doi:10.1107/S2059798318012913)
Supplement: Supplementary file 2 [file d-74-01063-sup2.gz › results_ONIOM/1KE5-H.cif]

# Generated by MOE 2016.08 on 2017-01-11 04:44.39
# Structure optimized with MOE using MMFF94x forcefield to determine
# ideal geometry (Gas Phase with Electrostatics disabled).
data_comp_list
_chem_comp.id	LS1
_chem_comp.three_letter_code	LS1
_chem_comp.name	1KE5.A
_chem_comp.group	non-polymer
_chem_comp.number_atoms_all	38
_chem_comp.number_atoms_nh	23
_chem_comp.desc_level	?
#
data_comp_LS1
#
loop_
_chem_comp_atom.comp_id
_chem_comp_atom.atom_id
_chem_comp_atom.type_symbol
_chem_comp_atom.type_energy
_chem_comp_atom.partial_charge
_chem_comp_atom.x
_chem_comp_atom.y
_chem_comp_atom.z
LS1	N1	N	NR15	-0.547	-9.5330	52.7730	40.6960	
LS1	H1N	H	HNH1	0.37	-9.8245	53.7361	40.7826	
LS1	C2	C	CR5	0.6156	-9.9690	51.9100	39.7440	
LS1	C3	C	CR5	-0.014	-9.3390	50.5690	39.9840	
LS1	C4	C	CR16	-0.15	-7.5730	49.8180	41.8530	
LS1	H41	H	HCR6	0.15	-7.4720	48.7894	41.5397	
LS1	C5	C	CR16	-0.15	-6.8050	50.3380	43.0180	
LS1	H51	H	HCR6	0.15	-6.1291	49.6891	43.5551	
LS1	C6	C	CR16	-0.15	-6.9720	51.7510	43.4380	
LS1	H61	H	HCR6	0.15	-6.4451	52.1184	44.3063	
LS1	C7	C	CR16	-0.15	-7.8640	52.6690	42.6680	
LS1	H71	H	HCR6	0.15	-7.9438	53.7098	42.9450	
LS1	C8	C	CR56	0.117	-8.6350	52.1420	41.5260	
LS1	C9	C	CR56	0.0284	-8.4880	50.7530	41.1260	
LS1	O11	O	O	-0.57	-10.7110	52.1550	38.7830	
LS1	C12	C	C1	-0.05	-9.4920	49.4720	39.2340	
LS1	H121	H	H1	0.15	-9.0498	48.5503	39.5825	
LS1	N17	N	NH1	-0.6	-10.2290	49.4510	37.9610	
LS1	H17N	H	HNH1	0.4	-10.7656	50.2730	37.7233	
LS1	C20	C	CR6	0.1	-10.2480	48.4250	37.0840	
LS1	C21	C	CR16	-0.15	-9.1600	47.3970	36.9390	
LS1	H211	H	HCR6	0.15	-8.2784	47.4540	37.5603	
LS1	C22	C	CR16	-0.15	-9.2920	46.3320	35.9690	
LS1	H221	H	HCR6	0.15	-8.5088	45.5964	35.8601	
LS1	C23	C	CR6	-0.009	-10.4960	46.2570	35.1340	
LS1	C24	C	CR16	-0.15	-11.5720	47.2770	35.2400	
LS1	H241	H	HCR6	0.15	-12.4394	47.2206	34.5990	
LS1	C25	C	CR16	-0.15	-11.4480	48.3620	36.2220	
LS1	H251	H	HCR6	0.15	-12.2252	49.1063	36.3137	
LS1	S30	S	S	1.447	-10.4970	45.1020	33.8130	
LS1	O31	O	OS	-0.65	-9.4930	45.5150	32.8900	
LS1	O32	O	OS	-0.65	-11.8370	44.9790	33.3220	
LS1	N33	N	NT1	-0.9137	-10.1440	43.5980	34.3930	
LS1	H33N	H	H	0.42	-10.2239	42.9936	33.5878	
LS1	C35	C	CH3	0.1157	-8.9430	43.1360	35.0740	
LS1	H351	H	HCH3	0.08	-8.7766	43.7392	35.9665	
LS1	H352	H	HCH3	0.08	-8.0870	43.2317	34.4060	
LS1	H353	H	HCH3	0.08	-9.0662	42.0912	35.3593	
#
#
loop_
_chem_comp_tree.comp_id
_chem_comp_tree.atom_id
_chem_comp_tree.atom_back
_chem_comp_tree.atom_forward
_chem_comp_tree.connect_type
LS1	N1	?	H1N	START	
LS1	H1N	N1	?	?	
LS1	C8	N1	C7	?	
LS1	C7	C8	H71	?	
LS1	H71	C7	?	?	
LS1	C6	C7	H61	?	
LS1	H61	C6	?	?	
LS1	C5	C6	H51	?	
LS1	H51	C5	?	?	
LS1	C4	C5	H41	?	
LS1	H41	C4	?	?	
LS1	C9	C4	C3	?	
LS1	C3	C9	C12	?	
LS1	C12	C3	H121	?	
LS1	H121	C12	?	?	
LS1	N17	C12	H17N	?	
LS1	H17N	N17	?	?	
LS1	C20	N17	C21	?	
LS1	C21	C20	H211	?	
LS1	H211	C21	?	?	
LS1	C22	C21	H221	?	
LS1	H221	C22	?	?	
LS1	C23	C22	C24	?	
LS1	C24	C23	H241	?	
LS1	H241	C24	?	?	
LS1	C25	C24	H251	?	
LS1	H251	C25	?	?	
LS1	S30	C23	N33	?	
LS1	N33	S30	H33N	?	
LS1	H33N	N33	?	?	
LS1	C35	N33	H351	?	
LS1	H351	C35	?	?	
LS1	H352	C35	?	?	
LS1	H353	C35	?	?	
LS1	O31	S30	?	?	
LS1	O32	S30	?	?	
LS1	C2	C3	O11	?	
LS1	O11	C2	?	END	
LS1	N1	C2	?	ADD	
LS1	C8	C9	?	ADD	
LS1	C20	C25	?	ADD	
#
#
loop_
_chem_comp_bond.comp_id
_chem_comp_bond.atom_id_1
_chem_comp_bond.atom_id_2
_chem_comp_bond.type
_chem_comp_bond.value_dist
_chem_comp_bond.value_dist_esd
LS1	H1N	N1	single	1.013	0.020	
LS1	C8	N1	single	1.398	0.020	
LS1	C7	C8	aromatic	1.381	0.020	
LS1	H71	C7	single	1.084	0.020	
LS1	C6	C7	aromatic	1.396	0.020	
LS1	H61	C6	single	1.087	0.020	
LS1	C5	C6	aromatic	1.407	0.020	
LS1	H51	C5	single	1.087	0.020	
LS1	C4	C5	aromatic	1.399	0.020	
LS1	H41	C4	single	1.084	0.020	
LS1	C9	C4	aromatic	1.383	0.020	
LS1	C3	C9	single	1.463	0.020	
LS1	C12	C3	double	1.339	0.020	
LS1	H121	C12	single	1.084	0.020	
LS1	N17	C12	single	1.371	0.020	
LS1	H17N	N17	single	1.015	0.020	
LS1	C20	N17	single	1.409	0.020	
LS1	C21	C20	aromatic	1.404	0.020	
LS1	H211	C21	single	1.086	0.020	
LS1	C22	C21	aromatic	1.399	0.020	
LS1	H221	C22	single	1.086	0.020	
LS1	C23	C22	aromatic	1.391	0.020	
LS1	C24	C23	aromatic	1.391	0.020	
LS1	H241	C24	single	1.086	0.020	
LS1	C25	C24	aromatic	1.396	0.020	
LS1	H251	C25	single	1.089	0.020	
LS1	S30	C23	single	1.767	0.020	
LS1	N33	S30	single	1.704	0.020	
LS1	H33N	N33	single	1.027	0.020	
LS1	C35	N33	single	1.470	0.020	
LS1	H351	C35	single	1.093	0.020	
LS1	H352	C35	single	1.093	0.020	
LS1	H353	C35	single	1.094	0.020	
LS1	O31	S30	single	1.451	0.020	
LS1	O32	S30	single	1.450	0.020	
LS1	C2	C3	single	1.505	0.020	
LS1	O11	C2	double	1.217	0.020	
LS1	N1	C2	single	1.398	0.020	
LS1	C8	C9	aromatic	1.397	0.020	
LS1	C20	C25	aromatic	1.408	0.020	
#
#
loop_
_chem_comp_angle.comp_id
_chem_comp_angle.atom_id_1
_chem_comp_angle.atom_id_2
_chem_comp_angle.atom_id_3
_chem_comp_angle.value_angle
_chem_comp_angle.value_angle_esd
LS1	H1N	N1	C8	123.52	3.000	
LS1	H1N	N1	C2	125.17	3.000	
LS1	C2	N1	C8	111.31	3.000	
LS1	C3	C2	O11	126.98	3.000	
LS1	N1	C2	C3	104.34	3.000	
LS1	N1	C2	O11	128.68	3.000	
LS1	C9	C3	C12	127.17	3.000	
LS1	C2	C3	C9	107.77	3.000	
LS1	C2	C3	C12	125.06	3.000	
LS1	H41	C4	C5	120.22	3.000	
LS1	H41	C4	C9	121.81	3.000	
LS1	C5	C4	C9	117.97	3.000	
LS1	H51	C5	C6	119.42	3.000	
LS1	C4	C5	H51	119.61	3.000	
LS1	C4	C5	C6	120.97	3.000	
LS1	H61	C6	C7	119.74	3.000	
LS1	C5	C6	H61	119.48	3.000	
LS1	C5	C6	C7	120.78	3.000	
LS1	H71	C7	C8	121.83	3.000	
LS1	C6	C7	H71	120.88	3.000	
LS1	C6	C7	C8	117.29	3.000	
LS1	C7	C8	C9	122.45	3.000	
LS1	N1	C8	C7	126.95	3.000	
LS1	N1	C8	C9	110.60	3.000	
LS1	C4	C9	C8	120.55	3.000	
LS1	C3	C9	C4	133.47	3.000	
LS1	C3	C9	C8	105.98	3.000	
LS1	H121	C12	N17	113.47	3.000	
LS1	C3	C12	H121	118.41	3.000	
LS1	C3	C12	N17	128.12	3.000	
LS1	H17N	N17	C20	115.29	3.000	
LS1	C12	N17	H17N	115.30	3.000	
LS1	C12	N17	C20	129.41	3.000	
LS1	C21	C20	C25	117.81	3.000	
LS1	N17	C20	C21	123.94	3.000	
LS1	N17	C20	C25	118.25	3.000	
LS1	H211	C21	C22	117.37	3.000	
LS1	C20	C21	H211	121.45	3.000	
LS1	C20	C21	C22	121.19	3.000	
LS1	H221	C22	C23	121.71	3.000	
LS1	C21	C22	H221	118.77	3.000	
LS1	C21	C22	C23	119.53	3.000	
LS1	C22	C23	C24	120.73	3.000	
LS1	C22	C23	S30	120.36	3.000	
LS1	C24	C23	S30	118.89	3.000	
LS1	H241	C24	C25	119.27	3.000	
LS1	C23	C24	H241	121.43	3.000	
LS1	C23	C24	C25	119.29	3.000	
LS1	C24	C25	H251	118.50	3.000	
LS1	C20	C25	H251	120.05	3.000	
LS1	C20	C25	C24	121.45	3.000	
LS1	C23	S30	N33	101.73	3.000	
LS1	C23	S30	O31	107.95	3.000	
LS1	C23	S30	O32	106.99	3.000	
LS1	O31	S30	N33	109.24	3.000	
LS1	O31	S30	O32	120.19	3.000	
LS1	O32	S30	N33	109.15	3.000	
LS1	H33N	N33	C35	116.04	3.000	
LS1	S30	N33	H33N	118.78	3.000	
LS1	S30	N33	C35	120.25	3.000	
LS1	H351	C35	H352	109.79	3.000	
LS1	H351	C35	H353	108.56	3.000	
LS1	H352	C35	H353	108.10	3.000	
LS1	N33	C35	H351	109.91	3.000	
LS1	N33	C35	H352	111.55	3.000	
LS1	N33	C35	H353	108.87	3.000	
#
#
loop_
_chem_comp_tor.comp_id
_chem_comp_tor.id
_chem_comp_tor.atom_id_1
_chem_comp_tor.atom_id_2
_chem_comp_tor.atom_id_3
_chem_comp_tor.atom_id_4
_chem_comp_tor.value_angle
_chem_comp_tor.value_angle_esd
_chem_comp_tor.period
LS1	CONST_1	H1N	N1	C8	C7	0.00	20.0	1	
LS1	CONST_2	H1N	N1	C2	C3	180.00	20.0	1	
LS1	CONST_3	N1	C2	C3	C9	0.00	20.0	1	
LS1	Var_1	C9	C3	C12	H121	0.00	0.0	0	
LS1	CONST_4	C2	C3	C9	C4	180.00	20.0	1	
LS1	CONST_5	H41	C4	C5	H51	-0.00	20.0	1	
LS1	CONST_6	H41	C4	C9	C8	-180.00	20.0	1	
LS1	CONST_7	H51	C5	C6	H61	0.00	20.0	1	
LS1	CONST_8	H61	C6	C7	H71	-0.00	20.0	1	
LS1	CONST_9	H71	C7	C8	C9	-180.00	20.0	1	
LS1	Var_2	H121	C12	N17	H17N	179.98	0.0	0	
LS1	Var_3	H17N	N17	C20	C21	179.97	0.0	0	
LS1	CONST_10	C21	C20	C25	H251	-179.92	20.0	1	
LS1	CONST_11	N17	C20	C21	H211	-0.07	20.0	1	
LS1	CONST_12	H211	C21	C22	H221	0.08	20.0	1	
LS1	CONST_13	H221	C22	C23	C24	-179.69	20.0	1	
LS1	CONST_14	C22	C23	C24	H241	179.76	20.0	1	
LS1	Var_4	C22	C23	S30	N33	106.96	0.0	0	
LS1	CONST_15	H241	C24	C25	H251	-0.13	20.0	1	
LS1	Var_5	C23	S30	N33	H33N	92.56	0.0	0	
LS1	Var_6	H33N	N33	C35	H351	-64.93	0.0	0	
#
#
loop_
_chem_comp_plane_atom.comp_id
_chem_comp_plane_atom.plane_id
_chem_comp_plane_atom.atom_id
_chem_comp_plane_atom.dist_esd
LS1	plan-1	N1	0.020	
LS1	plan-1	C2	0.020	
LS1	plan-1	C3	0.020	
LS1	plan-1	C4	0.020	
LS1	plan-1	C5	0.020	
LS1	plan-1	C6	0.020	
LS1	plan-1	C7	0.020	
LS1	plan-1	C8	0.020	
LS1	plan-1	C9	0.020	
LS1	plan-1	O11	0.020	
LS1	plan-1	C12	0.020	
LS1	plan-1	N17	0.020	
LS1	plan-1	C20	0.020	
LS1	plan-1	C21	0.020	
LS1	plan-1	C22	0.020	
LS1	plan-1	C23	0.020	
LS1	plan-1	C24	0.020	
LS1	plan-1	C25	0.020	
#
