# Supplementary material for: High-throughput quantum-mechanics/molecular-mechanics (ONIOM) macromolecular crystallographic refinement with PHENIX/DivCon: the impact of mixed Hamiltonian methods on ligand and protein structure
Source: Acta Crystallogr D Struct Biol. 2018 Oct 29;74(Pt 11):1063–77. doi: 10.1107/S2059798318012913 (PMC6213575; doi:10.1107/S2059798318012913)
Supplement: Supplementary file 2 [file d-74-01063-sup2.gz › results_ONIOM/1KZK-H_refine_001.pdb]

REMARK Date 2017-01-11 Time 07:00:04 EST -0500 (1484136004.90 s)
REMARK PHENIX refinement
REMARK 
REMARK ****************** INPUT FILES AND LABELS ******************************
REMARK Reflections:
REMARK   file name      : 1KZK.sf
REMARK   labels         : ['r1kzksf,wavelength_id=1,_refln.F_meas_au,_refln.F_meas_sigma_au']
REMARK R-free flags:
REMARK   file name      : 1KZK.sf
REMARK   label          : r1kzksf,wavelength_id=1,_refln.status
REMARK   test_flag_value: 0
REMARK Model file name(s): 
REMARK   /scratch/oleg/2711238.gondor.quantumbioinc.com/1KZK-H.pdb
REMARK 
REMARK ******************** REFINEMENT SUMMARY: QUICK FACTS *******************
REMARK Start: r_work = 0.1957 r_free = 0.2108 bonds = 0.018 angles = 2.284
REMARK Final: r_work = 0.1896 r_free = 0.2107 bonds = 0.015 angles = 1.604
REMARK ************************************************************************
REMARK 
REMARK ****************** REFINEMENT STATISTICS STEP BY STEP ******************
REMARK leading digit, like 1_, means number of macro-cycle                     
REMARK 0    : statistics at the very beginning when nothing is done yet        
REMARK 1_bss: bulk solvent correction and/or (anisotropic) scaling             
REMARK 1_xyz: refinement of coordinates                                        
REMARK 1_adp: refinement of ADPs (Atomic Displacement Parameters)              
REMARK 1_occ: refinement of occupancies                                        
REMARK ------------------------------------------------------------------------
REMARK  stage       r-work r-free bonds angles b_min b_max b_ave n_water shift
REMARK       0    : 0.2515 0.2499 0.018  2.28   3.7  93.8  14.5 669      0.000
REMARK       1_bss: 0.1957 0.2108 0.018  2.28   3.4  93.6  14.2 669      0.000
REMARK 1_settarget: 0.1957 0.2108 0.018  2.28   3.4  93.6  14.2 669      0.000
REMARK       1_nqh: 0.1957 0.2108 0.018  2.28   3.4  93.6  14.2 669      0.000
REMARK    1_weight: 0.1957 0.2108 0.018  2.28   3.4  93.6  14.2 669      0.000
REMARK    1_checkH: 0.1957 0.2106 0.018  2.28   3.4  93.6  14.2 669      0.228
REMARK    1_xyzrec: 0.1975 0.2182 0.015  1.72   3.4  93.6  14.2 669      0.328
REMARK    1_checkH: 0.1975 0.2184 0.015  1.72   3.4  93.6  14.2 669      0.329
REMARK       1_adp: 0.1962 0.2231 0.015  1.72   3.5  88.6  14.1 669      0.329
REMARK   1_regHadp: 0.1960 0.2228 0.015  1.72   3.5  88.6  14.1 669      0.329
REMARK       1_occ: 0.1942 0.2211 0.015  1.72   3.5  88.6  14.1 669      0.329
REMARK       2_bss: 0.1935 0.2207 0.015  1.72   3.3  88.4  13.9 669      0.329
REMARK 2_settarget: 0.1935 0.2207 0.015  1.72   3.3  88.4  13.9 669      0.329
REMARK 2_updatecdl: 0.1935 0.2207 0.015  1.73   3.3  88.4  13.9 669      0.329
REMARK       2_nqh: 0.1935 0.2207 0.015  1.73   3.3  88.4  13.9 669      0.329
REMARK    2_weight: 0.1935 0.2207 0.015  1.73   3.3  88.4  13.9 669      0.329
REMARK    2_checkH: 0.1935 0.2207 0.015  1.73   3.3  88.4  13.9 669      0.329
REMARK    2_xyzrec: 0.1935 0.2140 0.015  1.61   3.3  88.4  13.9 669      0.339
REMARK    2_checkH: 0.1935 0.2141 0.015  1.61   3.3  88.4  13.9 669      0.339
REMARK       2_adp: 0.1913 0.2112 0.015  1.61   4.8  85.8  13.4 669      0.339
REMARK   2_regHadp: 0.1914 0.2109 0.015  1.61   4.8  85.8  13.4 669      0.339
REMARK       2_occ: 0.1912 0.2114 0.015  1.61   4.8  85.8  13.4 669      0.339
REMARK       3_bss: 0.1905 0.2104 0.015  1.61   4.3  85.2  12.9 669      0.339
REMARK 3_settarget: 0.1905 0.2104 0.015  1.61   4.3  85.2  12.9 669      0.339
REMARK 3_updatecdl: 0.1905 0.2104 0.015  1.61   4.3  85.2  12.9 669      0.339
REMARK       3_nqh: 0.1906 0.2104 0.015  1.61   4.3  85.2  12.9 669      0.341
REMARK    3_weight: 0.1906 0.2104 0.015  1.61   4.3  85.2  12.9 669      0.341
REMARK    3_checkH: 0.1906 0.2104 0.015  1.61   4.3  85.2  12.9 669      0.341
REMARK    3_xyzrec: 0.1894 0.2102 0.015  1.60   4.3  85.2  12.9 669      0.351
REMARK    3_checkH: 0.1894 0.2103 0.015  1.60   4.3  85.2  12.9 669      0.351
REMARK       3_adp: 0.1897 0.2106 0.015  1.60   4.6  82.4  12.8 669      0.351
REMARK   3_regHadp: 0.1897 0.2106 0.015  1.60   4.6  82.4  12.8 669      0.351
REMARK       3_occ: 0.1897 0.2109 0.015  1.60   4.6  82.4  12.8 669      0.351
REMARK         end: 0.1896 0.2107 0.015  1.60   4.4  82.2  12.6 669      0.351
REMARK ------------------------------------------------------------------------
REMARK MODEL CONTENT.
REMARK  ELEMENT        ATOM RECORD COUNT   OCCUPANCY SUM
REMARK        C                     1014         1004.43
REMARK        H                     2107         2048.09
REMARK        O                      488          474.68
REMARK        N                      263          259.73
REMARK        S                        9            7.76
REMARK     Cl1-                        5            5.00
REMARK      O1-                       18           17.70
REMARK    TOTAL                     3904         3817.40
REMARK -----------------------------------------------------------------------
REMARK r_free_flags.md5.hexdigest eb4064408b53a2a2524a9762ff00556f
REMARK 
REMARK IF THIS FILE IS FOR PDB DEPOSITION: REMOVE ALL FROM THIS LINE UP.
REMARK   3
REMARK   3 REFINEMENT.
REMARK   3   PROGRAM     : PHENIX (1.11.1_2575: ???)
REMARK   3   AUTHORS     : Adams,Afonine,Bunkoczi,Burnley,Chen,Dar,Davis,
REMARK   3               : Draizen,Echols,Gildea,Gros,Grosse-Kunstleve,Headd,
REMARK   3               : Hintze,Hung,Ioerger,Liebschner,McCoy,McKee,Moriarty,
REMARK   3               : Oeffner,Poon,Read,Richardson,Richardson,Sacchettini,
REMARK   3               : Sauter,Sobolev,Storoni,Terwilliger,Williams,Zwart
REMARK   3
REMARK   3  REFINEMENT TARGET : ML
REMARK   3  
REMARK   3  DATA USED IN REFINEMENT.
REMARK   3   RESOLUTION RANGE HIGH (ANGSTROMS) : 1.090   
REMARK   3   RESOLUTION RANGE LOW  (ANGSTROMS) : 19.849  
REMARK   3   MIN(FOBS/SIGMA_FOBS)              : 1.33  
REMARK   3   COMPLETENESS FOR RANGE        (%) : 93.33 
REMARK   3   NUMBER OF REFLECTIONS             : 73858     
REMARK   3   NUMBER OF REFLECTIONS (NON-ANOMALOUS) : 73858     
REMARK   3  
REMARK   3  FIT TO DATA USED IN REFINEMENT.
REMARK   3   R VALUE     (WORKING + TEST SET) : 0.1902
REMARK   3   R VALUE            (WORKING SET) : 0.1896
REMARK   3   FREE R VALUE                     : 0.2107
REMARK   3   FREE R VALUE TEST SET SIZE   (%) : 3.07  
REMARK   3   FREE R VALUE TEST SET COUNT      : 2271      
REMARK   3  
REMARK   3  FIT TO DATA USED IN REFINEMENT (IN BINS).
REMARK   3   BIN  RESOLUTION RANGE  COMPL.    NWORK NFREE   RWORK  RFREE  CCWORK CCFREE
REMARK   3     1 19.8527 -  2.7454    0.99     5020   168  0.1624 0.1900   0.944  0.918
REMARK   3     2  2.7454 -  2.1800    1.00     4915   131  0.1711 0.1907   0.929  0.898
REMARK   3     3  2.1800 -  1.9047    1.00     4851   136  0.1611 0.1720   0.934  0.910
REMARK   3     4  1.9047 -  1.7307    1.00     4820   147  0.1717 0.1909   0.930  0.919
REMARK   3     5  1.7307 -  1.6067    1.00     4811   150  0.1750 0.1934   0.922  0.915
REMARK   3     6  1.6067 -  1.5120    1.00     4766   167  0.1862 0.1918   0.913  0.904
REMARK   3     7  1.5120 -  1.4363    1.00     4770   151  0.1973 0.2474   0.896  0.881
REMARK   3     8  1.4363 -  1.3738    1.00     4791   153  0.2171 0.2879   0.881  0.814
REMARK   3     9  1.3738 -  1.3209    1.00     4710   162  0.2342 0.2165   0.864  0.901
REMARK   3    10  1.3209 -  1.2753    0.99     4720   145  0.2368 0.2613   0.860  0.821
REMARK   3    11  1.2753 -  1.2355    0.97     4641   147  0.2449 0.2709   0.847  0.837
REMARK   3    12  1.2355 -  1.2001    0.94     4430   145  0.2480 0.2632   0.852  0.817
REMARK   3    13  1.2001 -  1.1686    0.88     4153   129  0.2607 0.2467   0.832  0.848
REMARK   3    14  1.1686 -  1.1400    0.81     3828   117  0.2660 0.2624   0.814  0.808
REMARK   3    15  1.1400 -  1.1141    0.72     3393   126  0.2852 0.2968   0.794  0.756
REMARK   3    16  1.1141 -  1.0904    0.63     2968    97  0.3150 0.3168   0.754  0.772
REMARK   3  
REMARK   3  BULK SOLVENT MODELLING.
REMARK   3   METHOD USED        : FLAT BULK SOLVENT MODEL
REMARK   3   SOLVENT RADIUS     : 1.11    
REMARK   3   SHRINKAGE RADIUS   : 0.90    
REMARK   3   GRID STEP FACTOR   : 4.00    
REMARK   3  
REMARK   3  ERROR ESTIMATES.
REMARK   3   COORDINATE ERROR (MAXIMUM-LIKELIHOOD BASED)     : 0.10    
REMARK   3   PHASE ERROR (DEGREES, MAXIMUM-LIKELIHOOD BASED) : 21.53   
REMARK   3  
REMARK   3  STRUCTURE FACTORS CALCULATION ALGORITHM : FFT
REMARK   3  
REMARK   3  RESTRAINTS LIBRARY
REMARK   3    GEOSTD + MON.LIB. + CDL v1.2
REMARK   3  
REMARK   3  DEVIATIONS FROM IDEAL VALUES.
REMARK   3                 RMSD     MAX  COUNT
REMARK   3   BOND      :  0.015   0.072   1595
REMARK   3   ANGLE     :  1.604   7.044   2159
REMARK   3   CHIRALITY :  0.119   0.430    251
REMARK   3   PLANARITY :  0.012   0.055    270
REMARK   3   DIHEDRAL  : 13.376  82.892    587
REMARK   3   MIN NONBONDED DISTANCE : 1.596 
REMARK   3  
REMARK   3  MOLPROBITY STATISTICS.
REMARK   3   ALL-ATOM CLASHSCORE : 0.93
REMARK   3   RAMACHANDRAN PLOT:
REMARK   3     OUTLIERS : 0.00  %
REMARK   3     ALLOWED  : 1.55  %
REMARK   3     FAVORED  : 98.45 %
REMARK   3   ROTAMER OUTLIERS : 1.22 %
REMARK   3   CBETA DEVIATIONS : 0
REMARK   3   PEPTIDE PLANE:
REMARK   3     CIS-PROLINE     : 0
REMARK   3     CIS-GENERAL     : 0
REMARK   3     TWISTED PROLINE : 0
REMARK   3     TWISTED GENERAL : 0
REMARK   3  
REMARK   3  ATOMIC DISPLACEMENT PARAMETERS.
REMARK   3   WILSON B : 8.90
REMARK   3   RMS(B_ISO_OR_EQUIVALENT_BONDED) : 2.81
REMARK   3   ATOMS          NUMBER OF ATOMS
REMARK   3                    ISO.  ANISO. 
REMARK   3    ALL         :   3904       0
REMARK   3    ALL (NO H)  :   1797       0
REMARK   3    SOLVENT     :    223       0
REMARK   3    NON-SOLVENT :   1574       0
REMARK   3    HYDROGENS   :   2107       0
REMARK   3
REMARK   3
REMARK   3   OTHER REFINEMENT REMARKS:
REMARK   3   XRAY REFINEMENT USING QUANTUM MECHANICAL FUNCTIONAL
REMARK   3   PROGRAM      :QuantumBio DivCon 6 build-7.1.1-b4015.17
REMARK   3   AUTHORS      :BORBULEVYCH O.Y., PLUMLEY J., 
REMARK   3                :MARTIN, R.I., WESTERHOFF L.M. 
REMARK   3
REMARK   3   REFERENCE     :BORBULEVYCH O.Y., PLUMLEY J.A.,
REMARK   3                 :MARTIN, R.I., MERZ, K.M.,  WESTERHOFF L.M.
REMARK   3                 :ACTA CRYSTLLOGRAPHICA SECTION D, 2014, 
REMARK   3                 :V. D70, pp. 1233-1247
REMARK   3   QM METHOD(HAMILTONIAN): PM6 AMBERFF14
REMARK   3   REGION QM REFINEMENT: 
REMARK   3      MAIN/BUFFER QM REGION RADII (A): 3.0 / 0.0
REMARK   3      LIGAND / STRAIN ENERGY: JE2_A_701 / 16.31 KCAL/MOLE
REMARK   3
HELIX    1   1 ARG A   87  LEU A   90  1               Generated by MOE    4
HELIX    2   2 ARG B   87  LEU B   90  1               Generated by MOE    4
HELIX    3   3 THR B   91  ILE B   93  5               Generated by MOE    3
SHEET    1       GLN A   2  ILE A   3                  Generated by MOE
SHEET    2       LEU A  10  ILE A  15                  Generated by MOE
SHEET    3       GLN A  18  ALA A  22                  Generated by MOE
SHEET    4       LEU A  23  LEU A  24                  Generated by MOE
SHEET    5       VAL A  32  LEU A  33                  Generated by MOE
SHEET    6       LYS A  43  GLY A  49                  Generated by MOE
SHEET    7       GLY A  52  ILE A  66                  Generated by MOE
SHEET    8       HIS A  69  VAL A  75                  Generated by MOE
SHEET    9       LEU A  76  VAL A  77                  Generated by MOE
SHEET   10       ILE A  84  ILE A  85                  Generated by MOE
SHEET   11       THR A  96  ASN A  98                  Generated by MOE
SHEET   12       GLN B   2  ILE B   3                  Generated by MOE
SHEET   13       LEU B  10  ILE B  15                  Generated by MOE
SHEET   14       GLN B  18  ALA B  22                  Generated by MOE
SHEET   15       LEU B  23  LEU B  24                  Generated by MOE
SHEET   16       VAL B  32  GLU B  34                  Generated by MOE
SHEET   17       LYS B  43  GLY B  49                  Generated by MOE
SHEET   18       GLY B  52  ILE B  66                  Generated by MOE
SHEET   19       HIS B  69  VAL B  75                  Generated by MOE
SHEET   20       LEU B  76  GLY B  78                  Generated by MOE
SHEET   21       ILE B  84  ILE B  85                  Generated by MOE
SHEET   22       THR B  96  ASN B  98                  Generated by MOE
CRYST1   51.203   58.409   62.858  90.00  90.00  90.00 P 21 21 21
SCALE1      0.019530  0.000000  0.000000        0.00000
SCALE2      0.000000  0.017121  0.000000        0.00000
SCALE3      0.000000  0.000000  0.015909        0.00000
ATOM      1  N   PRO A   1      29.274   7.156  -2.883  1.00 17.60           N1+
ATOM      2  CA  PRO A   1      28.308   6.152  -3.393  1.00 16.82           C
ATOM      3  C   PRO A   1      26.871   6.493  -2.989  1.00 17.19           C
ATOM      4  O   PRO A   1      26.646   7.346  -2.136  1.00 13.24           O
ATOM      5  CB  PRO A   1      28.713   4.801  -2.791  1.00 21.21           C
ATOM      6  CG  PRO A   1      29.354   5.207  -1.471  1.00 23.66           C
ATOM      7  CD  PRO A   1      30.114   6.454  -1.898  1.00 20.77           C
ATOM      8  H2  PRO A   1      28.776   7.912  -2.419  1.00 21.15           H
ATOM      9  H3  PRO A   1      29.845   7.548  -3.618  1.00 21.15           H
ATOM     10  HA  PRO A   1      28.354   6.081  -4.479  1.00 20.22           H
ATOM     11  HB2 PRO A   1      27.905   4.081  -2.666  1.00 25.49           H
ATOM     12  HB3 PRO A   1      29.487   4.384  -3.437  1.00 25.49           H
ATOM     13  HG2 PRO A   1      28.592   5.412  -0.719  1.00 28.43           H
ATOM     14  HG3 PRO A   1      30.067   4.460  -1.122  1.00 28.43           H
ATOM     15  HD2 PRO A   1      30.344   7.091  -1.042  1.00 24.96           H
ATOM     16  HD3 PRO A   1      31.039   6.147  -2.387  1.00 24.96           H
ATOM     17  N   GLN A   2      25.911   5.801  -3.619  1.00 16.08           N
ATOM     18  CA  GLN A   2      24.491   5.817  -3.274  1.00 13.10           C
ATOM     19  C   GLN A   2      24.087   4.376  -3.020  1.00 18.76           C
ATOM     20  O   GLN A   2      23.950   3.605  -3.963  1.00 20.45           O
ATOM     21  CB  GLN A   2      23.716   6.468  -4.429  0.90 17.36           C
ATOM     22  CG  GLN A   2      22.200   6.546  -4.256  0.58 15.85           C
ATOM     23  CD  GLN A   2      21.661   7.517  -5.294  0.39 19.48           C
ATOM     24  OE1 GLN A   2      21.192   7.146  -6.367  0.40 20.07           O
ATOM     25  NE2 GLN A   2      21.772   8.799  -4.996  1.00 20.31           N
ATOM     26  H   GLN A   2      26.198   5.127  -4.313  1.00 19.34           H
ATOM     27  HA  GLN A   2      24.335   6.404  -2.368  1.00 15.76           H
ATOM     28  HB2 GLN A   2      24.103   7.481  -4.553  1.00 20.87           H
ATOM     29  HB3 GLN A   2      23.928   5.926  -5.353  1.00 20.87           H
ATOM     30  HG2 GLN A   2      21.783   5.554  -4.429  0.00 19.05           H
ATOM     31  HG3 GLN A   2      21.967   6.902  -3.253  1.00 19.05           H
ATOM     32 HE21 GLN A   2      22.146   9.073  -4.099  0.00 24.41           H
ATOM     33 HE22 GLN A   2      21.444   9.500  -5.643  0.00 24.41           H
ATOM     34  N   ILE A   3      23.998   3.986  -1.750  1.00 17.45           N
ATOM     35  CA  ILE A   3      23.867   2.601  -1.314  1.00 16.24           C
ATOM     36  C   ILE A   3      22.380   2.292  -1.098  1.00 17.27           C
ATOM     37  O   ILE A   3      21.722   2.939  -0.286  1.00 15.22           O
ATOM     38  CB  ILE A   3      24.724   2.362  -0.052  1.00 16.81           C
ATOM     39  CG1 ILE A   3      26.215   2.676  -0.342  1.00 19.71           C
ATOM     40  CG2 ILE A   3      24.529   0.932   0.484  1.00 21.08           C
ATOM     41  CD1 ILE A   3      27.141   2.550   0.871  1.00 19.93           C
ATOM     42  H   ILE A   3      24.112   4.684  -1.028  1.00 20.97           H
ATOM     43  HA  ILE A   3      24.242   1.938  -2.096  1.00 19.53           H
ATOM     44  HB  ILE A   3      24.384   3.047   0.721  1.00 20.21           H
ATOM     45 HG12 ILE A   3      26.575   2.004  -1.122  1.00 23.69           H
ATOM     46 HG13 ILE A   3      26.310   3.699  -0.706  1.00 23.69           H
ATOM     47 HG21 ILE A   3      25.155   0.756   1.358  1.00 25.34           H
ATOM     48 HG22 ILE A   3      23.496   0.795   0.799  1.00 25.34           H
ATOM     49 HG23 ILE A   3      24.773   0.205  -0.291  1.00 25.34           H
ATOM     50 HD11 ILE A   3      28.122   2.956   0.618  1.00 23.96           H
ATOM     51 HD12 ILE A   3      26.724   3.115   1.705  1.00 23.96           H
ATOM     52 HD13 ILE A   3      27.264   1.505   1.157  1.00 23.96           H
ATOM     53  N   THR A   4      21.830   1.316  -1.839  0.94 20.56           N
ATOM     54  CA  THR A   4      20.456   0.843  -1.609  0.94 16.75           C
ATOM     55  C   THR A   4      20.471  -0.238  -0.510  0.94 13.36           C
ATOM     56  O   THR A   4      21.494  -0.651   0.021  0.94 16.79           O
ATOM     57  CB  THR A   4      19.757   0.424  -2.934  0.94 26.77           C
ATOM     58  OG1 THR A   4      20.563  -0.372  -3.728  0.94 29.12           O
ATOM     59  CG2 THR A   4      19.368   1.575  -3.858  0.94 22.66           C
ATOM     60  H   THR A   4      22.388   0.831  -2.527  0.94 24.71           H
ATOM     61  HA  THR A   4      19.861   1.669  -1.223  0.94 20.14           H
ATOM     62  HB  THR A   4      18.852  -0.140  -2.710  0.94 32.16           H
ATOM     63  HG1 THR A   4      20.656  -1.125  -3.367  0.94 34.98           H
ATOM     64 HG21 THR A   4      19.041   1.171  -4.817  0.94 27.23           H
ATOM     65 HG22 THR A   4      18.547   2.159  -3.437  0.94 27.23           H
ATOM     66 HG23 THR A   4      20.245   2.197  -4.043  0.94 27.23           H
ATOM     67  N   LEU A   5      19.260  -0.625  -0.076  1.00 13.70           N
ATOM     68  CA  LEU A   5      19.006  -1.297   1.196  1.00 12.68           C
ATOM     69  C   LEU A   5      18.294  -2.652   1.005  1.00 13.72           C
ATOM     70  O   LEU A   5      17.669  -3.152   1.930  1.00 11.46           O
ATOM     71  CB  LEU A   5      18.236  -0.316   2.121  1.00 11.31           C
ATOM     72  CG  LEU A   5      19.005   0.988   2.482  1.00 10.44           C
ATOM     73  CD1 LEU A   5      18.114   1.951   3.278  1.00 10.98           C
ATOM     74  CD2 LEU A   5      20.265   0.683   3.290  1.00 11.96           C
ATOM     75  H   LEU A   5      18.453  -0.237  -0.543  1.00 16.48           H
ATOM     76  HA  LEU A   5      19.951  -1.542   1.678  1.00 15.25           H
ATOM     77  HB2 LEU A   5      17.308  -0.033   1.626  1.00 13.61           H
ATOM     78  HB3 LEU A   5      17.972  -0.830   3.041  1.00 13.61           H
ATOM     79  HG  LEU A   5      19.297   1.499   1.564  1.00 12.57           H
ATOM     80 HD11 LEU A   5      18.665   2.861   3.510  1.00 13.21           H
ATOM     81 HD12 LEU A   5      17.240   2.221   2.686  1.00 13.21           H
ATOM     82 HD13 LEU A   5      17.783   1.477   4.202  1.00 13.21           H
ATOM     83 HD21 LEU A   5      20.770   1.616   3.541  1.00 14.39           H
ATOM     84 HD22 LEU A   5      20.004   0.164   4.212  1.00 14.39           H
ATOM     85 HD23 LEU A   5      20.958   0.071   2.713  1.00 14.39           H
ATOM     86  N   TRP A   6      18.414  -3.323  -0.157  1.00 12.91           N
ATOM     87  CA  TRP A   6      17.858  -4.685  -0.341  1.00 10.63           C
ATOM     88  C   TRP A   6      18.564  -5.742   0.494  1.00 14.13           C
ATOM     89  O   TRP A   6      17.932  -6.713   0.910  1.00 16.28           O
ATOM     90  CB  TRP A   6      17.940  -5.132  -1.803  1.00 15.44           C
ATOM     91  CG  TRP A   6      17.451  -4.087  -2.736  1.00 13.43           C
ATOM     92  CD1 TRP A   6      18.193  -3.399  -3.632  1.00 15.90           C
ATOM     93  CD2 TRP A   6      16.090  -3.611  -2.912  1.00 15.85           C
ATOM     94  NE1 TRP A   6      17.412  -2.432  -4.226  1.00 18.08           N
ATOM     95  CE2 TRP A   6      16.094  -2.534  -3.845  1.00 20.77           C
ATOM     96  CE3 TRP A   6      14.844  -4.026  -2.410  1.00 15.53           C
ATOM     97  CZ2 TRP A   6      14.926  -1.859  -4.222  1.00 21.47           C
ATOM     98  CZ3 TRP A   6      13.662  -3.394  -2.828  1.00 15.64           C
ATOM     99  CH2 TRP A   6      13.698  -2.310  -3.723  1.00 18.77           C
ATOM    100  H   TRP A   6      18.910  -2.906  -0.931  1.00 15.53           H
ATOM    101  HA  TRP A   6      16.804  -4.666  -0.060  1.00 12.79           H
ATOM    102  HB2 TRP A   6      18.979  -5.359  -2.048  1.00 18.57           H
ATOM    103  HB3 TRP A   6      17.332  -6.031  -1.922  1.00 18.57           H
ATOM    104  HD1 TRP A   6      19.239  -3.556  -3.838  1.00 19.12           H
ATOM    105  HE1 TRP A   6      17.770  -1.786  -4.915  1.00 21.74           H
ATOM    106  HE3 TRP A   6      14.794  -4.850  -1.714  1.00 18.68           H
ATOM    107  HZ2 TRP A   6      14.968  -1.018  -4.897  1.00 25.80           H
ATOM    108  HZ3 TRP A   6      12.713  -3.740  -2.446  1.00 18.80           H
ATOM    109  HH2 TRP A   6      12.779  -1.824  -4.018  1.00 22.56           H
ATOM    110  N   LYS A   7      19.883  -5.552   0.707  1.00 12.36           N
ATOM    111  CA  LYS A   7      20.729  -6.332   1.596  1.00 11.77           C
ATOM    112  C   LYS A   7      21.352  -5.379   2.614  1.00 10.74           C
ATOM    113  O   LYS A   7      21.256  -4.156   2.459  1.00 12.78           O
ATOM    114  CB  LYS A   7      21.829  -7.007   0.764  1.00 23.61           C
ATOM    115  H   LYS A   7      20.318  -4.757   0.262  1.00 14.87           H
ATOM    116  HA  LYS A   7      20.154  -7.095   2.123  1.00 14.16           H
ATOM    117  HB1 LYS A   7      21.386  -7.657   0.009  1.00 28.37           H
ATOM    118  HB3 LYS A   7      22.487  -7.593   1.405  1.00 28.37           H
ATOM    119  N   ARG A   8      21.902  -5.964   3.670  1.00 13.16           N
ATOM    120  CA  ARG A   8      22.620  -5.206   4.693  1.00 11.79           C
ATOM    121  C   ARG A   8      23.717  -4.322   4.002  1.00 11.77           C
ATOM    122  O   ARG A   8      24.451  -4.812   3.164  1.00 13.16           O
ATOM    123  CB  ARG A   8      23.272  -6.129   5.738  1.00 13.07           C
ATOM    124  CG  ARG A   8      22.240  -6.873   6.609  1.00 16.86           C
ATOM    125  CD  ARG A   8      22.871  -7.430   7.902  0.82 18.69           C
ATOM    126  NE  ARG A   8      21.825  -8.016   8.806  0.53 13.03           N
ATOM    127  CZ  ARG A   8      22.074  -8.278  10.154  0.73 20.63           C
ATOM    128  NH1 ARG A   8      23.342  -8.293  10.674  1.00 25.05           N
ATOM    129  NH2 ARG A   8      21.049  -8.791  10.933  0.66 15.26           N1+
ATOM    130  H   ARG A   8      21.989  -6.952   3.650  1.00 15.83           H
ATOM    131  HA  ARG A   8      21.873  -4.550   5.223  1.00 14.18           H
ATOM    132  HB2 ARG A   8      23.924  -6.863   5.220  1.00 15.72           H
ATOM    133  HB3 ARG A   8      23.942  -5.518   6.383  1.00 15.72           H
ATOM    134  HG2 ARG A   8      21.404  -6.190   6.856  1.00 20.26           H
ATOM    135  HG3 ARG A   8      21.778  -7.693   6.024  1.00 20.26           H
ATOM    136  HD2 ARG A   8      23.595  -8.237   7.652  1.00 22.46           H
ATOM    137  HD3 ARG A   8      23.413  -6.602   8.423  0.00 22.46           H
ATOM    138  HE  ARG A   8      20.865  -7.680   8.598  0.69 15.68           H
ATOM    139 HH11 ARG A   8      24.141  -7.956  10.151  0.66 30.09           H
ATOM    140 HH12 ARG A   8      23.518  -8.600  11.641  0.95 30.09           H
ATOM    141 HH21 ARG A   8      20.083  -8.706  10.618  1.00 18.35           H
ATOM    142 HH22 ARG A   8      21.163  -8.907  11.939  0.70 18.35           H
ATOM    143  N   PRO A   9      23.810  -3.016   4.367  1.00  9.79           N
ATOM    144  CA  PRO A   9      24.808  -2.088   3.798  1.00 11.31           C
ATOM    145  C   PRO A   9      26.189  -2.283   4.446  1.00 10.47           C
ATOM    146  O   PRO A   9      26.656  -1.469   5.257  1.00  9.98           O
ATOM    147  CB  PRO A   9      24.235  -0.676   4.052  1.00 11.11           C
ATOM    148  CG  PRO A   9      23.377  -0.856   5.298  1.00  9.47           C
ATOM    149  CD  PRO A   9      22.779  -2.246   5.098  1.00  9.58           C
ATOM    150  HA  PRO A   9      24.866  -2.201   2.717  1.00 13.60           H
ATOM    151  HB2 PRO A   9      24.972   0.123   4.141  1.00 13.37           H
ATOM    152  HB3 PRO A   9      23.569  -0.451   3.217  1.00 13.37           H
ATOM    153  HG2 PRO A   9      23.998  -0.800   6.193  1.00 11.41           H
ATOM    154  HG3 PRO A   9      22.575  -0.119   5.329  1.00 11.41           H
ATOM    155  HD2 PRO A   9      22.557  -2.676   6.071  1.00 11.53           H
ATOM    156  HD3 PRO A   9      21.891  -2.159   4.471  1.00 11.53           H
ATOM    157  N   LEU A  10      26.849  -3.373   4.035  1.00 10.22           N
ATOM    158  CA  LEU A  10      28.206  -3.734   4.455  1.00 10.55           C
ATOM    159  C   LEU A  10      29.250  -3.098   3.525  1.00 10.03           C
ATOM    160  O   LEU A  10      29.103  -3.080   2.296  1.00 11.74           O
ATOM    161  CB  LEU A  10      28.351  -5.262   4.426  1.00 10.80           C
ATOM    162  CG  LEU A  10      27.457  -6.025   5.430  1.00 13.68           C
ATOM    163  CD1 LEU A  10      27.532  -7.537   5.175  1.00 18.62           C
ATOM    164  CD2 LEU A  10      27.857  -5.785   6.885  1.00 14.73           C
ATOM    165  H   LEU A  10      26.399  -3.980   3.365  1.00 12.30           H
ATOM    166  HA  LEU A  10      28.362  -3.393   5.472  1.00 12.69           H
ATOM    167  HB2 LEU A  10      28.107  -5.602   3.417  1.00 12.99           H
ATOM    168  HB3 LEU A  10      29.394  -5.522   4.618  1.00 12.99           H
ATOM    169  HG  LEU A  10      26.422  -5.705   5.306  1.00 16.45           H
ATOM    170 HD11 LEU A  10      26.843  -8.059   5.839  1.00 22.38           H
ATOM    171 HD12 LEU A  10      27.256  -7.749   4.142  1.00 22.38           H
ATOM    172 HD13 LEU A  10      28.544  -7.898   5.357  1.00 22.38           H
ATOM    173 HD21 LEU A  10      27.234  -6.389   7.547  1.00 17.71           H
ATOM    174 HD22 LEU A  10      28.906  -6.042   7.036  1.00 17.71           H
ATOM    175 HD23 LEU A  10      27.705  -4.739   7.140  1.00 17.71           H
ATOM    176  N   VAL A  11      30.336  -2.578   4.103  1.00  8.51           N
ATOM    177  CA  VAL A  11      31.483  -2.040   3.358  1.00  8.34           C
ATOM    178  C   VAL A  11      32.763  -2.479   4.033  1.00  7.46           C
ATOM    179  O   VAL A  11      32.786  -2.868   5.207  1.00  8.71           O
ATOM    180  CB  VAL A  11      31.419  -0.500   3.271  1.00  9.39           C
ATOM    181  CG1 VAL A  11      30.141  -0.017   2.557  1.00 10.20           C
ATOM    182  CG2 VAL A  11      31.573   0.168   4.652  1.00  8.87           C
ATOM    183  H   VAL A  11      30.407  -2.608   5.110  1.00 10.24           H
ATOM    184  HA  VAL A  11      31.493  -2.437   2.341  1.00 10.05           H
ATOM    185  HB  VAL A  11      32.263  -0.162   2.669  1.00 11.30           H
ATOM    186 HG11 VAL A  11      30.190   1.060   2.406  1.00 12.27           H
ATOM    187 HG12 VAL A  11      30.057  -0.504   1.585  1.00 12.27           H
ATOM    188 HG13 VAL A  11      29.258  -0.242   3.154  1.00 12.27           H
ATOM    189 HG21 VAL A  11      31.586   1.252   4.537  1.00 10.68           H
ATOM    190 HG22 VAL A  11      30.744  -0.112   5.302  1.00 10.68           H
ATOM    191 HG23 VAL A  11      32.515  -0.120   5.120  1.00 10.68           H
ATOM    192  N   THR A  12      33.872  -2.363   3.288  1.00  7.72           N
ATOM    193  CA  THR A  12      35.207  -2.577   3.820  1.00  7.98           C
ATOM    194  C   THR A  12      35.722  -1.309   4.523  1.00  8.36           C
ATOM    195  O   THR A  12      35.616  -0.195   3.989  1.00  9.34           O
ATOM    196  CB  THR A  12      36.177  -3.019   2.706  1.00  8.33           C
ATOM    197  OG1 THR A  12      35.631  -4.088   1.955  1.00  9.72           O
ATOM    198  CG2 THR A  12      37.539  -3.448   3.267  1.00  9.77           C
ATOM    199  H   THR A  12      33.790  -2.060   2.331  1.00  9.30           H
ATOM    200  HA  THR A  12      35.153  -3.411   4.518  1.00  9.62           H
ATOM    201  HB  THR A  12      36.334  -2.179   2.027  1.00 10.03           H
ATOM    202  HG1 THR A  12      35.495  -4.841   2.542  1.00 11.70           H
ATOM    203 HG21 THR A  12      38.186  -3.763   2.449  1.00 11.76           H
ATOM    204 HG22 THR A  12      38.014  -2.616   3.787  1.00 11.76           H
ATOM    205 HG23 THR A  12      37.413  -4.287   3.951  1.00 11.76           H
ATOM    206  N   ILE A  13      36.272  -1.500   5.723  1.00  7.42           N
ATOM    207  CA  ILE A  13      36.962  -0.467   6.507  1.00  8.01           C
ATOM    208  C   ILE A  13      38.425  -0.857   6.736  1.00  6.96           C
ATOM    209  O   ILE A  13      38.783  -2.032   6.683  1.00  8.04           O
ATOM    210  CB  ILE A  13      36.242  -0.191   7.853  1.00  8.02           C
ATOM    211  CG1 ILE A  13      36.376  -1.355   8.865  1.00  9.71           C
ATOM    212  CG2 ILE A  13      34.765   0.160   7.618  1.00  6.89           C
ATOM    213  CD1 ILE A  13      35.874  -1.043  10.284  1.00  8.42           C
ATOM    214  H   ILE A  13      36.304  -2.440   6.088  1.00  8.94           H
ATOM    215  HA  ILE A  13      36.949   0.453   5.930  1.00  9.65           H
ATOM    216  HB  ILE A  13      36.720   0.682   8.302  1.00  9.66           H
ATOM    217 HG12 ILE A  13      35.825  -2.216   8.489  1.00 11.69           H
ATOM    218 HG13 ILE A  13      37.422  -1.641   8.967  1.00 11.69           H
ATOM    219 HG21 ILE A  13      34.330   0.573   8.524  1.00  8.30           H
ATOM    220 HG22 ILE A  13      34.681   0.904   6.830  1.00  8.30           H
ATOM    221 HG23 ILE A  13      34.207  -0.730   7.329  1.00  8.30           H
ATOM    222 HD11 ILE A  13      36.073  -1.898  10.931  1.00 10.14           H
ATOM    223 HD12 ILE A  13      36.389  -0.168  10.681  1.00 10.14           H
ATOM    224 HD13 ILE A  13      34.803  -0.866  10.272  1.00 10.14           H
ATOM    225  N   ARG A  14      39.290   0.127   7.039  1.00  7.88           N
ATOM    226  CA  ARG A  14      40.627  -0.106   7.612  1.00  7.70           C
ATOM    227  C   ARG A  14      40.712   0.562   8.987  1.00  6.67           C
ATOM    228  O   ARG A  14      40.362   1.736   9.107  1.00  8.36           O
ATOM    229  CB  ARG A  14      41.757   0.351   6.659  1.00  9.49           C
ATOM    230  CG  ARG A  14      43.109  -0.267   7.071  1.00 10.25           C
ATOM    231  CD  ARG A  14      44.323   0.266   6.299  1.00 12.59           C
ATOM    232  NE  ARG A  14      44.388  -0.175   4.891  1.00 12.61           N
ATOM    233  CZ  ARG A  14      44.958  -1.292   4.423  1.00 11.84           C
ATOM    234  NH1 ARG A  14      45.423  -2.260   5.210  1.00 13.10           N
ATOM    235  NH2 ARG A  14      45.070  -1.442   3.107  1.00 15.39           N1+
ATOM    236  H   ARG A  14      38.947   1.079   7.026  1.00  9.49           H
ATOM    237  HA  ARG A  14      40.746  -1.176   7.748  1.00  9.28           H
ATOM    238  HB2 ARG A  14      41.521   0.017   5.647  1.00 11.43           H
ATOM    239  HB3 ARG A  14      41.815   1.441   6.643  1.00 11.43           H
ATOM    240  HG2 ARG A  14      43.283  -0.053   8.125  1.00 12.34           H
ATOM    241  HG3 ARG A  14      43.060  -1.351   6.960  1.00 12.34           H
ATOM    242  HD2 ARG A  14      44.290   1.357   6.313  1.00 15.15           H
ATOM    243  HD3 ARG A  14      45.232  -0.042   6.819  1.00 15.15           H
ATOM    244  HE  ARG A  14      44.021   0.477   4.211  1.00 15.17           H
ATOM    245 HH11 ARG A  14      45.355  -2.178   6.214  1.00 15.76           H
ATOM    246 HH12 ARG A  14      45.840  -3.085   4.803  1.00 15.76           H
ATOM    247 HH21 ARG A  14      44.733  -0.717   2.488  1.00 18.50           H
ATOM    248 HH22 ARG A  14      45.496  -2.273   2.723  1.00 18.50           H
ATOM    249  N   ILE A  15      41.182  -0.169  10.004  1.00  7.48           N
ATOM    250  CA  ILE A  15      41.334   0.340  11.367  1.00  7.17           C
ATOM    251  C   ILE A  15      42.575  -0.321  11.958  1.00  8.38           C
ATOM    252  O   ILE A  15      42.737  -1.534  11.856  1.00  7.70           O
ATOM    253  CB  ILE A  15      40.069   0.101  12.224  1.00  7.28           C
ATOM    254  CG1 ILE A  15      40.298   0.678  13.639  1.00  7.84           C
ATOM    255  CG2 ILE A  15      39.613  -1.374  12.245  1.00  9.51           C
ATOM    256  CD1 ILE A  15      39.069   0.622  14.548  1.00  8.41           C
ATOM    257  H   ILE A  15      41.391  -1.146   9.847  1.00  9.01           H
ATOM    258  HA  ILE A  15      41.510   1.416  11.329  1.00  8.65           H
ATOM    259  HB  ILE A  15      39.262   0.675  11.771  1.00  8.78           H
ATOM    260 HG12 ILE A  15      41.093   0.118  14.132  1.00  9.44           H
ATOM    261 HG13 ILE A  15      40.619   1.715  13.558  1.00  9.44           H
ATOM    262 HG21 ILE A  15      38.664  -1.457  12.774  1.00 11.45           H
ATOM    263 HG22 ILE A  15      39.457  -1.745  11.232  1.00 11.45           H
ATOM    264 HG23 ILE A  15      40.350  -2.000  12.742  1.00 11.45           H
ATOM    265 HD11 ILE A  15      39.281   1.164  15.469  1.00 10.13           H
ATOM    266 HD12 ILE A  15      38.212   1.079  14.056  1.00 10.13           H
ATOM    267 HD13 ILE A  15      38.847  -0.411  14.809  1.00 10.13           H
ATOM    268  N   GLY A  16      43.484   0.478  12.528  1.00  7.90           N
ATOM    269  CA  GLY A  16      44.709  -0.044  13.127  1.00  9.02           C
ATOM    270  C   GLY A  16      45.579  -0.793  12.108  1.00  8.50           C
ATOM    271  O   GLY A  16      46.362  -1.662  12.509  1.00  9.66           O
ATOM    272  H   GLY A  16      43.340   1.478  12.541  1.00  9.52           H
ATOM    273  HA2 GLY A  16      45.287   0.780  13.544  1.00 10.86           H
ATOM    274  HA3 GLY A  16      44.443  -0.737  13.925  1.00 10.86           H
ATOM    275  N   GLY A  17      45.473  -0.472  10.820  1.00  7.57           N
ATOM    276  CA  GLY A  17      46.165  -1.168   9.731  1.00  9.19           C
ATOM    277  C   GLY A  17      45.423  -2.380   9.146  1.00  9.23           C
ATOM    278  O   GLY A  17      45.870  -2.856   8.094  1.00 10.30           O
ATOM    279  H   GLY A  17      44.861   0.289  10.562  1.00  9.13           H
ATOM    280  HA2 GLY A  17      46.297  -0.453   8.920  1.00 11.06           H
ATOM    281  HA3 GLY A  17      47.146  -1.504  10.079  1.00 11.06           H
ATOM    282  N   GLN A  18      44.346  -2.880   9.790  1.00  8.58           N
ATOM    283  CA  GLN A  18      43.668  -4.117   9.394  1.00  7.92           C
ATOM    284  C   GLN A  18      42.376  -3.833   8.622  1.00  9.06           C
ATOM    285  O   GLN A  18      41.582  -2.970   9.005  1.00  9.16           O
ATOM    286  CB  GLN A  18      43.315  -4.938  10.642  1.00  9.50           C
ATOM    287  CG  GLN A  18      44.552  -5.449  11.407  1.00 11.64           C
ATOM    288  CD  GLN A  18      45.311  -6.485  10.575  1.00 12.94           C
ATOM    289  OE1 GLN A  18      44.706  -7.482  10.211  1.00 14.67           O
ATOM    290  NE2 GLN A  18      46.591  -6.300  10.222  1.00 13.03           N
ATOM    291  H   GLN A  18      44.014  -2.409  10.620  1.00 10.33           H
ATOM    292  HA  GLN A  18      44.329  -4.715   8.761  1.00  9.54           H
ATOM    293  HB2 GLN A  18      42.722  -4.321  11.317  1.00 11.44           H
ATOM    294  HB3 GLN A  18      42.688  -5.775  10.327  1.00 11.44           H
ATOM    295  HG2 GLN A  18      45.159  -4.606  11.739  1.00 14.00           H
ATOM    296  HG3 GLN A  18      44.169  -5.982  12.278  1.00 14.00           H
ATOM    297 HE21 GLN A  18      47.107  -5.472  10.449  1.00 15.67           H
ATOM    298 HE22 GLN A  18      47.069  -7.023   9.695  1.00 15.67           H
ATOM    299  N   LEU A  19      42.104  -4.634   7.586  1.00  8.70           N
ATOM    300  CA  LEU A  19      40.846  -4.572   6.846  1.00  7.86           C
ATOM    301  C   LEU A  19      39.766  -5.427   7.508  1.00  8.39           C
ATOM    302  O   LEU A  19      40.037  -6.553   7.927  1.00  9.44           O
ATOM    303  CB  LEU A  19      41.062  -5.048   5.394  1.00 10.12           C
ATOM    304  CG  LEU A  19      41.999  -4.179   4.531  1.00 10.78           C
ATOM    305  CD1 LEU A  19      42.143  -4.825   3.143  1.00 16.35           C
ATOM    306  CD2 LEU A  19      41.500  -2.744   4.341  1.00 10.59           C
ATOM    307  H   LEU A  19      42.748  -5.375   7.359  1.00 10.47           H
ATOM    308  HA  LEU A  19      40.521  -3.542   6.814  1.00  9.47           H
ATOM    309  HB2 LEU A  19      41.465  -6.061   5.423  1.00 12.19           H
ATOM    310  HB3 LEU A  19      40.092  -5.096   4.898  1.00 12.19           H
ATOM    311  HG  LEU A  19      42.985  -4.144   4.997  1.00 12.98           H
ATOM    312 HD11 LEU A  19      42.865  -4.261   2.550  1.00 19.66           H
ATOM    313 HD12 LEU A  19      42.503  -5.850   3.243  1.00 19.66           H
ATOM    314 HD13 LEU A  19      41.182  -4.832   2.627  1.00 19.66           H
ATOM    315 HD21 LEU A  19      42.199  -2.183   3.720  1.00 12.75           H
ATOM    316 HD22 LEU A  19      40.522  -2.752   3.858  1.00 12.75           H
ATOM    317 HD23 LEU A  19      41.416  -2.247   5.304  1.00 12.75           H
ATOM    318  N   LYS A  20      38.549  -4.885   7.604  1.00  7.86           N
ATOM    319  CA  LYS A  20      37.378  -5.562   8.173  1.00  7.34           C
ATOM    320  C   LYS A  20      36.150  -5.207   7.344  1.00  7.70           C
ATOM    321  O   LYS A  20      36.153  -4.196   6.653  1.00  9.33           O
ATOM    322  CB  LYS A  20      37.135  -5.094   9.613  1.00  9.82           C
ATOM    323  CG  LYS A  20      38.246  -5.480  10.589  1.00  9.93           C
ATOM    324  CD  LYS A  20      37.925  -4.889  11.962  1.00 10.99           C
ATOM    325  CE  LYS A  20      38.968  -5.271  13.004  1.00 13.24           C
ATOM    326  NZ  LYS A  20      38.795  -6.653  13.461  1.00 12.03           N1+
ATOM    327  H   LYS A  20      38.402  -3.968   7.204  1.00  9.47           H
ATOM    328  HA  LYS A  20      37.499  -6.644   8.153  1.00  8.84           H
ATOM    329  HB2 LYS A  20      37.011  -4.010   9.622  1.00 11.82           H
ATOM    330  HB3 LYS A  20      36.204  -5.536   9.976  1.00 11.82           H
ATOM    331  HG2 LYS A  20      38.327  -6.566  10.649  1.00 11.95           H
ATOM    332  HG3 LYS A  20      39.198  -5.071  10.251  1.00 11.95           H
ATOM    333  HD2 LYS A  20      37.896  -3.801  11.888  1.00 13.22           H
ATOM    334  HD3 LYS A  20      36.945  -5.234  12.296  1.00 13.22           H
ATOM    335  HE2 LYS A  20      39.969  -5.144  12.590  1.00 15.92           H
ATOM    336  HE3 LYS A  20      38.855  -4.607  13.861  1.00 15.92           H
ATOM    337  HZ1 LYS A  20      39.572  -6.916  14.055  1.00 14.47           H
ATOM    338  HZ2 LYS A  20      37.934  -6.741  13.984  1.00 14.47           H
ATOM    339  HZ3 LYS A  20      38.774  -7.283  12.670  1.00 14.47           H
ATOM    340  N   GLU A  21      35.086  -6.008   7.453  1.00  7.57           N
ATOM    341  CA  GLU A  21      33.749  -5.667   6.954  1.00  8.39           C
ATOM    342  C   GLU A  21      32.906  -5.067   8.085  1.00  9.16           C
ATOM    343  O   GLU A  21      32.955  -5.566   9.215  1.00  9.57           O
ATOM    344  CB  GLU A  21      33.025  -6.898   6.383  1.00  9.89           C
ATOM    345  CG  GLU A  21      33.765  -7.534   5.195  1.00 12.59           C
ATOM    346  CD  GLU A  21      33.924  -6.575   4.002  1.00 11.30           C
ATOM    347  OE1 GLU A  21      32.884  -6.140   3.460  1.00 15.70           O
ATOM    348  OE2 GLU A  21      35.089  -6.273   3.648  1.00 13.63           O1-
ATOM    349  H   GLU A  21      35.155  -6.838   8.016  1.00  9.13           H
ATOM    350  HA  GLU A  21      33.833  -4.938   6.151  1.00 10.10           H
ATOM    351  HB2 GLU A  21      32.926  -7.645   7.173  1.00 11.91           H
ATOM    352  HB3 GLU A  21      32.020  -6.620   6.058  1.00 11.91           H
ATOM    353  HG2 GLU A  21      34.735  -7.911   5.524  1.00 15.14           H
ATOM    354  HG3 GLU A  21      33.140  -8.367   4.873  1.00 15.14           H
ATOM    355  N   ALA A  22      32.106  -4.039   7.793  1.00  7.85           N
ATOM    356  CA  ALA A  22      31.271  -3.380   8.806  1.00  8.00           C
ATOM    357  C   ALA A  22      29.984  -2.836   8.194  1.00  7.81           C
ATOM    358  O   ALA A  22      29.889  -2.532   7.006  1.00  8.16           O
ATOM    359  CB  ALA A  22      32.059  -2.253   9.518  1.00  8.52           C
ATOM    360  H   ALA A  22      32.076  -3.666   6.854  1.00  9.46           H
ATOM    361  HA  ALA A  22      30.982  -4.116   9.554  1.00  9.63           H
ATOM    362  HB1 ALA A  22      31.468  -1.850  10.341  1.00 10.26           H
ATOM    363  HB2 ALA A  22      32.984  -2.658   9.927  1.00 10.26           H
ATOM    364  HB3 ALA A  22      32.286  -1.455   8.810  1.00 10.26           H
ATOM    365  N   LEU A  23      28.959  -2.747   9.041  1.00  7.08           N
ATOM    366  CA  LEU A  23      27.586  -2.344   8.697  1.00  7.28           C
ATOM    367  C   LEU A  23      27.366  -0.839   8.957  1.00  7.70           C
ATOM    368  O   LEU A  23      27.624  -0.347  10.035  1.00  8.43           O
ATOM    369  CB  LEU A  23      26.622  -3.144   9.608  1.00  8.42           C
ATOM    370  CG  LEU A  23      25.131  -2.863   9.399  1.00  8.53           C
ATOM    371  CD1 LEU A  23      24.665  -3.359   8.029  1.00 11.78           C
ATOM    372  CD2 LEU A  23      24.302  -3.514  10.512  1.00 11.16           C
ATOM    373  H   LEU A  23      29.154  -2.933   9.995  1.00  8.54           H
ATOM    374  HA  LEU A  23      27.377  -2.566   7.622  1.00  8.77           H
ATOM    375  HB2 LEU A  23      26.830  -4.222   9.486  1.00 10.14           H
ATOM    376  HB3 LEU A  23      26.872  -2.911  10.668  1.00 10.14           H
ATOM    377  HG  LEU A  23      24.948  -1.758   9.457  1.00 10.28           H
ATOM    378 HD11 LEU A  23      23.574  -3.279   7.952  1.00 14.18           H
ATOM    379 HD12 LEU A  23      25.097  -2.769   7.218  1.00 14.18           H
ATOM    380 HD13 LEU A  23      24.938  -4.406   7.867  1.00 14.18           H
ATOM    381 HD21 LEU A  23      23.229  -3.296  10.380  1.00 13.43           H
ATOM    382 HD22 LEU A  23      24.427  -4.594  10.563  1.00 13.43           H
ATOM    383 HD23 LEU A  23      24.560  -3.096  11.498  1.00 13.43           H
ATOM    384  N   LEU A  24      26.926  -0.115   7.912  1.00  8.02           N
ATOM    385  CA  LEU A  24      26.590   1.310   8.022  1.00  7.18           C
ATOM    386  C   LEU A  24      25.178   1.427   8.638  1.00  7.75           C
ATOM    387  O   LEU A  24      24.174   1.090   7.999  1.00  8.48           O
ATOM    388  CB  LEU A  24      26.645   1.991   6.642  1.00  8.89           C
ATOM    389  CG  LEU A  24      27.974   1.868   5.868  1.00  9.47           C
ATOM    390  CD1 LEU A  24      27.838   2.649   4.553  1.00 13.67           C
ATOM    391  CD2 LEU A  24      29.185   2.372   6.668  1.00  9.99           C
ATOM    392  H   LEU A  24      26.749  -0.569   7.027  1.00  9.66           H
ATOM    393  HA  LEU A  24      27.303   1.800   8.684  1.00  8.65           H
ATOM    394  HB2 LEU A  24      25.849   1.587   6.016  1.00 10.70           H
ATOM    395  HB3 LEU A  24      26.422   3.048   6.787  1.00 10.70           H
ATOM    396  HG  LEU A  24      28.147   0.820   5.627  1.00 11.41           H
ATOM    397 HD11 LEU A  24      28.731   2.500   3.943  1.00 16.44           H
ATOM    398 HD12 LEU A  24      26.970   2.294   3.997  1.00 16.44           H
ATOM    399 HD13 LEU A  24      27.722   3.714   4.756  1.00 16.44           H
ATOM    400 HD21 LEU A  24      30.077   2.341   6.044  1.00 12.03           H
ATOM    401 HD22 LEU A  24      29.023   3.400   6.984  1.00 12.03           H
ATOM    402 HD23 LEU A  24      29.352   1.742   7.539  1.00 12.03           H
ATOM    403  N   ASP A  25      25.129   1.856   9.913  1.00  6.54           N
ATOM    404  CA  ASP A  25      23.956   1.690  10.787  1.00  6.32           C
ATOM    405  C   ASP A  25      23.499   3.066  11.358  1.00  6.53           C
ATOM    406  O   ASP A  25      23.993   3.585  12.349  1.00  6.37           O
ATOM    407  CB  ASP A  25      24.305   0.733  11.926  1.00  7.77           C
ATOM    408  CG  ASP A  25      23.107   0.328  12.778  1.00  8.68           C
ATOM    409  OD1 ASP A  25      22.070   1.032  12.684  1.00  7.97           O
ATOM    410  OD2 ASP A  25      23.268  -0.648  13.550  1.00  9.39           O1-
ATOM    411  H   ASP A  25      25.992   2.090  10.347  1.00  7.89           H
ATOM    412  HA  ASP A  25      23.088   1.261  10.225  1.00  7.63           H
ATOM    413  HB2 ASP A  25      24.805  -0.170  11.537  1.00  9.36           H
ATOM    414  HB3 ASP A  25      25.049   1.204  12.606  1.00  9.36           H
ATOM    415  N   THR A  26      22.484   3.642  10.709  1.00  6.51           N
ATOM    416  CA  THR A  26      21.948   4.956  11.090  1.00  6.23           C
ATOM    417  C   THR A  26      21.176   4.897  12.406  1.00  5.52           C
ATOM    418  O   THR A  26      20.945   5.950  12.990  1.00  6.96           O
ATOM    419  CB  THR A  26      21.060   5.566   9.989  1.00  6.25           C
ATOM    420  OG1 THR A  26      19.936   4.739   9.697  1.00  6.60           O
ATOM    421  CG2 THR A  26      21.837   5.831   8.713  1.00  8.12           C
ATOM    422  H   THR A  26      22.077   3.191   9.901  1.00  7.85           H
ATOM    423  HA  THR A  26      22.792   5.630  11.242  1.00  7.52           H
ATOM    424  HB  THR A  26      20.697   6.523  10.357  1.00  7.54           H
ATOM    425  HG1 THR A  26      19.350   4.730  10.460  1.00  7.95           H
ATOM    426 HG21 THR A  26      21.197   6.360   8.010  1.00  9.78           H
ATOM    427 HG22 THR A  26      22.719   6.432   8.929  1.00  9.78           H
ATOM    428 HG23 THR A  26      22.149   4.888   8.266  1.00  9.78           H
ATOM    429  N   GLY A  27      20.787   3.711  12.889  1.00  6.16           N
ATOM    430  CA  GLY A  27      20.107   3.570  14.163  1.00  6.26           C
ATOM    431  C   GLY A  27      21.055   3.435  15.362  1.00  6.72           C
ATOM    432  O   GLY A  27      20.577   3.385  16.522  1.00  7.47           O
ATOM    433  H   GLY A  27      21.060   2.858  12.418  1.00  7.43           H
ATOM    434  HA2 GLY A  27      19.398   4.396  14.382  1.00  7.55           H
ATOM    435  HA3 GLY A  27      19.510   2.603  14.153  1.00  7.55           H
ATOM    436  N   ALA A  28      22.391   3.417  15.144  1.00  5.79           N
ATOM    437  CA  ALA A  28      23.370   3.291  16.237  1.00  6.75           C
ATOM    438  C   ALA A  28      23.997   4.677  16.468  1.00  7.15           C
ATOM    439  O   ALA A  28      24.531   5.334  15.599  1.00  6.68           O
ATOM    440  CB  ALA A  28      24.487   2.353  15.773  1.00  6.96           C
ATOM    441  H   ALA A  28      22.780   3.381  14.183  1.00  6.98           H
ATOM    442  HA  ALA A  28      22.865   2.895  17.156  1.00  8.14           H
ATOM    443  HB1 ALA A  28      25.367   2.405  16.428  1.00  8.39           H
ATOM    444  HB2 ALA A  28      24.137   1.317  15.714  1.00  8.39           H
ATOM    445  HB3 ALA A  28      24.832   2.632  14.760  1.00  8.39           H
ATOM    446  N   ASP A  29      23.961   5.089  17.795  1.00  6.45           N
ATOM    447  CA  ASP A  29      24.582   6.395  18.142  1.00  7.66           C
ATOM    448  C   ASP A  29      26.131   6.338  18.006  1.00  7.28           C
ATOM    449  O   ASP A  29      26.772   7.323  17.670  1.00  8.21           O
ATOM    450  CB  ASP A  29      24.255   6.821  19.575  1.00  7.90           C
ATOM    451  CG  ASP A  29      22.760   6.976  19.868  1.00  8.60           C
ATOM    452  OD1 ASP A  29      21.955   7.177  18.923  1.00  8.48           O
ATOM    453  OD2 ASP A  29      22.378   6.893  21.077  1.00 10.76           O1-
ATOM    454  H   ASP A  29      23.367   4.651  18.496  1.00  7.77           H
ATOM    455  HA  ASP A  29      24.217   7.175  17.412  1.00  9.23           H
ATOM    456  HB2 ASP A  29      24.705   6.127  20.321  1.00  9.51           H
ATOM    457  HB3 ASP A  29      24.742   7.799  19.785  1.00  9.51           H
ATOM    458  N   ASP A  30      26.676   5.111  18.304  1.00  6.89           N
ATOM    459  CA  ASP A  30      28.115   4.870  18.452  1.00  6.72           C
ATOM    460  C   ASP A  30      28.560   3.817  17.421  1.00  6.93           C
ATOM    461  O   ASP A  30      27.773   3.076  16.875  1.00  7.46           O
ATOM    462  CB  ASP A  30      28.420   4.329  19.863  1.00  8.17           C
ATOM    463  CG  ASP A  30      27.759   5.198  20.978  1.00  9.05           C
ATOM    464  OD1 ASP A  30      28.161   6.365  21.135  1.00 10.39           O
ATOM    465  OD2 ASP A  30      26.828   4.653  21.628  1.00  9.15           O1-
ATOM    466  H   ASP A  30      26.086   4.349  18.656  1.00  8.30           H
ATOM    467  HA  ASP A  30      28.665   5.841  18.286  1.00  8.11           H
ATOM    468  HB2 ASP A  30      28.030   3.304  19.988  1.00  9.85           H
ATOM    469  HB3 ASP A  30      29.496   4.311  20.057  1.00  9.85           H
ATOM    470  N   THR A  31      29.886   3.782  17.206  1.00  7.50           N
ATOM    471  CA  THR A  31      30.608   2.763  16.440  1.00  7.23           C
ATOM    472  C   THR A  31      31.068   1.667  17.404  1.00  7.57           C
ATOM    473  O   THR A  31      31.741   1.967  18.397  1.00  8.34           O
ATOM    474  CB  THR A  31      31.757   3.451  15.689  1.00  6.98           C
ATOM    475  OG1 THR A  31      31.224   4.320  14.693  1.00  6.97           O
ATOM    476  CG2 THR A  31      32.722   2.459  15.020  1.00  7.42           C
ATOM    477  H   THR A  31      30.457   4.446  17.704  1.00  9.04           H
ATOM    478  HA  THR A  31      29.923   2.358  15.694  1.00  8.71           H
ATOM    479  HB  THR A  31      32.324   4.050  16.402  1.00  8.41           H
ATOM    480  HG1 THR A  31      30.736   5.022  15.133  1.00  8.40           H
ATOM    481 HG21 THR A  31      33.497   3.007  14.489  1.00  8.94           H
ATOM    482 HG22 THR A  31      33.183   1.815  15.765  1.00  8.94           H
ATOM    483 HG23 THR A  31      32.188   1.861  14.287  1.00  8.94           H
ATOM    484  N   VAL A  32      30.732   0.402  17.107  1.00  7.28           N
ATOM    485  CA  VAL A  32      30.954  -0.706  18.031  1.00  7.27           C
ATOM    486  C   VAL A  32      31.483  -1.877  17.175  1.00  8.44           C
ATOM    487  O   VAL A  32      30.824  -2.348  16.270  1.00  8.05           O
ATOM    488  CB  VAL A  32      29.657  -1.173  18.785  1.00  9.12           C
ATOM    489  CG1 VAL A  32      30.085  -2.071  19.958  1.00 11.24           C
ATOM    490  CG2 VAL A  32      28.778   0.002  19.211  1.00 10.00           C
ATOM    491  H   VAL A  32      30.201   0.235  16.269  1.00  8.78           H
ATOM    492  HA  VAL A  32      31.694  -0.417  18.808  1.00  8.77           H
ATOM    493  HB  VAL A  32      29.048  -1.788  18.068  1.00 10.98           H
ATOM    494 HG11 VAL A  32      29.203  -2.457  20.481  1.00 13.53           H
ATOM    495 HG12 VAL A  32      30.671  -2.929  19.622  1.00 13.53           H
ATOM    496 HG13 VAL A  32      30.679  -1.527  20.698  1.00 13.53           H
ATOM    497 HG21 VAL A  32      27.902  -0.338  19.773  1.00 12.04           H
ATOM    498 HG22 VAL A  32      29.319   0.722  19.831  1.00 12.04           H
ATOM    499 HG23 VAL A  32      28.412   0.556  18.332  1.00 12.04           H
ATOM    500  N   LEU A  33      32.696  -2.351  17.526  1.00  7.23           N
ATOM    501  CA  LEU A  33      33.398  -3.421  16.816  1.00  6.75           C
ATOM    502  C   LEU A  33      33.519  -4.662  17.687  1.00  7.44           C
ATOM    503  O   LEU A  33      33.636  -4.579  18.911  1.00  7.59           O
ATOM    504  CB  LEU A  33      34.783  -2.924  16.351  1.00  8.58           C
ATOM    505  CG  LEU A  33      34.760  -1.687  15.422  1.00  8.96           C
ATOM    506  CD1 LEU A  33      36.165  -1.416  14.884  1.00  9.55           C
ATOM    507  CD2 LEU A  33      33.824  -1.795  14.216  1.00 11.59           C
ATOM    508  H   LEU A  33      33.165  -1.929  18.311  1.00  8.72           H
ATOM    509  HA  LEU A  33      32.836  -3.697  15.926  1.00  8.14           H
ATOM    510  HB2 LEU A  33      35.386  -2.686  17.228  1.00 10.34           H
ATOM    511  HB3 LEU A  33      35.266  -3.739  15.814  1.00 10.34           H
ATOM    512  HG  LEU A  33      34.447  -0.816  16.001  1.00 10.79           H
ATOM    513 HD11 LEU A  33      36.165  -0.505  14.288  1.00 11.49           H
ATOM    514 HD12 LEU A  33      36.848  -1.287  15.723  1.00 11.49           H
ATOM    515 HD13 LEU A  33      36.493  -2.253  14.268  1.00 11.49           H
ATOM    516 HD21 LEU A  33      33.840  -0.865  13.647  1.00 13.95           H
ATOM    517 HD22 LEU A  33      34.159  -2.608  13.575  1.00 13.95           H
ATOM    518 HD23 LEU A  33      32.800  -1.974  14.534  1.00 13.95           H
ATOM    519  N   GLU A  34      33.514  -5.834  17.029  1.00  7.22           N
ATOM    520  CA  GLU A  34      33.805  -7.120  17.672  1.00  7.33           C
ATOM    521  C   GLU A  34      35.210  -7.096  18.306  1.00  7.79           C
ATOM    522  O   GLU A  34      36.099  -6.330  17.912  1.00  8.01           O
ATOM    523  CB  GLU A  34      33.716  -8.248  16.631  1.00  9.67           C
ATOM    524  CG  GLU A  34      32.341  -8.391  15.944  1.00 10.10           C
ATOM    525  CD  GLU A  34      32.298  -9.371  14.771  1.00 13.67           C
ATOM    526  OE1 GLU A  34      33.339  -9.977  14.443  1.00 19.37           O
ATOM    527  OE2 GLU A  34      31.202  -9.501  14.193  1.00 16.01           O1-
ATOM    528  H   GLU A  34      33.381  -5.835  16.028  1.00  8.70           H
ATOM    529  HA  GLU A  34      33.055  -7.306  18.441  1.00  8.84           H
ATOM    530  HB2 GLU A  34      34.480  -8.085  15.871  1.00 11.64           H
ATOM    531  HB3 GLU A  34      33.934  -9.191  17.134  1.00 11.64           H
ATOM    532  HG2 GLU A  34      31.590  -8.694  16.675  1.00 12.16           H
ATOM    533  HG3 GLU A  34      31.980  -7.429  15.579  1.00 12.16           H
ATOM    534  N   GLU A  35      35.412  -7.958  19.315  1.00  8.95           N
ATOM    535  CA  GLU A  35      36.677  -8.052  20.063  1.00  8.61           C
ATOM    536  C   GLU A  35      37.905  -7.962  19.135  1.00  8.57           C
ATOM    537  O   GLU A  35      38.023  -8.688  18.144  1.00  9.45           O
ATOM    538  CB  GLU A  35      36.749  -9.350  20.886  1.00 10.41           C
ATOM    539  CG  GLU A  35      38.075  -9.468  21.677  1.00 14.94           C
ATOM    540  CD  GLU A  35      38.303  -8.302  22.649  1.00 15.98           C
ATOM    541  OE1 GLU A  35      37.309  -7.831  23.236  1.00 18.01           O
ATOM    542  OE2 GLU A  35      39.461  -7.841  22.768  1.00 21.39           O1-
ATOM    543  H   GLU A  35      34.673  -8.594  19.575  1.00 10.78           H
ATOM    544  HA  GLU A  35      36.698  -7.215  20.761  1.00 10.37           H
ATOM    545  HB2 GLU A  35      35.913  -9.382  21.587  1.00 12.53           H
ATOM    546  HB3 GLU A  35      36.672 -10.207  20.217  1.00 12.53           H
ATOM    547  HG2 GLU A  35      37.998 -10.374  22.280  1.00 17.96           H
ATOM    548  HG3 GLU A  35      38.934  -9.596  21.016  1.00 17.96           H
ATOM    549  N   MET A  36      38.818  -7.043  19.465  1.00  8.81           N
ATOM    550  CA  MET A  36      40.053  -6.761  18.746  1.00  8.55           C
ATOM    551  C   MET A  36      40.977  -5.981  19.685  1.00 10.04           C
ATOM    552  O   MET A  36      40.536  -5.435  20.700  1.00 11.71           O
ATOM    553  CB  MET A  36      39.776  -5.938  17.469  1.00  8.52           C
ATOM    554  CG  MET A  36      39.303  -4.499  17.751  1.00  9.40           C
ATOM    555  SD  MET A  36      39.102  -3.456  16.286  1.00 10.30           S
ATOM    556  CE  MET A  36      40.802  -3.451  15.637  1.00 10.27           C
ATOM    557  H   MET A  36      38.669  -6.504  20.305  1.00 10.61           H
ATOM    558  HA  MET A  36      40.536  -7.697  18.460  1.00 10.29           H
ATOM    559  HB2 MET A  36      40.697  -5.901  16.891  1.00 10.26           H
ATOM    560  HB3 MET A  36      39.021  -6.445  16.866  1.00 10.26           H
ATOM    561  HG2 MET A  36      38.350  -4.536  18.279  1.00 11.32           H
ATOM    562  HG3 MET A  36      40.033  -4.000  18.388  1.00 11.32           H
ATOM    563  HE1 MET A  36      40.883  -2.737  14.820  1.00 12.36           H
ATOM    564  HE2 MET A  36      41.490  -3.162  16.428  1.00 12.36           H
ATOM    565  HE3 MET A  36      41.061  -4.441  15.264  1.00 12.36           H
ATOM    566  N   ASN A  37      42.253  -5.882  19.301  1.00  9.42           N
ATOM    567  CA  ASN A  37      43.247  -5.028  19.946  1.00 10.69           C
ATOM    568  C   ASN A  37      43.257  -3.657  19.288  1.00  9.81           C
ATOM    569  O   ASN A  37      43.314  -3.574  18.070  1.00 10.99           O
ATOM    570  CB  ASN A  37      44.636  -5.697  19.856  1.00 11.42           C
ATOM    571  CG  ASN A  37      44.661  -7.047  20.574  1.00 16.21           C
ATOM    572  OD1 ASN A  37      44.133  -7.183  21.675  1.00 17.58           O
ATOM    573  ND2 ASN A  37      45.355  -8.030  20.004  1.00 17.05           N
ATOM    574  H   ASN A  37      42.535  -6.347  18.451  1.00 11.34           H
ATOM    575  HA  ASN A  37      43.003  -4.912  21.003  1.00 12.86           H
ATOM    576  HB2 ASN A  37      44.941  -5.808  18.813  1.00 13.74           H
ATOM    577  HB3 ASN A  37      45.335  -5.036  20.372  1.00 13.74           H
ATOM    578 HD21 ASN A  37      45.425  -8.920  20.481  1.00 20.49           H
ATOM    579 HD22 ASN A  37      45.794  -7.892  19.107  1.00 20.49           H
ATOM    580  N   LEU A  38      43.294  -2.591  20.092  1.00  9.79           N
ATOM    581  CA  LEU A  38      43.578  -1.240  19.613  1.00  9.39           C
ATOM    582  C   LEU A  38      44.623  -0.587  20.516  1.00  9.70           C
ATOM    583  O   LEU A  38      44.655  -0.869  21.716  1.00  9.54           O
ATOM    584  CB  LEU A  38      42.322  -0.361  19.622  1.00 10.00           C
ATOM    585  CG  LEU A  38      41.314  -0.635  18.485  1.00  8.53           C
ATOM    586  CD1 LEU A  38      40.021   0.153  18.715  1.00  9.96           C
ATOM    587  CD2 LEU A  38      41.879  -0.266  17.103  1.00 10.23           C
ATOM    588  H   LEU A  38      43.256  -2.727  21.091  1.00 11.78           H
ATOM    589  HA  LEU A  38      43.969  -1.296  18.602  1.00 11.31           H
ATOM    590  HB2 LEU A  38      41.817  -0.524  20.576  1.00 12.03           H
ATOM    591  HB3 LEU A  38      42.605   0.692  19.586  1.00 12.03           H
ATOM    592  HG  LEU A  38      41.058  -1.695  18.483  1.00 10.28           H
ATOM    593 HD11 LEU A  38      39.291  -0.102  17.946  1.00 11.99           H
ATOM    594 HD12 LEU A  38      39.596  -0.104  19.687  1.00 11.99           H
ATOM    595 HD13 LEU A  38      40.220   1.225  18.687  1.00 11.99           H
ATOM    596 HD21 LEU A  38      41.149  -0.524  16.339  1.00 12.32           H
ATOM    597 HD22 LEU A  38      42.096   0.801  17.058  1.00 12.32           H
ATOM    598 HD23 LEU A  38      42.789  -0.828  16.895  1.00 12.32           H
ATOM    599  N   PRO A  39      45.446   0.320  19.973  1.00 10.34           N
ATOM    600  CA  PRO A  39      46.482   0.979  20.759  1.00 11.39           C
ATOM    601  C   PRO A  39      45.919   2.158  21.564  1.00 10.33           C
ATOM    602  O   PRO A  39      44.884   2.751  21.229  1.00 12.09           O
ATOM    603  CB  PRO A  39      47.488   1.470  19.711  1.00 10.59           C
ATOM    604  CG  PRO A  39      46.619   1.757  18.489  1.00 14.25           C
ATOM    605  CD  PRO A  39      45.530   0.681  18.563  1.00 10.61           C
ATOM    606  HA  PRO A  39      47.033   0.272  21.380  1.00 13.70           H
ATOM    607  HB2 PRO A  39      48.100   2.321  20.013  1.00 12.74           H
ATOM    608  HB3 PRO A  39      48.126   0.616  19.472  1.00 12.74           H
ATOM    609  HG2 PRO A  39      46.206   2.764  18.547  1.00 17.14           H
ATOM    610  HG3 PRO A  39      47.184   1.628  17.567  1.00 17.14           H
ATOM    611  HD2 PRO A  39      44.593   1.098  18.197  1.00 12.77           H
ATOM    612  HD3 PRO A  39      45.856  -0.184  17.985  1.00 12.77           H
ATOM    613  N   GLY A  40      46.636   2.505  22.640  1.00 11.40           N
ATOM    614  CA  GLY A  40      46.377   3.690  23.449  1.00 11.89           C
ATOM    615  C   GLY A  40      45.434   3.440  24.629  1.00 10.82           C
ATOM    616  O   GLY A  40      45.158   2.303  25.007  1.00 12.28           O
ATOM    617  H   GLY A  40      47.451   1.958  22.874  1.00 13.72           H
ATOM    618  HA2 GLY A  40      47.329   4.033  23.853  1.00 14.30           H
ATOM    619  HA3 GLY A  40      45.961   4.473  22.816  1.00 14.30           H
ATOM    620  N   LYS A  41      44.978   4.527  25.252  1.00 10.00           N
ATOM    621  CA  LYS A  41      44.174   4.478  26.465  1.00  9.93           C
ATOM    622  C   LYS A  41      42.740   4.054  26.151  1.00 10.16           C
ATOM    623  O   LYS A  41      42.218   4.338  25.073  1.00 10.08           O
ATOM    624  CB  LYS A  41      44.203   5.868  27.133  1.00 11.66           C
ATOM    625  CG  LYS A  41      45.598   6.291  27.643  1.00 14.90           C
ATOM    626  CD  LYS A  41      45.537   7.702  28.247  0.85 19.35           C
ATOM    627  CE  LYS A  41      46.724   7.964  29.175  0.39 29.11           C
ATOM    628  NZ  LYS A  41      46.930   9.411  29.371  0.81 42.78           N1+
ATOM    629  H   LYS A  41      45.194   5.439  24.870  1.00 12.04           H
ATOM    630  HA  LYS A  41      44.604   3.756  27.158  1.00 11.96           H
ATOM    631  HB2 LYS A  41      43.829   6.621  26.436  1.00 14.03           H
ATOM    632  HB3 LYS A  41      43.529   5.839  27.992  1.00 14.03           H
ATOM    633  HG2 LYS A  41      45.958   5.576  28.387  1.00 17.92           H
ATOM    634  HG3 LYS A  41      46.295   6.304  26.805  1.00 17.92           H
ATOM    635  HD2 LYS A  41      45.570   8.421  27.434  1.00 23.26           H
ATOM    636  HD3 LYS A  41      44.605   7.842  28.800  1.00 23.26           H
ATOM    637  HE2 LYS A  41      46.527   7.494  30.140  0.00 34.97           H
ATOM    638  HE3 LYS A  41      47.623   7.522  28.745  1.00 34.97           H
ATOM    639  HZ1 LYS A  41      47.707   9.568  29.997  0.22 51.38           H
ATOM    640  HZ2 LYS A  41      47.127   9.843  28.478  1.00 51.38           H
ATOM    641  HZ3 LYS A  41      46.094   9.826  29.756  1.00 51.38           H
ATOM    642  N   TRP A  42      42.084   3.437  27.131  1.00  9.14           N
ATOM    643  CA  TRP A  42      40.652   3.159  27.077  1.00  8.23           C
ATOM    644  C   TRP A  42      40.043   3.221  28.477  1.00 10.74           C
ATOM    645  O   TRP A  42      40.763   3.126  29.472  1.00 11.40           O
ATOM    646  CB  TRP A  42      40.372   1.800  26.398  1.00  8.83           C
ATOM    647  CG  TRP A  42      40.882   0.591  27.121  1.00  9.71           C
ATOM    648  CD1 TRP A  42      42.106   0.025  26.987  1.00 11.97           C
ATOM    649  CD2 TRP A  42      40.179  -0.209  28.111  1.00 10.85           C
ATOM    650  NE1 TRP A  42      42.209  -1.064  27.829  1.00 12.41           N
ATOM    651  CE2 TRP A  42      41.057  -1.243  28.557  1.00 11.42           C
ATOM    652  CE3 TRP A  42      38.877  -0.172  28.649  1.00 10.51           C
ATOM    653  CZ2 TRP A  42      40.656  -2.192  29.509  1.00 15.16           C
ATOM    654  CZ3 TRP A  42      38.480  -1.117  29.610  1.00 12.79           C
ATOM    655  CH2 TRP A  42      39.349  -2.145  30.019  1.00 13.19           C
ATOM    656  H   TRP A  42      42.573   3.226  27.990  1.00 11.01           H
ATOM    657  HA  TRP A  42      40.183   3.946  26.492  1.00  9.91           H
ATOM    658  HB2 TRP A  42      39.294   1.692  26.291  1.00 10.64           H
ATOM    659  HB3 TRP A  42      40.808   1.827  25.403  1.00 10.64           H
ATOM    660  HD1 TRP A  42      42.891   0.384  26.336  1.00 14.40           H
ATOM    661  HE1 TRP A  42      43.026  -1.661  27.865  1.00 14.93           H
ATOM    662  HE3 TRP A  42      38.187   0.580  28.310  1.00 12.65           H
ATOM    663  HZ2 TRP A  42      41.337  -2.969  29.824  1.00 18.23           H
ATOM    664  HZ3 TRP A  42      37.480  -1.071  30.015  1.00 15.38           H
ATOM    665  HH2 TRP A  42      39.021  -2.876  30.745  1.00 15.86           H
ATOM    666  N   LYS A  43      38.715   3.356  28.560  1.00  9.98           N
ATOM    667  CA  LYS A  43      37.981   3.252  29.818  1.00 10.84           C
ATOM    668  C   LYS A  43      36.720   2.417  29.611  1.00 11.07           C
ATOM    669  O   LYS A  43      36.169   2.370  28.496  1.00 10.95           O
ATOM    670  CB  LYS A  43      37.642   4.639  30.390  0.83 14.41           C
ATOM    671  CG  LYS A  43      36.726   5.475  29.482  0.75 16.49           C
ATOM    672  CD  LYS A  43      36.697   6.951  29.899  0.00 30.53           C
ATOM    673  CE  LYS A  43      36.007   7.800  28.823  0.96 26.66           C
ATOM    674  NZ  LYS A  43      34.819   8.496  29.352  0.68 32.08           N1+
ATOM    675  H   LYS A  43      38.182   3.513  27.715  1.00 12.02           H
ATOM    676  HA  LYS A  43      38.617   2.744  30.540  1.00 13.04           H
ATOM    677  HB2 LYS A  43      37.152   4.517  31.356  0.00 17.33           H
ATOM    678  HB3 LYS A  43      38.576   5.181  30.561  1.00 17.33           H
ATOM    679  HG2 LYS A  43      37.088   5.423  28.457  0.00 19.82           H
ATOM    680  HG3 LYS A  43      35.714   5.065  29.506  0.44 19.82           H
ATOM    681  HD2 LYS A  43      36.167   7.037  30.850  0.11 36.67           H
ATOM    682  HD3 LYS A  43      37.716   7.317  30.035  0.00 36.67           H
ATOM    683  HE2 LYS A  43      36.714   8.538  28.439  1.00 32.02           H
ATOM    684  HE3 LYS A  43      35.700   7.158  27.996  0.50 32.02           H
ATOM    685  HZ1 LYS A  43      34.393   9.047  28.616  0.96 38.53           H
ATOM    686  HZ2 LYS A  43      34.148   7.819  29.687  0.00 38.53           H
ATOM    687  HZ3 LYS A  43      35.091   9.107  30.109  0.67 38.53           H
ATOM    688  N   PRO A  44      36.214   1.787  30.694  1.00 11.44           N
ATOM    689  CA  PRO A  44      34.951   1.042  30.627  1.00 13.92           C
ATOM    690  C   PRO A  44      33.756   1.983  30.340  1.00 13.67           C
ATOM    691  O   PRO A  44      33.749   3.133  30.780  1.00 14.68           O
ATOM    692  CB  PRO A  44      34.827   0.406  32.031  1.00 14.98           C
ATOM    693  CG  PRO A  44      36.218   0.436  32.662  1.00 15.67           C
ATOM    694  CD  PRO A  44      36.798   1.700  32.036  1.00 15.68           C
ATOM    695  HA  PRO A  44      35.031   0.220  29.914  1.00 16.74           H
ATOM    696  HB2 PRO A  44      34.200   1.071  32.629  1.00 18.02           H
ATOM    697  HB3 PRO A  44      34.391  -0.591  32.044  1.00 18.02           H
ATOM    698  HG2 PRO A  44      36.173   0.542  33.748  1.00 18.84           H
ATOM    699  HG3 PRO A  44      36.785  -0.452  32.378  1.00 18.84           H
ATOM    700  HD2 PRO A  44      36.511   2.573  32.627  1.00 18.85           H
ATOM    701  HD3 PRO A  44      37.877   1.567  32.006  1.00 18.85           H
ATOM    702  N   LYS A  45      32.741   1.494  29.604  1.00 11.73           N
ATOM    703  CA  LYS A  45      31.494   2.182  29.222  1.00 13.38           C
ATOM    704  C   LYS A  45      30.369   1.135  29.084  1.00 11.30           C
ATOM    705  O   LYS A  45      30.645  -0.050  28.872  1.00 11.67           O
ATOM    706  CB  LYS A  45      31.717   2.978  27.904  1.00 17.43           C
ATOM    707  CG  LYS A  45      30.487   3.763  27.380  1.00 16.63           C
ATOM    708  CD  LYS A  45      30.645   4.345  25.968  0.64 16.10           C
ATOM    709  CE  LYS A  45      29.363   5.023  25.462  0.26 21.47           C
ATOM    710  NZ  LYS A  45      29.223   6.412  25.940  1.00 39.02           N1+
ATOM    711  H   LYS A  45      32.831   0.549  29.253  1.00 14.12           H
ATOM    712  HA  LYS A  45      31.212   2.882  30.009  1.00 16.09           H
ATOM    713  HB2 LYS A  45      32.520   3.698  28.076  1.00 20.96           H
ATOM    714  HB3 LYS A  45      32.054   2.292  27.125  1.00 20.96           H
ATOM    715  HG2 LYS A  45      29.643   3.084  27.300  1.00 20.00           H
ATOM    716  HG3 LYS A  45      30.231   4.553  28.088  1.00 20.00           H
ATOM    717  HD2 LYS A  45      31.448   5.073  25.970  0.00 19.36           H
ATOM    718  HD3 LYS A  45      30.910   3.546  25.279  0.26 19.36           H
ATOM    719  HE2 LYS A  45      29.367   5.022  24.371  0.90 25.80           H
ATOM    720  HE3 LYS A  45      28.498   4.449  25.798  0.13 25.80           H
ATOM    721  HZ1 LYS A  45      28.324   6.773  25.649  1.00 46.86           H
ATOM    722  HZ2 LYS A  45      29.277   6.438  26.947  0.78 46.86           H
ATOM    723  HZ3 LYS A  45      29.955   6.983  25.539  0.79 46.86           H
ATOM    724  N   MET A  46      29.110   1.566  29.214  1.00 11.03           N
ATOM    725  CA  MET A  46      27.940   0.741  28.941  1.00  9.81           C
ATOM    726  C   MET A  46      27.078   1.410  27.869  1.00 10.09           C
ATOM    727  O   MET A  46      26.926   2.634  27.850  1.00 12.12           O
ATOM    728  CB  MET A  46      27.124   0.508  30.220  1.00 11.05           C
ATOM    729  CG  MET A  46      27.878  -0.386  31.220  1.00 13.18           C
ATOM    730  SD  MET A  46      26.966  -0.576  32.771  1.00 13.71           S
ATOM    731  CE  MET A  46      25.568  -1.555  32.191  1.00 17.95           C
ATOM    732  H   MET A  46      28.941   2.544  29.407  1.00 13.27           H
ATOM    733  HA  MET A  46      28.264  -0.226  28.569  1.00 11.81           H
ATOM    734  HB2 MET A  46      26.898   1.468  30.688  1.00 13.30           H
ATOM    735  HB3 MET A  46      26.182   0.031  29.946  1.00 13.30           H
ATOM    736  HG2 MET A  46      28.035  -1.371  30.780  1.00 15.85           H
ATOM    737  HG3 MET A  46      28.852   0.051  31.441  1.00 15.85           H
ATOM    738  HE1 MET A  46      24.972  -1.874  33.048  1.00 21.58           H
ATOM    739  HE2 MET A  46      24.946  -0.947  31.534  1.00 21.58           H
ATOM    740  HE3 MET A  46      25.930  -2.435  31.656  1.00 21.58           H
ATOM    741  N   ILE A  47      26.495   0.604  26.968  1.00  9.86           N
ATOM    742  CA  ILE A  47      25.614   1.055  25.893  1.00  9.09           C
ATOM    743  C   ILE A  47      24.409   0.077  25.852  1.00  9.61           C
ATOM    744  O   ILE A  47      24.518  -1.067  26.239  1.00 10.57           O
ATOM    745  CB  ILE A  47      26.248   1.101  24.460  1.00  9.07           C
ATOM    746  CG1 ILE A  47      26.736  -0.288  24.006  1.00 10.20           C
ATOM    747  CG2 ILE A  47      27.383   2.134  24.455  1.00 10.56           C
ATOM    748  CD1 ILE A  47      27.333  -0.315  22.595  1.00 12.05           C
ATOM    749  H   ILE A  47      26.726  -0.362  27.002  1.00 11.87           H
ATOM    750  HA  ILE A  47      25.232   2.086  26.105  1.00 10.94           H
ATOM    751  HB  ILE A  47      25.469   1.456  23.742  1.00 10.92           H
ATOM    752 HG12 ILE A  47      27.500  -0.650  24.722  1.00 12.27           H
ATOM    753 HG13 ILE A  47      25.902  -1.012  24.064  1.00 12.27           H
ATOM    754 HG21 ILE A  47      27.770   2.269  23.436  1.00 12.71           H
ATOM    755 HG22 ILE A  47      27.007   3.131  24.735  1.00 12.71           H
ATOM    756 HG23 ILE A  47      28.197   1.860  25.124  1.00 12.71           H
ATOM    757 HD11 ILE A  47      27.647  -1.318  22.308  1.00 14.49           H
ATOM    758 HD12 ILE A  47      26.602   0.044  21.859  1.00 14.49           H
ATOM    759 HD13 ILE A  47      28.208   0.342  22.528  1.00 14.49           H
ATOM    760  N   GLY A  48      23.279   0.579  25.351  1.00  9.05           N
ATOM    761  CA  GLY A  48      22.012  -0.153  25.245  1.00  9.72           C
ATOM    762  C   GLY A  48      21.482  -0.217  23.812  1.00  8.46           C
ATOM    763  O   GLY A  48      21.428   0.789  23.102  1.00 12.01           O
ATOM    764  H   GLY A  48      23.275   1.538  25.039  1.00 10.90           H
ATOM    765  HA2 GLY A  48      22.130  -1.161  25.631  1.00 11.70           H
ATOM    766  HA3 GLY A  48      21.263   0.352  25.852  1.00 11.70           H
ATOM    767  N   GLY A  49      21.037  -1.413  23.408  1.00  7.80           N
ATOM    768  CA  GLY A  49      20.402  -1.633  22.122  1.00  8.37           C
ATOM    769  C   GLY A  49      19.073  -2.373  22.279  1.00  8.45           C
ATOM    770  O   GLY A  49      18.338  -2.275  23.255  1.00  8.66           O
ATOM    771  H   GLY A  49      21.050  -2.162  24.059  1.00  9.40           H
ATOM    772  HA2 GLY A  49      20.191  -0.685  21.572  1.00 10.08           H
ATOM    773  HA3 GLY A  49      21.091  -2.229  21.452  1.00 10.08           H
ATOM    774  N   ILE A  50      18.699  -3.173  21.203  1.00  8.25           N
ATOM    775  CA  ILE A  50      17.328  -3.760  21.143  1.00  7.73           C
ATOM    776  C   ILE A  50      17.062  -4.698  22.325  1.00  7.93           C
ATOM    777  O   ILE A  50      15.938  -4.791  22.788  1.00  9.98           O
ATOM    778  CB  ILE A  50      17.145  -4.493  19.780  1.00  8.39           C
ATOM    779  CG1 ILE A  50      15.654  -4.845  19.548  1.00  8.51           C
ATOM    780  CG2 ILE A  50      18.016  -5.745  19.630  1.00  9.13           C
ATOM    781  CD1 ILE A  50      14.751  -3.628  19.430  1.00  9.85           C
ATOM    782  H   ILE A  50      19.335  -3.374  20.415  1.00  9.93           H
ATOM    783  HA  ILE A  50      16.579  -2.921  21.210  1.00  9.31           H
ATOM    784  HB  ILE A  50      17.465  -3.771  18.984  1.00 10.10           H
ATOM    785 HG12 ILE A  50      15.573  -5.455  18.627  1.00 10.25           H
ATOM    786 HG13 ILE A  50      15.304  -5.491  20.378  1.00 10.25           H
ATOM    787 HG21 ILE A  50      18.091  -6.033  18.571  1.00 11.00           H
ATOM    788 HG22 ILE A  50      19.040  -5.562  19.972  1.00 11.00           H
ATOM    789 HG23 ILE A  50      17.613  -6.592  20.188  1.00 11.00           H
ATOM    790 HD11 ILE A  50      13.741  -3.921  19.120  1.00 11.85           H
ATOM    791 HD12 ILE A  50      14.650  -3.112  20.393  1.00 11.85           H
ATOM    792 HD13 ILE A  50      15.123  -2.905  18.694  1.00 11.85           H
ATOM    793  N   GLY A  51      18.106  -5.417  22.793  1.00  8.36           N
ATOM    794  CA  GLY A  51      17.981  -6.466  23.798  1.00  8.69           C
ATOM    795  C   GLY A  51      18.277  -6.008  25.227  1.00 12.68           C
ATOM    796  O   GLY A  51      17.983  -6.777  26.150  1.00 17.11           O
ATOM    797  H   GLY A  51      19.015  -5.287  22.373  1.00 10.07           H
ATOM    798  HA2 GLY A  51      16.975  -6.878  23.765  1.00 10.46           H
ATOM    799  HA3 GLY A  51      18.693  -7.257  23.555  1.00 10.46           H
ATOM    800  N   GLY A  52      18.828  -4.798  25.413  1.00  9.59           N
ATOM    801  CA  GLY A  52      19.307  -4.307  26.704  1.00 10.02           C
ATOM    802  C   GLY A  52      20.747  -3.799  26.642  1.00  9.01           C
ATOM    803  O   GLY A  52      21.254  -3.442  25.569  1.00 10.19           O
ATOM    804  H   GLY A  52      18.976  -4.207  24.606  1.00 11.55           H
ATOM    805  HA2 GLY A  52      18.670  -3.477  27.009  1.00 12.06           H
ATOM    806  HA3 GLY A  52      19.238  -5.098  27.451  1.00 12.06           H
ATOM    807  N   PHE A  53      21.379  -3.728  27.815  1.00  9.53           N
ATOM    808  CA  PHE A  53      22.694  -3.106  27.995  1.00  9.26           C
ATOM    809  C   PHE A  53      23.851  -4.095  27.980  1.00  9.48           C
ATOM    810  O   PHE A  53      23.730  -5.212  28.478  1.00  9.72           O
ATOM    811  CB  PHE A  53      22.673  -2.267  29.286  1.00 10.94           C
ATOM    812  CG  PHE A  53      21.958  -0.939  29.130  1.00 12.47           C
ATOM    813  CD1 PHE A  53      20.549  -0.880  29.161  1.00 14.81           C
ATOM    814  CD2 PHE A  53      22.701   0.232  28.884  1.00 15.21           C
ATOM    815  CE1 PHE A  53      19.884   0.342  28.942  1.00 16.05           C
ATOM    816  CE2 PHE A  53      22.037   1.458  28.689  1.00 15.24           C
ATOM    817  CZ  PHE A  53      20.632   1.505  28.702  1.00 17.58           C
ATOM    818  H   PHE A  53      20.912  -4.074  28.640  1.00 11.47           H
ATOM    819  HA  PHE A  53      22.856  -2.407  27.184  1.00 11.14           H
ATOM    820  HB2 PHE A  53      22.210  -2.846  30.085  1.00 13.16           H
ATOM    821  HB3 PHE A  53      23.701  -2.061  29.579  1.00 13.16           H
ATOM    822  HD1 PHE A  53      19.973  -1.774  29.339  1.00 17.81           H
ATOM    823  HD2 PHE A  53      23.779   0.200  28.844  1.00 18.28           H
ATOM    824  HE1 PHE A  53      18.804   0.385  28.951  1.00 19.30           H
ATOM    825  HE2 PHE A  53      22.606   2.359  28.510  1.00 18.33           H
ATOM    826  HZ  PHE A  53      20.122   2.444  28.536  1.00 21.14           H
ATOM    827  N   ILE A  54      25.003  -3.657  27.439  1.00  9.96           N
ATOM    828  CA  ILE A  54      26.265  -4.401  27.465  1.00  9.39           C
ATOM    829  C   ILE A  54      27.410  -3.519  27.961  1.00  9.17           C
ATOM    830  O   ILE A  54      27.322  -2.294  27.905  1.00 10.67           O
ATOM    831  CB  ILE A  54      26.616  -5.001  26.082  1.00  8.86           C
ATOM    832  CG1 ILE A  54      26.830  -3.913  25.011  1.00  9.07           C
ATOM    833  CG2 ILE A  54      25.551  -6.016  25.621  1.00  9.80           C
ATOM    834  CD1 ILE A  54      27.513  -4.390  23.722  1.00  9.08           C
ATOM    835  H   ILE A  54      25.019  -2.742  27.012  1.00 11.99           H
ATOM    836  HA  ILE A  54      26.183  -5.233  28.166  1.00 11.30           H
ATOM    837  HB  ILE A  54      27.555  -5.546  26.186  1.00 10.67           H
ATOM    838 HG12 ILE A  54      25.877  -3.445  24.763  1.00 10.93           H
ATOM    839 HG13 ILE A  54      27.476  -3.136  25.413  1.00 10.93           H
ATOM    840 HG21 ILE A  54      25.890  -6.531  24.724  1.00 11.80           H
ATOM    841 HG22 ILE A  54      25.405  -6.766  26.398  1.00 11.80           H
ATOM    842 HG23 ILE A  54      24.603  -5.520  25.422  1.00 11.80           H
ATOM    843 HD11 ILE A  54      27.628  -3.543  23.049  1.00 10.93           H
ATOM    844 HD12 ILE A  54      28.496  -4.792  23.952  1.00 10.93           H
ATOM    845 HD13 ILE A  54      26.910  -5.148  23.224  1.00 10.93           H
ATOM    846  N   LYS A  55      28.485  -4.169  28.403  1.00  9.86           N
ATOM    847  CA  LYS A  55      29.763  -3.531  28.738  1.00  9.31           C
ATOM    848  C   LYS A  55      30.679  -3.496  27.503  1.00 10.06           C
ATOM    849  O   LYS A  55      30.828  -4.504  26.811  1.00 10.37           O
ATOM    850  CB  LYS A  55      30.454  -4.306  29.869  1.00 10.37           C
ATOM    851  CG  LYS A  55      29.725  -4.236  31.225  1.00 14.42           C
ATOM    852  CD  LYS A  55      30.320  -5.196  32.268  1.00 18.60           C
ATOM    853  CE  LYS A  55      31.713  -4.733  32.701  1.00 26.91           C
ATOM    854  NZ  LYS A  55      32.331  -5.678  33.647  0.87 30.17           N1+
ATOM    855  H   LYS A  55      28.468  -5.179  28.407  1.00 11.87           H
ATOM    856  HA  LYS A  55      29.590  -2.506  29.070  1.00 11.20           H
ATOM    857  HB2 LYS A  55      30.543  -5.352  29.577  1.00 12.49           H
ATOM    858  HB3 LYS A  55      31.456  -3.915  29.996  1.00 12.49           H
ATOM    859  HG2 LYS A  55      29.765  -3.212  31.601  1.00 17.34           H
ATOM    860  HG3 LYS A  55      28.677  -4.503  31.090  1.00 17.34           H
ATOM    861  HD2 LYS A  55      29.665  -5.228  33.140  1.00 22.36           H
ATOM    862  HD3 LYS A  55      30.388  -6.200  31.846  1.00 22.36           H
ATOM    863  HE2 LYS A  55      32.349  -4.643  31.820  1.00 32.33           H
ATOM    864  HE3 LYS A  55      31.627  -3.753  33.172  1.00 32.33           H
ATOM    865  HZ1 LYS A  55      33.224  -5.320  33.955  0.00 36.24           H
ATOM    866  HZ2 LYS A  55      31.727  -5.798  34.452  1.00 36.24           H
ATOM    867  HZ3 LYS A  55      32.462  -6.575  33.201  1.00 36.24           H
ATOM    868  N   VAL A  56      31.319  -2.359  27.253  1.00  9.70           N
ATOM    869  CA  VAL A  56      32.297  -2.184  26.172  1.00  7.76           C
ATOM    870  C   VAL A  56      33.528  -1.428  26.673  1.00  9.66           C
ATOM    871  O   VAL A  56      33.542  -0.866  27.770  1.00  9.90           O
ATOM    872  CB  VAL A  56      31.669  -1.454  24.950  1.00  9.63           C
ATOM    873  CG1 VAL A  56      30.467  -2.208  24.350  1.00 10.40           C
ATOM    874  CG2 VAL A  56      31.230  -0.021  25.306  1.00 10.42           C
ATOM    875  H   VAL A  56      31.144  -1.563  27.851  1.00 11.68           H
ATOM    876  HA  VAL A  56      32.641  -3.161  25.828  1.00  9.35           H
ATOM    877  HB  VAL A  56      32.425  -1.375  24.169  1.00 11.59           H
ATOM    878 HG11 VAL A  56      30.145  -1.707  23.437  1.00 12.52           H
ATOM    879 HG12 VAL A  56      30.741  -3.233  24.111  1.00 12.52           H
ATOM    880 HG13 VAL A  56      29.638  -2.215  25.055  1.00 12.52           H
ATOM    881 HG21 VAL A  56      30.748   0.428  24.444  1.00 12.55           H
ATOM    882 HG22 VAL A  56      30.513  -0.030  26.126  1.00 12.55           H
ATOM    883 HG23 VAL A  56      32.094   0.582  25.576  1.00 12.55           H
ATOM    884  N   ARG A  57      34.581  -1.421  25.853  1.00  8.15           N
ATOM    885  CA  ARG A  57      35.790  -0.610  26.057  1.00  7.84           C
ATOM    886  C   ARG A  57      35.718   0.585  25.118  1.00  7.42           C
ATOM    887  O   ARG A  57      35.514   0.387  23.922  1.00  8.91           O
ATOM    888  CB  ARG A  57      37.058  -1.446  25.774  1.00  9.64           C
ATOM    889  CG  ARG A  57      37.127  -2.735  26.608  1.00 10.60           C
ATOM    890  CD  ARG A  57      38.542  -3.327  26.678  1.00 11.44           C
ATOM    891  NE  ARG A  57      39.154  -3.550  25.360  1.00 11.02           N
ATOM    892  CZ  ARG A  57      38.962  -4.612  24.575  1.00 12.85           C
ATOM    893  NH1 ARG A  57      38.145  -5.599  24.915  1.00 13.88           N
ATOM    894  NH2 ARG A  57      39.623  -4.688  23.423  1.00 13.55           N1+
ATOM    895  H   ARG A  57      34.526  -1.955  24.995  1.00  9.82           H
ATOM    896  HA  ARG A  57      35.846  -0.264  27.092  1.00  9.45           H
ATOM    897  HB2 ARG A  57      37.052  -1.739  24.722  1.00 11.61           H
ATOM    898  HB3 ARG A  57      37.942  -0.833  25.952  1.00 11.61           H
ATOM    899  HG2 ARG A  57      36.819  -2.510  27.629  1.00 12.75           H
ATOM    900  HG3 ARG A  57      36.439  -3.477  26.201  1.00 12.75           H
ATOM    901  HD2 ARG A  57      39.183  -2.646  27.231  1.00 13.77           H
ATOM    902  HD3 ARG A  57      38.505  -4.266  27.229  1.00 13.77           H
ATOM    903  HE  ARG A  57      39.772  -2.830  25.017  1.00 13.26           H
ATOM    904 HH11 ARG A  57      37.635  -5.562  25.781  1.00 16.69           H
ATOM    905 HH12 ARG A  57      38.032  -6.390  24.291  1.00 16.69           H
ATOM    906 HH21 ARG A  57      40.254  -3.953  23.145  1.00 16.30           H
ATOM    907 HH22 ARG A  57      39.502  -5.501  22.832  1.00 16.30           H
ATOM    908  N   GLN A  58      35.939   1.804  25.620  1.00  8.65           N
ATOM    909  CA  GLN A  58      35.906   3.035  24.837  1.00  7.13           C
ATOM    910  C   GLN A  58      37.324   3.546  24.532  1.00  8.36           C
ATOM    911  O   GLN A  58      38.054   3.941  25.454  1.00  9.00           O
ATOM    912  CB  GLN A  58      35.124   4.107  25.621  1.00  9.00           C
ATOM    913  CG  GLN A  58      35.078   5.456  24.874  1.00  9.38           C
ATOM    914  CD  GLN A  58      34.310   6.545  25.621  1.00 10.41           C
ATOM    915  OE1 GLN A  58      33.459   6.280  26.472  1.00 13.24           O
ATOM    916  NE2 GLN A  58      34.607   7.801  25.297  1.00 13.45           N
ATOM    917  H   GLN A  58      36.121   1.890  26.609  1.00 10.42           H
ATOM    918  HA  GLN A  58      35.394   2.855  23.894  1.00  8.59           H
ATOM    919  HB2 GLN A  58      34.104   3.754  25.780  1.00 10.84           H
ATOM    920  HB3 GLN A  58      35.584   4.262  26.597  1.00 10.84           H
ATOM    921  HG2 GLN A  58      36.080   5.821  24.655  1.00 11.30           H
ATOM    922  HG3 GLN A  58      34.569   5.288  23.931  1.00 11.30           H
ATOM    923 HE21 GLN A  58      35.304   7.992  24.586  1.00 16.17           H
ATOM    924 HE22 GLN A  58      34.105   8.563  25.727  1.00 16.17           H
ATOM    925  N   TYR A  59      37.653   3.609  23.236  1.00  7.22           N
ATOM    926  CA  TYR A  59      38.922   4.148  22.705  1.00  8.12           C
ATOM    927  C   TYR A  59      38.611   5.448  21.953  1.00  7.73           C
ATOM    928  O   TYR A  59      37.759   5.449  21.061  1.00  8.93           O
ATOM    929  CB  TYR A  59      39.570   3.136  21.743  1.00  8.52           C
ATOM    930  CG  TYR A  59      39.992   1.821  22.353  1.00  8.21           C
ATOM    931  CD1 TYR A  59      39.060   0.779  22.483  1.00  8.21           C
ATOM    932  CD2 TYR A  59      41.332   1.589  22.735  1.00  8.60           C
ATOM    933  CE1 TYR A  59      39.448  -0.453  23.030  1.00  8.76           C
ATOM    934  CE2 TYR A  59      41.723   0.363  23.295  1.00  9.33           C
ATOM    935  CZ  TYR A  59      40.773  -0.662  23.455  1.00 10.10           C
ATOM    936  OH  TYR A  59      41.135  -1.868  23.995  1.00 11.63           O
ATOM    937  H   TYR A  59      36.981   3.292  22.550  1.00  8.70           H
ATOM    938  HA  TYR A  59      39.614   4.353  23.521  1.00  9.78           H
ATOM    939  HB2 TYR A  59      38.882   2.927  20.922  1.00 10.26           H
ATOM    940  HB3 TYR A  59      40.449   3.608  21.312  1.00 10.26           H
ATOM    941  HD1 TYR A  59      38.034   0.928  22.170  1.00  9.89           H
ATOM    942  HD2 TYR A  59      42.066   2.366  22.610  1.00 10.36           H
ATOM    943  HE1 TYR A  59      38.724  -1.248  23.118  1.00 10.55           H
ATOM    944  HE2 TYR A  59      42.749   0.215  23.594  1.00 11.23           H
ATOM    945  HH  TYR A  59      42.056  -1.886  24.276  1.00 14.00           H
ATOM    946  N   ASP A  60      39.222   6.579  22.332  1.00  8.18           N
ATOM    947  CA  ASP A  60      39.006   7.862  21.676  1.00  8.38           C
ATOM    948  C   ASP A  60      40.056   8.173  20.581  1.00  9.25           C
ATOM    949  O   ASP A  60      41.193   7.710  20.592  1.00  8.95           O
ATOM    950  CB  ASP A  60      38.939   8.965  22.738  1.00  9.99           C
ATOM    951  CG  ASP A  60      37.763   8.753  23.696  1.00 11.46           C
ATOM    952  OD1 ASP A  60      36.665   8.358  23.244  1.00 11.73           O
ATOM    953  OD2 ASP A  60      37.963   8.988  24.911  1.00 16.89           O1-
ATOM    954  H   ASP A  60      39.868   6.552  23.107  1.00  9.85           H
ATOM    955  HA  ASP A  60      38.033   7.851  21.190  1.00 10.09           H
ATOM    956  HB2 ASP A  60      39.880   9.047  23.279  1.00 12.03           H
ATOM    957  HB3 ASP A  60      38.759   9.901  22.212  1.00 12.03           H
ATOM    958  N   GLN A  61      39.669   8.998  19.613  1.00  8.77           N
ATOM    959  CA  GLN A  61      40.579   9.595  18.642  1.00  8.88           C
ATOM    960  C   GLN A  61      41.295   8.521  17.808  1.00  8.44           C
ATOM    961  O   GLN A  61      42.507   8.595  17.606  1.00 10.81           O
ATOM    962  CB  GLN A  61      41.519  10.606  19.345  1.00 10.32           C
ATOM    963  CG  GLN A  61      41.864  11.786  18.411  1.00 15.24           C
ATOM    964  CD  GLN A  61      42.552  12.939  19.143  1.00 16.61           C
ATOM    965  OE1 GLN A  61      42.273  13.202  20.312  1.00 25.02           O
ATOM    966  NE2 GLN A  61      43.412  13.676  18.444  1.00 12.55           N
ATOM    967  H   GLN A  61      38.725   9.353  19.626  1.00 10.56           H
ATOM    968  HA  GLN A  61      39.954  10.155  17.947  1.00 10.69           H
ATOM    969  HB2 GLN A  61      41.016  11.001  20.230  1.00 12.43           H
ATOM    970  HB3 GLN A  61      42.435  10.117  19.670  1.00 12.43           H
ATOM    971  HG2 GLN A  61      42.455  11.451  17.562  1.00 18.33           H
ATOM    972  HG3 GLN A  61      40.915  12.189  18.049  1.00 18.33           H
ATOM    973 HE21 GLN A  61      43.615  13.444  17.483  1.00 15.10           H
ATOM    974 HE22 GLN A  61      43.859  14.462  18.888  1.00 15.10           H
ATOM    975  N   ILE A  62      40.531   7.547  17.287  1.00  8.15           N
ATOM    976  CA  ILE A  62      41.032   6.418  16.475  1.00  7.94           C
ATOM    977  C   ILE A  62      40.755   6.706  14.988  1.00  8.05           C
ATOM    978  O   ILE A  62      39.578   6.870  14.626  1.00  7.42           O
ATOM    979  CB  ILE A  62      40.342   5.098  16.905  1.00  7.62           C
ATOM    980  CG1 ILE A  62      40.548   4.773  18.400  1.00  7.92           C
ATOM    981  CG2 ILE A  62      40.810   3.919  16.026  1.00  7.74           C
ATOM    982  CD1 ILE A  62      41.998   4.502  18.819  1.00 10.72           C
ATOM    983  H   ILE A  62      39.542   7.571  17.478  1.00  9.81           H
ATOM    984  HA  ILE A  62      42.101   6.297  16.634  1.00  9.57           H
ATOM    985  HB  ILE A  62      39.271   5.221  16.739  1.00  9.18           H
ATOM    986 HG12 ILE A  62      40.161   5.589  19.007  1.00  9.55           H
ATOM    987 HG13 ILE A  62      39.954   3.895  18.653  1.00  9.55           H
ATOM    988 HG21 ILE A  62      40.493   2.973  16.461  1.00  9.32           H
ATOM    989 HG22 ILE A  62      40.381   4.003  15.030  1.00  9.32           H
ATOM    990 HG23 ILE A  62      41.898   3.933  15.940  1.00  9.32           H
ATOM    991 HD11 ILE A  62      42.035   4.295  19.885  1.00 12.90           H
ATOM    992 HD12 ILE A  62      42.397   3.640  18.286  1.00 12.90           H
ATOM    993 HD13 ILE A  62      42.617   5.374  18.611  1.00 12.90           H
ATOM    994  N   PRO A  63      41.778   6.664  14.096  1.00  7.43           N
ATOM    995  CA  PRO A  63      41.531   6.787  12.667  1.00  8.08           C
ATOM    996  C   PRO A  63      40.820   5.542  12.107  1.00  7.72           C
ATOM    997  O   PRO A  63      41.183   4.408  12.440  1.00  8.35           O
ATOM    998  CB  PRO A  63      42.935   6.961  12.029  1.00  8.88           C
ATOM    999  CG  PRO A  63      43.747   7.562  13.170  1.00  9.15           C
ATOM   1000  CD  PRO A  63      43.213   6.816  14.386  1.00  7.95           C
ATOM   1001  HA  PRO A  63      40.977   7.700  12.472  1.00  9.73           H
ATOM   1002  HB2 PRO A  63      43.342   5.972  11.810  1.00 10.69           H
ATOM   1003  HB3 PRO A  63      42.949   7.575  11.131  1.00 10.69           H
ATOM   1004  HG2 PRO A  63      44.813   7.356  13.057  1.00 11.01           H
ATOM   1005  HG3 PRO A  63      43.560   8.631  13.242  1.00 11.01           H
ATOM   1006  HD2 PRO A  63      43.686   5.839  14.476  1.00  9.57           H
ATOM   1007  HD3 PRO A  63      43.386   7.433  15.265  1.00  9.57           H
ATOM   1008  N   VAL A  64      39.824   5.748  11.230  1.00  7.36           N
ATOM   1009  CA  VAL A  64      39.087   4.678  10.538  1.00  8.52           C
ATOM   1010  C   VAL A  64      38.858   5.124   9.100  1.00  9.10           C
ATOM   1011  O   VAL A  64      38.285   6.194   8.901  1.00 10.56           O
ATOM   1012  CB  VAL A  64      37.733   4.327  11.215  1.00  8.30           C
ATOM   1013  CG1 VAL A  64      37.084   3.078  10.567  1.00  8.95           C
ATOM   1014  CG2 VAL A  64      37.849   4.087  12.727  1.00  8.95           C
ATOM   1015  H   VAL A  64      39.574   6.698  10.994  1.00  8.87           H
ATOM   1016  HA  VAL A  64      39.702   3.778  10.521  1.00 10.27           H
ATOM   1017  HB  VAL A  64      37.053   5.168  11.069  1.00  9.99           H
ATOM   1018 HG11 VAL A  64      36.112   2.900  11.031  1.00 10.78           H
ATOM   1019 HG12 VAL A  64      36.932   3.228   9.501  1.00 10.78           H
ATOM   1020 HG13 VAL A  64      37.718   2.205  10.713  1.00 10.78           H
ATOM   1021 HG21 VAL A  64      36.882   3.803  13.143  1.00 10.78           H
ATOM   1022 HG22 VAL A  64      38.570   3.292  12.914  1.00 10.78           H
ATOM   1023 HG23 VAL A  64      38.181   5.000  13.225  1.00 10.78           H
ATOM   1024  N   GLU A  65      39.248   4.324   8.104  1.00  8.97           N
ATOM   1025  CA  GLU A  65      38.925   4.608   6.706  1.00  8.21           C
ATOM   1026  C   GLU A  65      37.698   3.777   6.352  1.00  8.72           C
ATOM   1027  O   GLU A  65      37.700   2.564   6.533  1.00 10.65           O
ATOM   1028  CB  GLU A  65      40.102   4.293   5.773  1.00 13.16           C
ATOM   1029  CG  GLU A  65      39.832   4.842   4.359  1.00 23.76           C
ATOM   1030  CD  GLU A  65      40.936   4.412   3.391  1.00 54.32           C
ATOM   1031  OE1 GLU A  65      41.996   5.075   3.389  1.00 77.65           O
ATOM   1032  OE2 GLU A  65      40.711   3.407   2.678  1.00 51.41           O1-
ATOM   1033  H   GLU A  65      39.694   3.445   8.323  1.00 10.80           H
ATOM   1034  HA  GLU A  65      38.691   5.664   6.584  1.00  9.89           H
ATOM   1035  HB2 GLU A  65      41.008   4.767   6.156  1.00 15.83           H
ATOM   1036  HB3 GLU A  65      40.266   3.216   5.726  1.00 15.83           H
ATOM   1037  HG2 GLU A  65      38.872   4.461   4.010  1.00 28.54           H
ATOM   1038  HG3 GLU A  65      39.820   5.932   4.431  1.00 28.54           H
ATOM   1039  N   ILE A  66      36.640   4.414   5.853  1.00  8.86           N
ATOM   1040  CA  ILE A  66      35.323   3.800   5.613  1.00  8.71           C
ATOM   1041  C   ILE A  66      34.976   3.990   4.147  1.00 10.68           C
ATOM   1042  O   ILE A  66      34.695   5.114   3.728  1.00 11.35           O
ATOM   1043  CB  ILE A  66      34.249   4.447   6.523  1.00  9.18           C
ATOM   1044  CG1 ILE A  66      34.612   4.342   8.021  1.00 10.81           C
ATOM   1045  CG2 ILE A  66      32.866   3.826   6.214  1.00 10.54           C
ATOM   1046  CD1 ILE A  66      33.866   5.340   8.911  1.00 11.65           C
ATOM   1047  H   ILE A  66      36.714   5.404   5.673  1.00 10.67           H
ATOM   1048  HA  ILE A  66      35.369   2.733   5.819  1.00 10.49           H
ATOM   1049  HB  ILE A  66      34.196   5.507   6.272  1.00 11.06           H
ATOM   1050 HG12 ILE A  66      34.438   3.324   8.375  1.00 13.01           H
ATOM   1051 HG13 ILE A  66      35.666   4.570   8.162  1.00 13.01           H
ATOM   1052 HG21 ILE A  66      32.108   4.215   6.892  1.00 12.69           H
ATOM   1053 HG22 ILE A  66      32.561   4.072   5.197  1.00 12.69           H
ATOM   1054 HG23 ILE A  66      32.916   2.741   6.323  1.00 12.69           H
ATOM   1055 HD11 ILE A  66      34.149   5.178   9.952  1.00 14.02           H
ATOM   1056 HD12 ILE A  66      34.126   6.357   8.618  1.00 14.02           H
ATOM   1057 HD13 ILE A  66      32.791   5.209   8.816  1.00 14.02           H
ATOM   1058  N   CYS A  67      35.013   2.897   3.363  1.00 12.13           N
ATOM   1059  CA  CYS A  67      34.644   2.942   1.937  1.00 13.95           C
ATOM   1060  C   CYS A  67      35.433   4.078   1.235  1.00 14.17           C
ATOM   1061  O   CYS A  67      34.877   4.825   0.438  1.00 17.51           O
ATOM   1062  CB  CYS A  67      33.091   3.021   1.802  1.00 13.11           C
ATOM   1063  SG  CYS A  67      32.452   2.715   0.123  1.00 16.58           S
ATOM   1064  H   CYS A  67      35.291   2.007   3.753  1.00 14.60           H
ATOM   1065  HA  CYS A  67      34.962   2.005   1.479  1.00 16.78           H
ATOM   1066  HB2 CYS A  67      32.646   2.284   2.469  1.00 15.77           H
ATOM   1067  HB3 CYS A  67      32.763   4.012   2.112  1.00 15.77           H
ATOM   1068  HG  CYS A  67      31.155   2.852   0.434  1.00 19.93           H
ATOM   1069  N   GLY A  68      36.728   4.219   1.571  1.00 14.04           N
ATOM   1070  CA  GLY A  68      37.629   5.228   1.026  1.00 15.83           C
ATOM   1071  C   GLY A  68      37.629   6.611   1.704  1.00 16.91           C
ATOM   1072  O   GLY A  68      38.406   7.456   1.267  1.00 19.34           O
ATOM   1073  H   GLY A  68      37.121   3.571   2.237  1.00 16.89           H
ATOM   1074  HA2 GLY A  68      38.642   4.836   1.105  1.00 19.04           H
ATOM   1075  HA3 GLY A  68      37.381   5.376  -0.025  1.00 19.04           H
ATOM   1076  N   HIS A  69      36.814   6.871   2.739  1.00 12.44           N
ATOM   1077  CA  HIS A  69      36.674   8.187   3.388  1.00 11.26           C
ATOM   1078  C   HIS A  69      37.281   8.156   4.793  1.00 12.31           C
ATOM   1079  O   HIS A  69      37.009   7.236   5.560  1.00 12.50           O
ATOM   1080  CB  HIS A  69      35.183   8.588   3.439  1.00 12.34           C
ATOM   1081  CG  HIS A  69      34.568   8.928   2.099  1.00 13.51           C
ATOM   1082  ND1 HIS A  69      34.198  10.214   1.710  1.00 18.07           N
ATOM   1083  CD2 HIS A  69      34.301   8.067   1.081  1.00 16.09           C
ATOM   1084  CE1 HIS A  69      33.690  10.091   0.474  1.00 18.50           C
ATOM   1085  NE2 HIS A  69      33.741   8.813   0.069  1.00 18.86           N
ATOM   1086  H   HIS A  69      36.199   6.135   3.061  1.00 14.97           H
ATOM   1087  HA  HIS A  69      37.200   8.947   2.807  1.00 13.54           H
ATOM   1088  HB2 HIS A  69      34.602   7.786   3.896  1.00 14.84           H
ATOM   1089  HB3 HIS A  69      35.095   9.471   4.073  1.00 14.84           H
ATOM   1090  HD2 HIS A  69      34.468   7.009   1.089  1.00 19.34           H
ATOM   1091  HE1 HIS A  69      33.256  10.901  -0.094  1.00 22.23           H
ATOM   1092  HE2 HIS A  69      33.392   8.455  -0.810  1.00 22.67           H
ATOM   1093  N   LYS A  70      38.052   9.180   5.164  1.00 13.13           N
ATOM   1094  CA  LYS A  70      38.739   9.228   6.453  1.00 10.77           C
ATOM   1095  C   LYS A  70      37.844   9.773   7.557  1.00 10.30           C
ATOM   1096  O   LYS A  70      37.150  10.773   7.383  1.00 13.76           O
ATOM   1097  CB  LYS A  70      39.996  10.094   6.320  1.00 15.11           C
ATOM   1098  H   LYS A  70      38.194   9.948   4.521  1.00 15.79           H
ATOM   1099  HA  LYS A  70      39.065   8.225   6.730  1.00 12.96           H
ATOM   1100  HB1 LYS A  70      40.680   9.647   5.595  1.00 18.17           H
ATOM   1101  HB3 LYS A  70      40.500  10.191   7.280  1.00 18.17           H
ATOM   1102  N   ALA A  71      37.869   9.120   8.711  1.00  8.94           N
ATOM   1103  CA  ALA A  71      37.260   9.591   9.950  1.00  7.69           C
ATOM   1104  C   ALA A  71      38.277   9.386  11.079  1.00  8.01           C
ATOM   1105  O   ALA A  71      39.192   8.566  10.972  1.00  8.63           O
ATOM   1106  CB  ALA A  71      35.992   8.773  10.239  1.00  9.15           C
ATOM   1107  H   ALA A  71      38.403   8.264   8.761  1.00 10.77           H
ATOM   1108  HA  ALA A  71      37.006  10.646   9.878  1.00  9.27           H
ATOM   1109  HB1 ALA A  71      35.495   9.172  11.113  1.00 11.02           H
ATOM   1110  HB2 ALA A  71      35.313   8.841   9.391  1.00 11.02           H
ATOM   1111  HB3 ALA A  71      36.242   7.727  10.406  1.00 11.02           H
ATOM   1112  N   ILE A  72      38.142  10.152  12.168  1.00  7.60           N
ATOM   1113  CA  ILE A  72      38.942   9.983  13.383  1.00  7.21           C
ATOM   1114  C   ILE A  72      38.021  10.247  14.568  1.00  8.27           C
ATOM   1115  O   ILE A  72      37.536  11.371  14.740  1.00  8.09           O
ATOM   1116  CB  ILE A  72      40.183  10.916  13.438  1.00  7.83           C
ATOM   1117  CG1 ILE A  72      41.077  10.868  12.171  1.00  8.56           C
ATOM   1118  CG2 ILE A  72      41.012  10.583  14.692  1.00  8.39           C
ATOM   1119  CD1 ILE A  72      42.237  11.881  12.178  1.00  9.04           C
ATOM   1120  H   ILE A  72      37.402  10.834  12.194  1.00  9.16           H
ATOM   1121  HA  ILE A  72      39.284   8.954  13.440  1.00  8.69           H
ATOM   1122  HB  ILE A  72      39.821  11.941  13.536  1.00  9.44           H
ATOM   1123 HG12 ILE A  72      41.495   9.868  12.065  1.00 10.31           H
ATOM   1124 HG13 ILE A  72      40.472  11.088  11.293  1.00 10.31           H
ATOM   1125 HG21 ILE A  72      41.863  11.256  14.789  1.00 10.10           H
ATOM   1126 HG22 ILE A  72      40.411  10.687  15.593  1.00 10.10           H
ATOM   1127 HG23 ILE A  72      41.381   9.559  14.626  1.00 10.10           H
ATOM   1128 HD11 ILE A  72      42.687  11.908  11.185  1.00 10.88           H
ATOM   1129 HD12 ILE A  72      41.867  12.876  12.429  1.00 10.88           H
ATOM   1130 HD13 ILE A  72      43.006  11.581  12.888  1.00 10.88           H
ATOM   1131  N   GLY A  73      37.730   9.222  15.362  1.00  7.44           N
ATOM   1132  CA  GLY A  73      36.798   9.387  16.474  1.00  8.29           C
ATOM   1133  C   GLY A  73      36.747   8.191  17.417  1.00  7.51           C
ATOM   1134  O   GLY A  73      37.635   7.328  17.423  1.00  7.71           O
ATOM   1135  H   GLY A  73      38.125   8.311  15.185  1.00  8.97           H
ATOM   1136  HA2 GLY A  73      37.090  10.266  17.048  1.00  9.99           H
ATOM   1137  HA3 GLY A  73      35.800   9.561  16.066  1.00  9.99           H
ATOM   1138  N   THR A  74      35.697   8.156  18.246  1.00  7.26           N
ATOM   1139  CA  THR A  74      35.554   7.143  19.284  1.00  7.50           C
ATOM   1140  C   THR A  74      35.117   5.821  18.655  1.00  7.53           C
ATOM   1141  O   THR A  74      34.169   5.778  17.857  1.00  7.71           O
ATOM   1142  CB  THR A  74      34.565   7.618  20.377  1.00  7.64           C
ATOM   1143  OG1 THR A  74      35.109   8.775  21.009  1.00 10.17           O
ATOM   1144  CG2 THR A  74      34.292   6.558  21.448  1.00  9.12           C
ATOM   1145  H   THR A  74      35.013   8.902  18.198  1.00  8.75           H
ATOM   1146  HA  THR A  74      36.526   7.031  19.751  1.00  9.03           H
ATOM   1147  HB  THR A  74      33.618   7.888  19.906  1.00  9.20           H
ATOM   1148  HG1 THR A  74      35.715   8.484  21.700  1.00 12.24           H
ATOM   1149 HG21 THR A  74      33.652   6.975  22.226  1.00 10.99           H
ATOM   1150 HG22 THR A  74      33.802   5.685  21.024  1.00 10.99           H
ATOM   1151 HG23 THR A  74      35.239   6.261  21.897  1.00 10.99           H
ATOM   1152  N   VAL A  75      35.782   4.743  19.083  1.00  6.94           N
ATOM   1153  CA  VAL A  75      35.461   3.348  18.724  1.00  6.71           C
ATOM   1154  C   VAL A  75      35.267   2.555  20.016  1.00  6.90           C
ATOM   1155  O   VAL A  75      36.137   2.559  20.906  1.00  7.66           O
ATOM   1156  CB  VAL A  75      36.596   2.771  17.844  1.00  7.08           C
ATOM   1157  CG1 VAL A  75      36.339   1.290  17.521  1.00  8.93           C
ATOM   1158  CG2 VAL A  75      36.729   3.533  16.519  1.00  8.82           C
ATOM   1159  H   VAL A  75      36.504   4.887  19.774  1.00  8.37           H
ATOM   1160  HA  VAL A  75      34.530   3.329  18.153  1.00  8.09           H
ATOM   1161  HB  VAL A  75      37.540   2.844  18.386  1.00  8.53           H
ATOM   1162 HG11 VAL A  75      37.131   0.913  16.877  1.00 10.75           H
ATOM   1163 HG12 VAL A  75      36.333   0.694  18.431  1.00 10.75           H
ATOM   1164 HG13 VAL A  75      35.384   1.179  17.011  1.00 10.75           H
ATOM   1165 HG21 VAL A  75      37.546   3.120  15.928  1.00 10.62           H
ATOM   1166 HG22 VAL A  75      35.800   3.444  15.953  1.00 10.62           H
ATOM   1167 HG23 VAL A  75      36.933   4.587  16.697  1.00 10.62           H
ATOM   1168  N   LEU A  76      34.112   1.877  20.112  1.00  6.88           N
ATOM   1169  CA  LEU A  76      33.792   0.985  21.214  1.00  7.44           C
ATOM   1170  C   LEU A  76      34.098  -0.457  20.786  1.00  7.67           C
ATOM   1171  O   LEU A  76      33.899  -0.797  19.620  1.00  9.08           O
ATOM   1172  CB  LEU A  76      32.319   1.157  21.641  1.00  7.60           C
ATOM   1173  CG  LEU A  76      31.863   2.620  21.900  1.00  7.93           C
ATOM   1174  CD1 LEU A  76      30.388   2.627  22.336  1.00  8.23           C
ATOM   1175  CD2 LEU A  76      32.729   3.379  22.919  1.00  8.25           C
ATOM   1176  H   LEU A  76      33.452   1.918  19.349  1.00  8.30           H
ATOM   1177  HA  LEU A  76      34.405   1.242  22.069  1.00  8.97           H
ATOM   1178  HB2 LEU A  76      31.681   0.723  20.872  1.00  9.16           H
ATOM   1179  HB3 LEU A  76      32.185   0.586  22.559  1.00  9.16           H
ATOM   1180  HG  LEU A  76      31.912   3.164  20.959  1.00  9.55           H
ATOM   1181 HD11 LEU A  76      30.020   3.652  22.323  1.00  9.91           H
ATOM   1182 HD12 LEU A  76      29.792   2.033  21.646  1.00  9.91           H
ATOM   1183 HD13 LEU A  76      30.275   2.241  23.342  1.00  9.91           H
ATOM   1184 HD21 LEU A  76      32.328   4.381  23.070  1.00  9.94           H
ATOM   1185 HD22 LEU A  76      32.755   2.846  23.868  1.00  9.94           H
ATOM   1186 HD23 LEU A  76      33.740   3.477  22.528  1.00  9.94           H
ATOM   1187  N   VAL A  77      34.584  -1.283  21.711  1.00  7.37           N
ATOM   1188  CA  VAL A  77      34.892  -2.690  21.452  1.00  7.47           C
ATOM   1189  C   VAL A  77      34.184  -3.567  22.482  1.00  8.18           C
ATOM   1190  O   VAL A  77      34.309  -3.345  23.691  1.00  8.49           O
ATOM   1191  CB  VAL A  77      36.416  -2.936  21.462  1.00  7.95           C
ATOM   1192  CG1 VAL A  77      36.733  -4.414  21.199  1.00  8.66           C
ATOM   1193  CG2 VAL A  77      37.133  -2.078  20.394  1.00  9.24           C
ATOM   1194  H   VAL A  77      34.785  -0.923  22.633  1.00  8.88           H
ATOM   1195  HA  VAL A  77      34.533  -2.956  20.464  1.00  9.00           H
ATOM   1196  HB  VAL A  77      36.808  -2.670  22.444  1.00  9.57           H
ATOM   1197 HG11 VAL A  77      37.812  -4.553  21.129  1.00 10.43           H
ATOM   1198 HG12 VAL A  77      36.366  -5.042  22.011  1.00 10.43           H
ATOM   1199 HG13 VAL A  77      36.284  -4.734  20.258  1.00 10.43           H
ATOM   1200 HG21 VAL A  77      38.207  -2.268  20.432  1.00 11.12           H
ATOM   1201 HG22 VAL A  77      36.766  -2.321  19.396  1.00 11.12           H
ATOM   1202 HG23 VAL A  77      36.976  -1.015  20.585  1.00 11.12           H
ATOM   1203  N   GLY A  78      33.453  -4.586  22.025  1.00  8.26           N
ATOM   1204  CA  GLY A  78      32.763  -5.481  22.937  1.00  9.10           C
ATOM   1205  C   GLY A  78      31.846  -6.459  22.203  1.00  8.50           C
ATOM   1206  O   GLY A  78      32.013  -6.701  21.003  1.00  8.63           O
ATOM   1207  H   GLY A  78      33.387  -4.757  21.031  1.00  9.95           H
ATOM   1208  HA2 GLY A  78      33.507  -6.026  23.515  1.00 10.96           H
ATOM   1209  HA3 GLY A  78      32.180  -4.872  23.624  1.00 10.96           H
ATOM   1210  N   PRO A  79      30.884  -7.070  22.932  1.00  9.51           N
ATOM   1211  CA  PRO A  79      30.117  -8.223  22.436  1.00  9.11           C
ATOM   1212  C   PRO A  79      28.967  -7.833  21.493  1.00  8.25           C
ATOM   1213  O   PRO A  79      27.827  -8.267  21.656  1.00 11.03           O
ATOM   1214  CB  PRO A  79      29.637  -8.940  23.709  1.00 11.20           C
ATOM   1215  CG  PRO A  79      29.462  -7.786  24.696  1.00 11.18           C
ATOM   1216  CD  PRO A  79      30.632  -6.870  24.367  1.00 10.30           C
ATOM   1217  HA  PRO A  79      30.786  -8.929  21.945  1.00 10.97           H
ATOM   1218  HB2 PRO A  79      28.745  -9.557  23.601  1.00 13.47           H
ATOM   1219  HB3 PRO A  79      30.464  -9.562  24.055  1.00 13.47           H
ATOM   1220  HG2 PRO A  79      28.501  -7.297  24.539  1.00 13.45           H
ATOM   1221  HG3 PRO A  79      29.558  -8.129  25.726  1.00 13.45           H
ATOM   1222  HD2 PRO A  79      30.353  -5.843  24.592  1.00 12.40           H
ATOM   1223  HD3 PRO A  79      31.504  -7.197  24.932  1.00 12.40           H
ATOM   1224  N   THR A  80      29.262  -7.054  20.453  1.00  9.68           N
ATOM   1225  CA  THR A  80      28.321  -6.728  19.398  1.00  9.23           C
ATOM   1226  C   THR A  80      28.093  -7.899  18.429  1.00  7.42           C
ATOM   1227  O   THR A  80      29.042  -8.652  18.164  1.00  9.98           O
ATOM   1228  CB  THR A  80      28.798  -5.466  18.667  1.00  7.96           C
ATOM   1229  OG1 THR A  80      27.879  -5.156  17.649  1.00  8.17           O
ATOM   1230  CG2 THR A  80      30.210  -5.574  18.076  1.00  9.16           C
ATOM   1231  H   THR A  80      30.215  -6.745  20.334  1.00 11.66           H
ATOM   1232  HA  THR A  80      27.365  -6.486  19.853  1.00 11.11           H
ATOM   1233  HB  THR A  80      28.782  -4.641  19.380  1.00  9.59           H
ATOM   1234  HG1 THR A  80      28.314  -5.268  16.796  1.00  9.84           H
ATOM   1235 HG21 THR A  80      30.433  -4.655  17.535  1.00 11.03           H
ATOM   1236 HG22 THR A  80      30.950  -5.704  18.860  1.00 11.03           H
ATOM   1237 HG23 THR A  80      30.267  -6.398  17.366  1.00 11.03           H
ATOM   1238  N   PRO A  81      26.887  -8.065  17.848  1.00  8.71           N
ATOM   1239  CA  PRO A  81      26.651  -9.154  16.906  1.00  9.71           C
ATOM   1240  C   PRO A  81      27.374  -9.004  15.552  1.00  8.58           C
ATOM   1241  O   PRO A  81      27.612  -9.993  14.860  1.00 10.09           O
ATOM   1242  CB  PRO A  81      25.125  -9.146  16.635  1.00 10.45           C
ATOM   1243  CG  PRO A  81      24.651  -7.749  17.033  1.00 15.67           C
ATOM   1244  CD  PRO A  81      25.631  -7.316  18.144  1.00  9.25           C
ATOM   1245  HA  PRO A  81      26.946 -10.144  17.344  1.00 11.69           H
ATOM   1246  HB2 PRO A  81      24.887  -9.381  15.589  1.00 12.58           H
ATOM   1247  HB3 PRO A  81      24.639  -9.916  17.261  1.00 12.58           H
ATOM   1248  HG2 PRO A  81      24.698  -7.047  16.180  1.00 18.84           H
ATOM   1249  HG3 PRO A  81      23.605  -7.737  17.387  1.00 18.84           H
ATOM   1250  HD2 PRO A  81      25.768  -6.220  18.119  1.00 11.14           H
ATOM   1251  HD3 PRO A  81      25.255  -7.609  19.146  1.00 11.14           H
ATOM   1252  N   VAL A  82      27.725  -7.724  15.183  1.00  8.13           N
ATOM   1253  CA  VAL A  82      28.441  -7.425  13.921  1.00 11.27           C
ATOM   1254  C   VAL A  82      29.239  -6.135  14.188  1.00  8.81           C
ATOM   1255  O   VAL A  82      28.931  -5.370  15.074  1.00 10.30           O
ATOM   1256  CB  VAL A  82      27.477  -7.199  12.715  1.00 11.67           C
ATOM   1257  CG1 VAL A  82      26.633  -8.448  12.451  1.00 15.92           C
ATOM   1258  CG2 VAL A  82      26.575  -5.993  12.947  1.00 11.27           C
ATOM   1259  H   VAL A  82      27.414  -6.907  15.724  1.00  9.80           H
ATOM   1260  HA  VAL A  82      29.123  -8.277  13.673  1.00 13.56           H
ATOM   1261  HB  VAL A  82      28.108  -7.006  11.812  1.00 14.04           H
ATOM   1262 HG11 VAL A  82      26.105  -8.370  11.501  1.00 19.14           H
ATOM   1263 HG12 VAL A  82      27.252  -9.357  12.435  1.00 19.14           H
ATOM   1264 HG13 VAL A  82      25.892  -8.603  13.247  1.00 19.14           H
ATOM   1265 HG21 VAL A  82      25.943  -5.781  12.078  1.00 13.57           H
ATOM   1266 HG22 VAL A  82      25.913  -6.133  13.812  1.00 13.57           H
ATOM   1267 HG23 VAL A  82      27.141  -5.072  13.155  1.00 13.57           H
ATOM   1268  N   ASN A  83      30.278  -5.902  13.378  1.00  8.52           N
ATOM   1269  CA  ASN A  83      30.941  -4.596  13.342  1.00  7.36           C
ATOM   1270  C   ASN A  83      29.971  -3.528  12.832  1.00  7.57           C
ATOM   1271  O   ASN A  83      29.411  -3.675  11.742  1.00  8.90           O
ATOM   1272  CB  ASN A  83      32.163  -4.635  12.416  1.00  8.16           C
ATOM   1273  CG  ASN A  83      33.293  -5.565  12.872  1.00  7.68           C
ATOM   1274  OD1 ASN A  83      33.621  -5.664  14.052  1.00  9.15           O
ATOM   1275  ND2 ASN A  83      33.973  -6.176  11.902  1.00  8.67           N
ATOM   1276  H   ASN A  83      30.509  -6.579  12.668  1.00 10.26           H
ATOM   1277  HA  ASN A  83      31.275  -4.332  14.344  1.00  8.87           H
ATOM   1278  HB2 ASN A  83      31.839  -4.918  11.416  1.00  9.83           H
ATOM   1279  HB3 ASN A  83      32.556  -3.623  12.366  1.00  9.83           H
ATOM   1280 HD21 ASN A  83      34.763  -6.754  12.143  1.00 10.44           H
ATOM   1281 HD22 ASN A  83      33.659  -6.085  10.946  1.00 10.44           H
ATOM   1282  N   ILE A  84      29.756  -2.479  13.627  1.00  7.42           N
ATOM   1283  CA  ILE A  84      28.785  -1.412  13.385  1.00  7.93           C
ATOM   1284  C   ILE A  84      29.525  -0.057  13.288  1.00  7.94           C
ATOM   1285  O   ILE A  84      30.238   0.338  14.194  1.00  8.60           O
ATOM   1286  CB  ILE A  84      27.815  -1.279  14.625  1.00  8.14           C
ATOM   1287  CG1 ILE A  84      26.911  -2.535  14.695  1.00 10.51           C
ATOM   1288  CG2 ILE A  84      27.005   0.014  14.553  1.00  9.27           C
ATOM   1289  CD1 ILE A  84      26.123  -2.596  15.996  1.00 12.91           C
ATOM   1290  H   ILE A  84      30.197  -2.501  14.517  1.00  8.95           H
ATOM   1291  HA  ILE A  84      28.195  -1.593  12.459  1.00  9.56           H
ATOM   1292  HB  ILE A  84      28.447  -1.253  15.549  1.00  9.80           H
ATOM   1293 HG12 ILE A  84      26.223  -2.536  13.830  1.00 12.65           H
ATOM   1294 HG13 ILE A  84      27.549  -3.440  14.616  1.00 12.65           H
ATOM   1295 HG21 ILE A  84      26.210   0.021  15.312  1.00 11.16           H
ATOM   1296 HG22 ILE A  84      27.618   0.903  14.742  1.00 11.16           H
ATOM   1297 HG23 ILE A  84      26.487   0.139  13.593  1.00 11.16           H
ATOM   1298 HD11 ILE A  84      25.558  -3.531  16.081  1.00 15.53           H
ATOM   1299 HD12 ILE A  84      26.779  -2.520  16.870  1.00 15.53           H
ATOM   1300 HD13 ILE A  84      25.405  -1.765  16.057  1.00 15.53           H
ATOM   1301  N   ILE A  85      29.314   0.653  12.162  1.00  7.07           N
ATOM   1302  CA  ILE A  85      29.671   2.076  11.994  1.00  7.58           C
ATOM   1303  C   ILE A  85      28.423   2.905  12.305  1.00  6.02           C
ATOM   1304  O   ILE A  85      27.449   2.848  11.551  1.00  7.96           O
ATOM   1305  CB  ILE A  85      30.183   2.370  10.566  1.00  7.85           C
ATOM   1306  CG1 ILE A  85      31.348   1.447  10.118  1.00  9.56           C
ATOM   1307  CG2 ILE A  85      30.600   3.854  10.472  1.00  8.61           C
ATOM   1308  CD1 ILE A  85      32.543   1.373  11.069  1.00  9.74           C
ATOM   1309  H   ILE A  85      28.742   0.250  11.436  1.00  8.52           H
ATOM   1310  HA  ILE A  85      30.459   2.337  12.701  1.00  9.13           H
ATOM   1311  HB  ILE A  85      29.365   2.221   9.862  1.00  9.45           H
ATOM   1312 HG12 ILE A  85      30.947   0.443   9.994  1.00 11.50           H
ATOM   1313 HG13 ILE A  85      31.698   1.775   9.139  1.00 11.50           H
ATOM   1314 HG21 ILE A  85      30.949   4.065   9.463  1.00 10.37           H
ATOM   1315 HG22 ILE A  85      29.752   4.504  10.676  1.00 10.37           H
ATOM   1316 HG23 ILE A  85      31.390   4.071  11.186  1.00 10.37           H
ATOM   1317 HD11 ILE A  85      33.303   0.733  10.630  1.00 11.73           H
ATOM   1318 HD12 ILE A  85      32.972   2.363  11.224  1.00 11.73           H
ATOM   1319 HD13 ILE A  85      32.246   0.948  12.025  1.00 11.73           H
ATOM   1320  N   GLY A  86      28.456   3.648  13.415  1.00  6.55           N
ATOM   1321  CA  GLY A  86      27.329   4.453  13.849  1.00  6.29           C
ATOM   1322  C   GLY A  86      27.491   5.930  13.511  1.00  6.22           C
ATOM   1323  O   GLY A  86      28.423   6.365  12.833  1.00  6.35           O
ATOM   1324  H   GLY A  86      29.291   3.648  13.980  1.00  7.89           H
ATOM   1325  HA2 GLY A  86      26.411   4.095  13.388  1.00  7.58           H
ATOM   1326  HA3 GLY A  86      27.237   4.369  14.927  1.00  7.58           H
ATOM   1327  N   ARG A  87      26.520   6.728  13.970  1.00  6.04           N
ATOM   1328  CA  ARG A  87      26.356   8.130  13.557  1.00  6.83           C
ATOM   1329  C   ARG A  87      27.589   8.994  13.846  1.00  5.41           C
ATOM   1330  O   ARG A  87      27.874   9.927  13.100  1.00  7.07           O
ATOM   1331  CB  ARG A  87      25.108   8.779  14.162  1.00  6.17           C
ATOM   1332  CG  ARG A  87      23.789   8.163  13.638  1.00  5.97           C
ATOM   1333  CD  ARG A  87      22.563   8.983  14.045  1.00  7.43           C
ATOM   1334  NE  ARG A  87      22.378   8.987  15.497  1.00  7.79           N
ATOM   1335  CZ  ARG A  87      22.774   9.921  16.373  1.00  8.06           C
ATOM   1336  NH1 ARG A  87      23.304  11.078  15.983  1.00  7.62           N
ATOM   1337  NH2 ARG A  87      22.637   9.711  17.678  1.00  8.60           N1+
ATOM   1338  H   ARG A  87      25.787   6.321  14.537  1.00  7.29           H
ATOM   1339  HA  ARG A  87      26.233   8.127  12.476  1.00  8.23           H
ATOM   1340  HB2 ARG A  87      25.164   8.672  15.245  1.00  7.44           H
ATOM   1341  HB3 ARG A  87      25.122   9.834  13.902  1.00  7.44           H
ATOM   1342  HG2 ARG A  87      23.815   8.136  12.549  1.00  7.20           H
ATOM   1343  HG3 ARG A  87      23.679   7.136  13.985  1.00  7.20           H
ATOM   1344  HD2 ARG A  87      22.673   9.999  13.670  1.00  8.95           H
ATOM   1345  HD3 ARG A  87      21.679   8.545  13.582  1.00  8.95           H
ATOM   1346  HE  ARG A  87      21.998   8.136  15.885  1.00  9.38           H
ATOM   1347 HH11 ARG A  87      23.426  11.281  15.002  1.00  9.18           H
ATOM   1348 HH12 ARG A  87      23.600  11.747  16.677  1.00  9.18           H
ATOM   1349 HH21 ARG A  87      22.257   8.836  18.015  1.00 10.36           H
ATOM   1350 HH22 ARG A  87      22.937  10.418  18.335  1.00 10.36           H
ATOM   1351  N   ASN A  88      28.315   8.705  14.930  1.00  6.21           N
ATOM   1352  CA  ASN A  88      29.510   9.493  15.258  1.00  6.59           C
ATOM   1353  C   ASN A  88      30.521   9.536  14.093  1.00  6.55           C
ATOM   1354  O   ASN A  88      31.132  10.582  13.878  1.00  8.36           O
ATOM   1355  CB  ASN A  88      30.142   9.032  16.578  1.00  7.49           C
ATOM   1356  CG  ASN A  88      30.899   7.718  16.445  1.00  6.72           C
ATOM   1357  OD1 ASN A  88      30.338   6.718  15.984  1.00  7.39           O
ATOM   1358  ND2 ASN A  88      32.172   7.738  16.848  1.00  7.19           N
ATOM   1359  H   ASN A  88      28.049   7.945  15.538  1.00  7.48           H
ATOM   1360  HA  ASN A  88      29.170  10.518  15.429  1.00  7.95           H
ATOM   1361  HB2 ASN A  88      30.793   9.821  16.953  1.00  9.02           H
ATOM   1362  HB3 ASN A  88      29.323   8.880  17.279  1.00  9.02           H
ATOM   1363 HD21 ASN A  88      32.735   6.901  16.806  1.00  8.66           H
ATOM   1364 HD22 ASN A  88      32.565   8.602  17.199  1.00  8.66           H
ATOM   1365  N   LEU A  89      30.705   8.428  13.355  1.00  6.22           N
ATOM   1366  CA  LEU A  89      31.617   8.394  12.204  1.00  7.28           C
ATOM   1367  C   LEU A  89      30.884   8.598  10.881  1.00  6.82           C
ATOM   1368  O   LEU A  89      31.479   9.146   9.957  1.00  7.55           O
ATOM   1369  CB  LEU A  89      32.449   7.097  12.171  1.00  7.66           C
ATOM   1370  CG  LEU A  89      33.319   6.866  13.422  1.00  7.95           C
ATOM   1371  CD1 LEU A  89      34.241   5.650  13.231  1.00  9.16           C
ATOM   1372  CD2 LEU A  89      34.165   8.084  13.836  1.00  7.79           C
ATOM   1373  H   LEU A  89      30.195   7.587  13.588  1.00  7.50           H
ATOM   1374  HA  LEU A  89      32.311   9.230  12.276  1.00  8.78           H
ATOM   1375  HB2 LEU A  89      31.777   6.250  12.043  1.00  9.23           H
ATOM   1376  HB3 LEU A  89      33.108   7.149  11.305  1.00  9.23           H
ATOM   1377  HG  LEU A  89      32.661   6.638  14.258  1.00  9.58           H
ATOM   1378 HD11 LEU A  89      34.686   5.373  14.189  1.00 11.03           H
ATOM   1379 HD12 LEU A  89      33.661   4.808  12.853  1.00 11.03           H
ATOM   1380 HD13 LEU A  89      35.033   5.882  12.519  1.00 11.03           H
ATOM   1381 HD21 LEU A  89      34.756   7.824  14.714  1.00  9.38           H
ATOM   1382 HD22 LEU A  89      34.834   8.365  13.027  1.00  9.38           H
ATOM   1383 HD23 LEU A  89      33.528   8.927  14.092  1.00  9.38           H
ATOM   1384  N   LEU A  90      29.604   8.177  10.758  1.00  6.72           N
ATOM   1385  CA  LEU A  90      28.839   8.436   9.530  1.00  7.17           C
ATOM   1386  C   LEU A  90      28.762   9.945   9.224  1.00  7.77           C
ATOM   1387  O   LEU A  90      28.845  10.362   8.064  1.00  8.66           O
ATOM   1388  CB  LEU A  90      27.429   7.818   9.584  1.00  7.06           C
ATOM   1389  CG  LEU A  90      27.357   6.282   9.689  1.00  7.47           C
ATOM   1390  CD1 LEU A  90      25.910   5.842   9.955  1.00  8.53           C
ATOM   1391  CD2 LEU A  90      27.905   5.631   8.413  1.00  9.45           C
ATOM   1392  H   LEU A  90      29.146   7.721  11.535  1.00  8.10           H
ATOM   1393  HA  LEU A  90      29.376   7.972   8.704  1.00  8.64           H
ATOM   1394  HB2 LEU A  90      26.905   8.260  10.428  1.00  8.51           H
ATOM   1395  HB3 LEU A  90      26.900   8.122   8.688  1.00  8.51           H
ATOM   1396  HG  LEU A  90      27.963   5.935  10.514  1.00  9.00           H
ATOM   1397 HD11 LEU A  90      25.874   4.755  10.024  1.00 10.27           H
ATOM   1398 HD12 LEU A  90      25.551   6.263  10.894  1.00 10.27           H
ATOM   1399 HD13 LEU A  90      25.267   6.172   9.139  1.00 10.27           H
ATOM   1400 HD21 LEU A  90      27.853   4.549   8.526  1.00 11.37           H
ATOM   1401 HD22 LEU A  90      27.316   5.933   7.548  1.00 11.37           H
ATOM   1402 HD23 LEU A  90      28.945   5.907   8.254  1.00 11.37           H
ATOM   1403  N   THR A  91      28.598  10.789  10.247  1.00  6.84           N
ATOM   1404  CA  THR A  91      28.553  12.244  10.044  1.00  8.09           C
ATOM   1405  C   THR A  91      29.904  12.750   9.514  1.00  7.24           C
ATOM   1406  O   THR A  91      29.933  13.641   8.656  1.00  8.49           O
ATOM   1407  CB  THR A  91      28.190  12.996  11.340  0.85  6.94           C
ATOM   1408  OG1 THR A  91      29.132  12.713  12.369  0.63  7.94           O
ATOM   1409  CG2 THR A  91      26.769  12.661  11.793  1.00  8.14           C
ATOM   1410  H   THR A  91      28.566  10.434  11.191  1.00  8.25           H
ATOM   1411  HA  THR A  91      27.789  12.466   9.297  1.00  9.75           H
ATOM   1412  HB  THR A  91      28.216  14.067  11.136  1.00  8.37           H
ATOM   1413  HG1 THR A  91      28.778  12.004  12.912  0.75  9.56           H
ATOM   1414 HG21 THR A  91      26.570  13.176  12.735  0.00  9.81           H
ATOM   1415 HG22 THR A  91      26.065  13.025  11.045  0.44  9.81           H
ATOM   1416 HG23 THR A  91      26.622  11.602  11.942  1.00  9.81           H
ATOM   1417  N   GLN A  92      31.024  12.191   9.988  1.00  7.07           N
ATOM   1418  CA  GLN A  92      32.351  12.651   9.562  1.00  7.61           C
ATOM   1419  C   GLN A  92      32.581  12.433   8.079  1.00  7.89           C
ATOM   1420  O   GLN A  92      33.313  13.222   7.460  1.00 10.63           O
ATOM   1421  CB  GLN A  92      33.483  12.006  10.356  1.00  7.24           C
ATOM   1422  CG  GLN A  92      33.482  12.382  11.842  1.00  6.59           C
ATOM   1423  CD  GLN A  92      34.806  12.058  12.539  1.00  7.39           C
ATOM   1424  OE1 GLN A  92      35.828  11.792  11.899  1.00  8.82           O
ATOM   1425  NE2 GLN A  92      34.804  12.112  13.866  1.00  8.89           N
ATOM   1426  H   GLN A  92      30.965  11.470  10.693  1.00  8.52           H
ATOM   1427  HA  GLN A  92      32.405  13.725   9.746  1.00  9.17           H
ATOM   1428  HB2 GLN A  92      33.432  10.921  10.262  1.00  8.73           H
ATOM   1429  HB3 GLN A  92      34.425  12.326   9.908  1.00  8.73           H
ATOM   1430  HG2 GLN A  92      33.350  13.461  11.917  1.00  7.94           H
ATOM   1431  HG3 GLN A  92      32.657  11.902  12.360  1.00  7.94           H
ATOM   1432 HE21 GLN A  92      33.956  12.325  14.371  1.00 10.71           H
ATOM   1433 HE22 GLN A  92      35.662  11.927  14.367  1.00 10.71           H
ATOM   1434  N   ILE A  93      32.053  11.344   7.495  1.00  8.68           N
ATOM   1435  CA  ILE A  93      32.236  11.048   6.066  1.00  9.07           C
ATOM   1436  C   ILE A  93      31.142  11.687   5.196  1.00 11.42           C
ATOM   1437  O   ILE A  93      31.138  11.482   3.988  1.00 11.61           O
ATOM   1438  CB  ILE A  93      32.411   9.520   5.820  1.00 10.22           C
ATOM   1439  CG1 ILE A  93      31.093   8.735   6.044  1.00  9.81           C
ATOM   1440  CG2 ILE A  93      33.585   8.971   6.668  1.00 10.29           C
ATOM   1441  CD1 ILE A  93      31.233   7.249   5.691  1.00 12.05           C
ATOM   1442  H   ILE A  93      31.553  10.677   8.063  1.00 10.45           H
ATOM   1443  HA  ILE A  93      33.174  11.495   5.737  1.00 10.92           H
ATOM   1444  HB  ILE A  93      32.682   9.383   4.773  1.00 12.30           H
ATOM   1445 HG12 ILE A  93      30.807   8.813   7.092  1.00 11.81           H
ATOM   1446 HG13 ILE A  93      30.299   9.157   5.427  1.00 11.81           H
ATOM   1447 HG21 ILE A  93      33.861   7.975   6.326  1.00 12.39           H
ATOM   1448 HG22 ILE A  93      34.458   9.616   6.552  1.00 12.39           H
ATOM   1449 HG23 ILE A  93      33.303   8.921   7.720  1.00 12.39           H
ATOM   1450 HD11 ILE A  93      30.251   6.779   5.746  1.00 14.50           H
ATOM   1451 HD12 ILE A  93      31.618   7.142   4.676  1.00 14.50           H
ATOM   1452 HD13 ILE A  93      31.898   6.754   6.394  1.00 14.50           H
ATOM   1453  N   GLY A  94      30.217  12.434   5.792  1.00 10.12           N
ATOM   1454  CA  GLY A  94      29.205  13.192   5.063  1.00 10.15           C
ATOM   1455  C   GLY A  94      27.988  12.356   4.654  1.00 10.45           C
ATOM   1456  O   GLY A  94      27.290  12.717   3.702  1.00 12.62           O
ATOM   1457  H   GLY A  94      30.248  12.540   6.795  1.00 12.18           H
ATOM   1458  HA2 GLY A  94      28.860  14.011   5.694  1.00 12.22           H
ATOM   1459  HA3 GLY A  94      29.651  13.597   4.155  1.00 12.22           H
ATOM   1460  N   CYS A  95      27.679  11.282   5.381  1.00  9.25           N
ATOM   1461  CA  CYS A  95      26.562  10.393   5.063  1.00 11.29           C
ATOM   1462  C   CYS A  95      25.196  11.023   5.408  1.00 10.27           C
ATOM   1463  O   CYS A  95      24.988  11.540   6.506  1.00 12.23           O
ATOM   1464  CB  CYS A  95      26.798   9.058   5.770  1.00 13.45           C
ATOM   1465  SG  CYS A  95      25.769   7.707   5.158  0.59 10.35           S
ATOM   1466  H   CYS A  95      28.254  11.051   6.179  1.00 11.14           H
ATOM   1467  HA  CYS A  95      26.579  10.185   4.006  1.00 13.59           H
ATOM   1468  HB2 CYS A  95      27.837   8.751   5.651  1.00 16.18           H
ATOM   1469  HB3 CYS A  95      26.590   9.201   6.828  1.00 16.18           H
ATOM   1470  HG  CYS A  95      26.314   6.742   5.903  0.97 12.46           H
ATOM   1471  N   THR A  96      24.235  10.956   4.478  1.00 10.55           N
ATOM   1472  CA  THR A  96      22.838  11.353   4.695  1.00 11.31           C
ATOM   1473  C   THR A  96      21.904  10.254   4.175  1.00  8.31           C
ATOM   1474  O   THR A  96      22.252   9.438   3.335  1.00 11.02           O
ATOM   1475  CB  THR A  96      22.510  12.686   3.998  1.00 11.01           C
ATOM   1476  OG1 THR A  96      22.661  12.608   2.599  1.00 13.89           O
ATOM   1477  CG2 THR A  96      23.401  13.824   4.508  1.00 12.73           C
ATOM   1478  H   THR A  96      24.459  10.537   3.585  1.00 12.70           H
ATOM   1479  HA  THR A  96      22.644  11.472   5.761  1.00 13.61           H
ATOM   1480  HB  THR A  96      21.473  12.946   4.213  1.00 13.25           H
ATOM   1481  HG1 THR A  96      22.080  11.925   2.246  1.00 16.70           H
ATOM   1482 HG21 THR A  96      23.109  14.757   4.024  1.00 15.32           H
ATOM   1483 HG22 THR A  96      23.298  13.920   5.584  1.00 15.32           H
ATOM   1484 HG23 THR A  96      24.443  13.626   4.263  1.00 15.32           H
ATOM   1485  N   LEU A  97      20.684  10.254   4.721  1.00  9.33           N
ATOM   1486  CA  LEU A  97      19.562   9.486   4.191  1.00  9.10           C
ATOM   1487  C   LEU A  97      18.776  10.315   3.173  1.00 12.01           C
ATOM   1488  O   LEU A  97      18.561  11.500   3.393  1.00 13.46           O
ATOM   1489  CB  LEU A  97      18.619   9.081   5.333  1.00  9.32           C
ATOM   1490  CG  LEU A  97      19.206   8.053   6.297  1.00 10.33           C
ATOM   1491  CD1 LEU A  97      18.395   8.041   7.596  1.00 11.01           C
ATOM   1492  CD2 LEU A  97      19.171   6.660   5.660  1.00 12.76           C
ATOM   1493  H   LEU A  97      20.467  10.955   5.417  1.00 11.23           H
ATOM   1494  HA  LEU A  97      19.925   8.583   3.706  1.00 10.95           H
ATOM   1495  HB2 LEU A  97      18.377   9.981   5.894  1.00 11.22           H
ATOM   1496  HB3 LEU A  97      17.685   8.693   4.918  1.00 11.22           H
ATOM   1497  HG  LEU A  97      20.242   8.302   6.535  1.00 12.43           H
ATOM   1498 HD11 LEU A  97      18.797   7.292   8.280  1.00 13.25           H
ATOM   1499 HD12 LEU A  97      18.449   9.016   8.080  1.00 13.25           H
ATOM   1500 HD13 LEU A  97      17.353   7.805   7.375  1.00 13.25           H
ATOM   1501 HD21 LEU A  97      19.653   5.946   6.325  1.00 15.35           H
ATOM   1502 HD22 LEU A  97      18.140   6.344   5.507  1.00 15.35           H
ATOM   1503 HD23 LEU A  97      19.699   6.654   4.708  1.00 15.35           H
ATOM   1504  N   ASN A  98      18.341   9.683   2.071  1.00 10.71           N
ATOM   1505  CA  ASN A  98      17.698  10.377   0.952  1.00 11.90           C
ATOM   1506  C   ASN A  98      16.543   9.560   0.396  1.00 11.38           C
ATOM   1507  O   ASN A  98      16.741   8.387   0.141  1.00 12.72           O
ATOM   1508  CB  ASN A  98      18.725  10.671  -0.155  1.00 16.80           C
ATOM   1509  CG  ASN A  98      19.846  11.567   0.359  1.00 16.46           C
ATOM   1510  OD1 ASN A  98      20.822  11.111   0.950  1.00 16.24           O
ATOM   1511  ND2 ASN A  98      19.661  12.862   0.203  1.00 17.03           N
ATOM   1512  H   ASN A  98      18.583   8.711   1.942  1.00 12.88           H
ATOM   1513  HA  ASN A  98      17.300  11.327   1.302  1.00 14.32           H
ATOM   1514  HB2 ASN A  98      19.132   9.713  -0.467  1.00 20.19           H
ATOM   1515  HB3 ASN A  98      18.223  11.151  -0.993  1.00 20.19           H
ATOM   1516 HD21 ASN A  98      20.380  13.504   0.506  1.00 20.47           H
ATOM   1517 HD22 ASN A  98      18.829  13.206  -0.255  1.00 20.47           H
ATOM   1518  N   PHE A  99      15.406  10.223   0.176  1.00 13.22           N
ATOM   1519  CA  PHE A  99      14.210   9.666  -0.464  1.00 13.67           C
ATOM   1520  C   PHE A  99      13.291  10.790  -0.964  1.00 15.63           C
ATOM   1521  O   PHE A  99      13.637  11.978  -0.793  1.00 19.04           O
ATOM   1522  CB  PHE A  99      13.503   8.625   0.419  1.00 15.35           C
ATOM   1523  CG  PHE A  99      12.991   9.139   1.737  1.00 13.07           C
ATOM   1524  CD1 PHE A  99      13.840   9.193   2.856  1.00 16.46           C
ATOM   1525  CD2 PHE A  99      11.649   9.551   1.858  1.00 17.62           C
ATOM   1526  CE1 PHE A  99      13.343   9.647   4.090  1.00 18.55           C
ATOM   1527  CE2 PHE A  99      11.142   9.978   3.096  1.00 19.15           C
ATOM   1528  CZ  PHE A  99      11.996  10.028   4.215  1.00 18.17           C
ATOM   1529  OXT PHE A  99      12.247  10.465  -1.565  1.00 17.26           O1-
ATOM   1530  H   PHE A  99      15.360  11.202   0.418  1.00 15.90           H
ATOM   1531  HA  PHE A  99      14.490   9.125  -1.359  1.00 16.44           H
ATOM   1532  HB2 PHE A  99      12.666   8.217  -0.144  1.00 18.46           H
ATOM   1533  HB3 PHE A  99      14.181   7.802   0.614  1.00 18.46           H
ATOM   1534  HD1 PHE A  99      14.867   8.867   2.775  1.00 19.78           H
ATOM   1535  HD2 PHE A  99      10.995   9.505   0.999  1.00 21.18           H
ATOM   1536  HE1 PHE A  99      13.993   9.676   4.951  1.00 22.30           H
ATOM   1537  HE2 PHE A  99      10.107  10.267   3.183  1.00 23.02           H
ATOM   1538  HZ  PHE A  99      11.619  10.353   5.171  1.00 21.84           H
TER
ATOM   1539  N   PRO B   1      13.040  14.022   1.025  1.00 20.64           N1+
ATOM   1540  CA  PRO B   1      13.913  14.765   1.969  1.00 22.07           C
ATOM   1541  C   PRO B   1      15.349  14.231   1.963  1.00 15.97           C
ATOM   1542  O   PRO B   1      15.572  13.070   1.625  1.00 17.08           O
ATOM   1543  CB  PRO B   1      13.308  14.595   3.369  1.00 22.25           C
ATOM   1544  CG  PRO B   1      12.389  13.385   3.229  1.00 25.87           C
ATOM   1545  CD  PRO B   1      11.879  13.587   1.811  1.00 29.37           C
ATOM   1546  H2  PRO B   1      13.532  13.201   0.681  1.00 24.80           H
ATOM   1547  H3  PRO B   1      12.764  14.581   0.230  1.00 24.80           H
ATOM   1548  HA  PRO B   1      13.931  15.830   1.734  1.00 26.52           H
ATOM   1549  HB2 PRO B   1      14.033  14.481   4.176  1.00 26.74           H
ATOM   1550  HB3 PRO B   1      12.692  15.478   3.550  1.00 26.74           H
ATOM   1551  HG2 PRO B   1      12.955  12.460   3.337  1.00 31.08           H
ATOM   1552  HG3 PRO B   1      11.553  13.426   3.928  1.00 31.08           H
ATOM   1553  HD2 PRO B   1      11.438  12.675   1.405  1.00 35.28           H
ATOM   1554  HD3 PRO B   1      11.138  14.388   1.815  1.00 35.28           H
ATOM   1555  N   GLN B   2      16.308  15.085   2.359  1.00 16.69           N
ATOM   1556  CA  GLN B   2      17.649  14.681   2.786  1.00 14.72           C
ATOM   1557  C   GLN B   2      17.726  14.857   4.307  1.00 15.99           C
ATOM   1558  O   GLN B   2      17.398  15.925   4.818  1.00 17.33           O
ATOM   1559  CB  GLN B   2      18.730  15.499   2.055  1.00 17.05           C
ATOM   1560  CG  GLN B   2      20.151  15.158   2.545  1.00 17.76           C
ATOM   1561  CD  GLN B   2      21.207  15.724   1.595  1.00 19.26           C
ATOM   1562  OE1 GLN B   2      21.423  15.222   0.499  1.00 21.93           O
ATOM   1563  NE2 GLN B   2      21.874  16.794   2.005  1.00 22.53           N
ATOM   1564  H   GLN B   2      16.042  16.037   2.566  1.00 20.06           H
ATOM   1565  HA  GLN B   2      17.808  13.636   2.533  1.00 17.71           H
ATOM   1566  HB2 GLN B   2      18.659  15.316   0.984  1.00 20.50           H
ATOM   1567  HB3 GLN B   2      18.550  16.561   2.231  1.00 20.50           H
ATOM   1568  HG2 GLN B   2      20.307  15.536   3.556  1.00 21.35           H
ATOM   1569  HG3 GLN B   2      20.233  14.073   2.529  1.00 21.35           H
ATOM   1570 HE21 GLN B   2      21.686  17.195   2.912  1.00 27.07           H
ATOM   1571 HE22 GLN B   2      22.588  17.183   1.408  1.00 27.07           H
ATOM   1572  N   ILE B   3      18.161  13.817   5.030  1.00 13.33           N
ATOM   1573  CA  ILE B   3      18.257  13.828   6.491  1.00 13.04           C
ATOM   1574  C   ILE B   3      19.702  13.557   6.906  1.00 11.61           C
ATOM   1575  O   ILE B   3      20.271  12.511   6.599  1.00 11.49           O
ATOM   1576  CB  ILE B   3      17.285  12.803   7.098  1.00 12.96           C
ATOM   1577  CG1 ILE B   3      15.839  13.194   6.730  1.00 15.16           C
ATOM   1578  CG2 ILE B   3      17.417  12.708   8.630  1.00 14.24           C
ATOM   1579  CD1 ILE B   3      14.806  12.108   7.036  1.00 15.12           C
ATOM   1580  H   ILE B   3      18.406  12.959   4.555  1.00 16.04           H
ATOM   1581  HA  ILE B   3      17.979  14.812   6.871  1.00 15.68           H
ATOM   1582  HB  ILE B   3      17.500  11.827   6.671  1.00 15.59           H
ATOM   1583 HG12 ILE B   3      15.563  14.104   7.266  1.00 18.22           H
ATOM   1584 HG13 ILE B   3      15.759  13.402   5.664  1.00 18.22           H
ATOM   1585 HG21 ILE B   3      16.698  12.002   9.038  1.00 17.12           H
ATOM   1586 HG22 ILE B   3      18.405  12.341   8.894  1.00 17.12           H
ATOM   1587 HG23 ILE B   3      17.262  13.687   9.086  1.00 17.12           H
ATOM   1588 HD11 ILE B   3      13.835  12.420   6.648  1.00 18.18           H
ATOM   1589 HD12 ILE B   3      15.104  11.177   6.549  1.00 18.18           H
ATOM   1590 HD13 ILE B   3      14.715  11.946   8.109  1.00 18.18           H
ATOM   1591  N   THR B   4      20.296  14.506   7.644  1.00 13.44           N
ATOM   1592  CA  THR B   4      21.629  14.373   8.227  1.00 13.91           C
ATOM   1593  C   THR B   4      21.567  13.545   9.522  1.00 12.54           C
ATOM   1594  O   THR B   4      20.513  13.162  10.000  1.00 11.52           O
ATOM   1595  CB  THR B   4      22.293  15.748   8.455  1.00 15.29           C
ATOM   1596  OG1 THR B   4      21.589  16.490   9.423  1.00 16.47           O
ATOM   1597  CG2 THR B   4      22.410  16.573   7.169  1.00 15.44           C
ATOM   1598  H   THR B   4      19.760  15.324   7.894  1.00 16.16           H
ATOM   1599  HA  THR B   4      22.263  13.832   7.529  1.00 16.73           H
ATOM   1600  HB  THR B   4      23.306  15.587   8.813  1.00 18.39           H
ATOM   1601  HG1 THR B   4      22.193  16.696  10.143  1.00 19.80           H
ATOM   1602 HG21 THR B   4      22.893  17.527   7.382  1.00 18.56           H
ATOM   1603 HG22 THR B   4      23.006  16.033   6.435  1.00 18.56           H
ATOM   1604 HG23 THR B   4      21.422  16.780   6.763  1.00 18.56           H
ATOM   1605  N   LEU B   5      22.726  13.220  10.079  1.00 10.18           N
ATOM   1606  CA  LEU B   5      22.870  12.240  11.157  1.00  8.76           C
ATOM   1607  C   LEU B   5      23.507  12.825  12.420  1.00  7.45           C
ATOM   1608  O   LEU B   5      23.964  12.083  13.294  1.00  7.82           O
ATOM   1609  CB  LEU B   5      23.625  11.011  10.617  1.00  8.82           C
ATOM   1610  CG  LEU B   5      22.919  10.271   9.462  1.00  9.04           C
ATOM   1611  CD1 LEU B   5      23.844   9.177   8.910  1.00  9.97           C
ATOM   1612  CD2 LEU B   5      21.623   9.611   9.929  1.00  9.04           C
ATOM   1613  H   LEU B   5      23.576  13.544   9.640  1.00 12.26           H
ATOM   1614  HA  LEU B   5      21.888  11.892  11.478  1.00 10.55           H
ATOM   1615  HB2 LEU B   5      24.607  11.331  10.268  1.00 10.63           H
ATOM   1616  HB3 LEU B   5      23.788  10.303  11.427  1.00 10.63           H
ATOM   1617  HG  LEU B   5      22.696  10.967   8.652  1.00 10.89           H
ATOM   1618 HD11 LEU B   5      23.368   8.701   8.050  1.00 12.01           H
ATOM   1619 HD12 LEU B   5      24.787   9.617   8.586  1.00 12.01           H
ATOM   1620 HD13 LEU B   5      24.050   8.426   9.675  1.00 12.01           H
ATOM   1621 HD21 LEU B   5      21.161   9.082   9.094  1.00 10.88           H
ATOM   1622 HD22 LEU B   5      21.821   8.903  10.734  1.00 10.88           H
ATOM   1623 HD23 LEU B   5      20.917  10.365  10.272  1.00 10.88           H
ATOM   1624  N   TRP B   6      23.477  14.164  12.561  1.00  8.83           N
ATOM   1625  CA  TRP B   6      23.939  14.850  13.778  1.00  8.98           C
ATOM   1626  C   TRP B   6      23.179  14.378  15.012  1.00  8.86           C
ATOM   1627  O   TRP B   6      23.764  14.218  16.073  1.00  9.27           O
ATOM   1628  CB  TRP B   6      23.784  16.382  13.684  1.00  8.59           C
ATOM   1629  CG  TRP B   6      24.528  17.056  12.581  1.00  9.73           C
ATOM   1630  CD1 TRP B   6      24.012  17.727  11.520  1.00 11.77           C
ATOM   1631  CD2 TRP B   6      25.962  17.243  12.505  1.00 10.00           C
ATOM   1632  NE1 TRP B   6      25.033  18.288  10.777  1.00 12.71           N
ATOM   1633  CE2 TRP B   6      26.254  18.049  11.365  1.00 11.39           C
ATOM   1634  CE3 TRP B   6      27.031  16.843  13.332  1.00 11.43           C
ATOM   1635  CZ2 TRP B   6      27.565  18.452  11.070  1.00 12.96           C
ATOM   1636  CZ3 TRP B   6      28.342  17.263  13.060  1.00 12.39           C
ATOM   1637  CH2 TRP B   6      28.605  18.081  11.944  1.00 12.69           C
ATOM   1638  H   TRP B   6      23.074  14.724  11.824  1.00 10.63           H
ATOM   1639  HA  TRP B   6      24.994  14.621  13.922  1.00 10.81           H
ATOM   1640  HB2 TRP B   6      22.731  16.643  13.606  1.00 10.34           H
ATOM   1641  HB3 TRP B   6      24.162  16.792  14.620  1.00 10.34           H
ATOM   1642  HD1 TRP B   6      22.957  17.843  11.318  1.00 14.16           H
ATOM   1643  HE1 TRP B   6      24.883  18.837   9.943  1.00 15.29           H
ATOM   1644  HE3 TRP B   6      26.837  16.242  14.207  1.00 13.75           H
ATOM   1645  HZ2 TRP B   6      27.769  19.067  10.206  1.00 15.59           H
ATOM   1646  HZ3 TRP B   6      29.152  16.970  13.715  1.00 14.91           H
ATOM   1647  HH2 TRP B   6      29.618  18.397  11.736  1.00 15.27           H
ATOM   1648  N   LYS B   7      21.872  14.170  14.869  1.00  8.15           N
ATOM   1649  CA  LYS B   7      20.963  13.660  15.891  1.00  9.21           C
ATOM   1650  C   LYS B   7      20.292  12.402  15.334  1.00  7.97           C
ATOM   1651  O   LYS B   7      20.394  12.083  14.140  1.00  8.80           O
ATOM   1652  CB  LYS B   7      19.931  14.758  16.273  1.00 12.10           C
ATOM   1653  CG  LYS B   7      20.555  16.074  16.804  1.00 13.56           C
ATOM   1654  CD  LYS B   7      21.332  15.889  18.126  1.00 13.39           C
ATOM   1655  CE  LYS B   7      21.950  17.177  18.697  1.00 15.56           C
ATOM   1656  NZ  LYS B   7      20.929  18.129  19.169  1.00 19.73           N1+
ATOM   1657  H   LYS B   7      21.467  14.357  13.961  1.00  9.82           H
ATOM   1658  HA  LYS B   7      21.515  13.364  16.783  1.00 11.08           H
ATOM   1659  HB2 LYS B   7      19.332  14.999  15.393  1.00 14.56           H
ATOM   1660  HB3 LYS B   7      19.251  14.364  17.030  1.00 14.56           H
ATOM   1661  HG2 LYS B   7      21.219  16.501  16.052  1.00 16.31           H
ATOM   1662  HG3 LYS B   7      19.744  16.786  16.967  1.00 16.31           H
ATOM   1663  HD2 LYS B   7      20.661  15.465  18.874  1.00 16.11           H
ATOM   1664  HD3 LYS B   7      22.145  15.182  17.967  1.00 16.11           H
ATOM   1665  HE2 LYS B   7      22.602  16.915  19.531  1.00 18.71           H
ATOM   1666  HE3 LYS B   7      22.558  17.652  17.925  1.00 18.71           H
ATOM   1667  HZ1 LYS B   7      21.382  18.954  19.535  1.00 23.71           H
ATOM   1668  HZ2 LYS B   7      20.321  18.385  18.405  1.00 23.71           H
ATOM   1669  HZ3 LYS B   7      20.378  17.700  19.902  1.00 23.71           H
ATOM   1670  N   ARG B   8      19.615  11.653  16.200  1.00  8.73           N
ATOM   1671  CA  ARG B   8      18.905  10.447  15.763  1.00  8.75           C
ATOM   1672  C   ARG B   8      17.884  10.861  14.651  1.00  9.27           C
ATOM   1673  O   ARG B   8      17.160  11.838  14.821  1.00  9.02           O
ATOM   1674  CB  ARG B   8      18.084   9.792  16.892  1.00  9.73           C
ATOM   1675  CG  ARG B   8      18.956   9.157  17.980  1.00  9.42           C
ATOM   1676  CD  ARG B   8      18.163   8.300  18.992  1.00 11.11           C
ATOM   1677  NE  ARG B   8      19.138   7.640  19.914  1.00 14.39           N
ATOM   1678  CZ  ARG B   8      18.763   6.689  20.844  1.00 13.29           C
ATOM   1679  NH1 ARG B   8      17.418   6.481  21.165  1.00 15.75           N
ATOM   1680  NH2 ARG B   8      19.757   6.057  21.541  1.00 17.50           N1+
ATOM   1681  H   ARG B   8      19.522  11.962  17.138  1.00 10.51           H
ATOM   1682  HA  ARG B   8      19.653   9.702  15.384  1.00 10.54           H
ATOM   1683  HB2 ARG B   8      17.396  10.527  17.344  1.00 11.71           H
ATOM   1684  HB3 ARG B   8      17.443   8.998  16.448  1.00 11.71           H
ATOM   1685  HG2 ARG B   8      19.748   8.523  17.516  1.00 11.35           H
ATOM   1686  HG3 ARG B   8      19.526   9.941  18.520  1.00 11.35           H
ATOM   1687  HD2 ARG B   8      17.479   8.938  19.593  1.00 13.37           H
ATOM   1688  HD3 ARG B   8      17.559   7.540  18.444  1.00 13.37           H
ATOM   1689  HE  ARG B   8      20.145   7.547  19.530  1.00 17.30           H
ATOM   1690 HH11 ARG B   8      16.691   6.727  20.511  1.00 18.94           H
ATOM   1691 HH12 ARG B   8      17.168   5.765  21.849  1.00 18.94           H
ATOM   1692 HH21 ARG B   8      20.808   6.372  21.398  1.00 21.04           H
ATOM   1693 HH22 ARG B   8      19.550   5.457  22.332  1.00 21.04           H
ATOM   1694  N   PRO B   9      17.831  10.126  13.510  1.00  8.34           N
ATOM   1695  CA  PRO B   9      16.947  10.469  12.390  1.00  9.56           C
ATOM   1696  C   PRO B   9      15.503  10.008  12.656  1.00  7.79           C
ATOM   1697  O   PRO B   9      15.032   8.987  12.145  1.00  8.76           O
ATOM   1698  CB  PRO B   9      17.562   9.767  11.177  1.00  9.36           C
ATOM   1699  CG  PRO B   9      18.301   8.568  11.766  1.00  8.62           C
ATOM   1700  CD  PRO B   9      18.803   9.100  13.114  1.00  8.49           C
ATOM   1701  HA  PRO B   9      16.995  11.538  12.177  1.00 11.51           H
ATOM   1702  HB2 PRO B   9      16.858   9.495  10.390  1.00 11.27           H
ATOM   1703  HB3 PRO B   9      18.313  10.448  10.769  1.00 11.27           H
ATOM   1704  HG2 PRO B   9      17.612   7.732  11.892  1.00 10.38           H
ATOM   1705  HG3 PRO B   9      19.153   8.278  11.148  1.00 10.38           H
ATOM   1706  HD2 PRO B   9      18.850   8.284  13.829  1.00 10.22           H
ATOM   1707  HD3 PRO B   9      19.776   9.567  12.957  1.00 10.22           H
ATOM   1708  N   LEU B  10      14.807  10.767  13.505  1.00  9.31           N
ATOM   1709  CA  LEU B  10      13.419  10.532  13.876  1.00  8.94           C
ATOM   1710  C   LEU B  10      12.484  11.301  12.944  1.00  9.76           C
ATOM   1711  O   LEU B  10      12.657  12.509  12.733  1.00 11.28           O
ATOM   1712  CB  LEU B  10      13.194  10.983  15.326  1.00 13.29           C
ATOM   1713  CG  LEU B  10      13.999  10.214  16.388  1.00 14.10           C
ATOM   1714  CD1 LEU B  10      13.912  10.898  17.760  1.00 20.87           C
ATOM   1715  CD2 LEU B  10      13.569   8.754  16.559  1.00 17.14           C
ATOM   1716  H   LEU B  10      15.260  11.566  13.926  1.00 11.21           H
ATOM   1717  HA  LEU B  10      13.217   9.470  13.822  1.00 10.77           H
ATOM   1718  HB2 LEU B  10      13.453  12.042  15.393  1.00 15.99           H
ATOM   1719  HB3 LEU B  10      12.139  10.894  15.554  1.00 15.99           H
ATOM   1720  HG  LEU B  10      15.051  10.202  16.100  1.00 16.96           H
ATOM   1721 HD11 LEU B  10      14.675  10.491  18.424  1.00 25.09           H
ATOM   1722 HD12 LEU B  10      14.058  11.973  17.656  1.00 25.09           H
ATOM   1723 HD13 LEU B  10      12.932  10.723  18.198  1.00 25.09           H
ATOM   1724 HD21 LEU B  10      14.206   8.266  17.298  1.00 20.61           H
ATOM   1725 HD22 LEU B  10      12.533   8.693  16.890  1.00 20.61           H
ATOM   1726 HD23 LEU B  10      13.674   8.229  15.615  1.00 20.61           H
ATOM   1727  N   VAL B  11      11.463  10.604  12.432  1.00  8.63           N
ATOM   1728  CA  VAL B  11      10.437  11.191  11.564  1.00  8.24           C
ATOM   1729  C   VAL B  11       9.040  10.775  12.022  1.00  8.57           C
ATOM   1730  O   VAL B  11       8.884   9.833  12.806  1.00  8.30           O
ATOM   1731  CB  VAL B  11      10.650  10.796  10.094  1.00  9.58           C
ATOM   1732  CG1 VAL B  11      12.033  11.242   9.585  1.00 11.26           C
ATOM   1733  CG2 VAL B  11      10.395   9.304   9.826  1.00 11.70           C
ATOM   1734  H   VAL B  11      11.381   9.622  12.659  1.00 10.40           H
ATOM   1735  HA  VAL B  11      10.479  12.278  11.627  1.00  9.92           H
ATOM   1736  HB  VAL B  11       9.905  11.358   9.543  1.00 11.54           H
ATOM   1737 HG11 VAL B  11      12.130  11.020   8.522  1.00 13.55           H
ATOM   1738 HG12 VAL B  11      12.144  12.317   9.734  1.00 13.55           H
ATOM   1739 HG13 VAL B  11      12.822  10.717  10.125  1.00 13.55           H
ATOM   1740 HG21 VAL B  11      10.534   9.101   8.764  1.00 14.08           H
ATOM   1741 HG22 VAL B  11      11.087   8.697  10.410  1.00 14.08           H
ATOM   1742 HG23 VAL B  11       9.370   9.037  10.084  1.00 14.08           H
ATOM   1743  N   THR B  12       8.002  11.435  11.495  1.00  7.71           N
ATOM   1744  CA  THR B  12       6.616  11.084  11.786  1.00  8.36           C
ATOM   1745  C   THR B  12       6.156   9.963  10.857  1.00  8.42           C
ATOM   1746  O   THR B  12       6.322  10.048   9.639  1.00  9.05           O
ATOM   1747  CB  THR B  12       5.734  12.332  11.660  1.00  9.52           C
ATOM   1748  OG1 THR B  12       6.224  13.331  12.539  1.00 11.99           O
ATOM   1749  CG2 THR B  12       4.290  12.016  12.049  1.00 12.44           C
ATOM   1750  H   THR B  12       8.174  12.141  10.792  1.00  9.29           H
ATOM   1751  HA  THR B  12       6.568  10.765  12.825  1.00 10.07           H
ATOM   1752  HB  THR B  12       5.766  12.698  10.633  1.00 11.46           H
ATOM   1753  HG1 THR B  12       7.129  13.549  12.299  1.00 14.42           H
ATOM   1754 HG21 THR B  12       3.698  12.930  12.025  1.00 14.97           H
ATOM   1755 HG22 THR B  12       3.856  11.300  11.351  1.00 14.97           H
ATOM   1756 HG23 THR B  12       4.254  11.612  13.062  1.00 14.97           H
ATOM   1757  N   ILE B  13       5.516   8.946  11.453  1.00  7.81           N
ATOM   1758  CA  ILE B  13       4.879   7.852  10.722  1.00  7.95           C
ATOM   1759  C   ILE B  13       3.405   7.765  11.114  1.00  8.34           C
ATOM   1760  O   ILE B  13       2.990   8.288  12.149  1.00  8.25           O
ATOM   1761  CB  ILE B  13       5.586   6.497  10.980  1.00  8.06           C
ATOM   1762  CG1 ILE B  13       5.384   5.977  12.424  1.00  8.37           C
ATOM   1763  CG2 ILE B  13       7.078   6.609  10.641  1.00  8.21           C
ATOM   1764  CD1 ILE B  13       5.800   4.513  12.621  1.00  9.03           C
ATOM   1765  H   ILE B  13       5.438   8.948  12.461  1.00  9.41           H
ATOM   1766  HA  ILE B  13       4.935   8.073   9.661  1.00  9.58           H
ATOM   1767  HB  ILE B  13       5.154   5.760  10.302  1.00  9.71           H
ATOM   1768 HG12 ILE B  13       5.947   6.599  13.122  1.00 10.08           H
ATOM   1769 HG13 ILE B  13       4.333   6.027  12.699  1.00 10.08           H
ATOM   1770 HG21 ILE B  13       7.538   5.623  10.651  1.00  9.89           H
ATOM   1771 HG22 ILE B  13       7.196   7.026   9.641  1.00  9.89           H
ATOM   1772 HG23 ILE B  13       7.597   7.249  11.355  1.00  9.89           H
ATOM   1773 HD11 ILE B  13       5.557   4.203  13.637  1.00 10.87           H
ATOM   1774 HD12 ILE B  13       5.266   3.883  11.911  1.00 10.87           H
ATOM   1775 HD13 ILE B  13       6.873   4.399  12.482  1.00 10.87           H
ATOM   1776  N   ARG B  14       2.604   7.092  10.286  1.00  8.33           N
ATOM   1777  CA  ARG B  14       1.192   6.783  10.556  1.00  8.12           C
ATOM   1778  C   ARG B  14       0.998   5.273  10.411  1.00  7.28           C
ATOM   1779  O   ARG B  14       1.330   4.714   9.356  1.00  9.77           O
ATOM   1780  CB  ARG B  14       0.308   7.573   9.575  1.00  9.49           C
ATOM   1781  CG  ARG B  14      -1.177   7.536   9.959  1.00 13.64           C
ATOM   1782  CD  ARG B  14      -2.074   8.111   8.845  1.00 21.78           C
ATOM   1783  NE  ARG B  14      -1.622   9.426   8.351  1.00 30.72           N
ATOM   1784  CZ  ARG B  14      -1.985  10.634   8.800  1.00 35.56           C
ATOM   1785  NH1 ARG B  14      -2.889  10.801   9.764  1.00 32.78           N
ATOM   1786  NH2 ARG B  14      -1.423  11.715   8.266  1.00 36.89           N1+
ATOM   1787  H   ARG B  14       3.015   6.717   9.441  1.00 10.04           H
ATOM   1788  HA  ARG B  14       0.949   7.085  11.569  1.00  9.78           H
ATOM   1789  HB2 ARG B  14       0.641   8.612   9.582  1.00 11.43           H
ATOM   1790  HB3 ARG B  14       0.429   7.180   8.566  1.00 11.43           H
ATOM   1791  HG2 ARG B  14      -1.478   6.501  10.121  1.00 16.41           H
ATOM   1792  HG3 ARG B  14      -1.338   8.087  10.888  1.00 16.41           H
ATOM   1793  HD2 ARG B  14      -2.082   7.414   8.007  1.00 26.17           H
ATOM   1794  HD3 ARG B  14      -3.097   8.192   9.217  1.00 26.17           H
ATOM   1795  HE  ARG B  14      -0.910   9.408   7.633  1.00 36.90           H
ATOM   1796 HH11 ARG B  14      -3.326   9.999  10.195  1.00 39.37           H
ATOM   1797 HH12 ARG B  14      -3.139  11.736  10.056  1.00 39.37           H
ATOM   1798 HH21 ARG B  14      -0.733  11.615   7.535  1.00 44.30           H
ATOM   1799 HH22 ARG B  14      -1.691  12.632   8.591  1.00 44.30           H
ATOM   1800  N   ILE B  15       0.434   4.621  11.435  1.00  7.67           N
ATOM   1801  CA  ILE B  15       0.251   3.158  11.448  1.00  9.10           C
ATOM   1802  C   ILE B  15      -0.844   2.805  12.445  1.00  9.00           C
ATOM   1803  O   ILE B  15      -0.850   3.310  13.568  1.00  9.57           O
ATOM   1804  CB  ILE B  15       1.591   2.432  11.791  1.00  9.55           C
ATOM   1805  CG1 ILE B  15       1.505   0.885  11.714  1.00 10.21           C
ATOM   1806  CG2 ILE B  15       2.243   2.918  13.107  1.00 11.42           C
ATOM   1807  CD1 ILE B  15       0.954   0.110  12.916  1.00 11.45           C
ATOM   1808  H   ILE B  15       0.180   5.134  12.266  1.00  9.24           H
ATOM   1809  HA  ILE B  15      -0.073   2.829  10.460  1.00 10.95           H
ATOM   1810  HB  ILE B  15       2.281   2.712  10.997  1.00 11.50           H
ATOM   1811 HG12 ILE B  15       0.918   0.611  10.836  1.00 12.29           H
ATOM   1812 HG13 ILE B  15       2.516   0.507  11.552  1.00 12.29           H
ATOM   1813 HG21 ILE B  15       3.198   2.414  13.237  1.00 13.74           H
ATOM   1814 HG22 ILE B  15       2.430   3.990  13.056  1.00 13.74           H
ATOM   1815 HG23 ILE B  15       1.611   2.704  13.967  1.00 13.74           H
ATOM   1816 HD11 ILE B  15       1.002  -0.959  12.703  1.00 13.78           H
ATOM   1817 HD12 ILE B  15       1.548   0.317  13.804  1.00 13.78           H
ATOM   1818 HD13 ILE B  15      -0.079   0.363  13.121  1.00 13.78           H
ATOM   1819  N   GLY B  16      -1.773   1.923  12.054  1.00  9.16           N
ATOM   1820  CA  GLY B  16      -2.788   1.422  12.988  1.00  9.66           C
ATOM   1821  C   GLY B  16      -3.692   2.525  13.532  1.00 10.40           C
ATOM   1822  O   GLY B  16      -4.216   2.400  14.640  1.00 11.72           O
ATOM   1823  H   GLY B  16      -1.754   1.550  11.115  1.00 11.03           H
ATOM   1824  HA2 GLY B  16      -3.396   0.663  12.494  1.00 11.63           H
ATOM   1825  HA3 GLY B  16      -2.278   0.968  13.841  1.00 11.63           H
ATOM   1826  N   GLY B  17      -3.833   3.610  12.769  1.00  9.80           N
ATOM   1827  CA  GLY B  17      -4.644   4.768  13.138  1.00 12.19           C
ATOM   1828  C   GLY B  17      -3.977   5.664  14.192  1.00 11.94           C
ATOM   1829  O   GLY B  17      -4.678   6.462  14.821  1.00 14.85           O
ATOM   1830  H   GLY B  17      -3.361   3.648  11.877  1.00 11.80           H
ATOM   1831  HA2 GLY B  17      -4.818   5.369  12.246  1.00 14.67           H
ATOM   1832  HA3 GLY B  17      -5.605   4.416  13.521  1.00 14.67           H
ATOM   1833  N   GLN B  18      -2.652   5.565  14.378  1.00  9.55           N
ATOM   1834  CA  GLN B  18      -1.880   6.438  15.271  1.00 10.56           C
ATOM   1835  C   GLN B  18      -0.747   7.158  14.514  1.00 10.94           C
ATOM   1836  O   GLN B  18      -0.124   6.572  13.622  1.00 10.63           O
ATOM   1837  CB  GLN B  18      -1.248   5.621  16.410  1.00 11.59           C
ATOM   1838  CG  GLN B  18      -2.292   5.063  17.385  1.00 16.02           C
ATOM   1839  CD  GLN B  18      -1.640   4.389  18.591  1.00 18.32           C
ATOM   1840  OE1 GLN B  18      -0.831   3.476  18.443  1.00 16.57           O
ATOM   1841  NE2 GLN B  18      -1.995   4.814  19.801  1.00 22.85           N
ATOM   1842  H   GLN B  18      -2.144   4.860  13.863  1.00 11.50           H
ATOM   1843  HA  GLN B  18      -2.530   7.192  15.713  1.00 12.71           H
ATOM   1844  HB2 GLN B  18      -0.683   4.792  15.981  1.00 13.95           H
ATOM   1845  HB3 GLN B  18      -0.556   6.251  16.969  1.00 13.95           H
ATOM   1846  HG2 GLN B  18      -2.971   5.856  17.702  1.00 19.26           H
ATOM   1847  HG3 GLN B  18      -2.838   4.292  16.838  1.00 19.26           H
ATOM   1848 HE21 GLN B  18      -2.664   5.560  19.908  1.00 27.46           H
ATOM   1849 HE22 GLN B  18      -1.598   4.357  20.612  1.00 27.46           H
ATOM   1850  N   LEU B  19      -0.468   8.426  14.864  1.00  9.86           N
ATOM   1851  CA  LEU B  19       0.763   9.135  14.497  1.00  8.93           C
ATOM   1852  C   LEU B  19       1.806   8.891  15.564  1.00 10.17           C
ATOM   1853  O   LEU B  19       1.532   9.003  16.758  1.00 13.17           O
ATOM   1854  CB  LEU B  19       0.593  10.665  14.385  1.00 13.65           C
ATOM   1855  CG  LEU B  19      -0.197  11.179  13.175  1.00 13.80           C
ATOM   1856  CD1 LEU B  19      -0.130  12.715  13.235  1.00 18.40           C
ATOM   1857  CD2 LEU B  19       0.406  10.727  11.836  1.00 16.39           C
ATOM   1858  H   LEU B  19      -1.036   8.856  15.580  1.00 11.87           H
ATOM   1859  HA  LEU B  19       1.120   8.761  13.544  1.00 10.75           H
ATOM   1860  HB2 LEU B  19       0.105  11.021  15.294  1.00 16.42           H
ATOM   1861  HB3 LEU B  19       1.591  11.107  14.346  1.00 16.42           H
ATOM   1862  HG  LEU B  19      -1.234  10.846  13.238  1.00 16.59           H
ATOM   1863 HD11 LEU B  19      -0.709  13.137  12.414  1.00 22.11           H
ATOM   1864 HD12 LEU B  19      -0.555  13.063  14.176  1.00 22.11           H
ATOM   1865 HD13 LEU B  19       0.902  13.058  13.157  1.00 22.11           H
ATOM   1866 HD21 LEU B  19      -0.122  11.211  11.016  1.00 19.71           H
ATOM   1867 HD22 LEU B  19       1.462  10.995  11.788  1.00 19.71           H
ATOM   1868 HD23 LEU B  19       0.300   9.650  11.729  1.00 19.71           H
ATOM   1869  N   LYS B  20       3.027   8.571  15.131  1.00  7.84           N
ATOM   1870  CA  LYS B  20       4.147   8.210  16.033  1.00  9.34           C
ATOM   1871  C   LYS B  20       5.449   8.823  15.507  1.00  8.04           C
ATOM   1872  O   LYS B  20       5.519   9.147  14.323  1.00 10.88           O
ATOM   1873  CB  LYS B  20       4.316   6.671  16.091  1.00  9.27           C
ATOM   1874  CG  LYS B  20       3.058   5.877  16.462  1.00  9.80           C
ATOM   1875  CD  LYS B  20       3.380   4.376  16.386  1.00 10.89           C
ATOM   1876  CE  LYS B  20       2.173   3.536  16.816  1.00 12.50           C
ATOM   1877  NZ  LYS B  20       2.023   3.478  18.279  1.00 10.45           N1+
ATOM   1878  H   LYS B  20       3.196   8.531  14.135  1.00  9.44           H
ATOM   1879  HA  LYS B  20       3.967   8.579  17.043  1.00 11.24           H
ATOM   1880  HB2 LYS B  20       4.645   6.327  15.114  1.00 11.17           H
ATOM   1881  HB3 LYS B  20       5.106   6.429  16.803  1.00 11.17           H
ATOM   1882  HG2 LYS B  20       2.742   6.151  17.468  1.00 11.79           H
ATOM   1883  HG3 LYS B  20       2.259   6.088  15.750  1.00 11.79           H
ATOM   1884  HD2 LYS B  20       3.638   4.113  15.360  1.00 13.11           H
ATOM   1885  HD3 LYS B  20       4.234   4.147  17.027  1.00 13.11           H
ATOM   1886  HE2 LYS B  20       1.259   3.924  16.362  1.00 15.04           H
ATOM   1887  HE3 LYS B  20       2.333   2.522  16.447  1.00 15.04           H
ATOM   1888  HZ1 LYS B  20       1.093   3.153  18.516  1.00 12.58           H
ATOM   1889  HZ2 LYS B  20       2.699   2.835  18.669  1.00 12.58           H
ATOM   1890  HZ3 LYS B  20       2.162   4.390  18.689  1.00 12.58           H
ATOM   1891  N   GLU B  21       6.427   8.978  16.388  1.00  8.59           N
ATOM   1892  CA  GLU B  21       7.812   9.271  16.005  1.00  8.03           C
ATOM   1893  C   GLU B  21       8.566   7.945  15.855  1.00  9.21           C
ATOM   1894  O   GLU B  21       8.415   7.073  16.706  1.00  9.47           O
ATOM   1895  CB  GLU B  21       8.452  10.160  17.103  0.92 10.67           C
ATOM   1896  CG  GLU B  21       9.884  10.597  16.843  0.45 16.31           C
ATOM   1897  CD  GLU B  21      10.343  11.530  17.963  0.46 27.43           C
ATOM   1898  OE1 GLU B  21      10.508  11.027  19.098  0.82 32.27           O
ATOM   1899  OE2 GLU B  21      10.536  12.728  17.662  0.70 29.01           O1-
ATOM   1900  H   GLU B  21       6.263   8.690  17.341  1.00 10.34           H
ATOM   1901  HA  GLU B  21       7.821   9.819  15.067  1.00  9.68           H
ATOM   1902  HB2 GLU B  21       7.842  11.061  17.216  1.00 12.84           H
ATOM   1903  HB3 GLU B  21       8.423   9.618  18.050  1.00 12.84           H
ATOM   1904  HG2 GLU B  21      10.490   9.693  16.868  1.00 19.61           H
ATOM   1905  HG3 GLU B  21       9.939  11.100  15.876  1.00 19.61           H
ATOM   1906  N   ALA B  22       9.390   7.791  14.811  1.00  7.54           N
ATOM   1907  CA  ALA B  22      10.135   6.556  14.562  1.00  6.63           C
ATOM   1908  C   ALA B  22      11.508   6.838  13.938  1.00  7.84           C
ATOM   1909  O   ALA B  22      11.697   7.812  13.201  1.00  7.98           O
ATOM   1910  CB  ALA B  22       9.313   5.604  13.689  1.00  7.96           C
ATOM   1911  H   ALA B  22       9.472   8.533  14.127  1.00  9.08           H
ATOM   1912  HA  ALA B  22      10.326   6.068  15.515  1.00  7.99           H
ATOM   1913  HB1 ALA B  22       9.831   4.648  13.612  1.00  9.59           H
ATOM   1914  HB2 ALA B  22       8.332   5.443  14.138  1.00  9.59           H
ATOM   1915  HB3 ALA B  22       9.200   6.028  12.693  1.00  9.59           H
ATOM   1916  N   LEU B  23      12.450   5.951  14.239  1.00  6.65           N
ATOM   1917  CA  LEU B  23      13.862   6.016  13.858  1.00  7.00           C
ATOM   1918  C   LEU B  23      14.063   5.332  12.502  1.00  6.61           C
ATOM   1919  O   LEU B  23      13.752   4.164  12.340  1.00  8.14           O
ATOM   1920  CB  LEU B  23      14.658   5.266  14.961  1.00  8.55           C
ATOM   1921  CG  LEU B  23      16.185   5.294  14.820  1.00  8.44           C
ATOM   1922  CD1 LEU B  23      16.736   6.715  14.979  1.00 10.22           C
ATOM   1923  CD2 LEU B  23      16.804   4.370  15.884  1.00  9.48           C
ATOM   1924  H   LEU B  23      12.147   5.136  14.718  1.00  8.01           H
ATOM   1925  HA  LEU B  23      14.188   7.086  13.806  1.00  8.44           H
ATOM   1926  HB2 LEU B  23      14.377   5.689  15.945  1.00 10.30           H
ATOM   1927  HB3 LEU B  23      14.338   4.198  14.978  1.00 10.30           H
ATOM   1928  HG  LEU B  23      16.475   4.904  13.811  1.00 10.16           H
ATOM   1929 HD11 LEU B  23      17.831   6.687  15.010  1.00 12.30           H
ATOM   1930 HD12 LEU B  23      16.437   7.357  14.149  1.00 12.30           H
ATOM   1931 HD13 LEU B  23      16.393   7.171  15.914  1.00 12.30           H
ATOM   1932 HD21 LEU B  23      17.908   4.398  15.841  1.00 11.41           H
ATOM   1933 HD22 LEU B  23      16.524   4.654  16.899  1.00 11.41           H
ATOM   1934 HD23 LEU B  23      16.524   3.321  15.728  1.00 11.41           H
ATOM   1935  N   LEU B  24      14.665   6.068  11.541  1.00  6.65           N
ATOM   1936  CA  LEU B  24      15.038   5.491  10.247  1.00  7.52           C
ATOM   1937  C   LEU B  24      16.363   4.739  10.412  1.00  6.03           C
ATOM   1938  O   LEU B  24      17.391   5.374  10.664  1.00  6.92           O
ATOM   1939  CB  LEU B  24      15.145   6.557   9.142  1.00  7.40           C
ATOM   1940  CG  LEU B  24      13.868   7.400   8.906  1.00  7.94           C
ATOM   1941  CD1 LEU B  24      14.130   8.340   7.715  1.00 12.95           C
ATOM   1942  CD2 LEU B  24      12.637   6.547   8.616  1.00 10.34           C
ATOM   1943  H   LEU B  24      14.894   7.034  11.727  1.00  8.01           H
ATOM   1944  HA  LEU B  24      14.276   4.774   9.945  1.00  9.06           H
ATOM   1945  HB2 LEU B  24      15.963   7.238   9.382  1.00  8.92           H
ATOM   1946  HB3 LEU B  24      15.410   6.042   8.218  1.00  8.92           H
ATOM   1947  HG  LEU B  24      13.687   8.004   9.796  1.00  9.57           H
ATOM   1948 HD11 LEU B  24      13.236   8.927   7.502  1.00 15.58           H
ATOM   1949 HD12 LEU B  24      14.944   9.022   7.959  1.00 15.58           H
ATOM   1950 HD13 LEU B  24      14.397   7.764   6.828  1.00 15.58           H
ATOM   1951 HD21 LEU B  24      11.786   7.191   8.403  1.00 12.44           H
ATOM   1952 HD22 LEU B  24      12.811   5.909   7.752  1.00 12.44           H
ATOM   1953 HD23 LEU B  24      12.386   5.937   9.482  1.00 12.44           H
ATOM   1954  N   ASP B  25      16.313   3.407  10.340  1.00  6.53           N
ATOM   1955  CA  ASP B  25      17.416   2.561  10.829  1.00  6.67           C
ATOM   1956  C   ASP B  25      17.887   1.560   9.742  1.00  6.75           C
ATOM   1957  O   ASP B  25      17.320   0.500   9.523  1.00  6.53           O
ATOM   1958  CB  ASP B  25      16.946   1.772  12.061  1.00  6.93           C
ATOM   1959  CG  ASP B  25      18.040   0.875  12.694  1.00  7.52           C
ATOM   1960  OD1 ASP B  25      19.160   0.872  12.144  1.00  7.98           O
ATOM   1961  OD2 ASP B  25      17.674   0.166  13.654  1.00  8.52           O1-
ATOM   1962  H   ASP B  25      15.427   2.985  10.201  1.00  7.87           H
ATOM   1963  HA  ASP B  25      18.297   3.171  11.148  1.00  8.04           H
ATOM   1964  HB2 ASP B  25      16.566   2.453  12.839  1.00  8.35           H
ATOM   1965  HB3 ASP B  25      16.102   1.107  11.794  1.00  8.35           H
ATOM   1966  N   THR B  26      19.019   1.905   9.073  1.00  6.56           N
ATOM   1967  CA  THR B  26      19.612   1.065   8.021  1.00  6.19           C
ATOM   1968  C   THR B  26      20.223  -0.221   8.591  1.00  8.06           C
ATOM   1969  O   THR B  26      20.488  -1.150   7.817  1.00  8.23           O
ATOM   1970  CB  THR B  26      20.679   1.840   7.234  1.00  7.38           C
ATOM   1971  OG1 THR B  26      21.724   2.322   8.066  1.00  7.43           O
ATOM   1972  CG2 THR B  26      20.047   3.013   6.496  1.00  8.69           C
ATOM   1973  H   THR B  26      19.484   2.774   9.295  1.00  7.91           H
ATOM   1974  HA  THR B  26      18.822   0.781   7.327  1.00  7.46           H
ATOM   1975  HB  THR B  26      21.115   1.165   6.497  1.00  8.89           H
ATOM   1976  HG1 THR B  26      22.287   1.587   8.324  1.00  8.96           H
ATOM   1977 HG21 THR B  26      20.782   3.488   5.858  1.00 10.47           H
ATOM   1978 HG22 THR B  26      19.219   2.665   5.883  1.00 10.47           H
ATOM   1979 HG23 THR B  26      19.681   3.753   7.205  1.00 10.47           H
ATOM   1980  N   GLY B  27      20.499  -0.279   9.897  1.00  6.64           N
ATOM   1981  CA  GLY B  27      21.015  -1.457  10.583  1.00  8.09           C
ATOM   1982  C   GLY B  27      19.934  -2.523  10.860  1.00  7.31           C
ATOM   1983  O   GLY B  27      20.303  -3.692  11.101  1.00  8.20           O
ATOM   1984  H   GLY B  27      20.209   0.491  10.492  1.00  8.00           H
ATOM   1985  HA2 GLY B  27      21.845  -1.947  10.036  1.00  9.74           H
ATOM   1986  HA3 GLY B  27      21.400  -1.148  11.602  1.00  9.74           H
ATOM   1987  N   ALA B  28      18.628  -2.178  10.771  1.00  6.49           N
ATOM   1988  CA  ALA B  28      17.520  -3.097  11.121  1.00  8.26           C
ATOM   1989  C   ALA B  28      17.013  -3.749   9.814  1.00  7.70           C
ATOM   1990  O   ALA B  28      16.666  -3.078   8.865  1.00  7.70           O
ATOM   1991  CB  ALA B  28      16.366  -2.300  11.750  1.00  8.33           C
ATOM   1992  H   ALA B  28      18.351  -1.174  10.690  1.00  7.83           H
ATOM   1993  HA  ALA B  28      17.895  -3.878  11.838  1.00  9.94           H
ATOM   1994  HB1 ALA B  28      15.480  -2.919  11.926  1.00 10.03           H
ATOM   1995  HB2 ALA B  28      16.691  -1.841  12.708  1.00 10.03           H
ATOM   1996  HB3 ALA B  28      16.062  -1.462  11.099  1.00 10.03           H
ATOM   1997  N   ASP B  29      16.947  -5.096   9.813  1.00  7.61           N
ATOM   1998  CA  ASP B  29      16.416  -5.835   8.665  1.00  9.45           C
ATOM   1999  C   ASP B  29      14.908  -5.572   8.472  1.00  8.50           C
ATOM   2000  O   ASP B  29      14.428  -5.574   7.347  1.00 10.93           O
ATOM   2001  CB  ASP B  29      16.665  -7.350   8.822  1.00  9.50           C
ATOM   2002  CG  ASP B  29      18.134  -7.778   8.919  1.00 14.24           C
ATOM   2003  OD1 ASP B  29      19.012  -7.081   8.371  1.00 11.88           O
ATOM   2004  OD2 ASP B  29      18.361  -8.836   9.553  1.00 15.35           O1-
ATOM   2005  H   ASP B  29      17.242  -5.607  10.631  1.00  9.17           H
ATOM   2006  HA  ASP B  29      16.941  -5.501   7.772  1.00 11.38           H
ATOM   2007  HB2 ASP B  29      16.109  -7.746   9.672  1.00 11.44           H
ATOM   2008  HB3 ASP B  29      16.257  -7.832   7.934  1.00 11.44           H
ATOM   2009  N   ASP B  30      14.194  -5.411   9.581  1.00  7.47           N
ATOM   2010  CA  ASP B  30      12.735  -5.346   9.650  1.00  8.08           C
ATOM   2011  C   ASP B  30      12.340  -4.144  10.541  1.00  7.13           C
ATOM   2012  O   ASP B  30      13.186  -3.405  10.998  1.00  7.54           O
ATOM   2013  CB  ASP B  30      12.174  -6.702  10.145  1.00  8.35           C
ATOM   2014  CG  ASP B  30      11.928  -7.629   8.919  1.00 12.64           C
ATOM   2015  OD1 ASP B  30      11.104  -7.277   8.065  1.00 12.85           O
ATOM   2016  OD2 ASP B  30      12.620  -8.689   8.906  1.00 17.22           O1-
ATOM   2017  H   ASP B  30      14.696  -5.361  10.436  1.00  9.00           H
ATOM   2018  HA  ASP B  30      12.297  -5.146   8.633  1.00  9.74           H
ATOM   2019  HB2 ASP B  30      12.908  -7.201  10.808  1.00 10.05           H
ATOM   2020  HB3 ASP B  30      11.270  -6.617  10.748  1.00 10.05           H
ATOM   2021  N   THR B  31      11.018  -3.968  10.743  1.00  7.70           N
ATOM   2022  CA  THR B  31      10.404  -2.811  11.407  1.00  7.10           C
ATOM   2023  C   THR B  31       9.796  -3.273  12.732  1.00  7.30           C
ATOM   2024  O   THR B  31       8.986  -4.215  12.728  1.00  7.86           O
ATOM   2025  CB  THR B  31       9.361  -2.212  10.444  1.00  7.75           C
ATOM   2026  OG1 THR B  31      10.041  -1.602   9.340  1.00  7.58           O
ATOM   2027  CG2 THR B  31       8.475  -1.153  11.109  1.00  8.24           C
ATOM   2028  H   THR B  31      10.380  -4.651  10.361  1.00  9.28           H
ATOM   2029  HA  THR B  31      11.172  -2.062  11.589  1.00  8.55           H
ATOM   2030  HB  THR B  31       8.722  -3.014  10.072  1.00  9.34           H
ATOM   2031  HG1 THR B  31      10.476  -2.294   8.834  1.00  9.14           H
ATOM   2032 HG21 THR B  31       7.771  -0.771  10.371  1.00  9.92           H
ATOM   2033 HG22 THR B  31       7.917  -1.582  11.941  1.00  9.92           H
ATOM   2034 HG23 THR B  31       9.079  -0.321  11.452  1.00  9.92           H
ATOM   2035  N   VAL B  32      10.141  -2.622  13.855  1.00  6.05           N
ATOM   2036  CA  VAL B  32       9.624  -3.018  15.157  1.00  7.41           C
ATOM   2037  C   VAL B  32       9.131  -1.746  15.869  1.00  6.25           C
ATOM   2038  O   VAL B  32       9.839  -0.757  16.006  1.00  7.20           O
ATOM   2039  CB  VAL B  32      10.622  -3.834  16.040  1.00  8.31           C
ATOM   2040  CG1 VAL B  32      11.883  -3.036  16.372  1.00  8.26           C
ATOM   2041  CG2 VAL B  32       9.945  -4.357  17.314  1.00  8.89           C
ATOM   2042  H   VAL B  32      10.750  -1.824  13.790  1.00  7.29           H
ATOM   2043  HA  VAL B  32       8.726  -3.691  15.023  1.00  8.93           H
ATOM   2044  HB  VAL B  32      10.929  -4.716  15.423  1.00 10.01           H
ATOM   2045 HG11 VAL B  32      12.607  -3.633  16.935  1.00  9.94           H
ATOM   2046 HG12 VAL B  32      12.390  -2.700  15.456  1.00  9.94           H
ATOM   2047 HG13 VAL B  32      11.652  -2.136  16.956  1.00  9.94           H
ATOM   2048 HG21 VAL B  32      10.627  -4.985  17.892  1.00 10.71           H
ATOM   2049 HG22 VAL B  32       9.630  -3.536  17.969  1.00 10.71           H
ATOM   2050 HG23 VAL B  32       9.045  -4.936  17.082  1.00 10.71           H
ATOM   2051  N   LEU B  33       7.871  -1.829  16.340  1.00  7.05           N
ATOM   2052  CA  LEU B  33       7.162  -0.766  17.030  1.00  7.16           C
ATOM   2053  C   LEU B  33       7.053  -1.059  18.515  1.00  6.80           C
ATOM   2054  O   LEU B  33       6.854  -2.207  18.921  1.00  7.36           O
ATOM   2055  CB  LEU B  33       5.759  -0.579  16.431  1.00  8.98           C
ATOM   2056  CG  LEU B  33       5.746  -0.261  14.920  1.00 11.69           C
ATOM   2057  CD1 LEU B  33       4.314   0.054  14.472  1.00 12.43           C
ATOM   2058  CD2 LEU B  33       6.619   0.935  14.515  1.00 13.42           C
ATOM   2059  H   LEU B  33       7.371  -2.694  16.198  1.00  8.50           H
ATOM   2060  HA  LEU B  33       7.713   0.169  16.915  1.00  8.62           H
ATOM   2061  HB2 LEU B  33       5.159  -1.471  16.613  1.00 10.82           H
ATOM   2062  HB3 LEU B  33       5.286   0.251  16.950  1.00 10.82           H
ATOM   2063  HG  LEU B  33       6.088  -1.138  14.372  1.00 14.07           H
ATOM   2064 HD11 LEU B  33       4.289   0.200  13.391  1.00 14.95           H
ATOM   2065 HD12 LEU B  33       3.654  -0.776  14.730  1.00 14.95           H
ATOM   2066 HD13 LEU B  33       3.955   0.955  14.972  1.00 14.95           H
ATOM   2067 HD21 LEU B  33       6.548   1.096  13.439  1.00 16.14           H
ATOM   2068 HD22 LEU B  33       6.281   1.832  15.035  1.00 16.14           H
ATOM   2069 HD23 LEU B  33       7.664   0.752  14.759  1.00 16.14           H
ATOM   2070  N   GLU B  34       7.086   0.003  19.317  1.00  6.90           N
ATOM   2071  CA  GLU B  34       6.811  -0.049  20.754  1.00  7.66           C
ATOM   2072  C   GLU B  34       5.446  -0.701  21.015  1.00  6.98           C
ATOM   2073  O   GLU B  34       4.502  -0.587  20.218  1.00  8.09           O
ATOM   2074  CB  GLU B  34       6.829   1.360  21.372  1.00  8.37           C
ATOM   2075  CG  GLU B  34       8.195   2.059  21.315  1.00 10.43           C
ATOM   2076  CD  GLU B  34       8.154   3.470  21.870  1.00 14.94           C
ATOM   2077  OE1 GLU B  34       7.609   3.641  22.983  1.00 21.33           O
ATOM   2078  OE2 GLU B  34       8.705   4.364  21.190  1.00 17.24           O1-
ATOM   2079  H   GLU B  34       7.199   0.917  18.906  1.00  8.31           H
ATOM   2080  HA  GLU B  34       7.587  -0.637  21.239  1.00  9.22           H
ATOM   2081  HB2 GLU B  34       6.098   1.989  20.864  1.00 10.08           H
ATOM   2082  HB3 GLU B  34       6.520   1.271  22.415  1.00 10.08           H
ATOM   2083  HG2 GLU B  34       8.853   1.476  21.955  1.00 12.56           H
ATOM   2084  HG3 GLU B  34       8.593   2.063  20.300  1.00 12.56           H
ATOM   2085  N   GLU B  35       5.343  -1.404  22.152  1.00  6.94           N
ATOM   2086  CA  GLU B  35       4.127  -2.149  22.493  1.00  7.68           C
ATOM   2087  C   GLU B  35       2.848  -1.319  22.275  1.00  9.56           C
ATOM   2088  O   GLU B  35       2.737  -0.187  22.732  1.00  8.96           O
ATOM   2089  CB  GLU B  35       4.271  -2.643  23.944  1.00 10.22           C
ATOM   2090  CG  GLU B  35       3.150  -3.602  24.364  1.00 12.71           C
ATOM   2091  CD  GLU B  35       3.200  -4.903  23.556  1.00 11.96           C
ATOM   2092  OE1 GLU B  35       4.249  -5.573  23.519  1.00 13.71           O
ATOM   2093  OE2 GLU B  35       2.138  -5.216  22.974  1.00 17.64           O1-
ATOM   2094  H   GLU B  35       6.138  -1.478  22.770  1.00  8.36           H
ATOM   2095  HA  GLU B  35       4.093  -3.028  21.849  1.00  9.25           H
ATOM   2096  HB2 GLU B  35       5.234  -3.146  24.063  1.00 12.30           H
ATOM   2097  HB3 GLU B  35       4.253  -1.780  24.609  1.00 12.30           H
ATOM   2098  HG2 GLU B  35       3.347  -3.853  25.407  1.00 15.29           H
ATOM   2099  HG3 GLU B  35       2.177  -3.119  24.285  1.00 15.29           H
ATOM   2100  N   MET B  36       1.889  -1.894  21.544  1.00  8.62           N
ATOM   2101  CA  MET B  36       0.605  -1.275  21.257  1.00  9.70           C
ATOM   2102  C   MET B  36      -0.412  -2.375  20.944  1.00  9.23           C
ATOM   2103  O   MET B  36      -0.058  -3.454  20.460  1.00 10.05           O
ATOM   2104  CB  MET B  36       0.722  -0.280  20.096  1.00 13.48           C
ATOM   2105  CG  MET B  36       1.132  -0.945  18.781  1.00 11.88           C
ATOM   2106  SD  MET B  36       0.995   0.114  17.302  1.00 16.07           S
ATOM   2107  CE  MET B  36      -0.785   0.401  17.202  1.00 22.07           C
ATOM   2108  H   MET B  36       2.032  -2.833  21.205  1.00 10.38           H
ATOM   2109  HA  MET B  36       0.263  -0.738  22.137  1.00 11.68           H
ATOM   2110  HB2 MET B  36      -0.243   0.209  19.971  1.00 16.21           H
ATOM   2111  HB3 MET B  36       1.452   0.487  20.340  1.00 16.21           H
ATOM   2112  HG2 MET B  36       2.162  -1.296  18.867  1.00 14.30           H
ATOM   2113  HG3 MET B  36       0.492  -1.806  18.600  1.00 14.30           H
ATOM   2114  HE1 MET B  36      -1.006   0.994  16.312  1.00 26.52           H
ATOM   2115  HE2 MET B  36      -1.305  -0.555  17.145  1.00 26.52           H
ATOM   2116  HE3 MET B  36      -1.129   0.942  18.084  1.00 26.52           H
ATOM   2117  N   ASN B  37      -1.689  -2.093  21.235  1.00  8.91           N
ATOM   2118  CA  ASN B  37      -2.748  -3.092  21.077  1.00  9.06           C
ATOM   2119  C   ASN B  37      -3.315  -3.057  19.653  1.00 10.17           C
ATOM   2120  O   ASN B  37      -4.473  -2.703  19.425  1.00 11.04           O
ATOM   2121  CB  ASN B  37      -3.802  -2.959  22.186  1.00  9.57           C
ATOM   2122  CG  ASN B  37      -4.575  -4.265  22.315  1.00 14.96           C
ATOM   2123  OD1 ASN B  37      -4.077  -5.368  22.066  1.00 15.20           O
ATOM   2124  ND2 ASN B  37      -5.821  -4.162  22.777  1.00 20.23           N
ATOM   2125  H   ASN B  37      -1.919  -1.203  21.658  1.00 10.72           H
ATOM   2126  HA  ASN B  37      -2.272  -4.064  21.205  1.00 10.91           H
ATOM   2127  HB2 ASN B  37      -3.278  -2.806  23.130  1.00 11.53           H
ATOM   2128  HB3 ASN B  37      -4.465  -2.113  22.006  1.00 11.53           H
ATOM   2129 HD21 ASN B  37      -6.368  -5.000  22.913  1.00 24.31           H
ATOM   2130 HD22 ASN B  37      -6.205  -3.252  22.985  1.00 24.31           H
ATOM   2131  N   LEU B  38      -2.495  -3.450  18.675  1.00  9.59           N
ATOM   2132  CA  LEU B  38      -2.830  -3.431  17.261  1.00  9.20           C
ATOM   2133  C   LEU B  38      -3.773  -4.598  16.955  1.00  9.59           C
ATOM   2134  O   LEU B  38      -3.489  -5.716  17.400  1.00 10.44           O
ATOM   2135  CB  LEU B  38      -1.523  -3.572  16.464  1.00  8.98           C
ATOM   2136  CG  LEU B  38      -1.650  -3.421  14.940  1.00 10.50           C
ATOM   2137  CD1 LEU B  38      -1.877  -1.955  14.533  1.00 10.27           C
ATOM   2138  CD2 LEU B  38      -0.384  -3.913  14.229  1.00 11.18           C
ATOM   2139  H   LEU B  38      -1.555  -3.726  18.929  1.00 11.55           H
ATOM   2140  HA  LEU B  38      -3.297  -2.478  17.019  1.00 11.08           H
ATOM   2141  HB2 LEU B  38      -0.804  -2.833  16.819  1.00 10.81           H
ATOM   2142  HB3 LEU B  38      -1.108  -4.561  16.673  1.00 10.81           H
ATOM   2143  HG  LEU B  38      -2.491  -4.011  14.575  1.00 12.64           H
ATOM   2144 HD11 LEU B  38      -2.119  -1.904  13.471  1.00 12.36           H
ATOM   2145 HD12 LEU B  38      -2.689  -1.511  15.105  1.00 12.36           H
ATOM   2146 HD13 LEU B  38      -0.971  -1.375  14.721  1.00 12.36           H
ATOM   2147 HD21 LEU B  38      -0.496  -3.816  13.147  1.00 13.45           H
ATOM   2148 HD22 LEU B  38       0.477  -3.328  14.556  1.00 13.45           H
ATOM   2149 HD23 LEU B  38      -0.210  -4.960  14.473  1.00 13.45           H
ATOM   2150  N   PRO B  39      -4.869  -4.422  16.184  1.00  9.25           N
ATOM   2151  CA  PRO B  39      -5.733  -5.554  15.837  1.00  8.71           C
ATOM   2152  C   PRO B  39      -5.107  -6.424  14.721  1.00  9.17           C
ATOM   2153  O   PRO B  39      -4.204  -6.010  13.995  1.00  9.75           O
ATOM   2154  CB  PRO B  39      -7.032  -4.876  15.351  1.00 10.22           C
ATOM   2155  CG  PRO B  39      -6.568  -3.544  14.771  1.00 10.10           C
ATOM   2156  CD  PRO B  39      -5.423  -3.157  15.704  1.00 10.66           C
ATOM   2157  HA  PRO B  39      -6.006  -6.138  16.717  1.00 10.49           H
ATOM   2158  HB2 PRO B  39      -7.624  -5.468  14.651  1.00 12.31           H
ATOM   2159  HB3 PRO B  39      -7.623  -4.671  16.245  1.00 12.31           H
ATOM   2160  HG2 PRO B  39      -6.238  -3.679  13.739  1.00 12.16           H
ATOM   2161  HG3 PRO B  39      -7.359  -2.794  14.829  1.00 12.16           H
ATOM   2162  HD2 PRO B  39      -4.701  -2.576  15.131  1.00 12.83           H
ATOM   2163  HD3 PRO B  39      -5.828  -2.600  16.552  1.00 12.83           H
ATOM   2164  N   GLY B  40      -5.603  -7.662  14.603  1.00  9.78           N
ATOM   2165  CA  GLY B  40      -5.255  -8.587  13.525  1.00 10.48           C
ATOM   2166  C   GLY B  40      -4.612  -9.882  14.045  1.00  9.84           C
ATOM   2167  O   GLY B  40      -4.266 -10.009  15.220  1.00 11.54           O
ATOM   2168  H   GLY B  40      -6.297  -7.970  15.271  1.00 11.77           H
ATOM   2169  HA2 GLY B  40      -6.170  -8.847  12.994  1.00 12.62           H
ATOM   2170  HA3 GLY B  40      -4.565  -8.116  12.824  1.00 12.62           H
ATOM   2171  N   LYS B  41      -4.439 -10.833  13.122  1.00 10.87           N
ATOM   2172  CA  LYS B  41      -3.725 -12.097  13.365  1.00  9.56           C
ATOM   2173  C   LYS B  41      -2.213 -11.838  13.402  1.00 10.82           C
ATOM   2174  O   LYS B  41      -1.704 -10.958  12.708  1.00 11.03           O
ATOM   2175  CB  LYS B  41      -4.051 -13.112  12.259  1.00 14.85           C
ATOM   2176  CG  LYS B  41      -5.533 -13.513  12.215  1.00 25.56           C
ATOM   2177  CD  LYS B  41      -5.714 -14.763  11.339  1.00 43.83           C
ATOM   2178  CE  LYS B  41      -7.175 -14.948  10.927  1.00 47.66           C
ATOM   2179  NZ  LYS B  41      -7.317 -16.047   9.954  1.00 55.03           N1+
ATOM   2180  H   LYS B  41      -4.678 -10.618  12.166  1.00 13.08           H
ATOM   2181  HA  LYS B  41      -4.033 -12.514  14.323  1.00 11.51           H
ATOM   2182  HB2 LYS B  41      -3.771 -12.684  11.295  1.00 17.86           H
ATOM   2183  HB3 LYS B  41      -3.454 -14.012  12.422  1.00 17.86           H
ATOM   2184  HG2 LYS B  41      -5.864 -13.753  13.227  1.00 30.71           H
ATOM   2185  HG3 LYS B  41      -6.134 -12.686  11.833  1.00 30.71           H
ATOM   2186  HD2 LYS B  41      -5.093 -14.678  10.445  1.00 52.63           H
ATOM   2187  HD3 LYS B  41      -5.395 -15.641  11.904  1.00 52.63           H
ATOM   2188  HE2 LYS B  41      -7.772 -15.171  11.813  1.00 57.23           H
ATOM   2189  HE3 LYS B  41      -7.540 -14.022  10.481  1.00 57.23           H
ATOM   2190  HZ1 LYS B  41      -8.288 -16.155   9.697  1.00 66.07           H
ATOM   2191  HZ2 LYS B  41      -6.778 -15.836   9.125  1.00 66.07           H
ATOM   2192  HZ3 LYS B  41      -6.978 -16.908  10.358  1.00 66.07           H
ATOM   2193  N   TRP B  42      -1.492 -12.625  14.200  1.00  8.95           N
ATOM   2194  CA  TRP B  42      -0.061 -12.469  14.366  1.00  6.76           C
ATOM   2195  C   TRP B  42       0.591 -13.824  14.641  1.00  7.99           C
ATOM   2196  O   TRP B  42      -0.095 -14.818  14.952  1.00 10.41           O
ATOM   2197  CB  TRP B  42       0.236 -11.462  15.490  1.00 10.37           C
ATOM   2198  CG  TRP B  42      -0.304 -11.862  16.826  1.00 10.94           C
ATOM   2199  CD1 TRP B  42      -1.544 -11.576  17.293  1.00 15.05           C
ATOM   2200  CD2 TRP B  42       0.351 -12.610  17.878  1.00 14.42           C
ATOM   2201  NE1 TRP B  42      -1.718 -12.147  18.532  1.00 19.51           N
ATOM   2202  CE2 TRP B  42      -0.570 -12.776  18.956  1.00 16.49           C
ATOM   2203  CE3 TRP B  42       1.650 -13.119  18.051  1.00 14.35           C
ATOM   2204  CZ2 TRP B  42      -0.211 -13.415  20.152  1.00 20.38           C
ATOM   2205  CZ3 TRP B  42       2.027 -13.743  19.254  1.00 18.31           C
ATOM   2206  CH2 TRP B  42       1.106 -13.878  20.308  1.00 21.69           C
ATOM   2207  H   TRP B  42      -1.947 -13.351  14.732  1.00 10.78           H
ATOM   2208  HA  TRP B  42       0.348 -12.092  13.434  1.00  8.15           H
ATOM   2209  HB2 TRP B  42       1.314 -11.330  15.565  1.00 12.48           H
ATOM   2210  HB3 TRP B  42      -0.193 -10.501  15.205  1.00 12.48           H
ATOM   2211  HD1 TRP B  42      -2.297 -11.021  16.752  1.00 18.10           H
ATOM   2212  HE1 TRP B  42      -2.564 -12.032  19.072  1.00 23.44           H
ATOM   2213  HE3 TRP B  42       2.376 -12.991  17.263  1.00 17.25           H
ATOM   2214  HZ2 TRP B  42      -0.929 -13.525  20.951  1.00 24.49           H
ATOM   2215  HZ3 TRP B  42       3.035 -14.106  19.373  1.00 22.01           H
ATOM   2216  HH2 TRP B  42       1.405 -14.352  21.231  1.00 26.07           H
ATOM   2217  N   LYS B  43       1.919 -13.867  14.475  1.00  8.30           N
ATOM   2218  CA  LYS B  43       2.704 -15.036  14.879  1.00  9.71           C
ATOM   2219  C   LYS B  43       3.934 -14.617  15.686  1.00  9.85           C
ATOM   2220  O   LYS B  43       4.487 -13.521  15.484  1.00  9.12           O
ATOM   2221  CB  LYS B  43       3.046 -15.922  13.677  1.00 20.46           C
ATOM   2222  CG  LYS B  43       4.046 -15.342  12.683  1.00 20.20           C
ATOM   2223  CD  LYS B  43       4.222 -16.303  11.487  1.00 27.02           C
ATOM   2224  CE  LYS B  43       4.454 -15.556  10.167  0.00 37.37           C
ATOM   2225  NZ  LYS B  43       5.872 -15.562   9.766  0.50 54.16           N1+
ATOM   2226  H   LYS B  43       2.408 -13.045  14.146  1.00 10.00           H
ATOM   2227  HA  LYS B  43       2.087 -15.641  15.544  1.00 11.69           H
ATOM   2228  HB2 LYS B  43       3.455 -16.865  14.043  1.00 24.59           H
ATOM   2229  HB3 LYS B  43       2.115 -16.141  13.151  1.00 24.59           H
ATOM   2230  HG2 LYS B  43       3.697 -14.371  12.334  1.00 24.28           H
ATOM   2231  HG3 LYS B  43       5.012 -15.217  13.177  1.00 24.28           H
ATOM   2232  HD2 LYS B  43       5.068 -16.964  11.689  1.00 32.46           H
ATOM   2233  HD3 LYS B  43       3.336 -16.928  11.369  1.00 32.46           H
ATOM   2234  HE2 LYS B  43       3.853 -16.016   9.381  1.00 44.89           H
ATOM   2235  HE3 LYS B  43       4.126 -14.520  10.279  1.00 44.89           H
ATOM   2236  HZ1 LYS B  43       5.963 -15.087   8.879  0.98 65.03           H
ATOM   2237  HZ2 LYS B  43       6.422 -15.073  10.462  0.00 65.03           H
ATOM   2238  HZ3 LYS B  43       6.199 -16.512   9.671  1.00 65.03           H
ATOM   2239  N   PRO B  44       4.374 -15.452  16.646  1.00  9.93           N
ATOM   2240  CA  PRO B  44       5.502 -15.030  17.474  1.00 10.11           C
ATOM   2241  C   PRO B  44       6.847 -15.145  16.743  1.00  9.17           C
ATOM   2242  O   PRO B  44       7.035 -15.970  15.850  1.00  9.18           O
ATOM   2243  CB  PRO B  44       5.470 -15.981  18.670  1.00 14.34           C
ATOM   2244  CG  PRO B  44       4.884 -17.250  18.053  1.00 13.90           C
ATOM   2245  CD  PRO B  44       3.803 -16.719  17.100  1.00 12.40           C
ATOM   2246  HA  PRO B  44       5.342 -14.034  17.890  1.00 12.17           H
ATOM   2247  HB2 PRO B  44       6.438 -16.141  19.148  1.00 17.25           H
ATOM   2248  HB3 PRO B  44       4.758 -15.587  19.395  1.00 17.25           H
ATOM   2249  HG2 PRO B  44       5.659 -17.805  17.521  1.00 16.72           H
ATOM   2250  HG3 PRO B  44       4.416 -17.884  18.808  1.00 16.72           H
ATOM   2251  HD2 PRO B  44       3.682 -17.427  16.283  1.00 14.92           H
ATOM   2252  HD3 PRO B  44       2.881 -16.530  17.649  1.00 14.92           H
ATOM   2253  N   LYS B  45       7.781 -14.273  17.132  1.00  8.79           N
ATOM   2254  CA  LYS B  45       9.109 -14.146  16.526  1.00  8.53           C
ATOM   2255  C   LYS B  45      10.094 -13.685  17.595  1.00  8.12           C
ATOM   2256  O   LYS B  45       9.702 -12.988  18.522  1.00  9.88           O
ATOM   2257  CB  LYS B  45       9.014 -13.130  15.361  1.00 10.74           C
ATOM   2258  CG  LYS B  45      10.285 -13.035  14.495  1.00 12.85           C
ATOM   2259  CD  LYS B  45      10.075 -12.031  13.350  1.00 14.40           C
ATOM   2260  CE  LYS B  45      11.360 -11.633  12.626  1.00 20.47           C
ATOM   2261  NZ  LYS B  45      11.905 -12.728  11.821  1.00 22.44           N1+
ATOM   2262  H   LYS B  45       7.547 -13.602  17.851  1.00 10.58           H
ATOM   2263  HA  LYS B  45       9.429 -15.110  16.133  1.00 10.27           H
ATOM   2264  HB2 LYS B  45       8.190 -13.427  14.707  1.00 12.92           H
ATOM   2265  HB3 LYS B  45       8.771 -12.152  15.769  1.00 12.92           H
ATOM   2266  HG2 LYS B  45      11.124 -12.705  15.109  1.00 15.46           H
ATOM   2267  HG3 LYS B  45      10.511 -14.017  14.079  1.00 15.46           H
ATOM   2268  HD2 LYS B  45       9.383 -12.458  12.625  1.00 17.32           H
ATOM   2269  HD3 LYS B  45       9.623 -11.125  13.752  1.00 17.32           H
ATOM   2270  HE2 LYS B  45      11.167 -10.771  11.985  1.00 24.60           H
ATOM   2271  HE3 LYS B  45      12.103 -11.346  13.370  1.00 24.60           H
ATOM   2272  HZ1 LYS B  45      12.708 -12.381  11.312  1.00 26.96           H
ATOM   2273  HZ2 LYS B  45      12.179 -13.497  12.412  1.00 26.96           H
ATOM   2274  HZ3 LYS B  45      11.209 -13.030  11.151  1.00 26.96           H
ATOM   2275  N   MET B  46      11.365 -14.081  17.468  1.00  8.02           N
ATOM   2276  CA  MET B  46      12.466 -13.510  18.247  1.00  8.52           C
ATOM   2277  C   MET B  46      13.383 -12.682  17.346  1.00  7.84           C
ATOM   2278  O   MET B  46      13.745 -13.127  16.258  1.00 10.24           O
ATOM   2279  CB  MET B  46      13.280 -14.650  18.886  0.93  8.76           C
ATOM   2280  CG  MET B  46      12.509 -15.377  19.980  0.89 10.83           C
ATOM   2281  SD  MET B  46      12.582 -14.475  21.542  0.74 13.92           S
ATOM   2282  CE  MET B  46      14.119 -15.163  22.227  0.61 10.85           C
ATOM   2283  H   MET B  46      11.617 -14.685  16.701  1.00  9.66           H
ATOM   2284  HA  MET B  46      12.081 -12.881  19.044  1.00 10.26           H
ATOM   2285  HB2 MET B  46      13.533 -15.374  18.110  0.98 10.55           H
ATOM   2286  HB3 MET B  46      14.211 -14.255  19.294  0.86 10.55           H
ATOM   2287  HG2 MET B  46      11.470 -15.529  19.690  0.74 13.03           H
ATOM   2288  HG3 MET B  46      12.966 -16.354  20.130  0.61 13.03           H
ATOM   2289  HE1 MET B  46      14.360 -14.656  23.162  0.20 13.05           H
ATOM   2290  HE2 MET B  46      13.998 -16.230  22.420  0.01 13.05           H
ATOM   2291  HE3 MET B  46      14.935 -15.022  21.519  1.00 13.05           H
ATOM   2292  N   ILE B  47      13.774 -11.482  17.796  1.00  6.92           N
ATOM   2293  CA  ILE B  47      14.727 -10.611  17.098  1.00  7.57           C
ATOM   2294  C   ILE B  47      15.862 -10.234  18.090  1.00  7.25           C
ATOM   2295  O   ILE B  47      15.686 -10.043  19.276  1.00  7.55           O
ATOM   2296  CB  ILE B  47      14.084  -9.316  16.489  1.00  7.73           C
ATOM   2297  CG1 ILE B  47      13.440  -8.424  17.558  1.00  9.22           C
ATOM   2298  CG2 ILE B  47      13.055  -9.758  15.439  1.00  8.92           C
ATOM   2299  CD1 ILE B  47      13.003  -7.068  17.011  1.00  8.73           C
ATOM   2300  H   ILE B  47      13.426 -11.168  18.673  1.00  8.34           H
ATOM   2301  HA  ILE B  47      15.174 -11.167  16.234  1.00  9.12           H
ATOM   2302  HB  ILE B  47      14.897  -8.742  15.980  1.00  9.31           H
ATOM   2303 HG12 ILE B  47      12.568  -8.939  18.004  1.00 11.10           H
ATOM   2304 HG13 ILE B  47      14.156  -8.270  18.395  1.00 11.10           H
ATOM   2305 HG21 ILE B  47      12.670  -8.882  14.893  1.00 10.74           H
ATOM   2306 HG22 ILE B  47      13.480 -10.432  14.693  1.00 10.74           H
ATOM   2307 HG23 ILE B  47      12.194 -10.259  15.898  1.00 10.74           H
ATOM   2308 HD11 ILE B  47      12.657  -6.418  17.821  1.00 10.52           H
ATOM   2309 HD12 ILE B  47      13.829  -6.549  16.506  1.00 10.52           H
ATOM   2310 HD13 ILE B  47      12.194  -7.164  16.282  1.00 10.52           H
ATOM   2311  N   GLY B  48      17.106 -10.136  17.472  1.00  8.46           N
ATOM   2312  CA  GLY B  48      18.320  -9.987  18.284  1.00  8.08           C
ATOM   2313  C   GLY B  48      19.244  -8.873  17.760  1.00  7.36           C
ATOM   2314  O   GLY B  48      19.392  -8.611  16.574  1.00  7.78           O
ATOM   2315  H   GLY B  48      17.249 -10.222  16.463  1.00 10.19           H
ATOM   2316  HA2 GLY B  48      18.014  -9.795  19.340  1.00  9.73           H
ATOM   2317  HA3 GLY B  48      18.908 -10.934  18.281  1.00  9.73           H
ATOM   2318  N   GLY B  49      19.953  -8.287  18.770  1.00  7.42           N
ATOM   2319  CA  GLY B  49      20.969  -7.255  18.485  1.00  7.83           C
ATOM   2320  C   GLY B  49      21.775  -7.015  19.762  1.00  7.86           C
ATOM   2321  O   GLY B  49      22.027  -7.914  20.559  1.00  8.53           O
ATOM   2322  H   GLY B  49      19.772  -8.455  19.765  1.00  8.94           H
ATOM   2323  HA2 GLY B  49      21.658  -7.589  17.671  1.00  9.43           H
ATOM   2324  HA3 GLY B  49      20.488  -6.315  18.092  1.00  9.43           H
ATOM   2325  N   ILE B  50      22.223  -5.722  19.918  1.00  7.85           N
ATOM   2326  CA  ILE B  50      23.014  -5.373  21.124  1.00  8.05           C
ATOM   2327  C   ILE B  50      22.142  -5.667  22.346  1.00  8.44           C
ATOM   2328  O   ILE B  50      21.002  -5.260  22.447  1.00  9.07           O
ATOM   2329  CB  ILE B  50      23.355  -3.858  21.057  1.00  9.15           C
ATOM   2330  CG1 ILE B  50      24.294  -3.580  19.874  1.00  9.82           C
ATOM   2331  CG2 ILE B  50      23.897  -3.357  22.402  1.00 10.46           C
ATOM   2332  CD1 ILE B  50      25.767  -3.865  20.132  1.00 11.45           C
ATOM   2333  H   ILE B  50      21.788  -4.917  19.402  1.00  9.46           H
ATOM   2334  HA  ILE B  50      23.954  -5.979  21.127  1.00  9.70           H
ATOM   2335  HB  ILE B  50      22.392  -3.290  20.866  1.00 11.02           H
ATOM   2336 HG12 ILE B  50      23.960  -4.139  18.978  1.00 11.83           H
ATOM   2337 HG13 ILE B  50      24.175  -2.505  19.590  1.00 11.83           H
ATOM   2338 HG21 ILE B  50      24.204  -2.303  22.318  1.00 12.59           H
ATOM   2339 HG22 ILE B  50      23.132  -3.386  23.188  1.00 12.59           H
ATOM   2340 HG23 ILE B  50      24.761  -3.930  22.740  1.00 12.59           H
ATOM   2341 HD11 ILE B  50      26.357  -3.663  19.230  1.00 13.78           H
ATOM   2342 HD12 ILE B  50      26.164  -3.216  20.923  1.00 13.78           H
ATOM   2343 HD13 ILE B  50      25.929  -4.900  20.439  1.00 13.78           H
ATOM   2344  N   GLY B  51      22.730  -6.448  23.252  1.00  9.15           N
ATOM   2345  CA  GLY B  51      22.098  -6.872  24.499  1.00 10.65           C
ATOM   2346  C   GLY B  51      21.278  -8.161  24.411  1.00 11.11           C
ATOM   2347  O   GLY B  51      20.721  -8.566  25.433  1.00 16.47           O
ATOM   2348  H   GLY B  51      23.662  -6.790  23.071  1.00 11.02           H
ATOM   2349  HA2 GLY B  51      22.878  -7.046  25.238  1.00 12.82           H
ATOM   2350  HA3 GLY B  51      21.439  -6.079  24.851  1.00 12.82           H
ATOM   2351  N   GLY B  52      21.178  -8.803  23.243  1.00  7.55           N
ATOM   2352  CA  GLY B  52      20.458 -10.078  23.084  1.00  9.13           C
ATOM   2353  C   GLY B  52      19.128  -9.956  22.337  1.00  8.65           C
ATOM   2354  O   GLY B  52      18.943  -9.069  21.499  1.00  8.68           O
ATOM   2355  H   GLY B  52      21.596  -8.399  22.418  1.00  9.10           H
ATOM   2356  HA2 GLY B  52      21.088 -10.751  22.506  1.00 10.99           H
ATOM   2357  HA3 GLY B  52      20.273 -10.530  24.059  1.00 10.99           H
ATOM   2358  N   PHE B  53      18.230 -10.904  22.628  1.00  8.40           N
ATOM   2359  CA  PHE B  53      16.969 -11.094  21.913  1.00  8.16           C
ATOM   2360  C   PHE B  53      15.754 -10.663  22.732  1.00  8.69           C
ATOM   2361  O   PHE B  53      15.730 -10.749  23.957  1.00  9.91           O
ATOM   2362  CB  PHE B  53      16.817 -12.568  21.468  1.00  9.37           C
ATOM   2363  CG  PHE B  53      17.697 -12.964  20.292  1.00  8.68           C
ATOM   2364  CD1 PHE B  53      19.072 -13.210  20.493  1.00  8.77           C
ATOM   2365  CD2 PHE B  53      17.150 -13.171  19.011  1.00  8.41           C
ATOM   2366  CE1 PHE B  53      19.884 -13.608  19.426  1.00 11.55           C
ATOM   2367  CE2 PHE B  53      17.979 -13.542  17.939  1.00 10.16           C
ATOM   2368  CZ  PHE B  53      19.353 -13.762  18.147  1.00 11.23           C
ATOM   2369  H   PHE B  53      18.449 -11.581  23.345  1.00 10.12           H
ATOM   2370  HA  PHE B  53      17.011 -10.488  21.024  1.00  9.82           H
ATOM   2371  HB2 PHE B  53      17.022 -13.226  22.313  1.00 11.28           H
ATOM   2372  HB3 PHE B  53      15.781 -12.733  21.169  1.00 11.28           H
ATOM   2373  HD1 PHE B  53      19.499 -13.095  21.476  1.00 10.56           H
ATOM   2374  HD2 PHE B  53      16.100 -13.002  18.837  1.00 10.13           H
ATOM   2375  HE1 PHE B  53      20.939 -13.780  19.594  1.00 13.89           H
ATOM   2376  HE2 PHE B  53      17.558 -13.667  16.951  1.00 12.23           H
ATOM   2377  HZ  PHE B  53      19.991 -14.046  17.324  1.00 13.51           H
ATOM   2378  N   ILE B  54      14.721 -10.228  22.016  1.00  9.14           N
ATOM   2379  CA  ILE B  54      13.385  -9.970  22.565  1.00  8.31           C
ATOM   2380  C   ILE B  54      12.324 -10.705  21.736  1.00  7.29           C
ATOM   2381  O   ILE B  54      12.495 -10.970  20.552  1.00  8.71           O
ATOM   2382  CB  ILE B  54      13.059  -8.455  22.663  1.00  9.59           C
ATOM   2383  CG1 ILE B  54      13.067  -7.746  21.291  1.00  9.61           C
ATOM   2384  CG2 ILE B  54      13.999  -7.760  23.655  1.00 11.74           C
ATOM   2385  CD1 ILE B  54      12.457  -6.339  21.329  1.00 10.03           C
ATOM   2386  H   ILE B  54      14.819 -10.168  21.013  1.00 11.01           H
ATOM   2387  HA  ILE B  54      13.341 -10.370  23.579  1.00 10.00           H
ATOM   2388  HB  ILE B  54      12.050  -8.378  23.063  1.00 11.54           H
ATOM   2389 HG12 ILE B  54      14.094  -7.680  20.928  1.00 11.57           H
ATOM   2390 HG13 ILE B  54      12.496  -8.323  20.567  1.00 11.57           H
ATOM   2391 HG21 ILE B  54      13.698  -6.727  23.810  1.00 14.13           H
ATOM   2392 HG22 ILE B  54      13.960  -8.271  24.619  1.00 14.13           H
ATOM   2393 HG23 ILE B  54      15.018  -7.783  23.274  1.00 14.13           H
ATOM   2394 HD11 ILE B  54      12.446  -5.928  20.319  1.00 12.07           H
ATOM   2395 HD12 ILE B  54      11.429  -6.391  21.690  1.00 12.07           H
ATOM   2396 HD13 ILE B  54      13.040  -5.676  21.966  1.00 12.07           H
ATOM   2397  N   LYS B  55      11.210 -11.054  22.393  1.00  8.09           N
ATOM   2398  CA  LYS B  55      10.034 -11.660  21.756  1.00  8.36           C
ATOM   2399  C   LYS B  55       9.085 -10.569  21.256  1.00  8.07           C
ATOM   2400  O   LYS B  55       8.780  -9.648  21.992  1.00  8.93           O
ATOM   2401  CB  LYS B  55       9.325 -12.619  22.722  1.00 11.19           C
ATOM   2402  CG  LYS B  55       8.181 -13.350  21.999  1.00 14.40           C
ATOM   2403  CD  LYS B  55       7.451 -14.305  22.953  1.00 18.71           C
ATOM   2404  CE  LYS B  55       6.532 -15.248  22.174  1.00 40.03           C
ATOM   2405  NZ  LYS B  55       5.952 -16.273  23.061  0.30 36.96           N1+
ATOM   2406  H   LYS B  55      11.124 -10.785  23.364  1.00  9.75           H
ATOM   2407  HA  LYS B  55      10.372 -12.244  20.902  1.00 10.06           H
ATOM   2408  HB2 LYS B  55      10.042 -13.359  23.084  1.00 13.46           H
ATOM   2409  HB3 LYS B  55       8.936 -12.071  23.582  1.00 13.46           H
ATOM   2410  HG2 LYS B  55       7.452 -12.629  21.628  1.00 17.32           H
ATOM   2411  HG3 LYS B  55       8.582 -13.915  21.155  1.00 17.32           H
ATOM   2412  HD2 LYS B  55       8.181 -14.889  23.516  1.00 22.49           H
ATOM   2413  HD3 LYS B  55       6.850 -13.721  23.652  1.00 22.49           H
ATOM   2414  HE2 LYS B  55       5.729 -14.667  21.717  1.00 48.08           H
ATOM   2415  HE3 LYS B  55       7.107 -15.735  21.383  1.00 48.08           H
ATOM   2416  HZ1 LYS B  55       5.365 -16.899  22.528  0.90 44.39           H
ATOM   2417  HZ2 LYS B  55       6.695 -16.801  23.498  0.40 44.39           H
ATOM   2418  HZ3 LYS B  55       5.399 -15.825  23.779  1.00 44.39           H
ATOM   2419  N   VAL B  56       8.638 -10.693  20.015  1.00  7.61           N
ATOM   2420  CA  VAL B  56       7.716  -9.764  19.363  1.00  7.90           C
ATOM   2421  C   VAL B  56       6.600 -10.532  18.645  1.00  7.62           C
ATOM   2422  O   VAL B  56       6.658 -11.747  18.403  1.00  9.16           O
ATOM   2423  CB  VAL B  56       8.496  -8.847  18.380  1.00  8.37           C
ATOM   2424  CG1 VAL B  56       9.622  -8.056  19.063  1.00  8.37           C
ATOM   2425  CG2 VAL B  56       9.093  -9.634  17.213  1.00  9.01           C
ATOM   2426  H   VAL B  56       8.971 -11.468  19.463  1.00  9.17           H
ATOM   2427  HA  VAL B  56       7.254  -9.124  20.111  1.00  9.51           H
ATOM   2428  HB  VAL B  56       7.799  -8.122  17.957  1.00 10.08           H
ATOM   2429 HG11 VAL B  56      10.039  -7.337  18.355  1.00 10.08           H
ATOM   2430 HG12 VAL B  56       9.225  -7.510  19.915  1.00 10.08           H
ATOM   2431 HG13 VAL B  56      10.420  -8.718  19.398  1.00 10.08           H
ATOM   2432 HG21 VAL B  56       9.649  -8.959  16.565  1.00 10.84           H
ATOM   2433 HG22 VAL B  56       9.789 -10.392  17.575  1.00 10.84           H
ATOM   2434 HG23 VAL B  56       8.302 -10.095  16.624  1.00 10.84           H
ATOM   2435  N   ARG B  57       5.566  -9.772  18.269  1.00  8.01           N
ATOM   2436  CA  ARG B  57       4.419 -10.259  17.474  1.00  7.27           C
ATOM   2437  C   ARG B  57       4.560  -9.783  16.038  1.00  7.05           C
ATOM   2438  O   ARG B  57       4.732  -8.584  15.830  1.00  8.16           O
ATOM   2439  CB  ARG B  57       3.085  -9.748  18.059  1.00  8.07           C
ATOM   2440  CG  ARG B  57       2.851 -10.133  19.524  1.00  9.73           C
ATOM   2441  CD  ARG B  57       1.390  -9.925  19.951  1.00 10.39           C
ATOM   2442  NE  ARG B  57       0.948  -8.530  19.817  1.00  9.87           N
ATOM   2443  CZ  ARG B  57       1.261  -7.535  20.638  1.00 10.01           C
ATOM   2444  NH1 ARG B  57       2.128  -7.709  21.623  1.00 11.84           N
ATOM   2445  NH2 ARG B  57       0.712  -6.329  20.503  1.00 12.54           N1+
ATOM   2446  H   ARG B  57       5.570  -8.793  18.517  1.00  9.65           H
ATOM   2447  HA  ARG B  57       4.397 -11.349  17.481  1.00  8.76           H
ATOM   2448  HB2 ARG B  57       3.084  -8.658  18.004  1.00  9.72           H
ATOM   2449  HB3 ARG B  57       2.257 -10.111  17.448  1.00  9.72           H
ATOM   2450  HG2 ARG B  57       3.088 -11.188  19.654  1.00 11.71           H
ATOM   2451  HG3 ARG B  57       3.512  -9.541  20.150  1.00 11.71           H
ATOM   2452  HD2 ARG B  57       0.736 -10.545  19.350  1.00 12.51           H
ATOM   2453  HD3 ARG B  57       1.287 -10.228  20.993  1.00 12.51           H
ATOM   2454  HE  ARG B  57       0.300  -8.326  19.069  1.00 11.89           H
ATOM   2455 HH11 ARG B  57       2.557  -8.603  21.781  1.00 14.24           H
ATOM   2456 HH12 ARG B  57       2.339  -6.926  22.231  1.00 14.24           H
ATOM   2457 HH21 ARG B  57       0.029  -6.156  19.781  1.00 15.09           H
ATOM   2458 HH22 ARG B  57       0.959  -5.595  21.154  1.00 15.09           H
ATOM   2459  N   GLN B  58       4.486 -10.693  15.075  1.00  7.35           N
ATOM   2460  CA  GLN B  58       4.617 -10.395  13.656  1.00  8.00           C
ATOM   2461  C   GLN B  58       3.236 -10.245  12.999  1.00  7.00           C
ATOM   2462  O   GLN B  58       2.446 -11.197  12.983  1.00  7.89           O
ATOM   2463  CB  GLN B  58       5.424 -11.506  12.959  1.00  8.51           C
ATOM   2464  CG  GLN B  58       5.547 -11.252  11.456  1.00 10.12           C
ATOM   2465  CD  GLN B  58       6.280 -12.340  10.724  1.00 13.78           C
ATOM   2466  OE1 GLN B  58       7.145 -13.015  11.291  1.00 14.25           O
ATOM   2467  NE2 GLN B  58       5.996 -12.460   9.429  1.00 17.63           N
ATOM   2468  H   GLN B  58       4.369 -11.660  15.336  1.00  8.86           H
ATOM   2469  HA  GLN B  58       5.159  -9.458  13.535  1.00  9.64           H
ATOM   2470  HB2 GLN B  58       6.419 -11.546  13.403  1.00 10.25           H
ATOM   2471  HB3 GLN B  58       4.930 -12.465  13.115  1.00 10.25           H
ATOM   2472  HG2 GLN B  58       4.570 -11.114  10.991  1.00 12.18           H
ATOM   2473  HG3 GLN B  58       6.126 -10.338  11.342  1.00 12.18           H
ATOM   2474 HE21 GLN B  58       5.296 -11.854   9.012  1.00 21.20           H
ATOM   2475 HE22 GLN B  58       6.531 -13.074   8.840  1.00 21.20           H
ATOM   2476  N   TYR B  59       2.946  -9.058  12.456  1.00  7.21           N
ATOM   2477  CA  TYR B  59       1.734  -8.758  11.686  1.00  7.95           C
ATOM   2478  C   TYR B  59       2.104  -8.543  10.208  1.00  7.45           C
ATOM   2479  O   TYR B  59       3.093  -7.861   9.931  1.00 10.45           O
ATOM   2480  CB  TYR B  59       1.084  -7.466  12.217  1.00  7.82           C
ATOM   2481  CG  TYR B  59       0.552  -7.568  13.629  1.00  7.72           C
ATOM   2482  CD1 TYR B  59       1.393  -7.359  14.737  1.00  8.06           C
ATOM   2483  CD2 TYR B  59      -0.810  -7.849  13.840  1.00  8.45           C
ATOM   2484  CE1 TYR B  59       0.907  -7.486  16.048  1.00  8.99           C
ATOM   2485  CE2 TYR B  59      -1.320  -7.965  15.146  1.00  9.60           C
ATOM   2486  CZ  TYR B  59      -0.457  -7.796  16.253  1.00  9.52           C
ATOM   2487  OH  TYR B  59      -0.933  -7.954  17.523  1.00 10.73           O
ATOM   2488  H   TYR B  59       3.631  -8.315  12.516  1.00  8.69           H
ATOM   2489  HA  TYR B  59       1.010  -9.569  11.767  1.00  9.58           H
ATOM   2490  HB2 TYR B  59       1.796  -6.642  12.160  1.00  9.42           H
ATOM   2491  HB3 TYR B  59       0.253  -7.214  11.559  1.00  9.42           H
ATOM   2492  HD1 TYR B  59       2.432  -7.112  14.586  1.00  9.71           H
ATOM   2493  HD2 TYR B  59      -1.467  -7.987  12.996  1.00 10.18           H
ATOM   2494  HE1 TYR B  59       1.562  -7.329  16.890  1.00 10.83           H
ATOM   2495  HE2 TYR B  59      -2.365  -8.179  15.300  1.00 11.55           H
ATOM   2496  HH  TYR B  59      -1.055  -8.771  17.677  1.00 12.91           H
ATOM   2497  N   ASP B  60       1.312  -9.062   9.269  1.00  9.82           N
ATOM   2498  CA  ASP B  60       1.608  -8.930   7.844  1.00 10.36           C
ATOM   2499  C   ASP B  60       0.610  -8.002   7.137  1.00 10.20           C
ATOM   2500  O   ASP B  60      -0.515  -7.783   7.602  1.00 10.46           O
ATOM   2501  CB  ASP B  60       1.662 -10.324   7.206  1.00 14.99           C
ATOM   2502  CG  ASP B  60       2.753 -11.221   7.787  1.00 16.03           C
ATOM   2503  OD1 ASP B  60       3.875 -10.732   8.073  1.00 14.85           O
ATOM   2504  OD2 ASP B  60       2.458 -12.431   7.908  1.00 22.02           O1-
ATOM   2505  H   ASP B  60       0.463  -9.541   9.535  1.00 11.82           H
ATOM   2506  HA  ASP B  60       2.596  -8.497   7.699  1.00 12.46           H
ATOM   2507  HB2 ASP B  60       0.689 -10.814   7.260  1.00 18.03           H
ATOM   2508  HB3 ASP B  60       1.892 -10.189   6.151  1.00 18.03           H
ATOM   2509  N   GLN B  61       1.067  -7.425   6.016  1.00  9.79           N
ATOM   2510  CA  GLN B  61       0.286  -6.576   5.122  1.00 12.67           C
ATOM   2511  C   GLN B  61      -0.327  -5.357   5.829  1.00 10.60           C
ATOM   2512  O   GLN B  61      -1.489  -5.011   5.588  1.00 11.28           O
ATOM   2513  CB  GLN B  61      -0.733  -7.425   4.320  1.00 14.12           C
ATOM   2514  CG  GLN B  61      -0.054  -8.404   3.347  1.00 20.47           C
ATOM   2515  CD  GLN B  61       0.659  -7.686   2.198  1.00 31.82           C
ATOM   2516  OE1 GLN B  61       0.058  -6.883   1.491  1.00 32.61           O
ATOM   2517  NE2 GLN B  61       1.936  -7.985   1.979  1.00 65.20           N
ATOM   2518  H   GLN B  61       2.016  -7.628   5.734  1.00 11.78           H
ATOM   2519  HA  GLN B  61       0.996  -6.153   4.410  1.00 15.24           H
ATOM   2520  HB2 GLN B  61      -1.376  -7.983   5.002  1.00 16.98           H
ATOM   2521  HB3 GLN B  61      -1.370  -6.760   3.737  1.00 16.98           H
ATOM   2522  HG2 GLN B  61       0.628  -9.069   3.878  1.00 24.60           H
ATOM   2523  HG3 GLN B  61      -0.866  -8.988   2.913  1.00 24.60           H
ATOM   2524 HE21 GLN B  61       2.407  -8.656   2.567  1.00 78.28           H
ATOM   2525 HE22 GLN B  61       2.424  -7.527   1.224  1.00 78.28           H
ATOM   2526  N   ILE B  62       0.459  -4.683   6.681  1.00  8.86           N
ATOM   2527  CA  ILE B  62       0.018  -3.517   7.440  1.00  8.19           C
ATOM   2528  C   ILE B  62       0.409  -2.248   6.673  1.00  7.83           C
ATOM   2529  O   ILE B  62       1.591  -2.043   6.399  1.00  7.77           O
ATOM   2530  CB  ILE B  62       0.647  -3.520   8.847  1.00  8.28           C
ATOM   2531  CG1 ILE B  62       0.322  -4.821   9.633  1.00  7.72           C
ATOM   2532  CG2 ILE B  62       0.193  -2.276   9.636  1.00  9.79           C
ATOM   2533  CD1 ILE B  62      -1.180  -5.141   9.773  1.00  9.07           C
ATOM   2534  H   ILE B  62       1.407  -5.003   6.812  1.00 10.66           H
ATOM   2535  HA  ILE B  62      -1.060  -3.556   7.561  1.00  9.87           H
ATOM   2536  HB  ILE B  62       1.730  -3.468   8.735  1.00  9.97           H
ATOM   2537 HG12 ILE B  62       0.809  -5.663   9.142  1.00  9.30           H
ATOM   2538 HG13 ILE B  62       0.753  -4.740  10.632  1.00  9.30           H
ATOM   2539 HG21 ILE B  62       0.610  -2.305  10.644  1.00 11.78           H
ATOM   2540 HG22 ILE B  62       0.564  -1.373   9.157  1.00 11.78           H
ATOM   2541 HG23 ILE B  62      -0.893  -2.231   9.703  1.00 11.78           H
ATOM   2542 HD11 ILE B  62      -1.311  -6.038  10.374  1.00 10.92           H
ATOM   2543 HD12 ILE B  62      -1.695  -4.317  10.268  1.00 10.92           H
ATOM   2544 HD13 ILE B  62      -1.622  -5.321   8.796  1.00 10.92           H
ATOM   2545  N   PRO B  63      -0.536  -1.334   6.382  1.00  7.89           N
ATOM   2546  CA  PRO B  63      -0.174  -0.049   5.778  1.00  8.75           C
ATOM   2547  C   PRO B  63       0.624   0.821   6.763  1.00  8.60           C
ATOM   2548  O   PRO B  63       0.258   0.911   7.940  1.00  8.73           O
ATOM   2549  CB  PRO B  63      -1.509   0.625   5.410  1.00 10.41           C
ATOM   2550  CG  PRO B  63      -2.514  -0.533   5.381  1.00  9.80           C
ATOM   2551  CD  PRO B  63      -1.993  -1.493   6.452  1.00  8.65           C
ATOM   2552  HA  PRO B  63       0.347  -0.221   4.835  1.00 10.53           H
ATOM   2553  HB2 PRO B  63      -1.786   1.286   6.233  1.00 12.53           H
ATOM   2554  HB3 PRO B  63      -1.488   1.194   4.482  1.00 12.53           H
ATOM   2555  HG2 PRO B  63      -3.516  -0.194   5.645  1.00 11.80           H
ATOM   2556  HG3 PRO B  63      -2.514  -0.995   4.393  1.00 11.80           H
ATOM   2557  HD2 PRO B  63      -2.355  -1.212   7.440  1.00 10.41           H
ATOM   2558  HD3 PRO B  63      -2.302  -2.499   6.170  1.00 10.41           H
ATOM   2559  N   VAL B  64       1.699   1.476   6.298  1.00  9.46           N
ATOM   2560  CA  VAL B  64       2.508   2.420   7.090  1.00  9.98           C
ATOM   2561  C   VAL B  64       2.807   3.617   6.189  1.00 11.38           C
ATOM   2562  O   VAL B  64       3.292   3.408   5.083  1.00 15.49           O
ATOM   2563  CB  VAL B  64       3.823   1.786   7.614  1.00  9.29           C
ATOM   2564  CG1 VAL B  64       4.564   2.756   8.563  1.00 11.32           C
ATOM   2565  CG2 VAL B  64       3.577   0.464   8.360  1.00  9.43           C
ATOM   2566  H   VAL B  64       1.969   1.345   5.332  1.00 11.39           H
ATOM   2567  HA  VAL B  64       1.927   2.770   7.939  1.00 12.02           H
ATOM   2568  HB  VAL B  64       4.473   1.573   6.764  1.00 11.18           H
ATOM   2569 HG11 VAL B  64       5.504   2.317   8.900  1.00 13.63           H
ATOM   2570 HG12 VAL B  64       4.792   3.687   8.045  1.00 13.63           H
ATOM   2571 HG13 VAL B  64       3.943   2.985   9.426  1.00 13.63           H
ATOM   2572 HG21 VAL B  64       4.520   0.074   8.745  1.00 11.35           H
ATOM   2573 HG22 VAL B  64       2.899   0.635   9.194  1.00 11.35           H
ATOM   2574 HG23 VAL B  64       3.154  -0.284   7.691  1.00 11.35           H
ATOM   2575  N   GLU B  65       2.602   4.856   6.643  1.00  9.04           N
ATOM   2576  CA  GLU B  65       3.056   6.046   5.911  1.00 10.56           C
ATOM   2577  C   GLU B  65       4.261   6.634   6.646  1.00  9.78           C
ATOM   2578  O   GLU B  65       4.211   6.760   7.863  1.00 12.23           O
ATOM   2579  CB  GLU B  65       1.899   7.038   5.788  1.00 13.60           C
ATOM   2580  CG  GLU B  65       2.198   8.180   4.805  1.00 16.75           C
ATOM   2581  CD  GLU B  65       0.961   9.069   4.727  1.00 27.34           C
ATOM   2582  OE1 GLU B  65       0.811   9.909   5.646  1.00 38.46           O
ATOM   2583  OE2 GLU B  65       0.157   8.853   3.793  1.00 32.43           O1-
ATOM   2584  H   GLU B  65       2.245   4.990   7.578  1.00 10.89           H
ATOM   2585  HA  GLU B  65       3.351   5.773   4.901  1.00 12.71           H
ATOM   2586  HB2 GLU B  65       1.009   6.507   5.451  1.00 16.36           H
ATOM   2587  HB3 GLU B  65       1.696   7.469   6.768  1.00 16.36           H
ATOM   2588  HG2 GLU B  65       3.038   8.751   5.199  1.00 20.14           H
ATOM   2589  HG3 GLU B  65       2.417   7.751   3.824  1.00 20.14           H
ATOM   2590  N   ILE B  66       5.338   6.955   5.921  1.00  9.67           N
ATOM   2591  CA  ILE B  66       6.610   7.421   6.482  1.00 10.15           C
ATOM   2592  C   ILE B  66       6.923   8.767   5.833  1.00 11.85           C
ATOM   2593  O   ILE B  66       7.245   8.806   4.644  1.00 11.53           O
ATOM   2594  CB  ILE B  66       7.730   6.382   6.229  1.00 11.37           C
ATOM   2595  CG1 ILE B  66       7.390   4.985   6.809  1.00 11.00           C
ATOM   2596  CG2 ILE B  66       9.070   6.902   6.785  1.00 12.29           C
ATOM   2597  CD1 ILE B  66       8.078   3.842   6.064  1.00 13.85           C
ATOM   2598  H   ILE B  66       5.311   6.802   4.924  1.00 11.64           H
ATOM   2599  HA  ILE B  66       6.508   7.573   7.556  1.00 12.21           H
ATOM   2600  HB  ILE B  66       7.842   6.284   5.147  1.00 13.68           H
ATOM   2601 HG12 ILE B  66       7.644   4.941   7.870  1.00 13.24           H
ATOM   2602 HG13 ILE B  66       6.324   4.790   6.721  1.00 13.24           H
ATOM   2603 HG21 ILE B  66       9.841   6.138   6.688  1.00 14.79           H
ATOM   2604 HG22 ILE B  66       9.397   7.781   6.232  1.00 14.79           H
ATOM   2605 HG23 ILE B  66       8.960   7.165   7.837  1.00 14.79           H
ATOM   2606 HD11 ILE B  66       7.838   2.900   6.560  1.00 16.66           H
ATOM   2607 HD12 ILE B  66       7.714   3.807   5.036  1.00 16.66           H
ATOM   2608 HD13 ILE B  66       9.158   3.981   6.059  1.00 16.66           H
ATOM   2609  N   CYS B  67       6.830   9.869   6.594  1.00 13.67           N
ATOM   2610  CA  CYS B  67       7.056  11.220   6.041  1.00 14.61           C
ATOM   2611  C   CYS B  67       6.233  11.499   4.770  1.00 17.25           C
ATOM   2612  O   CYS B  67       6.745  12.107   3.825  1.00 20.42           O
ATOM   2613  CB  CYS B  67       8.512  11.449   5.621  0.93 20.59           C
ATOM   2614  SG  CYS B  67       9.624  11.351   6.959  0.44 16.56           S
ATOM   2615  H   CYS B  67       6.571   9.794   7.568  1.00 16.44           H
ATOM   2616  HA  CYS B  67       6.786  11.954   6.802  1.00 17.57           H
ATOM   2617  HB2 CYS B  67       8.792  10.718   4.868  0.51 24.75           H
ATOM   2618  HB3 CYS B  67       8.634  12.447   5.202  0.90 24.75           H
ATOM   2619  HG  CYS B  67      10.697  11.598   6.230  0.79 19.90           H
ATOM   2620  N   GLY B  68       4.992  11.030   4.708  1.00 16.83           N
ATOM   2621  CA  GLY B  68       4.140  11.209   3.535  1.00 17.93           C
ATOM   2622  C   GLY B  68       4.328  10.178   2.411  1.00 18.01           C
ATOM   2623  O   GLY B  68       3.591  10.241   1.429  1.00 24.43           O
ATOM   2624  H   GLY B  68       4.612  10.558   5.517  1.00 20.23           H
ATOM   2625  HA2 GLY B  68       3.112  11.151   3.876  1.00 21.55           H
ATOM   2626  HA3 GLY B  68       4.319  12.197   3.113  1.00 21.55           H
ATOM   2627  N   HIS B  69       5.263   9.232   2.522  1.00 12.51           N
ATOM   2628  CA  HIS B  69       5.496   8.162   1.547  1.00 13.61           C
ATOM   2629  C   HIS B  69       4.829   6.870   2.028  1.00 14.72           C
ATOM   2630  O   HIS B  69       5.086   6.407   3.141  1.00 12.28           O
ATOM   2631  CB  HIS B  69       6.999   7.928   1.323  1.00 12.91           C
ATOM   2632  CG  HIS B  69       7.715   9.080   0.665  1.00 16.29           C
ATOM   2633  ND1 HIS B  69       8.214   9.054  -0.632  1.00 15.80           N
ATOM   2634  CD2 HIS B  69       7.972  10.310   1.199  1.00 15.81           C
ATOM   2635  CE1 HIS B  69       8.768  10.257  -0.847  1.00 16.16           C
ATOM   2636  NE2 HIS B  69       8.603  11.049   0.218  1.00 16.38           N
ATOM   2637  H   HIS B  69       5.866   9.245   3.331  1.00 15.04           H
ATOM   2638  HA  HIS B  69       5.069   8.444   0.583  1.00 16.37           H
ATOM   2639  HB2 HIS B  69       7.484   7.719   2.277  1.00 15.53           H
ATOM   2640  HB3 HIS B  69       7.120   7.049   0.689  1.00 15.53           H
ATOM   2641  HD2 HIS B  69       7.715  10.637   2.191  1.00 19.01           H
ATOM   2642  HE1 HIS B  69       9.271  10.537  -1.760  1.00 19.43           H
ATOM   2643  HE2 HIS B  69       8.926  12.002   0.302  1.00 19.70           H
ATOM   2644  N   LYS B  70       3.972   6.277   1.191  1.00 11.56           N
ATOM   2645  CA  LYS B  70       3.171   5.109   1.567  1.00 10.19           C
ATOM   2646  C   LYS B  70       3.972   3.824   1.390  1.00 11.95           C
ATOM   2647  O   LYS B  70       4.745   3.680   0.453  1.00 12.45           O
ATOM   2648  CB  LYS B  70       1.862   5.040   0.754  1.00 12.00           C
ATOM   2649  CG  LYS B  70       0.928   6.212   1.078  1.00 12.96           C
ATOM   2650  CD  LYS B  70      -0.413   6.048   0.354  1.00 16.28           C
ATOM   2651  CE  LYS B  70      -1.337   7.246   0.600  0.93 16.10           C
ATOM   2652  NZ  LYS B  70      -0.906   8.443  -0.154  0.66 22.60           N1+
ATOM   2653  H   LYS B  70       3.828   6.675   0.274  1.00 13.91           H
ATOM   2654  HA  LYS B  70       2.890   5.195   2.618  1.00 12.27           H
ATOM   2655  HB2 LYS B  70       2.094   5.023  -0.312  1.00 14.43           H
ATOM   2656  HB3 LYS B  70       1.346   4.110   1.004  1.00 14.43           H
ATOM   2657  HG2 LYS B  70       0.748   6.243   2.154  1.00 15.59           H
ATOM   2658  HG3 LYS B  70       1.399   7.150   0.779  1.00 15.59           H
ATOM   2659  HD2 LYS B  70      -0.240   5.946  -0.718  1.00 19.57           H
ATOM   2660  HD3 LYS B  70      -0.909   5.145   0.715  1.00 19.57           H
ATOM   2661  HE2 LYS B  70      -2.334   6.964   0.260  1.00 19.36           H
ATOM   2662  HE3 LYS B  70      -1.387   7.476   1.666  1.00 19.36           H
ATOM   2663  HZ1 LYS B  70      -1.352   9.269   0.216  0.14 27.16           H
ATOM   2664  HZ2 LYS B  70       0.096   8.557  -0.088  0.13 27.16           H
ATOM   2665  HZ3 LYS B  70      -1.160   8.339  -1.129  1.00 27.16           H
ATOM   2666  N   ALA B  71       3.770   2.879   2.304  1.00 10.73           N
ATOM   2667  CA  ALA B  71       4.347   1.554   2.289  1.00  9.06           C
ATOM   2668  C   ALA B  71       3.317   0.562   2.844  1.00  8.20           C
ATOM   2669  O   ALA B  71       2.303   0.944   3.450  1.00  9.14           O
ATOM   2670  CB  ALA B  71       5.637   1.576   3.115  1.00 10.83           C
ATOM   2671  H   ALA B  71       3.145   3.090   3.069  1.00 12.92           H
ATOM   2672  HA  ALA B  71       4.583   1.257   1.268  1.00 10.90           H
ATOM   2673  HB1 ALA B  71       6.106   0.597   3.110  1.00 13.03           H
ATOM   2674  HB2 ALA B  71       6.339   2.291   2.687  1.00 13.03           H
ATOM   2675  HB3 ALA B  71       5.422   1.870   4.143  1.00 13.03           H
ATOM   2676  N   ILE B  72       3.588  -0.723   2.634  1.00  8.74           N
ATOM   2677  CA  ILE B  72       2.748  -1.795   3.165  1.00 10.09           C
ATOM   2678  C   ILE B  72       3.595  -3.047   3.321  1.00 10.20           C
ATOM   2679  O   ILE B  72       4.272  -3.491   2.388  1.00  9.75           O
ATOM   2680  CB  ILE B  72       1.483  -2.030   2.300  1.00 10.92           C
ATOM   2681  CG1 ILE B  72       0.628  -3.179   2.903  1.00 11.27           C
ATOM   2682  CG2 ILE B  72       1.803  -2.254   0.811  1.00 11.26           C
ATOM   2683  CD1 ILE B  72      -0.781  -3.325   2.328  1.00 11.83           C
ATOM   2684  H   ILE B  72       4.417  -0.977   2.117  1.00 10.53           H
ATOM   2685  HA  ILE B  72       2.423  -1.496   4.159  1.00 12.15           H
ATOM   2686  HB  ILE B  72       0.874  -1.129   2.366  1.00 13.15           H
ATOM   2687 HG12 ILE B  72       1.148  -4.127   2.765  1.00 13.56           H
ATOM   2688 HG13 ILE B  72       0.517  -3.007   3.973  1.00 13.56           H
ATOM   2689 HG21 ILE B  72       0.877  -2.321   0.242  1.00 13.54           H
ATOM   2690 HG22 ILE B  72       2.377  -1.418   0.412  1.00 13.54           H
ATOM   2691 HG23 ILE B  72       2.361  -3.178   0.671  1.00 13.54           H
ATOM   2692 HD11 ILE B  72      -1.302  -4.120   2.861  1.00 14.23           H
ATOM   2693 HD12 ILE B  72      -1.329  -2.391   2.450  1.00 14.23           H
ATOM   2694 HD13 ILE B  72      -0.733  -3.593   1.273  1.00 14.23           H
ATOM   2695  N   GLY B  73       3.551  -3.655   4.504  1.00  8.62           N
ATOM   2696  CA  GLY B  73       4.370  -4.837   4.726  1.00  9.39           C
ATOM   2697  C   GLY B  73       4.287  -5.343   6.150  1.00  8.55           C
ATOM   2698  O   GLY B  73       3.329  -5.074   6.871  1.00  9.42           O
ATOM   2699  H   GLY B  73       3.000  -3.278   5.263  1.00 10.39           H
ATOM   2700  HA2 GLY B  73       4.041  -5.628   4.051  1.00 11.31           H
ATOM   2701  HA3 GLY B  73       5.405  -4.595   4.492  1.00 11.31           H
ATOM   2702  N   THR B  74       5.317  -6.096   6.534  1.00  7.96           N
ATOM   2703  CA  THR B  74       5.386  -6.721   7.840  1.00  7.74           C
ATOM   2704  C   THR B  74       5.788  -5.679   8.888  1.00  8.77           C
ATOM   2705  O   THR B  74       6.743  -4.917   8.677  1.00  7.68           O
ATOM   2706  CB  THR B  74       6.348  -7.918   7.798  1.00  9.69           C
ATOM   2707  OG1 THR B  74       5.840  -8.921   6.934  1.00 13.43           O
ATOM   2708  CG2 THR B  74       6.550  -8.549   9.183  1.00  9.81           C
ATOM   2709  H   THR B  74       6.100  -6.226   5.902  1.00  9.58           H
ATOM   2710  HA  THR B  74       4.399  -7.109   8.067  1.00  9.33           H
ATOM   2711  HB  THR B  74       7.315  -7.581   7.422  1.00 11.67           H
ATOM   2712  HG1 THR B  74       5.064  -9.316   7.347  1.00 16.15           H
ATOM   2713 HG21 THR B  74       7.212  -9.410   9.088  1.00 11.81           H
ATOM   2714 HG22 THR B  74       7.007  -7.838   9.870  1.00 11.81           H
ATOM   2715 HG23 THR B  74       5.593  -8.888   9.580  1.00 11.81           H
ATOM   2716  N   VAL B  75       5.086  -5.695  10.017  1.00  6.47           N
ATOM   2717  CA  VAL B  75       5.373  -4.868  11.171  1.00  7.20           C
ATOM   2718  C   VAL B  75       5.428  -5.767  12.400  1.00  7.69           C
ATOM   2719  O   VAL B  75       4.546  -6.602  12.625  1.00  8.51           O
ATOM   2720  CB  VAL B  75       4.307  -3.761  11.317  1.00 10.89           C
ATOM   2721  CG1 VAL B  75       4.447  -2.993  12.636  1.00 13.31           C
ATOM   2722  CG2 VAL B  75       4.390  -2.746  10.174  1.00 10.53           C
ATOM   2723  H   VAL B  75       4.365  -6.395  10.126  1.00  7.80           H
ATOM   2724  HA  VAL B  75       6.353  -4.396  11.056  1.00  8.68           H
ATOM   2725  HB  VAL B  75       3.316  -4.218  11.304  1.00 13.10           H
ATOM   2726 HG11 VAL B  75       3.689  -2.211  12.686  1.00 16.01           H
ATOM   2727 HG12 VAL B  75       4.297  -3.653  13.492  1.00 16.01           H
ATOM   2728 HG13 VAL B  75       5.440  -2.548  12.698  1.00 16.01           H
ATOM   2729 HG21 VAL B  75       3.612  -1.993  10.297  1.00 12.68           H
ATOM   2730 HG22 VAL B  75       5.367  -2.261  10.167  1.00 12.68           H
ATOM   2731 HG23 VAL B  75       4.233  -3.237   9.214  1.00 12.68           H
ATOM   2732  N   LEU B  76       6.481  -5.599  13.204  1.00  6.49           N
ATOM   2733  CA  LEU B  76       6.681  -6.341  14.437  1.00  7.27           C
ATOM   2734  C   LEU B  76       6.305  -5.400  15.612  1.00  7.42           C
ATOM   2735  O   LEU B  76       6.537  -4.209  15.532  1.00  8.09           O
ATOM   2736  CB  LEU B  76       8.144  -6.820  14.615  1.00  6.70           C
ATOM   2737  CG  LEU B  76       8.751  -7.507  13.368  1.00  7.08           C
ATOM   2738  CD1 LEU B  76      10.219  -7.874  13.620  1.00  8.21           C
ATOM   2739  CD2 LEU B  76       7.953  -8.758  12.969  1.00  7.09           C
ATOM   2740  H   LEU B  76       7.161  -4.920  12.949  1.00  7.83           H
ATOM   2741  HA  LEU B  76       6.033  -7.245  14.449  1.00  8.76           H
ATOM   2742  HB2 LEU B  76       8.793  -5.967  14.888  1.00  8.08           H
ATOM   2743  HB3 LEU B  76       8.164  -7.513  15.473  1.00  8.08           H
ATOM   2744  HG  LEU B  76       8.710  -6.794  12.507  1.00  8.53           H
ATOM   2745 HD11 LEU B  76      10.684  -8.252  12.701  1.00  9.89           H
ATOM   2746 HD12 LEU B  76      10.800  -6.997  13.932  1.00  9.89           H
ATOM   2747 HD13 LEU B  76      10.342  -8.646  14.380  1.00  9.89           H
ATOM   2748 HD21 LEU B  76       8.463  -9.292  12.157  1.00  8.55           H
ATOM   2749 HD22 LEU B  76       7.831  -9.460  13.794  1.00  8.55           H
ATOM   2750 HD23 LEU B  76       6.965  -8.477  12.596  1.00  8.55           H
ATOM   2751  N   VAL B  77       5.743  -5.976  16.698  1.00  7.42           N
ATOM   2752  CA  VAL B  77       5.324  -5.212  17.892  1.00  6.98           C
ATOM   2753  C   VAL B  77       5.873  -5.889  19.157  1.00  7.31           C
ATOM   2754  O   VAL B  77       5.663  -7.090  19.344  1.00  8.33           O
ATOM   2755  CB  VAL B  77       3.777  -5.086  17.988  1.00  7.93           C
ATOM   2756  CG1 VAL B  77       3.409  -4.271  19.238  1.00  8.04           C
ATOM   2757  CG2 VAL B  77       3.177  -4.390  16.760  1.00  8.10           C
ATOM   2758  H   VAL B  77       5.544  -6.964  16.680  1.00  8.94           H
ATOM   2759  HA  VAL B  77       5.738  -4.205  17.850  1.00  8.41           H
ATOM   2760  HB  VAL B  77       3.336  -6.082  18.066  1.00  9.55           H
ATOM   2761 HG11 VAL B  77       2.325  -4.172  19.293  1.00  9.69           H
ATOM   2762 HG12 VAL B  77       3.738  -4.775  20.146  1.00  9.69           H
ATOM   2763 HG13 VAL B  77       3.850  -3.275  19.191  1.00  9.69           H
ATOM   2764 HG21 VAL B  77       2.095  -4.321  16.869  1.00  9.76           H
ATOM   2765 HG22 VAL B  77       3.597  -3.389  16.654  1.00  9.76           H
ATOM   2766 HG23 VAL B  77       3.394  -4.961  15.857  1.00  9.76           H
ATOM   2767  N   GLY B  78       6.559  -5.123  20.023  1.00  7.62           N
ATOM   2768  CA  GLY B  78       7.004  -5.675  21.299  1.00  8.80           C
ATOM   2769  C   GLY B  78       7.872  -4.691  22.078  1.00  8.30           C
ATOM   2770  O   GLY B  78       7.801  -3.486  21.808  1.00  8.74           O
ATOM   2771  H   GLY B  78       6.672  -4.131  19.854  1.00  9.18           H
ATOM   2772  HA2 GLY B  78       6.128  -5.918  21.893  1.00 10.60           H
ATOM   2773  HA3 GLY B  78       7.546  -6.599  21.112  1.00 10.60           H
ATOM   2774  N   PRO B  79       8.692  -5.198  23.030  1.00  9.65           N
ATOM   2775  CA  PRO B  79       9.389  -4.374  24.025  1.00 10.88           C
ATOM   2776  C   PRO B  79      10.659  -3.675  23.510  1.00 10.01           C
ATOM   2777  O   PRO B  79      11.683  -3.608  24.206  1.00 11.89           O
ATOM   2778  CB  PRO B  79       9.680  -5.352  25.182  1.00 12.98           C
ATOM   2779  CG  PRO B  79       9.856  -6.688  24.477  1.00 14.34           C
ATOM   2780  CD  PRO B  79       8.773  -6.616  23.396  1.00 10.70           C
ATOM   2781  HA  PRO B  79       8.704  -3.636  24.442  1.00 13.10           H
ATOM   2782  HB2 PRO B  79      10.514  -5.088  25.831  1.00 15.62           H
ATOM   2783  HB3 PRO B  79       8.768  -5.396  25.779  1.00 15.62           H
ATOM   2784  HG2 PRO B  79      10.862  -6.765  24.069  1.00 17.25           H
ATOM   2785  HG3 PRO B  79       9.637  -7.521  25.147  1.00 17.25           H
ATOM   2786  HD2 PRO B  79       9.086  -7.229  22.554  1.00 12.88           H
ATOM   2787  HD3 PRO B  79       7.825  -6.942  23.827  1.00 12.88           H
ATOM   2788  N   THR B  80      10.592  -3.086  22.310  1.00 10.08           N
ATOM   2789  CA  THR B  80      11.621  -2.160  21.863  1.00  9.99           C
ATOM   2790  C   THR B  80      11.508  -0.838  22.632  1.00  9.16           C
ATOM   2791  O   THR B  80      10.406  -0.371  22.890  1.00 10.68           O
ATOM   2792  CB  THR B  80      11.506  -1.906  20.348  1.00  7.96           C
ATOM   2793  OG1 THR B  80      12.589  -1.065  19.978  1.00  8.83           O
ATOM   2794  CG2 THR B  80      10.179  -1.315  19.857  1.00  8.38           C
ATOM   2795  H   THR B  80       9.721  -3.104  21.797  1.00 12.13           H
ATOM   2796  HA  THR B  80      12.603  -2.599  22.030  1.00 12.03           H
ATOM   2797  HB  THR B  80      11.635  -2.863  19.841  1.00  9.59           H
ATOM   2798  HG1 THR B  80      12.262  -0.374  19.391  1.00 10.63           H
ATOM   2799 HG21 THR B  80      10.205  -1.196  18.774  1.00 10.09           H
ATOM   2800 HG22 THR B  80       9.355  -1.976  20.117  1.00 10.09           H
ATOM   2801 HG23 THR B  80      10.011  -0.332  20.295  1.00 10.09           H
ATOM   2802  N   PRO B  81      12.619  -0.154  22.949  1.00 10.60           N
ATOM   2803  CA  PRO B  81      12.536   1.143  23.613  1.00 13.44           C
ATOM   2804  C   PRO B  81      12.186   2.306  22.667  1.00 11.39           C
ATOM   2805  O   PRO B  81      11.854   3.387  23.135  1.00 13.67           O
ATOM   2806  CB  PRO B  81      13.958   1.408  24.169  1.00 13.47           C
ATOM   2807  CG  PRO B  81      14.880   0.513  23.348  1.00 13.76           C
ATOM   2808  CD  PRO B  81      14.005  -0.648  22.816  1.00 12.30           C
ATOM   2809  HA  PRO B  81      11.801   1.139  24.458  1.00 16.17           H
ATOM   2810  HB2 PRO B  81      14.236   2.472  24.109  1.00 16.20           H
ATOM   2811  HB3 PRO B  81      13.995   1.135  25.239  1.00 16.20           H
ATOM   2812  HG2 PRO B  81      15.328   1.073  22.504  1.00 16.54           H
ATOM   2813  HG3 PRO B  81      15.721   0.113  23.945  1.00 16.54           H
ATOM   2814  HD2 PRO B  81      14.274  -0.881  21.767  1.00 14.80           H
ATOM   2815  HD3 PRO B  81      14.158  -1.563  23.428  1.00 14.80           H
ATOM   2816  N   VAL B  82      12.233   2.073  21.309  1.00  9.06           N
ATOM   2817  CA  VAL B  82      12.088   3.114  20.275  1.00  9.86           C
ATOM   2818  C   VAL B  82      11.363   2.457  19.088  1.00  7.58           C
ATOM   2819  O   VAL B  82      11.651   1.340  18.728  1.00  8.84           O
ATOM   2820  CB  VAL B  82      13.525   3.598  19.843  1.00 13.11           C
ATOM   2821  CG1 VAL B  82      14.432   2.424  19.500  1.00 36.50           C
ATOM   2822  CG2 VAL B  82      13.487   4.563  18.660  0.59 10.59           C
ATOM   2823  H   VAL B  82      12.574   1.170  20.949  1.00 10.91           H
ATOM   2824  HA  VAL B  82      11.512   3.979  20.682  1.00 11.87           H
ATOM   2825  HB  VAL B  82      13.953   4.134  20.732  1.00 15.77           H
ATOM   2826 HG11 VAL B  82      15.363   2.753  19.017  0.91 43.84           H
ATOM   2827 HG12 VAL B  82      14.725   1.840  20.378  0.00 43.84           H
ATOM   2828 HG13 VAL B  82      13.953   1.726  18.791  0.01 43.84           H
ATOM   2829 HG21 VAL B  82      14.459   5.054  18.528  0.00 12.74           H
ATOM   2830 HG22 VAL B  82      13.292   4.035  17.721  1.00 12.74           H
ATOM   2831 HG23 VAL B  82      12.740   5.350  18.782  1.00 12.74           H
ATOM   2832  N   ASN B  83      10.418   3.184  18.467  1.00  7.45           N
ATOM   2833  CA  ASN B  83       9.841   2.749  17.188  1.00  7.08           C
ATOM   2834  C   ASN B  83      10.913   2.813  16.087  1.00  7.17           C
ATOM   2835  O   ASN B  83      11.562   3.856  15.952  1.00  7.69           O
ATOM   2836  CB  ASN B  83       8.655   3.640  16.757  1.00  7.88           C
ATOM   2837  CG  ASN B  83       7.477   3.650  17.720  1.00  7.44           C
ATOM   2838  OD1 ASN B  83       6.953   2.602  18.077  1.00  8.96           O
ATOM   2839  ND2 ASN B  83       7.022   4.846  18.082  1.00  9.32           N
ATOM   2840  H   ASN B  83      10.226   4.123  18.784  1.00  8.97           H
ATOM   2841  HA  ASN B  83       9.474   1.724  17.290  1.00  8.53           H
ATOM   2842  HB2 ASN B  83       9.013   4.649  16.579  1.00  9.49           H
ATOM   2843  HB3 ASN B  83       8.287   3.213  15.823  1.00  9.49           H
ATOM   2844 HD21 ASN B  83       6.233   4.905  18.712  1.00 11.22           H
ATOM   2845 HD22 ASN B  83       7.463   5.688  17.734  1.00 11.22           H
ATOM   2846  N   ILE B  84      11.103   1.715  15.342  1.00  6.24           N
ATOM   2847  CA  ILE B  84      12.192   1.561  14.386  1.00  5.96           C
ATOM   2848  C   ILE B  84      11.627   1.120  13.019  1.00  6.67           C
ATOM   2849  O   ILE B  84      10.961   0.107  12.899  1.00  7.31           O
ATOM   2850  CB  ILE B  84      13.215   0.488  14.905  1.00  6.61           C
ATOM   2851  CG1 ILE B  84      13.935   1.036  16.150  1.00  8.22           C
ATOM   2852  CG2 ILE B  84      14.184   0.113  13.780  1.00  8.93           C
ATOM   2853  CD1 ILE B  84      14.718  -0.012  16.949  1.00  8.60           C
ATOM   2854  H   ILE B  84      10.580   0.899  15.577  1.00  7.53           H
ATOM   2855  HA  ILE B  84      12.744   2.529  14.254  1.00  7.19           H
ATOM   2856  HB  ILE B  84      12.633  -0.421  15.196  1.00  7.96           H
ATOM   2857 HG12 ILE B  84      14.626   1.849  15.849  1.00  9.90           H
ATOM   2858 HG13 ILE B  84      13.187   1.488  16.834  1.00  9.90           H
ATOM   2859 HG21 ILE B  84      15.029  -0.488  14.147  1.00 10.76           H
ATOM   2860 HG22 ILE B  84      13.698  -0.471  12.990  1.00 10.76           H
ATOM   2861 HG23 ILE B  84      14.652   0.995  13.328  1.00 10.76           H
ATOM   2862 HD11 ILE B  84      15.204   0.438  17.821  1.00 10.36           H
ATOM   2863 HD12 ILE B  84      14.061  -0.820  17.288  1.00 10.36           H
ATOM   2864 HD13 ILE B  84      15.511  -0.460  16.332  1.00 10.36           H
ATOM   2865  N   ILE B  85      11.917   1.940  11.992  1.00  6.72           N
ATOM   2866  CA  ILE B  85      11.674   1.616  10.582  1.00  6.78           C
ATOM   2867  C   ILE B  85      12.928   0.995   9.998  1.00  6.29           C
ATOM   2868  O   ILE B  85      13.981   1.648   9.942  1.00  7.55           O
ATOM   2869  CB  ILE B  85      11.254   2.879   9.769  1.00  7.64           C
ATOM   2870  CG1 ILE B  85      10.019   3.609  10.332  1.00  8.90           C
ATOM   2871  CG2 ILE B  85      11.019   2.470   8.302  1.00  7.51           C
ATOM   2872  CD1 ILE B  85       8.757   2.748  10.420  1.00  9.24           C
ATOM   2873  H   ILE B  85      12.457   2.773  12.178  1.00  8.11           H
ATOM   2874  HA  ILE B  85      10.867   0.890  10.517  1.00  8.17           H
ATOM   2875  HB  ILE B  85      12.086   3.577   9.787  1.00  9.21           H
ATOM   2876 HG12 ILE B  85      10.255   3.981  11.327  1.00 10.71           H
ATOM   2877 HG13 ILE B  85       9.804   4.471   9.699  1.00 10.71           H
ATOM   2878 HG21 ILE B  85      10.670   3.335   7.739  1.00  9.05           H
ATOM   2879 HG22 ILE B  85      11.946   2.135   7.845  1.00  9.05           H
ATOM   2880 HG23 ILE B  85      10.292   1.666   8.236  1.00  9.05           H
ATOM   2881 HD11 ILE B  85       7.925   3.366  10.752  1.00 11.13           H
ATOM   2882 HD12 ILE B  85       8.496   2.337   9.447  1.00 11.13           H
ATOM   2883 HD13 ILE B  85       8.899   1.947  11.143  1.00 11.13           H
ATOM   2884  N   GLY B  86      12.823  -0.267   9.563  1.00  6.72           N
ATOM   2885  CA  GLY B  86      13.957  -0.996   8.976  1.00  7.11           C
ATOM   2886  C   GLY B  86      13.863  -1.139   7.460  1.00  7.00           C
ATOM   2887  O   GLY B  86      13.012  -0.560   6.778  1.00  7.33           O
ATOM   2888  H   GLY B  86      11.935  -0.742   9.631  1.00  8.10           H
ATOM   2889  HA2 GLY B  86      14.892  -0.489   9.208  1.00  8.57           H
ATOM   2890  HA3 GLY B  86      14.002  -1.996   9.388  1.00  8.57           H
ATOM   2891  N   ARG B  87      14.809  -1.922   6.930  1.00  7.36           N
ATOM   2892  CA  ARG B  87      15.057  -1.996   5.488  1.00  8.03           C
ATOM   2893  C   ARG B  87      13.850  -2.504   4.689  1.00  7.81           C
ATOM   2894  O   ARG B  87      13.671  -2.080   3.551  1.00  9.08           O
ATOM   2895  CB  ARG B  87      16.311  -2.818   5.182  1.00  8.12           C
ATOM   2896  CG  ARG B  87      17.625  -2.172   5.666  1.00  7.73           C
ATOM   2897  CD  ARG B  87      18.842  -2.952   5.141  1.00  9.49           C
ATOM   2898  NE  ARG B  87      18.903  -4.337   5.623  1.00 10.35           N
ATOM   2899  CZ  ARG B  87      18.570  -5.451   4.964  1.00 10.31           C
ATOM   2900  NH1 ARG B  87      18.169  -5.396   3.704  1.00 10.97           N
ATOM   2901  NH2 ARG B  87      18.646  -6.616   5.587  1.00 11.71           N1+
ATOM   2902  H   ARG B  87      15.468  -2.370   7.548  1.00  8.87           H
ATOM   2903  HA  ARG B  87      15.238  -0.982   5.137  1.00  9.68           H
ATOM   2904  HB2 ARG B  87      16.184  -3.804   5.630  1.00  9.79           H
ATOM   2905  HB3 ARG B  87      16.374  -2.934   4.102  1.00  9.79           H
ATOM   2906  HG2 ARG B  87      17.672  -1.150   5.289  1.00  9.32           H
ATOM   2907  HG3 ARG B  87      17.655  -2.134   6.753  1.00  9.32           H
ATOM   2908  HD2 ARG B  87      18.856  -2.918   4.054  1.00 11.43           H
ATOM   2909  HD3 ARG B  87      19.741  -2.440   5.481  1.00 11.43           H
ATOM   2910  HE  ARG B  87      19.192  -4.453   6.585  1.00 12.46           H
ATOM   2911 HH11 ARG B  87      18.101  -4.507   3.231  1.00 13.20           H
ATOM   2912 HH12 ARG B  87      17.913  -6.243   3.219  1.00 13.20           H
ATOM   2913 HH21 ARG B  87      18.950  -6.662   6.550  1.00 14.08           H
ATOM   2914 HH22 ARG B  87      18.397  -7.460   5.094  1.00 14.08           H
ATOM   2915  N   ASN B  88      13.024  -3.370   5.282  1.00  7.30           N
ATOM   2916  CA  ASN B  88      11.850  -3.894   4.590  1.00  9.12           C
ATOM   2917  C   ASN B  88      10.926  -2.765   4.114  1.00  8.90           C
ATOM   2918  O   ASN B  88      10.306  -2.903   3.061  1.00 10.54           O
ATOM   2919  CB  ASN B  88      11.077  -4.905   5.455  1.00  8.33           C
ATOM   2920  CG  ASN B  88      10.290  -4.264   6.590  1.00  7.23           C
ATOM   2921  OD1 ASN B  88      10.852  -3.559   7.426  1.00  8.42           O
ATOM   2922  ND2 ASN B  88       8.994  -4.557   6.657  1.00  7.99           N
ATOM   2923  H   ASN B  88      13.192  -3.663   6.233  1.00  8.79           H
ATOM   2924  HA  ASN B  88      12.204  -4.432   3.712  1.00 10.98           H
ATOM   2925  HB2 ASN B  88      10.416  -5.490   4.816  1.00 10.03           H
ATOM   2926  HB3 ASN B  88      11.824  -5.568   5.894  1.00 10.03           H
ATOM   2927 HD21 ASN B  88       8.431  -4.164   7.395  1.00  9.62           H
ATOM   2928 HD22 ASN B  88       8.579  -5.160   5.956  1.00  9.62           H
ATOM   2929  N   LEU B  89      10.762  -1.677   4.877  1.00  7.43           N
ATOM   2930  CA  LEU B  89       9.956  -0.517   4.481  1.00  9.24           C
ATOM   2931  C   LEU B  89      10.823   0.605   3.878  1.00  8.35           C
ATOM   2932  O   LEU B  89      10.315   1.333   3.024  1.00  8.98           O
ATOM   2933  CB  LEU B  89       9.107   0.013   5.654  1.00  8.88           C
ATOM   2934  CG  LEU B  89       8.160  -1.020   6.302  1.00  7.33           C
ATOM   2935  CD1 LEU B  89       7.325  -0.351   7.406  1.00  9.05           C
ATOM   2936  CD2 LEU B  89       7.200  -1.683   5.306  1.00 10.20           C
ATOM   2937  H   LEU B  89      11.221  -1.645   5.776  1.00  8.95           H
ATOM   2938  HA  LEU B  89       9.261  -0.822   3.700  1.00 11.12           H
ATOM   2939  HB2 LEU B  89       9.781   0.391   6.422  1.00 10.69           H
ATOM   2940  HB3 LEU B  89       8.507   0.847   5.290  1.00 10.69           H
ATOM   2941  HG  LEU B  89       8.757  -1.799   6.769  1.00  8.84           H
ATOM   2942 HD11 LEU B  89       6.747  -1.112   7.934  1.00 10.89           H
ATOM   2943 HD12 LEU B  89       7.979   0.153   8.116  1.00 10.89           H
ATOM   2944 HD13 LEU B  89       6.638   0.379   6.976  1.00 10.89           H
ATOM   2945 HD21 LEU B  89       6.543  -2.372   5.836  1.00 12.28           H
ATOM   2946 HD22 LEU B  89       6.594  -0.927   4.808  1.00 12.28           H
ATOM   2947 HD23 LEU B  89       7.753  -2.255   4.564  1.00 12.28           H
ATOM   2948  N   LEU B  90      12.093   0.792   4.288  1.00  8.12           N
ATOM   2949  CA  LEU B  90      12.939   1.837   3.689  1.00  8.28           C
ATOM   2950  C   LEU B  90      13.071   1.605   2.170  1.00  8.99           C
ATOM   2951  O   LEU B  90      13.109   2.581   1.419  1.00  9.14           O
ATOM   2952  CB  LEU B  90      14.315   1.933   4.373  1.00  8.44           C
ATOM   2953  CG  LEU B  90      14.332   2.352   5.867  1.00  7.67           C
ATOM   2954  CD1 LEU B  90      15.718   2.157   6.498  1.00  8.51           C
ATOM   2955  CD2 LEU B  90      13.921   3.801   6.072  1.00  8.96           C
ATOM   2956  H   LEU B  90      12.488   0.186   4.991  1.00  9.79           H
ATOM   2957  HA  LEU B  90      12.437   2.791   3.831  1.00  9.97           H
ATOM   2958  HB2 LEU B  90      14.790   0.956   4.286  1.00 10.17           H
ATOM   2959  HB3 LEU B  90      14.936   2.631   3.819  1.00 10.17           H
ATOM   2960  HG  LEU B  90      13.622   1.742   6.411  1.00  9.24           H
ATOM   2961 HD11 LEU B  90      15.674   2.415   7.556  1.00 10.25           H
ATOM   2962 HD12 LEU B  90      16.031   1.118   6.408  1.00 10.25           H
ATOM   2963 HD13 LEU B  90      16.453   2.794   6.005  1.00 10.25           H
ATOM   2964 HD21 LEU B  90      13.906   4.019   7.139  1.00 10.79           H
ATOM   2965 HD22 LEU B  90      14.621   4.467   5.570  1.00 10.79           H
ATOM   2966 HD23 LEU B  90      12.922   3.962   5.667  1.00 10.79           H
ATOM   2967  N   THR B  91      13.191   0.352   1.728  1.00  9.21           N
ATOM   2968  CA  THR B  91      13.338   0.053   0.296  1.00  9.99           C
ATOM   2969  C   THR B  91      12.082   0.461  -0.471  1.00 10.78           C
ATOM   2970  O   THR B  91      12.205   0.945  -1.602  1.00 11.59           O
ATOM   2971  CB  THR B  91      13.656  -1.423   0.046  1.00 11.16           C
ATOM   2972  OG1 THR B  91      12.658  -2.266   0.613  1.00 11.93           O
ATOM   2973  CG2 THR B  91      15.050  -1.824   0.526  1.00 10.23           C
ATOM   2974  H   THR B  91      13.177  -0.416   2.384  1.00 11.09           H
ATOM   2975  HA  THR B  91      14.174   0.638  -0.086  1.00 12.03           H
ATOM   2976  HB  THR B  91      13.639  -1.568  -1.032  1.00 13.43           H
ATOM   2977  HG1 THR B  91      12.771  -2.266   1.568  1.00 14.35           H
ATOM   2978 HG21 THR B  91      15.227  -2.876   0.303  1.00 12.31           H
ATOM   2979 HG22 THR B  91      15.800  -1.224   0.010  1.00 12.31           H
ATOM   2980 HG23 THR B  91      15.156  -1.676   1.598  1.00 12.31           H
ATOM   2981  N   GLN B  92      10.892   0.352   0.155  1.00  9.59           N
ATOM   2982  CA  GLN B  92       9.609   0.669  -0.480  1.00 10.08           C
ATOM   2983  C   GLN B  92       9.438   2.164  -0.729  1.00 10.00           C
ATOM   2984  O   GLN B  92       8.678   2.533  -1.628  1.00 12.56           O
ATOM   2985  CB  GLN B  92       8.411   0.202   0.363  1.00 10.06           C
ATOM   2986  CG  GLN B  92       8.332  -1.315   0.428  1.00 10.88           C
ATOM   2987  CD  GLN B  92       7.043  -1.784   1.081  1.00 10.58           C
ATOM   2988  OE1 GLN B  92       6.034  -1.089   1.076  1.00 13.57           O
ATOM   2989  NE2 GLN B  92       7.056  -2.984   1.627  1.00 13.67           N
ATOM   2990  H   GLN B  92      10.863  -0.016   1.096  1.00 11.54           H
ATOM   2991  HA  GLN B  92       9.584   0.164  -1.446  1.00 12.13           H
ATOM   2992  HB2 GLN B  92       8.488   0.601   1.373  1.00 12.11           H
ATOM   2993  HB3 GLN B  92       7.500   0.603  -0.082  1.00 12.11           H
ATOM   2994  HG2 GLN B  92       8.337  -1.689  -0.596  1.00 13.09           H
ATOM   2995  HG3 GLN B  92       9.189  -1.725   0.960  1.00 13.09           H
ATOM   2996 HE21 GLN B  92       7.894  -3.549   1.613  1.00 16.44           H
ATOM   2997 HE22 GLN B  92       6.212  -3.333   2.059  1.00 16.44           H
ATOM   2998  N   ILE B  93      10.127   3.026   0.040  1.00 11.40           N
ATOM   2999  CA  ILE B  93      10.074   4.480  -0.127  1.00 12.19           C
ATOM   3000  C   ILE B  93      11.289   5.000  -0.930  1.00 11.70           C
ATOM   3001  O   ILE B  93      11.417   6.208  -1.088  1.00 14.79           O
ATOM   3002  CB  ILE B  93       9.814   5.215   1.216  1.00 10.36           C
ATOM   3003  CG1 ILE B  93      11.045   5.166   2.151  1.00 11.85           C
ATOM   3004  CG2 ILE B  93       8.574   4.627   1.924  1.00 11.29           C
ATOM   3005  CD1 ILE B  93      10.864   5.906   3.482  1.00 12.00           C
ATOM   3006  H   ILE B  93      10.717   2.654   0.771  1.00 13.72           H
ATOM   3007  HA  ILE B  93       9.203   4.715  -0.738  1.00 14.66           H
ATOM   3008  HB  ILE B  93       9.604   6.263   0.997  1.00 12.47           H
ATOM   3009 HG12 ILE B  93      11.268   4.125   2.373  1.00 14.26           H
ATOM   3010 HG13 ILE B  93      11.901   5.604   1.637  1.00 14.26           H
ATOM   3011 HG21 ILE B  93       8.257   5.284   2.734  1.00 13.58           H
ATOM   3012 HG22 ILE B  93       7.747   4.551   1.214  1.00 13.58           H
ATOM   3013 HG23 ILE B  93       8.792   3.635   2.326  1.00 13.58           H
ATOM   3014 HD11 ILE B  93      11.827   5.968   3.988  1.00 14.43           H
ATOM   3015 HD12 ILE B  93      10.487   6.912   3.297  1.00 14.43           H
ATOM   3016 HD13 ILE B  93      10.172   5.364   4.127  1.00 14.43           H
ATOM   3017  N   GLY B  94      12.161   4.125  -1.427  1.00 12.43           N
ATOM   3018  CA  GLY B  94      13.289   4.507  -2.279  1.00 11.80           C
ATOM   3019  C   GLY B  94      14.457   5.095  -1.488  1.00 12.73           C
ATOM   3020  O   GLY B  94      15.243   5.852  -2.058  1.00 17.70           O
ATOM   3021  H   GLY B  94      12.002   3.138  -1.275  1.00 14.96           H
ATOM   3022  HA2 GLY B  94      13.639   3.629  -2.820  1.00 14.20           H
ATOM   3023  HA3 GLY B  94      12.960   5.264  -2.993  1.00 14.20           H
ATOM   3024  N   CYS B  95      14.630   4.734  -0.203  1.00 11.76           N
ATOM   3025  CA  CYS B  95      15.665   5.324   0.650  1.00 12.32           C
ATOM   3026  C   CYS B  95      17.043   4.743   0.342  1.00 12.55           C
ATOM   3027  O   CYS B  95      17.222   3.526   0.284  1.00 14.37           O
ATOM   3028  CB  CYS B  95      15.223   5.194   2.126  1.00 12.59           C
ATOM   3029  SG  CYS B  95      16.339   5.995   3.312  1.00 13.45           S
ATOM   3030  H   CYS B  95      13.999   4.063   0.211  1.00 14.15           H
ATOM   3031  HA  CYS B  95      15.687   6.379   0.435  1.00 14.82           H
ATOM   3032  HB2 CYS B  95      14.236   5.644   2.226  1.00 15.14           H
ATOM   3033  HB3 CYS B  95      15.157   4.140   2.376  1.00 15.14           H
ATOM   3034  HG  CYS B  95      15.567   5.826   4.393  1.00 16.17           H
ATOM   3035  N   THR B  96      18.034   5.640   0.167  1.00 12.20           N
ATOM   3036  CA  THR B  96      19.444   5.301   0.034  1.00 12.57           C
ATOM   3037  C   THR B  96      20.279   6.105   1.035  1.00 11.37           C
ATOM   3038  O   THR B  96      19.856   7.136   1.562  1.00 10.89           O
ATOM   3039  CB  THR B  96      19.970   5.555  -1.387  1.00 15.27           C
ATOM   3040  OG1 THR B  96      19.807   6.892  -1.751  1.00 13.51           O
ATOM   3041  CG2 THR B  96      19.260   4.689  -2.422  1.00 16.51           C
ATOM   3042  H   THR B  96      17.798   6.622   0.210  1.00 14.68           H
ATOM   3043  HA  THR B  96      19.585   4.244   0.261  1.00 15.12           H
ATOM   3044  HB  THR B  96      21.034   5.317  -1.421  1.00 18.36           H
ATOM   3045  HG1 THR B  96      18.967   6.978  -2.214  1.00 16.25           H
ATOM   3046 HG21 THR B  96      19.723   4.827  -3.397  1.00 19.85           H
ATOM   3047 HG22 THR B  96      19.355   3.656  -2.110  1.00 19.85           H
ATOM   3048 HG23 THR B  96      18.207   4.964  -2.494  1.00 19.85           H
ATOM   3049  N   LEU B  97      21.462   5.573   1.296  1.00 11.18           N
ATOM   3050  CA  LEU B  97      22.532   6.234   2.032  1.00 11.47           C
ATOM   3051  C   LEU B  97      23.517   6.826   1.044  1.00 15.62           C
ATOM   3052  O   LEU B  97      24.052   6.078   0.220  1.00 20.42           O
ATOM   3053  CB  LEU B  97      23.348   5.220   2.827  1.00 15.04           C
ATOM   3054  CG  LEU B  97      22.654   4.662   4.042  0.81 12.60           C
ATOM   3055  CD1 LEU B  97      23.421   3.419   4.511  0.60 12.76           C
ATOM   3056  CD2 LEU B  97      22.603   5.715   5.155  0.78 11.32           C
ATOM   3057  H   LEU B  97      21.708   4.709   0.833  1.00 13.45           H
ATOM   3058  HA  LEU B  97      22.131   7.009   2.681  1.00 13.80           H
ATOM   3059  HB2 LEU B  97      23.578   4.390   2.165  0.18 18.08           H
ATOM   3060  HB3 LEU B  97      24.295   5.670   3.135  0.78 18.08           H
ATOM   3061  HG  LEU B  97      21.634   4.373   3.784  0.31 15.16           H
ATOM   3062 HD11 LEU B  97      22.943   2.981   5.385  0.23 15.35           H
ATOM   3063 HD12 LEU B  97      23.442   2.674   3.715  1.00 15.35           H
ATOM   3064 HD13 LEU B  97      24.445   3.693   4.773  1.00 15.35           H
ATOM   3065 HD21 LEU B  97      22.073   5.311   6.010  0.44 13.62           H
ATOM   3066 HD22 LEU B  97      23.608   5.986   5.462  1.00 13.62           H
ATOM   3067 HD23 LEU B  97      22.080   6.606   4.815  0.25 13.62           H
ATOM   3068  N   ASN B  98      23.829   8.116   1.169  1.00 10.77           N
ATOM   3069  CA  ASN B  98      24.642   8.834   0.203  1.00 11.75           C
ATOM   3070  C   ASN B  98      25.816   9.516   0.899  1.00 10.13           C
ATOM   3071  O   ASN B  98      25.616  10.184   1.914  1.00 11.96           O
ATOM   3072  CB  ASN B  98      23.818   9.921  -0.493  1.00 12.49           C
ATOM   3073  CG  ASN B  98      22.588   9.475  -1.259  0.82 12.99           C
ATOM   3074  OD1 ASN B  98      22.502   9.688  -2.454  0.80 17.27           O
ATOM   3075  ND2 ASN B  98      21.585   8.911  -0.604  0.78 17.21           N
ATOM   3076  H   ASN B  98      23.395   8.660   1.902  1.00 12.96           H
ATOM   3077  HA  ASN B  98      25.019   8.149  -0.550  1.00 14.14           H
ATOM   3078  HB2 ASN B  98      23.489  10.642   0.256  1.00 15.03           H
ATOM   3079  HB3 ASN B  98      24.476  10.446  -1.184  0.07 15.03           H
ATOM   3080 HD21 ASN B  98      20.771   8.592  -1.109  0.93 20.68           H
ATOM   3081 HD22 ASN B  98      21.630   8.829   0.400  0.00 20.68           H
ATOM   3082  N   PHE B  99      27.009   9.408   0.296  1.00 11.43           N
ATOM   3083  CA  PHE B  99      28.214  10.169   0.664  1.00 11.16           C
ATOM   3084  C   PHE B  99      29.238  10.225  -0.493  1.00 15.09           C
ATOM   3085  O   PHE B  99      30.305  10.868  -0.326  1.00 15.79           O
ATOM   3086  CB  PHE B  99      28.848   9.655   1.977  1.00 10.68           C
ATOM   3087  CG  PHE B  99      29.264   8.202   1.984  1.00 10.79           C
ATOM   3088  CD1 PHE B  99      30.607   7.858   1.741  1.00 14.36           C
ATOM   3089  CD2 PHE B  99      28.320   7.180   2.191  1.00 11.25           C
ATOM   3090  CE1 PHE B  99      31.011   6.513   1.726  1.00 14.80           C
ATOM   3091  CE2 PHE B  99      28.727   5.833   2.180  1.00 15.37           C
ATOM   3092  CZ  PHE B  99      30.069   5.495   1.948  1.00 17.39           C
ATOM   3093  OXT PHE B  99      28.975   9.625  -1.557  1.00 16.74           O1-
ATOM   3094  H   PHE B  99      27.088   8.829  -0.528  1.00 13.76           H
ATOM   3095  HA  PHE B  99      27.915  11.202   0.848  1.00 13.43           H
ATOM   3096  HB2 PHE B  99      29.718  10.270   2.195  1.00 12.85           H
ATOM   3097  HB3 PHE B  99      28.150   9.807   2.788  1.00 12.85           H
ATOM   3098  HD1 PHE B  99      31.337   8.636   1.576  1.00 17.26           H
ATOM   3099  HD2 PHE B  99      27.284   7.427   2.372  1.00 13.54           H
ATOM   3100  HE1 PHE B  99      32.046   6.262   1.549  1.00 17.80           H
ATOM   3101  HE2 PHE B  99      27.999   5.055   2.355  1.00 18.48           H
ATOM   3102  HZ  PHE B  99      30.375   4.459   1.945  1.00 20.90           H
TER
HETATM 3103  C1  JE2 A 701      24.488   2.401  20.357  1.00  8.76           C
HETATM 3104  C12 JE2 A 701      20.168  -0.316  16.944  1.00  7.06           C
HETATM 3105  C13 JE2 A 701      18.698   0.182  16.871  1.00  7.92           C
HETATM 3106  C14 JE2 A 701      18.171   0.632  18.198  1.00  7.02           C
HETATM 3107  C15 JE2 A 701      18.105   1.998  18.519  1.00  8.58           C
HETATM 3108  C16 JE2 A 701      17.706   2.408  19.803  1.00 10.69           C
HETATM 3109  C17 JE2 A 701      17.364   1.471  20.781  1.00 11.15           C
HETATM 3110  C18 JE2 A 701      17.359   0.113  20.441  1.00 10.10           C
HETATM 3111  C19 JE2 A 701      17.782  -0.301  19.179  1.00  8.57           C
HETATM 3112  C20 JE2 A 701      20.847  -0.487  15.549  1.00  7.43           C
HETATM 3113  C22 JE2 A 701      20.321  -1.783  14.924  1.00  6.90           C
HETATM 3114  C25 JE2 A 701      22.377  -2.944  15.925  1.00  7.21           C
HETATM 3115  C27 JE2 A 701      21.896  -5.158  14.578  1.00  6.83           C
HETATM 3116  C28 JE2 A 701      22.735  -4.756  13.372  1.00  7.41           C
HETATM 3117  C29 JE2 A 701      21.562  -6.635  14.561  1.00  8.25           C
HETATM 3118  C3  JE2 A 701      23.707   3.422  20.925  1.00 10.12           C
HETATM 3119  C30 JE2 A 701      20.655  -4.237  14.624  1.00  7.07           C
HETATM 3120  C31 JE2 A 701      19.483  -4.760  15.497  1.00  7.81           C
HETATM 3121  C34 JE2 A 701      17.394  -6.170  15.491  1.00  7.50           C
HETATM 3122  C35 JE2 A 701      16.133  -5.983  14.690  1.00  7.07           C
HETATM 3123  C36 JE2 A 701      15.479  -4.729  14.678  1.00  7.70           C
HETATM 3124  C37 JE2 A 701      14.273  -4.624  13.961  1.00  9.73           C
HETATM 3125  C38 JE2 A 701      13.727  -5.723  13.294  1.00  9.83           C
HETATM 3126  C39 JE2 A 701      14.383  -6.948  13.290  1.00  9.86           C
HETATM 3127  C4  JE2 A 701      22.332   3.410  20.713  1.00  9.74           C
HETATM 3128  C40 JE2 A 701      15.595  -7.067  13.975  1.00  8.69           C
HETATM 3129  C41 JE2 A 701      16.009  -3.560  15.431  1.00  9.06           C
HETATM 3130  C5  JE2 A 701      21.751   2.380  19.963  1.00  8.29           C
HETATM 3131  C6  JE2 A 701      22.549   1.352  19.428  1.00  7.60           C
HETATM 3132  C7  JE2 A 701      23.944   1.350  19.572  1.00  7.97           C
HETATM 3133  C8  JE2 A 701      24.876   0.355  18.943  1.00  9.01           C
HETATM 3134  C9  JE2 A 701      21.855   0.242  18.679  1.00  6.97           C
HETATM 3135  N11 JE2 A 701      20.985   0.654  17.712  1.00  7.02           N
HETATM 3136  N24 JE2 A 701      21.089  -2.944  15.176  1.00  7.02           N
HETATM 3137  N33 JE2 A 701      18.579  -5.561  14.824  1.00  6.97           N
HETATM 3138  O10 JE2 A 701      22.052  -0.961  18.930  1.00  8.22           O
HETATM 3139  O2  JE2 A 701      25.848   2.485  20.558  1.00 10.04           O
HETATM 3140  O21 JE2 A 701      20.511   0.602  14.752  1.00  7.54           O
HETATM 3141  O23 JE2 A 701      19.298  -1.892  14.284  1.00  7.43           O
HETATM 3142  O32 JE2 A 701      19.378  -4.516  16.698  1.00  7.80           O
HETATM 3143  S26 JE2 A 701      22.787  -4.713  16.149  1.00  7.64           S
HETATM 3144  H11 JE2 A 701      20.895   1.655  17.422  1.00  8.46           H
HETATM 3145  H12 JE2 A 701      20.184  -1.303  17.484  1.00  8.51           H
HETATM 3146  H15 JE2 A 701      18.397   2.736  17.766  1.00 10.33           H
HETATM 3147  H16 JE2 A 701      17.692   3.471  20.033  1.00 12.86           H
HETATM 3148  H17 JE2 A 701      17.086   1.786  21.780  1.00 13.42           H
HETATM 3149  H18 JE2 A 701      17.043  -0.630  21.176  1.00 12.16           H
HETATM 3150  H19 JE2 A 701      17.801  -1.366  18.947  1.00 10.32           H
HETATM 3151  H20 JE2 A 701      21.969  -0.488  15.621  1.00  8.96           H
HETATM 3152  H21 JE2 A 701      20.548   0.418  13.721  1.00  9.09           H
HETATM 3153  H30 JE2 A 701      20.261  -4.046  13.572  1.00  8.52           H
HETATM 3154  H33 JE2 A 701      18.544  -5.550  13.795  1.00  8.40           H
HETATM 3155  H37 JE2 A 701      13.764  -3.657  13.921  1.00 11.71           H
HETATM 3156  H38 JE2 A 701      12.778  -5.611  12.766  1.00 11.84           H
HETATM 3157  H39 JE2 A 701      13.979  -7.796  12.733  1.00 11.86           H
HETATM 3158  H40 JE2 A 701      16.131  -8.011  13.950  1.00 10.46           H
HETATM 3159  HC3 JE2 A 701      24.218   4.213  21.493  1.00 12.18           H
HETATM 3160  HC4 JE2 A 701      21.717   4.220  21.106  1.00 11.72           H
HETATM 3161  HC5 JE2 A 701      20.674   2.374  19.796  1.00  9.98           H
HETATM 3162  HO2 JE2 A 701      26.349   1.785  20.066  1.00 12.08           H
HETATM 3163 H131 JE2 A 701      18.640   0.987  16.090  1.00  9.54           H
HETATM 3164 H132 JE2 A 701      18.074  -0.610  16.406  1.00  9.54           H
HETATM 3165 H251 JE2 A 701      22.288  -2.447  16.916  1.00  8.69           H
HETATM 3166 H252 JE2 A 701      23.168  -2.427  15.317  1.00  8.69           H
HETATM 3167 H281 JE2 A 701      22.170  -4.877  12.435  1.00  8.93           H
HETATM 3168 H282 JE2 A 701      23.676  -5.303  13.303  1.00  8.93           H
HETATM 3169 H283 JE2 A 701      22.995  -3.677  13.404  1.00  8.93           H
HETATM 3170 H291 JE2 A 701      20.944  -6.866  13.685  1.00  9.94           H
HETATM 3171 H292 JE2 A 701      20.982  -6.962  15.442  1.00  9.94           H
HETATM 3172 H293 JE2 A 701      22.467  -7.252  14.526  1.00  9.94           H
HETATM 3173 H341 JE2 A 701      17.274  -5.713  16.507  1.00  9.03           H
HETATM 3174 H342 JE2 A 701      17.618  -7.248  15.669  1.00  9.03           H
HETATM 3175 H411 JE2 A 701      16.883  -3.780  16.060  1.00 10.91           H
HETATM 3176 H412 JE2 A 701      15.244  -3.104  16.073  1.00 10.91           H
HETATM 3177 H413 JE2 A 701      16.359  -2.764  14.739  1.00 10.91           H
HETATM 3178 HC81 JE2 A 701      24.347  -0.331  18.261  1.00 10.85           H
HETATM 3179 HC82 JE2 A 701      25.353  -0.280  19.698  1.00 10.85           H
HETATM 3180 HC83 JE2 A 701      25.646   0.854  18.337  1.00 10.85           H
HETATM 3181 CL    CL A 902      35.652  -8.735   9.187  1.00 16.70          Cl1-
HETATM 3182 CL    CL A 905      33.490  10.544  17.923  1.00  9.71          Cl1-
HETATM 3183  C1  EDO A 801      29.579  -8.569   9.035  1.00 33.09           C
HETATM 3184  C2  EDO A 801      30.479  -7.485   9.667  1.00 34.38           C
HETATM 3185  O1  EDO A 801      28.675  -9.122   9.992  1.00 60.43           O
HETATM 3186  O2  EDO A 801      30.712  -7.725  11.059  1.00 20.43           O
HETATM 3187  H11 EDO A 801      30.199  -9.369   8.621  1.00 39.75           H
HETATM 3188  H12 EDO A 801      29.006  -8.127   8.214  1.00 39.75           H
HETATM 3189  H21 EDO A 801      31.440  -7.506   9.147  1.00 41.29           H
HETATM 3190  H22 EDO A 801      30.032  -6.496   9.535  1.00 41.29           H
HETATM 3191  HO1 EDO A 801      29.208  -9.529  10.701  1.00 72.55           H
HETATM 3192  HO2 EDO A 801      31.186  -8.575  11.153  1.00 24.55           H
HETATM 3193  C1  EDO A 803      43.842   1.467  29.651  1.00 14.73           C
HETATM 3194  C2  EDO A 803      44.012   1.067  31.129  1.00 16.40           C
HETATM 3195  O1  EDO A 803      43.990   2.877  29.502  1.00 13.81           O
HETATM 3196  O2  EDO A 803      42.868   1.477  31.890  1.00 14.76           O
HETATM 3197  H11 EDO A 803      42.844   1.174  29.314  1.00 17.71           H
HETATM 3198  H12 EDO A 803      44.592   0.960  29.037  1.00 17.71           H
HETATM 3199  H21 EDO A 803      44.106  -0.022  31.193  1.00 19.72           H
HETATM 3200  H22 EDO A 803      44.922   1.516  31.541  1.00 19.72           H
HETATM 3201  HO1 EDO A 803      43.380   3.322  30.125  1.00 16.61           H
HETATM 3202  HO2 EDO A 803      42.081   0.979  31.592  1.00 17.75           H
HETATM 3203  C1  EDO A 804      43.059   3.963   8.903  1.00 13.79           C
HETATM 3204  C2  EDO A 804      43.760   3.190  10.031  1.00 13.32           C
HETATM 3205  O1  EDO A 804      44.037   4.489   8.001  1.00 19.29           O
HETATM 3206  O2  EDO A 804      44.388   1.989   9.542  1.00 12.87           O
HETATM 3207  H11 EDO A 804      42.473   4.785   9.322  1.00 16.59           H
HETATM 3208  H12 EDO A 804      42.378   3.301   8.360  1.00 16.59           H
HETATM 3209  H21 EDO A 804      44.508   3.830  10.508  1.00 16.02           H
HETATM 3210  H22 EDO A 804      43.006   2.920  10.773  1.00 16.02           H
HETATM 3211  HO1 EDO A 804      44.561   5.161   8.479  1.00 23.18           H
HETATM 3212  HO2 EDO A 804      45.136   2.244   8.962  1.00 15.48           H
HETATM 3213  C1  EDO A 805      16.218  10.363  -3.313  1.00 25.76           C
HETATM 3214  C2  EDO A 805      16.618   8.916  -2.968  1.00 25.41           C
HETATM 3215  O1  EDO A 805      16.761  10.719  -4.584  1.00 34.93           O
HETATM 3216  O2  EDO A 805      15.995   7.978  -3.838  1.00 24.98           O
HETATM 3217  H11 EDO A 805      16.605  11.041  -2.550  1.00 30.95           H
HETATM 3218  H12 EDO A 805      15.127  10.456  -3.338  1.00 30.95           H
HETATM 3219  H21 EDO A 805      17.700   8.821  -2.945  1.00 30.53           H
HETATM 3220  H22 EDO A 805      16.262   8.662  -1.993  1.00 30.53           H
HETATM 3221  HO1 EDO A 805      17.734  10.649  -4.527  1.00 41.95           H
HETATM 3222  HO2 EDO A 805      16.256   8.195  -4.750  1.00 30.02           H
TER
HETATM 3223 CL    CL B 901       0.371  11.117  -3.047  1.00 63.62          Cl1-
HETATM 3224 CL    CL B 903      -1.903   0.616  23.007  1.00 14.47          Cl1-
HETATM 3225 CL    CL B 904       7.714  -6.474   4.329  1.00 13.60          Cl1-
HETATM 3226  C1  EDO B 802       5.518  -8.840  22.419  1.00 14.25           C
HETATM 3227  C2  EDO B 802       5.093 -10.314  22.458  1.00 14.53           C
HETATM 3228  O1  EDO B 802       5.263  -8.264  23.698  1.00 14.90           O
HETATM 3229  O2  EDO B 802       3.674 -10.345  22.603  1.00 13.05           O
HETATM 3230  H11 EDO B 802       4.966  -8.297  21.647  1.00 17.14           H
HETATM 3231  H12 EDO B 802       6.584  -8.764  22.210  1.00 17.14           H
HETATM 3232  H21 EDO B 802       5.391 -10.818  21.536  1.00 17.47           H
HETATM 3233  H22 EDO B 802       5.561 -10.815  23.310  1.00 17.47           H
HETATM 3234  HO1 EDO B 802       4.326  -7.990  23.736  1.00 17.92           H
HETATM 3235  HO2 EDO B 802       3.277 -10.040  21.770  1.00 15.70           H
TER
HETATM 3236  O   HOH A 906      21.127  -5.805   9.856  1.00 20.64           O
HETATM 3237  H1  HOH A 906      20.320  -5.553   9.391  1.00 24.81           H
HETATM 3238  H2  HOH A 906      21.248  -5.026  10.507  1.00 24.81           H
HETATM 3239  O   HOH A 907      21.619  -9.190   3.697  1.00 21.95           O
HETATM 3240  H1  HOH A 907      20.900  -9.678   4.100  1.00 26.38           H
HETATM 3241  H2  HOH A 907      22.093  -9.842   3.180  1.00 26.38           H
HETATM 3242  O   HOH A 908      17.530  14.344  -1.299  1.00 29.15           O
HETATM 3243  H1  HOH A 908      16.855  14.126  -1.944  1.00 35.02           H
HETATM 3244  H2  HOH A 908      18.172  14.859  -1.789  1.00 35.02           H
HETATM 3245  O   HOH A 909      19.570  10.755  -3.561  0.67 20.37           O
HETATM 3246  H1  HOH A 909      20.364  11.204  -3.267  0.67 24.48           H
HETATM 3247  H2  HOH A 909      19.746  10.528  -4.476  0.67 24.48           H
HETATM 3248  O   HOH A 910      19.393   9.533  -6.166  0.60 20.42           O
HETATM 3249  H1  HOH A 910      19.032   9.658  -7.046  0.60 24.54           H
HETATM 3250  H2  HOH A 910      19.831   8.681  -6.208  0.60 24.54           H
HETATM 3251  O   HOH A 911      18.779   7.368  -4.424  1.00 17.27           O
HETATM 3252  H1  HOH A 911      19.328   6.920  -5.069  1.00 20.76           H
HETATM 3253  H2  HOH A 911      18.745   8.279  -4.722  1.00 20.76           H
HETATM 3254  O   HOH A 912      19.211   5.113  -6.119  1.00 15.70           O
HETATM 3255  H1  HOH A 912      18.513   5.685  -6.443  1.00 18.88           H
HETATM 3256  H2  HOH A 912      20.023   5.537  -6.408  1.00 18.88           H
HETATM 3257  O   HOH A 913      17.328   2.950  -5.866  0.12 22.80           O
HETATM 3258  H1  HOH A 913      17.800   3.781  -5.963  0.12 27.40           H
HETATM 3259  H2  HOH A 913      17.845   2.463  -5.226  0.12 27.40           H
HETATM 3260  O   HOH A 914      18.771  -1.377  -6.590  1.00 18.07           O
HETATM 3261  H1  HOH A 914      19.205  -2.151  -6.954  1.00 21.72           H
HETATM 3262  H2  HOH A 914      18.596  -0.821  -7.351  1.00 21.72           H
HETATM 3263  O   HOH A 915      21.559  -1.493  -7.114  1.00 19.54           O
HETATM 3264  H1  HOH A 915      20.843  -0.984  -6.731  1.00 23.48           H
HETATM 3265  H2  HOH A 915      22.199  -1.574  -6.404  1.00 23.48           H
HETATM 3266  O   HOH A 916      23.043  -1.382  -4.780  1.00 15.78           O
HETATM 3267  H1  HOH A 916      23.828  -1.834  -4.465  1.00 18.97           H
HETATM 3268  H2  HOH A 916      23.303  -0.458  -4.828  1.00 18.97           H
HETATM 3269  O   HOH A 917      23.842   1.140  -5.233  1.00 22.08           O
HETATM 3270  H1  HOH A 917      23.854   2.020  -4.839  1.00 26.53           H
HETATM 3271  H2  HOH A 917      23.605   1.301  -6.147  1.00 26.53           H
HETATM 3272  O   HOH A 918      20.735  -2.711  -2.226  0.69 24.06           O
HETATM 3273  H1  HOH A 918      20.608  -2.042  -2.906  0.69 28.91           H
HETATM 3274  H2  HOH A 918      21.397  -2.326  -1.647  0.69 28.91           H
HETATM 3275  O   HOH A 919      22.183  -4.764  -1.228  0.27 26.91           O
HETATM 3276  H1  HOH A 919      22.945  -4.273  -1.533  0.27 32.33           H
HETATM 3277  H2  HOH A 919      21.439  -4.232  -1.523  0.27 32.33           H
HETATM 3278  O   HOH A 920      23.125  -2.666   0.867  1.00 21.81           O
HETATM 3279  H1  HOH A 920      22.498  -3.180   1.381  1.00 26.20           H
HETATM 3280  H2  HOH A 920      22.669  -1.835   0.702  1.00 26.20           H
HETATM 3281  O   HOH A 921      25.586  -3.426  -0.290  1.00 33.27           O
HETATM 3282  H1  HOH A 921      25.892  -3.879   0.496  1.00 39.96           H
HETATM 3283  H2  HOH A 921      24.746  -3.039  -0.024  1.00 39.96           H
HETATM 3284  O   HOH A 922      27.322  -1.382   0.775  1.00 22.07           O
HETATM 3285  H1  HOH A 922      27.984  -1.929   1.204  1.00 26.52           H
HETATM 3286  H2  HOH A 922      26.894  -1.975   0.153  1.00 26.52           H
HETATM 3287  O   HOH A 923      29.826  -4.899   0.207  0.50 17.59           O
HETATM 3288  H1  HOH A 923      30.766  -4.992   0.388  0.50 21.14           H
HETATM 3289  H2  HOH A 923      29.514  -4.312   0.900  0.50 21.14           H
HETATM 3290  O   HOH A 924      29.972  -3.194  -2.094  1.00 21.09           O
HETATM 3291  H1  HOH A 924      29.650  -3.866  -2.694  1.00 25.35           H
HETATM 3292  H2  HOH A 924      30.031  -3.645  -1.248  1.00 25.35           H
HETATM 3293  O   HOH A 925      32.643  -4.804   1.014  1.00 15.38           O
HETATM 3294  H1  HOH A 925      33.581  -4.738   0.827  1.00 18.50           H
HETATM 3295  H2  HOH A 925      32.612  -5.233   1.876  1.00 18.50           H
HETATM 3296  O   HOH A 926      30.757  -8.004   3.505  1.00 21.95           O
HETATM 3297  H1  HOH A 926      30.566  -7.992   2.567  1.00 26.37           H
HETATM 3298  H2  HOH A 926      31.425  -7.321   3.615  1.00 26.37           H
HETATM 3299  O   HOH A 927      30.690  -9.632   5.921  1.00 33.78           O
HETATM 3300  H1  HOH A 927      30.570  -8.999   5.208  1.00 40.57           H
HETATM 3301  H2  HOH A 927      31.204 -10.335   5.523  1.00 40.57           H
HETATM 3302  O   HOH A 928      25.312 -10.344   6.442  1.00 34.70           O
HETATM 3303  H1  HOH A 928      25.580 -10.285   5.524  1.00 41.68           H
HETATM 3304  H2  HOH A 928      24.482 -10.821   6.418  1.00 41.68           H
HETATM 3305  O   HOH A 929      25.984  -8.915   8.880  1.00 14.10           O
HETATM 3306  H1  HOH A 929      25.957  -9.522   8.136  1.00 16.95           H
HETATM 3307  H2  HOH A 929      26.865  -9.027   9.247  1.00 16.95           H
HETATM 3308  O   HOH A 930      23.290  -9.789  13.248  1.00 21.05           O
HETATM 3309  H1  HOH A 930      24.015 -10.386  13.431  1.00 25.30           H
HETATM 3310  H2  HOH A 930      22.717  -9.790  14.013  1.00 25.30           H
HETATM 3311  O   HOH A 931      25.142  -8.021  22.601  1.00 13.69           O
HETATM 3312  H1  HOH A 931      26.027  -8.005  22.224  1.00 16.47           H
HETATM 3313  H2  HOH A 931      24.731  -8.789  22.201  1.00 16.47           H
HETATM 3314  O   HOH A 932      25.641 -10.159  24.592  1.00 20.71           O
HETATM 3315  H1  HOH A 932      25.602  -9.284  24.199  1.00 24.89           H
HETATM 3316  H2  HOH A 932      26.509 -10.487  24.355  1.00 24.89           H
HETATM 3317  O   HOH A 933      24.862  -7.824  28.865  1.00 20.57           O
HETATM 3318  H1  HOH A 933      24.092  -8.390  28.957  1.00 24.73           H
HETATM 3319  H2  HOH A 933      24.505  -6.934  28.913  1.00 24.73           H
HETATM 3320  O   HOH A 934      21.896  -6.880  29.830  0.67 12.25           O
HETATM 3321  H1  HOH A 934      21.249  -7.379  29.324  0.67 14.74           H
HETATM 3322  H2  HOH A 934      22.415  -6.423  29.166  0.67 14.74           H
HETATM 3323  O   HOH A 935      18.143   2.353  24.807  1.00 22.98           O
HETATM 3324  H1  HOH A 935      17.432   2.630  25.385  1.00 27.61           H
HETATM 3325  H2  HOH A 935      18.264   1.421  25.014  1.00 27.61           H
HETATM 3326  O   HOH A 936      20.565   3.430  23.660  1.00 17.33           O
HETATM 3327  H1  HOH A 936      19.911   2.916  24.136  1.00 20.83           H
HETATM 3328  H2  HOH A 936      20.983   2.804  23.053  1.00 20.83           H
HETATM 3329  O   HOH A 937      23.404   3.527  24.926  1.00 15.92           O
HETATM 3330  H1  HOH A 937      22.911   4.090  25.525  1.00 19.14           H
HETATM 3331  H2  HOH A 937      22.913   3.572  24.104  1.00 19.14           H
HETATM 3332  O   HOH A 938      25.466   5.256  23.905  1.00 12.72           O
HETATM 3333  H1  HOH A 938      26.116   5.065  23.147  1.00 15.30           H
HETATM 3334  H2  HOH A 938      24.769   5.753  23.484  1.00 15.30           H
HETATM 3335  O   HOH A 939      26.303   5.395  26.538  0.84 21.18           O
HETATM 3336  H1  HOH A 939      25.836   4.610  26.828  0.84 25.45           H
HETATM 3337  H2  HOH A 939      26.033   5.492  25.618  0.84 25.45           H
HETATM 3338  O   HOH A 940      24.770   4.363  28.964  0.59 28.09           O
HETATM 3339  H1  HOH A 940      25.443   3.758  28.647  0.59 33.75           H
HETATM 3340  H2  HOH A 940      25.070   5.226  28.675  0.59 33.75           H
HETATM 3341  O   HOH A 941      28.787   4.346  30.752  1.00 15.96           O
HETATM 3342  H1  HOH A 941      29.178   5.200  30.940  1.00 19.19           H
HETATM 3343  H2  HOH A 941      27.867   4.447  31.001  1.00 19.19           H
HETATM 3344  O   HOH A 942      32.374   5.534  31.574  1.00 45.95           O
HETATM 3345  H1  HOH A 942      32.008   5.180  32.385  1.00 55.17           H
HETATM 3346  H2  HOH A 942      32.890   4.809  31.213  1.00 55.17           H
HETATM 3347  O   HOH A 943      33.216  10.168  27.056  1.00 30.67           O
HETATM 3348  H1  HOH A 943      32.475  10.574  26.603  1.00 36.84           H
HETATM 3349  H2  HOH A 943      33.988  10.582  26.660  1.00 36.84           H
HETATM 3350  O   HOH A 944      36.073  10.769  26.187  1.00 30.76           O
HETATM 3351  H1  HOH A 944      36.098  11.494  25.560  1.00 36.94           H
HETATM 3352  H2  HOH A 944      36.658  10.109  25.802  1.00 36.94           H
HETATM 3353  O   HOH A 945      39.973  10.783  25.754  1.00 19.04           O
HETATM 3354  H1  HOH A 945      39.220  10.218  25.553  1.00 22.89           H
HETATM 3355  H2  HOH A 945      40.078  11.322  24.967  1.00 22.89           H
HETATM 3356  O   HOH A 946      42.033   8.848  26.225  1.00 19.55           O
HETATM 3357  H1  HOH A 946      41.419   9.582  26.133  1.00 23.50           H
HETATM 3358  H2  HOH A 946      41.768   8.233  25.536  1.00 23.50           H
HETATM 3359  O   HOH A 947      40.629   7.071  28.085  1.00 19.22           O
HETATM 3360  H1  HOH A 947      39.823   6.990  27.566  1.00 23.10           H
HETATM 3361  H2  HOH A 947      41.114   7.783  27.660  1.00 23.10           H
HETATM 3362  O   HOH A 948      38.404   6.613  26.505  1.00 20.59           O
HETATM 3363  H1  HOH A 948      38.212   7.376  25.949  1.00 24.75           H
HETATM 3364  H2  HOH A 948      38.418   5.873  25.895  1.00 24.75           H
HETATM 3365  O   HOH A 949      41.515   6.906  24.198  1.00 11.47           O
HETATM 3366  H1  HOH A 949      42.062   7.010  23.417  1.00 13.80           H
HETATM 3367  H2  HOH A 949      41.772   6.050  24.555  1.00 13.80           H
HETATM 3368  O   HOH A 950      43.030   7.172  22.144  1.00  6.58           O
HETATM 3369  H1  HOH A 950      43.056   6.205  22.121  1.00  7.93           H
HETATM 3370  H2  HOH A 950      42.336   7.392  21.510  1.00  7.93           H
HETATM 3371  O   HOH A 951      43.102   4.685  22.348  1.00 11.08           O
HETATM 3372  H1  HOH A 951      42.839   4.335  23.203  1.00 13.33           H
HETATM 3373  H2  HOH A 951      43.694   4.016  21.989  1.00 13.33           H
HETATM 3374  O   HOH A 952      45.321   7.214  23.680  1.00 16.06           O
HETATM 3375  H1  HOH A 952      44.524   7.264  23.144  1.00 19.31           H
HETATM 3376  H2  HOH A 952      46.029   7.447  23.073  1.00 19.31           H
HETATM 3377  O   HOH A 953      44.840   9.716  25.437  1.00 20.68           O
HETATM 3378  H1  HOH A 953      43.881   9.708  25.471  1.00 24.85           H
HETATM 3379  H2  HOH A 953      45.060   9.012  24.824  1.00 24.85           H
HETATM 3380  O   HOH A 954      43.065   9.801  22.833  1.00 19.14           O
HETATM 3381  H1  HOH A 954      42.290  10.199  22.429  1.00 23.00           H
HETATM 3382  H2  HOH A 954      42.969   8.862  22.665  1.00 23.00           H
HETATM 3383  O   HOH A 955      41.141  12.030  22.995  1.00 32.35           O
HETATM 3384  H1  HOH A 955      41.956  11.919  23.489  1.00 38.86           H
HETATM 3385  H2  HOH A 955      41.385  12.609  22.268  1.00 38.86           H
HETATM 3386  O   HOH A 956      38.261  12.603  21.876  1.00 22.31           O
HETATM 3387  H1  HOH A 956      38.100  11.926  21.216  1.00 26.81           H
HETATM 3388  H2  HOH A 956      39.140  12.413  22.207  1.00 26.81           H
HETATM 3389  O   HOH A 957      37.186  10.524  19.840  1.00 11.14           O
HETATM 3390  H1  HOH A 957      36.434  10.026  20.174  1.00 13.41           H
HETATM 3391  H2  HOH A 957      36.789  11.272  19.388  1.00 13.41           H
HETATM 3392  O   HOH A 958      33.324  10.654  22.349  0.67 22.23           O
HETATM 3393  H1  HOH A 958      33.983  10.161  21.857  0.67 26.72           H
HETATM 3394  H2  HOH A 958      32.635  10.830  21.703  0.67 26.72           H
HETATM 3395  O   HOH A 959      31.119  10.273  20.124  1.00 23.35           O
HETATM 3396  H1  HOH A 959      30.734   9.408  19.956  1.00 28.06           H
HETATM 3397  H2  HOH A 959      31.752  10.392  19.410  1.00 28.06           H
HETATM 3398  O   HOH A 960      30.242   7.631  19.770  1.00 16.52           O
HETATM 3399  H1  HOH A 960      30.856   6.906  19.907  1.00 19.86           H
HETATM 3400  H2  HOH A 960      29.412   7.304  20.134  1.00 19.86           H
HETATM 3401  O   HOH A 961      31.674   5.218  19.153  1.00  9.16           O
HETATM 3402  H1  HOH A 961      32.364   5.494  18.545  1.00 11.03           H
HETATM 3403  H2  HOH A 961      31.738   4.261  19.167  1.00 11.03           H
HETATM 3404  O   HOH A 962      26.755   8.369  22.379  1.00 21.03           O
HETATM 3405  H1  HOH A 962      25.974   7.867  22.620  1.00 25.27           H
HETATM 3406  H2  HOH A 962      27.301   7.736  21.899  1.00 25.27           H
HETATM 3407  O   HOH A 963      25.227  10.448  20.844  1.00 29.04           O
HETATM 3408  H1  HOH A 963      25.890   9.857  21.212  1.00 34.88           H
HETATM 3409  H2  HOH A 963      24.601  10.569  21.557  1.00 34.88           H
HETATM 3410  O   HOH A 964      26.513  10.108  18.159  1.00 18.91           O
HETATM 3411  H1  HOH A 964      26.282  10.162  19.088  1.00 22.73           H
HETATM 3412  H2  HOH A 964      26.812   9.202  18.043  1.00 22.73           H
HETATM 3413  O   HOH A 965      22.892  12.290  19.202  1.00 23.45           O
HETATM 3414  H1  HOH A 965      23.467  12.954  19.591  1.00 28.17           H
HETATM 3415  H2  HOH A 965      22.047  12.425  19.635  1.00 28.17           H
HETATM 3416  O   HOH A 966      30.870  14.342  17.021  1.00 20.67           O
HETATM 3417  H1  HOH A 966      31.263  13.743  16.379  1.00 24.84           H
HETATM 3418  H2  HOH A 966      31.511  14.374  17.731  1.00 24.84           H
HETATM 3419  O   HOH A 967      32.360  12.370  15.641  1.00 10.26           O
HETATM 3420  H1  HOH A 967      32.653  11.839  16.388  1.00 12.34           H
HETATM 3421  H2  HOH A 967      31.920  11.738  15.065  1.00 12.34           H
HETATM 3422  O   HOH A 968      39.176  13.254  16.049  1.00 11.04           O
HETATM 3423  H1  HOH A 968      38.628  12.595  15.616  1.00 13.28           H
HETATM 3424  H2  HOH A 968      38.699  14.073  15.915  1.00 13.28           H
HETATM 3425  O   HOH A 969      44.381  10.328  16.134  1.00 14.01           O
HETATM 3426  H1  HOH A 969      43.755   9.822  16.657  1.00 16.84           H
HETATM 3427  H2  HOH A 969      45.178   9.792  16.135  1.00 16.84           H
HETATM 3428  O   HOH A 970      46.616   8.677  16.163  1.00 21.58           O
HETATM 3429  H1  HOH A 970      47.095   7.852  16.243  1.00 25.93           H
HETATM 3430  H2  HOH A 970      47.163   9.217  15.590  1.00 25.93           H
HETATM 3431  O   HOH A 971      49.061   8.773  19.821  1.00 24.63           O
HETATM 3432  H1  HOH A 971      48.408   9.471  19.896  1.00 29.60           H
HETATM 3433  H2  HOH A 971      49.390   8.850  18.926  1.00 29.60           H
HETATM 3434  O   HOH A 972      47.585   6.995  21.610  1.00 22.03           O
HETATM 3435  H1  HOH A 972      48.259   7.537  21.191  1.00 26.47           H
HETATM 3436  H2  HOH A 972      47.135   6.573  20.876  1.00 26.47           H
HETATM 3437  O   HOH A 973      45.565   5.192  19.684  0.63 16.05           O
HETATM 3438  H1  HOH A 973      45.069   6.014  19.642  0.63 19.30           H
HETATM 3439  H2  HOH A 973      44.971   4.576  20.116  0.63 19.30           H
HETATM 3440  O   HOH A 974      44.265   7.675  19.866  1.00 17.91           O
HETATM 3441  H1  HOH A 974      43.788   7.659  20.698  1.00 21.53           H
HETATM 3442  H2  HOH A 974      43.614   7.967  19.221  1.00 21.53           H
HETATM 3443  O   HOH A 975      43.464   3.192  13.436  1.00  8.12           O
HETATM 3444  H1  HOH A 975      42.675   3.662  13.151  1.00  9.78           H
HETATM 3445  H2  HOH A 975      43.378   3.128  14.387  1.00  9.78           H
HETATM 3446  O   HOH A 976      45.826   6.555   9.726  1.00 13.01           O
HETATM 3447  H1  HOH A 976      45.668   7.462   9.458  1.00 15.65           H
HETATM 3448  H2  HOH A 976      46.711   6.563  10.091  1.00 15.65           H
HETATM 3449  O   HOH A 977      46.892   2.083   7.957  1.00  8.99           O
HETATM 3450  H1  HOH A 977      47.795   2.323   8.166  1.00 10.82           H
HETATM 3451  H2  HOH A 977      46.793   2.324   7.031  1.00 10.82           H
HETATM 3452  O   HOH A 978      46.653   2.950   5.278  0.90 21.67           O
HETATM 3453  H1  HOH A 978      46.900   2.859   4.353  0.90 26.04           H
HETATM 3454  H2  HOH A 978      45.846   3.467   5.254  0.90 26.04           H
HETATM 3455  O   HOH A 979      47.289   2.013   2.726  0.72 15.89           O
HETATM 3456  H1  HOH A 979      46.666   1.326   2.480  0.72 19.10           H
HETATM 3457  H2  HOH A 979      48.122   1.553   2.835  0.72 19.10           H
HETATM 3458  O   HOH A 980      45.157   0.943   1.203  1.00 19.93           O
HETATM 3459  H1  HOH A 980      44.269   1.303   1.131  1.00 23.95           H
HETATM 3460  H2  HOH A 980      45.717   1.634   0.847  1.00 23.95           H
HETATM 3461  O   HOH A 981      43.145   1.985   3.327  0.91 18.41           O
HETATM 3462  H1  HOH A 981      42.244   2.273   3.142  0.91 22.13           H
HETATM 3463  H2  HOH A 981      43.659   2.788   3.223  0.91 22.13           H
HETATM 3464  O   HOH A 982      38.194   1.920   3.085  1.00 24.57           O
HETATM 3465  H1  HOH A 982      39.011   2.403   2.926  1.00 29.53           H
HETATM 3466  H2  HOH A 982      38.429   1.004   2.936  1.00 29.53           H
HETATM 3467  O   HOH A 983      40.281   0.338  31.784  1.00 20.96           O
HETATM 3468  H1  HOH A 983      39.964  -0.284  31.125  1.00 25.19           H
HETATM 3469  H2  HOH A 983      40.257  -0.155  32.606  1.00 25.19           H
HETATM 3470  O   HOH A 984      37.576  -7.558   4.762  1.00 25.64           O
HETATM 3471  H1  HOH A 984      36.943  -7.024   4.273  1.00 30.80           H
HETATM 3472  H2  HOH A 984      37.134  -8.400   4.871  1.00 30.80           H
HETATM 3473  O   HOH A 985      38.993  -8.941   8.942  1.00 19.87           O
HETATM 3474  H1  HOH A 985      39.351  -8.170   8.492  1.00 23.88           H
HETATM 3475  H2  HOH A 985      38.069  -8.952   8.693  1.00 23.88           H
HETATM 3476  O   HOH A 986      39.528  -8.892  11.745  1.00 19.27           O
HETATM 3477  H1  HOH A 986      39.536  -8.955  10.785  1.00 23.16           H
HETATM 3478  H2  HOH A 986      38.955  -9.608  12.023  1.00 23.16           H
HETATM 3479  O   HOH A 987      42.510  -8.488  11.874  1.00 18.51           O
HETATM 3480  H1  HOH A 987      43.017  -9.290  11.747  1.00 22.24           H
HETATM 3481  H2  HOH A 987      41.641  -8.702  11.530  1.00 22.24           H
HETATM 3482  O   HOH A 988      41.560  -7.054  14.168  1.00 15.54           O
HETATM 3483  H1  HOH A 988      41.986  -7.441  13.398  1.00 18.69           H
HETATM 3484  H2  HOH A 988      41.938  -7.529  14.911  1.00 18.69           H
HETATM 3485  O   HOH A 989      43.074  -8.053  16.863  1.00  4.43           O
HETATM 3486  H1  HOH A 989      42.735  -8.577  17.587  1.00  5.36           H
HETATM 3487  H2  HOH A 989      43.900  -8.478  16.635  1.00  5.36           H
HETATM 3488  O   HOH A 990      42.129 -10.136  18.993  1.00 31.40           O
HETATM 3489  H1  HOH A 990      41.322 -10.644  18.901  1.00 37.72           H
HETATM 3490  H2  HOH A 990      42.030  -9.693  19.842  1.00 37.72           H
HETATM 3491  O   HOH A 991      41.662  -8.788  21.461  1.00 21.69           O
HETATM 3492  H1  HOH A 991      42.372  -8.254  21.822  1.00 26.07           H
HETATM 3493  H2  HOH A 991      40.876  -8.481  21.928  1.00 26.07           H
HETATM 3494  O   HOH A 992      44.897 -10.752  21.480  1.00 40.11           O
HETATM 3495  H1  HOH A 992      44.171 -11.042  20.927  1.00 48.17           H
HETATM 3496  H2  HOH A 992      44.525 -10.722  22.363  1.00 48.17           H
HETATM 3497  O   HOH A 993      38.654 -13.052  16.365  1.00 51.10           O
HETATM 3498  H1  HOH A 993      38.178 -12.406  16.894  1.00 61.36           H
HETATM 3499  H2  HOH A 993      38.236 -13.004  15.505  1.00 61.36           H
HETATM 3500  O   HOH A 994      36.774 -11.144  17.372  1.00 22.71           O
HETATM 3501  H1  HOH A 994      37.196 -10.345  17.698  1.00 27.29           H
HETATM 3502  H2  HOH A 994      35.901 -10.856  17.100  1.00 27.29           H
HETATM 3503  O   HOH A 995      38.617  -9.004  15.409  1.00 21.17           O
HETATM 3504  H1  HOH A 995      38.032  -9.732  15.190  1.00 25.44           H
HETATM 3505  H2  HOH A 995      38.464  -8.852  16.346  1.00 25.44           H
HETATM 3506  O   HOH A 996      36.162 -10.002  14.244  0.58 14.69           O
HETATM 3507  H1  HOH A 996      35.215 -10.163  14.334  0.58 17.66           H
HETATM 3508  H2  HOH A 996      36.261  -9.072  14.450  0.58 17.66           H
HETATM 3509  O   HOH A 997      36.350  -8.039  12.118  1.00 14.65           O
HETATM 3510  H1  HOH A 997      36.321  -8.349  11.213  1.00 17.62           H
HETATM 3511  H2  HOH A 997      35.863  -8.703  12.613  1.00 17.62           H
HETATM 3512  O   HOH A 998      36.383  -6.169  15.109  1.00 11.39           O
HETATM 3513  H1  HOH A 998      35.478  -6.105  14.792  1.00 13.71           H
HETATM 3514  H2  HOH A 998      36.303  -6.093  16.064  1.00 13.71           H
HETATM 3515  O   HOH A 999      32.954  -9.425  10.830  1.00 25.26           O
HETATM 3516  H1  HOH A 999      33.825  -9.231  10.490  1.00 30.35           H
HETATM 3517  H2  HOH A 999      33.080  -9.555  11.773  1.00 30.35           H
HETATM 3518  O   HOH A1000      30.898 -10.400  19.234  0.76 15.48           O
HETATM 3519  H1  HOH A1000      30.136  -9.870  18.985  0.76 18.61           H
HETATM 3520  H2  HOH A1000      31.189 -10.785  18.404  0.76 18.61           H
HETATM 3521  O   HOH A1001      33.318  -9.717  20.393  1.00 16.50           O
HETATM 3522  H1  HOH A1001      32.590 -10.159  19.947  1.00 19.83           H
HETATM 3523  H2  HOH A1001      32.918  -8.928  20.760  1.00 19.83           H
HETATM 3524  O   HOH A1002      34.520  -8.258  23.794  1.00 26.33           O
HETATM 3525  H1  HOH A1002      34.463  -9.155  23.462  1.00 31.63           H
HETATM 3526  H2  HOH A1002      35.436  -8.007  23.638  1.00 31.63           H
HETATM 3527  O   HOH A1003      31.168  -7.305  27.942  1.00 24.95           O
HETATM 3528  H1  HOH A1003      31.062  -6.444  27.533  1.00 29.98           H
HETATM 3529  H2  HOH A1003      31.741  -7.783  27.341  1.00 29.98           H
HETATM 3530  O   HOH A1004      33.128  -2.158  30.450  1.00 16.95           O
HETATM 3531  H1  HOH A1004      33.375  -1.882  29.563  1.00 20.38           H
HETATM 3532  H2  HOH A1004      32.316  -1.681  30.624  1.00 20.38           H
HETATM 3533  O   HOH A1005      35.940  -3.352  31.034  1.00 18.53           O
HETATM 3534  H1  HOH A1005      35.907  -4.152  30.509  1.00 22.27           H
HETATM 3535  H2  HOH A1005      35.098  -2.923  30.872  1.00 22.27           H
HETATM 3536  O   HOH A1006      30.483  -6.516  35.870  1.00 39.51           O
HETATM 3537  H1  HOH A1006      30.351  -7.448  36.057  1.00 47.45           H
HETATM 3538  H2  HOH A1006      29.883  -6.071  36.471  1.00 47.45           H
HETATM 3539  O   HOH A1007      42.347   3.977  31.263  1.00  7.33           O
HETATM 3540  H1  HOH A1007      42.603   3.146  31.671  1.00  8.84           H
HETATM 3541  H2  HOH A1007      41.586   3.732  30.726  1.00  8.84           H
HETATM 3542  O   HOH A1008      42.125   6.437  30.342  1.00 22.62           O
HETATM 3543  H1  HOH A1008      42.183   5.544  30.695  1.00 27.18           H
HETATM 3544  H2  HOH A1008      41.492   6.373  29.623  1.00 27.18           H
HETATM 3545  O   HOH A1009      45.516  -0.296  24.248  1.00 14.21           O
HETATM 3546  H1  HOH A1009      45.415   0.636  24.465  1.00 17.09           H
HETATM 3547  H2  HOH A1009      45.205  -0.366  23.342  1.00 17.09           H
HETATM 3548  O   HOH A1010      43.734  -2.266  24.898  1.00 14.51           O
HETATM 3549  H1  HOH A1010      44.224  -3.072  24.731  1.00 17.45           H
HETATM 3550  H2  HOH A1010      44.381  -1.566  24.768  1.00 17.45           H
HETATM 3551  O   HOH A1011      44.474  -3.372  27.853  1.00 14.50           O
HETATM 3552  H1  HOH A1011      44.453  -4.309  27.654  1.00 17.44           H
HETATM 3553  H2  HOH A1011      45.384  -3.113  27.702  1.00 17.44           H
HETATM 3554  O   HOH A1012      47.579  -4.114  11.953  1.00 11.35           O
HETATM 3555  H1  HOH A1012      47.106  -3.297  12.120  1.00 13.66           H
HETATM 3556  H2  HOH A1012      46.882  -4.769  11.946  1.00 13.66           H
HETATM 3557  O   HOH A1013      46.736  -5.288   6.867  1.00 21.86           O
HETATM 3558  H1  HOH A1013      46.459  -4.454   7.255  1.00 26.27           H
HETATM 3559  H2  HOH A1013      47.002  -5.821   7.616  1.00 26.27           H
HETATM 3560  O   HOH A1014      44.047  -6.692   6.767  1.00 18.28           O
HETATM 3561  H1  HOH A1014      43.789  -7.315   7.452  1.00 21.98           H
HETATM 3562  H2  HOH A1014      44.963  -6.905   6.583  1.00 21.98           H
HETATM 3563  O   HOH A1015      42.338  -8.239   8.515  1.00 32.19           O
HETATM 3564  H1  HOH A1015      42.269  -9.023   7.970  1.00 38.66           H
HETATM 3565  H2  HOH A1015      41.550  -7.732   8.305  1.00 38.66           H
HETATM 3566  O   HOH A1016      45.689 -10.221  10.401  1.00 19.15           O
HETATM 3567  H1  HOH A1016      45.870 -11.156  10.498  1.00 23.01           H
HETATM 3568  H2  HOH A1016      46.342  -9.789  10.952  1.00 23.01           H
HETATM 3569  O   HOH A1017      46.770  -3.455   1.507  1.00 26.68           O
HETATM 3570  H1  HOH A1017      47.304  -2.872   0.966  1.00 32.06           H
HETATM 3571  H2  HOH A1017      46.876  -4.317   1.104  1.00 32.06           H
HETATM 3572  O   HOH A1018      41.196   7.514   0.292  1.00 82.23           O
HETATM 3573  H1  HOH A1018      41.434   6.967   1.042  1.00 98.71           H
HETATM 3574  H2  HOH A1018      40.271   7.722   0.437  1.00 98.71           H
HETATM 3575  O   HOH A1019      38.535  11.426   3.056  1.00 27.22           O
HETATM 3576  H1  HOH A1019      37.785  12.024   3.072  1.00 32.70           H
HETATM 3577  H2  HOH A1019      38.661  11.227   2.127  1.00 32.70           H
HETATM 3578  O   HOH A1020      34.728  12.652   3.214  1.00 28.85           O
HETATM 3579  H1  HOH A1020      35.065  12.542   4.106  1.00 34.66           H
HETATM 3580  H2  HOH A1020      34.543  11.760   2.912  1.00 34.66           H
HETATM 3581  O   HOH A1021      35.716  12.660   5.888  1.00 20.01           O
HETATM 3582  H1  HOH A1021      36.203  12.058   6.457  1.00 24.05           H
HETATM 3583  H2  HOH A1021      34.972  12.943   6.424  1.00 24.05           H
HETATM 3584  O   HOH A1022      28.467  14.300   1.458  1.00 26.44           O
HETATM 3585  H1  HOH A1022      28.020  13.736   2.092  1.00 31.77           H
HETATM 3586  H2  HOH A1022      29.342  13.913   1.370  1.00 31.77           H
HETATM 3587  O   HOH A1023      25.254  13.196   1.657  1.00 13.59           O
HETATM 3588  H1  HOH A1023      24.398  13.005   2.047  1.00 16.35           H
HETATM 3589  H2  HOH A1023      25.881  12.767   2.243  1.00 16.35           H
HETATM 3590  O   HOH A1024      26.031  12.865  -1.143  1.00 28.87           O
HETATM 3591  H1  HOH A1024      26.956  12.982  -0.926  1.00 34.68           H
HETATM 3592  H2  HOH A1024      25.572  13.069  -0.323  1.00 34.68           H
HETATM 3593  O   HOH A1025      33.317   7.876  -2.808  0.70 24.71           O
HETATM 3594  H1  HOH A1025      33.282   8.824  -2.958  0.70 29.69           H
HETATM 3595  H2  HOH A1025      34.181   7.614  -3.128  0.70 29.69           H
HETATM 3596  O   HOH A1026      41.500   8.495   8.950  1.00 22.53           O
HETATM 3597  H1  HOH A1026      40.719   8.638   9.490  1.00 27.07           H
HETATM 3598  H2  HOH A1026      41.264   7.765   8.377  1.00 27.07           H
HETATM 3599  O   HOH A1027      24.997  13.606   8.320  1.00 16.36           O
HETATM 3600  H1  HOH A1027      24.907  12.876   7.699  1.00 19.67           H
HETATM 3601  H2  HOH A1027      25.898  13.906   8.195  1.00 19.67           H
HETATM 3602  O   HOH A1028      24.001   7.511  23.221  1.00 15.65           O
HETATM 3603  H1  HOH A1028      23.513   7.297  22.418  1.00 18.82           H
HETATM 3604  H2  HOH A1028      23.321   7.769  23.844  1.00 18.82           H
HETATM 3605  O   HOH A1029      18.370  -0.416  25.416  1.00 19.14           O
HETATM 3606  H1  HOH A1029      18.314  -0.917  24.598  1.00 23.01           H
HETATM 3607  H2  HOH A1029      18.339  -1.083  26.102  1.00 23.01           H
HETATM 3608  O   HOH A1030      45.547  10.090  20.953  1.00 22.45           O
HETATM 3609  H1  HOH A1030      44.824  10.218  21.570  1.00 26.98           H
HETATM 3610  H2  HOH A1030      45.294   9.315  20.448  1.00 26.98           H
HETATM 3611  O   HOH A1031      11.515   8.269  -2.944  1.00 14.61           O
HETATM 3612  H1  HOH A1031      11.744   9.090  -2.498  1.00 17.57           H
HETATM 3613  H2  HOH A1031      11.702   7.590  -2.290  1.00 17.57           H
HETATM 3614  O   HOH A1032       9.228   9.268  -4.558  0.65 20.22           O
HETATM 3615  H1  HOH A1032      10.044   9.153  -4.066  0.65 24.30           H
HETATM 3616  H2  HOH A1032       8.970   8.374  -4.789  0.65 24.30           H
HETATM 3617  O   HOH A1033      17.652  -9.743  26.042  0.47 16.62           O
HETATM 3618  H1  HOH A1033      17.883  -8.816  25.961  0.47 19.98           H
HETATM 3619  H2  HOH A1033      16.947  -9.870  25.405  0.47 19.98           H
HETATM 3620  O   HOH A1034      10.650  12.429  -2.858  1.00 33.48           O
HETATM 3621  H1  HOH A1034      10.367  11.920  -3.619  1.00 40.21           H
HETATM 3622  H2  HOH A1034      11.241  11.834  -2.386  1.00 40.21           H
HETATM 3623  O   HOH A1035      25.298  -7.269   2.069  1.00 22.56           O
HETATM 3624  H1  HOH A1035      25.525  -6.969   1.189  1.00 27.11           H
HETATM 3625  H2  HOH A1035      24.971  -6.480   2.509  1.00 27.11           H
HETATM 3626  O   HOH A1036      36.755 -14.858  17.889  0.59 19.56           O
HETATM 3627  H1  HOH A1036      37.423 -14.446  17.337  0.59 23.51           H
HETATM 3628  H2  HOH A1036      35.976 -14.318  17.761  0.59 23.51           H
HETATM 3629  O   HOH A1037      20.625  -3.438  18.931  1.00  7.54           O
HETATM 3630  H1  HOH A1037      20.244  -3.664  18.051  1.00  9.09           H
HETATM 3631  H2  HOH A1037      21.036  -2.547  18.828  1.00  9.09           H
HETATM 3632  O   HOH A1038      20.432   6.938  15.588  1.00  8.84           O
HETATM 3633  H1  HOH A1038      20.614   6.446  14.780  1.00 10.65           H
HETATM 3634  H2  HOH A1038      20.216   6.259  16.232  1.00 10.65           H
HETATM 3635  O   HOH A1039      19.795   5.586  17.964  1.00 10.47           O
HETATM 3636  H1  HOH A1039      19.898   4.726  17.510  1.00 12.61           H
HETATM 3637  H2  HOH A1039      20.701   5.892  18.162  1.00 12.61           H
HETATM 3638  O   HOH A1040      18.653  -6.499  11.921  1.00 11.84           O
HETATM 3639  H1  HOH A1040      18.437  -7.401  12.145  1.00 14.24           H
HETATM 3640  H2  HOH A1040      19.168  -6.481  11.128  1.00 14.24           H
TER
HETATM 3641  O   HOH B 905       9.666 -13.113   9.816  1.00 24.89           O
HETATM 3642  H1  HOH B 905       9.603 -12.550   9.042  1.00 29.91           H
HETATM 3643  H2  HOH B 905       8.817 -13.011  10.253  1.00 29.91           H
HETATM 3644  O   HOH B 906      13.657  -9.998  10.973  1.00 21.36           O
HETATM 3645  H1  HOH B 906      14.555  -9.935  10.673  1.00 25.67           H
HETATM 3646  H2  HOH B 906      13.130  -9.468  10.251  1.00 25.67           H
HETATM 3647  O   HOH B 907      16.475 -10.343  11.308  0.63 21.98           O
HETATM 3648  H1  HOH B 907      17.188 -10.201  11.931  0.63 26.41           H
HETATM 3649  H2  HOH B 907      16.831 -10.020  10.475  0.63 26.41           H
HETATM 3650  O   HOH B 908      17.052 -10.965  14.347  1.00 10.68           O
HETATM 3651  H1  HOH B 908      16.296 -10.632  13.853  1.00 12.85           H
HETATM 3652  H2  HOH B 908      17.158 -11.886  14.115  1.00 12.85           H
HETATM 3653  O   HOH B 909      18.982  -8.961  13.705  1.00 17.57           O
HETATM 3654  H1  HOH B 909      18.514  -9.734  14.054  1.00 21.12           H
HETATM 3655  H2  HOH B 909      19.091  -8.369  14.475  1.00 21.12           H
HETATM 3656  O   HOH B 910      17.820  -8.713   3.518  1.00 32.42           O
HETATM 3657  H1  HOH B 910      17.793  -8.695   2.559  1.00 38.94           H
HETATM 3658  H2  HOH B 910      16.899  -8.786   3.777  1.00 38.94           H
HETATM 3659  O   HOH B 911      14.605  -7.165   4.992  1.00 22.37           O
HETATM 3660  H1  HOH B 911      14.414  -6.474   5.631  1.00 26.88           H
HETATM 3661  H2  HOH B 911      14.402  -7.977   5.461  1.00 26.88           H
HETATM 3662  O   HOH B 912      13.657  -9.594   6.417  1.00 29.32           O
HETATM 3663  H1  HOH B 912      13.382  -9.301   7.292  1.00 35.22           H
HETATM 3664  H2  HOH B 912      12.883  -9.446   5.871  1.00 35.22           H
HETATM 3665  O   HOH B 913       9.936  -8.480   5.745  1.00 20.93           O
HETATM 3666  H1  HOH B 913       9.302  -7.880   5.342  1.00 25.15           H
HETATM 3667  H2  HOH B 913      10.286  -7.989   6.495  1.00 25.15           H
HETATM 3668  O   HOH B 914       9.124  -6.017   9.696  1.00  9.91           O
HETATM 3669  H1  HOH B 914       8.374  -5.596   9.269  1.00 11.93           H
HETATM 3670  H2  HOH B 914       9.611  -6.419   8.971  1.00 11.93           H
HETATM 3671  O   HOH B 915       3.684  -8.422   4.977  1.00 13.62           O
HETATM 3672  H1  HOH B 915       3.917  -9.168   4.424  1.00 16.39           H
HETATM 3673  H2  HOH B 915       4.520  -8.160   5.372  1.00 16.39           H
HETATM 3674  O   HOH B 916       2.853 -11.044   3.607  1.00 24.74           O
HETATM 3675  H1  HOH B 916       3.542 -11.337   3.009  1.00 29.72           H
HETATM 3676  H2  HOH B 916       3.040 -11.499   4.429  1.00 29.72           H
HETATM 3677  O   HOH B 917       1.820 -13.002  10.757  1.00 23.88           O
HETATM 3678  H1  HOH B 917       1.982 -12.162  11.190  1.00 28.69           H
HETATM 3679  H2  HOH B 917       1.932 -12.812   9.821  1.00 28.69           H
HETATM 3680  O   HOH B 918      -1.303 -10.286  10.071  1.00 16.83           O
HETATM 3681  H1  HOH B 918      -1.965  -9.638   9.812  1.00 20.23           H
HETATM 3682  H2  HOH B 918      -1.457 -10.423  11.010  1.00 20.23           H
HETATM 3683  O   HOH B 919      -3.059  -8.307   8.932  0.53 12.43           O
HETATM 3684  H1  HOH B 919      -2.274  -8.219   8.383  0.53 14.95           H
HETATM 3685  H2  HOH B 919      -3.353  -7.405   9.060  0.53 14.95           H
HETATM 3686  O   HOH B 920      -3.989  -4.481   4.281  1.00 20.56           O
HETATM 3687  H1  HOH B 920      -3.115  -4.566   4.670  1.00 24.71           H
HETATM 3688  H2  HOH B 920      -4.215  -5.371   4.012  1.00 24.71           H
HETATM 3689  O   HOH B 921      -2.074   0.686   9.427  1.00  8.43           O
HETATM 3690  H1  HOH B 921      -1.233   0.553   8.978  1.00 10.15           H
HETATM 3691  H2  HOH B 921      -2.683   0.904   8.720  1.00 10.15           H
HETATM 3692  O   HOH B 922      -3.262   4.301   9.845  1.00 14.15           O
HETATM 3693  H1  HOH B 922      -4.084   4.358   9.357  1.00 17.01           H
HETATM 3694  H2  HOH B 922      -2.591   4.186   9.171  1.00 17.01           H
HETATM 3695  O   HOH B 923      -4.119   8.668  11.786  1.00 25.14           O
HETATM 3696  H1  HOH B 923      -4.266   8.498  12.718  1.00 30.20           H
HETATM 3697  H2  HOH B 923      -4.995   8.835  11.431  1.00 30.20           H
HETATM 3698  O   HOH B 924      -6.258  10.128  10.034  1.00 35.67           O
HETATM 3699  H1  HOH B 924      -6.687  10.861  10.477  1.00 42.84           H
HETATM 3700  H2  HOH B 924      -6.558  10.191   9.126  1.00 42.84           H
HETATM 3701  O   HOH B 925      -3.825  13.683   9.337  1.00 15.77           O
HETATM 3702  H1  HOH B 925      -4.584  13.665   8.753  1.00 18.96           H
HETATM 3703  H2  HOH B 925      -3.658  14.615   9.481  1.00 18.96           H
HETATM 3704  O   HOH B 926       3.789  15.001  10.059  1.00 31.97           O
HETATM 3705  H1  HOH B 926       3.327  15.765   9.715  1.00 38.40           H
HETATM 3706  H2  HOH B 926       3.738  15.098  11.011  1.00 38.40           H
HETATM 3707  O   HOH B 927       5.968  14.269   7.963  1.00 26.17           O
HETATM 3708  H1  HOH B 927       5.268  14.386   8.608  1.00 31.45           H
HETATM 3709  H2  HOH B 927       6.754  14.113   8.490  1.00 31.45           H
HETATM 3710  O   HOH B 928       8.637  13.965   9.699  1.00 15.84           O
HETATM 3711  H1  HOH B 928       9.473  14.150   9.269  1.00 19.05           H
HETATM 3712  H2  HOH B 928       8.704  14.413  10.546  1.00 19.05           H
HETATM 3713  O   HOH B 929       8.523  15.106  12.343  1.00 23.96           O
HETATM 3714  H1  HOH B 929       9.137  14.987  13.070  1.00 28.79           H
HETATM 3715  H2  HOH B 929       7.857  15.701  12.691  1.00 28.79           H
HETATM 3716  O   HOH B 930      16.513  14.992  12.347  1.00 22.17           O
HETATM 3717  H1  HOH B 930      15.880  14.499  12.872  1.00 26.64           H
HETATM 3718  H2  HOH B 930      17.275  14.409  12.290  1.00 26.64           H
HETATM 3719  O   HOH B 931      18.820  13.379  12.157  1.00 13.91           O
HETATM 3720  H1  HOH B 931      19.247  13.164  11.322  1.00 16.73           H
HETATM 3721  H2  HOH B 931      19.268  12.823  12.800  1.00 16.73           H
HETATM 3722  O   HOH B 932      20.721  15.858  12.160  1.00 14.93           O
HETATM 3723  H1  HOH B 932      19.963  15.275  12.242  1.00 17.95           H
HETATM 3724  H2  HOH B 932      20.692  16.150  11.247  1.00 17.95           H
HETATM 3725  O   HOH B 933      19.096  17.123   8.275  1.00 18.02           O
HETATM 3726  H1  HOH B 933      19.937  17.087   8.739  1.00 21.66           H
HETATM 3727  H2  HOH B 933      19.293  17.589   7.458  1.00 21.66           H
HETATM 3728  O   HOH B 934      18.855  18.227   5.663  1.00 22.62           O
HETATM 3729  H1  HOH B 934      18.156  18.860   5.832  1.00 27.18           H
HETATM 3730  H2  HOH B 934      18.389  17.428   5.398  1.00 27.18           H
HETATM 3731  O   HOH B 935      21.340  18.448   4.358  1.00 26.81           O
HETATM 3732  H1  HOH B 935      21.617  19.361   4.440  1.00 32.21           H
HETATM 3733  H2  HOH B 935      20.480  18.421   4.786  1.00 32.21           H
HETATM 3734  O   HOH B 936      15.165  17.851   3.070  1.00 34.90           O
HETATM 3735  H1  HOH B 936      15.237  18.722   2.677  1.00 41.92           H
HETATM 3736  H2  HOH B 936      15.554  17.949   3.940  1.00 41.92           H
HETATM 3737  O   HOH B 937      25.217  17.654  20.600  1.00 31.84           O
HETATM 3738  H1  HOH B 937      26.101  17.530  20.945  1.00 38.24           H
HETATM 3739  H2  HOH B 937      24.986  16.799  20.232  1.00 38.24           H
HETATM 3740  O   HOH B 938      23.511  -9.633  26.978  1.00 27.54           O
HETATM 3741  H1  HOH B 938      23.666  -9.919  26.076  1.00 33.08           H
HETATM 3742  H2  HOH B 938      24.293  -9.125  27.200  1.00 33.08           H
HETATM 3743  O   HOH B 939      20.103  -8.239  28.110  0.65 13.36           O
HETATM 3744  H1  HOH B 939      19.258  -7.949  27.760  0.65 16.06           H
HETATM 3745  H2  HOH B 939      20.506  -8.709  27.377  0.65 16.06           H
HETATM 3746  O   HOH B 940      19.107 -13.243  24.291  1.00 19.79           O
HETATM 3747  H1  HOH B 940      19.468 -14.101  24.514  1.00 23.79           H
HETATM 3748  H2  HOH B 940      18.513 -13.037  25.015  1.00 23.79           H
HETATM 3749  O   HOH B 941      13.972 -11.712  26.172  0.69 23.44           O
HETATM 3750  H1  HOH B 941      13.189 -11.240  25.884  0.69 28.16           H
HETATM 3751  H2  HOH B 941      14.685 -11.329  25.658  0.69 28.16           H
HETATM 3752  O   HOH B 942      11.155 -10.290  25.495  1.00 15.48           O
HETATM 3753  H1  HOH B 942      11.494  -9.606  26.081  1.00 18.62           H
HETATM 3754  H2  HOH B 942      10.206 -10.154  25.503  1.00 18.62           H
HETATM 3755  O   HOH B 943      11.938  -7.886  26.965  1.00 16.92           O
HETATM 3756  H1  HOH B 943      12.252  -7.058  26.591  1.00 20.34           H
HETATM 3757  H2  HOH B 943      12.121  -7.801  27.902  1.00 20.34           H
HETATM 3758  O   HOH B 944      13.133  -5.348  26.040  1.00 37.24           O
HETATM 3759  H1  HOH B 944      14.004  -5.305  25.643  1.00 44.72           H
HETATM 3760  H2  HOH B 944      12.627  -4.683  25.567  1.00 44.72           H
HETATM 3761  O   HOH B 945      11.951  -1.435  26.198  1.00 18.30           O
HETATM 3762  H1  HOH B 945      11.082  -1.036  26.253  1.00 22.00           H
HETATM 3763  H2  HOH B 945      11.862  -2.107  25.517  1.00 22.00           H
HETATM 3764  O   HOH B 946       7.756  -0.913  23.924  1.00 11.07           O
HETATM 3765  H1  HOH B 946       7.645  -0.063  24.352  1.00 13.32           H
HETATM 3766  H2  HOH B 946       8.567  -0.814  23.417  1.00 13.32           H
HETATM 3767  O   HOH B 947       4.804   4.310  22.713  1.00 25.22           O
HETATM 3768  H1  HOH B 947       4.538   4.151  23.619  1.00 30.30           H
HETATM 3769  H2  HOH B 947       5.759   4.179  22.726  1.00 30.30           H
HETATM 3770  O   HOH B 948       4.682   5.240  19.918  1.00 19.28           O
HETATM 3771  H1  HOH B 948       3.821   5.644  20.035  1.00 23.17           H
HETATM 3772  H2  HOH B 948       4.915   4.921  20.794  1.00 23.17           H
HETATM 3773  O   HOH B 949       1.819   5.848  20.052  0.93 20.60           O
HETATM 3774  H1  HOH B 949       1.604   5.482  20.914  0.93 24.76           H
HETATM 3775  H2  HOH B 949       2.045   6.762  20.238  0.93 24.76           H
HETATM 3776  O   HOH B 950       0.085   7.970  18.972  0.38 23.00           O
HETATM 3777  H1  HOH B 950       0.453   7.115  19.209  0.38 27.64           H
HETATM 3778  H2  HOH B 950       0.723   8.338  18.355  0.38 27.64           H
HETATM 3779  O   HOH B 951      -2.266   9.592  16.901  1.00 16.60           O
HETATM 3780  H1  HOH B 951      -3.037  10.015  17.281  1.00 19.96           H
HETATM 3781  H2  HOH B 951      -1.670   9.472  17.643  1.00 19.96           H
HETATM 3782  O   HOH B 952      -6.171   5.599  17.206  0.75 15.49           O
HETATM 3783  H1  HOH B 952      -6.669   4.980  16.671  0.75 18.63           H
HETATM 3784  H2  HOH B 952      -5.607   6.053  16.576  0.75 18.63           H
HETATM 3785  O   HOH B 953      -6.651   3.055  15.946  1.00 14.32           O
HETATM 3786  H1  HOH B 953      -6.348   3.077  16.855  1.00 17.22           H
HETATM 3787  H2  HOH B 953      -5.899   2.714  15.456  1.00 17.22           H
HETATM 3788  O   HOH B 954      -0.416   3.054  21.832  1.00 29.99           O
HETATM 3789  H1  HOH B 954      -0.991   2.367  22.187  1.00 36.03           H
HETATM 3790  H2  HOH B 954       0.447   2.635  21.790  1.00 36.03           H
HETATM 3791  O   HOH B 955       1.401   5.073  22.925  1.00 54.26           O
HETATM 3792  H1  HOH B 955       0.519   4.695  22.902  1.00 65.15           H
HETATM 3793  H2  HOH B 955       1.980   4.317  22.812  1.00 65.15           H
HETATM 3794  O   HOH B 956       2.643   2.491  21.564  1.00 18.84           O
HETATM 3795  H1  HOH B 956       3.519   2.850  21.720  1.00 22.64           H
HETATM 3796  H2  HOH B 956       2.687   1.600  21.925  1.00 22.64           H
HETATM 3797  O   HOH B 957       4.238   1.802  18.761  1.00 10.26           O
HETATM 3798  H1  HOH B 957       4.275   0.990  19.275  1.00 12.35           H
HETATM 3799  H2  HOH B 957       5.160   2.024  18.603  1.00 12.35           H
HETATM 3800  O   HOH B 958       5.662   8.215  19.372  1.00 11.64           O
HETATM 3801  H1  HOH B 958       5.584   8.874  20.062  1.00 14.01           H
HETATM 3802  H2  HOH B 958       6.424   7.693  19.635  1.00 14.01           H
HETATM 3803  O   HOH B 959       8.037   7.008  20.728  1.00 31.43           O
HETATM 3804  H1  HOH B 959       8.086   6.058  20.887  1.00 37.76           H
HETATM 3805  H2  HOH B 959       8.495   7.391  21.479  1.00 37.76           H
HETATM 3806  O   HOH B 960      10.230   6.120  18.991  1.00 19.08           O
HETATM 3807  H1  HOH B 960       9.507   6.254  19.610  1.00 22.94           H
HETATM 3808  H2  HOH B 960       9.938   6.562  18.191  1.00 22.94           H
HETATM 3809  O   HOH B 961      12.051   8.109  19.945  1.00 26.08           O
HETATM 3810  H1  HOH B 961      11.448   8.854  19.884  1.00 31.34           H
HETATM 3811  H2  HOH B 961      11.494   7.342  19.784  1.00 31.34           H
HETATM 3812  O   HOH B 962      14.951   8.141  20.445  1.00 20.92           O
HETATM 3813  H1  HOH B 962      14.092   7.894  20.091  1.00 25.14           H
HETATM 3814  H2  HOH B 962      14.759   8.895  21.004  1.00 25.14           H
HETATM 3815  O   HOH B 963      10.954   6.144  22.559  1.00 26.81           O
HETATM 3816  H1  HOH B 963      10.234   5.672  22.135  1.00 32.21           H
HETATM 3817  H2  HOH B 963      11.584   5.456  22.777  1.00 32.21           H
HETATM 3818  O   HOH B 964       8.797   5.625  24.953  0.90 26.60           O
HETATM 3819  H1  HOH B 964       9.703   5.466  24.688  0.90 31.96           H
HETATM 3820  H2  HOH B 964       8.280   5.086  24.349  0.90 31.96           H
HETATM 3821  O   HOH B 965      16.953   4.695  23.455  1.00 25.91           O
HETATM 3822  H1  HOH B 965      16.063   4.491  23.731  1.00 31.13           H
HETATM 3823  H2  HOH B 965      17.473   3.896  23.562  1.00 31.13           H
HETATM 3824  O   HOH B 966      24.344  14.589  19.878  1.00 43.93           O
HETATM 3825  H1  HOH B 966      24.245  14.770  18.940  1.00 52.75           H
HETATM 3826  H2  HOH B 966      25.189  14.138  19.934  1.00 52.75           H
HETATM 3827  O   HOH B 967      25.805  14.892  17.416  1.00 15.69           O
HETATM 3828  H1  HOH B 967      26.576  14.434  17.069  1.00 18.87           H
HETATM 3829  H2  HOH B 967      25.086  14.606  16.846  1.00 18.87           H
HETATM 3830  O   HOH B 968      25.559  17.634  17.572  1.00 21.37           O
HETATM 3831  H1  HOH B 968      25.755  16.702  17.443  1.00 25.68           H
HETATM 3832  H2  HOH B 968      26.159  17.911  18.265  1.00 25.68           H
HETATM 3833  O   HOH B 969      30.995  12.816   1.517  1.00 19.68           O
HETATM 3834  H1  HOH B 969      30.914  12.149   0.829  1.00 23.65           H
HETATM 3835  H2  HOH B 969      31.236  12.316   2.301  1.00 23.65           H
HETATM 3836  O   HOH B 970      31.990  10.903  -2.585  0.58 23.11           O
HETATM 3837  H1  HOH B 970      31.309  11.249  -3.162  0.58 27.77           H
HETATM 3838  H2  HOH B 970      31.586  10.934  -1.711  0.58 27.77           H
HETATM 3839  O   HOH B 971      16.993  17.125  14.510  1.00 21.80           O
HETATM 3840  H1  HOH B 971      16.700  17.423  13.647  1.00 26.20           H
HETATM 3841  H2  HOH B 971      16.839  16.178  14.492  1.00 26.20           H
HETATM 3842  O   HOH B 972      16.209  14.546  15.558  0.49 18.32           O
HETATM 3843  H1  HOH B 972      15.956  15.195  16.214  0.49 22.02           H
HETATM 3844  H2  HOH B 972      16.487  13.787  16.071  0.49 22.02           H
HETATM 3845  O   HOH B 973      16.531  12.929  17.818  0.41 19.69           O
HETATM 3846  H1  HOH B 973      15.576  13.010  17.857  0.41 23.66           H
HETATM 3847  H2  HOH B 973      16.682  12.275  17.133  0.41 23.66           H
HETATM 3848  O   HOH B 974      19.806  12.606  19.288  1.00 17.21           O
HETATM 3849  H1  HOH B 974      18.872  12.805  19.189  1.00 20.68           H
HETATM 3850  H2  HOH B 974      19.833  11.941  19.976  1.00 20.68           H
HETATM 3851  O   HOH B 975      19.531  16.931  21.646  1.00 49.61           O
HETATM 3852  H1  HOH B 975      19.963  16.292  22.215  1.00 59.57           H
HETATM 3853  H2  HOH B 975      18.691  17.097  22.076  1.00 59.57           H
HETATM 3854  O   HOH B 976       7.963  -9.859  24.687  1.00 16.93           O
HETATM 3855  H1  HOH B 976       8.333  -9.651  23.825  1.00 20.35           H
HETATM 3856  H2  HOH B 976       7.260  -9.214  24.799  1.00 20.35           H
HETATM 3857  O   HOH B 977      -0.737  -8.212  24.112  1.00 22.52           O
HETATM 3858  H1  HOH B 977      -1.660  -8.232  24.366  1.00 27.06           H
HETATM 3859  H2  HOH B 977      -0.520  -7.276  24.103  1.00 27.06           H
HETATM 3860  O   HOH B 978      -0.495  -5.194  24.253  1.00 28.27           O
HETATM 3861  H1  HOH B 978       0.362  -5.234  23.818  1.00 33.96           H
HETATM 3862  H2  HOH B 978      -0.627  -4.260  24.421  1.00 33.96           H
HETATM 3863  O   HOH B 979      -2.319  -6.505  19.938  1.00 13.99           O
HETATM 3864  H1  HOH B 979      -2.795  -6.240  19.147  1.00 16.82           H
HETATM 3865  H2  HOH B 979      -2.879  -6.210  20.661  1.00 16.82           H
HETATM 3866  O   HOH B 980      -3.802  -8.475  17.562  1.00 12.14           O
HETATM 3867  H1  HOH B 980      -3.788  -7.519  17.465  1.00 14.60           H
HETATM 3868  H2  HOH B 980      -4.122  -8.802  16.719  1.00 14.60           H
HETATM 3869  O   HOH B 981      -3.028 -14.686  16.064  1.00 22.41           O
HETATM 3870  H1  HOH B 981      -3.095 -14.511  17.004  1.00 26.93           H
HETATM 3871  H2  HOH B 981      -2.117 -14.964  15.940  1.00 26.93           H
HETATM 3872  O   HOH B 982      -4.275 -17.020  14.846  1.00 24.37           O
HETATM 3873  H1  HOH B 982      -3.520 -17.533  15.134  1.00 29.29           H
HETATM 3874  H2  HOH B 982      -4.148 -16.162  15.256  1.00 29.29           H
HETATM 3875  O   HOH B 983       9.434  -5.135   1.610  1.00 22.29           O
HETATM 3876  H1  HOH B 983       8.949  -5.593   2.301  1.00 26.78           H
HETATM 3877  H2  HOH B 983       9.900  -4.435   2.073  1.00 26.78           H
HETATM 3878  O   HOH B 984       4.678  -4.394  -0.450  0.68 23.39           O
HETATM 3879  H1  HOH B 984       4.487  -4.310   0.486  0.68 28.11           H
HETATM 3880  H2  HOH B 984       5.245  -3.645  -0.640  0.68 28.11           H
HETATM 3881  O   HOH B 985       6.428   4.387  -1.580  1.00 13.71           O
HETATM 3882  H1  HOH B 985       5.872   4.303  -0.803  1.00 16.49           H
HETATM 3883  H2  HOH B 985       6.648   5.321  -1.622  1.00 16.49           H
HETATM 3884  O   HOH B 986       7.586   6.816  -2.144  1.00 17.57           O
HETATM 3885  H1  HOH B 986       7.794   7.627  -1.668  1.00 21.12           H
HETATM 3886  H2  HOH B 986       8.211   6.801  -2.871  1.00 21.12           H
HETATM 3887  O   HOH B 987       9.704   6.183  -3.852  1.00 23.47           O
HETATM 3888  H1  HOH B 987      10.366   6.611  -3.303  1.00 28.20           H
HETATM 3889  H2  HOH B 987       9.467   5.390  -3.369  1.00 28.20           H
HETATM 3890  O   HOH B 988      17.040   1.010  -0.961  1.00 16.36           O
HETATM 3891  H1  HOH B 988      17.166   1.773  -0.390  1.00 19.66           H
HETATM 3892  H2  HOH B 988      16.308   1.267  -1.525  1.00 19.66           H
HETATM 3893  O   HOH B 989       3.305  10.492   7.489  1.00 27.53           O
HETATM 3894  H1  HOH B 989       3.399   9.660   7.953  1.00 33.08           H
HETATM 3895  H2  HOH B 989       2.553  10.360   6.908  1.00 33.08           H
HETATM 3896  O   HOH B 990      -2.437   7.413  -2.663  1.00  9.89           O
HETATM 3897  H1  HOH B 990      -2.194   8.094  -3.295  1.00 11.90           H
HETATM 3898  H2  HOH B 990      -2.785   6.707  -3.207  1.00 11.90           H
HETATM 3899  O   HOH B 991      -1.941   9.760  -4.667  1.00 22.16           O
HETATM 3900  H1  HOH B 991      -1.176  10.147  -4.225  1.00 26.62           H
HETATM 3901  H2  HOH B 991      -1.897  10.115  -5.555  1.00 26.62           H
HETATM 3902  O   HOH B 992      20.684  -3.942   7.828  1.00 12.13           O
HETATM 3903  H1  HOH B 992      20.646  -2.982   7.775  1.00 14.60           H
HETATM 3904  H2  HOH B 992      20.658  -4.127   8.767  1.00 14.60           H
TER
END
