# Supplementary material for: High-throughput quantum-mechanics/molecular-mechanics (ONIOM) macromolecular crystallographic refinement with PHENIX/DivCon: the impact of mixed Hamiltonian methods on ligand and protein structure
Source: Acta Crystallogr D Struct Biol. 2018 Oct 29;74(Pt 11):1063–77. doi: 10.1107/S2059798318012913 (PMC6213575; doi:10.1107/S2059798318012913)
Supplement: Supplementary file 2 [file d-74-01063-sup2.gz › results_ONIOM/1KZK-H.cif]

# Generated by MOE 2016.08 on 2017-01-11 04:56.31
# Structure optimized with MOE using MMFF94x forcefield to determine
# ideal geometry (Gas Phase with Electrostatics disabled).
data_comp_list
_chem_comp.id	JE2
_chem_comp.three_letter_code	JE2
_chem_comp.name	1KZK.A
_chem_comp.group	non-polymer
_chem_comp.number_atoms_all	78
_chem_comp.number_atoms_nh	41
_chem_comp.desc_level	?
#
data_comp_JE2
#
loop_
_chem_comp_atom.comp_id
_chem_comp_atom.atom_id
_chem_comp_atom.type_symbol
_chem_comp_atom.type_energy
_chem_comp_atom.partial_charge
_chem_comp_atom.x
_chem_comp_atom.y
_chem_comp_atom.z
JE2	C3	C	CR16	-0.15	23.6870	3.4480	20.9470	
JE2	HC3	H	HCR6	0.15	24.1347	4.2504	21.5145	
JE2	C4	C	CR16	-0.15	22.3390	3.4320	20.7260	
JE2	HC4	H	HCR6	0.15	21.7296	4.2468	21.0880	
JE2	C5	C	CR16	-0.15	21.7270	2.3540	20.0240	
JE2	HC5	H	HCR6	0.15	20.6513	2.3034	19.9418	
JE2	C6	C	CR6	0.0862	22.5330	1.3470	19.4330	
JE2	C7	C	CR6	-0.1435	23.9500	1.3580	19.6050	
JE2	C1	C	CR6	0.0825	24.5000	2.3990	20.4240	
JE2	C8	C	CH3	-0.0965	24.8990	0.3740	18.9300	
JE2	HC81	H	HCH3	0.08	24.3227	-0.3467	18.3498	
JE2	HC82	H	HCH3	0.08	25.4784	-0.1511	19.6894	
JE2	HC83	H	HCH3	0.08	25.5743	0.9163	18.2682	
JE2	C9	C	C	0.5438	21.8480	0.2670	18.6660	
JE2	O2	O	OH1	-0.5325	25.8560	2.4460	20.5620	
JE2	HO2	H	HOH1	0.45	26.3359	1.7627	20.0883	
JE2	O10	O	O	-0.57	22.0690	-0.9900	18.9430	
JE2	C22	C	C	0.569	20.3600	-1.7850	14.9420	
JE2	N11	N	NH1	-0.7301	20.9700	0.6590	17.7570	
JE2	H11	H	HNH1	0.37	20.8323	1.6442	17.5822	
JE2	O23	O	O	-0.57	19.2990	-1.8640	14.2880	
JE2	C20	C	CH1	0.261	20.8680	-0.5040	15.6030	
JE2	H20	H	HCH1	0.08	21.9472	-0.5198	15.7551	
JE2	C14	C	CR6	-0.1435	18.1480	0.6370	18.2120	
JE2	C13	C	CH2	-0.0165	18.6860	0.1940	16.8740	
JE2	H131	H	HCH2	0.08	18.6768	1.0447	16.1926	
JE2	H132	H	HCH2	0.08	18.0436	-0.5938	16.4804	
JE2	C17	C	CR16	-0.15	17.3240	1.4600	20.8120	
JE2	H17	H	HCR6	0.15	17.0202	1.7706	21.8007	
JE2	C12	C	CH1	0.2201	20.1730	-0.3620	16.9800	
JE2	H12	H	HCH1	0.08	20.1290	-1.3467	17.4453	
JE2	O21	O	OH1	-0.68	20.5210	0.5820	14.7460	
JE2	H21	H	HOH1	0.4	19.5679	0.5687	14.6320	
JE2	C15	C	CR16	-0.15	18.0940	2.0320	18.5210	
JE2	H15	H	HCR6	0.15	18.3589	2.7772	17.7855	
JE2	C19	C	CR16	-0.15	17.7970	-0.2950	19.2130	
JE2	H19	H	HCR6	0.15	17.8591	-1.3502	18.9913	
JE2	C16	C	CR16	-0.15	17.6770	2.4080	19.8380	
JE2	H16	H	HCR6	0.15	17.6324	3.4570	20.0911	
JE2	C18	C	CR16	-0.15	17.3750	0.1040	20.4720	
JE2	H18	H	HCR6	0.15	17.0825	-0.6401	21.1980	
JE2	C31	C	C	0.569	19.4740	-4.7460	15.4830	
JE2	N24	N	N	-0.6602	21.1050	-2.9230	15.1300	
JE2	O32	O	O	-0.57	19.3600	-4.5020	16.7210	
JE2	C30	C	CH1	0.2811	20.6350	-4.2260	14.6100	
JE2	H30	H	HCH1	0.08	20.2183	-4.1802	13.6038	
JE2	C27	C	CT	0.23	21.8980	-5.1370	14.5960	
JE2	C25	C	CH2	0.3701	22.3900	-2.9470	15.9220	
JE2	H251	H	HCH2	0.08	22.2535	-2.4602	16.8877	
JE2	H252	H	HCH2	0.08	23.1876	-2.4470	15.3726	
JE2	C28	C	CH3	-0.24	22.7450	-4.7600	13.3790	
JE2	H281	H	HCH3	0.08	22.2087	-5.0236	12.4674	
JE2	H282	H	HCH3	0.08	23.6910	-5.3004	13.4132	
JE2	H283	H	HCH3	0.08	22.9387	-3.6874	13.3893	
JE2	C29	C	CH3	-0.24	21.5620	-6.6380	14.5150	
JE2	H291	H	HCH3	0.08	21.0426	-6.8440	13.5791	
JE2	H292	H	HCH3	0.08	20.9224	-6.9129	15.3537	
JE2	H293	H	HCH3	0.08	22.4832	-7.2192	14.5549	
JE2	S26	S	S2	-0.46	22.7750	-4.7050	16.1440	
JE2	N33	N	NH1	-0.7301	18.5680	-5.5610	14.7910	
JE2	H33	H	HNH1	0.37	18.6955	-5.7122	13.8005	
JE2	C34	C	CH2	0.2836	17.4260	-6.2060	15.4830	
JE2	H341	H	HCH2	0.08	17.3144	-5.7731	16.4771	
JE2	H342	H	HCH2	0.08	17.6145	-7.2759	15.5717	
JE2	C35	C	CR6	-0.1435	16.1360	-5.9810	14.6820	
JE2	C36	C	CR6	-0.1435	15.4800	-4.7310	14.6670	
JE2	C37	C	CR16	-0.15	14.2670	-4.6240	13.9790	
JE2	H37	H	HCR6	0.15	13.7342	-3.6846	13.9681	
JE2	C38	C	CR16	-0.15	13.7360	-5.7470	13.2960	
JE2	H38	H	HCR6	0.15	12.8096	-5.6412	12.7510	
JE2	C39	C	CR16	-0.15	14.3650	-6.9590	13.3090	
JE2	H39	H	HCR6	0.15	13.9484	-7.8065	12.7849	
JE2	C40	C	CR16	-0.15	15.5770	-7.0730	14.0280	
JE2	H40	H	HCR6	0.15	16.0790	-8.0283	14.0700	
JE2	C41	C	CH3	-0.0965	16.0130	-3.5750	15.4200	
JE2	H411	H	HCH3	0.08	16.9596	-3.8497	15.8853	
JE2	H412	H	HCH3	0.08	15.3000	-3.2838	16.1913	
JE2	H413	H	HCH3	0.08	16.1722	-2.7395	14.7383	
#
#
loop_
_chem_comp_tree.comp_id
_chem_comp_tree.atom_id
_chem_comp_tree.atom_back
_chem_comp_tree.atom_forward
_chem_comp_tree.connect_type
JE2	C3	?	HC3	START	
JE2	HC3	C3	?	?	
JE2	C4	C3	HC4	?	
JE2	HC4	C4	?	?	
JE2	C5	C4	HC5	?	
JE2	HC5	C5	?	?	
JE2	C6	C5	C7	?	
JE2	C7	C6	C8	?	
JE2	C8	C7	HC81	?	
JE2	HC81	C8	?	?	
JE2	HC82	C8	?	?	
JE2	HC83	C8	?	?	
JE2	C1	C7	O2	?	
JE2	O2	C1	HO2	?	
JE2	HO2	O2	?	?	
JE2	C9	C6	N11	?	
JE2	N11	C9	H11	?	
JE2	H11	N11	?	?	
JE2	C12	N11	H12	?	
JE2	H12	C12	?	?	
JE2	C13	C12	H131	?	
JE2	H131	C13	?	?	
JE2	H132	C13	?	?	
JE2	C14	C13	C15	?	
JE2	C15	C14	H15	?	
JE2	H15	C15	?	?	
JE2	C16	C15	H16	?	
JE2	H16	C16	?	?	
JE2	C17	C16	H17	?	
JE2	H17	C17	?	?	
JE2	C18	C17	H18	?	
JE2	H18	C18	?	?	
JE2	C19	C18	H19	?	
JE2	H19	C19	?	?	
JE2	C20	C12	H20	?	
JE2	H20	C20	?	?	
JE2	C22	C20	N24	?	
JE2	N24	C22	C30	?	
JE2	C30	N24	H30	?	
JE2	H30	C30	?	?	
JE2	C31	C30	N33	?	
JE2	N33	C31	H33	?	
JE2	H33	N33	?	?	
JE2	C34	N33	H341	?	
JE2	H341	C34	?	?	
JE2	H342	C34	?	?	
JE2	C35	C34	C40	?	
JE2	C40	C35	H40	?	
JE2	H40	C40	?	?	
JE2	C39	C40	H39	?	
JE2	H39	C39	?	?	
JE2	C38	C39	H38	?	
JE2	H38	C38	?	?	
JE2	C37	C38	H37	?	
JE2	H37	C37	?	?	
JE2	C36	C37	C41	?	
JE2	C41	C36	H411	?	
JE2	H411	C41	?	?	
JE2	H412	C41	?	?	
JE2	H413	C41	?	?	
JE2	O32	C31	?	?	
JE2	C27	C30	C28	?	
JE2	C28	C27	H281	?	
JE2	H281	C28	?	?	
JE2	H282	C28	?	?	
JE2	H283	C28	?	?	
JE2	C29	C27	H291	?	
JE2	H291	C29	?	?	
JE2	H292	C29	?	?	
JE2	H293	C29	?	?	
JE2	S26	C27	C25	?	
JE2	C25	S26	H251	?	
JE2	H251	C25	?	?	
JE2	H252	C25	?	?	
JE2	O23	C22	?	?	
JE2	O21	C20	H21	?	
JE2	H21	O21	?	?	
JE2	O10	C9	?	END	
JE2	C3	C1	?	ADD	
JE2	C14	C19	?	ADD	
JE2	N24	C25	?	ADD	
JE2	C35	C36	?	ADD	
#
#
loop_
_chem_comp_bond.comp_id
_chem_comp_bond.atom_id_1
_chem_comp_bond.atom_id_2
_chem_comp_bond.type
_chem_comp_bond.value_dist
_chem_comp_bond.value_dist_esd
JE2	HC3	C3	single	1.087	0.020	
JE2	C4	C3	aromatic	1.391	0.020	
JE2	HC4	C4	single	1.086	0.020	
JE2	C5	C4	aromatic	1.392	0.020	
JE2	HC5	C5	single	1.087	0.020	
JE2	C6	C5	aromatic	1.403	0.020	
JE2	C7	C6	aromatic	1.410	0.020	
JE2	C8	C7	single	1.505	0.020	
JE2	HC81	C8	single	1.094	0.020	
JE2	HC82	C8	single	1.094	0.020	
JE2	HC83	C8	single	1.095	0.020	
JE2	C1	C7	aromatic	1.407	0.020	
JE2	O2	C1	single	1.371	0.020	
JE2	HO2	O2	single	0.970	0.020	
JE2	C9	C6	single	1.479	0.020	
JE2	N11	C9	single	1.384	0.020	
JE2	H11	N11	single	1.016	0.020	
JE2	C12	N11	single	1.466	0.020	
JE2	H12	C12	single	1.095	0.020	
JE2	C13	C12	single	1.543	0.020	
JE2	H131	C13	single	1.098	0.020	
JE2	H132	C13	single	1.097	0.020	
JE2	C14	C13	single	1.512	0.020	
JE2	C15	C14	aromatic	1.401	0.020	
JE2	H15	C15	single	1.087	0.020	
JE2	C16	C15	aromatic	1.396	0.020	
JE2	H16	C16	single	1.086	0.020	
JE2	C17	C16	aromatic	1.394	0.020	
JE2	H17	C17	single	1.086	0.020	
JE2	C18	C17	aromatic	1.393	0.020	
JE2	H18	C18	single	1.086	0.020	
JE2	C19	C18	aromatic	1.395	0.020	
JE2	H19	C19	single	1.087	0.020	
JE2	C20	C12	single	1.544	0.020	
JE2	H20	C20	single	1.094	0.020	
JE2	C22	C20	single	1.529	0.020	
JE2	N24	C22	single	1.395	0.020	
JE2	C30	N24	single	1.470	0.020	
JE2	H30	C30	single	1.098	0.020	
JE2	C31	C30	single	1.536	0.020	
JE2	N33	C31	single	1.388	0.020	
JE2	H33	N33	single	1.016	0.020	
JE2	C34	N33	single	1.452	0.020	
JE2	H341	C34	single	1.095	0.020	
JE2	H342	C34	single	1.096	0.020	
JE2	C35	C34	single	1.508	0.020	
JE2	C40	C35	aromatic	1.406	0.020	
JE2	H40	C40	single	1.088	0.020	
JE2	C39	C40	aromatic	1.394	0.020	
JE2	H39	C39	single	1.086	0.020	
JE2	C38	C39	aromatic	1.390	0.020	
JE2	H38	C38	single	1.086	0.020	
JE2	C37	C38	aromatic	1.394	0.020	
JE2	H37	C37	single	1.088	0.020	
JE2	C36	C37	aromatic	1.405	0.020	
JE2	C41	C36	single	1.503	0.020	
JE2	H411	C41	single	1.094	0.020	
JE2	H412	C41	single	1.095	0.020	
JE2	H413	C41	single	1.094	0.020	
JE2	O32	C31	double	1.229	0.020	
JE2	C27	C30	single	1.544	0.020	
JE2	C28	C27	single	1.537	0.020	
JE2	H281	C28	single	1.096	0.020	
JE2	H282	C28	single	1.096	0.020	
JE2	H283	C28	single	1.096	0.020	
JE2	C29	C27	single	1.529	0.020	
JE2	H291	C29	single	1.096	0.020	
JE2	H292	C29	single	1.096	0.020	
JE2	H293	C29	single	1.097	0.020	
JE2	S26	C27	single	1.826	0.020	
JE2	C25	S26	single	1.806	0.020	
JE2	H251	C25	single	1.092	0.020	
JE2	H252	C25	single	1.093	0.020	
JE2	O23	C22	double	1.235	0.020	
JE2	O21	C20	single	1.422	0.020	
JE2	H21	O21	single	0.972	0.020	
JE2	O10	C9	double	1.226	0.020	
JE2	C3	C1	aromatic	1.398	0.020	
JE2	C14	C19	aromatic	1.402	0.020	
JE2	N24	C25	single	1.461	0.020	
JE2	C35	C36	aromatic	1.411	0.020	
#
#
loop_
_chem_comp_angle.comp_id
_chem_comp_angle.atom_id_1
_chem_comp_angle.atom_id_2
_chem_comp_angle.atom_id_3
_chem_comp_angle.value_angle
_chem_comp_angle.value_angle_esd
JE2	HC3	C3	C4	119.51	3.000	
JE2	HC3	C3	C1	120.43	3.000	
JE2	C4	C3	C1	120.06	3.000	
JE2	HC4	C4	C5	120.07	3.000	
JE2	C3	C4	HC4	120.07	3.000	
JE2	C3	C4	C5	119.85	3.000	
JE2	HC5	C5	C6	121.06	3.000	
JE2	C4	C5	HC5	118.94	3.000	
JE2	C4	C5	C6	120.00	3.000	
JE2	C5	C6	C7	121.22	3.000	
JE2	C5	C6	C9	117.51	3.000	
JE2	C7	C6	C9	121.24	3.000	
JE2	C6	C7	C8	121.78	3.000	
JE2	C6	C7	C1	117.36	3.000	
JE2	C1	C7	C8	120.85	3.000	
JE2	C3	C1	C7	121.46	3.000	
JE2	C3	C1	O2	115.77	3.000	
JE2	C7	C1	O2	122.76	3.000	
JE2	HC81	C8	HC82	108.84	3.000	
JE2	HC81	C8	HC83	105.31	3.000	
JE2	HC82	C8	HC83	109.30	3.000	
JE2	C7	C8	HC81	112.17	3.000	
JE2	C7	C8	HC82	110.05	3.000	
JE2	C7	C8	HC83	111.02	3.000	
JE2	C6	C9	N11	114.26	3.000	
JE2	C6	C9	O10	119.23	3.000	
JE2	O10	C9	N11	126.51	3.000	
JE2	C1	O2	HO2	109.81	3.000	
JE2	C20	C22	N24	116.80	3.000	
JE2	O23	C22	C20	120.02	3.000	
JE2	O23	C22	N24	123.18	3.000	
JE2	H11	N11	C12	117.23	3.000	
JE2	C9	N11	H11	119.58	3.000	
JE2	C9	N11	C12	123.19	3.000	
JE2	H20	C20	C12	110.33	3.000	
JE2	H20	C20	O21	105.71	3.000	
JE2	C12	C20	O21	111.27	3.000	
JE2	C22	C20	H20	109.35	3.000	
JE2	C22	C20	C12	111.44	3.000	
JE2	C22	C20	O21	108.55	3.000	
JE2	C13	C14	C15	120.58	3.000	
JE2	C13	C14	C19	120.41	3.000	
JE2	C15	C14	C19	119.00	3.000	
JE2	H131	C13	H132	106.16	3.000	
JE2	H131	C13	C12	110.46	3.000	
JE2	H132	C13	C12	110.41	3.000	
JE2	C14	C13	H131	109.22	3.000	
JE2	C14	C13	H132	107.65	3.000	
JE2	C14	C13	C12	112.70	3.000	
JE2	H17	C17	C16	120.02	3.000	
JE2	H17	C17	C18	120.02	3.000	
JE2	C16	C17	C18	119.96	3.000	
JE2	C13	C12	H12	108.28	3.000	
JE2	C20	C12	H12	108.47	3.000	
JE2	C20	C12	C13	113.91	3.000	
JE2	N11	C12	H12	107.45	3.000	
JE2	N11	C12	C13	109.75	3.000	
JE2	N11	C12	C20	108.78	3.000	
JE2	C20	O21	H21	108.46	3.000	
JE2	H15	C15	C16	119.12	3.000	
JE2	C14	C15	H15	120.45	3.000	
JE2	C14	C15	C16	120.43	3.000	
JE2	H19	C19	C18	119.20	3.000	
JE2	C14	C19	H19	120.30	3.000	
JE2	C14	C19	C18	120.49	3.000	
JE2	C17	C16	H16	119.98	3.000	
JE2	C17	C16	C15	120.09	3.000	
JE2	C15	C16	H16	119.93	3.000	
JE2	C17	C18	H18	120.02	3.000	
JE2	C17	C18	C19	120.03	3.000	
JE2	C19	C18	H18	119.95	3.000	
JE2	C30	C31	N33	112.12	3.000	
JE2	O32	C31	C30	123.07	3.000	
JE2	O32	C31	N33	124.80	3.000	
JE2	C30	N24	C25	114.27	3.000	
JE2	C22	N24	C30	120.31	3.000	
JE2	C22	N24	C25	125.42	3.000	
JE2	H30	C30	C27	110.48	3.000	
JE2	C31	C30	H30	107.89	3.000	
JE2	C31	C30	C27	114.67	3.000	
JE2	C31	C30	N24	106.05	3.000	
JE2	N24	C30	H30	108.49	3.000	
JE2	N24	C30	C27	109.03	3.000	
JE2	C28	C27	C29	109.48	3.000	
JE2	C28	C27	S26	108.32	3.000	
JE2	C29	C27	S26	109.87	3.000	
JE2	C30	C27	C28	110.33	3.000	
JE2	C30	C27	C29	114.97	3.000	
JE2	C30	C27	S26	103.58	3.000	
JE2	H251	C25	H252	109.42	3.000	
JE2	H251	C25	S26	110.12	3.000	
JE2	H252	C25	S26	109.80	3.000	
JE2	N24	C25	H251	110.15	3.000	
JE2	N24	C25	H252	109.31	3.000	
JE2	N24	C25	S26	108.03	3.000	
JE2	H281	C28	H282	107.21	3.000	
JE2	H281	C28	H283	107.04	3.000	
JE2	H282	C28	H283	107.83	3.000	
JE2	C27	C28	H281	110.40	3.000	
JE2	C27	C28	H282	111.65	3.000	
JE2	C27	C28	H283	112.46	3.000	
JE2	H291	C29	H292	107.64	3.000	
JE2	H291	C29	H293	107.11	3.000	
JE2	H292	C29	H293	107.23	3.000	
JE2	C27	C29	H291	110.63	3.000	
JE2	C27	C29	H292	112.58	3.000	
JE2	C27	C29	H293	111.39	3.000	
JE2	C27	S26	C25	93.85	3.000	
JE2	H33	N33	C34	117.53	3.000	
JE2	C31	N33	H33	119.25	3.000	
JE2	C31	N33	C34	123.22	3.000	
JE2	H341	C34	H342	106.28	3.000	
JE2	H341	C34	C35	110.95	3.000	
JE2	H342	C34	C35	110.44	3.000	
JE2	N33	C34	H341	110.86	3.000	
JE2	N33	C34	H342	106.70	3.000	
JE2	N33	C34	C35	111.40	3.000	
JE2	C36	C35	C40	119.11	3.000	
JE2	C34	C35	C40	118.55	3.000	
JE2	C34	C35	C36	122.32	3.000	
JE2	C37	C36	C41	118.89	3.000	
JE2	C35	C36	C41	121.90	3.000	
JE2	C35	C36	C37	119.22	3.000	
JE2	H37	C37	C38	118.73	3.000	
JE2	C36	C37	H37	120.36	3.000	
JE2	C36	C37	C38	120.90	3.000	
JE2	H38	C38	C39	120.07	3.000	
JE2	C37	C38	H38	120.00	3.000	
JE2	C37	C38	C39	119.93	3.000	
JE2	H39	C39	C40	120.01	3.000	
JE2	C38	C39	H39	120.09	3.000	
JE2	C38	C39	C40	119.90	3.000	
JE2	C39	C40	H40	118.80	3.000	
JE2	C35	C40	H40	120.26	3.000	
JE2	C35	C40	C39	120.94	3.000	
JE2	H411	C41	H412	107.26	3.000	
JE2	H411	C41	H413	109.73	3.000	
JE2	H412	C41	H413	107.33	3.000	
JE2	C36	C41	H411	110.45	3.000	
JE2	C36	C41	H412	111.61	3.000	
JE2	C36	C41	H413	110.37	3.000	
#
#
loop_
_chem_comp_tor.comp_id
_chem_comp_tor.id
_chem_comp_tor.atom_id_1
_chem_comp_tor.atom_id_2
_chem_comp_tor.atom_id_3
_chem_comp_tor.atom_id_4
_chem_comp_tor.value_angle
_chem_comp_tor.value_angle_esd
_chem_comp_tor.period
JE2	CONST_1	HC3	C3	C4	HC4	0.12	20.0	1	
JE2	CONST_2	HC3	C3	C1	C7	-179.35	20.0	1	
JE2	CONST_3	HC4	C4	C5	HC5	-0.81	20.0	1	
JE2	CONST_4	HC5	C5	C6	C7	-179.56	20.0	1	
JE2	CONST_5	C5	C6	C7	C8	-178.73	20.0	1	
JE2	Var_1	C5	C6	C9	N11	57.90	0.0	0	
JE2	Var_2	C6	C7	C8	HC81	24.06	0.0	0	
JE2	CONST_6	C6	C7	C1	O2	177.29	20.0	1	
JE2	Var_3	C3	C1	O2	HO2	169.20	0.0	0	
JE2	Var_4	C6	C9	N11	H11	-0.01	0.0	0	
JE2	Var_5	C20	C22	N24	C30	174.26	0.0	0	
JE2	Var_6	O23	C22	C20	H20	-140.90	0.0	0	
JE2	Var_7	H11	N11	C12	H12	176.16	0.0	0	
JE2	Var_8	H20	C20	C12	H12	-74.78	0.0	0	
JE2	Var_9	H20	C20	O21	H21	174.90	0.0	0	
JE2	CONST_7	C13	C14	C15	H15	0.51	20.0	1	
JE2	CONST_8	C13	C14	C19	H19	-0.55	20.0	1	
JE2	Var_10	H131	C13	C12	H12	170.94	0.0	0	
JE2	CONST_9	H17	C17	C16	H16	0.06	20.0	1	
JE2	CONST_10	H17	C17	C18	H18	-0.03	20.0	1	
JE2	CONST_11	H15	C15	C16	H16	0.18	20.0	1	
JE2	CONST_12	H19	C19	C18	H18	-0.18	20.0	1	
JE2	Var_11	C30	C31	N33	H33	1.48	0.0	0	
JE2	Var_12	O32	C31	C30	H30	-151.95	0.0	0	
JE2	CONST_13	C30	N24	C25	H251	-116.13	20.0	3	
JE2	CONST_14	C22	N24	C30	H30	33.40	20.0	3	
JE2	CONST_15	H30	C30	C27	C28	37.92	20.0	3	
JE2	Var_13	C28	C27	C29	H291	-64.77	0.0	0	
JE2	CONST_16	C28	C27	S26	C25	89.06	20.0	3	
JE2	Var_14	C30	C27	C28	H281	-66.10	0.0	0	
JE2	Var_15	H33	N33	C34	H341	-176.57	0.0	0	
JE2	Var_16	H341	C34	C35	C40	-140.31	0.0	0	
JE2	CONST_17	C36	C35	C40	H40	179.21	20.0	1	
JE2	CONST_18	C34	C35	C36	C41	-0.96	20.0	1	
JE2	Var_17	C37	C36	C41	H411	120.64	0.0	0	
JE2	CONST_19	C35	C36	C37	H37	179.91	20.0	1	
JE2	CONST_20	H37	C37	C38	H38	-0.10	20.0	1	
JE2	CONST_21	H38	C38	C39	H39	0.08	20.0	1	
JE2	CONST_22	H39	C39	C40	H40	0.26	20.0	1	
#
#
loop_
_chem_comp_chir.comp_id
_chem_comp_chir.id
_chem_comp_chir.atom_id_centre
_chem_comp_chir.atom_id_1
_chem_comp_chir.atom_id_2
_chem_comp_chir.atom_id_3
_chem_comp_chir.volume_sign
JE2	chir_1	C20	C12	C22	O21	negative	
JE2	chir_2	C12	C13	C20	N11	negative	
JE2	chir_3	C30	C31	C27	N24	positive	
#
#
loop_
_chem_comp_plane_atom.comp_id
_chem_comp_plane_atom.plane_id
_chem_comp_plane_atom.atom_id
_chem_comp_plane_atom.dist_esd
JE2	plan-1	C3	0.020	
JE2	plan-1	C4	0.020	
JE2	plan-1	C5	0.020	
JE2	plan-1	C1	0.020	
JE2	plan-2	C4	0.020	
JE2	plan-2	C5	0.020	
JE2	plan-2	C6	0.020	
JE2	plan-2	C7	0.020	
JE2	plan-3	C3	0.020	
JE2	plan-3	C7	0.020	
JE2	plan-3	C1	0.020	
JE2	plan-3	O2	0.020	
JE2	plan-4	C6	0.020	
JE2	plan-4	C9	0.020	
JE2	plan-4	O10	0.020	
JE2	plan-4	N11	0.020	
JE2	plan-4	C12	0.020	
JE2	plan-5	C14	0.020	
JE2	plan-5	C17	0.020	
JE2	plan-5	C15	0.020	
JE2	plan-5	C19	0.020	
JE2	plan-5	C16	0.020	
JE2	plan-5	C18	0.020	
JE2	plan-6	C35	0.020	
JE2	plan-6	C36	0.020	
JE2	plan-6	C37	0.020	
JE2	plan-6	C38	0.020	
JE2	plan-6	C39	0.020	
JE2	plan-6	C40	0.020	
JE2	plan-6	C41	0.020	
#
