# Supplementary material for: High-throughput quantum-mechanics/molecular-mechanics (ONIOM) macromolecular crystallographic refinement with PHENIX/DivCon: the impact of mixed Hamiltonian methods on ligand and protein structure
Source: Acta Crystallogr D Struct Biol. 2018 Oct 29;74(Pt 11):1063–77. doi: 10.1107/S2059798318012913 (PMC6213575; doi:10.1107/S2059798318012913)
Supplement: Supplementary file 2 [file d-74-01063-sup2.gz › results_ONIOM/1L2S-H_refine_001.pdb]

REMARK Date 2017-01-11 Time 15:40:41 EST -0500 (1484167241.57 s)
REMARK PHENIX refinement
REMARK 
REMARK ****************** INPUT FILES AND LABELS ******************************
REMARK Reflections:
REMARK   file name      : 1L2S.sf
REMARK   labels         : ['r1l2ssf,wavelength_id=1,_refln.F_meas_au,_refln.F_meas_sigma_au']
REMARK R-free flags:
REMARK   file name      : 1L2S.sf
REMARK   label          : r1l2ssf,wavelength_id=1,_refln.status
REMARK   test_flag_value: 0
REMARK Model file name(s): 
REMARK   /scratch/oleg/2711239.gondor.quantumbioinc.com/1L2S-H.pdb
REMARK 
REMARK ******************** REFINEMENT SUMMARY: QUICK FACTS *******************
REMARK Start: r_work = 0.1692 r_free = 0.1969 bonds = 0.015 angles = 1.576
REMARK Final: r_work = 0.1571 r_free = 0.1899 bonds = 0.013 angles = 1.647
REMARK ************************************************************************
REMARK 
REMARK ****************** REFINEMENT STATISTICS STEP BY STEP ******************
REMARK leading digit, like 1_, means number of macro-cycle                     
REMARK 0    : statistics at the very beginning when nothing is done yet        
REMARK 1_bss: bulk solvent correction and/or (anisotropic) scaling             
REMARK 1_xyz: refinement of coordinates                                        
REMARK 1_adp: refinement of ADPs (Atomic Displacement Parameters)              
REMARK 1_occ: refinement of occupancies                                        
REMARK ------------------------------------------------------------------------
REMARK  stage       r-work r-free bonds angles b_min b_max b_ave n_water shift
REMARK       0    : 0.2353 0.2455 0.015  1.58  10.9  57.0  24.2 1056      0.000
REMARK       1_bss: 0.1692 0.1969 0.015  1.58  10.9  57.0  24.2 1056      0.000
REMARK 1_settarget: 0.1692 0.1969 0.015  1.58  10.9  57.0  24.2 1056      0.000
REMARK       1_nqh: 0.1692 0.1971 0.015  1.58  10.9  57.0  24.2 1056      0.005
REMARK    1_weight: 0.1692 0.1971 0.015  1.58  10.9  57.0  24.2 1056      0.005
REMARK    1_checkH: 0.1695 0.1972 0.015  1.58  10.9  57.0  24.2 1056      0.431
REMARK    1_xyzrec: 0.1698 0.1967 0.013  1.76  10.9  57.0  24.2 1056      0.533
REMARK    1_checkH: 0.1699 0.1966 0.013  1.76  10.9  57.0  24.2 1056      0.533
REMARK       1_adp: 0.1626 0.1957 0.013  1.76   8.6  66.1  24.9 1056      0.533
REMARK   1_regHadp: 0.1623 0.1959 0.013  1.76   8.6  66.1  24.9 1056      0.533
REMARK       1_occ: 0.1620 0.1960 0.013  1.76   8.6  66.1  24.9 1056      0.533
REMARK       2_bss: 0.1614 0.1952 0.013  1.76   8.6  66.1  24.9 1056      0.533
REMARK 2_settarget: 0.1614 0.1952 0.013  1.76   8.6  66.1  24.9 1056      0.533
REMARK 2_updatecdl: 0.1614 0.1952 0.013  1.77   8.6  66.1  24.9 1056      0.533
REMARK       2_nqh: 0.1614 0.1952 0.013  1.77   8.6  66.1  24.9 1056      0.533
REMARK    2_weight: 0.1614 0.1952 0.013  1.77   8.6  66.1  24.9 1056      0.533
REMARK    2_checkH: 0.1614 0.1952 0.013  1.77   8.6  66.1  24.9 1056      0.533
REMARK    2_xyzrec: 0.1593 0.1907 0.013  1.62   8.6  66.1  24.9 1056      0.535
REMARK    2_checkH: 0.1593 0.1906 0.013  1.62   8.6  66.1  24.9 1056      0.535
REMARK       2_adp: 0.1578 0.1893 0.013  1.62  11.2  69.8  25.0 1056      0.535
REMARK   2_regHadp: 0.1581 0.1895 0.013  1.62  11.2  69.8  25.0 1056      0.535
REMARK       2_occ: 0.1581 0.1896 0.013  1.62  11.2  69.8  25.0 1056      0.535
REMARK       3_bss: 0.1580 0.1895 0.013  1.62  11.2  69.8  25.0 1056      0.535
REMARK 3_settarget: 0.1580 0.1895 0.013  1.62  11.2  69.8  25.0 1056      0.535
REMARK 3_updatecdl: 0.1580 0.1895 0.013  1.62  11.2  69.8  25.0 1056      0.535
REMARK       3_nqh: 0.1580 0.1895 0.013  1.62  11.2  69.8  25.0 1056      0.535
REMARK    3_weight: 0.1580 0.1895 0.013  1.62  11.2  69.8  25.0 1056      0.535
REMARK    3_checkH: 0.1580 0.1895 0.013  1.62  11.2  69.8  25.0 1056      0.535
REMARK    3_xyzrec: 0.1571 0.1897 0.013  1.65  11.2  69.8  25.0 1056      0.542
REMARK    3_checkH: 0.1572 0.1897 0.013  1.65  11.2  69.8  25.0 1056      0.542
REMARK       3_adp: 0.1571 0.1899 0.013  1.65  11.0  69.9  24.9 1056      0.542
REMARK   3_regHadp: 0.1571 0.1899 0.013  1.65  11.0  69.9  24.9 1056      0.542
REMARK       3_occ: 0.1571 0.1899 0.013  1.65  11.0  69.9  24.9 1056      0.542
REMARK         end: 0.1571 0.1899 0.013  1.65  11.0  70.0  25.0 1056      0.542
REMARK ------------------------------------------------------------------------
REMARK MODEL CONTENT.
REMARK  ELEMENT        ATOM RECORD COUNT   OCCUPANCY SUM
REMARK        C                     3578         3577.88
REMARK       Cl                        3            3.00
REMARK        H                     6151         6150.81
REMARK        O                     1313         1312.95
REMARK        N                      935          934.95
REMARK        S                       18           18.00
REMARK      O1-                       60           60.00
REMARK    TOTAL                    12058        12057.60
REMARK -----------------------------------------------------------------------
REMARK r_free_flags.md5.hexdigest 8e8af73a9ab6bac34ecb038b7148a9fc
REMARK 
REMARK IF THIS FILE IS FOR PDB DEPOSITION: REMOVE ALL FROM THIS LINE UP.
REMARK   3
REMARK   3 REFINEMENT.
REMARK   3   PROGRAM     : PHENIX (1.11.1_2575: ???)
REMARK   3   AUTHORS     : Adams,Afonine,Bunkoczi,Burnley,Chen,Dar,Davis,
REMARK   3               : Draizen,Echols,Gildea,Gros,Grosse-Kunstleve,Headd,
REMARK   3               : Hintze,Hung,Ioerger,Liebschner,McCoy,McKee,Moriarty,
REMARK   3               : Oeffner,Poon,Read,Richardson,Richardson,Sacchettini,
REMARK   3               : Sauter,Sobolev,Storoni,Terwilliger,Williams,Zwart
REMARK   3
REMARK   3  REFINEMENT TARGET : ML
REMARK   3  
REMARK   3  DATA USED IN REFINEMENT.
REMARK   3   RESOLUTION RANGE HIGH (ANGSTROMS) : 1.941   
REMARK   3   RESOLUTION RANGE LOW  (ANGSTROMS) : 19.939  
REMARK   3   MIN(FOBS/SIGMA_FOBS)              : 0.00  
REMARK   3   COMPLETENESS FOR RANGE        (%) : 94.89 
REMARK   3   NUMBER OF REFLECTIONS             : 54910     
REMARK   3   NUMBER OF REFLECTIONS (NON-ANOMALOUS) : 54910     
REMARK   3  
REMARK   3  FIT TO DATA USED IN REFINEMENT.
REMARK   3   R VALUE     (WORKING + TEST SET) : 0.1588
REMARK   3   R VALUE            (WORKING SET) : 0.1571
REMARK   3   FREE R VALUE                     : 0.1899
REMARK   3   FREE R VALUE TEST SET SIZE   (%) : 5.05  
REMARK   3   FREE R VALUE TEST SET COUNT      : 2775      
REMARK   3  
REMARK   3  FIT TO DATA USED IN REFINEMENT (IN BINS).
REMARK   3   BIN  RESOLUTION RANGE  COMPL.    NWORK NFREE   RWORK  RFREE  CCWORK CCFREE
REMARK   3     1 19.9398 -  5.2389    0.99     2808   147  0.1553 0.1702   0.941  0.937
REMARK   3     2  5.2389 -  4.1708    0.99     2739   146  0.1264 0.1594   0.959  0.946
REMARK   3     3  4.1708 -  3.6472    0.99     2729   145  0.1341 0.1555   0.952  0.934
REMARK   3     4  3.6472 -  3.3154    0.99     2726   136  0.1555 0.1761   0.937  0.910
REMARK   3     5  3.3154 -  3.0787    0.98     2684   140  0.1755 0.1929   0.923  0.904
REMARK   3     6  3.0787 -  2.8978    0.98     2694   145  0.1788 0.2281   0.912  0.862
REMARK   3     7  2.8978 -  2.7530    0.98     2666   155  0.1755 0.2134   0.915  0.864
REMARK   3     8  2.7530 -  2.6335    0.97     2633   156  0.1664 0.2131   0.920  0.914
REMARK   3     9  2.6335 -  2.5323    0.96     2645   123  0.1687 0.1975   0.921  0.863
REMARK   3    10  2.5323 -  2.4451    0.96     2633   142  0.1594 0.2011   0.928  0.870
REMARK   3    11  2.4451 -  2.3687    0.95     2597   144  0.1568 0.1935   0.929  0.886
REMARK   3    12  2.3687 -  2.3011    0.94     2539   135  0.1551 0.1772   0.929  0.904
REMARK   3    13  2.3011 -  2.2406    0.94     2602   150  0.1519 0.1963   0.931  0.887
REMARK   3    14  2.2406 -  2.1860    0.92     2491   149  0.1590 0.2094   0.926  0.862
REMARK   3    15  2.1860 -  2.1364    0.93     2534   139  0.1559 0.1962   0.929  0.895
REMARK   3    16  2.1364 -  2.0910    0.92     2546   129  0.1606 0.2199   0.921  0.858
REMARK   3    17  2.0910 -  2.0492    0.92     2542   111  0.1662 0.2114   0.916  0.884
REMARK   3    18  2.0492 -  2.0106    0.90     2420   126  0.1747 0.2345   0.903  0.826
REMARK   3    19  2.0106 -  1.9747    0.89     2438   132  0.1807 0.2314   0.893  0.786
REMARK   3    20  1.9747 -  1.9413    0.89     2469   125  0.1963 0.2323   0.868  0.772
REMARK   3  
REMARK   3  BULK SOLVENT MODELLING.
REMARK   3   METHOD USED        : FLAT BULK SOLVENT MODEL
REMARK   3   SOLVENT RADIUS     : 1.11    
REMARK   3   SHRINKAGE RADIUS   : 0.90    
REMARK   3   GRID STEP FACTOR   : 4.00    
REMARK   3  
REMARK   3  ERROR ESTIMATES.
REMARK   3   COORDINATE ERROR (MAXIMUM-LIKELIHOOD BASED)     : 0.18    
REMARK   3   PHASE ERROR (DEGREES, MAXIMUM-LIKELIHOOD BASED) : 17.94   
REMARK   3  
REMARK   3  STRUCTURE FACTORS CALCULATION ALGORITHM : FFT
REMARK   3  
REMARK   3  RESTRAINTS LIBRARY
REMARK   3    GEOSTD + MON.LIB. + CDL v1.2
REMARK   3  
REMARK   3  DEVIATIONS FROM IDEAL VALUES.
REMARK   3                 RMSD     MAX  COUNT
REMARK   3   BOND      :  0.013   0.090   5717
REMARK   3   ANGLE     :  1.647   9.176   7834
REMARK   3   CHIRALITY :  0.094   0.265    850
REMARK   3   PLANARITY :  0.012   0.077   1008
REMARK   3   DIHEDRAL  : 10.658 169.252   3319
REMARK   3   MIN NONBONDED DISTANCE : 2.238 
REMARK   3  
REMARK   3  MOLPROBITY STATISTICS.
REMARK   3   ALL-ATOM CLASHSCORE : 0.27
REMARK   3   RAMACHANDRAN PLOT:
REMARK   3     OUTLIERS : 0.00  %
REMARK   3     ALLOWED  : 1.98  %
REMARK   3     FAVORED  : 98.02 %
REMARK   3   ROTAMER OUTLIERS : 0.89 %
REMARK   3   CBETA DEVIATIONS : 0
REMARK   3   PEPTIDE PLANE:
REMARK   3     CIS-PROLINE     : 4
REMARK   3     CIS-GENERAL     : 0
REMARK   3     TWISTED PROLINE : 0
REMARK   3     TWISTED GENERAL : 0
REMARK   3  
REMARK   3  ATOMIC DISPLACEMENT PARAMETERS.
REMARK   3   WILSON B : 21.93
REMARK   3   RMS(B_ISO_OR_EQUIVALENT_BONDED) : 4.17
REMARK   3   ATOMS          NUMBER OF ATOMS
REMARK   3                    ISO.  ANISO. 
REMARK   3    ALL         :  12058       0
REMARK   3    ALL (NO H)  :   5907       0
REMARK   3    SOLVENT     :    352       0
REMARK   3    NON-SOLVENT :   5555       0
REMARK   3    HYDROGENS   :   6151       0
REMARK   3
REMARK   3
REMARK   3   OTHER REFINEMENT REMARKS:
REMARK   3   XRAY REFINEMENT USING QUANTUM MECHANICAL FUNCTIONAL
REMARK   3   PROGRAM      :QuantumBio DivCon 6 build-7.1.1-b4015.17
REMARK   3   AUTHORS      :BORBULEVYCH O.Y., PLUMLEY J., 
REMARK   3                :MARTIN, R.I., WESTERHOFF L.M. 
REMARK   3
REMARK   3   REFERENCE     :BORBULEVYCH O.Y., PLUMLEY J.A.,
REMARK   3                 :MARTIN, R.I., MERZ, K.M.,  WESTERHOFF L.M.
REMARK   3                 :ACTA CRYSTLLOGRAPHICA SECTION D, 2014, 
REMARK   3                 :V. D70, pp. 1233-1247
REMARK   3   QM METHOD(HAMILTONIAN): PM6 AMBERFF14
REMARK   3   REGION QM REFINEMENT: 
REMARK   3      MAIN/BUFFER QM REGION RADII (A): 3.0 / 0.0
REMARK   3      LIGAND / STRAIN ENERGY: STC_A_1115 / 4.27 KCAL/MOLE
REMARK   3      LIGAND / STRAIN ENERGY: STC_B_2115 / 2.98 KCAL/MOLE
REMARK   3      LIGAND / STRAIN ENERGY: STC_B_3115 / 8.3 KCAL/MOLE
REMARK   3
HELIX    1   1 GLN A    6  GLN A   23  1               Generated by MOE   18
HELIX    2   2 GLY A   63  VAL A   65  5               Generated by MOE    3
HELIX    3   3 SER A   66  ALA A   79  1               Generated by MOE   14
HELIX    4   4 THR A   89  TYR A   92  1               Generated by MOE    4
HELIX    5   5 LYS A   99  TRP A  101  5               Generated by MOE    3
HELIX    6   6 LEU A  106  ALA A  110  1               Generated by MOE    5
HELIX    7   7 SER A  128  ASN A  137  1               Generated by MOE   10
HELIX    8   8 ASN A  152  ALA A  162  1               Generated by MOE   11
HELIX    9   9 PHE A  170  ARG A  177  1               Generated by MOE    8
HELIX   10  10 PRO A  193  ASN A  198  5               Generated by MOE    6
HELIX   11  11 ASP A  217  TYR A  221  1               Generated by MOE    5
HELIX   12  12 ILE A  227  LEU A  238  1               Generated by MOE   12
HELIX   13  13 PRO A  240  ASP A  242  5               Generated by MOE    3
HELIX   14  14 LYS A  246  ALA A  255  1               Generated by MOE   10
HELIX   15  15 PRO A  280  GLY A  286  1               Generated by MOE    7
HELIX   16  16 PRO A  330  LYS A  332  5               Generated by MOE    3
HELIX   17  17 ASN A  346  LEU A  360  1               Generated by MOE   15
HELIX   18  18 GLN B    6  GLN B   23  1               Generated by MOE   18
HELIX   19  19 GLY B   63  VAL B   65  5               Generated by MOE    3
HELIX   20  20 SER B   66  ALA B   79  1               Generated by MOE   14
HELIX   21  21 THR B   89  TYR B   92  1               Generated by MOE    4
HELIX   22  22 LYS B   99  TRP B  101  5               Generated by MOE    3
HELIX   23  23 LEU B  106  ALA B  110  1               Generated by MOE    5
HELIX   24  24 SER B  128  ASN B  137  1               Generated by MOE   10
HELIX   25  25 ASN B  152  ALA B  162  1               Generated by MOE   11
HELIX   26  26 PHE B  170  ARG B  177  1               Generated by MOE    8
HELIX   27  27 PRO B  193  ASN B  198  5               Generated by MOE    6
HELIX   28  28 ASP B  217  TYR B  221  1               Generated by MOE    5
HELIX   29  29 ILE B  227  LEU B  238  1               Generated by MOE   12
HELIX   30  30 PRO B  240  ASP B  242  5               Generated by MOE    3
HELIX   31  31 LYS B  246  ALA B  255  1               Generated by MOE   10
HELIX   32  32 PRO B  280  GLY B  286  1               Generated by MOE    7
HELIX   33  33 ASN B  289  ALA B  292  1               Generated by MOE    4
HELIX   34  34 PRO B  330  LYS B  332  5               Generated by MOE    3
HELIX   35  35 ASN B  346  LEU B  360  1               Generated by MOE   15
SHEET    1       GLY A  27  TYR A  34                  Generated by MOE
SHEET    2       LYS A  37  ASP A  47                  Generated by MOE
SHEET    3       GLN A  52  PRO A  53                  Generated by MOE
SHEET    4       PHE A  60  GLU A  61                  Generated by MOE
SHEET    5       GLN A 147  ARG A 148                  Generated by MOE
SHEET    6       THR A 187  TRP A 188                  Generated by MOE
SHEET    7       GLY A 202  GLY A 202                  Generated by MOE
SHEET    8       TYR A 203  TYR A 203                  Generated by MOE
SHEET    9       ARG A 204  ARG A 204                  Generated by MOE
SHEET   10       LYS A 207  VAL A 209                  Generated by MOE
SHEET   11       LYS A 224  SER A 225                  Generated by MOE
SHEET   12       ARG A 258  THR A 262                  Generated by MOE
SHEET   13       MET A 265  GLN A 267                  Generated by MOE
SHEET   14       GLU A 272  ASP A 275                  Generated by MOE
SHEET   15       ARG A 296  PRO A 297                  Generated by MOE
SHEET   16       LYS A 299  THR A 305                  Generated by MOE
SHEET   17       SER A 311  THR A 319                  Generated by MOE
SHEET   18       PHE A 322  ILE A 329                  Generated by MOE
SHEET   19       LEU A 334  ALA A 340                  Generated by MOE
SHEET   20       GLY B  27  TYR B  34                  Generated by MOE
SHEET   21       LYS B  37  ASP B  47                  Generated by MOE
SHEET   22       GLN B  52  PRO B  53                  Generated by MOE
SHEET   23       PHE B  60  GLU B  61                  Generated by MOE
SHEET   24       GLN B 147  ARG B 148                  Generated by MOE
SHEET   25       GLY B 202  GLY B 202                  Generated by MOE
SHEET   26       TYR B 203  TYR B 203                  Generated by MOE
SHEET   27       ARG B 204  ARG B 204                  Generated by MOE
SHEET   28       LYS B 207  VAL B 209                  Generated by MOE
SHEET   29       LYS B 224  SER B 225                  Generated by MOE
SHEET   30       ARG B 258  THR B 262                  Generated by MOE
SHEET   31       MET B 265  GLN B 267                  Generated by MOE
SHEET   32       GLU B 272  ASP B 275                  Generated by MOE
SHEET   33       ARG B 296  PRO B 297                  Generated by MOE
SHEET   34       LYS B 299  THR B 305                  Generated by MOE
SHEET   35       SER B 311  ALA B 318                  Generated by MOE
SHEET   36       GLY B 323  ILE B 329                  Generated by MOE
SHEET   37       LEU B 334  ALA B 340                  Generated by MOE
CRYST1  118.670   76.420   97.900  90.00 116.63  90.00 C 1 2 1
SCALE1      0.008427  0.000000  0.004225        0.00000
SCALE2      0.000000  0.013086  0.000000        0.00000
SCALE3      0.000000  0.000000  0.011427        0.00000
ATOM      1  N   ALA A   4      23.608 -22.182  34.938  1.00 55.39           N
ATOM      2  CA  ALA A   4      22.766 -20.969  35.098  1.00 40.87           C
ATOM      3  C   ALA A   4      22.586 -20.601  36.587  1.00 34.81           C
ATOM      4  O   ALA A   4      21.556 -20.929  37.184  1.00 33.32           O
ATOM      5  CB  ALA A   4      21.429 -21.174  34.384  1.00 40.05           C
ATOM      6  H1  ALA A   4      23.690 -22.413  33.957  1.00 66.46           H
ATOM      7  H2  ALA A   4      23.179 -22.958  35.424  1.00 66.46           H
ATOM      8  HA  ALA A   4      23.280 -20.135  34.617  1.00 49.03           H
ATOM      9  HB1 ALA A   4      21.603 -21.346  33.320  1.00 48.04           H
ATOM     10  HB2 ALA A   4      20.902 -22.032  34.806  1.00 48.04           H
ATOM     11  HB3 ALA A   4      20.817 -20.280  34.500  1.00 48.04           H
ATOM     12  N   PRO A   5      23.588 -19.940  37.206  1.00 37.74           N
ATOM     13  CA  PRO A   5      23.521 -19.523  38.607  1.00 28.06           C
ATOM     14  C   PRO A   5      22.293 -18.656  38.868  1.00 27.98           C
ATOM     15  O   PRO A   5      21.954 -17.786  38.062  1.00 27.86           O
ATOM     16  CB  PRO A   5      24.807 -18.714  38.838  1.00 38.73           C
ATOM     17  CG  PRO A   5      25.774 -19.316  37.824  1.00 33.96           C
ATOM     18  CD  PRO A   5      24.872 -19.586  36.625  1.00 35.89           C
ATOM     19  HA  PRO A   5      23.565 -20.396  39.261  1.00 33.66           H
ATOM     20  HB2 PRO A   5      24.614 -17.678  38.554  1.00 46.45           H
ATOM     21  HB3 PRO A   5      25.193 -18.755  39.856  1.00 46.45           H
ATOM     22  HG2 PRO A   5      26.551 -18.602  37.550  1.00 40.73           H
ATOM     23  HG3 PRO A   5      26.212 -20.231  38.224  1.00 40.73           H
ATOM     24  HD2 PRO A   5      24.764 -18.687  36.019  1.00 43.05           H
ATOM     25  HD3 PRO A   5      25.307 -20.412  36.065  1.00 43.05           H
ATOM     26  N   GLN A   6      21.625 -18.890  40.002  1.00 28.92           N
ATOM     27  CA  GLN A   6      20.370 -18.209  40.299  1.00 26.06           C
ATOM     28  C   GLN A   6      20.582 -16.704  40.474  1.00 21.73           C
ATOM     29  O   GLN A   6      19.711 -15.929  40.096  1.00 24.26           O
ATOM     30  CB  GLN A   6      19.693 -18.853  41.514  1.00 27.95           C
ATOM     31  CG  GLN A   6      18.294 -18.257  41.754  1.00 27.98           C
ATOM     32  CD  GLN A   6      17.486 -19.088  42.743  1.00 28.01           C
ATOM     33  OE1 GLN A   6      18.052 -19.733  43.619  1.00 28.63           O
ATOM     34  NE2 GLN A   6      16.158 -19.077  42.625  1.00 30.25           N
ATOM     35  H   GLN A   6      21.947 -19.603  40.639  1.00 34.68           H
ATOM     36  HA  GLN A   6      19.712 -18.357  39.442  1.00 31.26           H
ATOM     37  HB2 GLN A   6      19.604 -19.929  41.352  1.00 33.52           H
ATOM     38  HB3 GLN A   6      20.312 -18.682  42.397  1.00 33.52           H
ATOM     39  HG2 GLN A   6      18.439 -17.274  42.198  1.00 33.56           H
ATOM     40  HG3 GLN A   6      17.746 -18.153  40.815  1.00 33.56           H
ATOM     41 HE21 GLN A   6      15.717 -18.530  41.898  1.00 36.29           H
ATOM     42 HE22 GLN A   6      15.598 -19.619  43.265  1.00 36.29           H
ATOM     43  N   GLN A   7      21.742 -16.281  41.001  1.00 21.53           N
ATOM     44  CA  GLN A   7      22.102 -14.874  41.142  1.00 23.57           C
ATOM     45  C   GLN A   7      22.066 -14.157  39.786  1.00 23.32           C
ATOM     46  O   GLN A   7      21.496 -13.073  39.690  1.00 24.32           O
ATOM     47  CB  GLN A   7      23.493 -14.789  41.790  1.00 35.70           C
ATOM     48  CG  GLN A   7      23.916 -13.352  42.133  1.00 40.50           C
ATOM     49  CD  GLN A   7      25.398 -13.242  42.507  1.00 44.37           C
ATOM     50  OE1 GLN A   7      26.195 -14.142  42.255  1.00 49.15           O
ATOM     51  NE2 GLN A   7      25.786 -12.109  43.085  1.00 43.81           N
ATOM     52  H   GLN A   7      22.423 -16.971  41.284  1.00 25.82           H
ATOM     53  HA  GLN A   7      21.381 -14.396  41.804  1.00 28.27           H
ATOM     54  HB2 GLN A   7      23.488 -15.372  42.713  1.00 42.82           H
ATOM     55  HB3 GLN A   7      24.221 -15.233  41.107  1.00 42.82           H
ATOM     56  HG2 GLN A   7      23.750 -12.709  41.269  1.00 48.58           H
ATOM     57  HG3 GLN A   7      23.304 -12.975  42.953  1.00 48.58           H
ATOM     58 HE21 GLN A   7      25.125 -11.365  43.256  1.00 52.56           H
ATOM     59 HE22 GLN A   7      26.762 -11.974  43.305  1.00 52.56           H
ATOM     60  N   ILE A   8      22.658 -14.768  38.748  1.00 26.09           N
ATOM     61  CA  ILE A   8      22.663 -14.229  37.386  1.00 26.23           C
ATOM     62  C   ILE A   8      21.229 -14.181  36.863  1.00 22.66           C
ATOM     63  O   ILE A   8      20.808 -13.134  36.389  1.00 21.44           O
ATOM     64  CB  ILE A   8      23.601 -15.026  36.446  1.00 22.25           C
ATOM     65  CG1 ILE A   8      25.050 -14.970  36.979  1.00 27.64           C
ATOM     66  CG2 ILE A   8      23.534 -14.449  35.014  1.00 26.22           C
ATOM     67  CD1 ILE A   8      26.069 -15.724  36.123  1.00 33.69           C
ATOM     68  H   ILE A   8      23.084 -15.670  38.895  1.00 31.29           H
ATOM     69  HA  ILE A   8      23.033 -13.205  37.430  1.00 31.46           H
ATOM     70  HB  ILE A   8      23.285 -16.070  36.414  1.00 26.69           H
ATOM     71 HG12 ILE A   8      25.365 -13.927  37.028  1.00 33.15           H
ATOM     72 HG13 ILE A   8      25.093 -15.383  37.986  1.00 33.15           H
ATOM     73 HG21 ILE A   8      24.102 -15.076  34.326  1.00 31.45           H
ATOM     74 HG22 ILE A   8      22.511 -14.420  34.651  1.00 31.45           H
ATOM     75 HG23 ILE A   8      23.937 -13.436  34.998  1.00 31.45           H
ATOM     76 HD11 ILE A   8      27.004 -15.802  36.674  1.00 40.42           H
ATOM     77 HD12 ILE A   8      25.707 -16.724  35.899  1.00 40.42           H
ATOM     78 HD13 ILE A   8      26.253 -15.187  35.192  1.00 40.42           H
ATOM     79  N   ASN A   9      20.491 -15.300  36.942  1.00 20.91           N
ATOM     80  CA  ASN A   9      19.101 -15.377  36.505  1.00 21.09           C
ATOM     81  C   ASN A   9      18.278 -14.222  37.112  1.00 24.49           C
ATOM     82  O   ASN A   9      17.646 -13.442  36.403  1.00 21.80           O
ATOM     83  CB  ASN A   9      18.546 -16.756  36.911  1.00 26.46           C
ATOM     84  CG  ASN A   9      17.077 -16.884  36.520  1.00 31.74           C
ATOM     85  OD1 ASN A   9      16.763 -17.207  35.379  1.00 28.19           O
ATOM     86  ND2 ASN A   9      16.168 -16.574  37.440  1.00 27.34           N
ATOM     87  H   ASN A   9      20.901 -16.127  37.355  1.00 25.07           H
ATOM     88  HA  ASN A   9      19.069 -15.294  35.419  1.00 25.29           H
ATOM     89  HB2 ASN A   9      19.119 -17.498  36.354  1.00 31.73           H
ATOM     90  HB3 ASN A   9      18.659 -16.913  37.982  1.00 31.73           H
ATOM     91 HD21 ASN A   9      15.186 -16.603  37.209  1.00 32.79           H
ATOM     92 HD22 ASN A   9      16.456 -16.279  38.365  1.00 32.79           H
ATOM     93  N   ASP A  10      18.332 -14.095  38.433  1.00 20.29           N
ATOM     94  CA  ASP A  10      17.561 -13.127  39.181  1.00 19.91           C
ATOM     95  C   ASP A  10      17.912 -11.695  38.829  1.00 21.99           C
ATOM     96  O   ASP A  10      16.988 -10.943  38.545  1.00 24.54           O
ATOM     97  CB  ASP A  10      17.673 -13.400  40.681  1.00 23.41           C
ATOM     98  CG  ASP A  10      17.007 -14.709  41.116  1.00 31.50           C
ATOM     99  OD1 ASP A  10      16.340 -15.350  40.273  1.00 31.48           O
ATOM    100  OD2 ASP A  10      17.146 -15.037  42.311  1.00 31.38           O1-
ATOM    101  H   ASP A  10      18.897 -14.741  38.963  1.00 24.33           H
ATOM    102  HA  ASP A  10      16.515 -13.269  38.905  1.00 23.88           H
ATOM    103  HB2 ASP A  10      18.717 -13.404  41.001  1.00 28.07           H
ATOM    104  HB3 ASP A  10      17.219 -12.586  41.242  1.00 28.07           H
ATOM    105  N   ILE A  11      19.198 -11.296  38.837  1.00 27.53           N
ATOM    106  CA  ILE A  11      19.527  -9.900  38.539  1.00 28.00           C
ATOM    107  C   ILE A  11      19.160  -9.546  37.099  1.00 21.78           C
ATOM    108  O   ILE A  11      18.685  -8.438  36.853  1.00 23.23           O
ATOM    109  CB  ILE A  11      20.986  -9.540  38.889  1.00 27.28           C
ATOM    110  CG1 ILE A  11      21.196  -8.008  38.841  1.00 27.80           C
ATOM    111  CG2 ILE A  11      22.010 -10.191  37.947  1.00 26.23           C
ATOM    112  CD1 ILE A  11      20.457  -7.226  39.938  1.00 36.71           C
ATOM    113  H   ILE A  11      19.940 -11.947  39.061  1.00 33.02           H
ATOM    114  HA  ILE A  11      18.886  -9.297  39.181  1.00 33.59           H
ATOM    115  HB  ILE A  11      21.204  -9.883  39.903  1.00 32.71           H
ATOM    116 HG12 ILE A  11      22.254  -7.804  38.954  1.00 33.34           H
ATOM    117 HG13 ILE A  11      20.905  -7.612  37.870  1.00 33.34           H
ATOM    118 HG21 ILE A  11      23.020  -9.988  38.300  1.00 31.46           H
ATOM    119 HG22 ILE A  11      21.861 -11.266  37.918  1.00 31.46           H
ATOM    120 HG23 ILE A  11      21.913  -9.796  36.938  1.00 31.46           H
ATOM    121 HD11 ILE A  11      20.767  -6.181  39.901  1.00 44.03           H
ATOM    122 HD12 ILE A  11      19.379  -7.268  39.786  1.00 44.03           H
ATOM    123 HD13 ILE A  11      20.711  -7.634  40.917  1.00 44.03           H
ATOM    124  N   VAL A  12      19.387 -10.464  36.149  1.00 21.89           N
ATOM    125  CA  VAL A  12      19.087 -10.193  34.753  1.00 17.01           C
ATOM    126  C   VAL A  12      17.588  -9.995  34.606  1.00 19.87           C
ATOM    127  O   VAL A  12      17.178  -8.928  34.163  1.00 21.30           O
ATOM    128  CB  VAL A  12      19.666 -11.273  33.820  1.00 16.87           C
ATOM    129  CG1 VAL A  12      19.194 -11.011  32.385  1.00 21.41           C
ATOM    130  CG2 VAL A  12      21.208 -11.257  33.834  1.00 18.06           C
ATOM    131  H   VAL A  12      19.779 -11.362  36.400  1.00 26.25           H
ATOM    132  HA  VAL A  12      19.567  -9.251  34.486  1.00 20.40           H
ATOM    133  HB  VAL A  12      19.314 -12.259  34.129  1.00 20.23           H
ATOM    134 HG11 VAL A  12      19.659 -11.724  31.708  1.00 25.67           H
ATOM    135 HG12 VAL A  12      18.114 -11.134  32.321  1.00 25.67           H
ATOM    136 HG13 VAL A  12      19.465 -10.000  32.078  1.00 25.67           H
ATOM    137 HG21 VAL A  12      21.587 -12.087  33.241  1.00 21.66           H
ATOM    138 HG22 VAL A  12      21.573 -10.318  33.417  1.00 21.66           H
ATOM    139 HG23 VAL A  12      21.589 -11.356  34.846  1.00 21.66           H
ATOM    140  N   HIS A  13      16.768 -10.983  34.989  1.00 24.30           N
ATOM    141  CA  HIS A  13      15.317 -10.899  34.860  1.00 21.72           C
ATOM    142  C   HIS A  13      14.726  -9.710  35.609  1.00 22.41           C
ATOM    143  O   HIS A  13      13.904  -8.987  35.042  1.00 22.63           O
ATOM    144  CB  HIS A  13      14.646 -12.223  35.253  1.00 21.37           C
ATOM    145  CG  HIS A  13      14.780 -13.259  34.174  1.00 25.10           C
ATOM    146  ND1 HIS A  13      14.095 -13.230  32.961  1.00 26.15           N
ATOM    147  CD2 HIS A  13      15.584 -14.357  34.204  1.00 23.33           C
ATOM    148  CE1 HIS A  13      14.527 -14.301  32.279  1.00 22.29           C
ATOM    149  NE2 HIS A  13      15.415 -15.000  33.003  1.00 20.21           N
ATOM    150  H   HIS A  13      17.158 -11.822  35.400  1.00 29.15           H
ATOM    151  HA  HIS A  13      15.101 -10.731  33.805  1.00 26.04           H
ATOM    152  HB2 HIS A  13      13.579 -12.051  35.399  1.00 25.63           H
ATOM    153  HB3 HIS A  13      15.063 -12.594  36.190  1.00 25.63           H
ATOM    154  HD2 HIS A  13      16.218 -14.675  35.010  1.00 27.98           H
ATOM    155  HE1 HIS A  13      14.202 -14.565  31.282  1.00 26.73           H
ATOM    156  HE2 HIS A  13      15.872 -15.855  32.720  1.00 24.23           H
ATOM    157  N   ARG A  14      15.157  -9.483  36.856  1.00 21.59           N
ATOM    158  CA  ARG A  14      14.645  -8.370  37.664  1.00 22.90           C
ATOM    159  C   ARG A  14      14.959  -7.002  37.055  1.00 26.45           C
ATOM    160  O   ARG A  14      14.173  -6.081  37.251  1.00 25.80           O
ATOM    161  CB  ARG A  14      15.115  -8.482  39.125  1.00 25.87           C
ATOM    162  CG  ARG A  14      14.391  -9.643  39.833  1.00 26.85           C
ATOM    163  CD  ARG A  14      15.076  -9.981  41.155  1.00 37.42           C
ATOM    164  NE  ARG A  14      14.507 -11.192  41.763  1.00 40.36           N
ATOM    165  CZ  ARG A  14      14.971 -11.758  42.885  1.00 40.90           C
ATOM    166  NH1 ARG A  14      15.915 -11.162  43.615  1.00 34.35           N
ATOM    167  NH2 ARG A  14      14.495 -12.937  43.280  1.00 44.08           N1+
ATOM    168  H   ARG A  14      15.850 -10.096  37.265  1.00 25.89           H
ATOM    169  HA  ARG A  14      13.556  -8.443  37.672  1.00 27.46           H
ATOM    170  HB2 ARG A  14      16.199  -8.589  39.176  1.00 31.02           H
ATOM    171  HB3 ARG A  14      14.842  -7.563  39.646  1.00 31.02           H
ATOM    172  HG2 ARG A  14      13.350  -9.370  40.009  1.00 32.21           H
ATOM    173  HG3 ARG A  14      14.412 -10.536  39.207  1.00 32.21           H
ATOM    174  HD2 ARG A  14      16.152 -10.096  41.019  1.00 44.89           H
ATOM    175  HD3 ARG A  14      14.895  -9.144  41.830  1.00 44.89           H
ATOM    176  HE  ARG A  14      13.810 -11.691  41.230  1.00 48.41           H
ATOM    177 HH11 ARG A  14      16.288 -10.272  43.322  1.00 41.20           H
ATOM    178 HH12 ARG A  14      16.263 -11.607  44.451  1.00 41.20           H
ATOM    179 HH21 ARG A  14      13.790 -13.411  42.736  1.00 52.88           H
ATOM    180 HH22 ARG A  14      14.855 -13.372  44.116  1.00 52.88           H
ATOM    181  N   THR A  15      16.059  -6.868  36.298  1.00 23.52           N
ATOM    182  CA  THR A  15      16.435  -5.601  35.647  1.00 18.73           C
ATOM    183  C   THR A  15      15.767  -5.450  34.264  1.00 20.79           C
ATOM    184  O   THR A  15      15.257  -4.384  33.914  1.00 18.45           O
ATOM    185  CB  THR A  15      17.975  -5.509  35.582  1.00 24.68           C
ATOM    186  OG1 THR A  15      18.530  -5.566  36.876  1.00 20.58           O
ATOM    187  CG2 THR A  15      18.440  -4.198  34.951  1.00 21.88           C
ATOM    188  H   THR A  15      16.678  -7.659  36.191  1.00 28.21           H
ATOM    189  HA  THR A  15      16.096  -4.785  36.287  1.00 22.46           H
ATOM    190  HB  THR A  15      18.363  -6.345  34.997  1.00 29.60           H
ATOM    191  HG1 THR A  15      18.397  -6.452  37.224  1.00 24.68           H
ATOM    192 HG21 THR A  15      19.527  -4.178  34.945  1.00 26.24           H
ATOM    193 HG22 THR A  15      18.077  -4.118  33.928  1.00 26.24           H
ATOM    194 HG23 THR A  15      18.085  -3.351  35.538  1.00 26.24           H
ATOM    195  N   ILE A  16      15.810  -6.506  33.442  1.00 22.58           N
ATOM    196  CA  ILE A  16      15.431  -6.424  32.035  1.00 23.86           C
ATOM    197  C   ILE A  16      13.912  -6.453  31.858  1.00 19.74           C
ATOM    198  O   ILE A  16      13.408  -5.774  30.972  1.00 23.07           O
ATOM    199  CB  ILE A  16      16.170  -7.508  31.213  1.00 23.24           C
ATOM    200  CG1 ILE A  16      17.708  -7.377  31.300  1.00 20.45           C
ATOM    201  CG2 ILE A  16      15.682  -7.502  29.751  1.00 24.39           C
ATOM    202  CD1 ILE A  16      18.294  -6.084  30.717  1.00 23.03           C
ATOM    203  H   ILE A  16      16.228  -7.367  33.766  1.00 27.08           H
ATOM    204  HA  ILE A  16      15.767  -5.457  31.664  1.00 28.62           H
ATOM    205  HB  ILE A  16      15.897  -8.474  31.640  1.00 27.87           H
ATOM    206 HG12 ILE A  16      18.023  -7.440  32.337  1.00 24.52           H
ATOM    207 HG13 ILE A  16      18.154  -8.227  30.785  1.00 24.52           H
ATOM    208 HG21 ILE A  16      16.346  -8.096  29.125  1.00 29.25           H
ATOM    209 HG22 ILE A  16      14.688  -7.939  29.704  1.00 29.25           H
ATOM    210 HG23 ILE A  16      15.651  -6.484  29.361  1.00 29.25           H
ATOM    211 HD11 ILE A  16      19.382  -6.134  30.771  1.00 27.62           H
ATOM    212 HD12 ILE A  16      18.002  -5.965  29.674  1.00 27.62           H
ATOM    213 HD13 ILE A  16      17.958  -5.221  31.291  1.00 27.62           H
ATOM    214  N   THR A  17      13.172  -7.221  32.669  1.00 27.73           N
ATOM    215  CA  THR A  17      11.710  -7.283  32.526  1.00 25.47           C
ATOM    216  C   THR A  17      11.084  -5.882  32.643  1.00 27.73           C
ATOM    217  O   THR A  17      10.357  -5.514  31.719  1.00 27.04           O
ATOM    218  CB  THR A  17      11.085  -8.321  33.484  1.00 29.82           C
ATOM    219  OG1 THR A  17      11.662  -9.583  33.278  1.00 41.02           O
ATOM    220  CG2 THR A  17       9.575  -8.450  33.266  1.00 32.51           C
ATOM    221  H   THR A  17      13.618  -7.748  33.406  1.00 33.26           H
ATOM    222  HA  THR A  17      11.529  -7.646  31.514  1.00 30.55           H
ATOM    223  HB  THR A  17      11.256  -8.054  34.520  1.00 35.77           H
ATOM    224  HG1 THR A  17      12.602  -9.513  33.468  1.00 49.20           H
ATOM    225 HG21 THR A  17       9.177  -9.210  33.938  1.00 39.00           H
ATOM    226 HG22 THR A  17       9.075  -7.503  33.471  1.00 39.00           H
ATOM    227 HG23 THR A  17       9.376  -8.760  32.239  1.00 39.00           H
ATOM    228  N   PRO A  18      11.362  -5.074  33.693  1.00 29.63           N
ATOM    229  CA  PRO A  18      10.829  -3.715  33.780  1.00 27.84           C
ATOM    230  C   PRO A  18      11.338  -2.782  32.678  1.00 26.96           C
ATOM    231  O   PRO A  18      10.601  -1.899  32.245  1.00 26.19           O
ATOM    232  CB  PRO A  18      11.308  -3.192  35.145  1.00 33.52           C
ATOM    233  CG  PRO A  18      11.488  -4.458  35.966  1.00 31.56           C
ATOM    234  CD  PRO A  18      12.077  -5.397  34.922  1.00 28.05           C
ATOM    235  HA  PRO A  18       9.741  -3.754  33.815  1.00 33.40           H
ATOM    236  HB2 PRO A  18      12.294  -2.741  35.015  1.00 40.21           H
ATOM    237  HB3 PRO A  18      10.632  -2.477  35.613  1.00 40.21           H
ATOM    238  HG2 PRO A  18      12.200  -4.307  36.777  1.00 37.86           H
ATOM    239  HG3 PRO A  18      10.528  -4.808  36.347  1.00 37.86           H
ATOM    240  HD2 PRO A  18      13.139  -5.205  34.803  1.00 33.65           H
ATOM    241  HD3 PRO A  18      11.905  -6.404  35.281  1.00 33.65           H
ATOM    242  N   LEU A  19      12.577  -2.991  32.208  1.00 25.32           N
ATOM    243  CA  LEU A  19      13.139  -2.239  31.094  1.00 19.51           C
ATOM    244  C   LEU A  19      12.284  -2.443  29.845  1.00 19.77           C
ATOM    245  O   LEU A  19      11.859  -1.468  29.234  1.00 21.58           O
ATOM    246  CB  LEU A  19      14.616  -2.633  30.877  1.00 20.10           C
ATOM    247  CG  LEU A  19      15.322  -1.934  29.694  1.00 23.48           C
ATOM    248  CD1 LEU A  19      15.563  -0.454  30.004  1.00 25.64           C
ATOM    249  CD2 LEU A  19      16.651  -2.656  29.413  1.00 22.52           C
ATOM    250  H   LEU A  19      13.143  -3.717  32.625  1.00 30.37           H
ATOM    251  HA  LEU A  19      13.105  -1.185  31.368  1.00 23.40           H
ATOM    252  HB2 LEU A  19      15.176  -2.440  31.793  1.00 24.11           H
ATOM    253  HB3 LEU A  19      14.654  -3.701  30.687  1.00 24.11           H
ATOM    254  HG  LEU A  19      14.708  -2.004  28.796  1.00 28.16           H
ATOM    255 HD11 LEU A  19      16.033   0.028  29.150  1.00 30.75           H
ATOM    256 HD12 LEU A  19      14.619   0.050  30.206  1.00 30.75           H
ATOM    257 HD13 LEU A  19      16.216  -0.357  30.870  1.00 30.75           H
ATOM    258 HD21 LEU A  19      17.167  -2.170  28.589  1.00 27.00           H
ATOM    259 HD22 LEU A  19      17.287  -2.631  30.300  1.00 27.00           H
ATOM    260 HD23 LEU A  19      16.461  -3.694  29.140  1.00 27.00           H
ATOM    261  N   ILE A  20      12.014  -3.699  29.469  1.00 23.08           N
ATOM    262  CA  ILE A  20      11.198  -4.023  28.298  1.00 25.54           C
ATOM    263  C   ILE A  20       9.786  -3.438  28.437  1.00 23.06           C
ATOM    264  O   ILE A  20       9.258  -2.904  27.462  1.00 27.99           O
ATOM    265  CB  ILE A  20      11.203  -5.552  28.063  1.00 24.34           C
ATOM    266  CG1 ILE A  20      12.600  -6.033  27.604  1.00 21.63           C
ATOM    267  CG2 ILE A  20      10.108  -5.967  27.069  1.00 26.27           C
ATOM    268  CD1 ILE A  20      12.762  -7.555  27.713  1.00 20.89           C
ATOM    269  H   ILE A  20      12.382  -4.463  30.020  1.00 27.68           H
ATOM    270  HA  ILE A  20      11.664  -3.550  27.434  1.00 30.63           H
ATOM    271  HB  ILE A  20      10.976  -6.033  29.015  1.00 29.19           H
ATOM    272 HG12 ILE A  20      12.768  -5.726  26.571  1.00 25.94           H
ATOM    273 HG13 ILE A  20      13.377  -5.578  28.217  1.00 25.94           H
ATOM    274 HG21 ILE A  20      10.165  -7.032  26.854  1.00 31.51           H
ATOM    275 HG22 ILE A  20       9.121  -5.774  27.486  1.00 31.51           H
ATOM    276 HG23 ILE A  20      10.225  -5.406  26.148  1.00 31.51           H
ATOM    277 HD11 ILE A  20      13.786  -7.828  27.464  1.00 25.05           H
ATOM    278 HD12 ILE A  20      12.541  -7.882  28.729  1.00 25.05           H
ATOM    279 HD13 ILE A  20      12.092  -8.059  27.020  1.00 25.05           H
ATOM    280  N   GLU A  21       9.179  -3.523  29.632  1.00 25.96           N
ATOM    281  CA  GLU A  21       7.856  -2.956  29.889  1.00 22.03           C
ATOM    282  C   GLU A  21       7.849  -1.428  29.700  1.00 23.31           C
ATOM    283  O   GLU A  21       7.057  -0.910  28.913  1.00 28.42           O
ATOM    284  CB  GLU A  21       7.392  -3.362  31.291  1.00 26.44           C
ATOM    285  H   GLU A  21       9.666  -3.959  30.403  1.00 31.14           H
ATOM    286  HA  GLU A  21       7.159  -3.396  29.176  1.00 26.42           H
ATOM    287  HB1 GLU A  21       7.337  -4.448  31.363  1.00 31.71           H
ATOM    288  HB3 GLU A  21       6.404  -2.943  31.484  1.00 31.71           H
ATOM    289  N   GLN A  22       8.760  -0.706  30.370  1.00 31.08           N
ATOM    290  CA  GLN A  22       8.848   0.751  30.337  1.00 26.14           C
ATOM    291  C   GLN A  22       9.165   1.301  28.942  1.00 31.62           C
ATOM    292  O   GLN A  22       8.585   2.312  28.542  1.00 25.80           O
ATOM    293  CB  GLN A  22       9.898   1.202  31.359  1.00 29.79           C
ATOM    294  H   GLN A  22       9.417  -1.189  30.969  1.00 37.28           H
ATOM    295  HA  GLN A  22       7.886   1.156  30.649  1.00 31.35           H
ATOM    296  HB1 GLN A  22       9.623   0.849  32.353  1.00 35.73           H
ATOM    297  HB3 GLN A  22       9.959   2.291  31.367  1.00 35.73           H
ATOM    298  N   GLN A  23      10.096   0.658  28.217  1.00 25.77           N
ATOM    299  CA  GLN A  23      10.587   1.115  26.919  1.00 28.99           C
ATOM    300  C   GLN A  23       9.790   0.550  25.743  1.00 25.89           C
ATOM    301  O   GLN A  23      10.037   0.964  24.612  1.00 28.76           O
ATOM    302  CB  GLN A  23      12.089   0.794  26.779  1.00 27.08           C
ATOM    303  CG  GLN A  23      12.957   1.431  27.877  1.00 28.26           C
ATOM    304  CD  GLN A  23      12.923   2.957  27.890  1.00 25.83           C
ATOM    305  OE1 GLN A  23      12.613   3.598  26.894  1.00 27.99           O
ATOM    306  NE2 GLN A  23      13.282   3.558  29.020  1.00 31.70           N
ATOM    307  H   GLN A  23      10.535  -0.163  28.613  1.00 30.91           H
ATOM    308  HA  GLN A  23      10.475   2.198  26.873  1.00 34.77           H
ATOM    309  HB2 GLN A  23      12.216  -0.286  26.840  1.00 32.48           H
ATOM    310  HB3 GLN A  23      12.448   1.121  25.803  1.00 32.48           H
ATOM    311  HG2 GLN A  23      12.684   1.046  28.859  1.00 33.90           H
ATOM    312  HG3 GLN A  23      13.985   1.131  27.678  1.00 33.90           H
ATOM    313 HE21 GLN A  23      13.546   3.010  29.826  1.00 38.03           H
ATOM    314 HE22 GLN A  23      13.288   4.565  29.063  1.00 38.03           H
ATOM    315  N   LYS A  24       8.865  -0.396  25.982  1.00 24.68           N
ATOM    316  CA  LYS A  24       8.041  -1.054  24.963  1.00 24.18           C
ATOM    317  C   LYS A  24       8.921  -1.735  23.907  1.00 23.34           C
ATOM    318  O   LYS A  24       8.687  -1.591  22.707  1.00 25.90           O
ATOM    319  CB  LYS A  24       7.006  -0.077  24.369  1.00 31.89           C
ATOM    320  CG  LYS A  24       6.052   0.477  25.442  1.00 43.06           C
ATOM    321  CD  LYS A  24       5.031   1.435  24.816  1.00 51.97           C
ATOM    322  CE  LYS A  24       3.944   1.785  25.839  1.00 54.54           C
ATOM    323  NZ  LYS A  24       2.992   2.771  25.293  1.00 54.25           N1+
ATOM    324  H   LYS A  24       8.742  -0.707  26.938  1.00 29.60           H
ATOM    325  HA  LYS A  24       7.494  -1.858  25.458  1.00 29.00           H
ATOM    326  HB2 LYS A  24       7.513   0.749  23.872  1.00 38.25           H
ATOM    327  HB3 LYS A  24       6.413  -0.613  23.627  1.00 38.25           H
ATOM    328  HG2 LYS A  24       5.530  -0.349  25.928  1.00 51.65           H
ATOM    329  HG3 LYS A  24       6.622   1.022  26.197  1.00 51.65           H
ATOM    330  HD2 LYS A  24       5.542   2.347  24.505  1.00 62.34           H
ATOM    331  HD3 LYS A  24       4.572   0.966  23.944  1.00 62.34           H
ATOM    332  HE2 LYS A  24       3.408   0.875  26.115  1.00 65.43           H
ATOM    333  HE3 LYS A  24       4.416   2.194  26.733  1.00 65.43           H
ATOM    334  HZ1 LYS A  24       2.282   2.978  25.981  1.00 65.09           H
ATOM    335  HZ2 LYS A  24       3.483   3.622  25.058  1.00 65.09           H
ATOM    336  HZ3 LYS A  24       2.554   2.401  24.461  1.00 65.09           H
ATOM    337  N   ILE A  25       9.933  -2.483  24.365  1.00 24.89           N
ATOM    338  CA  ILE A  25      10.871  -3.184  23.479  1.00 23.60           C
ATOM    339  C   ILE A  25      10.169  -4.442  22.937  1.00 23.85           C
ATOM    340  O   ILE A  25       9.734  -5.270  23.738  1.00 18.40           O
ATOM    341  CB  ILE A  25      12.172  -3.498  24.240  1.00 23.38           C
ATOM    342  CG1 ILE A  25      12.955  -2.187  24.512  1.00 23.77           C
ATOM    343  CG2 ILE A  25      13.044  -4.540  23.518  1.00 24.31           C
ATOM    344  CD1 ILE A  25      14.055  -2.361  25.557  1.00 20.41           C
ATOM    345  H   ILE A  25      10.044  -2.597  25.364  1.00 29.85           H
ATOM    346  HA  ILE A  25      11.142  -2.520  22.662  1.00 28.31           H
ATOM    347  HB  ILE A  25      11.891  -3.932  25.199  1.00 28.04           H
ATOM    348 HG12 ILE A  25      13.401  -1.830  23.583  1.00 28.50           H
ATOM    349 HG13 ILE A  25      12.276  -1.417  24.871  1.00 28.50           H
ATOM    350 HG21 ILE A  25      13.991  -4.672  24.035  1.00 29.16           H
ATOM    351 HG22 ILE A  25      12.539  -5.504  23.511  1.00 29.16           H
ATOM    352 HG23 ILE A  25      13.238  -4.218  22.493  1.00 29.16           H
ATOM    353 HD11 ILE A  25      14.433  -1.381  25.846  1.00 24.48           H
ATOM    354 HD12 ILE A  25      13.664  -2.862  26.442  1.00 24.48           H
ATOM    355 HD13 ILE A  25      14.879  -2.940  25.144  1.00 24.48           H
ATOM    356  N   PRO A  26      10.116  -4.653  21.611  1.00 23.81           N
ATOM    357  CA  PRO A  26       9.459  -5.840  21.064  1.00 20.75           C
ATOM    358  C   PRO A  26      10.206  -7.141  21.336  1.00 19.39           C
ATOM    359  O   PRO A  26       9.567  -8.153  21.580  1.00 20.06           O
ATOM    360  CB  PRO A  26       9.418  -5.616  19.555  1.00 23.24           C
ATOM    361  CG  PRO A  26       9.526  -4.109  19.405  1.00 21.28           C
ATOM    362  CD  PRO A  26      10.454  -3.723  20.544  1.00 21.68           C
ATOM    363  HA  PRO A  26       8.426  -5.865  21.405  1.00 24.88           H
ATOM    364  HB2 PRO A  26      10.316  -6.050  19.114  1.00 27.87           H
ATOM    365  HB3 PRO A  26       8.547  -6.054  19.080  1.00 27.87           H
ATOM    366  HG2 PRO A  26       9.983  -3.836  18.457  1.00 25.51           H
ATOM    367  HG3 PRO A  26       8.538  -3.658  19.509  1.00 25.51           H
ATOM    368  HD2 PRO A  26      11.498  -3.849  20.252  1.00 26.00           H
ATOM    369  HD3 PRO A  26      10.221  -2.692  20.805  1.00 26.00           H
ATOM    370  N   GLY A  27      11.541  -7.112  21.291  1.00 15.66           N
ATOM    371  CA  GLY A  27      12.402  -8.271  21.416  1.00 16.96           C
ATOM    372  C   GLY A  27      13.770  -7.869  21.935  1.00 18.57           C
ATOM    373  O   GLY A  27      14.271  -6.785  21.630  1.00 17.53           O
ATOM    374  H   GLY A  27      11.993  -6.246  21.033  1.00 18.77           H
ATOM    375  HA2 GLY A  27      11.943  -8.999  22.084  1.00 20.33           H
ATOM    376  HA3 GLY A  27      12.524  -8.719  20.431  1.00 20.33           H
ATOM    377  N   MET A  28      14.381  -8.756  22.723  1.00 14.69           N
ATOM    378  CA  MET A  28      15.638  -8.485  23.369  1.00 17.95           C
ATOM    379  C   MET A  28      16.398  -9.776  23.618  1.00 22.64           C
ATOM    380  O   MET A  28      15.813 -10.805  23.943  1.00 19.11           O
ATOM    381  CB  MET A  28      15.354  -7.697  24.655  1.00 22.55           C
ATOM    382  CG  MET A  28      16.609  -7.164  25.328  1.00 23.37           C
ATOM    383  SD  MET A  28      16.267  -5.655  26.267  1.00 27.24           S
ATOM    384  CE  MET A  28      17.989  -5.162  26.513  1.00 30.32           C
ATOM    385  H   MET A  28      13.935  -9.642  22.920  1.00 17.62           H
ATOM    386  HA  MET A  28      16.237  -7.861  22.710  1.00 21.52           H
ATOM    387  HB2 MET A  28      14.719  -6.849  24.403  1.00 27.04           H
ATOM    388  HB3 MET A  28      14.809  -8.324  25.361  1.00 27.04           H
ATOM    389  HG2 MET A  28      17.015  -7.930  25.988  1.00 28.02           H
ATOM    390  HG3 MET A  28      17.355  -6.925  24.574  1.00 28.02           H
ATOM    391  HE1 MET A  28      18.023  -4.263  27.127  1.00 36.37           H
ATOM    392  HE2 MET A  28      18.540  -5.960  27.009  1.00 36.37           H
ATOM    393  HE3 MET A  28      18.443  -4.950  25.544  1.00 36.37           H
ATOM    394  N   ALA A  29      17.717  -9.698  23.464  1.00 15.89           N
ATOM    395  CA  ALA A  29      18.657 -10.717  23.857  1.00 12.18           C
ATOM    396  C   ALA A  29      19.702 -10.077  24.776  1.00 20.31           C
ATOM    397  O   ALA A  29      20.155  -8.956  24.544  1.00 16.94           O
ATOM    398  CB  ALA A  29      19.287 -11.331  22.613  1.00 11.41           C
ATOM    399  H   ALA A  29      18.108  -8.815  23.170  1.00 19.05           H
ATOM    400  HA  ALA A  29      18.144 -11.510  24.398  1.00 14.60           H
ATOM    401  HB1 ALA A  29      19.938 -12.147  22.918  1.00 13.68           H
ATOM    402  HB2 ALA A  29      18.513 -11.737  21.964  1.00 13.68           H
ATOM    403  HB3 ALA A  29      19.859 -10.582  22.064  1.00 13.68           H
ATOM    404  N   VAL A  30      20.079 -10.797  25.827  1.00 15.08           N
ATOM    405  CA  VAL A  30      21.113 -10.395  26.776  1.00 16.58           C
ATOM    406  C   VAL A  30      22.043 -11.577  26.981  1.00 15.82           C
ATOM    407  O   VAL A  30      21.591 -12.706  27.151  1.00 17.09           O
ATOM    408  CB  VAL A  30      20.514  -9.888  28.113  1.00 14.87           C
ATOM    409  CG1 VAL A  30      21.580  -9.621  29.187  1.00 18.87           C
ATOM    410  CG2 VAL A  30      19.747  -8.585  27.895  1.00 19.64           C
ATOM    411  H   VAL A  30      19.663 -11.707  25.964  1.00 18.08           H
ATOM    412  HA  VAL A  30      21.672  -9.584  26.334  1.00 19.88           H
ATOM    413  HB  VAL A  30      19.824 -10.637  28.500  1.00 17.82           H
ATOM    414 HG11 VAL A  30      21.103  -9.253  30.098  1.00 22.63           H
ATOM    415 HG12 VAL A  30      22.110 -10.539  29.437  1.00 22.63           H
ATOM    416 HG13 VAL A  30      22.295  -8.878  28.833  1.00 22.63           H
ATOM    417 HG21 VAL A  30      19.359  -8.220  28.843  1.00 23.55           H
ATOM    418 HG22 VAL A  30      20.411  -7.838  27.465  1.00 23.55           H
ATOM    419 HG23 VAL A  30      18.910  -8.742  27.218  1.00 23.55           H
ATOM    420  N   ALA A  31      23.343 -11.297  27.001  1.00 15.68           N
ATOM    421  CA  ALA A  31      24.367 -12.226  27.460  1.00 15.53           C
ATOM    422  C   ALA A  31      25.082 -11.594  28.643  1.00 20.23           C
ATOM    423  O   ALA A  31      25.426 -10.421  28.594  1.00 16.62           O
ATOM    424  CB  ALA A  31      25.376 -12.532  26.351  1.00 14.70           C
ATOM    425  H   ALA A  31      23.623 -10.337  26.855  1.00 18.80           H
ATOM    426  HA  ALA A  31      23.908 -13.161  27.759  1.00 18.62           H
ATOM    427  HB1 ALA A  31      26.192 -13.121  26.767  1.00 17.62           H
ATOM    428  HB2 ALA A  31      24.910 -13.121  25.572  1.00 17.62           H
ATOM    429  HB3 ALA A  31      25.774 -11.609  25.933  1.00 17.62           H
ATOM    430  N   VAL A  32      25.318 -12.381  29.688  1.00 18.46           N
ATOM    431  CA  VAL A  32      26.229 -12.042  30.763  1.00 17.56           C
ATOM    432  C   VAL A  32      27.402 -13.003  30.653  1.00 21.19           C
ATOM    433  O   VAL A  32      27.209 -14.212  30.599  1.00 20.41           O
ATOM    434  CB  VAL A  32      25.518 -12.106  32.128  1.00 21.93           C
ATOM    435  CG1 VAL A  32      26.514 -11.948  33.284  1.00 21.75           C
ATOM    436  CG2 VAL A  32      24.475 -10.985  32.215  1.00 21.59           C
ATOM    437  H   VAL A  32      24.951 -13.320  29.673  1.00 22.14           H
ATOM    438  HA  VAL A  32      26.599 -11.026  30.630  1.00 21.05           H
ATOM    439  HB  VAL A  32      25.013 -13.069  32.227  1.00 26.29           H
ATOM    440 HG11 VAL A  32      25.967 -11.972  34.224  1.00 26.08           H
ATOM    441 HG12 VAL A  32      27.227 -12.772  33.289  1.00 26.08           H
ATOM    442 HG13 VAL A  32      27.054 -11.003  33.203  1.00 26.08           H
ATOM    443 HG21 VAL A  32      23.993 -11.018  33.192  1.00 25.89           H
ATOM    444 HG22 VAL A  32      24.957 -10.013  32.093  1.00 25.89           H
ATOM    445 HG23 VAL A  32      23.715 -11.108  31.444  1.00 25.89           H
ATOM    446  N   ILE A  33      28.610 -12.452  30.634  1.00 17.01           N
ATOM    447  CA  ILE A  33      29.862 -13.178  30.747  1.00 20.34           C
ATOM    448  C   ILE A  33      30.257 -13.052  32.215  1.00 21.81           C
ATOM    449  O   ILE A  33      30.425 -11.940  32.697  1.00 23.34           O
ATOM    450  CB  ILE A  33      30.928 -12.607  29.778  1.00 26.22           C
ATOM    451  CG1 ILE A  33      30.574 -12.795  28.282  1.00 26.82           C
ATOM    452  CG2 ILE A  33      32.270 -13.316  30.056  1.00 25.55           C
ATOM    453  CD1 ILE A  33      29.428 -11.911  27.763  1.00 31.07           C
ATOM    454  H   ILE A  33      28.672 -11.445  30.690  1.00 20.40           H
ATOM    455  HA  ILE A  33      29.701 -14.220  30.494  1.00 24.40           H
ATOM    456  HB  ILE A  33      31.059 -11.543  29.982  1.00 31.44           H
ATOM    457 HG12 ILE A  33      31.454 -12.555  27.683  1.00 32.17           H
ATOM    458 HG13 ILE A  33      30.322 -13.841  28.097  1.00 32.17           H
ATOM    459 HG21 ILE A  33      33.013 -13.010  29.322  1.00 30.65           H
ATOM    460 HG22 ILE A  33      32.643 -13.050  31.047  1.00 30.65           H
ATOM    461 HG23 ILE A  33      32.141 -14.397  29.995  1.00 30.65           H
ATOM    462 HD11 ILE A  33      29.451 -11.907  26.679  1.00 37.27           H
ATOM    463 HD12 ILE A  33      28.463 -12.307  28.072  1.00 37.27           H
ATOM    464 HD13 ILE A  33      29.546 -10.887  28.118  1.00 37.27           H
ATOM    465  N   TYR A  34      30.365 -14.173  32.929  1.00 26.87           N
ATOM    466  CA  TYR A  34      30.682 -14.224  34.357  1.00 23.58           C
ATOM    467  C   TYR A  34      31.760 -15.279  34.540  1.00 29.15           C
ATOM    468  O   TYR A  34      31.577 -16.420  34.114  1.00 23.76           O
ATOM    469  CB  TYR A  34      29.425 -14.575  35.163  1.00 32.26           C
ATOM    470  CG  TYR A  34      29.666 -14.649  36.663  1.00 35.67           C
ATOM    471  CD1 TYR A  34      29.531 -13.495  37.456  1.00 38.93           C
ATOM    472  CD2 TYR A  34      30.014 -15.874  37.268  1.00 35.56           C
ATOM    473  CE1 TYR A  34      29.747 -13.568  38.846  1.00 37.02           C
ATOM    474  CE2 TYR A  34      30.240 -15.950  38.655  1.00 36.94           C
ATOM    475  CZ  TYR A  34      30.115 -14.790  39.451  1.00 39.84           C
ATOM    476  OH  TYR A  34      30.337 -14.852  40.796  1.00 49.20           O
ATOM    477  H   TYR A  34      30.209 -15.056  32.463  1.00 32.23           H
ATOM    478  HA  TYR A  34      31.062 -13.259  34.699  1.00 28.28           H
ATOM    479  HB2 TYR A  34      28.668 -13.814  34.970  1.00 38.70           H
ATOM    480  HB3 TYR A  34      29.035 -15.531  34.818  1.00 38.70           H
ATOM    481  HD1 TYR A  34      29.256 -12.555  37.002  1.00 46.69           H
ATOM    482  HD2 TYR A  34      30.115 -16.763  36.666  1.00 42.66           H
ATOM    483  HE1 TYR A  34      29.627 -12.692  39.457  1.00 44.41           H
ATOM    484  HE2 TYR A  34      30.514 -16.892  39.106  1.00 44.31           H
ATOM    485  HH  TYR A  34      30.585 -15.729  41.092  1.00 59.02           H
ATOM    486  N   GLN A  35      32.897 -14.879  35.120  1.00 34.37           N
ATOM    487  CA  GLN A  35      34.112 -15.696  35.215  1.00 32.85           C
ATOM    488  C   GLN A  35      34.442 -16.322  33.851  1.00 33.38           C
ATOM    489  O   GLN A  35      34.705 -17.520  33.737  1.00 27.83           O
ATOM    490  CB  GLN A  35      33.995 -16.723  36.354  1.00 30.39           C
ATOM    491  CG  GLN A  35      33.796 -16.060  37.732  1.00 41.57           C
ATOM    492  CD  GLN A  35      33.582 -17.059  38.873  1.00 44.39           C
ATOM    493  OE1 GLN A  35      33.484 -18.268  38.679  1.00 44.59           O
ATOM    494  NE2 GLN A  35      33.487 -16.550  40.097  1.00 44.59           N
ATOM    495  H   GLN A  35      32.952 -13.929  35.463  1.00 41.22           H
ATOM    496  HA  GLN A  35      34.937 -15.028  35.462  1.00 39.40           H
ATOM    497  HB2 GLN A  35      33.159 -17.391  36.149  1.00 36.45           H
ATOM    498  HB3 GLN A  35      34.909 -17.318  36.384  1.00 36.45           H
ATOM    499  HG2 GLN A  35      34.668 -15.446  37.960  1.00 49.87           H
ATOM    500  HG3 GLN A  35      32.926 -15.404  37.700  1.00 49.87           H
ATOM    501 HE21 GLN A  35      33.553 -15.553  40.235  1.00 53.49           H
ATOM    502 HE22 GLN A  35      33.353 -17.173  40.878  1.00 53.49           H
ATOM    503  N   GLY A  36      34.374 -15.495  32.799  1.00 35.99           N
ATOM    504  CA  GLY A  36      34.703 -15.884  31.439  1.00 32.82           C
ATOM    505  C   GLY A  36      33.678 -16.784  30.729  1.00 36.02           C
ATOM    506  O   GLY A  36      33.913 -17.077  29.562  1.00 35.35           O
ATOM    507  H   GLY A  36      34.142 -14.524  32.962  1.00 43.18           H
ATOM    508  HA2 GLY A  36      34.816 -14.972  30.851  1.00 39.37           H
ATOM    509  HA3 GLY A  36      35.657 -16.412  31.459  1.00 39.37           H
ATOM    510  N   LYS A  37      32.564 -17.215  31.355  1.00 26.96           N
ATOM    511  CA  LYS A  37      31.553 -18.090  30.720  1.00 22.07           C
ATOM    512  C   LYS A  37      30.283 -17.299  30.372  1.00 20.01           C
ATOM    513  O   LYS A  37      29.882 -16.477  31.186  1.00 20.10           O
ATOM    514  CB  LYS A  37      31.156 -19.237  31.668  1.00 31.23           C
ATOM    515  CG  LYS A  37      32.310 -20.190  32.011  1.00 38.74           C
ATOM    516  CD  LYS A  37      31.785 -21.378  32.832  1.00 50.69           C
ATOM    517  CE  LYS A  37      32.859 -22.452  33.018  1.00 55.56           C
ATOM    518  NZ  LYS A  37      32.400 -23.511  33.939  1.00 58.26           N1+
ATOM    519  H   LYS A  37      32.410 -16.934  32.315  1.00 32.34           H
ATOM    520  HA  LYS A  37      31.963 -18.536  29.816  1.00 26.47           H
ATOM    521  HB2 LYS A  37      30.762 -18.813  32.594  1.00 37.46           H
ATOM    522  HB3 LYS A  37      30.357 -19.811  31.194  1.00 37.46           H
ATOM    523  HG2 LYS A  37      32.760 -20.559  31.088  1.00 46.47           H
ATOM    524  HG3 LYS A  37      33.068 -19.655  32.586  1.00 46.47           H
ATOM    525  HD2 LYS A  37      31.474 -21.018  33.813  1.00 60.81           H
ATOM    526  HD3 LYS A  37      30.920 -21.818  32.332  1.00 60.81           H
ATOM    527  HE2 LYS A  37      33.096 -22.892  32.049  1.00 66.66           H
ATOM    528  HE3 LYS A  37      33.761 -21.988  33.421  1.00 66.66           H
ATOM    529  HZ1 LYS A  37      33.120 -24.213  34.040  1.00 69.90           H
ATOM    530  HZ2 LYS A  37      32.204 -23.105  34.844  1.00 69.90           H
ATOM    531  HZ3 LYS A  37      31.560 -23.938  33.577  1.00 69.90           H
ATOM    532  N   PRO A  38      29.586 -17.576  29.247  1.00 22.42           N
ATOM    533  CA  PRO A  38      28.415 -16.796  28.874  1.00 20.51           C
ATOM    534  C   PRO A  38      27.120 -17.463  29.347  1.00 21.28           C
ATOM    535  O   PRO A  38      27.011 -18.689  29.384  1.00 20.33           O
ATOM    536  CB  PRO A  38      28.477 -16.781  27.340  1.00 25.08           C
ATOM    537  CG  PRO A  38      29.034 -18.157  26.993  1.00 25.49           C
ATOM    538  CD  PRO A  38      30.015 -18.420  28.141  1.00 28.68           C
ATOM    539  HA  PRO A  38      28.493 -15.755  29.179  1.00 24.59           H
ATOM    540  HB2 PRO A  38      27.531 -16.557  26.848  1.00 30.07           H
ATOM    541  HB3 PRO A  38      29.225 -16.037  27.061  1.00 30.07           H
ATOM    542  HG2 PRO A  38      28.229 -18.891  26.957  1.00 30.57           H
ATOM    543  HG3 PRO A  38      29.576 -18.134  26.046  1.00 30.57           H
ATOM    544  HD2 PRO A  38      29.991 -19.477  28.407  1.00 34.40           H
ATOM    545  HD3 PRO A  38      31.002 -18.096  27.812  1.00 34.40           H
ATOM    546  N   TYR A  39      26.125 -16.630  29.646  1.00 18.59           N
ATOM    547  CA  TYR A  39      24.773 -17.008  30.038  1.00 20.22           C
ATOM    548  C   TYR A  39      23.799 -16.135  29.255  1.00 26.22           C
ATOM    549  O   TYR A  39      23.945 -14.916  29.253  1.00 18.40           O
ATOM    550  CB  TYR A  39      24.585 -16.808  31.546  1.00 19.33           C
ATOM    551  CG  TYR A  39      25.543 -17.634  32.376  1.00 21.15           C
ATOM    552  CD1 TYR A  39      26.776 -17.081  32.777  1.00 25.42           C
ATOM    553  CD2 TYR A  39      25.251 -18.984  32.658  1.00 29.25           C
ATOM    554  CE1 TYR A  39      27.728 -17.878  33.433  1.00 24.73           C
ATOM    555  CE2 TYR A  39      26.197 -19.780  33.333  1.00 26.07           C
ATOM    556  CZ  TYR A  39      27.441 -19.230  33.716  1.00 31.37           C
ATOM    557  OH  TYR A  39      28.372 -20.007  34.337  1.00 28.67           O
ATOM    558  H   TYR A  39      26.319 -15.639  29.613  1.00 22.29           H
ATOM    559  HA  TYR A  39      24.591 -18.054  29.795  1.00 24.24           H
ATOM    560  HB2 TYR A  39      24.730 -15.752  31.781  1.00 23.18           H
ATOM    561  HB3 TYR A  39      23.562 -17.082  31.807  1.00 23.18           H
ATOM    562  HD1 TYR A  39      27.011 -16.052  32.548  1.00 30.48           H
ATOM    563  HD2 TYR A  39      24.315 -19.414  32.333  1.00 35.08           H
ATOM    564  HE1 TYR A  39      28.687 -17.461  33.702  1.00 29.66           H
ATOM    565  HE2 TYR A  39      25.980 -20.818  33.535  1.00 31.27           H
ATOM    566  HH  TYR A  39      28.050 -20.893  34.513  1.00 34.39           H
ATOM    567  N   TYR A  40      22.826 -16.759  28.588  1.00 16.52           N
ATOM    568  CA  TYR A  40      21.963 -16.110  27.616  1.00 16.45           C
ATOM    569  C   TYR A  40      20.516 -16.036  28.091  1.00 22.73           C
ATOM    570  O   TYR A  40      20.026 -16.937  28.767  1.00 21.22           O
ATOM    571  CB  TYR A  40      22.033 -16.917  26.320  1.00 18.11           C
ATOM    572  CG  TYR A  40      23.427 -17.029  25.745  1.00 18.53           C
ATOM    573  CD1 TYR A  40      24.050 -15.886  25.214  1.00 22.30           C
ATOM    574  CD2 TYR A  40      24.098 -18.265  25.733  1.00 20.53           C
ATOM    575  CE1 TYR A  40      25.332 -15.984  24.649  1.00 17.53           C
ATOM    576  CE2 TYR A  40      25.395 -18.364  25.195  1.00 25.54           C
ATOM    577  CZ  TYR A  40      26.012 -17.218  24.644  1.00 21.57           C
ATOM    578  OH  TYR A  40      27.263 -17.301  24.121  1.00 24.47           O
ATOM    579  H   TYR A  40      22.739 -17.760  28.675  1.00 19.80           H
ATOM    580  HA  TYR A  40      22.321 -15.103  27.409  1.00 19.72           H
ATOM    581  HB2 TYR A  40      21.644 -17.916  26.518  1.00 21.72           H
ATOM    582  HB3 TYR A  40      21.388 -16.442  25.581  1.00 21.72           H
ATOM    583  HD1 TYR A  40      23.530 -14.940  25.214  1.00 26.74           H
ATOM    584  HD2 TYR A  40      23.617 -19.145  26.135  1.00 24.62           H
ATOM    585  HE1 TYR A  40      25.793 -15.113  24.212  1.00 21.02           H
ATOM    586  HE2 TYR A  40      25.912 -19.312  25.191  1.00 30.63           H
ATOM    587  HH  TYR A  40      27.561 -18.207  24.016  1.00 29.35           H
ATOM    588  N   PHE A  41      19.844 -14.956  27.696  1.00 20.32           N
ATOM    589  CA  PHE A  41      18.473 -14.618  28.047  1.00 17.43           C
ATOM    590  C   PHE A  41      17.844 -13.965  26.824  1.00 20.97           C
ATOM    591  O   PHE A  41      18.476 -13.142  26.161  1.00 16.76           O
ATOM    592  CB  PHE A  41      18.469 -13.649  29.242  1.00 16.44           C
ATOM    593  CG  PHE A  41      19.215 -14.182  30.446  1.00 19.74           C
ATOM    594  CD1 PHE A  41      20.607 -13.984  30.574  1.00 18.85           C
ATOM    595  CD2 PHE A  41      18.524 -14.933  31.414  1.00 25.25           C
ATOM    596  CE1 PHE A  41      21.295 -14.539  31.668  1.00 23.56           C
ATOM    597  CE2 PHE A  41      19.213 -15.489  32.503  1.00 25.87           C
ATOM    598  CZ  PHE A  41      20.600 -15.294  32.630  1.00 23.45           C
ATOM    599  H   PHE A  41      20.338 -14.274  27.136  1.00 24.37           H
ATOM    600  HA  PHE A  41      17.915 -15.519  28.308  1.00 20.90           H
ATOM    601  HB2 PHE A  41      18.925 -12.707  28.942  1.00 19.71           H
ATOM    602  HB3 PHE A  41      17.434 -13.458  29.521  1.00 19.71           H
ATOM    603  HD1 PHE A  41      21.147 -13.413  29.833  1.00 22.60           H
ATOM    604  HD2 PHE A  41      17.464 -15.093  31.308  1.00 30.28           H
ATOM    605  HE1 PHE A  41      22.360 -14.386  31.768  1.00 28.26           H
ATOM    606  HE2 PHE A  41      18.678 -16.068  33.241  1.00 31.03           H
ATOM    607  HZ  PHE A  41      21.127 -15.727  33.466  1.00 28.12           H
ATOM    608  N   THR A  42      16.605 -14.335  26.520  1.00 15.85           N
ATOM    609  CA  THR A  42      15.861 -13.784  25.400  1.00 17.91           C
ATOM    610  C   THR A  42      14.415 -13.548  25.817  1.00 20.76           C
ATOM    611  O   THR A  42      13.889 -14.213  26.717  1.00 19.73           O
ATOM    612  CB  THR A  42      15.931 -14.723  24.187  1.00 25.71           C
ATOM    613  OG1 THR A  42      15.452 -16.001  24.534  1.00 32.07           O
ATOM    614  CG2 THR A  42      17.348 -14.873  23.623  1.00 19.33           C
ATOM    615  H   THR A  42      16.129 -15.008  27.106  1.00 19.01           H
ATOM    616  HA  THR A  42      16.291 -12.826  25.119  1.00 21.48           H
ATOM    617  HB  THR A  42      15.288 -14.322  23.403  1.00 30.83           H
ATOM    618  HG1 THR A  42      16.058 -16.380  25.177  1.00 38.46           H
ATOM    619 HG21 THR A  42      17.318 -15.522  22.749  1.00 23.18           H
ATOM    620 HG22 THR A  42      17.743 -13.898  23.337  1.00 23.18           H
ATOM    621 HG23 THR A  42      18.006 -15.338  24.358  1.00 23.18           H
ATOM    622  N   TRP A  43      13.801 -12.568  25.150  1.00 19.69           N
ATOM    623  CA  TRP A  43      12.429 -12.121  25.348  1.00 23.85           C
ATOM    624  C   TRP A  43      11.841 -11.704  24.011  1.00 24.45           C
ATOM    625  O   TRP A  43      12.535 -11.096  23.197  1.00 19.20           O
ATOM    626  CB  TRP A  43      12.373 -10.882  26.252  1.00 21.85           C
ATOM    627  CG  TRP A  43      12.888 -11.036  27.648  1.00 22.08           C
ATOM    628  CD1 TRP A  43      12.139 -11.217  28.760  1.00 26.44           C
ATOM    629  CD2 TRP A  43      14.264 -10.951  28.107  1.00 25.34           C
ATOM    630  NE1 TRP A  43      12.961 -11.270  29.868  1.00 25.44           N
ATOM    631  CE2 TRP A  43      14.284 -11.088  29.529  1.00 20.32           C
ATOM    632  CE3 TRP A  43      15.499 -10.752  27.459  1.00 20.54           C
ATOM    633  CZ2 TRP A  43      15.472 -11.040  30.270  1.00 26.51           C
ATOM    634  CZ3 TRP A  43      16.691 -10.696  28.191  1.00 17.02           C
ATOM    635  CH2 TRP A  43      16.679 -10.826  29.591  1.00 19.84           C
ATOM    636  H   TRP A  43      14.330 -12.075  24.443  1.00 23.61           H
ATOM    637  HA  TRP A  43      11.827 -12.917  25.791  1.00 28.60           H
ATOM    638  HB2 TRP A  43      12.957 -10.095  25.771  1.00 26.20           H
ATOM    639  HB3 TRP A  43      11.338 -10.546  26.312  1.00 26.20           H
ATOM    640  HD1 TRP A  43      11.063 -11.301  28.781  1.00 31.71           H
ATOM    641  HE1 TRP A  43      12.611 -11.447  30.799  1.00 30.51           H
ATOM    642  HE3 TRP A  43      15.523 -10.629  26.391  1.00 24.63           H
ATOM    643  HZ2 TRP A  43      15.454 -11.142  31.345  1.00 31.80           H
ATOM    644  HZ3 TRP A  43      17.623 -10.553  27.669  1.00 20.41           H
ATOM    645  HH2 TRP A  43      17.606 -10.768  30.138  1.00 23.79           H
ATOM    646  N   GLY A  44      10.533 -11.928  23.849  1.00 16.39           N
ATOM    647  CA  GLY A  44       9.749 -11.261  22.828  1.00 16.91           C
ATOM    648  C   GLY A  44      10.113 -11.713  21.415  1.00 16.99           C
ATOM    649  O   GLY A  44      10.479 -12.866  21.196  1.00 16.23           O
ATOM    650  H   GLY A  44      10.036 -12.458  24.549  1.00 19.65           H
ATOM    651  HA2 GLY A  44       8.693 -11.462  23.001  1.00 20.28           H
ATOM    652  HA3 GLY A  44       9.924 -10.189  22.906  1.00 20.28           H
ATOM    653  N   TYR A  45       9.922 -10.793  20.467  1.00 15.77           N
ATOM    654  CA  TYR A  45       9.777 -11.068  19.049  1.00 16.04           C
ATOM    655  C   TYR A  45      10.874 -10.412  18.220  1.00 16.19           C
ATOM    656  O   TYR A  45      11.098  -9.207  18.305  1.00 17.59           O
ATOM    657  CB  TYR A  45       8.377 -10.628  18.594  1.00 17.08           C
ATOM    658  CG  TYR A  45       7.313 -11.569  19.122  1.00 22.55           C
ATOM    659  CD1 TYR A  45       6.773 -11.384  20.411  1.00 25.73           C
ATOM    660  CD2 TYR A  45       6.945 -12.692  18.361  1.00 24.38           C
ATOM    661  CE1 TYR A  45       5.912 -12.350  20.963  1.00 23.84           C
ATOM    662  CE2 TYR A  45       6.088 -13.667  18.908  1.00 21.62           C
ATOM    663  CZ  TYR A  45       5.596 -13.510  20.222  1.00 21.19           C
ATOM    664  OH  TYR A  45       4.819 -14.489  20.777  1.00 23.29           O
ATOM    665  H   TYR A  45       9.693  -9.854  20.758  1.00 18.91           H
ATOM    666  HA  TYR A  45       9.842 -12.144  18.894  1.00 19.23           H
ATOM    667  HB2 TYR A  45       8.177  -9.610  18.929  1.00 20.48           H
ATOM    668  HB3 TYR A  45       8.340 -10.637  17.504  1.00 20.48           H
ATOM    669  HD1 TYR A  45       7.050 -10.520  20.993  1.00 30.86           H
ATOM    670  HD2 TYR A  45       7.360 -12.826  17.373  1.00 29.24           H
ATOM    671  HE1 TYR A  45       5.528 -12.228  21.965  1.00 28.60           H
ATOM    672  HE2 TYR A  45       5.836 -14.547  18.334  1.00 25.93           H
ATOM    673  HH  TYR A  45       5.010 -15.351  20.405  1.00 27.93           H
ATOM    674  N   ALA A  46      11.494 -11.224  17.362  1.00 20.64           N
ATOM    675  CA  ALA A  46      12.319 -10.773  16.253  1.00 15.15           C
ATOM    676  C   ALA A  46      11.471 -10.211  15.107  1.00 23.20           C
ATOM    677  O   ALA A  46      11.893  -9.261  14.450  1.00 18.66           O
ATOM    678  CB  ALA A  46      13.160 -11.950  15.772  1.00 15.64           C
ATOM    679  H   ALA A  46      11.254 -12.205  17.380  1.00 24.76           H
ATOM    680  HA  ALA A  46      12.990  -9.993  16.614  1.00 18.16           H
ATOM    681  HB1 ALA A  46      13.819 -11.622  14.970  1.00 18.75           H
ATOM    682  HB2 ALA A  46      13.764 -12.334  16.595  1.00 18.75           H
ATOM    683  HB3 ALA A  46      12.512 -12.744  15.400  1.00 18.75           H
ATOM    684  N   ASP A  47      10.292 -10.806  14.867  1.00 18.08           N
ATOM    685  CA  ASP A  47       9.333 -10.368  13.854  1.00 20.04           C
ATOM    686  C   ASP A  47       7.950 -10.522  14.467  1.00 22.19           C
ATOM    687  O   ASP A  47       7.470 -11.639  14.639  1.00 22.09           O
ATOM    688  CB  ASP A  47       9.510 -11.200  12.580  1.00 19.47           C
ATOM    689  CG  ASP A  47       8.627 -10.777  11.395  1.00 21.15           C
ATOM    690  OD1 ASP A  47       7.549 -10.193  11.614  1.00 22.94           O
ATOM    691  OD2 ASP A  47       9.049 -11.060  10.255  1.00 28.33           O1-
ATOM    692  H   ASP A  47      10.024 -11.598  15.435  1.00 21.68           H
ATOM    693  HA  ASP A  47       9.506  -9.321  13.609  1.00 24.04           H
ATOM    694  HB2 ASP A  47      10.546 -11.188  12.267  1.00 23.34           H
ATOM    695  HB3 ASP A  47       9.280 -12.240  12.799  1.00 23.34           H
ATOM    696  N   ILE A  48       7.318  -9.391  14.799  1.00 23.00           N
ATOM    697  CA  ILE A  48       5.988  -9.340  15.389  1.00 25.35           C
ATOM    698  C   ILE A  48       4.967  -9.996  14.446  1.00 27.29           C
ATOM    699  O   ILE A  48       4.220 -10.865  14.892  1.00 26.56           O
ATOM    700  CB  ILE A  48       5.618  -7.883  15.746  1.00 24.55           C
ATOM    701  CG1 ILE A  48       6.556  -7.309  16.839  1.00 24.41           C
ATOM    702  CG2 ILE A  48       4.143  -7.786  16.176  1.00 36.97           C
ATOM    703  CD1 ILE A  48       6.301  -5.818  17.109  1.00 26.86           C
ATOM    704  H   ILE A  48       7.778  -8.510  14.622  1.00 27.59           H
ATOM    705  HA  ILE A  48       6.008  -9.917  16.315  1.00 30.40           H
ATOM    706  HB  ILE A  48       5.739  -7.277  14.847  1.00 29.45           H
ATOM    707 HG12 ILE A  48       6.409  -7.864  17.767  1.00 29.28           H
ATOM    708 HG13 ILE A  48       7.596  -7.424  16.536  1.00 29.28           H
ATOM    709 HG21 ILE A  48       3.872  -6.756  16.403  1.00 44.35           H
ATOM    710 HG22 ILE A  48       3.488  -8.108  15.368  1.00 44.35           H
ATOM    711 HG23 ILE A  48       3.971  -8.409  17.055  1.00 44.35           H
ATOM    712 HD11 ILE A  48       7.091  -5.400  17.722  1.00 32.21           H
ATOM    713 HD12 ILE A  48       6.276  -5.269  16.168  1.00 32.21           H
ATOM    714 HD13 ILE A  48       5.358  -5.680  17.638  1.00 32.21           H
ATOM    715  N   ALA A  49       4.912  -9.566  13.174  1.00 32.50           N
ATOM    716  CA  ALA A  49       3.887  -9.982  12.206  1.00 30.25           C
ATOM    717  C   ALA A  49       3.924 -11.490  11.941  1.00 30.43           C
ATOM    718  O   ALA A  49       2.873 -12.129  11.888  1.00 30.26           O
ATOM    719  CB  ALA A  49       4.049  -9.196  10.898  1.00 29.54           C
ATOM    720  H   ALA A  49       5.592  -8.885  12.866  1.00 38.98           H
ATOM    721  HA  ALA A  49       2.909  -9.735  12.622  1.00 36.28           H
ATOM    722  HB1 ALA A  49       3.282  -9.507  10.189  1.00 35.43           H
ATOM    723  HB2 ALA A  49       3.936  -8.129  11.089  1.00 35.43           H
ATOM    724  HB3 ALA A  49       5.032  -9.385  10.464  1.00 35.43           H
ATOM    725  N   LYS A  50       5.131 -12.052  11.795  1.00 26.25           N
ATOM    726  CA  LYS A  50       5.354 -13.479  11.580  1.00 21.46           C
ATOM    727  C   LYS A  50       5.459 -14.275  12.884  1.00 19.13           C
ATOM    728  O   LYS A  50       5.690 -15.482  12.827  1.00 21.13           O
ATOM    729  CB  LYS A  50       6.579 -13.689  10.682  1.00 20.60           C
ATOM    730  CG  LYS A  50       6.375 -13.083   9.286  1.00 24.60           C
ATOM    731  CD  LYS A  50       7.531 -13.465   8.356  1.00 34.50           C
ATOM    732  CE  LYS A  50       7.226 -13.052   6.913  1.00 41.76           C
ATOM    733  NZ  LYS A  50       8.394 -13.282   6.043  1.00 46.82           N1+
ATOM    734  H   LYS A  50       5.948 -11.453  11.845  1.00 31.48           H
ATOM    735  HA  LYS A  50       4.495 -13.887  11.046  1.00 25.73           H
ATOM    736  HB2 LYS A  50       7.454 -13.246  11.155  1.00 24.70           H
ATOM    737  HB3 LYS A  50       6.760 -14.759  10.568  1.00 24.70           H
ATOM    738  HG2 LYS A  50       5.443 -13.464   8.864  1.00 29.51           H
ATOM    739  HG3 LYS A  50       6.311 -11.996   9.360  1.00 29.51           H
ATOM    740  HD2 LYS A  50       8.438 -12.960   8.684  1.00 41.38           H
ATOM    741  HD3 LYS A  50       7.697 -14.543   8.397  1.00 41.38           H
ATOM    742  HE2 LYS A  50       6.379 -13.631   6.544  1.00 50.09           H
ATOM    743  HE3 LYS A  50       6.963 -11.993   6.894  1.00 50.09           H
ATOM    744  HZ1 LYS A  50       8.174 -13.023   5.091  1.00 56.17           H
ATOM    745  HZ2 LYS A  50       9.170 -12.722   6.372  1.00 56.17           H
ATOM    746  HZ3 LYS A  50       8.659 -14.256   6.078  1.00 56.17           H
ATOM    747  N   LYS A  51       5.336 -13.616  14.045  1.00 17.18           N
ATOM    748  CA  LYS A  51       5.371 -14.247  15.367  1.00 24.80           C
ATOM    749  C   LYS A  51       6.660 -15.052  15.593  1.00 22.84           C
ATOM    750  O   LYS A  51       6.641 -16.092  16.256  1.00 23.67           O
ATOM    751  CB  LYS A  51       4.097 -15.093  15.581  1.00 28.79           C
ATOM    752  CG  LYS A  51       2.806 -14.273  15.437  1.00 29.74           C
ATOM    753  CD  LYS A  51       1.570 -15.178  15.547  1.00 40.56           C
ATOM    754  CE  LYS A  51       0.311 -14.337  15.329  1.00 39.70           C
ATOM    755  NZ  LYS A  51      -0.902 -15.163  15.461  1.00 53.42           N1+
ATOM    756  H   LYS A  51       5.189 -12.616  14.015  1.00 20.60           H
ATOM    757  HA  LYS A  51       5.372 -13.450  16.109  1.00 29.74           H
ATOM    758  HB2 LYS A  51       4.079 -15.921  14.870  1.00 34.53           H
ATOM    759  HB3 LYS A  51       4.131 -15.517  16.583  1.00 34.53           H
ATOM    760  HG2 LYS A  51       2.776 -13.508  16.215  1.00 35.67           H
ATOM    761  HG3 LYS A  51       2.782 -13.784  14.461  1.00 35.67           H
ATOM    762  HD2 LYS A  51       1.621 -15.963  14.791  1.00 48.65           H
ATOM    763  HD3 LYS A  51       1.533 -15.638  16.534  1.00 48.65           H
ATOM    764  HE2 LYS A  51       0.288 -13.538  16.071  1.00 47.63           H
ATOM    765  HE3 LYS A  51       0.346 -13.891  14.334  1.00 47.63           H
ATOM    766  HZ1 LYS A  51      -1.722 -14.602  15.279  1.00 64.08           H
ATOM    767  HZ2 LYS A  51      -0.863 -15.928  14.802  1.00 64.08           H
ATOM    768  HZ3 LYS A  51      -0.952 -15.538  16.398  1.00 64.08           H
ATOM    769  N   GLN A  52       7.792 -14.555  15.067  1.00 18.20           N
ATOM    770  CA  GLN A  52       9.086 -15.210  15.228  1.00 18.15           C
ATOM    771  C   GLN A  52       9.698 -14.718  16.529  1.00 22.61           C
ATOM    772  O   GLN A  52       9.853 -13.506  16.682  1.00 18.93           O
ATOM    773  CB  GLN A  52      10.044 -14.879  14.073  1.00 20.35           C
ATOM    774  CG  GLN A  52       9.525 -15.355  12.710  1.00 22.80           C
ATOM    775  CD  GLN A  52       9.304 -16.860  12.714  1.00 29.12           C
ATOM    776  OE1 GLN A  52      10.211 -17.625  13.019  1.00 28.57           O
ATOM    777  NE2 GLN A  52       8.088 -17.299  12.401  1.00 34.94           N
ATOM    778  H   GLN A  52       7.761 -13.667  14.588  1.00 21.82           H
ATOM    779  HA  GLN A  52       8.941 -16.288  15.245  1.00 21.76           H
ATOM    780  HB2 GLN A  52      10.216 -13.805  14.037  1.00 24.40           H
ATOM    781  HB3 GLN A  52      11.006 -15.355  14.269  1.00 24.40           H
ATOM    782  HG2 GLN A  52       8.617 -14.820  12.436  1.00 27.34           H
ATOM    783  HG3 GLN A  52      10.319 -15.132  11.997  1.00 27.34           H
ATOM    784 HE21 GLN A  52       7.340 -16.644  12.220  1.00 41.91           H
ATOM    785 HE22 GLN A  52       7.910 -18.291  12.413  1.00 41.91           H
ATOM    786  N   PRO A  53      10.114 -15.615  17.432  1.00 22.22           N
ATOM    787  CA  PRO A  53      10.666 -15.181  18.702  1.00 17.54           C
ATOM    788  C   PRO A  53      12.141 -14.781  18.552  1.00 15.84           C
ATOM    789  O   PRO A  53      12.820 -15.239  17.636  1.00 16.00           O
ATOM    790  CB  PRO A  53      10.570 -16.436  19.572  1.00 17.94           C
ATOM    791  CG  PRO A  53      10.759 -17.584  18.581  1.00 18.95           C
ATOM    792  CD  PRO A  53      10.017 -17.070  17.350  1.00 20.74           C
ATOM    793  HA  PRO A  53      10.050 -14.420  19.181  1.00 21.03           H
ATOM    794  HB2 PRO A  53      11.277 -16.472  20.402  1.00 21.52           H
ATOM    795  HB3 PRO A  53       9.547 -16.479  19.954  1.00 21.52           H
ATOM    796  HG2 PRO A  53      11.819 -17.745  18.387  1.00 22.72           H
ATOM    797  HG3 PRO A  53      10.287 -18.499  18.938  1.00 22.72           H
ATOM    798  HD2 PRO A  53      10.508 -17.461  16.459  1.00 24.87           H
ATOM    799  HD3 PRO A  53       8.971 -17.369  17.422  1.00 24.87           H
ATOM    800  N   VAL A  54      12.641 -13.974  19.495  1.00 15.76           N
ATOM    801  CA  VAL A  54      14.074 -13.813  19.690  1.00 17.82           C
ATOM    802  C   VAL A  54      14.633 -15.127  20.223  1.00 18.04           C
ATOM    803  O   VAL A  54      14.116 -15.695  21.180  1.00 19.90           O
ATOM    804  CB  VAL A  54      14.382 -12.640  20.637  1.00 15.18           C
ATOM    805  CG1 VAL A  54      15.898 -12.506  20.839  1.00 14.32           C
ATOM    806  CG2 VAL A  54      13.849 -11.327  20.047  1.00 13.12           C
ATOM    807  H   VAL A  54      12.032 -13.620  20.220  1.00 18.90           H
ATOM    808  HA  VAL A  54      14.533 -13.583  18.728  1.00 21.36           H
ATOM    809  HB  VAL A  54      13.905 -12.820  21.601  1.00 18.20           H
ATOM    810 HG11 VAL A  54      16.107 -11.653  21.481  1.00 17.16           H
ATOM    811 HG12 VAL A  54      16.300 -13.395  21.321  1.00 17.16           H
ATOM    812 HG13 VAL A  54      16.396 -12.365  19.878  1.00 17.16           H
ATOM    813 HG21 VAL A  54      14.115 -10.503  20.703  1.00 15.72           H
ATOM    814 HG22 VAL A  54      14.280 -11.154  19.062  1.00 15.72           H
ATOM    815 HG23 VAL A  54      12.766 -11.367  19.970  1.00 15.72           H
ATOM    816  N   THR A  55      15.709 -15.583  19.593  1.00 17.08           N
ATOM    817  CA  THR A  55      16.498 -16.741  19.987  1.00 17.45           C
ATOM    818  C   THR A  55      17.968 -16.313  20.092  1.00 18.47           C
ATOM    819  O   THR A  55      18.342 -15.188  19.753  1.00 17.24           O
ATOM    820  CB  THR A  55      16.350 -17.882  18.959  1.00 19.15           C
ATOM    821  OG1 THR A  55      17.108 -17.571  17.819  1.00 16.42           O
ATOM    822  CG2 THR A  55      14.908 -18.160  18.501  1.00 19.91           C
ATOM    823  H   THR A  55      16.055 -15.056  18.807  1.00 20.48           H
ATOM    824  HA  THR A  55      16.174 -17.109  20.959  1.00 20.93           H
ATOM    825  HB  THR A  55      16.749 -18.794  19.401  1.00 22.96           H
ATOM    826  HG1 THR A  55      16.831 -18.150  17.105  1.00 19.68           H
ATOM    827 HG21 THR A  55      14.904 -18.995  17.801  1.00 23.87           H
ATOM    828 HG22 THR A  55      14.286 -18.402  19.365  1.00 23.87           H
ATOM    829 HG23 THR A  55      14.498 -17.297  17.980  1.00 23.87           H
ATOM    830  N   GLN A  56      18.821 -17.244  20.515  1.00 12.20           N
ATOM    831  CA  GLN A  56      20.265 -17.054  20.539  1.00 19.69           C
ATOM    832  C   GLN A  56      20.879 -16.931  19.132  1.00 21.83           C
ATOM    833  O   GLN A  56      22.020 -16.493  19.007  1.00 18.39           O
ATOM    834  CB  GLN A  56      20.903 -18.167  21.382  1.00 17.70           C
ATOM    835  CG  GLN A  56      20.423 -18.081  22.834  1.00 19.13           C
ATOM    836  CD  GLN A  56      20.935 -19.177  23.766  1.00 20.64           C
ATOM    837  OE1 GLN A  56      20.356 -19.384  24.824  1.00 24.98           O
ATOM    838  NE2 GLN A  56      21.997 -19.891  23.418  1.00 21.71           N
ATOM    839  H   GLN A  56      18.466 -18.156  20.768  1.00 14.62           H
ATOM    840  HA  GLN A  56      20.445 -16.114  21.053  1.00 23.61           H
ATOM    841  HB2 GLN A  56      20.677 -19.144  20.960  1.00 21.22           H
ATOM    842  HB3 GLN A  56      21.976 -18.037  21.375  1.00 21.22           H
ATOM    843  HG2 GLN A  56      20.719 -17.120  23.254  1.00 22.94           H
ATOM    844  HG3 GLN A  56      19.335 -18.077  22.896  1.00 22.94           H
ATOM    845 HE21 GLN A  56      22.481 -19.709  22.547  1.00 26.04           H
ATOM    846 HE22 GLN A  56      22.330 -20.620  24.028  1.00 26.04           H
ATOM    847  N   GLN A  57      20.126 -17.292  18.078  1.00 17.27           N
ATOM    848  CA  GLN A  57      20.529 -17.186  16.674  1.00 17.12           C
ATOM    849  C   GLN A  57      19.992 -15.923  15.980  1.00 19.70           C
ATOM    850  O   GLN A  57      20.312 -15.704  14.819  1.00 18.93           O
ATOM    851  CB  GLN A  57      20.140 -18.466  15.909  1.00 21.05           C
ATOM    852  CG  GLN A  57      20.920 -19.719  16.364  1.00 28.08           C
ATOM    853  CD  GLN A  57      20.595 -20.183  17.783  1.00 39.68           C
ATOM    854  OE1 GLN A  57      19.429 -20.278  18.169  1.00 38.95           O
ATOM    855  NE2 GLN A  57      21.621 -20.491  18.573  1.00 36.88           N
ATOM    856  H   GLN A  57      19.198 -17.648  18.257  1.00 20.71           H
ATOM    857  HA  GLN A  57      21.616 -17.123  16.634  1.00 20.53           H
ATOM    858  HB2 GLN A  57      19.070 -18.638  16.015  1.00 25.24           H
ATOM    859  HB3 GLN A  57      20.340 -18.320  14.848  1.00 25.24           H
ATOM    860  HG2 GLN A  57      20.602 -20.518  15.694  1.00 33.68           H
ATOM    861  HG3 GLN A  57      21.994 -19.556  16.246  1.00 33.68           H
ATOM    862 HE21 GLN A  57      22.572 -20.374  18.248  1.00 44.24           H
ATOM    863 HE22 GLN A  57      21.452 -20.808  19.515  1.00 44.24           H
ATOM    864  N   THR A  58      19.166 -15.095  16.635  1.00 17.26           N
ATOM    865  CA  THR A  58      18.612 -13.886  16.027  1.00 18.08           C
ATOM    866  C   THR A  58      19.728 -12.880  15.764  1.00 14.93           C
ATOM    867  O   THR A  58      20.503 -12.600  16.673  1.00 14.34           O
ATOM    868  CB  THR A  58      17.562 -13.253  16.946  1.00 19.54           C
ATOM    869  OG1 THR A  58      16.555 -14.180  17.215  1.00 17.09           O
ATOM    870  CG2 THR A  58      16.888 -12.029  16.323  1.00 12.26           C
ATOM    871  H   THR A  58      18.908 -15.305  17.590  1.00 20.69           H
ATOM    872  HA  THR A  58      18.117 -14.182  15.104  1.00 21.67           H
ATOM    873  HB  THR A  58      18.033 -12.961  17.886  1.00 23.43           H
ATOM    874  HG1 THR A  58      16.184 -14.480  16.379  1.00 20.49           H
ATOM    875 HG21 THR A  58      16.123 -11.663  17.007  1.00 14.70           H
ATOM    876 HG22 THR A  58      17.612 -11.232  16.159  1.00 14.70           H
ATOM    877 HG23 THR A  58      16.417 -12.302  15.378  1.00 14.70           H
ATOM    878  N   LEU A  59      19.788 -12.317  14.552  1.00 14.00           N
ATOM    879  CA  LEU A  59      20.668 -11.205  14.213  1.00 12.76           C
ATOM    880  C   LEU A  59      20.008  -9.876  14.540  1.00 16.57           C
ATOM    881  O   LEU A  59      18.856  -9.644  14.172  1.00 15.00           O
ATOM    882  CB  LEU A  59      21.031 -11.219  12.715  1.00 16.66           C
ATOM    883  CG  LEU A  59      21.827 -12.447  12.256  1.00 19.05           C
ATOM    884  CD1 LEU A  59      21.833 -12.528  10.722  1.00 25.83           C
ATOM    885  CD2 LEU A  59      23.265 -12.338  12.741  1.00 17.68           C
ATOM    886  H   LEU A  59      19.128 -12.611  13.850  1.00 16.79           H
ATOM    887  HA  LEU A  59      21.588 -11.297  14.786  1.00 15.30           H
ATOM    888  HB2 LEU A  59      20.112 -11.188  12.149  1.00 19.98           H
ATOM    889  HB3 LEU A  59      21.589 -10.313  12.473  1.00 19.98           H
ATOM    890  HG  LEU A  59      21.385 -13.358  12.660  1.00 22.84           H
ATOM    891 HD11 LEU A  59      22.438 -13.376  10.405  1.00 30.97           H
ATOM    892 HD12 LEU A  59      20.815 -12.658  10.354  1.00 30.97           H
ATOM    893 HD13 LEU A  59      22.257 -11.617  10.299  1.00 30.97           H
ATOM    894 HD21 LEU A  59      23.811 -13.215  12.398  1.00 21.20           H
ATOM    895 HD22 LEU A  59      23.737 -11.438  12.346  1.00 21.20           H
ATOM    896 HD23 LEU A  59      23.296 -12.311  13.826  1.00 21.20           H
ATOM    897  N   PHE A  60      20.775  -8.989  15.181  1.00 12.55           N
ATOM    898  CA  PHE A  60      20.401  -7.616  15.465  1.00 14.93           C
ATOM    899  C   PHE A  60      21.414  -6.697  14.792  1.00 15.33           C
ATOM    900  O   PHE A  60      22.598  -7.019  14.752  1.00 16.32           O
ATOM    901  CB  PHE A  60      20.440  -7.362  16.986  1.00 13.61           C
ATOM    902  CG  PHE A  60      19.433  -8.123  17.828  1.00 15.33           C
ATOM    903  CD1 PHE A  60      19.690  -9.456  18.221  1.00 15.73           C
ATOM    904  CD2 PHE A  60      18.276  -7.475  18.306  1.00 18.21           C
ATOM    905  CE1 PHE A  60      18.773 -10.140  19.038  1.00 13.00           C
ATOM    906  CE2 PHE A  60      17.371  -8.154  19.139  1.00 15.30           C
ATOM    907  CZ  PHE A  60      17.621  -9.481  19.502  1.00 15.12           C
ATOM    908  H   PHE A  60      21.708  -9.266  15.455  1.00 15.05           H
ATOM    909  HA  PHE A  60      19.406  -7.395  15.084  1.00 17.90           H
ATOM    910  HB2 PHE A  60      21.441  -7.594  17.350  1.00 16.32           H
ATOM    911  HB3 PHE A  60      20.276  -6.297  17.151  1.00 16.32           H
ATOM    912  HD1 PHE A  60      20.587  -9.959  17.891  1.00 18.86           H
ATOM    913  HD2 PHE A  60      18.083  -6.447  18.056  1.00 21.84           H
ATOM    914  HE1 PHE A  60      18.963 -11.160  19.330  1.00 15.58           H
ATOM    915  HE2 PHE A  60      16.489  -7.652  19.509  1.00 18.35           H
ATOM    916  HZ  PHE A  60      16.929  -9.989  20.154  1.00 18.13           H
ATOM    917  N   GLU A  61      20.957  -5.529  14.341  1.00 14.50           N
ATOM    918  CA  GLU A  61      21.823  -4.442  13.903  1.00 15.23           C
ATOM    919  C   GLU A  61      22.514  -3.827  15.121  1.00 21.04           C
ATOM    920  O   GLU A  61      21.855  -3.394  16.066  1.00 14.12           O
ATOM    921  CB  GLU A  61      21.004  -3.382  13.163  1.00 13.19           C
ATOM    922  CG  GLU A  61      20.264  -3.962  11.957  1.00 15.48           C
ATOM    923  CD  GLU A  61      19.357  -2.976  11.224  1.00 19.87           C
ATOM    924  OE1 GLU A  61      19.225  -1.818  11.670  1.00 19.92           O
ATOM    925  OE2 GLU A  61      18.771  -3.416  10.217  1.00 20.73           O1-
ATOM    926  H   GLU A  61      19.971  -5.324  14.412  1.00 17.38           H
ATOM    927  HA  GLU A  61      22.580  -4.829  13.227  1.00 18.26           H
ATOM    928  HB2 GLU A  61      20.291  -2.939  13.854  1.00 15.82           H
ATOM    929  HB3 GLU A  61      21.668  -2.593  12.816  1.00 15.82           H
ATOM    930  HG2 GLU A  61      20.962  -4.398  11.243  1.00 18.56           H
ATOM    931  HG3 GLU A  61      19.633  -4.792  12.269  1.00 18.56           H
ATOM    932  N   LEU A  62      23.852  -3.804  15.090  1.00 16.58           N
ATOM    933  CA  LEU A  62      24.674  -3.274  16.174  1.00 17.42           C
ATOM    934  C   LEU A  62      24.767  -1.747  16.174  1.00 18.22           C
ATOM    935  O   LEU A  62      25.131  -1.158  17.189  1.00 16.25           O
ATOM    936  CB  LEU A  62      26.072  -3.885  16.058  1.00 19.77           C
ATOM    937  CG  LEU A  62      26.141  -5.406  16.240  1.00 17.37           C
ATOM    938  CD1 LEU A  62      27.617  -5.785  16.286  1.00 17.24           C
ATOM    939  CD2 LEU A  62      25.442  -5.912  17.507  1.00 21.85           C
ATOM    940  H   LEU A  62      24.335  -4.197  14.294  1.00 19.88           H
ATOM    941  HA  LEU A  62      24.236  -3.575  17.125  1.00 20.88           H
ATOM    942  HB2 LEU A  62      26.489  -3.626  15.083  1.00 23.71           H
ATOM    943  HB3 LEU A  62      26.716  -3.425  16.794  1.00 23.71           H
ATOM    944  HG  LEU A  62      25.686  -5.902  15.382  1.00 20.83           H
ATOM    945 HD11 LEU A  62      27.723  -6.865  16.178  1.00 20.67           H
ATOM    946 HD12 LEU A  62      28.161  -5.296  15.486  1.00 20.67           H
ATOM    947 HD13 LEU A  62      28.051  -5.469  17.236  1.00 20.67           H
ATOM    948 HD21 LEU A  62      25.614  -6.983  17.618  1.00 26.20           H
ATOM    949 HD22 LEU A  62      25.832  -5.394  18.385  1.00 26.20           H
ATOM    950 HD23 LEU A  62      24.367  -5.752  17.432  1.00 26.20           H
ATOM    951  N   GLY A  63      24.532  -1.108  15.025  1.00 12.53           N
ATOM    952  CA  GLY A  63      24.773   0.308  14.836  1.00 18.47           C
ATOM    953  C   GLY A  63      26.256   0.605  15.146  1.00 15.35           C
ATOM    954  O   GLY A  63      27.203  -0.014  14.724  1.00 14.77           O
ATOM    955  H   GLY A  63      24.377  -1.669  14.219  1.00 15.02           H
ATOM    956  HA2 GLY A  63      24.574   0.605  13.776  1.00 22.15           H
ATOM    957  HA3 GLY A  63      24.091   0.939  15.460  1.00 22.15           H
ATOM    958  N   SER A  64      26.467   1.603  16.141  1.00 17.64           N
ATOM    959  CA  SER A  64      27.831   2.088  16.441  1.00 19.00           C
ATOM    960  C   SER A  64      28.728   1.115  17.224  1.00 19.00           C
ATOM    961  O   SER A  64      29.912   1.368  17.292  1.00 19.15           O
ATOM    962  CB  SER A  64      27.760   3.341  17.335  1.00 19.75           C
ATOM    963  OG  SER A  64      27.529   4.493  16.540  1.00 28.34           O
ATOM    964  H   SER A  64      25.762   2.343  16.179  1.00 21.15           H
ATOM    965  HA  SER A  64      28.374   2.328  15.483  1.00 22.78           H
ATOM    966  HB2 SER A  64      26.968   3.274  18.113  1.00 23.68           H
ATOM    967  HB3 SER A  64      28.735   3.526  17.827  1.00 23.68           H
ATOM    968  HG  SER A  64      26.773   4.329  15.870  1.00 33.99           H
ATOM    969  N   VAL A  65      28.149   0.044  17.797  1.00 14.72           N
ATOM    970  CA  VAL A  65      28.950  -1.053  18.357  1.00 14.33           C
ATOM    971  C   VAL A  65      29.839  -1.661  17.261  1.00 14.64           C
ATOM    972  O   VAL A  65      30.912  -2.176  17.569  1.00 14.50           O
ATOM    973  CB  VAL A  65      28.075  -2.071  19.123  1.00 17.34           C
ATOM    974  CG1 VAL A  65      28.902  -3.272  19.614  1.00 16.34           C
ATOM    975  CG2 VAL A  65      27.371  -1.416  20.321  1.00 16.55           C
ATOM    976  H   VAL A  65      27.152  -0.099  17.706  1.00 17.64           H
ATOM    977  HA  VAL A  65      29.621  -0.617  19.090  1.00 17.18           H
ATOM    978  HB  VAL A  65      27.296  -2.429  18.465  1.00 20.79           H
ATOM    979 HG11 VAL A  65      28.259  -3.958  20.165  1.00 19.59           H
ATOM    980 HG12 VAL A  65      29.321  -3.821  18.771  1.00 19.59           H
ATOM    981 HG13 VAL A  65      29.709  -2.935  20.265  1.00 19.59           H
ATOM    982 HG21 VAL A  65      26.775  -2.150  20.862  1.00 19.84           H
ATOM    983 HG22 VAL A  65      28.108  -0.987  20.998  1.00 19.84           H
ATOM    984 HG23 VAL A  65      26.707  -0.632  19.978  1.00 19.84           H
ATOM    985  N   SER A  66      29.438  -1.548  15.983  1.00 16.06           N
ATOM    986  CA  SER A  66      30.258  -1.890  14.814  1.00 14.35           C
ATOM    987  C   SER A  66      31.630  -1.225  14.847  1.00 18.35           C
ATOM    988  O   SER A  66      32.591  -1.816  14.375  1.00 15.70           O
ATOM    989  CB  SER A  66      29.580  -1.481  13.499  1.00 15.03           C
ATOM    990  OG  SER A  66      28.304  -2.074  13.384  1.00 17.97           O
ATOM    991  H   SER A  66      28.538  -1.126  15.801  1.00 19.26           H
ATOM    992  HA  SER A  66      30.400  -2.969  14.787  1.00 17.20           H
ATOM    993  HB2 SER A  66      29.502  -0.396  13.432  1.00 18.01           H
ATOM    994  HB3 SER A  66      30.190  -1.825  12.666  1.00 18.01           H
ATOM    995  HG  SER A  66      27.687  -1.573  13.928  1.00 21.55           H
ATOM    996  N   LYS A  67      31.725  -0.002  15.383  1.00 15.64           N
ATOM    997  CA  LYS A  67      32.971   0.771  15.467  1.00 15.32           C
ATOM    998  C   LYS A  67      34.077   0.089  16.300  1.00 13.78           C
ATOM    999  O   LYS A  67      35.235   0.353  16.084  1.00 14.83           O
ATOM   1000  CB  LYS A  67      32.711   2.160  16.081  1.00 16.64           C
ATOM   1001  CG  LYS A  67      31.907   3.022  15.101  1.00 19.47           C
ATOM   1002  CD  LYS A  67      31.521   4.354  15.748  1.00 17.82           C
ATOM   1003  CE  LYS A  67      30.821   5.335  14.814  1.00 14.60           C
ATOM   1004  NZ  LYS A  67      29.402   4.905  14.518  1.00 18.38           N1+
ATOM   1005  H   LYS A  67      30.927   0.340  15.858  1.00 18.75           H
ATOM   1006  HA  LYS A  67      33.398   0.912  14.430  1.00 18.37           H
ATOM   1007  HB2 LYS A  67      32.153   2.049  17.040  1.00 19.95           H
ATOM   1008  HB3 LYS A  67      33.657   2.647  16.368  1.00 19.95           H
ATOM   1009  HG2 LYS A  67      32.484   3.182  14.171  1.00 23.35           H
ATOM   1010  HG3 LYS A  67      31.008   2.449  14.814  1.00 23.35           H
ATOM   1011  HD2 LYS A  67      30.912   4.171  16.657  1.00 21.37           H
ATOM   1012  HD3 LYS A  67      32.444   4.830  16.122  1.00 21.37           H
ATOM   1013  HE2 LYS A  67      30.799   6.357  15.264  1.00 17.51           H
ATOM   1014  HE3 LYS A  67      31.378   5.447  13.852  1.00 17.51           H
ATOM   1015  HZ1 LYS A  67      28.907   5.575  13.865  1.00 22.04           H
ATOM   1016  HZ2 LYS A  67      29.379   3.983  14.065  1.00 22.04           H
ATOM   1017  HZ3 LYS A  67      28.816   4.837  15.395  1.00 22.04           H
ATOM   1018  N   THR A  68      33.674  -0.791  17.243  1.00 15.43           N
ATOM   1019  CA  THR A  68      34.616  -1.609  18.019  1.00 16.16           C
ATOM   1020  C   THR A  68      35.296  -2.639  17.118  1.00 16.08           C
ATOM   1021  O   THR A  68      36.489  -2.880  17.275  1.00 14.80           O
ATOM   1022  CB  THR A  68      33.969  -2.304  19.230  1.00 13.78           C
ATOM   1023  OG1 THR A  68      33.081  -3.356  18.893  1.00 13.91           O
ATOM   1024  CG2 THR A  68      33.253  -1.287  20.105  1.00 15.88           C
ATOM   1025  H   THR A  68      32.688  -0.963  17.360  1.00 18.49           H
ATOM   1026  HA  THR A  68      35.394  -0.951  18.408  1.00 19.37           H
ATOM   1027  HB  THR A  68      34.776  -2.742  19.815  1.00 16.51           H
ATOM   1028  HG1 THR A  68      32.356  -3.001  18.368  1.00 16.67           H
ATOM   1029 HG21 THR A  68      32.825  -1.796  20.968  1.00 19.04           H
ATOM   1030 HG22 THR A  68      33.957  -0.530  20.448  1.00 19.04           H
ATOM   1031 HG23 THR A  68      32.435  -0.823  19.558  1.00 19.04           H
ATOM   1032  N   PHE A  69      34.554  -3.238  16.176  1.00 13.51           N
ATOM   1033  CA  PHE A  69      35.137  -4.138  15.191  1.00 13.12           C
ATOM   1034  C   PHE A  69      36.108  -3.380  14.282  1.00 14.82           C
ATOM   1035  O   PHE A  69      37.210  -3.857  14.038  1.00 15.68           O
ATOM   1036  CB  PHE A  69      34.037  -4.823  14.385  1.00 14.10           C
ATOM   1037  CG  PHE A  69      33.223  -5.813  15.175  1.00 14.61           C
ATOM   1038  CD1 PHE A  69      33.694  -7.130  15.318  1.00 13.67           C
ATOM   1039  CD2 PHE A  69      32.022  -5.424  15.790  1.00 16.25           C
ATOM   1040  CE1 PHE A  69      32.928  -8.083  16.002  1.00 13.42           C
ATOM   1041  CE2 PHE A  69      31.265  -6.374  16.496  1.00 16.69           C
ATOM   1042  CZ  PHE A  69      31.710  -7.704  16.585  1.00 12.28           C
ATOM   1043  H   PHE A  69      33.580  -2.994  16.076  1.00 16.19           H
ATOM   1044  HA  PHE A  69      35.695  -4.917  15.714  1.00 15.73           H
ATOM   1045  HB2 PHE A  69      33.376  -4.091  13.929  1.00 16.90           H
ATOM   1046  HB3 PHE A  69      34.521  -5.369  13.578  1.00 16.90           H
ATOM   1047  HD1 PHE A  69      34.633  -7.421  14.871  1.00 16.39           H
ATOM   1048  HD2 PHE A  69      31.681  -4.405  15.718  1.00 19.48           H
ATOM   1049  HE1 PHE A  69      33.282  -9.099  16.088  1.00 16.08           H
ATOM   1050  HE2 PHE A  69      30.344  -6.083  16.977  1.00 20.01           H
ATOM   1051  HZ  PHE A  69      31.123  -8.435  17.123  1.00 14.71           H
ATOM   1052  N   THR A  70      35.710  -2.190  13.809  1.00 14.90           N
ATOM   1053  CA  THR A  70      36.559  -1.332  12.986  1.00 13.53           C
ATOM   1054  C   THR A  70      37.848  -0.961  13.710  1.00 13.29           C
ATOM   1055  O   THR A  70      38.904  -1.031  13.104  1.00 15.16           O
ATOM   1056  CB  THR A  70      35.776  -0.096  12.555  1.00 12.84           C
ATOM   1057  OG1 THR A  70      34.621  -0.539  11.881  1.00 16.21           O
ATOM   1058  CG2 THR A  70      36.608   0.834  11.659  1.00 13.04           C
ATOM   1059  H   THR A  70      34.770  -1.875  13.998  1.00 17.87           H
ATOM   1060  HA  THR A  70      36.810  -1.901  12.091  1.00 16.21           H
ATOM   1061  HB  THR A  70      35.468   0.465  13.438  1.00 15.39           H
ATOM   1062  HG1 THR A  70      34.131   0.233  11.576  1.00 19.44           H
ATOM   1063 HG21 THR A  70      35.987   1.664  11.323  1.00 15.63           H
ATOM   1064 HG22 THR A  70      37.457   1.237  12.208  1.00 15.63           H
ATOM   1065 HG23 THR A  70      36.958   0.291  10.782  1.00 15.63           H
ATOM   1066  N   GLY A  71      37.757  -0.573  14.991  1.00 17.50           N
ATOM   1067  CA  GLY A  71      38.901  -0.240  15.821  1.00 14.41           C
ATOM   1068  C   GLY A  71      39.853  -1.419  15.969  1.00 15.35           C
ATOM   1069  O   GLY A  71      41.053  -1.240  15.801  1.00 13.78           O
ATOM   1070  H   GLY A  71      36.843  -0.517  15.415  1.00 20.98           H
ATOM   1071  HA2 GLY A  71      39.445   0.578  15.348  1.00 17.28           H
ATOM   1072  HA3 GLY A  71      38.560   0.072  16.803  1.00 17.28           H
ATOM   1073  N   VAL A  72      39.331  -2.625  16.234  1.00 15.99           N
ATOM   1074  CA  VAL A  72      40.152  -3.827  16.358  1.00 15.15           C
ATOM   1075  C   VAL A  72      40.785  -4.226  15.015  1.00 16.24           C
ATOM   1076  O   VAL A  72      41.951  -4.600  15.005  1.00 11.91           O
ATOM   1077  CB  VAL A  72      39.346  -4.966  16.998  1.00 16.05           C
ATOM   1078  CG1 VAL A  72      40.101  -6.299  16.891  1.00 11.57           C
ATOM   1079  CG2 VAL A  72      39.070  -4.673  18.488  1.00 19.52           C
ATOM   1080  H   VAL A  72      38.333  -2.717  16.359  1.00 19.17           H
ATOM   1081  HA  VAL A  72      40.970  -3.594  17.043  1.00 18.16           H
ATOM   1082  HB  VAL A  72      38.404  -5.043  16.458  1.00 19.24           H
ATOM   1083 HG11 VAL A  72      39.558  -7.077  17.428  1.00 13.87           H
ATOM   1084 HG12 VAL A  72      40.176  -6.611  15.849  1.00 13.87           H
ATOM   1085 HG13 VAL A  72      41.103  -6.202  17.309  1.00 13.87           H
ATOM   1086 HG21 VAL A  72      38.480  -5.477  18.928  1.00 23.40           H
ATOM   1087 HG22 VAL A  72      40.008  -4.590  19.032  1.00 23.40           H
ATOM   1088 HG23 VAL A  72      38.520  -3.741  18.599  1.00 23.40           H
ATOM   1089  N   LEU A  73      40.039  -4.174  13.900  1.00 16.41           N
ATOM   1090  CA  LEU A  73      40.573  -4.452  12.570  1.00 17.35           C
ATOM   1091  C   LEU A  73      41.718  -3.478  12.248  1.00 20.02           C
ATOM   1092  O   LEU A  73      42.732  -3.906  11.713  1.00 16.76           O
ATOM   1093  CB  LEU A  73      39.456  -4.345  11.519  1.00 17.70           C
ATOM   1094  CG  LEU A  73      39.936  -4.633  10.084  1.00 16.51           C
ATOM   1095  CD1 LEU A  73      40.417  -6.079   9.915  1.00 15.00           C
ATOM   1096  CD2 LEU A  73      38.790  -4.371   9.103  1.00 18.67           C
ATOM   1097  H   LEU A  73      39.072  -3.893  13.969  1.00 19.67           H
ATOM   1098  HA  LEU A  73      40.961  -5.469  12.578  1.00 20.81           H
ATOM   1099  HB2 LEU A  73      38.657  -5.042  11.776  1.00 21.23           H
ATOM   1100  HB3 LEU A  73      39.045  -3.335  11.556  1.00 21.23           H
ATOM   1101  HG  LEU A  73      40.754  -3.962   9.823  1.00 19.79           H
ATOM   1102 HD11 LEU A  73      40.750  -6.237   8.890  1.00 17.99           H
ATOM   1103 HD12 LEU A  73      41.252  -6.294  10.578  1.00 17.99           H
ATOM   1104 HD13 LEU A  73      39.602  -6.768  10.129  1.00 17.99           H
ATOM   1105 HD21 LEU A  73      39.133  -4.531   8.082  1.00 22.38           H
ATOM   1106 HD22 LEU A  73      37.961  -5.049   9.303  1.00 22.38           H
ATOM   1107 HD23 LEU A  73      38.448  -3.344   9.205  1.00 22.38           H
ATOM   1108  N   GLY A  74      41.556  -2.190  12.596  1.00 13.64           N
ATOM   1109  CA  GLY A  74      42.597  -1.175  12.477  1.00 15.90           C
ATOM   1110  C   GLY A  74      43.822  -1.544  13.309  1.00 14.93           C
ATOM   1111  O   GLY A  74      44.946  -1.451  12.826  1.00 17.99           O
ATOM   1112  H   GLY A  74      40.686  -1.914  13.030  1.00 16.35           H
ATOM   1113  HA2 GLY A  74      42.900  -1.097  11.434  1.00 19.06           H
ATOM   1114  HA3 GLY A  74      42.210  -0.217  12.811  1.00 19.06           H
ATOM   1115  N   GLY A  75      43.590  -1.959  14.557  1.00 14.27           N
ATOM   1116  CA  GLY A  75      44.603  -2.434  15.493  1.00 16.61           C
ATOM   1117  C   GLY A  75      45.412  -3.584  14.912  1.00 17.51           C
ATOM   1118  O   GLY A  75      46.635  -3.599  15.009  1.00 15.86           O
ATOM   1119  H   GLY A  75      42.630  -1.999  14.869  1.00 17.10           H
ATOM   1120  HA2 GLY A  75      45.280  -1.631  15.753  1.00 19.92           H
ATOM   1121  HA3 GLY A  75      44.112  -2.770  16.405  1.00 19.92           H
ATOM   1122  N   ASP A  76      44.718  -4.546  14.307  1.00 19.38           N
ATOM   1123  CA  ASP A  76      45.313  -5.700  13.673  1.00 14.59           C
ATOM   1124  C   ASP A  76      46.217  -5.281  12.502  1.00 17.83           C
ATOM   1125  O   ASP A  76      47.302  -5.838  12.367  1.00 17.00           O
ATOM   1126  CB  ASP A  76      44.190  -6.663  13.289  1.00 14.62           C
ATOM   1127  CG  ASP A  76      44.734  -7.862  12.532  1.00 18.41           C
ATOM   1128  OD1 ASP A  76      45.119  -8.845  13.194  1.00 23.42           O
ATOM   1129  OD2 ASP A  76      44.728  -7.801  11.285  1.00 22.19           O1-
ATOM   1130  H   ASP A  76      43.711  -4.474  14.271  1.00 23.24           H
ATOM   1131  HA  ASP A  76      45.935  -6.196  14.418  1.00 17.49           H
ATOM   1132  HB2 ASP A  76      43.726  -7.000  14.217  1.00 17.53           H
ATOM   1133  HB3 ASP A  76      43.480  -6.131  12.660  1.00 17.53           H
ATOM   1134  N   ALA A  77      45.806  -4.285  11.700  1.00 15.18           N
ATOM   1135  CA  ALA A  77      46.619  -3.742  10.608  1.00 17.36           C
ATOM   1136  C   ALA A  77      47.892  -3.048  11.113  1.00 19.39           C
ATOM   1137  O   ALA A  77      48.939  -3.128  10.470  1.00 18.00           O
ATOM   1138  CB  ALA A  77      45.776  -2.790   9.747  1.00 18.97           C
ATOM   1139  H   ALA A  77      44.907  -3.858  11.871  1.00 18.20           H
ATOM   1140  HA  ALA A  77      46.919  -4.579   9.976  1.00 20.81           H
ATOM   1141  HB1 ALA A  77      46.365  -2.457   8.893  1.00 22.75           H
ATOM   1142  HB2 ALA A  77      44.891  -3.302   9.373  1.00 22.75           H
ATOM   1143  HB3 ALA A  77      45.472  -1.921  10.327  1.00 22.75           H
ATOM   1144  N   ILE A  78      47.819  -2.362  12.261  1.00 16.95           N
ATOM   1145  CA  ILE A  78      48.995  -1.783  12.911  1.00 19.96           C
ATOM   1146  C   ILE A  78      49.946  -2.903  13.329  1.00 20.60           C
ATOM   1147  O   ILE A  78      51.141  -2.823  13.060  1.00 20.88           O
ATOM   1148  CB  ILE A  78      48.603  -0.889  14.109  1.00 18.19           C
ATOM   1149  CG1 ILE A  78      47.707   0.279  13.667  1.00 15.17           C
ATOM   1150  CG2 ILE A  78      49.838  -0.344  14.850  1.00 17.48           C
ATOM   1151  CD1 ILE A  78      46.846   0.813  14.805  1.00 18.30           C
ATOM   1152  H   ILE A  78      46.930  -2.299  12.737  1.00 20.32           H
ATOM   1153  HA  ILE A  78      49.508  -1.162  12.182  1.00 23.93           H
ATOM   1154  HB  ILE A  78      48.046  -1.507  14.809  1.00 21.82           H
ATOM   1155 HG12 ILE A  78      48.321   1.084  13.259  1.00 18.19           H
ATOM   1156 HG13 ILE A  78      47.028  -0.036  12.883  1.00 18.19           H
ATOM   1157 HG21 ILE A  78      49.534   0.269  15.698  1.00 20.95           H
ATOM   1158 HG22 ILE A  78      50.438  -1.168  15.235  1.00 20.95           H
ATOM   1159 HG23 ILE A  78      50.447   0.256  14.174  1.00 20.95           H
ATOM   1160 HD11 ILE A  78      46.162   1.563  14.410  1.00 21.94           H
ATOM   1161 HD12 ILE A  78      46.255   0.017  15.231  1.00 21.94           H
ATOM   1162 HD13 ILE A  78      47.468   1.243  15.588  1.00 21.94           H
ATOM   1163  N   ALA A  79      49.419  -3.941  13.985  1.00 19.82           N
ATOM   1164  CA  ALA A  79      50.222  -5.049  14.518  1.00 28.00           C
ATOM   1165  C   ALA A  79      50.942  -5.845  13.395  1.00 22.10           C
ATOM   1166  O   ALA A  79      52.069  -6.267  13.583  1.00 20.88           O
ATOM   1167  CB  ALA A  79      49.361  -6.015  15.333  1.00 24.67           C
ATOM   1168  H   ALA A  79      48.434  -3.963  14.095  1.00 23.77           H
ATOM   1169  HA  ALA A  79      51.027  -4.639  15.194  1.00 33.58           H
ATOM   1170  HB1 ALA A  79      49.988  -6.820  15.759  1.00 29.59           H
ATOM   1171  HB2 ALA A  79      48.894  -5.500  16.179  1.00 29.59           H
ATOM   1172  HB3 ALA A  79      48.564  -6.470  14.742  1.00 29.59           H
ATOM   1173  N   ARG A  80      50.271  -5.963  12.235  1.00 19.96           N
ATOM   1174  CA  ARG A  80      50.778  -6.505  10.955  1.00 25.12           C
ATOM   1175  C   ARG A  80      51.851  -5.635  10.288  1.00 25.69           C
ATOM   1176  O   ARG A  80      52.451  -6.079   9.312  1.00 22.21           O
ATOM   1177  CB  ARG A  80      49.621  -6.703   9.952  1.00 21.79           C
ATOM   1178  CG  ARG A  80      48.730  -7.905  10.275  1.00 21.38           C
ATOM   1179  CD  ARG A  80      47.496  -7.903   9.374  1.00 19.07           C
ATOM   1180  NE  ARG A  80      46.639  -9.056   9.665  1.00 20.21           N
ATOM   1181  CZ  ARG A  80      46.730 -10.282   9.151  1.00 24.07           C
ATOM   1182  NH1 ARG A  80      47.633 -10.592   8.225  1.00 25.39           N
ATOM   1183  NH2 ARG A  80      45.892 -11.220   9.570  1.00 23.02           N1+
ATOM   1184  H   ARG A  80      49.330  -5.589  12.207  1.00 23.93           H
ATOM   1185  HA  ARG A  80      51.236  -7.476  11.148  1.00 30.12           H
ATOM   1186  HB2 ARG A  80      49.026  -5.792   9.870  1.00 26.14           H
ATOM   1187  HB3 ARG A  80      50.047  -6.901   8.968  1.00 26.14           H
ATOM   1188  HG2 ARG A  80      49.294  -8.826  10.129  1.00 25.64           H
ATOM   1189  HG3 ARG A  80      48.401  -7.857  11.310  1.00 25.64           H
ATOM   1190  HD2 ARG A  80      46.923  -6.994   9.568  1.00 22.87           H
ATOM   1191  HD3 ARG A  80      47.791  -7.903   8.326  1.00 22.87           H
ATOM   1192  HE  ARG A  80      45.943  -8.909  10.384  1.00 24.24           H
ATOM   1193 HH11 ARG A  80      48.279  -9.889   7.893  1.00 30.45           H
ATOM   1194 HH12 ARG A  80      47.667 -11.529   7.854  1.00 30.45           H
ATOM   1195 HH21 ARG A  80      45.206 -11.001  10.281  1.00 27.61           H
ATOM   1196 HH22 ARG A  80      45.935 -12.150   9.182  1.00 27.61           H
ATOM   1197  N   GLY A  81      52.039  -4.393  10.754  1.00 23.86           N
ATOM   1198  CA  GLY A  81      52.966  -3.415  10.192  1.00 26.51           C
ATOM   1199  C   GLY A  81      52.476  -2.781   8.882  1.00 27.71           C
ATOM   1200  O   GLY A  81      53.277  -2.190   8.165  1.00 22.72           O
ATOM   1201  H   GLY A  81      51.501  -4.104  11.557  1.00 28.61           H
ATOM   1202  HA2 GLY A  81      53.139  -2.628  10.926  1.00 31.79           H
ATOM   1203  HA3 GLY A  81      53.907  -3.923   9.982  1.00 31.79           H
ATOM   1204  N   GLU A  82      51.183  -2.873   8.566  1.00 17.83           N
ATOM   1205  CA  GLU A  82      50.600  -2.332   7.333  1.00 20.90           C
ATOM   1206  C   GLU A  82      50.315  -0.825   7.406  1.00 19.81           C
ATOM   1207  O   GLU A  82      50.389  -0.122   6.402  1.00 22.16           O
ATOM   1208  CB  GLU A  82      49.309  -3.094   7.025  1.00 23.03           C
ATOM   1209  CG  GLU A  82      49.586  -4.532   6.582  1.00 17.71           C
ATOM   1210  CD  GLU A  82      48.327  -5.369   6.366  1.00 27.06           C
ATOM   1211  OE1 GLU A  82      47.251  -4.960   6.848  1.00 19.01           O
ATOM   1212  OE2 GLU A  82      48.448  -6.433   5.726  1.00 23.76           O1-
ATOM   1213  H   GLU A  82      50.561  -3.361   9.194  1.00 21.37           H
ATOM   1214  HA  GLU A  82      51.305  -2.506   6.518  1.00 25.06           H
ATOM   1215  HB2 GLU A  82      48.671  -3.091   7.910  1.00 27.62           H
ATOM   1216  HB3 GLU A  82      48.773  -2.579   6.233  1.00 27.62           H
ATOM   1217  HG2 GLU A  82      50.191  -4.558   5.677  1.00 21.24           H
ATOM   1218  HG3 GLU A  82      50.181  -5.037   7.342  1.00 21.24           H
ATOM   1219  N   ILE A  83      49.932  -0.333   8.589  1.00 21.96           N
ATOM   1220  CA  ILE A  83      49.667   1.077   8.848  1.00 18.27           C
ATOM   1221  C   ILE A  83      50.290   1.469  10.192  1.00 19.36           C
ATOM   1222  O   ILE A  83      50.622   0.620  11.020  1.00 22.00           O
ATOM   1223  CB  ILE A  83      48.150   1.392   8.833  1.00 19.77           C
ATOM   1224  CG1 ILE A  83      47.422   0.692  10.009  1.00 18.30           C
ATOM   1225  CG2 ILE A  83      47.500   1.059   7.475  1.00 21.98           C
ATOM   1226  CD1 ILE A  83      46.006   1.219  10.249  1.00 14.63           C
ATOM   1227  H   ILE A  83      49.872  -0.967   9.373  1.00 26.33           H
ATOM   1228  HA  ILE A  83      50.148   1.683   8.083  1.00 21.91           H
ATOM   1229  HB  ILE A  83      48.040   2.467   8.975  1.00 23.71           H
ATOM   1230 HG12 ILE A  83      47.378  -0.380   9.825  1.00 21.95           H
ATOM   1231 HG13 ILE A  83      47.969   0.848  10.932  1.00 21.95           H
ATOM   1232 HG21 ILE A  83      46.495   1.471   7.426  1.00 26.36           H
ATOM   1233 HG22 ILE A  83      48.081   1.508   6.672  1.00 26.36           H
ATOM   1234 HG23 ILE A  83      47.454  -0.020   7.325  1.00 26.36           H
ATOM   1235 HD11 ILE A  83      45.573   0.723  11.117  1.00 17.54           H
ATOM   1236 HD12 ILE A  83      46.040   2.293  10.434  1.00 17.54           H
ATOM   1237 HD13 ILE A  83      45.383   1.009   9.387  1.00 17.54           H
ATOM   1238  N   LYS A  84      50.394   2.776  10.416  1.00 21.73           N
ATOM   1239  CA  LYS A  84      50.736   3.391  11.696  1.00 21.69           C
ATOM   1240  C   LYS A  84      49.704   4.480  11.957  1.00 19.25           C
ATOM   1241  O   LYS A  84      49.339   5.201  11.039  1.00 18.39           O
ATOM   1242  CB  LYS A  84      52.165   3.971  11.641  1.00 23.88           C
ATOM   1243  CG  LYS A  84      53.209   2.897  11.282  1.00 24.46           C
ATOM   1244  CD  LYS A  84      54.676   3.301  11.499  1.00 33.80           C
ATOM   1245  CE  LYS A  84      55.311   4.070  10.347  1.00 46.25           C
ATOM   1246  NZ  LYS A  84      54.701   5.391  10.185  1.00 53.61           N1+
ATOM   1247  H   LYS A  84      50.141   3.407   9.666  1.00 26.06           H
ATOM   1248  HA  LYS A  84      50.690   2.651  12.495  1.00 26.01           H
ATOM   1249  HB2 LYS A  84      52.198   4.760  10.892  1.00 28.64           H
ATOM   1250  HB3 LYS A  84      52.411   4.400  12.611  1.00 28.64           H
ATOM   1251  HG2 LYS A  84      53.030   2.025  11.910  1.00 29.34           H
ATOM   1252  HG3 LYS A  84      53.077   2.589  10.243  1.00 29.34           H
ATOM   1253  HD2 LYS A  84      54.744   3.923  12.388  1.00 40.54           H
ATOM   1254  HD3 LYS A  84      55.269   2.401  11.660  1.00 40.54           H
ATOM   1255  HE2 LYS A  84      56.385   4.169  10.504  1.00 55.48           H
ATOM   1256  HE3 LYS A  84      55.143   3.496   9.435  1.00 55.48           H
ATOM   1257  HZ1 LYS A  84      55.388   6.056   9.856  1.00 64.31           H
ATOM   1258  HZ2 LYS A  84      53.925   5.349   9.533  1.00 64.31           H
ATOM   1259  HZ3 LYS A  84      54.357   5.717  11.079  1.00 64.31           H
ATOM   1260  N   LEU A  85      49.248   4.611  13.207  1.00 19.64           N
ATOM   1261  CA  LEU A  85      48.340   5.667  13.641  1.00 19.34           C
ATOM   1262  C   LEU A  85      48.946   7.065  13.479  1.00 21.32           C
ATOM   1263  O   LEU A  85      48.218   8.047  13.398  1.00 18.22           O
ATOM   1264  CB  LEU A  85      47.926   5.421  15.102  1.00 18.32           C
ATOM   1265  CG  LEU A  85      46.972   4.240  15.323  1.00 19.54           C
ATOM   1266  CD1 LEU A  85      46.819   3.962  16.826  1.00 22.27           C
ATOM   1267  CD2 LEU A  85      45.590   4.474  14.694  1.00 23.09           C
ATOM   1268  H   LEU A  85      49.571   3.961  13.911  1.00 23.55           H
ATOM   1269  HA  LEU A  85      47.458   5.622  13.007  1.00 23.19           H
ATOM   1270  HB2 LEU A  85      48.837   5.215  15.661  1.00 21.96           H
ATOM   1271  HB3 LEU A  85      47.470   6.313  15.515  1.00 21.96           H
ATOM   1272  HG  LEU A  85      47.427   3.378  14.846  1.00 23.44           H
ATOM   1273 HD11 LEU A  85      46.195   3.082  16.983  1.00 26.71           H
ATOM   1274 HD12 LEU A  85      47.795   3.772  17.272  1.00 26.71           H
ATOM   1275 HD13 LEU A  85      46.358   4.816  17.323  1.00 26.71           H
ATOM   1276 HD21 LEU A  85      44.945   3.617  14.892  1.00 27.69           H
ATOM   1277 HD22 LEU A  85      45.129   5.362  15.121  1.00 27.69           H
ATOM   1278 HD23 LEU A  85      45.676   4.593  13.615  1.00 27.69           H
ATOM   1279  N   SER A  86      50.278   7.145  13.441  1.00 17.61           N
ATOM   1280  CA  SER A  86      51.025   8.368  13.197  1.00 18.57           C
ATOM   1281  C   SER A  86      51.100   8.761  11.718  1.00 20.25           C
ATOM   1282  O   SER A  86      51.476   9.892  11.427  1.00 23.40           O
ATOM   1283  CB  SER A  86      52.416   8.245  13.829  1.00 20.72           C
ATOM   1284  OG  SER A  86      53.155   7.204  13.232  1.00 20.58           O
ATOM   1285  H   SER A  86      50.801   6.288  13.540  1.00 21.12           H
ATOM   1286  HA  SER A  86      50.512   9.182  13.708  1.00 22.26           H
ATOM   1287  HB2 SER A  86      52.951   9.183  13.679  1.00 24.84           H
ATOM   1288  HB3 SER A  86      52.322   8.061  14.898  1.00 24.84           H
ATOM   1289  HG  SER A  86      52.836   6.355  13.550  1.00 24.68           H
ATOM   1290  N   ASP A  87      50.763   7.859  10.784  1.00 20.59           N
ATOM   1291  CA  ASP A  87      50.743   8.194   9.365  1.00 22.08           C
ATOM   1292  C   ASP A  87      49.728   9.308   9.036  1.00 26.78           C
ATOM   1293  O   ASP A  87      48.586   9.264   9.513  1.00 21.36           O
ATOM   1294  CB  ASP A  87      50.354   6.967   8.538  1.00 26.18           C
ATOM   1295  CG  ASP A  87      51.396   5.855   8.492  1.00 35.70           C
ATOM   1296  OD1 ASP A  87      52.602   6.174   8.518  1.00 26.13           O
ATOM   1297  OD2 ASP A  87      50.978   4.687   8.360  1.00 28.28           O1-
ATOM   1298  H   ASP A  87      50.407   6.956  11.058  1.00 24.69           H
ATOM   1299  HA  ASP A  87      51.754   8.481   9.083  1.00 26.48           H
ATOM   1300  HB2 ASP A  87      49.383   6.576   8.843  1.00 31.40           H
ATOM   1301  HB3 ASP A  87      50.224   7.304   7.509  1.00 31.40           H
ATOM   1302  N   PRO A  88      50.084  10.241   8.137  1.00 26.12           N
ATOM   1303  CA  PRO A  88      49.118  11.182   7.590  1.00 23.24           C
ATOM   1304  C   PRO A  88      48.046  10.433   6.799  1.00 20.94           C
ATOM   1305  O   PRO A  88      48.331   9.428   6.149  1.00 21.74           O
ATOM   1306  CB  PRO A  88      49.938  12.076   6.639  1.00 26.83           C
ATOM   1307  CG  PRO A  88      51.377  11.910   7.107  1.00 36.79           C
ATOM   1308  CD  PRO A  88      51.405  10.457   7.562  1.00 28.74           C
ATOM   1309  HA  PRO A  88      48.722  11.830   8.373  1.00 27.87           H
ATOM   1310  HB2 PRO A  88      49.867  11.657   5.633  1.00 32.18           H
ATOM   1311  HB3 PRO A  88      49.629  13.120   6.625  1.00 32.18           H
ATOM   1312  HG2 PRO A  88      52.083  12.055   6.290  1.00 44.13           H
ATOM   1313  HG3 PRO A  88      51.582  12.597   7.929  1.00 44.13           H
ATOM   1314  HD2 PRO A  88      51.552   9.793   6.710  1.00 34.47           H
ATOM   1315  HD3 PRO A  88      52.201  10.363   8.302  1.00 34.47           H
ATOM   1316  N   THR A  89      46.820  10.960   6.816  1.00 18.06           N
ATOM   1317  CA  THR A  89      45.693  10.433   6.060  1.00 23.31           C
ATOM   1318  C   THR A  89      46.055  10.327   4.573  1.00 23.26           C
ATOM   1319  O   THR A  89      45.683   9.365   3.900  1.00 20.96           O
ATOM   1320  CB  THR A  89      44.488  11.363   6.297  1.00 19.80           C
ATOM   1321  OG1 THR A  89      44.120  11.355   7.661  1.00 22.72           O
ATOM   1322  CG2 THR A  89      43.269  10.962   5.478  1.00 24.04           C
ATOM   1323  H   THR A  89      46.670  11.810   7.340  1.00 21.66           H
ATOM   1324  HA  THR A  89      45.459   9.443   6.455  1.00 27.95           H
ATOM   1325  HB  THR A  89      44.766  12.379   6.015  1.00 23.74           H
ATOM   1326  HG1 THR A  89      44.850  11.704   8.178  1.00 27.25           H
ATOM   1327 HG21 THR A  89      42.447  11.644   5.693  1.00 28.83           H
ATOM   1328 HG22 THR A  89      43.491  10.995   4.413  1.00 28.83           H
ATOM   1329 HG23 THR A  89      42.965   9.959   5.762  1.00 28.83           H
ATOM   1330  N   THR A  90      46.782  11.332   4.071  1.00 22.73           N
ATOM   1331  CA  THR A  90      47.156  11.469   2.661  1.00 23.48           C
ATOM   1332  C   THR A  90      48.107  10.365   2.192  1.00 23.66           C
ATOM   1333  O   THR A  90      48.174  10.111   0.989  1.00 27.62           O
ATOM   1334  CB  THR A  90      47.780  12.859   2.440  1.00 27.48           C
ATOM   1335  OG1 THR A  90      48.913  13.040   3.269  1.00 25.40           O
ATOM   1336  CG2 THR A  90      46.769  13.959   2.755  1.00 31.07           C
ATOM   1337  H   THR A  90      47.056  12.085   4.687  1.00 27.26           H
ATOM   1338  HA  THR A  90      46.249  11.406   2.059  1.00 28.16           H
ATOM   1339  HB  THR A  90      48.078  12.951   1.394  1.00 32.96           H
ATOM   1340  HG1 THR A  90      49.342  13.860   3.012  1.00 30.47           H
ATOM   1341 HG21 THR A  90      47.213  14.927   2.536  1.00 37.27           H
ATOM   1342 HG22 THR A  90      45.879  13.802   2.155  1.00 37.27           H
ATOM   1343 HG23 THR A  90      46.477  13.951   3.798  1.00 37.27           H
ATOM   1344  N   LYS A  91      48.845   9.703   3.099  1.00 21.87           N
ATOM   1345  CA  LYS A  91      49.664   8.542   2.749  1.00 22.66           C
ATOM   1346  C   LYS A  91      48.826   7.450   2.072  1.00 31.06           C
ATOM   1347  O   LYS A  91      49.264   6.855   1.087  1.00 26.51           O
ATOM   1348  CB  LYS A  91      50.396   8.019   3.997  1.00 24.08           C
ATOM   1349  CG  LYS A  91      51.330   6.853   3.643  1.00 25.11           C
ATOM   1350  CD  LYS A  91      52.285   6.499   4.792  1.00 29.36           C
ATOM   1351  CE  LYS A  91      53.055   5.234   4.405  1.00 37.24           C
ATOM   1352  NZ  LYS A  91      54.125   4.937   5.370  1.00 47.97           N1+
ATOM   1353  H   LYS A  91      48.768   9.958   4.075  1.00 26.23           H
ATOM   1354  HA  LYS A  91      50.413   8.872   2.028  1.00 27.18           H
ATOM   1355  HB2 LYS A  91      50.974   8.828   4.445  1.00 28.88           H
ATOM   1356  HB3 LYS A  91      49.661   7.666   4.722  1.00 28.88           H
ATOM   1357  HG2 LYS A  91      50.735   5.976   3.378  1.00 30.12           H
ATOM   1358  HG3 LYS A  91      51.933   7.141   2.781  1.00 30.12           H
ATOM   1359  HD2 LYS A  91      52.981   7.322   4.962  1.00 35.21           H
ATOM   1360  HD3 LYS A  91      51.713   6.310   5.700  1.00 35.21           H
ATOM   1361  HE2 LYS A  91      52.364   4.390   4.366  1.00 44.67           H
ATOM   1362  HE3 LYS A  91      53.492   5.375   3.415  1.00 44.67           H
ATOM   1363  HZ1 LYS A  91      54.592   4.082   5.099  1.00 57.54           H
ATOM   1364  HZ2 LYS A  91      54.790   5.696   5.387  1.00 57.54           H
ATOM   1365  HZ3 LYS A  91      53.720   4.821   6.290  1.00 57.54           H
ATOM   1366  N   TYR A  92      47.615   7.213   2.588  1.00 22.03           N
ATOM   1367  CA  TYR A  92      46.703   6.184   2.096  1.00 23.78           C
ATOM   1368  C   TYR A  92      45.658   6.716   1.131  1.00 25.52           C
ATOM   1369  O   TYR A  92      44.960   5.912   0.522  1.00 25.55           O
ATOM   1370  CB  TYR A  92      46.060   5.471   3.286  1.00 25.94           C
ATOM   1371  CG  TYR A  92      47.120   4.807   4.123  1.00 25.61           C
ATOM   1372  CD1 TYR A  92      47.500   5.370   5.350  1.00 31.03           C
ATOM   1373  CD2 TYR A  92      47.837   3.725   3.577  1.00 31.87           C
ATOM   1374  CE1 TYR A  92      48.590   4.832   6.050  1.00 29.05           C
ATOM   1375  CE2 TYR A  92      48.952   3.214   4.254  1.00 37.35           C
ATOM   1376  CZ  TYR A  92      49.320   3.757   5.499  1.00 32.55           C
ATOM   1377  OH  TYR A  92      50.408   3.260   6.142  1.00 40.07           O
ATOM   1378  H   TYR A  92      47.310   7.770   3.373  1.00 26.42           H
ATOM   1379  HA  TYR A  92      47.278   5.441   1.543  1.00 28.51           H
ATOM   1380  HB2 TYR A  92      45.498   6.188   3.888  1.00 31.12           H
ATOM   1381  HB3 TYR A  92      45.372   4.705   2.923  1.00 31.12           H
ATOM   1382  HD1 TYR A  92      46.974   6.227   5.749  1.00 37.22           H
ATOM   1383  HD2 TYR A  92      47.560   3.317   2.615  1.00 38.22           H
ATOM   1384  HE1 TYR A  92      48.870   5.252   6.999  1.00 34.85           H
ATOM   1385  HE2 TYR A  92      49.540   2.420   3.820  1.00 44.81           H
ATOM   1386  HH  TYR A  92      50.576   3.704   6.982  1.00 48.07           H
ATOM   1387  N   TRP A  93      45.529   8.043   1.000  1.00 24.88           N
ATOM   1388  CA  TRP A  93      44.609   8.663   0.058  1.00 23.61           C
ATOM   1389  C   TRP A  93      45.303   9.862  -0.592  1.00 24.64           C
ATOM   1390  O   TRP A  93      45.040  10.995  -0.191  1.00 25.46           O
ATOM   1391  CB  TRP A  93      43.301   9.039   0.770  1.00 26.80           C
ATOM   1392  CG  TRP A  93      42.126   9.236  -0.139  1.00 24.84           C
ATOM   1393  CD1 TRP A  93      42.099   9.025  -1.475  1.00 27.77           C
ATOM   1394  CD2 TRP A  93      40.768   9.629   0.216  1.00 22.55           C
ATOM   1395  NE1 TRP A  93      40.829   9.221  -1.963  1.00 25.92           N
ATOM   1396  CE2 TRP A  93      39.958   9.574  -0.958  1.00 22.37           C
ATOM   1397  CE3 TRP A  93      40.141  10.012   1.417  1.00 20.25           C
ATOM   1398  CZ2 TRP A  93      38.584   9.848  -0.938  1.00 25.33           C
ATOM   1399  CZ3 TRP A  93      38.764  10.287   1.451  1.00 20.86           C
ATOM   1400  CH2 TRP A  93      37.985  10.191   0.280  1.00 23.92           C
ATOM   1401  H   TRP A  93      46.131   8.650   1.539  1.00 29.84           H
ATOM   1402  HA  TRP A  93      44.389   7.934  -0.721  1.00 28.31           H
ATOM   1403  HB2 TRP A  93      43.034   8.228   1.446  1.00 32.15           H
ATOM   1404  HB3 TRP A  93      43.431   9.920   1.400  1.00 32.15           H
ATOM   1405  HD1 TRP A  93      42.936   8.696  -2.067  1.00 33.31           H
ATOM   1406  HE1 TRP A  93      40.596   9.112  -2.940  1.00 31.09           H
ATOM   1407  HE3 TRP A  93      40.721  10.071   2.326  1.00 24.29           H
ATOM   1408  HZ2 TRP A  93      37.992   9.760  -1.835  1.00 30.38           H
ATOM   1409  HZ3 TRP A  93      38.302  10.554   2.390  1.00 25.02           H
ATOM   1410  HH2 TRP A  93      36.923  10.368   0.309  1.00 28.69           H
ATOM   1411  N   PRO A  94      46.224   9.634  -1.552  1.00 30.06           N
ATOM   1412  CA  PRO A  94      47.025  10.705  -2.149  1.00 39.23           C
ATOM   1413  C   PRO A  94      46.204  11.803  -2.839  1.00 35.46           C
ATOM   1414  O   PRO A  94      46.650  12.946  -2.916  1.00 33.06           O
ATOM   1415  CB  PRO A  94      47.898   9.996  -3.192  1.00 31.63           C
ATOM   1416  CG  PRO A  94      48.044   8.583  -2.636  1.00 32.55           C
ATOM   1417  CD  PRO A  94      46.654   8.334  -2.058  1.00 36.53           C
ATOM   1418  HA  PRO A  94      47.691  11.119  -1.391  1.00 47.05           H
ATOM   1419  HB2 PRO A  94      47.327   9.931  -4.121  1.00 37.94           H
ATOM   1420  HB3 PRO A  94      48.856  10.482  -3.375  1.00 37.94           H
ATOM   1421  HG2 PRO A  94      48.244   7.861  -3.428  1.00 39.05           H
ATOM   1422  HG3 PRO A  94      48.822   8.557  -1.872  1.00 39.05           H
ATOM   1423  HD2 PRO A  94      45.975   7.997  -2.843  1.00 43.82           H
ATOM   1424  HD3 PRO A  94      46.765   7.591  -1.269  1.00 43.82           H
ATOM   1425  N   GLU A  95      44.993  11.460  -3.295  1.00 34.10           N
ATOM   1426  CA  GLU A  95      44.045  12.365  -3.943  1.00 32.78           C
ATOM   1427  C   GLU A  95      43.523  13.457  -2.993  1.00 29.18           C
ATOM   1428  O   GLU A  95      42.898  14.418  -3.440  1.00 32.34           O
ATOM   1429  CB  GLU A  95      42.877  11.539  -4.512  1.00 37.82           C
ATOM   1430  CG  GLU A  95      43.292  10.608  -5.665  1.00 46.94           C
ATOM   1431  CD  GLU A  95      44.172   9.428  -5.230  1.00 50.86           C
ATOM   1432  OE1 GLU A  95      43.787   8.731  -4.266  1.00 46.88           O
ATOM   1433  OE2 GLU A  95      45.242   9.250  -5.850  1.00 66.69           O1-
ATOM   1434  H   GLU A  95      44.717  10.490  -3.221  1.00 40.91           H
ATOM   1435  HA  GLU A  95      44.553  12.855  -4.775  1.00 39.32           H
ATOM   1436  HB2 GLU A  95      42.420  10.955  -3.712  1.00 45.36           H
ATOM   1437  HB3 GLU A  95      42.119  12.224  -4.893  1.00 45.36           H
ATOM   1438  HG2 GLU A  95      42.359  10.187  -6.044  1.00 56.31           H
ATOM   1439  HG3 GLU A  95      43.770  11.180  -6.461  1.00 56.31           H
ATOM   1440  N   LEU A  96      43.734  13.294  -1.679  1.00 27.34           N
ATOM   1441  CA  LEU A  96      43.273  14.198  -0.641  1.00 25.29           C
ATOM   1442  C   LEU A  96      44.319  15.317  -0.467  1.00 30.94           C
ATOM   1443  O   LEU A  96      45.049  15.377   0.514  1.00 31.93           O
ATOM   1444  CB  LEU A  96      43.008  13.340   0.609  1.00 26.68           C
ATOM   1445  CG  LEU A  96      42.122  13.995   1.664  1.00 31.45           C
ATOM   1446  CD1 LEU A  96      40.679  14.126   1.155  1.00 27.92           C
ATOM   1447  CD2 LEU A  96      42.165  13.104   2.916  1.00 27.48           C
ATOM   1448  H   LEU A  96      44.260  12.485  -1.378  1.00 32.80           H
ATOM   1449  HA  LEU A  96      42.340  14.646  -0.975  1.00 30.33           H
ATOM   1450  HB2 LEU A  96      42.544  12.397   0.310  1.00 32.00           H
ATOM   1451  HB3 LEU A  96      43.966  13.094   1.066  1.00 32.00           H
ATOM   1452  HG  LEU A  96      42.518  14.982   1.902  1.00 37.72           H
ATOM   1453 HD11 LEU A  96      40.073  14.595   1.926  1.00 33.49           H
ATOM   1454 HD12 LEU A  96      40.634  14.760   0.277  1.00 33.49           H
ATOM   1455 HD13 LEU A  96      40.268  13.145   0.911  1.00 33.49           H
ATOM   1456 HD21 LEU A  96      41.415  13.432   3.632  1.00 32.96           H
ATOM   1457 HD22 LEU A  96      41.957  12.068   2.651  1.00 32.96           H
ATOM   1458 HD23 LEU A  96      43.152  13.170   3.373  1.00 32.96           H
ATOM   1459  N   THR A  97      44.387  16.222  -1.445  1.00 30.44           N
ATOM   1460  CA  THR A  97      45.450  17.223  -1.583  1.00 29.24           C
ATOM   1461  C   THR A  97      45.143  18.553  -0.881  1.00 30.47           C
ATOM   1462  O   THR A  97      46.033  19.402  -0.805  1.00 33.98           O
ATOM   1463  CB  THR A  97      45.683  17.487  -3.082  1.00 27.93           C
ATOM   1464  OG1 THR A  97      44.465  17.887  -3.685  1.00 31.41           O
ATOM   1465  CG2 THR A  97      46.238  16.264  -3.816  1.00 31.71           C
ATOM   1466  H   THR A  97      43.753  16.121  -2.226  1.00 36.51           H
ATOM   1467  HA  THR A  97      46.372  16.823  -1.159  1.00 35.07           H
ATOM   1468  HB  THR A  97      46.404  18.299  -3.182  1.00 33.50           H
ATOM   1469  HG1 THR A  97      44.615  17.997  -4.628  1.00 37.67           H
ATOM   1470 HG21 THR A  97      46.412  16.513  -4.863  1.00 38.04           H
ATOM   1471 HG22 THR A  97      47.179  15.954  -3.359  1.00 38.04           H
ATOM   1472 HG23 THR A  97      45.528  15.440  -3.778  1.00 38.04           H
ATOM   1473  N   ALA A  98      43.906  18.782  -0.417  1.00 28.44           N
ATOM   1474  CA  ALA A  98      43.504  20.049   0.182  1.00 25.18           C
ATOM   1475  C   ALA A  98      44.273  20.305   1.487  1.00 29.59           C
ATOM   1476  O   ALA A  98      44.515  19.381   2.265  1.00 28.18           O
ATOM   1477  CB  ALA A  98      41.985  20.031   0.379  1.00 27.52           C
ATOM   1478  H   ALA A  98      43.208  18.056  -0.501  1.00 34.11           H
ATOM   1479  HA  ALA A  98      43.729  20.851  -0.522  1.00 30.20           H
ATOM   1480  HB1 ALA A  98      41.648  21.013   0.705  1.00 33.01           H
ATOM   1481  HB2 ALA A  98      41.494  19.804  -0.568  1.00 33.01           H
ATOM   1482  HB3 ALA A  98      41.703  19.282   1.118  1.00 33.01           H
ATOM   1483  N   LYS A  99      44.691  21.560   1.715  1.00 24.47           N
ATOM   1484  CA  LYS A  99      45.702  21.919   2.714  1.00 29.14           C
ATOM   1485  C   LYS A  99      45.285  21.684   4.173  1.00 28.54           C
ATOM   1486  O   LYS A  99      46.161  21.523   5.022  1.00 27.47           O
ATOM   1487  CB  LYS A  99      46.119  23.380   2.509  1.00 31.21           C
ATOM   1488  H   LYS A  99      44.413  22.280   1.063  1.00 29.35           H
ATOM   1489  HA  LYS A  99      46.576  21.294   2.527  1.00 34.95           H
ATOM   1490  HB1 LYS A  99      46.497  23.523   1.496  1.00 37.44           H
ATOM   1491  HB3 LYS A  99      46.901  23.646   3.220  1.00 37.44           H
ATOM   1492  N   GLN A 100      43.981  21.654   4.475  1.00 27.69           N
ATOM   1493  CA  GLN A 100      43.471  21.372   5.822  1.00 26.81           C
ATOM   1494  C   GLN A 100      43.784  19.940   6.274  1.00 21.58           C
ATOM   1495  O   GLN A 100      43.716  19.669   7.467  1.00 25.39           O
ATOM   1496  CB  GLN A 100      41.966  21.688   5.947  1.00 30.46           C
ATOM   1497  CG  GLN A 100      40.984  20.683   5.313  1.00 26.90           C
ATOM   1498  CD  GLN A 100      40.771  20.863   3.819  1.00 34.80           C
ATOM   1499  OE1 GLN A 100      41.488  21.598   3.152  1.00 33.25           O
ATOM   1500  NE2 GLN A 100      39.776  20.178   3.278  1.00 28.44           N
ATOM   1501  H   GLN A 100      43.307  21.781   3.734  1.00 33.21           H
ATOM   1502  HA  GLN A 100      43.986  22.041   6.512  1.00 32.15           H
ATOM   1503  HB2 GLN A 100      41.733  21.753   7.009  1.00 36.54           H
ATOM   1504  HB3 GLN A 100      41.777  22.679   5.530  1.00 36.54           H
ATOM   1505  HG2 GLN A 100      41.315  19.662   5.497  1.00 32.26           H
ATOM   1506  HG3 GLN A 100      40.017  20.782   5.799  1.00 32.26           H
ATOM   1507 HE21 GLN A 100      39.170  19.624   3.866  1.00 34.11           H
ATOM   1508 HE22 GLN A 100      39.578  20.269   2.291  1.00 34.11           H
ATOM   1509  N   TRP A 101      44.099  19.019   5.351  1.00 21.60           N
ATOM   1510  CA  TRP A 101      44.501  17.655   5.696  1.00 27.02           C
ATOM   1511  C   TRP A 101      45.932  17.511   6.181  1.00 31.31           C
ATOM   1512  O   TRP A 101      46.255  16.470   6.753  1.00 26.30           O
ATOM   1513  CB  TRP A 101      44.185  16.710   4.545  1.00 19.35           C
ATOM   1514  CG  TRP A 101      42.716  16.529   4.418  1.00 22.23           C
ATOM   1515  CD1 TRP A 101      41.896  17.226   3.604  1.00 24.73           C
ATOM   1516  CD2 TRP A 101      41.865  15.644   5.194  1.00 20.96           C
ATOM   1517  NE1 TRP A 101      40.595  16.839   3.825  1.00 22.73           N
ATOM   1518  CE2 TRP A 101      40.516  15.879   4.812  1.00 20.29           C
ATOM   1519  CE3 TRP A 101      42.105  14.664   6.184  1.00 21.22           C
ATOM   1520  CZ2 TRP A 101      39.445  15.176   5.379  1.00 23.02           C
ATOM   1521  CZ3 TRP A 101      41.039  13.956   6.760  1.00 21.42           C
ATOM   1522  CH2 TRP A 101      39.707  14.200   6.356  1.00 22.05           C
ATOM   1523  H   TRP A 101      44.095  19.274   4.374  1.00 25.90           H
ATOM   1524  HA  TRP A 101      43.880  17.336   6.531  1.00 32.40           H
ATOM   1525  HB2 TRP A 101      44.593  17.103   3.618  1.00 23.20           H
ATOM   1526  HB3 TRP A 101      44.632  15.736   4.751  1.00 23.20           H
ATOM   1527  HD1 TRP A 101      42.210  17.999   2.919  1.00 29.66           H
ATOM   1528  HE1 TRP A 101      39.812  17.216   3.309  1.00 27.25           H
ATOM   1529  HE3 TRP A 101      43.118  14.451   6.488  1.00 25.44           H
ATOM   1530  HZ2 TRP A 101      38.436  15.412   5.080  1.00 27.61           H
ATOM   1531  HZ3 TRP A 101      41.254  13.212   7.506  1.00 25.69           H
ATOM   1532  HH2 TRP A 101      38.894  13.647   6.803  1.00 26.45           H
ATOM   1533  N   ASN A 102      46.783  18.524   5.969  1.00 25.27           N
ATOM   1534  CA  ASN A 102      48.138  18.525   6.506  1.00 29.58           C
ATOM   1535  C   ASN A 102      48.096  18.450   8.034  1.00 31.91           C
ATOM   1536  O   ASN A 102      47.520  19.314   8.697  1.00 33.85           O
ATOM   1537  CB  ASN A 102      48.914  19.761   6.028  1.00 35.34           C
ATOM   1538  CG  ASN A 102      49.067  19.785   4.508  1.00 38.94           C
ATOM   1539  OD1 ASN A 102      49.378  18.772   3.887  1.00 53.85           O
ATOM   1540  ND2 ASN A 102      48.947  20.964   3.905  1.00 50.04           N
ATOM   1541  H   ASN A 102      46.461  19.350   5.485  1.00 30.30           H
ATOM   1542  HA  ASN A 102      48.650  17.642   6.122  1.00 35.48           H
ATOM   1543  HB2 ASN A 102      48.446  20.677   6.392  1.00 42.39           H
ATOM   1544  HB3 ASN A 102      49.915  19.672   6.451  1.00 42.39           H
ATOM   1545 HD21 ASN A 102      49.079  21.019   2.907  1.00 60.03           H
ATOM   1546 HD22 ASN A 102      48.675  21.775   4.439  1.00 60.03           H
ATOM   1547  N   GLY A 103      48.700  17.390   8.579  1.00 24.63           N
ATOM   1548  CA  GLY A 103      48.760  17.143  10.022  1.00 25.78           C
ATOM   1549  C   GLY A 103      47.585  16.321  10.570  1.00 21.88           C
ATOM   1550  O   GLY A 103      47.559  16.073  11.773  1.00 23.08           O
ATOM   1551  H   GLY A 103      49.132  16.709   7.971  1.00 29.54           H
ATOM   1552  HA2 GLY A 103      49.675  16.592  10.235  1.00 30.91           H
ATOM   1553  HA3 GLY A 103      48.780  18.098  10.550  1.00 30.91           H
ATOM   1554  N   ILE A 104      46.644  15.874   9.725  1.00 19.13           N
ATOM   1555  CA  ILE A 104      45.554  14.983  10.130  1.00 20.64           C
ATOM   1556  C   ILE A 104      46.023  13.552   9.883  1.00 20.15           C
ATOM   1557  O   ILE A 104      46.204  13.148   8.736  1.00 20.25           O
ATOM   1558  CB  ILE A 104      44.225  15.323   9.419  1.00 19.86           C
ATOM   1559  CG1 ILE A 104      43.811  16.773   9.767  1.00 24.04           C
ATOM   1560  CG2 ILE A 104      43.140  14.321   9.872  1.00 17.83           C
ATOM   1561  CD1 ILE A 104      42.459  17.199   9.199  1.00 20.96           C
ATOM   1562  H   ILE A 104      46.711  16.115   8.744  1.00 22.94           H
ATOM   1563  HA  ILE A 104      45.373  15.105  11.198  1.00 24.75           H
ATOM   1564  HB  ILE A 104      44.355  15.240   8.341  1.00 23.81           H
ATOM   1565 HG12 ILE A 104      43.766  16.875  10.849  1.00 28.83           H
ATOM   1566 HG13 ILE A 104      44.564  17.468   9.392  1.00 28.83           H
ATOM   1567 HG21 ILE A 104      42.207  14.512   9.347  1.00 21.38           H
ATOM   1568 HG22 ILE A 104      43.435  13.297   9.644  1.00 21.38           H
ATOM   1569 HG23 ILE A 104      42.976  14.409  10.946  1.00 21.38           H
ATOM   1570 HD11 ILE A 104      42.318  18.268   9.359  1.00 25.13           H
ATOM   1571 HD12 ILE A 104      42.416  16.986   8.132  1.00 25.13           H
ATOM   1572 HD13 ILE A 104      41.650  16.674   9.702  1.00 25.13           H
ATOM   1573  N   THR A 105      46.209  12.797  10.968  1.00 17.15           N
ATOM   1574  CA  THR A 105      46.729  11.434  10.944  1.00 17.69           C
ATOM   1575  C   THR A 105      45.595  10.409  11.084  1.00 18.11           C
ATOM   1576  O   THR A 105      44.455  10.752  11.409  1.00 16.69           O
ATOM   1577  CB  THR A 105      47.745  11.236  12.075  1.00 20.09           C
ATOM   1578  OG1 THR A 105      47.051  11.266  13.304  1.00 17.65           O
ATOM   1579  CG2 THR A 105      48.871  12.274  12.078  1.00 21.92           C
ATOM   1580  H   THR A 105      46.025  13.205  11.873  1.00 20.56           H
ATOM   1581  HA  THR A 105      47.242  11.258  10.003  1.00 21.21           H
ATOM   1582  HB  THR A 105      48.203  10.254  11.955  1.00 24.09           H
ATOM   1583  HG1 THR A 105      46.579  12.102  13.363  1.00 21.16           H
ATOM   1584 HG21 THR A 105      49.572  12.040  12.878  1.00 26.29           H
ATOM   1585 HG22 THR A 105      49.396  12.249  11.122  1.00 26.29           H
ATOM   1586 HG23 THR A 105      48.477  13.274  12.258  1.00 26.29           H
ATOM   1587  N   LEU A 106      45.921   9.136  10.846  1.00 16.98           N
ATOM   1588  CA  LEU A 106      44.994   8.039  11.082  1.00 20.65           C
ATOM   1589  C   LEU A 106      44.516   8.005  12.541  1.00 15.29           C
ATOM   1590  O   LEU A 106      43.359   7.664  12.773  1.00 14.32           O
ATOM   1591  CB  LEU A 106      45.641   6.711  10.692  1.00 15.23           C
ATOM   1592  CG  LEU A 106      45.901   6.504   9.179  1.00 16.71           C
ATOM   1593  CD1 LEU A 106      46.269   5.031   8.988  1.00 20.34           C
ATOM   1594  CD2 LEU A 106      44.690   6.842   8.293  1.00 17.58           C
ATOM   1595  H   LEU A 106      46.862   8.909  10.551  1.00 20.36           H
ATOM   1596  HA  LEU A 106      44.114   8.201  10.459  1.00 24.76           H
ATOM   1597  HB2 LEU A 106      46.591   6.612  11.219  1.00 18.26           H
ATOM   1598  HB3 LEU A 106      44.983   5.915  11.042  1.00 18.26           H
ATOM   1599  HG  LEU A 106      46.749   7.122   8.880  1.00 20.03           H
ATOM   1600 HD11 LEU A 106      46.500   4.836   7.943  1.00 24.39           H
ATOM   1601 HD12 LEU A 106      47.144   4.788   9.590  1.00 24.39           H
ATOM   1602 HD13 LEU A 106      45.435   4.395   9.286  1.00 24.39           H
ATOM   1603 HD21 LEU A 106      44.884   6.527   7.268  1.00 21.08           H
ATOM   1604 HD22 LEU A 106      43.798   6.329   8.658  1.00 21.08           H
ATOM   1605 HD23 LEU A 106      44.525   7.918   8.286  1.00 21.08           H
ATOM   1606  N   LEU A 107      45.371   8.359  13.517  1.00 16.78           N
ATOM   1607  CA  LEU A 107      44.957   8.488  14.920  1.00 17.02           C
ATOM   1608  C   LEU A 107      43.762   9.432  15.033  1.00 18.81           C
ATOM   1609  O   LEU A 107      42.777   9.083  15.677  1.00 15.05           O
ATOM   1610  CB  LEU A 107      46.092   8.995  15.834  1.00 16.58           C
ATOM   1611  CG  LEU A 107      45.633   9.214  17.301  1.00 20.37           C
ATOM   1612  CD1 LEU A 107      45.237   7.905  17.998  1.00 21.04           C
ATOM   1613  CD2 LEU A 107      46.696   9.944  18.130  1.00 29.56           C
ATOM   1614  H   LEU A 107      46.315   8.620  13.268  1.00 20.12           H
ATOM   1615  HA  LEU A 107      44.651   7.503  15.264  1.00 20.40           H
ATOM   1616  HB2 LEU A 107      46.924   8.304  15.814  1.00 19.88           H
ATOM   1617  HB3 LEU A 107      46.454   9.946  15.445  1.00 19.88           H
ATOM   1618  HG  LEU A 107      44.757   9.861  17.324  1.00 24.42           H
ATOM   1619 HD11 LEU A 107      44.848   8.130  18.989  1.00 25.24           H
ATOM   1620 HD12 LEU A 107      44.457   7.389  17.440  1.00 25.24           H
ATOM   1621 HD13 LEU A 107      46.104   7.252  18.092  1.00 25.24           H
ATOM   1622 HD21 LEU A 107      46.268  10.234  19.089  1.00 35.46           H
ATOM   1623 HD22 LEU A 107      47.554   9.300  18.311  1.00 35.46           H
ATOM   1624 HD23 LEU A 107      47.025  10.844  17.607  1.00 35.46           H
ATOM   1625  N   HIS A 108      43.854  10.632  14.439  1.00 19.99           N
ATOM   1626  CA  HIS A 108      42.773  11.613  14.535  1.00 15.16           C
ATOM   1627  C   HIS A 108      41.455  11.084  13.953  1.00 15.08           C
ATOM   1628  O   HIS A 108      40.388  11.260  14.546  1.00 15.17           O
ATOM   1629  CB  HIS A 108      43.171  12.922  13.865  1.00 19.74           C
ATOM   1630  CG  HIS A 108      44.402  13.562  14.430  1.00 19.08           C
ATOM   1631  ND1 HIS A 108      45.478  13.997  13.666  1.00 18.85           N
ATOM   1632  CD2 HIS A 108      44.657  13.808  15.747  1.00 22.74           C
ATOM   1633  CE1 HIS A 108      46.363  14.507  14.537  1.00 21.57           C
ATOM   1634  NE2 HIS A 108      45.895  14.411  15.787  1.00 24.53           N
ATOM   1635  H   HIS A 108      44.666  10.855  13.883  1.00 23.97           H
ATOM   1636  HA  HIS A 108      42.617  11.809  15.588  1.00 18.18           H
ATOM   1637  HB2 HIS A 108      42.352  13.610  14.018  1.00 23.67           H
ATOM   1638  HB3 HIS A 108      43.303  12.770  12.793  1.00 23.67           H
ATOM   1639  HD2 HIS A 108      44.017  13.592  16.586  1.00 27.27           H
ATOM   1640  HE1 HIS A 108      47.305  14.965  14.265  1.00 25.87           H
ATOM   1641  HE2 HIS A 108      46.368  14.748  16.616  1.00 29.42           H
ATOM   1642  N   LEU A 109      41.527  10.422  12.799  1.00 13.03           N
ATOM   1643  CA  LEU A 109      40.351   9.806  12.193  1.00 17.79           C
ATOM   1644  C   LEU A 109      39.726   8.767  13.118  1.00 14.79           C
ATOM   1645  O   LEU A 109      38.518   8.807  13.367  1.00 14.22           O
ATOM   1646  CB  LEU A 109      40.703   9.178  10.849  1.00 14.31           C
ATOM   1647  CG  LEU A 109      41.117  10.187   9.767  1.00 17.00           C
ATOM   1648  CD1 LEU A 109      41.434   9.392   8.501  1.00 16.44           C
ATOM   1649  CD2 LEU A 109      39.990  11.199   9.513  1.00 19.58           C
ATOM   1650  H   LEU A 109      42.425  10.297  12.351  1.00 15.62           H
ATOM   1651  HA  LEU A 109      39.611  10.588  12.029  1.00 21.33           H
ATOM   1652  HB2 LEU A 109      41.509   8.458  10.990  1.00 17.16           H
ATOM   1653  HB3 LEU A 109      39.828   8.635  10.495  1.00 17.16           H
ATOM   1654  HG  LEU A 109      42.012  10.715  10.096  1.00 20.39           H
ATOM   1655 HD11 LEU A 109      41.675  10.078   7.693  1.00 19.71           H
ATOM   1656 HD12 LEU A 109      42.288   8.740   8.682  1.00 19.71           H
ATOM   1657 HD13 LEU A 109      40.578   8.786   8.209  1.00 19.71           H
ATOM   1658 HD21 LEU A 109      40.184  11.750   8.600  1.00 23.48           H
ATOM   1659 HD22 LEU A 109      39.034  10.686   9.401  1.00 23.48           H
ATOM   1660 HD23 LEU A 109      39.934  11.911  10.335  1.00 23.48           H
ATOM   1661  N   ALA A 110      40.546   7.846  13.640  1.00 14.65           N
ATOM   1662  CA  ALA A 110      40.085   6.745  14.475  1.00 17.92           C
ATOM   1663  C   ALA A 110      39.425   7.215  15.775  1.00 20.37           C
ATOM   1664  O   ALA A 110      38.587   6.492  16.306  1.00 17.02           O
ATOM   1665  CB  ALA A 110      41.273   5.835  14.798  1.00 16.29           C
ATOM   1666  H   ALA A 110      41.529   7.878  13.409  1.00 17.57           H
ATOM   1667  HA  ALA A 110      39.354   6.169  13.904  1.00 21.48           H
ATOM   1668  HB1 ALA A 110      40.914   4.951  15.321  1.00 19.53           H
ATOM   1669  HB2 ALA A 110      41.767   5.522  13.883  1.00 19.53           H
ATOM   1670  HB3 ALA A 110      41.993   6.362  15.426  1.00 19.53           H
ATOM   1671  N   THR A 111      39.818   8.381  16.310  1.00 14.28           N
ATOM   1672  CA  THR A 111      39.447   8.823  17.668  1.00 11.99           C
ATOM   1673  C   THR A 111      38.585  10.101  17.663  1.00 15.38           C
ATOM   1674  O   THR A 111      38.357  10.683  18.723  1.00 17.02           O
ATOM   1675  CB  THR A 111      40.707   9.027  18.515  1.00 14.11           C
ATOM   1676  OG1 THR A 111      41.523  10.013  17.915  1.00 17.78           O
ATOM   1677  CG2 THR A 111      41.510   7.737  18.723  1.00 18.78           C
ATOM   1678  H   THR A 111      40.509   8.928  15.815  1.00 17.12           H
ATOM   1679  HA  THR A 111      38.858   8.045  18.156  1.00 14.38           H
ATOM   1680  HB  THR A 111      40.401   9.389  19.496  1.00 16.91           H
ATOM   1681  HG1 THR A 111      41.867   9.661  17.088  1.00 21.31           H
ATOM   1682 HG21 THR A 111      42.372   7.939  19.356  1.00 22.52           H
ATOM   1683 HG22 THR A 111      40.888   6.985  19.204  1.00 22.52           H
ATOM   1684 HG23 THR A 111      41.874   7.351  17.771  1.00 22.52           H
ATOM   1685  N   TYR A 112      38.092  10.531  16.494  1.00 13.09           N
ATOM   1686  CA  TYR A 112      37.154  11.641  16.317  1.00 14.20           C
ATOM   1687  C   TYR A 112      37.780  13.012  16.612  1.00 15.02           C
ATOM   1688  O   TYR A 112      37.045  13.941  16.952  1.00 13.74           O
ATOM   1689  CB  TYR A 112      35.903  11.478  17.192  1.00 13.02           C
ATOM   1690  CG  TYR A 112      35.335  10.089  17.300  1.00 15.65           C
ATOM   1691  CD1 TYR A 112      34.837   9.483  16.140  1.00 16.64           C
ATOM   1692  CD2 TYR A 112      35.347   9.428  18.536  1.00 16.33           C
ATOM   1693  CE1 TYR A 112      34.301   8.181  16.215  1.00 15.47           C
ATOM   1694  CE2 TYR A 112      34.817   8.126  18.608  1.00 18.14           C
ATOM   1695  CZ  TYR A 112      34.295   7.507  17.448  1.00 19.34           C
ATOM   1696  OH  TYR A 112      33.705   6.287  17.554  1.00 19.57           O
ATOM   1697  H   TYR A 112      38.349  10.021  15.660  1.00 15.70           H
ATOM   1698  HA  TYR A 112      36.835  11.640  15.276  1.00 17.03           H
ATOM   1699  HB2 TYR A 112      36.083  11.855  18.192  1.00 15.61           H
ATOM   1700  HB3 TYR A 112      35.134  12.078  16.742  1.00 15.61           H
ATOM   1701  HD1 TYR A 112      34.852   9.997  15.188  1.00 19.95           H
ATOM   1702  HD2 TYR A 112      35.777   9.878  19.425  1.00 19.58           H
ATOM   1703  HE1 TYR A 112      33.869   7.713  15.350  1.00 18.55           H
ATOM   1704  HE2 TYR A 112      34.803   7.619  19.552  1.00 21.75           H
ATOM   1705  HH  TYR A 112      33.378   6.155  18.435  1.00 23.47           H
ATOM   1706  N   THR A 113      39.104  13.129  16.499  1.00 12.79           N
ATOM   1707  CA  THR A 113      39.849  14.331  16.883  1.00 17.16           C
ATOM   1708  C   THR A 113      40.461  15.049  15.669  1.00 18.24           C
ATOM   1709  O   THR A 113      41.375  15.852  15.847  1.00 20.16           O
ATOM   1710  CB  THR A 113      40.906  13.988  17.950  1.00 18.03           C
ATOM   1711  OG1 THR A 113      41.774  12.981  17.489  1.00 19.15           O
ATOM   1712  CG2 THR A 113      40.312  13.543  19.282  1.00 18.34           C
ATOM   1713  H   THR A 113      39.641  12.327  16.202  1.00 15.33           H
ATOM   1714  HA  THR A 113      39.164  15.033  17.341  1.00 20.58           H
ATOM   1715  HB  THR A 113      41.504  14.876  18.150  1.00 21.62           H
ATOM   1716  HG1 THR A 113      41.400  12.127  17.719  1.00 22.96           H
ATOM   1717 HG21 THR A 113      41.115  13.370  19.998  1.00 22.00           H
ATOM   1718 HG22 THR A 113      39.644  14.314  19.666  1.00 22.00           H
ATOM   1719 HG23 THR A 113      39.766  12.614  19.162  1.00 22.00           H
ATOM   1720  N   ALA A 114      39.970  14.808  14.444  1.00 17.60           N
ATOM   1721  CA  ALA A 114      40.497  15.435  13.217  1.00 18.01           C
ATOM   1722  C   ALA A 114      40.252  16.939  13.146  1.00 15.75           C
ATOM   1723  O   ALA A 114      40.904  17.577  12.331  1.00 18.12           O
ATOM   1724  CB  ALA A 114      39.936  14.751  11.969  1.00 16.10           C
ATOM   1725  H   ALA A 114      39.200  14.163  14.342  1.00 21.11           H
ATOM   1726  HA  ALA A 114      41.577  15.308  13.188  1.00 21.59           H
ATOM   1727  HB1 ALA A 114      40.449  15.125  11.085  1.00 19.31           H
ATOM   1728  HB2 ALA A 114      40.075  13.671  12.032  1.00 19.31           H
ATOM   1729  HB3 ALA A 114      38.878  14.982  11.863  1.00 19.31           H
ATOM   1730  N   GLY A 115      39.332  17.491  13.949  1.00 15.35           N
ATOM   1731  CA  GLY A 115      38.988  18.909  13.949  1.00 18.47           C
ATOM   1732  C   GLY A 115      37.568  19.201  13.479  1.00 20.89           C
ATOM   1733  O   GLY A 115      37.332  20.276  12.927  1.00 23.88           O
ATOM   1734  H   GLY A 115      38.834  16.893  14.593  1.00 18.41           H
ATOM   1735  HA2 GLY A 115      39.094  19.293  14.960  1.00 22.15           H
ATOM   1736  HA3 GLY A 115      39.673  19.453  13.299  1.00 22.15           H
ATOM   1737  N   GLY A 116      36.604  18.299  13.740  1.00 16.56           N
ATOM   1738  CA  GLY A 116      35.193  18.566  13.509  1.00 20.24           C
ATOM   1739  C   GLY A 116      34.644  17.948  12.232  1.00 18.27           C
ATOM   1740  O   GLY A 116      33.743  18.521  11.627  1.00 18.40           O
ATOM   1741  H   GLY A 116      36.842  17.456  14.242  1.00 19.86           H
ATOM   1742  HA2 GLY A 116      34.618  18.155  14.338  1.00 24.27           H
ATOM   1743  HA3 GLY A 116      35.022  19.644  13.477  1.00 24.27           H
ATOM   1744  N   LEU A 117      35.101  16.739  11.868  1.00 16.92           N
ATOM   1745  CA  LEU A 117      34.424  15.928  10.867  1.00 15.91           C
ATOM   1746  C   LEU A 117      32.984  15.649  11.328  1.00 18.97           C
ATOM   1747  O   LEU A 117      32.766  15.399  12.513  1.00 20.95           O
ATOM   1748  CB  LEU A 117      35.206  14.618  10.650  1.00 18.29           C
ATOM   1749  CG  LEU A 117      36.422  14.733   9.711  1.00 14.64           C
ATOM   1750  CD1 LEU A 117      37.214  13.425   9.719  1.00 15.19           C
ATOM   1751  CD2 LEU A 117      36.020  15.034   8.260  1.00 18.24           C
ATOM   1752  H   LEU A 117      35.834  16.304  12.409  1.00 20.29           H
ATOM   1753  HA  LEU A 117      34.410  16.488   9.937  1.00 19.08           H
ATOM   1754  HB2 LEU A 117      35.550  14.265  11.622  1.00 21.93           H
ATOM   1755  HB3 LEU A 117      34.544  13.858  10.265  1.00 21.93           H
ATOM   1756  HG  LEU A 117      37.074  15.533  10.061  1.00 17.55           H
ATOM   1757 HD11 LEU A 117      38.133  13.549   9.144  1.00 18.21           H
ATOM   1758 HD12 LEU A 117      37.476  13.153  10.740  1.00 18.21           H
ATOM   1759 HD13 LEU A 117      36.617  12.631   9.271  1.00 18.21           H
ATOM   1760 HD21 LEU A 117      36.919  15.141   7.651  1.00 21.87           H
ATOM   1761 HD22 LEU A 117      35.404  14.227   7.865  1.00 21.87           H
ATOM   1762 HD23 LEU A 117      35.450  15.954   8.193  1.00 21.87           H
ATOM   1763  N   PRO A 118      31.993  15.710  10.429  1.00 18.19           N
ATOM   1764  CA  PRO A 118      30.592  15.676  10.834  1.00 26.39           C
ATOM   1765  C   PRO A 118      30.118  14.268  11.190  1.00 20.87           C
ATOM   1766  O   PRO A 118      30.706  13.260  10.801  1.00 21.03           O
ATOM   1767  CB  PRO A 118      29.838  16.164   9.596  1.00 22.99           C
ATOM   1768  CG  PRO A 118      30.730  15.732   8.446  1.00 26.27           C
ATOM   1769  CD  PRO A 118      32.126  15.991   9.009  1.00 21.92           C
ATOM   1770  HA  PRO A 118      30.383  16.402  11.622  1.00 31.65           H
ATOM   1771  HB2 PRO A 118      28.823  15.781   9.500  1.00 27.58           H
ATOM   1772  HB3 PRO A 118      29.822  17.255   9.635  1.00 27.58           H
ATOM   1773  HG2 PRO A 118      30.551  14.677   8.233  1.00 31.50           H
ATOM   1774  HG3 PRO A 118      30.569  16.351   7.563  1.00 31.50           H
ATOM   1775  HD2 PRO A 118      32.832  15.317   8.522  1.00 26.28           H
ATOM   1776  HD3 PRO A 118      32.388  17.040   8.867  1.00 26.28           H
ATOM   1777  N   LEU A 119      29.019  14.227  11.940  1.00 20.45           N
ATOM   1778  CA  LEU A 119      28.474  13.022  12.564  1.00 25.03           C
ATOM   1779  C   LEU A 119      28.197  11.930  11.504  1.00 27.24           C
ATOM   1780  O   LEU A 119      28.561  10.779  11.662  1.00 21.07           O
ATOM   1781  CB  LEU A 119      27.170  13.383  13.303  1.00 21.77           C
ATOM   1782  CG  LEU A 119      26.449  12.182  13.936  1.00 31.22           C
ATOM   1783  CD1 LEU A 119      27.343  11.420  14.914  1.00 30.03           C
ATOM   1784  CD2 LEU A 119      25.176  12.690  14.630  1.00 28.98           C
ATOM   1785  H   LEU A 119      28.556  15.092  12.099  1.00 24.52           H
ATOM   1786  HA  LEU A 119      29.190  12.625  13.322  1.00 30.02           H
ATOM   1787  HB2 LEU A 119      27.415  14.126  14.093  1.00 26.10           H
ATOM   1788  HB3 LEU A 119      26.470  13.904  12.618  1.00 26.10           H
ATOM   1789  HG  LEU A 119      26.150  11.473  13.127  1.00 37.45           H
ATOM   1790 HD11 LEU A 119      26.811  10.589  15.385  1.00 36.02           H
ATOM   1791 HD12 LEU A 119      28.223  10.997  14.409  1.00 36.02           H
ATOM   1792 HD13 LEU A 119      27.705  12.065  15.719  1.00 36.02           H
ATOM   1793 HD21 LEU A 119      24.604  11.869  15.071  1.00 34.76           H
ATOM   1794 HD22 LEU A 119      25.409  13.394  15.438  1.00 34.76           H
ATOM   1795 HD23 LEU A 119      24.516  13.211  13.926  1.00 34.76           H
ATOM   1796  N   GLN A 120      27.555  12.351  10.401  1.00 22.73           N
ATOM   1797  CA  GLN A 120      27.144  11.510   9.275  1.00 23.41           C
ATOM   1798  C   GLN A 120      27.833  11.978   8.002  1.00 29.46           C
ATOM   1799  O   GLN A 120      27.971  13.182   7.780  1.00 28.24           O
ATOM   1800  CB  GLN A 120      25.618  11.585   9.062  1.00 27.55           C
ATOM   1801  CG  GLN A 120      24.757  11.166  10.274  1.00 31.85           C
ATOM   1802  CD  GLN A 120      23.812  12.276  10.764  1.00 49.35           C
ATOM   1803  OE1 GLN A 120      24.149  13.457  10.773  1.00 50.50           O
ATOM   1804  NE2 GLN A 120      22.616  11.910  11.221  1.00 54.18           N
ATOM   1805  H   GLN A 120      27.318  13.332  10.338  1.00 27.26           H
ATOM   1806  HA  GLN A 120      27.414  10.473   9.466  1.00 28.08           H
ATOM   1807  HB2 GLN A 120      25.351  12.591   8.736  1.00 33.05           H
ATOM   1808  HB3 GLN A 120      25.370  10.917   8.236  1.00 33.05           H
ATOM   1809  HG2 GLN A 120      24.190  10.265  10.034  1.00 38.20           H
ATOM   1810  HG3 GLN A 120      25.428  10.918  11.092  1.00 38.20           H
ATOM   1811 HE21 GLN A 120      22.340  10.938  11.203  1.00 65.00           H
ATOM   1812 HE22 GLN A 120      21.979  12.619  11.548  1.00 65.00           H
ATOM   1813  N   VAL A 121      28.209  11.031   7.135  1.00 22.96           N
ATOM   1814  CA  VAL A 121      28.511  11.347   5.740  1.00 25.41           C
ATOM   1815  C   VAL A 121      27.174  11.748   5.088  1.00 27.49           C
ATOM   1816  O   VAL A 121      26.177  11.067   5.341  1.00 30.72           O
ATOM   1817  CB  VAL A 121      29.150  10.133   5.029  1.00 25.52           C
ATOM   1818  CG1 VAL A 121      29.559  10.519   3.604  1.00 28.77           C
ATOM   1819  CG2 VAL A 121      30.386   9.592   5.773  1.00 21.51           C
ATOM   1820  H   VAL A 121      28.064  10.060   7.374  1.00 27.54           H
ATOM   1821  HA  VAL A 121      29.228  12.167   5.708  1.00 30.47           H
ATOM   1822  HB  VAL A 121      28.412   9.331   4.963  1.00 30.60           H
ATOM   1823 HG11 VAL A 121      30.040   9.674   3.115  1.00 34.51           H
ATOM   1824 HG12 VAL A 121      28.681  10.798   3.023  1.00 34.51           H
ATOM   1825 HG13 VAL A 121      30.259  11.356   3.628  1.00 34.51           H
ATOM   1826 HG21 VAL A 121      30.775   8.724   5.240  1.00 25.79           H
ATOM   1827 HG22 VAL A 121      31.160  10.356   5.823  1.00 25.79           H
ATOM   1828 HG23 VAL A 121      30.123   9.276   6.782  1.00 25.79           H
ATOM   1829  N   PRO A 122      27.103  12.804   4.255  1.00 30.23           N
ATOM   1830  CA  PRO A 122      25.828  13.212   3.673  1.00 33.05           C
ATOM   1831  C   PRO A 122      25.197  12.098   2.830  1.00 29.10           C
ATOM   1832  O   PRO A 122      25.894  11.320   2.175  1.00 27.13           O
ATOM   1833  CB  PRO A 122      26.169  14.425   2.801  1.00 40.49           C
ATOM   1834  CG  PRO A 122      27.389  15.024   3.497  1.00 35.32           C
ATOM   1835  CD  PRO A 122      28.143  13.784   3.977  1.00 35.34           C
ATOM   1836  HA  PRO A 122      25.158  13.566   4.458  1.00 39.65           H
ATOM   1837  HB2 PRO A 122      26.479  14.060   1.823  1.00 48.58           H
ATOM   1838  HB3 PRO A 122      25.356  15.141   2.691  1.00 48.58           H
ATOM   1839  HG2 PRO A 122      28.013  15.585   2.799  1.00 42.37           H
ATOM   1840  HG3 PRO A 122      27.070  15.656   4.327  1.00 42.37           H
ATOM   1841  HD2 PRO A 122      28.802  13.417   3.190  1.00 42.39           H
ATOM   1842  HD3 PRO A 122      28.692  14.063   4.877  1.00 42.39           H
ATOM   1843  N   ASP A 123      23.864  12.035   2.859  1.00 33.61           N
ATOM   1844  CA  ASP A 123      23.104  10.995   2.174  1.00 39.39           C
ATOM   1845  C   ASP A 123      23.201  11.188   0.642  1.00 36.63           C
ATOM   1846  O   ASP A 123      23.019  10.232  -0.110  1.00 37.92           O
ATOM   1847  CB  ASP A 123      21.663  11.061   2.688  1.00 42.44           C
ATOM   1848  CG  ASP A 123      20.968   9.732   2.426  1.00 55.23           C
ATOM   1849  OD1 ASP A 123      21.191   8.813   3.247  1.00 56.34           O
ATOM   1850  OD2 ASP A 123      20.212   9.661   1.434  1.00 65.60           O1-
ATOM   1851  H   ASP A 123      23.348  12.692   3.423  1.00 40.31           H
ATOM   1852  HA  ASP A 123      23.530  10.028   2.440  1.00 47.25           H
ATOM   1853  HB2 ASP A 123      21.702  11.227   3.767  1.00 50.91           H
ATOM   1854  HB3 ASP A 123      21.143  11.872   2.176  1.00 50.91           H
ATOM   1855  N   GLU A 124      23.522  12.414   0.188  1.00 34.73           N
ATOM   1856  CA  GLU A 124      23.823  12.754  -1.199  1.00 37.98           C
ATOM   1857  C   GLU A 124      25.103  12.090  -1.735  1.00 37.64           C
ATOM   1858  O   GLU A 124      25.233  11.950  -2.951  1.00 34.57           O
ATOM   1859  CB  GLU A 124      23.956  14.280  -1.300  1.00 38.55           C
ATOM   1860  H   GLU A 124      23.643  13.150   0.869  1.00 41.65           H
ATOM   1861  HA  GLU A 124      22.979  12.445  -1.816  1.00 45.56           H
ATOM   1862  HB1 GLU A 124      22.991  14.752  -1.113  1.00 46.24           H
ATOM   1863  HB3 GLU A 124      24.306  14.563  -2.293  1.00 46.24           H
ATOM   1864  N   VAL A 125      26.065  11.723  -0.867  1.00 38.53           N
ATOM   1865  CA  VAL A 125      27.276  11.003  -1.277  1.00 35.91           C
ATOM   1866  C   VAL A 125      26.877   9.582  -1.687  1.00 44.17           C
ATOM   1867  O   VAL A 125      26.516   8.775  -0.832  1.00 38.08           O
ATOM   1868  CB  VAL A 125      28.335  10.984  -0.151  1.00 33.31           C
ATOM   1869  CG1 VAL A 125      29.553  10.145  -0.555  1.00 27.77           C
ATOM   1870  CG2 VAL A 125      28.837  12.388   0.205  1.00 31.24           C
ATOM   1871  H   VAL A 125      25.899  11.832   0.124  1.00 46.22           H
ATOM   1872  HA  VAL A 125      27.702  11.517  -2.137  1.00 43.07           H
ATOM   1873  HB  VAL A 125      27.902  10.534   0.741  1.00 39.96           H
ATOM   1874 HG11 VAL A 125      30.282  10.165   0.251  1.00 33.31           H
ATOM   1875 HG12 VAL A 125      29.270   9.109  -0.734  1.00 33.31           H
ATOM   1876 HG13 VAL A 125      30.004  10.552  -1.455  1.00 33.31           H
ATOM   1877 HG21 VAL A 125      29.559  12.327   1.019  1.00 37.47           H
ATOM   1878 HG22 VAL A 125      29.314  12.844  -0.663  1.00 37.47           H
ATOM   1879 HG23 VAL A 125      28.006  13.011   0.524  1.00 37.47           H
ATOM   1880  N   LYS A 126      26.959   9.277  -2.989  1.00 49.02           N
ATOM   1881  CA  LYS A 126      26.553   7.989  -3.554  1.00 45.29           C
ATOM   1882  C   LYS A 126      27.625   7.352  -4.449  1.00 48.47           C
ATOM   1883  O   LYS A 126      27.348   6.332  -5.077  1.00 55.05           O
ATOM   1884  CB  LYS A 126      25.225   8.195  -4.292  1.00 42.51           C
ATOM   1885  H   LYS A 126      27.213  10.009  -3.643  1.00 58.81           H
ATOM   1886  HA  LYS A 126      26.370   7.280  -2.746  1.00 54.33           H
ATOM   1887  HB1 LYS A 126      24.488   8.626  -3.612  1.00 50.99           H
ATOM   1888  HB3 LYS A 126      24.846   7.241  -4.660  1.00 50.99           H
ATOM   1889  N   SER A 127      28.838   7.924  -4.516  1.00 43.73           N
ATOM   1890  CA  SER A 127      29.949   7.388  -5.305  1.00 37.22           C
ATOM   1891  C   SER A 127      31.318   7.709  -4.697  1.00 38.84           C
ATOM   1892  O   SER A 127      31.431   8.455  -3.724  1.00 45.99           O
ATOM   1893  CB  SER A 127      29.864   7.896  -6.754  1.00 48.09           C
ATOM   1894  OG  SER A 127      30.286   9.241  -6.862  1.00 40.73           O
ATOM   1895  H   SER A 127      29.004   8.766  -3.985  1.00 52.46           H
ATOM   1896  HA  SER A 127      29.851   6.303  -5.333  1.00 44.64           H
ATOM   1897  HB2 SER A 127      30.478   7.271  -7.403  1.00 57.69           H
ATOM   1898  HB3 SER A 127      28.829   7.829  -7.091  1.00 57.69           H
ATOM   1899  HG  SER A 127      29.892   9.627  -7.649  1.00 48.86           H
ATOM   1900  N   SER A 128      32.369   7.140  -5.297  1.00 36.29           N
ATOM   1901  CA  SER A 128      33.762   7.375  -4.917  1.00 41.09           C
ATOM   1902  C   SER A 128      34.177   8.836  -5.139  1.00 40.57           C
ATOM   1903  O   SER A 128      34.898   9.399  -4.315  1.00 37.01           O
ATOM   1904  CB  SER A 128      34.682   6.460  -5.732  1.00 46.11           C
ATOM   1905  OG  SER A 128      34.307   5.111  -5.562  1.00 57.22           O
ATOM   1906  H   SER A 128      32.203   6.512  -6.069  1.00 43.53           H
ATOM   1907  HA  SER A 128      33.887   7.137  -3.860  1.00 49.29           H
ATOM   1908  HB2 SER A 128      34.613   6.719  -6.790  1.00 55.32           H
ATOM   1909  HB3 SER A 128      35.713   6.591  -5.402  1.00 55.32           H
ATOM   1910  HG  SER A 128      34.872   4.560  -6.108  1.00 68.65           H
ATOM   1911  N   SER A 129      33.757   9.445  -6.258  1.00 39.77           N
ATOM   1912  CA  SER A 129      34.088  10.835  -6.550  1.00 32.13           C
ATOM   1913  C   SER A 129      33.317  11.783  -5.626  1.00 29.68           C
ATOM   1914  O   SER A 129      33.869  12.808  -5.234  1.00 29.46           O
ATOM   1915  CB  SER A 129      33.899  11.155  -8.039  1.00 36.38           C
ATOM   1916  OG  SER A 129      32.553  10.987  -8.427  1.00 50.60           O
ATOM   1917  H   SER A 129      33.138   8.959  -6.891  1.00 47.71           H
ATOM   1918  HA  SER A 129      35.150  10.971  -6.342  1.00 38.53           H
ATOM   1919  HB2 SER A 129      34.186  12.192  -8.217  1.00 43.64           H
ATOM   1920  HB3 SER A 129      34.532  10.500  -8.640  1.00 43.64           H
ATOM   1921  HG  SER A 129      32.448  11.297  -9.330  1.00 60.71           H
ATOM   1922  N   ASP A 130      32.074  11.450  -5.256  1.00 30.79           N
ATOM   1923  CA  ASP A 130      31.306  12.221  -4.280  1.00 34.84           C
ATOM   1924  C   ASP A 130      31.985  12.234  -2.906  1.00 30.77           C
ATOM   1925  O   ASP A 130      31.937  13.252  -2.217  1.00 24.77           O
ATOM   1926  CB  ASP A 130      29.875  11.682  -4.149  1.00 41.92           C
ATOM   1927  CG  ASP A 130      29.006  11.733  -5.405  1.00 47.84           C
ATOM   1928  OD1 ASP A 130      29.416  12.387  -6.390  1.00 42.28           O
ATOM   1929  OD2 ASP A 130      27.918  11.122  -5.343  1.00 41.79           O1-
ATOM   1930  H   ASP A 130      31.649  10.615  -5.633  1.00 36.94           H
ATOM   1931  HA  ASP A 130      31.248  13.250  -4.631  1.00 41.79           H
ATOM   1932  HB2 ASP A 130      29.874  10.662  -3.767  1.00 50.29           H
ATOM   1933  HB3 ASP A 130      29.362  12.261  -3.382  1.00 50.29           H
ATOM   1934  N   LEU A 131      32.575  11.098  -2.504  1.00 25.96           N
ATOM   1935  CA  LEU A 131      33.203  10.923  -1.194  1.00 28.25           C
ATOM   1936  C   LEU A 131      34.502  11.730  -1.155  1.00 27.14           C
ATOM   1937  O   LEU A 131      34.746  12.441  -0.183  1.00 22.24           O
ATOM   1938  CB  LEU A 131      33.417   9.416  -0.930  1.00 29.11           C
ATOM   1939  CG  LEU A 131      33.793   9.049   0.523  1.00 29.07           C
ATOM   1940  CD1 LEU A 131      32.603   9.204   1.481  1.00 27.43           C
ATOM   1941  CD2 LEU A 131      34.295   7.598   0.597  1.00 36.21           C
ATOM   1942  H   LEU A 131      32.548  10.294  -3.118  1.00 31.13           H
ATOM   1943  HA  LEU A 131      32.526  11.317  -0.436  1.00 33.89           H
ATOM   1944  HB2 LEU A 131      32.517   8.865  -1.208  1.00 34.91           H
ATOM   1945  HB3 LEU A 131      34.224   9.084  -1.584  1.00 34.91           H
ATOM   1946  HG  LEU A 131      34.592   9.713   0.849  1.00 34.87           H
ATOM   1947 HD11 LEU A 131      32.879   8.875   2.482  1.00 32.90           H
ATOM   1948 HD12 LEU A 131      32.295  10.247   1.538  1.00 32.90           H
ATOM   1949 HD13 LEU A 131      31.772   8.594   1.132  1.00 32.90           H
ATOM   1950 HD21 LEU A 131      34.572   7.355   1.623  1.00 43.44           H
ATOM   1951 HD22 LEU A 131      33.515   6.911   0.266  1.00 43.44           H
ATOM   1952 HD23 LEU A 131      35.174   7.476  -0.036  1.00 43.44           H
ATOM   1953  N   LEU A 132      35.312  11.657  -2.225  1.00 29.64           N
ATOM   1954  CA  LEU A 132      36.511  12.475  -2.369  1.00 27.97           C
ATOM   1955  C   LEU A 132      36.169  13.957  -2.233  1.00 19.05           C
ATOM   1956  O   LEU A 132      36.819  14.664  -1.474  1.00 20.43           O
ATOM   1957  CB  LEU A 132      37.227  12.173  -3.700  1.00 27.58           C
ATOM   1958  CG  LEU A 132      38.488  13.039  -3.933  1.00 31.74           C
ATOM   1959  CD1 LEU A 132      39.532  12.904  -2.815  1.00 27.38           C
ATOM   1960  CD2 LEU A 132      39.147  12.661  -5.266  1.00 33.13           C
ATOM   1961  H   LEU A 132      35.054  11.050  -2.992  1.00 35.55           H
ATOM   1962  HA  LEU A 132      37.181  12.207  -1.553  1.00 33.54           H
ATOM   1963  HB2 LEU A 132      37.515  11.121  -3.715  1.00 33.07           H
ATOM   1964  HB3 LEU A 132      36.527  12.337  -4.518  1.00 33.07           H
ATOM   1965  HG  LEU A 132      38.197  14.088  -4.001  1.00 38.07           H
ATOM   1966 HD11 LEU A 132      40.383  13.549  -3.030  1.00 32.84           H
ATOM   1967 HD12 LEU A 132      39.118  13.209  -1.856  1.00 32.84           H
ATOM   1968 HD13 LEU A 132      39.875  11.872  -2.749  1.00 32.84           H
ATOM   1969 HD21 LEU A 132      39.978  13.338  -5.470  1.00 39.73           H
ATOM   1970 HD22 LEU A 132      39.520  11.637  -5.225  1.00 39.73           H
ATOM   1971 HD23 LEU A 132      38.422  12.743  -6.076  1.00 39.73           H
ATOM   1972  N   ARG A 133      35.145  14.413  -2.962  1.00 24.99           N
ATOM   1973  CA  ARG A 133      34.701  15.800  -2.941  1.00 28.81           C
ATOM   1974  C   ARG A 133      34.320  16.251  -1.534  1.00 22.34           C
ATOM   1975  O   ARG A 133      34.741  17.319  -1.101  1.00 22.02           O
ATOM   1976  CB  ARG A 133      33.533  15.979  -3.925  1.00 34.59           C
ATOM   1977  CG  ARG A 133      33.774  17.139  -4.892  1.00 40.65           C
ATOM   1978  CD  ARG A 133      33.075  16.941  -6.241  1.00 44.26           C
ATOM   1979  NE  ARG A 133      31.648  16.639  -6.063  1.00 39.72           N
ATOM   1980  CZ  ARG A 133      31.044  15.484  -6.373  1.00 39.41           C
ATOM   1981  NH1 ARG A 133      31.606  14.571  -7.167  1.00 39.31           N
ATOM   1982  NH2 ARG A 133      29.834  15.241  -5.872  1.00 44.88           N1+
ATOM   1983  H   ARG A 133      34.646  13.762  -3.554  1.00 29.97           H
ATOM   1984  HA  ARG A 133      35.549  16.408  -3.259  1.00 34.55           H
ATOM   1985  HB2 ARG A 133      33.386  15.073  -4.506  1.00 41.49           H
ATOM   1986  HB3 ARG A 133      32.609  16.160  -3.373  1.00 41.49           H
ATOM   1987  HG2 ARG A 133      33.461  18.065  -4.417  1.00 48.76           H
ATOM   1988  HG3 ARG A 133      34.840  17.204  -5.118  1.00 48.76           H
ATOM   1989  HD2 ARG A 133      33.200  17.810  -6.889  1.00 53.10           H
ATOM   1990  HD3 ARG A 133      33.574  16.094  -6.714  1.00 53.10           H
ATOM   1991  HE  ARG A 133      31.141  17.266  -5.458  1.00 47.65           H
ATOM   1992 HH11 ARG A 133      32.519  14.732  -7.564  1.00 47.16           H
ATOM   1993 HH12 ARG A 133      31.107  13.711  -7.361  1.00 47.16           H
ATOM   1994 HH21 ARG A 133      29.380  15.909  -5.271  1.00 53.83           H
ATOM   1995 HH22 ARG A 133      29.374  14.366  -6.096  1.00 53.83           H
ATOM   1996  N   PHE A 134      33.547  15.425  -0.825  1.00 21.90           N
ATOM   1997  CA  PHE A 134      33.146  15.674   0.547  1.00 22.77           C
ATOM   1998  C   PHE A 134      34.336  15.910   1.495  1.00 21.22           C
ATOM   1999  O   PHE A 134      34.350  16.919   2.201  1.00 21.77           O
ATOM   2000  CB  PHE A 134      32.196  14.559   1.001  1.00 19.96           C
ATOM   2001  CG  PHE A 134      32.005  14.494   2.497  1.00 25.85           C
ATOM   2002  CD1 PHE A 134      31.243  15.474   3.145  1.00 23.95           C
ATOM   2003  CD2 PHE A 134      32.615  13.467   3.236  1.00 22.62           C
ATOM   2004  CE1 PHE A 134      31.098  15.440   4.540  1.00 30.25           C
ATOM   2005  CE2 PHE A 134      32.444  13.415   4.625  1.00 25.39           C
ATOM   2006  CZ  PHE A 134      31.695  14.402   5.275  1.00 29.96           C
ATOM   2007  H   PHE A 134      33.232  14.566  -1.254  1.00 26.26           H
ATOM   2008  HA  PHE A 134      32.562  16.595   0.550  1.00 27.31           H
ATOM   2009  HB2 PHE A 134      31.226  14.703   0.524  1.00 23.94           H
ATOM   2010  HB3 PHE A 134      32.590  13.600   0.668  1.00 23.94           H
ATOM   2011  HD1 PHE A 134      30.784  16.268   2.575  1.00 28.72           H
ATOM   2012  HD2 PHE A 134      33.207  12.711   2.741  1.00 27.13           H
ATOM   2013  HE1 PHE A 134      30.528  16.209   5.039  1.00 36.28           H
ATOM   2014  HE2 PHE A 134      32.904  12.623   5.194  1.00 30.45           H
ATOM   2015  HZ  PHE A 134      31.596  14.361   6.344  1.00 35.94           H
ATOM   2016  N   TYR A 135      35.341  15.025   1.508  1.00 19.58           N
ATOM   2017  CA  TYR A 135      36.497  15.200   2.376  1.00 19.75           C
ATOM   2018  C   TYR A 135      37.394  16.361   1.923  1.00 22.61           C
ATOM   2019  O   TYR A 135      37.895  17.086   2.777  1.00 18.84           O
ATOM   2020  CB  TYR A 135      37.270  13.895   2.548  1.00 18.83           C
ATOM   2021  CG  TYR A 135      36.542  12.877   3.405  1.00 18.94           C
ATOM   2022  CD1 TYR A 135      36.443  13.045   4.802  1.00 19.53           C
ATOM   2023  CD2 TYR A 135      35.955  11.758   2.802  1.00 20.60           C
ATOM   2024  CE1 TYR A 135      35.746  12.096   5.581  1.00 16.18           C
ATOM   2025  CE2 TYR A 135      35.297  10.785   3.572  1.00 20.32           C
ATOM   2026  CZ  TYR A 135      35.179  10.956   4.960  1.00 20.94           C
ATOM   2027  OH  TYR A 135      34.465  10.047   5.670  1.00 19.96           O
ATOM   2028  H   TYR A 135      35.309  14.214   0.904  1.00 23.48           H
ATOM   2029  HA  TYR A 135      36.123  15.470   3.366  1.00 23.68           H
ATOM   2030  HB2 TYR A 135      37.498  13.474   1.567  1.00 22.58           H
ATOM   2031  HB3 TYR A 135      38.210  14.118   3.049  1.00 22.58           H
ATOM   2032  HD1 TYR A 135      36.869  13.911   5.278  1.00 23.42           H
ATOM   2033  HD2 TYR A 135      36.013  11.639   1.738  1.00 24.71           H
ATOM   2034  HE1 TYR A 135      35.651  12.236   6.645  1.00 19.40           H
ATOM   2035  HE2 TYR A 135      34.868   9.914   3.104  1.00 24.37           H
ATOM   2036  HH  TYR A 135      34.645  10.108   6.614  1.00 23.94           H
ATOM   2037  N   GLN A 136      37.562  16.569   0.614  1.00 18.70           N
ATOM   2038  CA  GLN A 136      38.327  17.697   0.073  1.00 18.25           C
ATOM   2039  C   GLN A 136      37.747  19.049   0.492  1.00 23.82           C
ATOM   2040  O   GLN A 136      38.509  19.980   0.749  1.00 21.87           O
ATOM   2041  CB  GLN A 136      38.432  17.610  -1.461  1.00 20.06           C
ATOM   2042  CG  GLN A 136      39.426  16.565  -1.980  1.00 24.17           C
ATOM   2043  CD  GLN A 136      40.864  17.064  -1.846  1.00 23.16           C
ATOM   2044  OE1 GLN A 136      41.435  17.062  -0.761  1.00 26.44           O
ATOM   2045  NE2 GLN A 136      41.454  17.519  -2.949  1.00 32.89           N
ATOM   2046  H   GLN A 136      37.125  15.940  -0.045  1.00 22.43           H
ATOM   2047  HA  GLN A 136      39.335  17.632   0.484  1.00 21.88           H
ATOM   2048  HB2 GLN A 136      37.448  17.391  -1.878  1.00 24.05           H
ATOM   2049  HB3 GLN A 136      38.735  18.586  -1.843  1.00 24.05           H
ATOM   2050  HG2 GLN A 136      39.305  15.677  -1.364  1.00 28.99           H
ATOM   2051  HG3 GLN A 136      39.198  16.331  -3.021  1.00 28.99           H
ATOM   2052 HE21 GLN A 136      40.966  17.501  -3.831  1.00 39.46           H
ATOM   2053 HE22 GLN A 136      42.404  17.858  -2.904  1.00 39.46           H
ATOM   2054  N   ASN A 137      36.414  19.172   0.514  1.00 21.06           N
ATOM   2055  CA  ASN A 137      35.722  20.427   0.773  1.00 24.92           C
ATOM   2056  C   ASN A 137      35.393  20.652   2.246  1.00 28.15           C
ATOM   2057  O   ASN A 137      34.965  21.749   2.600  1.00 25.44           O
ATOM   2058  CB  ASN A 137      34.462  20.504  -0.097  1.00 22.25           C
ATOM   2059  CG  ASN A 137      34.789  20.574  -1.588  1.00 21.52           C
ATOM   2060  OD1 ASN A 137      35.831  21.079  -1.991  1.00 19.12           O
ATOM   2061  ND2 ASN A 137      33.846  20.153  -2.424  1.00 22.37           N
ATOM   2062  H   ASN A 137      35.848  18.377   0.248  1.00 25.26           H
ATOM   2063  HA  ASN A 137      36.374  21.247   0.470  1.00 29.88           H
ATOM   2064  HB2 ASN A 137      33.801  19.661   0.113  1.00 26.68           H
ATOM   2065  HB3 ASN A 137      33.943  21.426   0.167  1.00 26.68           H
ATOM   2066 HD21 ASN A 137      34.004  20.219  -3.419  1.00 26.82           H
ATOM   2067 HD22 ASN A 137      32.990  19.768  -2.059  1.00 26.82           H
ATOM   2068  N   TRP A 138      35.541  19.629   3.097  1.00 22.24           N
ATOM   2069  CA  TRP A 138      35.292  19.764   4.522  1.00 18.28           C
ATOM   2070  C   TRP A 138      36.262  20.779   5.141  1.00 21.82           C
ATOM   2071  O   TRP A 138      37.473  20.655   4.978  1.00 22.98           O
ATOM   2072  CB  TRP A 138      35.383  18.391   5.194  1.00 23.19           C
ATOM   2073  CG  TRP A 138      35.566  18.475   6.669  1.00 22.38           C
ATOM   2074  CD1 TRP A 138      34.602  18.737   7.578  1.00 20.54           C
ATOM   2075  CD2 TRP A 138      36.803  18.314   7.418  1.00 19.30           C
ATOM   2076  NE1 TRP A 138      35.161  18.775   8.842  1.00 20.64           N
ATOM   2077  CE2 TRP A 138      36.517  18.509   8.796  1.00 15.82           C
ATOM   2078  CE3 TRP A 138      38.130  17.993   7.061  1.00 15.65           C
ATOM   2079  CZ2 TRP A 138      37.507  18.392   9.774  1.00 17.05           C
ATOM   2080  CZ3 TRP A 138      39.126  17.857   8.039  1.00 20.31           C
ATOM   2081  CH2 TRP A 138      38.813  18.050   9.393  1.00 18.30           C
ATOM   2082  H   TRP A 138      35.876  18.740   2.753  1.00 26.67           H
ATOM   2083  HA  TRP A 138      34.275  20.128   4.673  1.00 21.92           H
ATOM   2084  HB2 TRP A 138      34.474  17.831   4.969  1.00 27.81           H
ATOM   2085  HB3 TRP A 138      36.242  17.858   4.786  1.00 27.81           H
ATOM   2086  HD1 TRP A 138      33.563  18.918   7.346  1.00 24.63           H
ATOM   2087  HE1 TRP A 138      34.623  18.953   9.680  1.00 24.75           H
ATOM   2088  HE3 TRP A 138      38.380  17.843   6.022  1.00 18.76           H
ATOM   2089  HZ2 TRP A 138      37.263  18.543  10.811  1.00 20.44           H
ATOM   2090  HZ3 TRP A 138      40.133  17.604   7.743  1.00 24.36           H
ATOM   2091  HH2 TRP A 138      39.582  17.945  10.144  1.00 21.95           H
ATOM   2092  N   GLN A 139      35.730  21.764   5.868  1.00 27.25           N
ATOM   2093  CA  GLN A 139      36.543  22.736   6.586  1.00 24.38           C
ATOM   2094  C   GLN A 139      36.497  22.455   8.086  1.00 22.73           C
ATOM   2095  O   GLN A 139      35.426  22.592   8.678  1.00 19.78           O
ATOM   2096  CB  GLN A 139      36.077  24.166   6.271  1.00 28.35           C
ATOM   2097  CG  GLN A 139      36.414  24.572   4.823  1.00 38.68           C
ATOM   2098  CD  GLN A 139      37.903  24.406   4.487  1.00 49.54           C
ATOM   2099  OE1 GLN A 139      38.784  24.890   5.197  1.00 46.98           O
ATOM   2100  NE2 GLN A 139      38.197  23.712   3.391  1.00 41.48           N
ATOM   2101  H   GLN A 139      34.726  21.817   5.972  1.00 32.68           H
ATOM   2102  HA  GLN A 139      37.565  22.653   6.237  1.00 29.24           H
ATOM   2103  HB2 GLN A 139      34.997  24.233   6.413  1.00 34.01           H
ATOM   2104  HB3 GLN A 139      36.558  24.863   6.959  1.00 34.01           H
ATOM   2105  HG2 GLN A 139      35.792  24.017   4.120  1.00 46.40           H
ATOM   2106  HG3 GLN A 139      36.177  25.634   4.754  1.00 46.40           H
ATOM   2107 HE21 GLN A 139      37.460  23.314   2.830  1.00 49.76           H
ATOM   2108 HE22 GLN A 139      39.163  23.599   3.120  1.00 49.76           H
ATOM   2109  N   PRO A 140      37.634  22.104   8.721  1.00 24.86           N
ATOM   2110  CA  PRO A 140      37.665  21.909  10.165  1.00 24.80           C
ATOM   2111  C   PRO A 140      37.380  23.215  10.905  1.00 29.34           C
ATOM   2112  O   PRO A 140      37.798  24.293  10.482  1.00 25.09           O
ATOM   2113  CB  PRO A 140      39.102  21.472  10.476  1.00 29.74           C
ATOM   2114  CG  PRO A 140      39.930  21.883   9.265  1.00 25.98           C
ATOM   2115  CD  PRO A 140      38.927  21.816   8.126  1.00 23.39           C
ATOM   2116  HA  PRO A 140      37.001  21.100  10.472  1.00 29.74           H
ATOM   2117  HB2 PRO A 140      39.504  21.880  11.401  1.00 35.67           H
ATOM   2118  HB3 PRO A 140      39.107  20.390  10.536  1.00 35.67           H
ATOM   2119  HG2 PRO A 140      40.305  22.896   9.407  1.00 31.16           H
ATOM   2120  HG3 PRO A 140      40.748  21.185   9.087  1.00 31.16           H
ATOM   2121  HD2 PRO A 140      39.225  22.566   7.394  1.00 28.05           H
ATOM   2122  HD3 PRO A 140      38.912  20.807   7.715  1.00 28.05           H
ATOM   2123  N   ALA A 141      36.707  23.083  12.049  1.00 28.25           N
ATOM   2124  CA  ALA A 141      36.499  24.164  12.999  1.00 26.10           C
ATOM   2125  C   ALA A 141      37.715  24.347  13.908  1.00 28.79           C
ATOM   2126  O   ALA A 141      37.930  25.442  14.421  1.00 37.61           O
ATOM   2127  CB  ALA A 141      35.244  23.851  13.815  1.00 26.98           C
ATOM   2128  H   ALA A 141      36.407  22.158  12.325  1.00 33.88           H
ATOM   2129  HA  ALA A 141      36.331  25.093  12.454  1.00 31.30           H
ATOM   2130  HB1 ALA A 141      35.066  24.652  14.532  1.00 32.35           H
ATOM   2131  HB2 ALA A 141      34.386  23.772  13.147  1.00 32.35           H
ATOM   2132  HB3 ALA A 141      35.367  22.908  14.349  1.00 32.35           H
ATOM   2133  N   TRP A 142      38.473  23.270  14.154  1.00 26.24           N
ATOM   2134  CA  TRP A 142      39.544  23.236  15.138  1.00 27.20           C
ATOM   2135  C   TRP A 142      40.784  22.574  14.544  1.00 26.55           C
ATOM   2136  O   TRP A 142      40.683  21.767  13.622  1.00 19.92           O
ATOM   2137  CB  TRP A 142      39.070  22.459  16.376  1.00 23.93           C
ATOM   2138  CG  TRP A 142      37.662  22.734  16.808  1.00 25.82           C
ATOM   2139  CD1 TRP A 142      37.155  23.930  17.183  1.00 33.51           C
ATOM   2140  CD2 TRP A 142      36.543  21.802  16.863  1.00 25.54           C
ATOM   2141  NE1 TRP A 142      35.802  23.808  17.440  1.00 30.68           N
ATOM   2142  CE2 TRP A 142      35.374  22.512  17.275  1.00 27.32           C
ATOM   2143  CE3 TRP A 142      36.403  20.426  16.595  1.00 21.76           C
ATOM   2144  CZ2 TRP A 142      34.128  21.886  17.411  1.00 26.44           C
ATOM   2145  CZ3 TRP A 142      35.160  19.786  16.734  1.00 26.09           C
ATOM   2146  CH2 TRP A 142      34.024  20.516  17.125  1.00 27.37           C
ATOM   2147  H   TRP A 142      38.238  22.400  13.697  1.00 31.47           H
ATOM   2148  HA  TRP A 142      39.803  24.250  15.444  1.00 32.62           H
ATOM   2149  HB2 TRP A 142      39.159  21.391  16.175  1.00 28.70           H
ATOM   2150  HB3 TRP A 142      39.740  22.700  17.199  1.00 28.70           H
ATOM   2151  HD1 TRP A 142      37.716  24.852  17.230  1.00 40.20           H
ATOM   2152  HE1 TRP A 142      35.219  24.590  17.702  1.00 36.80           H
ATOM   2153  HE3 TRP A 142      37.265  19.854  16.291  1.00 26.10           H
ATOM   2154  HZ2 TRP A 142      33.260  22.451  17.718  1.00 31.71           H
ATOM   2155  HZ3 TRP A 142      35.080  18.729  16.532  1.00 31.29           H
ATOM   2156  HH2 TRP A 142      33.070  20.019  17.215  1.00 32.83           H
ATOM   2157  N   ALA A 143      41.957  22.893  15.098  1.00 23.70           N
ATOM   2158  CA  ALA A 143      43.194  22.203  14.759  1.00 25.76           C
ATOM   2159  C   ALA A 143      43.069  20.726  15.154  1.00 24.25           C
ATOM   2160  O   ALA A 143      42.285  20.396  16.050  1.00 20.07           O
ATOM   2161  CB  ALA A 143      44.362  22.867  15.500  1.00 21.99           C
ATOM   2162  H   ALA A 143      41.979  23.555  15.862  1.00 28.42           H
ATOM   2163  HA  ALA A 143      43.371  22.290  13.686  1.00 30.90           H
ATOM   2164  HB1 ALA A 143      45.302  22.376  15.255  1.00 26.37           H
ATOM   2165  HB2 ALA A 143      44.432  23.913  15.205  1.00 26.37           H
ATOM   2166  HB3 ALA A 143      44.204  22.804  16.577  1.00 26.37           H
ATOM   2167  N   PRO A 144      43.838  19.822  14.534  1.00 23.64           N
ATOM   2168  CA  PRO A 144      43.701  18.420  14.863  1.00 26.20           C
ATOM   2169  C   PRO A 144      44.266  18.147  16.266  1.00 26.80           C
ATOM   2170  O   PRO A 144      45.168  18.825  16.761  1.00 19.67           O
ATOM   2171  CB  PRO A 144      44.490  17.703  13.763  1.00 26.35           C
ATOM   2172  CG  PRO A 144      45.499  18.721  13.252  1.00 28.75           C
ATOM   2173  CD  PRO A 144      44.790  20.059  13.456  1.00 24.06           C
ATOM   2174  HA  PRO A 144      42.665  18.093  14.755  1.00 31.43           H
ATOM   2175  HB2 PRO A 144      44.951  16.769  14.071  1.00 31.61           H
ATOM   2176  HB3 PRO A 144      43.778  17.512  12.962  1.00 31.61           H
ATOM   2177  HG2 PRO A 144      46.411  18.656  13.847  1.00 34.48           H
ATOM   2178  HG3 PRO A 144      45.713  18.571  12.193  1.00 34.48           H
ATOM   2179  HD2 PRO A 144      45.538  20.804  13.722  1.00 28.86           H
ATOM   2180  HD3 PRO A 144      44.257  20.322  12.544  1.00 28.86           H
ATOM   2181  N   GLY A 145      43.700  17.140  16.922  1.00 17.93           N
ATOM   2182  CA  GLY A 145      44.084  16.710  18.248  1.00 20.26           C
ATOM   2183  C   GLY A 145      43.724  17.693  19.366  1.00 19.14           C
ATOM   2184  O   GLY A 145      44.384  17.673  20.391  1.00 21.92           O
ATOM   2185  H   GLY A 145      42.969  16.618  16.460  1.00 21.50           H
ATOM   2186  HA2 GLY A 145      43.597  15.758  18.461  1.00 24.29           H
ATOM   2187  HA3 GLY A 145      45.163  16.569  18.253  1.00 24.29           H
ATOM   2188  N   THR A 146      42.666  18.497  19.219  1.00 22.80           N
ATOM   2189  CA  THR A 146      42.256  19.473  20.226  1.00 25.75           C
ATOM   2190  C   THR A 146      40.843  19.210  20.751  1.00 23.93           C
ATOM   2191  O   THR A 146      40.616  19.398  21.943  1.00 19.74           O
ATOM   2192  CB  THR A 146      42.402  20.915  19.715  1.00 26.75           C
ATOM   2193  OG1 THR A 146      41.500  21.197  18.669  1.00 23.44           O
ATOM   2194  CG2 THR A 146      43.819  21.241  19.232  1.00 26.87           C
ATOM   2195  H   THR A 146      42.142  18.460  18.355  1.00 27.34           H
ATOM   2196  HA  THR A 146      42.913  19.384  21.090  1.00 30.88           H
ATOM   2197  HB  THR A 146      42.174  21.585  20.545  1.00 32.09           H
ATOM   2198  HG1 THR A 146      41.813  20.755  17.872  1.00 28.11           H
ATOM   2199 HG21 THR A 146      43.866  22.292  18.946  1.00 32.22           H
ATOM   2200 HG22 THR A 146      44.539  21.050  20.029  1.00 32.22           H
ATOM   2201 HG23 THR A 146      44.070  20.644  18.356  1.00 32.22           H
ATOM   2202  N   GLN A 147      39.889  18.806  19.906  1.00 22.33           N
ATOM   2203  CA  GLN A 147      38.524  18.479  20.328  1.00 20.84           C
ATOM   2204  C   GLN A 147      38.050  17.161  19.729  1.00 21.79           C
ATOM   2205  O   GLN A 147      38.372  16.851  18.586  1.00 17.16           O
ATOM   2206  CB  GLN A 147      37.547  19.586  19.927  1.00 27.22           C
ATOM   2207  CG  GLN A 147      37.904  20.939  20.557  1.00 26.84           C
ATOM   2208  CD  GLN A 147      36.680  21.813  20.747  1.00 36.41           C
ATOM   2209  OE1 GLN A 147      35.669  21.356  21.265  1.00 36.82           O
ATOM   2210  NE2 GLN A 147      36.781  23.090  20.388  1.00 34.42           N
ATOM   2211  H   GLN A 147      40.113  18.703  18.926  1.00 26.78           H
ATOM   2212  HA  GLN A 147      38.483  18.379  21.413  1.00 24.99           H
ATOM   2213  HB2 GLN A 147      37.581  19.693  18.844  1.00 32.65           H
ATOM   2214  HB3 GLN A 147      36.538  19.283  20.208  1.00 32.65           H
ATOM   2215  HG2 GLN A 147      38.298  20.743  21.551  1.00 32.19           H
ATOM   2216  HG3 GLN A 147      38.659  21.443  19.956  1.00 32.19           H
ATOM   2217 HE21 GLN A 147      37.636  23.433  19.973  1.00 41.28           H
ATOM   2218 HE22 GLN A 147      35.993  23.704  20.522  1.00 41.28           H
ATOM   2219  N   ARG A 148      37.254  16.422  20.509  1.00 17.95           N
ATOM   2220  CA  ARG A 148      36.555  15.209  20.112  1.00 18.17           C
ATOM   2221  C   ARG A 148      35.126  15.573  19.746  1.00 19.86           C
ATOM   2222  O   ARG A 148      34.414  16.212  20.524  1.00 17.43           O
ATOM   2223  CB  ARG A 148      36.599  14.215  21.270  1.00 17.55           C
ATOM   2224  CG  ARG A 148      35.941  12.863  20.969  1.00 15.59           C
ATOM   2225  CD  ARG A 148      35.764  12.107  22.283  1.00 17.04           C
ATOM   2226  NE  ARG A 148      35.104  10.812  22.099  1.00 19.45           N
ATOM   2227  CZ  ARG A 148      33.795  10.552  22.115  1.00 23.22           C
ATOM   2228  NH1 ARG A 148      32.890  11.503  22.330  1.00 24.93           N
ATOM   2229  NH2 ARG A 148      33.391   9.300  21.916  1.00 22.76           N1+
ATOM   2230  H   ARG A 148      37.052  16.770  21.437  1.00 21.52           H
ATOM   2231  HA  ARG A 148      37.059  14.760  19.258  1.00 21.79           H
ATOM   2232  HB2 ARG A 148      37.645  14.017  21.486  1.00 21.04           H
ATOM   2233  HB3 ARG A 148      36.142  14.665  22.154  1.00 21.04           H
ATOM   2234  HG2 ARG A 148      34.959  13.004  20.515  1.00 18.69           H
ATOM   2235  HG3 ARG A 148      36.576  12.290  20.297  1.00 18.69           H
ATOM   2236  HD2 ARG A 148      36.749  11.928  22.715  1.00 20.44           H
ATOM   2237  HD3 ARG A 148      35.195  12.710  22.991  1.00 20.44           H
ATOM   2238  HE  ARG A 148      35.714  10.028  21.916  1.00 23.32           H
ATOM   2239 HH11 ARG A 148      33.189  12.456  22.485  1.00 29.90           H
ATOM   2240 HH12 ARG A 148      31.909  11.275  22.345  1.00 29.90           H
ATOM   2241 HH21 ARG A 148      34.079   8.573  21.772  1.00 27.30           H
ATOM   2242 HH22 ARG A 148      32.412   9.060  21.941  1.00 27.30           H
ATOM   2243  N   LEU A 149      34.717  15.128  18.564  1.00 15.91           N
ATOM   2244  CA  LEU A 149      33.353  15.223  18.090  1.00 19.87           C
ATOM   2245  C   LEU A 149      33.046  13.904  17.399  1.00 20.42           C
ATOM   2246  O   LEU A 149      33.524  13.665  16.293  1.00 14.53           O
ATOM   2247  CB  LEU A 149      33.198  16.417  17.137  1.00 19.29           C
ATOM   2248  CG  LEU A 149      31.763  16.565  16.595  1.00 17.99           C
ATOM   2249  CD1 LEU A 149      30.826  17.065  17.698  1.00 22.89           C
ATOM   2250  CD2 LEU A 149      31.749  17.543  15.416  1.00 19.63           C
ATOM   2251  H   LEU A 149      35.380  14.640  17.976  1.00 19.08           H
ATOM   2252  HA  LEU A 149      32.686  15.343  18.945  1.00 23.83           H
ATOM   2253  HB2 LEU A 149      33.484  17.331  17.660  1.00 23.13           H
ATOM   2254  HB3 LEU A 149      33.883  16.281  16.298  1.00 23.13           H
ATOM   2255  HG  LEU A 149      31.391  15.603  16.243  1.00 21.57           H
ATOM   2256 HD11 LEU A 149      29.821  17.192  17.295  1.00 27.45           H
ATOM   2257 HD12 LEU A 149      30.784  16.344  18.511  1.00 27.45           H
ATOM   2258 HD13 LEU A 149      31.177  18.022  18.084  1.00 27.45           H
ATOM   2259 HD21 LEU A 149      30.731  17.653  15.044  1.00 23.54           H
ATOM   2260 HD22 LEU A 149      32.127  18.516  15.727  1.00 23.54           H
ATOM   2261 HD23 LEU A 149      32.371  17.155  14.612  1.00 23.54           H
ATOM   2262  N   TYR A 150      32.247  13.070  18.062  1.00 18.15           N
ATOM   2263  CA  TYR A 150      31.830  11.763  17.581  1.00 18.76           C
ATOM   2264  C   TYR A 150      31.343  11.868  16.130  1.00 17.69           C
ATOM   2265  O   TYR A 150      30.565  12.756  15.783  1.00 18.04           O
ATOM   2266  CB  TYR A 150      30.713  11.282  18.506  1.00 22.20           C
ATOM   2267  CG  TYR A 150      30.349   9.843  18.294  1.00 20.55           C
ATOM   2268  CD1 TYR A 150      29.222   9.483  17.531  1.00 30.16           C
ATOM   2269  CD2 TYR A 150      31.137   8.869  18.917  1.00 22.70           C
ATOM   2270  CE1 TYR A 150      28.838   8.135  17.456  1.00 25.05           C
ATOM   2271  CE2 TYR A 150      30.770   7.524  18.847  1.00 28.16           C
ATOM   2272  CZ  TYR A 150      29.610   7.169  18.136  1.00 26.42           C
ATOM   2273  OH  TYR A 150      29.252   5.875  18.101  1.00 32.55           O
ATOM   2274  H   TYR A 150      31.899  13.353  18.966  1.00 21.76           H
ATOM   2275  HA  TYR A 150      32.671  11.071  17.649  1.00 22.49           H
ATOM   2276  HB2 TYR A 150      31.056  11.375  19.538  1.00 26.63           H
ATOM   2277  HB3 TYR A 150      29.830  11.908  18.375  1.00 26.63           H
ATOM   2278  HD1 TYR A 150      28.639  10.240  17.033  1.00 36.18           H
ATOM   2279  HD2 TYR A 150      32.010   9.159  19.483  1.00 27.22           H
ATOM   2280  HE1 TYR A 150      27.962   7.847  16.894  1.00 30.04           H
ATOM   2281  HE2 TYR A 150      31.355   6.772  19.357  1.00 33.78           H
ATOM   2282  HH  TYR A 150      28.472   5.724  17.559  1.00 39.04           H
ATOM   2283  N   ALA A 151      31.861  10.995  15.261  1.00 17.90           N
ATOM   2284  CA  ALA A 151      31.669  11.126  13.823  1.00 16.57           C
ATOM   2285  C   ALA A 151      31.885   9.800  13.092  1.00 14.85           C
ATOM   2286  O   ALA A 151      32.969   9.221  13.102  1.00 14.72           O
ATOM   2287  CB  ALA A 151      32.589  12.240  13.315  1.00 19.11           C
ATOM   2288  H   ALA A 151      32.508  10.293  15.590  1.00 21.46           H
ATOM   2289  HA  ALA A 151      30.644  11.415  13.633  1.00 19.87           H
ATOM   2290  HB1 ALA A 151      32.580  12.257  12.226  1.00 22.91           H
ATOM   2291  HB2 ALA A 151      32.246  13.200  13.695  1.00 22.91           H
ATOM   2292  HB3 ALA A 151      33.606  12.066  13.663  1.00 22.91           H
ATOM   2293  N   ASN A 152      30.839   9.367  12.390  1.00 16.01           N
ATOM   2294  CA  ASN A 152      30.910   8.269  11.431  1.00 20.82           C
ATOM   2295  C   ASN A 152      31.865   8.556  10.238  1.00 16.30           C
ATOM   2296  O   ASN A 152      32.513   7.662   9.754  1.00 18.21           O
ATOM   2297  CB  ASN A 152      29.549   8.049  10.739  1.00 16.30           C
ATOM   2298  CG  ASN A 152      28.559   7.424  11.681  1.00 17.28           C
ATOM   2299  OD1 ASN A 152      28.887   6.884  12.741  1.00 18.84           O
ATOM   2300  ND2 ASN A 152      27.256   7.459  11.264  1.00 18.75           N
ATOM   2301  H   ASN A 152      29.999   9.905  12.448  1.00 19.19           H
ATOM   2302  HA  ASN A 152      31.251   7.318  11.921  1.00 24.96           H
ATOM   2303  HB2 ASN A 152      29.155   9.023  10.355  1.00 19.54           H
ATOM   2304  HB3 ASN A 152      29.680   7.398   9.852  1.00 19.54           H
ATOM   2305 HD21 ASN A 152      26.497   7.027  11.788  1.00 22.48           H
ATOM   2306 HD22 ASN A 152      26.982   7.877  10.381  1.00 22.48           H
ATOM   2307  N   SER A 153      31.902   9.829   9.793  1.00 17.80           N
ATOM   2308  CA  SER A 153      32.798  10.267   8.727  1.00 14.60           C
ATOM   2309  C   SER A 153      34.274  10.197   9.153  1.00 15.52           C
ATOM   2310  O   SER A 153      35.160  10.175   8.303  1.00 18.67           O
ATOM   2311  CB  SER A 153      32.398  11.657   8.226  1.00 20.25           C
ATOM   2312  OG  SER A 153      32.824  12.659   9.116  1.00 17.07           O
ATOM   2313  H   SER A 153      31.322  10.527  10.234  1.00 21.35           H
ATOM   2314  HA  SER A 153      32.666   9.583   7.890  1.00 17.50           H
ATOM   2315  HB2 SER A 153      32.884  11.822   7.266  1.00 24.28           H
ATOM   2316  HB3 SER A 153      31.317  11.722   8.081  1.00 24.28           H
ATOM   2317  HG  SER A 153      32.134  12.807   9.771  1.00 20.46           H
ATOM   2318  N   SER A 154      34.544  10.190  10.459  1.00 12.86           N
ATOM   2319  CA  SER A 154      35.882  10.147  11.014  1.00 14.17           C
ATOM   2320  C   SER A 154      36.367   8.696  11.096  1.00 17.27           C
ATOM   2321  O   SER A 154      37.252   8.324  10.326  1.00 18.46           O
ATOM   2322  CB  SER A 154      35.889  10.887  12.346  1.00 15.97           C
ATOM   2323  OG  SER A 154      37.219  11.126  12.732  1.00 17.68           O
ATOM   2324  H   SER A 154      33.772  10.200  11.111  1.00 15.41           H
ATOM   2325  HA  SER A 154      36.543  10.691  10.341  1.00 16.98           H
ATOM   2326  HB2 SER A 154      35.389  11.848  12.223  1.00 19.15           H
ATOM   2327  HB3 SER A 154      35.372  10.305  13.106  1.00 19.15           H
ATOM   2328  HG  SER A 154      37.646  10.289  12.944  1.00 21.20           H
ATOM   2329  N   ILE A 155      35.778   7.870  11.978  1.00 14.90           N
ATOM   2330  CA  ILE A 155      36.176   6.467  12.099  1.00 16.89           C
ATOM   2331  C   ILE A 155      35.835   5.660  10.837  1.00 15.53           C
ATOM   2332  O   ILE A 155      36.517   4.685  10.559  1.00 16.09           O
ATOM   2333  CB  ILE A 155      35.634   5.827  13.390  1.00 17.81           C
ATOM   2334  CG1 ILE A 155      36.352   4.474  13.643  1.00 18.26           C
ATOM   2335  CG2 ILE A 155      34.101   5.681  13.325  1.00 16.78           C
ATOM   2336  CD1 ILE A 155      35.963   3.780  14.948  1.00 24.05           C
ATOM   2337  H   ILE A 155      35.038   8.214  12.574  1.00 17.87           H
ATOM   2338  HA  ILE A 155      37.262   6.466  12.191  1.00 20.25           H
ATOM   2339  HB  ILE A 155      35.879   6.486  14.225  1.00 21.35           H
ATOM   2340 HG12 ILE A 155      36.124   3.779  12.837  1.00 21.90           H
ATOM   2341 HG13 ILE A 155      37.430   4.636  13.658  1.00 21.90           H
ATOM   2342 HG21 ILE A 155      33.728   5.404  14.306  1.00 20.12           H
ATOM   2343 HG22 ILE A 155      33.642   6.629  13.052  1.00 20.12           H
ATOM   2344 HG23 ILE A 155      33.815   4.920  12.600  1.00 20.12           H
ATOM   2345 HD11 ILE A 155      36.605   2.912  15.107  1.00 28.85           H
ATOM   2346 HD12 ILE A 155      36.070   4.466  15.786  1.00 28.85           H
ATOM   2347 HD13 ILE A 155      34.936   3.444  14.869  1.00 28.85           H
ATOM   2348  N   GLY A 156      34.801   6.041  10.073  1.00 13.93           N
ATOM   2349  CA  GLY A 156      34.452   5.366   8.821  1.00 15.92           C
ATOM   2350  C   GLY A 156      35.587   5.484   7.806  1.00 20.31           C
ATOM   2351  O   GLY A 156      35.943   4.493   7.176  1.00 17.43           O
ATOM   2352  H   GLY A 156      34.254   6.846  10.342  1.00 16.70           H
ATOM   2353  HA2 GLY A 156      34.278   4.313   9.035  1.00 19.09           H
ATOM   2354  HA3 GLY A 156      33.549   5.791   8.387  1.00 19.09           H
ATOM   2355  N   LEU A 157      36.172   6.686   7.675  1.00 21.46           N
ATOM   2356  CA  LEU A 157      37.319   6.887   6.795  1.00 17.52           C
ATOM   2357  C   LEU A 157      38.534   6.124   7.311  1.00 17.77           C
ATOM   2358  O   LEU A 157      39.216   5.507   6.506  1.00 16.65           O
ATOM   2359  CB  LEU A 157      37.620   8.376   6.618  1.00 15.29           C
ATOM   2360  CG  LEU A 157      38.807   8.666   5.669  1.00 14.57           C
ATOM   2361  CD1 LEU A 157      38.607   8.079   4.260  1.00 21.12           C
ATOM   2362  CD2 LEU A 157      39.035  10.177   5.562  1.00 18.15           C
ATOM   2363  H   LEU A 157      35.845   7.470   8.220  1.00 25.74           H
ATOM   2364  HA  LEU A 157      37.045   6.476   5.823  1.00 21.00           H
ATOM   2365  HB2 LEU A 157      36.729   8.857   6.224  1.00 18.33           H
ATOM   2366  HB3 LEU A 157      37.836   8.809   7.596  1.00 18.33           H
ATOM   2367  HG  LEU A 157      39.712   8.227   6.084  1.00 17.47           H
ATOM   2368 HD11 LEU A 157      39.456   8.344   3.631  1.00 25.33           H
ATOM   2369 HD12 LEU A 157      38.547   6.992   4.296  1.00 25.33           H
ATOM   2370 HD13 LEU A 157      37.691   8.477   3.821  1.00 25.33           H
ATOM   2371 HD21 LEU A 157      39.951  10.371   4.999  1.00 21.76           H
ATOM   2372 HD22 LEU A 157      38.196  10.644   5.049  1.00 21.76           H
ATOM   2373 HD23 LEU A 157      39.135  10.613   6.555  1.00 21.76           H
ATOM   2374  N   PHE A 158      38.795   6.150   8.628  1.00 14.97           N
ATOM   2375  CA  PHE A 158      39.862   5.348   9.228  1.00 17.90           C
ATOM   2376  C   PHE A 158      39.763   3.886   8.808  1.00 15.10           C
ATOM   2377  O   PHE A 158      40.766   3.318   8.398  1.00 14.98           O
ATOM   2378  CB  PHE A 158      39.868   5.449  10.753  1.00 14.20           C
ATOM   2379  CG  PHE A 158      40.799   4.453  11.417  1.00 13.90           C
ATOM   2380  CD1 PHE A 158      42.193   4.624  11.330  1.00 12.58           C
ATOM   2381  CD2 PHE A 158      40.274   3.330  12.083  1.00 15.35           C
ATOM   2382  CE1 PHE A 158      43.053   3.682  11.925  1.00 14.26           C
ATOM   2383  CE2 PHE A 158      41.134   2.396  12.679  1.00 16.86           C
ATOM   2384  CZ  PHE A 158      42.528   2.573  12.603  1.00 15.75           C
ATOM   2385  H   PHE A 158      38.195   6.687   9.238  1.00 17.94           H
ATOM   2386  HA  PHE A 158      40.819   5.736   8.872  1.00 21.46           H
ATOM   2387  HB2 PHE A 158      40.168   6.453  11.039  1.00 17.02           H
ATOM   2388  HB3 PHE A 158      38.867   5.283  11.132  1.00 17.02           H
ATOM   2389  HD1 PHE A 158      42.600   5.472  10.800  1.00 15.08           H
ATOM   2390  HD2 PHE A 158      39.205   3.180  12.133  1.00 18.41           H
ATOM   2391  HE1 PHE A 158      44.123   3.807  11.854  1.00 17.09           H
ATOM   2392  HE2 PHE A 158      40.724   1.538  13.188  1.00 20.21           H
ATOM   2393  HZ  PHE A 158      43.192   1.853  13.059  1.00 18.88           H
ATOM   2394  N   GLY A 159      38.573   3.281   8.922  1.00 13.83           N
ATOM   2395  CA  GLY A 159      38.370   1.877   8.588  1.00 14.44           C
ATOM   2396  C   GLY A 159      38.685   1.608   7.115  1.00 15.67           C
ATOM   2397  O   GLY A 159      39.363   0.633   6.795  1.00 16.65           O
ATOM   2398  H   GLY A 159      37.779   3.812   9.254  1.00 16.58           H
ATOM   2399  HA2 GLY A 159      39.038   1.270   9.200  1.00 17.31           H
ATOM   2400  HA3 GLY A 159      37.336   1.599   8.792  1.00 17.31           H
ATOM   2401  N   ALA A 160      38.206   2.477   6.222  1.00 17.74           N
ATOM   2402  CA  ALA A 160      38.424   2.326   4.787  1.00 21.34           C
ATOM   2403  C   ALA A 160      39.918   2.437   4.427  1.00 16.74           C
ATOM   2404  O   ALA A 160      40.406   1.694   3.585  1.00 17.66           O
ATOM   2405  CB  ALA A 160      37.580   3.363   4.041  1.00 18.35           C
ATOM   2406  H   ALA A 160      37.649   3.258   6.539  1.00 21.27           H
ATOM   2407  HA  ALA A 160      38.071   1.336   4.497  1.00 25.59           H
ATOM   2408  HB1 ALA A 160      37.716   3.238   2.966  1.00 22.00           H
ATOM   2409  HB2 ALA A 160      36.528   3.214   4.282  1.00 22.00           H
ATOM   2410  HB3 ALA A 160      37.873   4.372   4.328  1.00 22.00           H
ATOM   2411  N   LEU A 161      40.660   3.348   5.062  1.00 16.19           N
ATOM   2412  CA  LEU A 161      42.078   3.540   4.761  1.00 19.24           C
ATOM   2413  C   LEU A 161      42.938   2.451   5.391  1.00 19.41           C
ATOM   2414  O   LEU A 161      43.943   2.057   4.802  1.00 15.88           O
ATOM   2415  CB  LEU A 161      42.549   4.924   5.213  1.00 14.74           C
ATOM   2416  CG  LEU A 161      41.847   6.107   4.515  1.00 13.98           C
ATOM   2417  CD1 LEU A 161      42.486   7.405   5.018  1.00 21.44           C
ATOM   2418  CD2 LEU A 161      41.889   6.048   2.979  1.00 20.24           C
ATOM   2419  H   LEU A 161      40.231   3.933   5.766  1.00 19.41           H
ATOM   2420  HA  LEU A 161      42.218   3.469   3.683  1.00 23.07           H
ATOM   2421  HB2 LEU A 161      42.406   5.017   6.290  1.00 17.67           H
ATOM   2422  HB3 LEU A 161      43.619   4.989   5.017  1.00 17.67           H
ATOM   2423  HG  LEU A 161      40.804   6.123   4.803  1.00 16.76           H
ATOM   2424 HD11 LEU A 161      41.942   8.256   4.607  1.00 25.71           H
ATOM   2425 HD12 LEU A 161      42.433   7.448   6.106  1.00 25.71           H
ATOM   2426 HD13 LEU A 161      43.530   7.461   4.707  1.00 25.71           H
ATOM   2427 HD21 LEU A 161      41.406   6.935   2.570  1.00 24.27           H
ATOM   2428 HD22 LEU A 161      42.921   5.999   2.630  1.00 24.27           H
ATOM   2429 HD23 LEU A 161      41.340   5.180   2.620  1.00 24.27           H
ATOM   2430  N   ALA A 162      42.559   1.983   6.587  1.00 15.60           N
ATOM   2431  CA  ALA A 162      43.329   0.999   7.348  1.00 18.07           C
ATOM   2432  C   ALA A 162      43.534  -0.306   6.578  1.00 16.18           C
ATOM   2433  O   ALA A 162      44.575  -0.950   6.733  1.00 19.79           O
ATOM   2434  CB  ALA A 162      42.655   0.742   8.703  1.00 14.21           C
ATOM   2435  H   ALA A 162      41.710   2.338   7.003  1.00 18.70           H
ATOM   2436  HA  ALA A 162      44.308   1.433   7.535  1.00 21.66           H
ATOM   2437  HB1 ALA A 162      43.202  -0.031   9.241  1.00 17.03           H
ATOM   2438  HB2 ALA A 162      42.653   1.652   9.303  1.00 17.03           H
ATOM   2439  HB3 ALA A 162      41.630   0.406   8.549  1.00 17.03           H
ATOM   2440  N   VAL A 163      42.556  -0.691   5.749  1.00 17.99           N
ATOM   2441  CA  VAL A 163      42.611  -1.917   4.954  1.00 16.43           C
ATOM   2442  C   VAL A 163      43.276  -1.738   3.582  1.00 21.13           C
ATOM   2443  O   VAL A 163      43.474  -2.733   2.894  1.00 18.71           O
ATOM   2444  CB  VAL A 163      41.222  -2.562   4.812  1.00 15.80           C
ATOM   2445  CG1 VAL A 163      40.663  -2.992   6.170  1.00 18.84           C
ATOM   2446  CG2 VAL A 163      40.224  -1.644   4.087  1.00 18.38           C
ATOM   2447  H   VAL A 163      41.726  -0.120   5.672  1.00 21.57           H
ATOM   2448  HA  VAL A 163      43.221  -2.635   5.499  1.00 19.70           H
ATOM   2449  HB  VAL A 163      41.319  -3.470   4.216  1.00 18.94           H
ATOM   2450 HG11 VAL A 163      39.705  -3.487   6.024  1.00 22.59           H
ATOM   2451 HG12 VAL A 163      41.349  -3.690   6.650  1.00 22.59           H
ATOM   2452 HG13 VAL A 163      40.516  -2.125   6.815  1.00 22.59           H
ATOM   2453 HG21 VAL A 163      39.294  -2.180   3.909  1.00 22.04           H
ATOM   2454 HG22 VAL A 163      40.013  -0.761   4.686  1.00 22.04           H
ATOM   2455 HG23 VAL A 163      40.632  -1.339   3.126  1.00 22.04           H
ATOM   2456  N   LYS A 164      43.601  -0.513   3.146  1.00 20.83           N
ATOM   2457  CA  LYS A 164      44.134  -0.294   1.796  1.00 23.09           C
ATOM   2458  C   LYS A 164      45.433  -1.076   1.532  1.00 25.51           C
ATOM   2459  O   LYS A 164      45.487  -1.729   0.491  1.00 26.71           O
ATOM   2460  CB  LYS A 164      44.283   1.206   1.478  1.00 28.15           C
ATOM   2461  CG  LYS A 164      42.975   1.823   0.941  1.00 26.10           C
ATOM   2462  CD  LYS A 164      43.288   3.197   0.335  1.00 40.82           C
ATOM   2463  CE  LYS A 164      42.136   3.776  -0.486  1.00 54.42           C
ATOM   2464  NZ  LYS A 164      42.541   5.051  -1.121  1.00 52.48           N1+
ATOM   2465  H   LYS A 164      43.446   0.287   3.744  1.00 24.97           H
ATOM   2466  HA  LYS A 164      43.406  -0.703   1.092  1.00 27.70           H
ATOM   2467  HB2 LYS A 164      44.642   1.760   2.343  1.00 33.76           H
ATOM   2468  HB3 LYS A 164      45.034   1.301   0.693  1.00 33.76           H
ATOM   2469  HG2 LYS A 164      42.557   1.185   0.160  1.00 31.30           H
ATOM   2470  HG3 LYS A 164      42.251   1.917   1.747  1.00 31.30           H
ATOM   2471  HD2 LYS A 164      43.502   3.879   1.158  1.00 48.97           H
ATOM   2472  HD3 LYS A 164      44.173   3.131  -0.301  1.00 48.97           H
ATOM   2473  HE2 LYS A 164      41.902   3.055  -1.271  1.00 65.29           H
ATOM   2474  HE3 LYS A 164      41.248   3.919   0.133  1.00 65.29           H
ATOM   2475  HZ1 LYS A 164      41.737   5.647  -1.256  1.00 62.96           H
ATOM   2476  HZ2 LYS A 164      43.210   5.524  -0.526  1.00 62.96           H
ATOM   2477  HZ3 LYS A 164      42.979   4.869  -2.014  1.00 62.96           H
ATOM   2478  N   PRO A 165      46.460  -1.080   2.406  1.00 19.79           N
ATOM   2479  CA  PRO A 165      47.668  -1.871   2.155  1.00 25.65           C
ATOM   2480  C   PRO A 165      47.450  -3.383   1.980  1.00 32.54           C
ATOM   2481  O   PRO A 165      48.209  -4.001   1.239  1.00 28.76           O
ATOM   2482  CB  PRO A 165      48.562  -1.635   3.371  1.00 28.34           C
ATOM   2483  CG  PRO A 165      48.115  -0.263   3.865  1.00 27.89           C
ATOM   2484  CD  PRO A 165      46.617  -0.267   3.603  1.00 21.73           C
ATOM   2485  HA  PRO A 165      48.186  -1.448   1.295  1.00 30.76           H
ATOM   2486  HB2 PRO A 165      48.292  -2.376   4.120  1.00 34.00           H
ATOM   2487  HB3 PRO A 165      49.630  -1.685   3.161  1.00 34.00           H
ATOM   2488  HG2 PRO A 165      48.294  -0.145   4.930  1.00 33.45           H
ATOM   2489  HG3 PRO A 165      48.623   0.508   3.289  1.00 33.45           H
ATOM   2490  HD2 PRO A 165      46.095  -0.727   4.442  1.00 26.06           H
ATOM   2491  HD3 PRO A 165      46.303   0.764   3.446  1.00 26.06           H
ATOM   2492  N   SER A 166      46.434  -3.989   2.621  1.00 25.05           N
ATOM   2493  CA  SER A 166      46.131  -5.406   2.430  1.00 23.67           C
ATOM   2494  C   SER A 166      45.640  -5.714   1.005  1.00 22.78           C
ATOM   2495  O   SER A 166      45.692  -6.866   0.582  1.00 29.82           O
ATOM   2496  CB  SER A 166      45.121  -5.891   3.472  1.00 26.72           C
ATOM   2497  OG  SER A 166      43.823  -5.434   3.173  1.00 18.67           O
ATOM   2498  H   SER A 166      45.861  -3.458   3.263  1.00 30.05           H
ATOM   2499  HA  SER A 166      47.053  -5.963   2.597  1.00 28.39           H
ATOM   2500  HB2 SER A 166      45.111  -6.981   3.464  1.00 32.04           H
ATOM   2501  HB3 SER A 166      45.415  -5.552   4.466  1.00 32.04           H
ATOM   2502  HG  SER A 166      43.797  -4.476   3.264  1.00 22.39           H
ATOM   2503  N   GLY A 167      45.060  -4.716   0.322  1.00 26.66           N
ATOM   2504  CA  GLY A 167      44.369  -4.878  -0.958  1.00 27.40           C
ATOM   2505  C   GLY A 167      42.984  -5.526  -0.828  1.00 33.11           C
ATOM   2506  O   GLY A 167      42.291  -5.684  -1.834  1.00 24.65           O
ATOM   2507  H   GLY A 167      45.048  -3.795   0.737  1.00 31.98           H
ATOM   2508  HA2 GLY A 167      44.246  -3.893  -1.408  1.00 32.86           H
ATOM   2509  HA3 GLY A 167      44.978  -5.505  -1.609  1.00 32.86           H
ATOM   2510  N   LEU A 168      42.573  -5.901   0.392  1.00 24.33           N
ATOM   2511  CA  LEU A 168      41.262  -6.476   0.658  1.00 23.58           C
ATOM   2512  C   LEU A 168      40.237  -5.359   0.780  1.00 24.19           C
ATOM   2513  O   LEU A 168      40.544  -4.305   1.337  1.00 22.71           O
ATOM   2514  CB  LEU A 168      41.295  -7.282   1.970  1.00 22.38           C
ATOM   2515  CG  LEU A 168      42.312  -8.431   1.997  1.00 23.37           C
ATOM   2516  CD1 LEU A 168      42.416  -9.015   3.417  1.00 23.22           C
ATOM   2517  CD2 LEU A 168      41.958  -9.522   0.979  1.00 24.19           C
ATOM   2518  H   LEU A 168      43.176  -5.729   1.184  1.00 29.18           H
ATOM   2519  HA  LEU A 168      40.972  -7.141  -0.155  1.00 28.28           H
ATOM   2520  HB2 LEU A 168      41.532  -6.590   2.775  1.00 26.84           H
ATOM   2521  HB3 LEU A 168      40.301  -7.687   2.164  1.00 26.84           H
ATOM   2522  HG  LEU A 168      43.295  -8.043   1.731  1.00 28.03           H
ATOM   2523 HD11 LEU A 168      43.209  -9.762   3.450  1.00 27.85           H
ATOM   2524 HD12 LEU A 168      42.654  -8.225   4.129  1.00 27.85           H
ATOM   2525 HD13 LEU A 168      41.473  -9.486   3.698  1.00 27.85           H
ATOM   2526 HD21 LEU A 168      42.693 -10.324   1.037  1.00 29.01           H
ATOM   2527 HD22 LEU A 168      40.967  -9.924   1.189  1.00 29.01           H
ATOM   2528 HD23 LEU A 168      41.977  -9.115  -0.032  1.00 29.01           H
ATOM   2529  N   SER A 169      38.997  -5.623   0.351  1.00 21.74           N
ATOM   2530  CA  SER A 169      37.869  -4.786   0.736  1.00 23.58           C
ATOM   2531  C   SER A 169      37.718  -4.804   2.261  1.00 20.78           C
ATOM   2532  O   SER A 169      38.194  -5.725   2.931  1.00 18.96           O
ATOM   2533  CB  SER A 169      36.584  -5.284   0.069  1.00 24.76           C
ATOM   2534  OG  SER A 169      36.156  -6.525   0.603  1.00 22.59           O
ATOM   2535  H   SER A 169      38.795  -6.528  -0.047  1.00 26.07           H
ATOM   2536  HA  SER A 169      38.052  -3.766   0.396  1.00 28.28           H
ATOM   2537  HB2 SER A 169      35.797  -4.544   0.221  1.00 29.70           H
ATOM   2538  HB3 SER A 169      36.755  -5.392  -1.002  1.00 29.70           H
ATOM   2539  HG  SER A 169      35.277  -6.719   0.265  1.00 27.09           H
ATOM   2540  N   PHE A 170      37.043  -3.791   2.803  1.00 19.50           N
ATOM   2541  CA  PHE A 170      36.781  -3.699   4.231  1.00 20.80           C
ATOM   2542  C   PHE A 170      36.057  -4.950   4.742  1.00 17.05           C
ATOM   2543  O   PHE A 170      36.474  -5.515   5.750  1.00 18.58           O
ATOM   2544  CB  PHE A 170      35.994  -2.421   4.525  1.00 22.03           C
ATOM   2545  CG  PHE A 170      35.795  -2.232   6.008  1.00 16.76           C
ATOM   2546  CD1 PHE A 170      36.823  -1.662   6.779  1.00 18.03           C
ATOM   2547  CD2 PHE A 170      34.623  -2.705   6.632  1.00 18.37           C
ATOM   2548  CE1 PHE A 170      36.668  -1.534   8.169  1.00 16.35           C
ATOM   2549  CE2 PHE A 170      34.475  -2.583   8.020  1.00 19.23           C
ATOM   2550  CZ  PHE A 170      35.497  -1.997   8.787  1.00 17.09           C
ATOM   2551  H   PHE A 170      36.676  -3.067   2.205  1.00 23.39           H
ATOM   2552  HA  PHE A 170      37.738  -3.633   4.747  1.00 24.94           H
ATOM   2553  HB2 PHE A 170      36.551  -1.566   4.134  1.00 26.42           H
ATOM   2554  HB3 PHE A 170      35.024  -2.464   4.029  1.00 26.42           H
ATOM   2555  HD1 PHE A 170      37.732  -1.330   6.302  1.00 21.62           H
ATOM   2556  HD2 PHE A 170      33.846  -3.171   6.044  1.00 22.03           H
ATOM   2557  HE1 PHE A 170      37.458  -1.095   8.759  1.00 19.61           H
ATOM   2558  HE2 PHE A 170      33.579  -2.952   8.499  1.00 23.06           H
ATOM   2559  HZ  PHE A 170      35.386  -1.917   9.855  1.00 20.50           H
ATOM   2560  N   GLU A 171      35.009  -5.401   4.037  1.00 23.41           N
ATOM   2561  CA  GLU A 171      34.242  -6.581   4.402  1.00 21.60           C
ATOM   2562  C   GLU A 171      35.126  -7.841   4.382  1.00 21.52           C
ATOM   2563  O   GLU A 171      35.071  -8.606   5.338  1.00 19.09           O
ATOM   2564  CB  GLU A 171      33.007  -6.719   3.488  1.00 23.15           C
ATOM   2565  CG  GLU A 171      32.157  -7.956   3.835  1.00 26.68           C
ATOM   2566  CD  GLU A 171      30.897  -8.130   2.969  1.00 41.05           C
ATOM   2567  OE1 GLU A 171      30.911  -7.652   1.815  1.00 40.24           O
ATOM   2568  OE2 GLU A 171      29.945  -8.766   3.475  1.00 39.50           O1-
ATOM   2569  H   GLU A 171      34.717  -4.895   3.212  1.00 28.07           H
ATOM   2570  HA  GLU A 171      33.880  -6.431   5.420  1.00 25.90           H
ATOM   2571  HB2 GLU A 171      32.383  -5.831   3.598  1.00 27.76           H
ATOM   2572  HB3 GLU A 171      33.342  -6.788   2.452  1.00 27.76           H
ATOM   2573  HG2 GLU A 171      32.764  -8.847   3.672  1.00 32.00           H
ATOM   2574  HG3 GLU A 171      31.889  -7.967   4.891  1.00 32.00           H
ATOM   2575  N   GLN A 172      35.921  -8.074   3.322  1.00 18.05           N
ATOM   2576  CA  GLN A 172      36.830  -9.229   3.235  1.00 22.88           C
ATOM   2577  C   GLN A 172      37.866  -9.230   4.350  1.00 20.34           C
ATOM   2578  O   GLN A 172      38.122 -10.273   4.941  1.00 19.55           O
ATOM   2579  CB  GLN A 172      37.554  -9.291   1.875  1.00 29.77           C
ATOM   2580  CG  GLN A 172      36.868 -10.229   0.874  1.00 46.02           C
ATOM   2581  CD  GLN A 172      37.104 -11.688   1.266  1.00 47.03           C
ATOM   2582  OE1 GLN A 172      36.224 -12.349   1.804  1.00 48.83           O
ATOM   2583  NE2 GLN A 172      38.315 -12.195   1.043  1.00 48.43           N
ATOM   2584  H   GLN A 172      35.940  -7.404   2.564  1.00 21.64           H
ATOM   2585  HA  GLN A 172      36.225 -10.130   3.351  1.00 27.44           H
ATOM   2586  HB2 GLN A 172      37.647  -8.297   1.450  1.00 35.71           H
ATOM   2587  HB3 GLN A 172      38.573  -9.649   2.026  1.00 35.71           H
ATOM   2588  HG2 GLN A 172      35.799 -10.015   0.876  1.00 55.21           H
ATOM   2589  HG3 GLN A 172      37.271 -10.059  -0.122  1.00 55.21           H
ATOM   2590 HE21 GLN A 172      39.035 -11.622   0.630  1.00 58.10           H
ATOM   2591 HE22 GLN A 172      38.500 -13.147   1.318  1.00 58.10           H
ATOM   2592  N   ALA A 173      38.481  -8.079   4.618  1.00 18.84           N
ATOM   2593  CA  ALA A 173      39.443  -7.922   5.689  1.00 15.35           C
ATOM   2594  C   ALA A 173      38.792  -8.250   7.030  1.00 16.21           C
ATOM   2595  O   ALA A 173      39.365  -9.016   7.790  1.00 14.94           O
ATOM   2596  CB  ALA A 173      40.016  -6.502   5.666  1.00 15.49           C
ATOM   2597  H   ALA A 173      38.229  -7.256   4.088  1.00 22.59           H
ATOM   2598  HA  ALA A 173      40.264  -8.620   5.528  1.00 18.40           H
ATOM   2599  HB1 ALA A 173      40.740  -6.388   6.473  1.00 18.58           H
ATOM   2600  HB2 ALA A 173      40.519  -6.315   4.720  1.00 18.58           H
ATOM   2601  HB3 ALA A 173      39.216  -5.773   5.789  1.00 18.58           H
ATOM   2602  N   MET A 174      37.603  -7.702   7.317  1.00 15.60           N
ATOM   2603  CA  MET A 174      36.899  -7.944   8.576  1.00 17.18           C
ATOM   2604  C   MET A 174      36.609  -9.444   8.733  1.00 19.56           C
ATOM   2605  O   MET A 174      36.870 -10.024   9.786  1.00 14.47           O
ATOM   2606  CB  MET A 174      35.609  -7.105   8.630  1.00 16.14           C
ATOM   2607  CG  MET A 174      34.935  -7.202   9.998  1.00 17.40           C
ATOM   2608  SD  MET A 174      35.894  -6.452  11.332  1.00 16.20           S
ATOM   2609  CE  MET A 174      35.539  -4.711  10.985  1.00 14.45           C
ATOM   2610  H   MET A 174      37.164  -7.095   6.639  1.00 18.71           H
ATOM   2611  HA  MET A 174      37.553  -7.632   9.390  1.00 20.60           H
ATOM   2612  HB2 MET A 174      35.839  -6.063   8.410  1.00 19.35           H
ATOM   2613  HB3 MET A 174      34.910  -7.462   7.873  1.00 19.35           H
ATOM   2614  HG2 MET A 174      33.970  -6.695   9.944  1.00 20.87           H
ATOM   2615  HG3 MET A 174      34.758  -8.249  10.241  1.00 20.87           H
ATOM   2616  HE1 MET A 174      36.143  -4.083  11.635  1.00 17.32           H
ATOM   2617  HE2 MET A 174      35.784  -4.475   9.951  1.00 17.32           H
ATOM   2618  HE3 MET A 174      34.483  -4.514  11.165  1.00 17.32           H
ATOM   2619  N   GLN A 175      36.095 -10.076   7.671  1.00 17.38           N
ATOM   2620  CA  GLN A 175      35.748 -11.492   7.665  1.00 18.21           C
ATOM   2621  C   GLN A 175      36.976 -12.355   7.933  1.00 18.84           C
ATOM   2622  O   GLN A 175      36.937 -13.214   8.808  1.00 21.83           O
ATOM   2623  CB  GLN A 175      35.061 -11.880   6.338  1.00 22.01           C
ATOM   2624  CG  GLN A 175      33.572 -12.215   6.550  1.00 43.97           C
ATOM   2625  CD  GLN A 175      33.391 -13.528   7.328  1.00 36.01           C
ATOM   2626  OE1 GLN A 175      34.168 -14.459   7.189  1.00 59.14           O
ATOM   2627  NE2 GLN A 175      32.354 -13.664   8.135  1.00 51.18           N
ATOM   2628  H   GLN A 175      35.938  -9.550   6.822  1.00 20.84           H
ATOM   2629  HA  GLN A 175      35.043 -11.654   8.479  1.00 21.84           H
ATOM   2630  HB2 GLN A 175      35.140 -11.078   5.610  1.00 26.40           H
ATOM   2631  HB3 GLN A 175      35.561 -12.747   5.904  1.00 26.40           H
ATOM   2632  HG2 GLN A 175      33.055 -11.391   7.042  1.00 52.75           H
ATOM   2633  HG3 GLN A 175      33.142 -12.356   5.558  1.00 52.75           H
ATOM   2634 HE21 GLN A 175      31.709 -12.904   8.282  1.00 61.40           H
ATOM   2635 HE22 GLN A 175      32.268 -14.535   8.643  1.00 61.40           H
ATOM   2636  N   THR A 176      38.064 -12.141   7.188  1.00 18.56           N
ATOM   2637  CA  THR A 176      39.220 -13.031   7.221  1.00 17.22           C
ATOM   2638  C   THR A 176      40.061 -12.782   8.467  1.00 17.14           C
ATOM   2639  O   THR A 176      40.650 -13.720   8.983  1.00 16.57           O
ATOM   2640  CB  THR A 176      40.057 -12.905   5.930  1.00 19.12           C
ATOM   2641  OG1 THR A 176      40.532 -11.598   5.731  1.00 39.09           O
ATOM   2642  CG2 THR A 176      39.251 -13.325   4.707  1.00 17.06           C
ATOM   2643  H   THR A 176      38.051 -11.406   6.496  1.00 22.26           H
ATOM   2644  HA  THR A 176      38.855 -14.059   7.266  1.00 20.65           H
ATOM   2645  HB  THR A 176      40.920 -13.568   6.010  1.00 22.93           H
ATOM   2646  HG1 THR A 176      39.781 -11.035   5.520  1.00 46.90           H
ATOM   2647 HG21 THR A 176      39.861 -13.205   3.811  1.00 20.46           H
ATOM   2648 HG22 THR A 176      38.962 -14.373   4.801  1.00 20.46           H
ATOM   2649 HG23 THR A 176      38.356 -12.718   4.589  1.00 20.46           H
ATOM   2650  N   ARG A 177      40.148 -11.540   8.957  1.00 18.64           N
ATOM   2651  CA  ARG A 177      41.091 -11.155  10.007  1.00 13.87           C
ATOM   2652  C   ARG A 177      40.480 -11.010  11.392  1.00 14.58           C
ATOM   2653  O   ARG A 177      41.239 -11.017  12.359  1.00 18.10           O
ATOM   2654  CB  ARG A 177      41.785  -9.846   9.642  1.00 19.23           C
ATOM   2655  CG  ARG A 177      42.543  -9.952   8.319  1.00 21.55           C
ATOM   2656  CD  ARG A 177      43.311  -8.662   8.116  1.00 17.64           C
ATOM   2657  NE  ARG A 177      44.218  -8.784   6.971  1.00 21.66           N
ATOM   2658  CZ  ARG A 177      45.138  -7.874   6.669  1.00 23.73           C
ATOM   2659  NH1 ARG A 177      45.103  -6.673   7.228  1.00 20.82           N
ATOM   2660  NH2 ARG A 177      46.108  -8.157   5.811  1.00 19.18           N1+
ATOM   2661  H   ARG A 177      39.635 -10.804   8.490  1.00 22.35           H
ATOM   2662  HA  ARG A 177      41.863 -11.920  10.090  1.00 16.62           H
ATOM   2663  HB2 ARG A 177      41.053  -9.040   9.594  1.00 23.05           H
ATOM   2664  HB3 ARG A 177      42.493  -9.587  10.430  1.00 23.05           H
ATOM   2665  HG2 ARG A 177      43.242 -10.788   8.365  1.00 25.84           H
ATOM   2666  HG3 ARG A 177      41.856 -10.098   7.487  1.00 25.84           H
ATOM   2667  HD2 ARG A 177      42.569  -7.897   7.884  1.00 21.15           H
ATOM   2668  HD3 ARG A 177      43.855  -8.365   9.010  1.00 21.15           H
ATOM   2669  HE  ARG A 177      44.286  -9.691   6.533  1.00 25.98           H
ATOM   2670 HH11 ARG A 177      44.379  -6.440   7.890  1.00 24.97           H
ATOM   2671 HH12 ARG A 177      45.812  -5.992   6.998  1.00 24.97           H
ATOM   2672 HH21 ARG A 177      46.157  -9.067   5.379  1.00 23.00           H
ATOM   2673 HH22 ARG A 177      46.809  -7.456   5.604  1.00 23.00           H
ATOM   2674  N   VAL A 178      39.159 -10.835  11.501  1.00 14.16           N
ATOM   2675  CA  VAL A 178      38.479 -10.687  12.790  1.00 18.15           C
ATOM   2676  C   VAL A 178      37.408 -11.771  12.972  1.00 20.30           C
ATOM   2677  O   VAL A 178      37.503 -12.533  13.931  1.00 20.49           O
ATOM   2678  CB  VAL A 178      37.938  -9.252  12.977  1.00 19.39           C
ATOM   2679  CG1 VAL A 178      37.215  -9.115  14.322  1.00 17.01           C
ATOM   2680  CG2 VAL A 178      39.075  -8.217  12.940  1.00 17.10           C
ATOM   2681  H   VAL A 178      38.599 -10.781  10.662  1.00 16.98           H
ATOM   2682  HA  VAL A 178      39.203 -10.855  13.588  1.00 21.76           H
ATOM   2683  HB  VAL A 178      37.229  -9.025  12.181  1.00 23.25           H
ATOM   2684 HG11 VAL A 178      36.863  -8.090  14.443  1.00 20.39           H
ATOM   2685 HG12 VAL A 178      36.354  -9.781  14.369  1.00 20.39           H
ATOM   2686 HG13 VAL A 178      37.897  -9.356  15.137  1.00 20.39           H
ATOM   2687 HG21 VAL A 178      38.670  -7.214  13.084  1.00 20.51           H
ATOM   2688 HG22 VAL A 178      39.800  -8.424  13.726  1.00 20.51           H
ATOM   2689 HG23 VAL A 178      39.582  -8.245  11.977  1.00 20.51           H
ATOM   2690  N   PHE A 179      36.395 -11.847  12.092  1.00 18.83           N
ATOM   2691  CA  PHE A 179      35.275 -12.768  12.289  1.00 21.08           C
ATOM   2692  C   PHE A 179      35.721 -14.234  12.271  1.00 20.92           C
ATOM   2693  O   PHE A 179      35.432 -14.950  13.222  1.00 22.12           O
ATOM   2694  CB  PHE A 179      34.149 -12.540  11.275  1.00 20.41           C
ATOM   2695  CG  PHE A 179      33.482 -11.172  11.249  1.00 14.80           C
ATOM   2696  CD1 PHE A 179      33.615 -10.244  12.302  1.00 17.51           C
ATOM   2697  CD2 PHE A 179      32.704 -10.825  10.131  1.00 18.44           C
ATOM   2698  CE1 PHE A 179      32.978  -8.995  12.223  1.00 18.21           C
ATOM   2699  CE2 PHE A 179      32.078  -9.574  10.045  1.00 20.56           C
ATOM   2700  CZ  PHE A 179      32.217  -8.657  11.096  1.00 16.32           C
ATOM   2701  H   PHE A 179      36.361 -11.211  11.307  1.00 22.58           H
ATOM   2702  HA  PHE A 179      34.869 -12.573  13.281  1.00 25.28           H
ATOM   2703  HB2 PHE A 179      34.529 -12.767  10.281  1.00 24.47           H
ATOM   2704  HB3 PHE A 179      33.364 -13.267  11.478  1.00 24.47           H
ATOM   2705  HD1 PHE A 179      34.199 -10.475  13.178  1.00 21.00           H
ATOM   2706  HD2 PHE A 179      32.594 -11.513   9.320  1.00 22.11           H
ATOM   2707  HE1 PHE A 179      33.077  -8.287  13.028  1.00 21.84           H
ATOM   2708  HE2 PHE A 179      31.492  -9.320   9.174  1.00 24.66           H
ATOM   2709  HZ  PHE A 179      31.733  -7.694  11.041  1.00 19.57           H
ATOM   2710  N   GLN A 180      36.428 -14.681  11.225  1.00 20.53           N
ATOM   2711  CA  GLN A 180      36.838 -16.078  11.092  1.00 24.83           C
ATOM   2712  C   GLN A 180      37.734 -16.545  12.254  1.00 21.62           C
ATOM   2713  O   GLN A 180      37.384 -17.558  12.862  1.00 22.64           O
ATOM   2714  CB  GLN A 180      37.470 -16.358   9.713  1.00 24.21           C
ATOM   2715  CG  GLN A 180      36.433 -16.605   8.610  1.00 38.99           C
ATOM   2716  CD  GLN A 180      37.070 -16.575   7.211  1.00 42.83           C
ATOM   2717  OE1 GLN A 180      38.109 -17.177   6.960  1.00 48.41           O
ATOM   2718  NE2 GLN A 180      36.440 -15.899   6.260  1.00 44.85           N
ATOM   2719  H   GLN A 180      36.660 -14.044  10.477  1.00 24.62           H
ATOM   2720  HA  GLN A 180      35.928 -16.677  11.145  1.00 29.78           H
ATOM   2721  HB2 GLN A 180      38.092 -15.520   9.408  1.00 29.03           H
ATOM   2722  HB3 GLN A 180      38.107 -17.240   9.791  1.00 29.03           H
ATOM   2723  HG2 GLN A 180      36.051 -17.612   8.776  1.00 46.77           H
ATOM   2724  HG3 GLN A 180      35.617 -15.888   8.684  1.00 46.77           H
ATOM   2725 HE21 GLN A 180      35.579 -15.419   6.476  1.00 53.81           H
ATOM   2726 HE22 GLN A 180      36.826 -15.876   5.330  1.00 53.81           H
ATOM   2727  N   PRO A 181      38.815 -15.826  12.639  1.00 20.83           N
ATOM   2728  CA  PRO A 181      39.689 -16.263  13.729  1.00 21.09           C
ATOM   2729  C   PRO A 181      38.983 -16.372  15.078  1.00 22.25           C
ATOM   2730  O   PRO A 181      39.288 -17.269  15.861  1.00 18.48           O
ATOM   2731  CB  PRO A 181      40.764 -15.175  13.821  1.00 25.00           C
ATOM   2732  CG  PRO A 181      40.870 -14.674  12.391  1.00 27.22           C
ATOM   2733  CD  PRO A 181      39.412 -14.683  11.953  1.00 23.76           C
ATOM   2734  HA  PRO A 181      40.188 -17.193  13.454  1.00 25.29           H
ATOM   2735  HB2 PRO A 181      40.375 -14.360  14.433  1.00 29.98           H
ATOM   2736  HB3 PRO A 181      41.712 -15.518  14.221  1.00 29.98           H
ATOM   2737  HG2 PRO A 181      41.266 -13.661  12.351  1.00 32.64           H
ATOM   2738  HG3 PRO A 181      41.483 -15.355  11.797  1.00 32.64           H
ATOM   2739  HD2 PRO A 181      38.928 -13.762  12.260  1.00 28.49           H
ATOM   2740  HD3 PRO A 181      39.406 -14.798  10.874  1.00 28.49           H
ATOM   2741  N   LEU A 182      37.996 -15.500  15.324  1.00 16.08           N
ATOM   2742  CA  LEU A 182      37.222 -15.500  16.556  1.00 19.35           C
ATOM   2743  C   LEU A 182      36.005 -16.422  16.514  1.00 19.14           C
ATOM   2744  O   LEU A 182      35.240 -16.434  17.472  1.00 22.63           O
ATOM   2745  CB  LEU A 182      36.846 -14.053  16.923  1.00 20.67           C
ATOM   2746  CG  LEU A 182      38.067 -13.154  17.159  1.00 15.43           C
ATOM   2747  CD1 LEU A 182      37.578 -11.760  17.564  1.00 17.87           C
ATOM   2748  CD2 LEU A 182      39.039 -13.716  18.210  1.00 15.97           C
ATOM   2749  H   LEU A 182      37.776 -14.801  14.627  1.00 19.28           H
ATOM   2750  HA  LEU A 182      37.851 -15.882  17.358  1.00 23.20           H
ATOM   2751  HB2 LEU A 182      36.277 -13.624  16.102  1.00 24.79           H
ATOM   2752  HB3 LEU A 182      36.227 -14.055  17.823  1.00 24.79           H
ATOM   2753  HG  LEU A 182      38.594 -13.077  16.213  1.00 18.50           H
ATOM   2754 HD11 LEU A 182      38.429 -11.081  17.632  1.00 21.42           H
ATOM   2755 HD12 LEU A 182      36.886 -11.382  16.809  1.00 21.42           H
ATOM   2756 HD13 LEU A 182      37.074 -11.803  18.529  1.00 21.42           H
ATOM   2757 HD21 LEU A 182      39.792 -12.964  18.444  1.00 19.15           H
ATOM   2758 HD22 LEU A 182      38.508 -13.982  19.122  1.00 19.15           H
ATOM   2759 HD23 LEU A 182      39.556 -14.591  17.821  1.00 19.15           H
ATOM   2760  N   LYS A 183      35.793 -17.170  15.421  1.00 23.21           N
ATOM   2761  CA  LYS A 183      34.652 -18.070  15.218  1.00 19.75           C
ATOM   2762  C   LYS A 183      33.330 -17.301  15.346  1.00 20.30           C
ATOM   2763  O   LYS A 183      32.373 -17.794  15.937  1.00 20.49           O
ATOM   2764  CB  LYS A 183      34.682 -19.274  16.189  1.00 24.21           C
ATOM   2765  CG  LYS A 183      36.020 -19.963  16.472  1.00 33.35           C
ATOM   2766  CD  LYS A 183      36.562 -20.733  15.275  1.00 39.86           C
ATOM   2767  CE  LYS A 183      37.766 -21.553  15.751  1.00 45.58           C
ATOM   2768  NZ  LYS A 183      38.449 -22.207  14.621  1.00 55.82           N1+
ATOM   2769  H   LYS A 183      36.449 -17.083  14.657  1.00 27.83           H
ATOM   2770  HA  LYS A 183      34.711 -18.446  14.196  1.00 23.68           H
ATOM   2771  HB2 LYS A 183      34.313 -18.942  17.156  1.00 29.04           H
ATOM   2772  HB3 LYS A 183      33.971 -20.019  15.830  1.00 29.04           H
ATOM   2773  HG2 LYS A 183      36.756 -19.230  16.806  1.00 40.01           H
ATOM   2774  HG3 LYS A 183      35.862 -20.671  17.287  1.00 40.01           H
ATOM   2775  HD2 LYS A 183      35.791 -21.396  14.881  1.00 47.81           H
ATOM   2776  HD3 LYS A 183      36.875 -20.028  14.503  1.00 47.81           H
ATOM   2777  HE2 LYS A 183      38.466 -20.891  16.264  1.00 54.68           H
ATOM   2778  HE3 LYS A 183      37.425 -22.309  16.461  1.00 54.68           H
ATOM   2779  HZ1 LYS A 183      39.238 -22.740  14.958  1.00 66.97           H
ATOM   2780  HZ2 LYS A 183      37.806 -22.821  14.142  1.00 66.97           H
ATOM   2781  HZ3 LYS A 183      38.780 -21.501  13.977  1.00 66.97           H
ATOM   2782  N   LEU A 184      33.273 -16.089  14.803  1.00 16.93           N
ATOM   2783  CA  LEU A 184      32.061 -15.286  14.758  1.00 17.32           C
ATOM   2784  C   LEU A 184      31.419 -15.617  13.411  1.00 22.87           C
ATOM   2785  O   LEU A 184      31.512 -14.836  12.465  1.00 20.28           O
ATOM   2786  CB  LEU A 184      32.380 -13.792  14.945  1.00 21.20           C
ATOM   2787  CG  LEU A 184      33.225 -13.434  16.181  1.00 19.14           C
ATOM   2788  CD1 LEU A 184      33.442 -11.919  16.236  1.00 20.01           C
ATOM   2789  CD2 LEU A 184      32.631 -13.933  17.499  1.00 19.86           C
ATOM   2790  H   LEU A 184      34.088 -15.732  14.326  1.00 20.29           H
ATOM   2791  HA  LEU A 184      31.385 -15.594  15.553  1.00 20.77           H
ATOM   2792  HB2 LEU A 184      32.905 -13.430  14.061  1.00 25.42           H
ATOM   2793  HB3 LEU A 184      31.432 -13.263  15.014  1.00 25.42           H
ATOM   2794  HG  LEU A 184      34.191 -13.909  16.062  1.00 22.95           H
ATOM   2795 HD11 LEU A 184      34.101 -11.669  17.068  1.00 24.00           H
ATOM   2796 HD12 LEU A 184      33.908 -11.576  15.313  1.00 24.00           H
ATOM   2797 HD13 LEU A 184      32.487 -11.412  16.371  1.00 24.00           H
ATOM   2798 HD21 LEU A 184      33.262 -13.619  18.330  1.00 23.81           H
ATOM   2799 HD22 LEU A 184      31.632 -13.522  17.627  1.00 23.81           H
ATOM   2800 HD23 LEU A 184      32.575 -15.020  17.497  1.00 23.81           H
ATOM   2801  N   ASN A 185      30.803 -16.810  13.334  1.00 19.60           N
ATOM   2802  CA  ASN A 185      30.245 -17.391  12.110  1.00 19.75           C
ATOM   2803  C   ASN A 185      28.814 -16.929  11.811  1.00 18.72           C
ATOM   2804  O   ASN A 185      28.267 -17.299  10.778  1.00 20.01           O
ATOM   2805  CB  ASN A 185      30.352 -18.932  12.147  1.00 19.82           C
ATOM   2806  CG  ASN A 185      31.791 -19.405  12.334  1.00 25.53           C
ATOM   2807  OD1 ASN A 185      32.694 -18.969  11.627  1.00 36.58           O
ATOM   2808  ND2 ASN A 185      32.015 -20.349  13.245  1.00 31.00           N
ATOM   2809  H   ASN A 185      30.752 -17.375  14.171  1.00 23.51           H
ATOM   2810  HA  ASN A 185      30.860 -17.055  11.276  1.00 23.68           H
ATOM   2811  HB2 ASN A 185      29.691 -19.355  12.903  1.00 23.77           H
ATOM   2812  HB3 ASN A 185      30.039 -19.277  11.163  1.00 23.77           H
ATOM   2813 HD21 ASN A 185      32.948 -20.706  13.362  1.00 37.18           H
ATOM   2814 HD22 ASN A 185      31.251 -20.699  13.803  1.00 37.18           H
ATOM   2815  N   HIS A 186      28.203 -16.118  12.681  1.00 15.57           N
ATOM   2816  CA  HIS A 186      26.883 -15.512  12.483  1.00 18.07           C
ATOM   2817  C   HIS A 186      26.965 -14.003  12.741  1.00 21.38           C
ATOM   2818  O   HIS A 186      26.086 -13.431  13.376  1.00 18.26           O
ATOM   2819  CB  HIS A 186      25.826 -16.235  13.341  1.00 19.57           C
ATOM   2820  CG  HIS A 186      25.691 -17.693  12.967  1.00 22.68           C
ATOM   2821  ND1 HIS A 186      25.059 -18.196  11.851  1.00 26.91           N
ATOM   2822  CD2 HIS A 186      26.288 -18.751  13.595  1.00 24.33           C
ATOM   2823  CE1 HIS A 186      25.279 -19.523  11.818  1.00 27.40           C
ATOM   2824  NE2 HIS A 186      26.008 -19.919  12.875  1.00 26.85           N
ATOM   2825  H   HIS A 186      28.699 -15.865  13.524  1.00 18.67           H
ATOM   2826  HA  HIS A 186      26.592 -15.630  11.440  1.00 21.67           H
ATOM   2827  HB2 HIS A 186      24.859 -15.758  13.184  1.00 23.47           H
ATOM   2828  HB3 HIS A 186      26.090 -16.149  14.396  1.00 23.47           H
ATOM   2829  HD1 HIS A 186      24.535 -17.670  11.164  1.00 32.27           H
ATOM   2830  HD2 HIS A 186      26.902 -18.690  14.478  1.00 29.18           H
ATOM   2831  HE1 HIS A 186      24.925 -20.182  11.039  1.00 32.86           H
ATOM   2832  N   THR A 187      28.036 -13.375  12.233  1.00 17.85           N
ATOM   2833  CA  THR A 187      28.306 -11.945  12.289  1.00 16.62           C
ATOM   2834  C   THR A 187      28.623 -11.475  10.878  1.00 23.81           C
ATOM   2835  O   THR A 187      29.463 -12.065  10.202  1.00 15.36           O
ATOM   2836  CB  THR A 187      29.466 -11.637  13.247  1.00 19.40           C
ATOM   2837  OG1 THR A 187      29.134 -12.053  14.553  1.00 17.59           O
ATOM   2838  CG2 THR A 187      29.756 -10.136  13.315  1.00 13.76           C
ATOM   2839  H   THR A 187      28.729 -13.942  11.764  1.00 21.40           H
ATOM   2840  HA  THR A 187      27.416 -11.441  12.658  1.00 19.93           H
ATOM   2841  HB  THR A 187      30.362 -12.166  12.916  1.00 23.26           H
ATOM   2842  HG1 THR A 187      29.015 -13.011  14.544  1.00 21.09           H
ATOM   2843 HG21 THR A 187      30.539  -9.947  14.051  1.00 16.49           H
ATOM   2844 HG22 THR A 187      30.085  -9.768  12.345  1.00 16.49           H
ATOM   2845 HG23 THR A 187      28.864  -9.598  13.619  1.00 16.49           H
ATOM   2846  N   TRP A 188      27.939 -10.429  10.421  1.00 17.30           N
ATOM   2847  CA  TRP A 188      27.927 -10.067   9.008  1.00 18.13           C
ATOM   2848  C   TRP A 188      27.944  -8.554   8.863  1.00 23.16           C
ATOM   2849  O   TRP A 188      27.304  -7.855   9.645  1.00 16.90           O
ATOM   2850  CB  TRP A 188      26.650 -10.623   8.363  1.00 17.65           C
ATOM   2851  CG  TRP A 188      26.341 -12.058   8.667  1.00 22.13           C
ATOM   2852  CD1 TRP A 188      25.445 -12.490   9.582  1.00 23.36           C
ATOM   2853  CD2 TRP A 188      26.950 -13.259   8.111  1.00 26.40           C
ATOM   2854  NE1 TRP A 188      25.455 -13.867   9.634  1.00 26.08           N
ATOM   2855  CE2 TRP A 188      26.369 -14.397   8.751  1.00 21.27           C
ATOM   2856  CE3 TRP A 188      27.936 -13.496   7.131  1.00 27.61           C
ATOM   2857  CZ2 TRP A 188      26.737 -15.708   8.427  1.00 29.15           C
ATOM   2858  CZ3 TRP A 188      28.314 -14.811   6.798  1.00 33.21           C
ATOM   2859  CH2 TRP A 188      27.716 -15.911   7.438  1.00 29.75           C
ATOM   2860  H   TRP A 188      27.287  -9.960  11.034  1.00 20.74           H
ATOM   2861  HA  TRP A 188      28.795 -10.483   8.495  1.00 21.74           H
ATOM   2862  HB2 TRP A 188      25.799 -10.021   8.687  1.00 21.17           H
ATOM   2863  HB3 TRP A 188      26.761 -10.517   7.285  1.00 21.17           H
ATOM   2864  HD1 TRP A 188      24.833 -11.849  10.200  1.00 28.02           H
ATOM   2865  HE1 TRP A 188      24.861 -14.400  10.252  1.00 31.28           H
ATOM   2866  HE3 TRP A 188      28.397 -12.660   6.628  1.00 33.12           H
ATOM   2867  HZ2 TRP A 188      26.267 -16.546   8.921  1.00 34.96           H
ATOM   2868  HZ3 TRP A 188      29.069 -14.978   6.044  1.00 39.83           H
ATOM   2869  HH2 TRP A 188      28.008 -16.916   7.169  1.00 35.69           H
ATOM   2870  N   ILE A 189      28.603  -8.074   7.808  1.00 16.43           N
ATOM   2871  CA  ILE A 189      28.442  -6.720   7.294  1.00 18.32           C
ATOM   2872  C   ILE A 189      27.225  -6.673   6.365  1.00 24.29           C
ATOM   2873  O   ILE A 189      26.430  -5.746   6.465  1.00 20.18           O
ATOM   2874  CB  ILE A 189      29.737  -6.243   6.589  1.00 20.00           C
ATOM   2875  CG1 ILE A 189      30.959  -6.143   7.538  1.00 23.54           C
ATOM   2876  CG2 ILE A 189      29.505  -4.918   5.841  1.00 23.51           C
ATOM   2877  CD1 ILE A 189      30.869  -5.017   8.560  1.00 33.94           C
ATOM   2878  H   ILE A 189      29.125  -8.721   7.233  1.00 19.70           H
ATOM   2879  HA  ILE A 189      28.249  -6.058   8.134  1.00 21.96           H
ATOM   2880  HB  ILE A 189      29.978  -6.991   5.833  1.00 23.99           H
ATOM   2881 HG12 ILE A 189      31.098  -7.085   8.067  1.00 28.24           H
ATOM   2882 HG13 ILE A 189      31.853  -5.970   6.936  1.00 28.24           H
ATOM   2883 HG21 ILE A 189      30.445  -4.579   5.407  1.00 28.20           H
ATOM   2884 HG22 ILE A 189      28.799  -5.060   5.024  1.00 28.20           H
ATOM   2885 HG23 ILE A 189      29.120  -4.159   6.520  1.00 28.20           H
ATOM   2886 HD11 ILE A 189      31.728  -5.081   9.230  1.00 40.71           H
ATOM   2887 HD12 ILE A 189      30.890  -4.047   8.065  1.00 40.71           H
ATOM   2888 HD13 ILE A 189      29.952  -5.108   9.138  1.00 40.71           H
ATOM   2889  N   ASN A 190      27.085  -7.656   5.463  1.00 21.62           N
ATOM   2890  CA  ASN A 190      25.915  -7.849   4.624  1.00 19.83           C
ATOM   2891  C   ASN A 190      25.308  -9.210   4.978  1.00 25.63           C
ATOM   2892  O   ASN A 190      25.979 -10.231   4.831  1.00 19.44           O
ATOM   2893  CB  ASN A 190      26.302  -7.773   3.133  1.00 25.15           C
ATOM   2894  CG  ASN A 190      26.886  -6.418   2.743  1.00 20.15           C
ATOM   2895  OD1 ASN A 190      28.083  -6.263   2.575  1.00 27.92           O
ATOM   2896  ND2 ASN A 190      26.050  -5.398   2.633  1.00 22.08           N
ATOM   2897  H   ASN A 190      27.815  -8.352   5.387  1.00 25.93           H
ATOM   2898  HA  ASN A 190      25.182  -7.071   4.824  1.00 23.78           H
ATOM   2899  HB2 ASN A 190      27.053  -8.541   2.936  1.00 30.16           H
ATOM   2900  HB3 ASN A 190      25.417  -7.971   2.528  1.00 30.16           H
ATOM   2901 HD21 ASN A 190      26.428  -4.490   2.410  1.00 26.47           H
ATOM   2902 HD22 ASN A 190      25.063  -5.531   2.779  1.00 26.47           H
ATOM   2903  N   VAL A 191      24.053  -9.227   5.454  1.00 16.30           N
ATOM   2904  CA  VAL A 191      23.386 -10.446   5.907  1.00 18.53           C
ATOM   2905  C   VAL A 191      23.136 -11.304   4.664  1.00 19.38           C
ATOM   2906  O   VAL A 191      22.430 -10.846   3.770  1.00 18.19           O
ATOM   2907  CB  VAL A 191      22.049 -10.160   6.630  1.00 21.67           C
ATOM   2908  CG1 VAL A 191      21.340 -11.461   7.031  1.00 19.27           C
ATOM   2909  CG2 VAL A 191      22.261  -9.335   7.907  1.00 20.36           C
ATOM   2910  H   VAL A 191      23.545  -8.356   5.525  1.00 19.54           H
ATOM   2911  HA  VAL A 191      24.043 -10.958   6.610  1.00 22.22           H
ATOM   2912  HB  VAL A 191      21.393  -9.596   5.963  1.00 25.99           H
ATOM   2913 HG11 VAL A 191      20.417 -11.232   7.561  1.00 23.10           H
ATOM   2914 HG12 VAL A 191      21.081 -12.044   6.149  1.00 23.10           H
ATOM   2915 HG13 VAL A 191      21.989 -12.049   7.680  1.00 23.10           H
ATOM   2916 HG21 VAL A 191      21.312  -9.182   8.420  1.00 24.42           H
ATOM   2917 HG22 VAL A 191      22.958  -9.843   8.576  1.00 24.42           H
ATOM   2918 HG23 VAL A 191      22.657  -8.368   7.623  1.00 24.42           H
ATOM   2919  N   PRO A 192      23.633 -12.546   4.606  1.00 17.81           N
ATOM   2920  CA  PRO A 192      23.411 -13.355   3.415  1.00 22.74           C
ATOM   2921  C   PRO A 192      22.014 -14.000   3.448  1.00 20.16           C
ATOM   2922  O   PRO A 192      21.403 -14.107   4.520  1.00 19.49           O
ATOM   2923  CB  PRO A 192      24.529 -14.395   3.466  1.00 20.11           C
ATOM   2924  CG  PRO A 192      24.851 -14.552   4.947  1.00 27.29           C
ATOM   2925  CD  PRO A 192      24.549 -13.181   5.542  1.00 20.37           C
ATOM   2926  HA  PRO A 192      23.595 -12.772   2.512  1.00 27.27           H
ATOM   2927  HB2 PRO A 192      24.299 -15.341   2.976  1.00 24.12           H
ATOM   2928  HB3 PRO A 192      25.397 -13.937   2.990  1.00 24.12           H
ATOM   2929  HG2 PRO A 192      24.214 -15.323   5.364  1.00 32.73           H
ATOM   2930  HG3 PRO A 192      25.902 -14.798   5.099  1.00 32.73           H
ATOM   2931  HD2 PRO A 192      24.097 -13.309   6.526  1.00 24.43           H
ATOM   2932  HD3 PRO A 192      25.483 -12.620   5.582  1.00 24.43           H
ATOM   2933  N   PRO A 193      21.482 -14.436   2.288  1.00 21.91           N
ATOM   2934  CA  PRO A 193      20.150 -15.036   2.211  1.00 21.36           C
ATOM   2935  C   PRO A 193      19.922 -16.231   3.143  1.00 16.29           C
ATOM   2936  O   PRO A 193      18.820 -16.379   3.669  1.00 22.19           O
ATOM   2937  CB  PRO A 193      20.010 -15.470   0.746  1.00 23.01           C
ATOM   2938  CG  PRO A 193      20.867 -14.449   0.005  1.00 29.75           C
ATOM   2939  CD  PRO A 193      22.050 -14.260   0.953  1.00 21.75           C
ATOM   2940  HA  PRO A 193      19.406 -14.259   2.392  1.00 25.62           H
ATOM   2941  HB2 PRO A 193      20.477 -16.452   0.639  1.00 27.59           H
ATOM   2942  HB3 PRO A 193      18.982 -15.500   0.385  1.00 27.59           H
ATOM   2943  HG2 PRO A 193      21.223 -14.845  -0.947  1.00 35.69           H
ATOM   2944  HG3 PRO A 193      20.306 -13.526  -0.146  1.00 35.69           H
ATOM   2945  HD2 PRO A 193      22.804 -15.024   0.764  1.00 26.08           H
ATOM   2946  HD3 PRO A 193      22.440 -13.255   0.796  1.00 26.08           H
ATOM   2947  N   ALA A 194      20.965 -17.042   3.392  1.00 20.16           N
ATOM   2948  CA  ALA A 194      20.945 -18.169   4.321  1.00 22.17           C
ATOM   2949  C   ALA A 194      20.535 -17.779   5.753  1.00 24.98           C
ATOM   2950  O   ALA A 194      20.069 -18.632   6.504  1.00 19.92           O
ATOM   2951  CB  ALA A 194      22.341 -18.795   4.359  1.00 20.21           C
ATOM   2952  H   ALA A 194      21.838 -16.855   2.921  1.00 24.17           H
ATOM   2953  HA  ALA A 194      20.238 -18.907   3.945  1.00 26.59           H
ATOM   2954  HB1 ALA A 194      22.345 -19.646   5.037  1.00 24.24           H
ATOM   2955  HB2 ALA A 194      22.620 -19.133   3.360  1.00 24.24           H
ATOM   2956  HB3 ALA A 194      23.074 -18.066   4.712  1.00 24.24           H
ATOM   2957  N   GLU A 195      20.736 -16.511   6.130  1.00 25.94           N
ATOM   2958  CA  GLU A 195      20.528 -15.985   7.477  1.00 22.33           C
ATOM   2959  C   GLU A 195      19.314 -15.052   7.572  1.00 24.21           C
ATOM   2960  O   GLU A 195      18.998 -14.571   8.664  1.00 24.35           O
ATOM   2961  CB  GLU A 195      21.803 -15.262   7.950  1.00 20.74           C
ATOM   2962  CG  GLU A 195      23.061 -16.139   7.867  1.00 29.54           C
ATOM   2963  CD  GLU A 195      23.113 -17.332   8.827  1.00 44.96           C
ATOM   2964  OE1 GLU A 195      22.312 -17.356   9.788  1.00 47.26           O
ATOM   2965  OE2 GLU A 195      23.957 -18.220   8.563  1.00 59.80           O1-
ATOM   2966  H   GLU A 195      21.132 -15.870   5.457  1.00 31.11           H
ATOM   2967  HA  GLU A 195      20.345 -16.814   8.160  1.00 26.78           H
ATOM   2968  HB2 GLU A 195      21.959 -14.373   7.338  1.00 24.87           H
ATOM   2969  HB3 GLU A 195      21.666 -14.945   8.983  1.00 24.87           H
ATOM   2970  HG2 GLU A 195      23.237 -16.503   6.857  1.00 35.44           H
ATOM   2971  HG3 GLU A 195      23.921 -15.512   8.083  1.00 35.44           H
ATOM   2972  N   GLU A 196      18.626 -14.780   6.453  1.00 19.34           N
ATOM   2973  CA  GLU A 196      17.490 -13.866   6.404  1.00 22.83           C
ATOM   2974  C   GLU A 196      16.377 -14.263   7.390  1.00 28.61           C
ATOM   2975  O   GLU A 196      15.786 -13.386   8.018  1.00 26.54           O
ATOM   2976  CB  GLU A 196      16.962 -13.795   4.969  1.00 29.73           C
ATOM   2977  H   GLU A 196      18.920 -15.204   5.584  1.00 23.20           H
ATOM   2978  HA  GLU A 196      17.850 -12.872   6.675  1.00 27.37           H
ATOM   2979  HB1 GLU A 196      17.731 -13.381   4.314  1.00 35.66           H
ATOM   2980  HB3 GLU A 196      16.081 -13.152   4.929  1.00 35.66           H
ATOM   2981  N   LYS A 197      16.116 -15.572   7.555  1.00 22.13           N
ATOM   2982  CA  LYS A 197      15.156 -16.113   8.523  1.00 23.73           C
ATOM   2983  C   LYS A 197      15.465 -15.705   9.977  1.00 26.23           C
ATOM   2984  O   LYS A 197      14.544 -15.645  10.783  1.00 22.58           O
ATOM   2985  CB  LYS A 197      15.084 -17.646   8.377  1.00 26.32           C
ATOM   2986  CG  LYS A 197      16.372 -18.357   8.858  1.00 40.30           C
ATOM   2987  CD  LYS A 197      16.361 -19.872   8.587  1.00 46.11           C
ATOM   2988  CE  LYS A 197      17.398 -20.617   9.442  1.00 48.80           C
ATOM   2989  NZ  LYS A 197      18.788 -20.210   9.138  1.00 50.58           N1+
ATOM   2990  H   LYS A 197      16.637 -16.237   6.997  1.00 26.54           H
ATOM   2991  HA  LYS A 197      14.173 -15.709   8.277  1.00 28.46           H
ATOM   2992  HB2 LYS A 197      14.248 -18.006   8.982  1.00 31.57           H
ATOM   2993  HB3 LYS A 197      14.875 -17.908   7.339  1.00 31.57           H
ATOM   2994  HG2 LYS A 197      17.232 -17.923   8.346  1.00 48.35           H
ATOM   2995  HG3 LYS A 197      16.494 -18.197   9.929  1.00 48.35           H
ATOM   2996  HD2 LYS A 197      15.372 -20.276   8.809  1.00 55.31           H
ATOM   2997  HD3 LYS A 197      16.577 -20.051   7.532  1.00 55.31           H
ATOM   2998  HE2 LYS A 197      17.190 -20.410  10.494  1.00 58.55           H
ATOM   2999  HE3 LYS A 197      17.290 -21.690   9.280  1.00 58.55           H
ATOM   3000  HZ1 LYS A 197      19.437 -20.765   9.678  1.00 60.68           H
ATOM   3001  HZ2 LYS A 197      18.979 -20.347   8.154  1.00 60.68           H
ATOM   3002  HZ3 LYS A 197      18.924 -19.234   9.363  1.00 60.68           H
ATOM   3003  N   ASN A 198      16.744 -15.470  10.307  1.00 22.32           N
ATOM   3004  CA  ASN A 198      17.229 -15.076  11.633  1.00 20.81           C
ATOM   3005  C   ASN A 198      17.339 -13.557  11.825  1.00 21.40           C
ATOM   3006  O   ASN A 198      17.568 -13.097  12.943  1.00 17.20           O
ATOM   3007  CB  ASN A 198      18.588 -15.745  11.920  1.00 21.75           C
ATOM   3008  CG  ASN A 198      18.506 -17.266  12.017  1.00 34.75           C
ATOM   3009  OD1 ASN A 198      17.537 -17.804  12.532  1.00 35.82           O
ATOM   3010  ND2 ASN A 198      19.552 -17.978  11.610  1.00 40.68           N
ATOM   3011  H   ASN A 198      17.432 -15.526   9.570  1.00 26.77           H
ATOM   3012  HA  ASN A 198      16.520 -15.440  12.379  1.00 24.95           H
ATOM   3013  HB2 ASN A 198      19.339 -15.444  11.190  1.00 26.09           H
ATOM   3014  HB3 ASN A 198      18.894 -15.384  12.895  1.00 26.09           H
ATOM   3015 HD21 ASN A 198      19.557 -18.972  11.772  1.00 48.80           H
ATOM   3016 HD22 ASN A 198      20.385 -17.517  11.260  1.00 48.80           H
ATOM   3017  N   TYR A 199      17.212 -12.763  10.762  1.00 16.21           N
ATOM   3018  CA  TYR A 199      17.425 -11.331  10.841  1.00 19.00           C
ATOM   3019  C   TYR A 199      16.175 -10.668  11.411  1.00 18.23           C
ATOM   3020  O   TYR A 199      15.168 -10.560  10.715  1.00 18.86           O
ATOM   3021  CB  TYR A 199      17.823 -10.836   9.449  1.00 20.22           C
ATOM   3022  CG  TYR A 199      18.265  -9.392   9.321  1.00 16.84           C
ATOM   3023  CD1 TYR A 199      18.599  -8.597  10.439  1.00 17.82           C
ATOM   3024  CD2 TYR A 199      18.410  -8.863   8.026  1.00 19.40           C
ATOM   3025  CE1 TYR A 199      19.063  -7.284  10.260  1.00 16.93           C
ATOM   3026  CE2 TYR A 199      18.902  -7.562   7.838  1.00 21.59           C
ATOM   3027  CZ  TYR A 199      19.235  -6.768   8.957  1.00 21.17           C
ATOM   3028  OH  TYR A 199      19.731  -5.515   8.775  1.00 17.75           O
ATOM   3029  H   TYR A 199      17.000 -13.164   9.858  1.00 19.43           H
ATOM   3030  HA  TYR A 199      18.246 -11.143  11.518  1.00 22.79           H
ATOM   3031  HB2 TYR A 199      18.654 -11.453   9.106  1.00 24.25           H
ATOM   3032  HB3 TYR A 199      16.998 -11.007   8.758  1.00 24.25           H
ATOM   3033  HD1 TYR A 199      18.517  -8.978  11.446  1.00 21.36           H
ATOM   3034  HD2 TYR A 199      18.173  -9.472   7.166  1.00 23.26           H
ATOM   3035  HE1 TYR A 199      19.316  -6.685  11.120  1.00 20.30           H
ATOM   3036  HE2 TYR A 199      19.041  -7.174   6.841  1.00 25.89           H
ATOM   3037  HH  TYR A 199      19.504  -4.909   9.490  1.00 21.29           H
ATOM   3038  N   ALA A 200      16.234 -10.226  12.678  1.00 17.59           N
ATOM   3039  CA  ALA A 200      15.150  -9.467  13.294  1.00 15.30           C
ATOM   3040  C   ALA A 200      14.834  -8.226  12.476  1.00 19.13           C
ATOM   3041  O   ALA A 200      15.726  -7.640  11.867  1.00 15.56           O
ATOM   3042  CB  ALA A 200      15.521  -9.036  14.719  1.00 15.85           C
ATOM   3043  H   ALA A 200      17.087 -10.349  13.208  1.00 21.09           H
ATOM   3044  HA  ALA A 200      14.260 -10.092  13.347  1.00 18.34           H
ATOM   3045  HB1 ALA A 200      14.722  -8.421  15.132  1.00 19.01           H
ATOM   3046  HB2 ALA A 200      15.645  -9.909  15.352  1.00 19.01           H
ATOM   3047  HB3 ALA A 200      16.443  -8.455  14.705  1.00 19.01           H
ATOM   3048  N   TRP A 201      13.564  -7.823  12.485  1.00 17.41           N
ATOM   3049  CA  TRP A 201      13.163  -6.480  12.124  1.00 19.91           C
ATOM   3050  C   TRP A 201      13.432  -5.550  13.296  1.00 16.54           C
ATOM   3051  O   TRP A 201      13.156  -5.904  14.437  1.00 16.54           O
ATOM   3052  CB  TRP A 201      11.685  -6.479  11.727  1.00 16.57           C
ATOM   3053  CG  TRP A 201      11.470  -7.096  10.382  1.00 26.29           C
ATOM   3054  CD1 TRP A 201      11.058  -8.359  10.144  1.00 31.72           C
ATOM   3055  CD2 TRP A 201      11.761  -6.520   9.073  1.00 22.27           C
ATOM   3056  NE1 TRP A 201      11.064  -8.602   8.789  1.00 27.64           N
ATOM   3057  CE2 TRP A 201      11.508  -7.509   8.077  1.00 23.56           C
ATOM   3058  CE3 TRP A 201      12.249  -5.269   8.635  1.00 17.58           C
ATOM   3059  CZ2 TRP A 201      11.730  -7.270   6.712  1.00 28.21           C
ATOM   3060  CZ3 TRP A 201      12.445  -5.008   7.264  1.00 26.17           C
ATOM   3061  CH2 TRP A 201      12.190  -6.004   6.304  1.00 28.23           C
ATOM   3062  H   TRP A 201      12.886  -8.378  12.990  1.00 20.87           H
ATOM   3063  HA  TRP A 201      13.735  -6.133  11.262  1.00 23.88           H
ATOM   3064  HB2 TRP A 201      11.106  -7.017  12.479  1.00 19.87           H
ATOM   3065  HB3 TRP A 201      11.345  -5.444  11.685  1.00 19.87           H
ATOM   3066  HD1 TRP A 201      10.810  -9.083  10.907  1.00 38.05           H
ATOM   3067  HE1 TRP A 201      10.800  -9.496   8.400  1.00 33.15           H
ATOM   3068  HE3 TRP A 201      12.465  -4.504   9.363  1.00 21.08           H
ATOM   3069  HZ2 TRP A 201      11.544  -8.047   5.986  1.00 33.84           H
ATOM   3070  HZ3 TRP A 201      12.809  -4.040   6.949  1.00 31.39           H
ATOM   3071  HH2 TRP A 201      12.359  -5.799   5.257  1.00 33.86           H
ATOM   3072  N   GLY A 202      13.932  -4.354  12.992  1.00 19.28           N
ATOM   3073  CA  GLY A 202      13.912  -3.224  13.908  1.00 16.78           C
ATOM   3074  C   GLY A 202      12.525  -2.588  13.895  1.00 19.58           C
ATOM   3075  O   GLY A 202      11.821  -2.665  12.896  1.00 19.17           O
ATOM   3076  H   GLY A 202      14.140  -4.144  12.027  1.00 23.12           H
ATOM   3077  HA2 GLY A 202      14.154  -3.546  14.915  1.00 20.12           H
ATOM   3078  HA3 GLY A 202      14.641  -2.494  13.564  1.00 20.12           H
ATOM   3079  N   TYR A 203      12.135  -1.919  14.977  1.00 18.02           N
ATOM   3080  CA  TYR A 203      10.844  -1.244  15.048  1.00 19.51           C
ATOM   3081  C   TYR A 203      11.036   0.213  15.442  1.00 17.03           C
ATOM   3082  O   TYR A 203      11.575   0.511  16.504  1.00 21.23           O
ATOM   3083  CB  TYR A 203       9.892  -1.987  15.978  1.00 18.71           C
ATOM   3084  CG  TYR A 203       9.479  -3.336  15.420  1.00 21.29           C
ATOM   3085  CD1 TYR A 203       8.380  -3.429  14.541  1.00 21.43           C
ATOM   3086  CD2 TYR A 203      10.242  -4.480  15.718  1.00 21.40           C
ATOM   3087  CE1 TYR A 203       8.046  -4.667  13.967  1.00 21.81           C
ATOM   3088  CE2 TYR A 203       9.927  -5.712  15.129  1.00 18.14           C
ATOM   3089  CZ  TYR A 203       8.830  -5.806  14.252  1.00 18.38           C
ATOM   3090  OH  TYR A 203       8.581  -6.992  13.643  1.00 20.99           O
ATOM   3091  H   TYR A 203      12.732  -1.900  15.794  1.00 21.61           H
ATOM   3092  HA  TYR A 203      10.379  -1.255  14.066  1.00 23.39           H
ATOM   3093  HB2 TYR A 203      10.364  -2.109  16.954  1.00 22.44           H
ATOM   3094  HB3 TYR A 203       8.993  -1.383  16.104  1.00 22.44           H
ATOM   3095  HD1 TYR A 203       7.811  -2.547  14.286  1.00 25.70           H
ATOM   3096  HD2 TYR A 203      11.098  -4.410  16.373  1.00 25.66           H
ATOM   3097  HE1 TYR A 203       7.220  -4.735  13.276  1.00 26.16           H
ATOM   3098  HE2 TYR A 203      10.533  -6.582  15.327  1.00 21.75           H
ATOM   3099  HH  TYR A 203       7.838  -6.945  13.033  1.00 25.17           H
ATOM   3100  N   ARG A 204      10.561   1.101  14.566  1.00 22.50           N
ATOM   3101  CA  ARG A 204      10.577   2.546  14.723  1.00 22.65           C
ATOM   3102  C   ARG A 204       9.144   3.025  14.533  1.00 25.87           C
ATOM   3103  O   ARG A 204       8.596   2.884  13.443  1.00 26.34           O
ATOM   3104  CB  ARG A 204      11.517   3.158  13.668  1.00 29.85           C
ATOM   3105  CG  ARG A 204      11.770   4.638  13.982  1.00 29.78           C
ATOM   3106  CD  ARG A 204      12.443   5.350  12.818  1.00 39.52           C
ATOM   3107  NE  ARG A 204      12.764   6.735  13.201  1.00 56.19           N
ATOM   3108  CZ  ARG A 204      13.072   7.733  12.364  1.00 61.40           C
ATOM   3109  NH1 ARG A 204      13.054   7.568  11.041  1.00 62.21           N
ATOM   3110  NH2 ARG A 204      13.404   8.923  12.864  1.00 60.87           N1+
ATOM   3111  H   ARG A 204      10.134   0.743  13.721  1.00 26.99           H
ATOM   3112  HA  ARG A 204      10.929   2.808  15.722  1.00 27.16           H
ATOM   3113  HB2 ARG A 204      12.470   2.633  13.706  1.00 35.81           H
ATOM   3114  HB3 ARG A 204      11.110   3.037  12.663  1.00 35.81           H
ATOM   3115  HG2 ARG A 204      10.820   5.139  14.170  1.00 35.72           H
ATOM   3116  HG3 ARG A 204      12.388   4.719  14.878  1.00 35.72           H
ATOM   3117  HD2 ARG A 204      13.356   4.822  12.538  1.00 47.41           H
ATOM   3118  HD3 ARG A 204      11.755   5.353  11.971  1.00 47.41           H
ATOM   3119  HE  ARG A 204      12.799   6.927  14.191  1.00 67.41           H
ATOM   3120 HH11 ARG A 204      12.794   6.674  10.654  1.00 74.64           H
ATOM   3121 HH12 ARG A 204      13.286   8.336  10.431  1.00 74.64           H
ATOM   3122 HH21 ARG A 204      13.413   9.065  13.862  1.00 73.02           H
ATOM   3123 HH22 ARG A 204      13.634   9.684  12.245  1.00 73.02           H
ATOM   3124  N   GLU A 205       8.545   3.566  15.597  1.00 30.65           N
ATOM   3125  CA  GLU A 205       7.176   4.076  15.558  1.00 37.37           C
ATOM   3126  C   GLU A 205       6.188   2.944  15.166  1.00 33.48           C
ATOM   3127  O   GLU A 205       5.200   3.177  14.474  1.00 38.34           O
ATOM   3128  CB  GLU A 205       7.115   5.323  14.634  1.00 40.71           C
ATOM   3129  CG  GLU A 205       6.608   6.588  15.346  1.00 57.11           C
ATOM   3130  CD  GLU A 205       7.759   7.345  16.012  1.00 62.27           C
ATOM   3131  OE1 GLU A 205       8.575   7.925  15.259  1.00 60.21           O
ATOM   3132  OE2 GLU A 205       7.810   7.314  17.262  1.00 64.18           O1-
ATOM   3133  H   GLU A 205       9.055   3.654  16.462  1.00 36.76           H
ATOM   3134  HA  GLU A 205       6.928   4.382  16.574  1.00 44.83           H
ATOM   3135  HB2 GLU A 205       8.107   5.538  14.235  1.00 48.84           H
ATOM   3136  HB3 GLU A 205       6.487   5.132  13.764  1.00 48.84           H
ATOM   3137  HG2 GLU A 205       6.189   7.227  14.567  1.00 68.52           H
ATOM   3138  HG3 GLU A 205       5.840   6.323  16.076  1.00 68.52           H
ATOM   3139  N   GLY A 206       6.469   1.698  15.590  1.00 34.15           N
ATOM   3140  CA  GLY A 206       5.688   0.505  15.251  1.00 31.51           C
ATOM   3141  C   GLY A 206       5.895  -0.053  13.831  1.00 31.51           C
ATOM   3142  O   GLY A 206       5.337  -1.108  13.530  1.00 34.82           O
ATOM   3143  H   GLY A 206       7.282   1.564  16.176  1.00 40.96           H
ATOM   3144  HA2 GLY A 206       5.947  -0.280  15.961  1.00 37.80           H
ATOM   3145  HA3 GLY A 206       4.630   0.743  15.356  1.00 37.80           H
ATOM   3146  N   LYS A 207       6.692   0.600  12.969  1.00 32.14           N
ATOM   3147  CA  LYS A 207       7.000   0.125  11.617  1.00 28.35           C
ATOM   3148  C   LYS A 207       8.277  -0.730  11.590  1.00 25.86           C
ATOM   3149  O   LYS A 207       9.293  -0.345  12.166  1.00 23.57           O
ATOM   3150  CB  LYS A 207       7.143   1.344  10.702  1.00 33.18           C
ATOM   3151  H   LYS A 207       7.122   1.466  13.265  1.00 38.55           H
ATOM   3152  HA  LYS A 207       6.168  -0.471  11.245  1.00 34.00           H
ATOM   3153  HB1 LYS A 207       6.221   1.928  10.709  1.00 39.80           H
ATOM   3154  HB3 LYS A 207       7.355   1.020   9.682  1.00 39.80           H
ATOM   3155  N   ALA A 208       8.226  -1.869  10.882  1.00 23.31           N
ATOM   3156  CA  ALA A 208       9.363  -2.767  10.664  1.00 25.48           C
ATOM   3157  C   ALA A 208      10.370  -2.142   9.688  1.00 27.83           C
ATOM   3158  O   ALA A 208      10.020  -1.811   8.556  1.00 24.25           O
ATOM   3159  CB  ALA A 208       8.872  -4.137  10.170  1.00 23.14           C
ATOM   3160  H   ALA A 208       7.356  -2.115  10.433  1.00 27.96           H
ATOM   3161  HA  ALA A 208       9.844  -2.935  11.624  1.00 30.56           H
ATOM   3162  HB1 ALA A 208       9.723  -4.797  10.023  1.00 27.75           H
ATOM   3163  HB2 ALA A 208       8.209  -4.579  10.913  1.00 27.75           H
ATOM   3164  HB3 ALA A 208       8.335  -4.027   9.227  1.00 27.75           H
ATOM   3165  N   VAL A 209      11.622  -1.984  10.132  1.00 21.49           N
ATOM   3166  CA  VAL A 209      12.690  -1.309   9.388  1.00 20.01           C
ATOM   3167  C   VAL A 209      14.023  -2.033   9.571  1.00 19.90           C
ATOM   3168  O   VAL A 209      14.338  -2.561  10.638  1.00 16.87           O
ATOM   3169  CB  VAL A 209      12.836   0.182   9.792  1.00 22.91           C
ATOM   3170  CG1 VAL A 209      11.585   1.006   9.451  1.00 36.38           C
ATOM   3171  CG2 VAL A 209      13.137   0.389  11.289  1.00 22.25           C
ATOM   3172  H   VAL A 209      11.840  -2.283  11.072  1.00 25.77           H
ATOM   3173  HA  VAL A 209      12.447  -1.337   8.327  1.00 24.00           H
ATOM   3174  HB  VAL A 209      13.667   0.609   9.229  1.00 27.48           H
ATOM   3175 HG11 VAL A 209      11.769   2.063   9.650  1.00 43.64           H
ATOM   3176 HG12 VAL A 209      11.344   0.887   8.394  1.00 43.64           H
ATOM   3177 HG13 VAL A 209      10.736   0.679  10.051  1.00 43.64           H
ATOM   3178 HG21 VAL A 209      13.298   1.450  11.483  1.00 26.68           H
ATOM   3179 HG22 VAL A 209      12.305   0.040  11.901  1.00 26.68           H
ATOM   3180 HG23 VAL A 209      14.039  -0.147  11.571  1.00 26.68           H
ATOM   3181  N   HIS A 210      14.815  -2.016   8.500  1.00 18.22           N
ATOM   3182  CA  HIS A 210      16.241  -2.341   8.493  1.00 20.91           C
ATOM   3183  C   HIS A 210      17.030  -1.102   8.079  1.00 20.45           C
ATOM   3184  O   HIS A 210      16.514  -0.243   7.366  1.00 19.29           O
ATOM   3185  CB  HIS A 210      16.510  -3.515   7.537  1.00 20.84           C
ATOM   3186  CG  HIS A 210      16.073  -4.869   8.034  1.00 20.13           C
ATOM   3187  ND1 HIS A 210      15.694  -5.918   7.234  1.00 21.34           N1+
ATOM   3188  CD2 HIS A 210      16.061  -5.319   9.325  1.00 22.48           C
ATOM   3189  CE1 HIS A 210      15.432  -6.983   8.006  1.00 23.66           C
ATOM   3190  NE2 HIS A 210      15.643  -6.637   9.281  1.00 20.62           N
ATOM   3191  H   HIS A 210      14.456  -1.583   7.659  1.00 21.84           H
ATOM   3192  HA  HIS A 210      16.572  -2.617   9.493  1.00 25.07           H
ATOM   3193  HB2 HIS A 210      17.586  -3.578   7.359  1.00 24.99           H
ATOM   3194  HB3 HIS A 210      16.029  -3.315   6.578  1.00 24.99           H
ATOM   3195  HD1 HIS A 210      15.623  -5.888   6.227  1.00 25.60           H
ATOM   3196  HD2 HIS A 210      16.346  -4.764  10.206  1.00 26.95           H
ATOM   3197  HE1 HIS A 210      15.113  -7.955   7.659  1.00 28.38           H
ATOM   3198  HE2 HIS A 210      15.541  -7.249  10.081  1.00 24.73           H
ATOM   3199  N   VAL A 211      18.274  -1.016   8.547  1.00 19.47           N
ATOM   3200  CA  VAL A 211      19.210   0.050   8.197  1.00 23.16           C
ATOM   3201  C   VAL A 211      19.343   0.160   6.674  1.00 24.34           C
ATOM   3202  O   VAL A 211      19.446  -0.849   5.975  1.00 21.61           O
ATOM   3203  CB  VAL A 211      20.550  -0.229   8.909  1.00 24.66           C
ATOM   3204  CG1 VAL A 211      21.246  -1.502   8.398  1.00 22.58           C
ATOM   3205  CG2 VAL A 211      21.511   0.959   8.802  1.00 26.67           C
ATOM   3206  H   VAL A 211      18.618  -1.757   9.144  1.00 23.35           H
ATOM   3207  HA  VAL A 211      18.817   0.990   8.584  1.00 27.77           H
ATOM   3208  HB  VAL A 211      20.354  -0.358   9.970  1.00 29.57           H
ATOM   3209 HG11 VAL A 211      22.099  -1.722   9.039  1.00 27.07           H
ATOM   3210 HG12 VAL A 211      20.568  -2.353   8.433  1.00 27.07           H
ATOM   3211 HG13 VAL A 211      21.599  -1.360   7.377  1.00 27.07           H
ATOM   3212 HG21 VAL A 211      22.415   0.742   9.371  1.00 31.99           H
ATOM   3213 HG22 VAL A 211      21.783   1.139   7.761  1.00 31.99           H
ATOM   3214 HG23 VAL A 211      21.042   1.852   9.216  1.00 31.99           H
ATOM   3215  N   SER A 212      19.311   1.390   6.160  1.00 27.11           N
ATOM   3216  CA  SER A 212      19.447   1.665   4.730  1.00 26.07           C
ATOM   3217  C   SER A 212      20.931   1.722   4.340  1.00 27.31           C
ATOM   3218  O   SER A 212      21.757   2.116   5.165  1.00 21.81           O
ATOM   3219  CB  SER A 212      18.811   3.025   4.416  1.00 27.68           C
ATOM   3220  OG  SER A 212      17.433   2.982   4.685  1.00 40.43           O
ATOM   3221  H   SER A 212      19.203   2.178   6.784  1.00 32.52           H
ATOM   3222  HA  SER A 212      18.917   0.906   4.152  1.00 31.26           H
ATOM   3223  HB2 SER A 212      19.269   3.803   5.035  1.00 33.19           H
ATOM   3224  HB3 SER A 212      18.953   3.258   3.357  1.00 33.19           H
ATOM   3225  HG  SER A 212      17.070   3.842   4.471  1.00 48.50           H
ATOM   3226  N   PRO A 213      21.298   1.426   3.081  1.00 26.08           N
ATOM   3227  CA  PRO A 213      22.672   1.628   2.620  1.00 26.04           C
ATOM   3228  C   PRO A 213      23.103   3.099   2.722  1.00 25.54           C
ATOM   3229  O   PRO A 213      22.285   4.009   2.609  1.00 25.28           O
ATOM   3230  CB  PRO A 213      22.670   1.152   1.161  1.00 26.45           C
ATOM   3231  CG  PRO A 213      21.480   0.197   1.098  1.00 31.34           C
ATOM   3232  CD  PRO A 213      20.473   0.868   2.025  1.00 24.73           C
ATOM   3233  HA  PRO A 213      23.338   0.954   3.156  1.00 31.23           H
ATOM   3234  HB2 PRO A 213      22.447   2.013   0.529  1.00 31.72           H
ATOM   3235  HB3 PRO A 213      23.600   0.687   0.836  1.00 31.72           H
ATOM   3236  HG2 PRO A 213      21.069   0.141   0.090  1.00 37.60           H
ATOM   3237  HG3 PRO A 213      21.773  -0.791   1.455  1.00 37.60           H
ATOM   3238  HD2 PRO A 213      19.945   1.666   1.499  1.00 29.66           H
ATOM   3239  HD3 PRO A 213      19.800   0.095   2.392  1.00 29.66           H
ATOM   3240  N   GLY A 214      24.395   3.321   2.964  1.00 20.91           N
ATOM   3241  CA  GLY A 214      24.984   4.647   3.076  1.00 23.08           C
ATOM   3242  C   GLY A 214      26.490   4.580   2.882  1.00 23.47           C
ATOM   3243  O   GLY A 214      27.099   3.525   3.029  1.00 20.65           O
ATOM   3244  H   GLY A 214      25.016   2.526   3.068  1.00 25.07           H
ATOM   3245  HA2 GLY A 214      24.548   5.304   2.321  1.00 27.68           H
ATOM   3246  HA3 GLY A 214      24.768   5.053   4.064  1.00 27.68           H
ATOM   3247  N   ALA A 215      27.110   5.715   2.561  1.00 22.14           N
ATOM   3248  CA  ALA A 215      28.551   5.798   2.376  1.00 21.54           C
ATOM   3249  C   ALA A 215      29.252   5.478   3.699  1.00 15.97           C
ATOM   3250  O   ALA A 215      28.892   6.012   4.744  1.00 19.91           O
ATOM   3251  CB  ALA A 215      28.906   7.206   1.894  1.00 28.97           C
ATOM   3252  H   ALA A 215      26.567   6.560   2.441  1.00 26.55           H
ATOM   3253  HA  ALA A 215      28.861   5.084   1.610  1.00 25.83           H
ATOM   3254  HB1 ALA A 215      29.986   7.291   1.786  1.00 34.74           H
ATOM   3255  HB2 ALA A 215      28.435   7.396   0.928  1.00 34.74           H
ATOM   3256  HB3 ALA A 215      28.548   7.941   2.614  1.00 34.74           H
ATOM   3257  N   LEU A 216      30.255   4.605   3.646  1.00 18.12           N
ATOM   3258  CA  LEU A 216      31.060   4.194   4.797  1.00 19.51           C
ATOM   3259  C   LEU A 216      30.213   3.513   5.891  1.00 21.29           C
ATOM   3260  O   LEU A 216      30.563   3.549   7.075  1.00 18.42           O
ATOM   3261  CB  LEU A 216      31.950   5.352   5.309  1.00 19.22           C
ATOM   3262  CG  LEU A 216      32.963   5.871   4.264  1.00 20.11           C
ATOM   3263  CD1 LEU A 216      33.724   7.054   4.871  1.00 24.92           C
ATOM   3264  CD2 LEU A 216      33.975   4.807   3.811  1.00 22.53           C
ATOM   3265  H   LEU A 216      30.497   4.204   2.751  1.00 21.73           H
ATOM   3266  HA  LEU A 216      31.730   3.434   4.420  1.00 23.40           H
ATOM   3267  HB2 LEU A 216      31.318   6.181   5.622  1.00 23.05           H
ATOM   3268  HB3 LEU A 216      32.505   5.012   6.184  1.00 23.05           H
ATOM   3269  HG  LEU A 216      32.424   6.227   3.386  1.00 24.11           H
ATOM   3270 HD11 LEU A 216      34.395   7.486   4.130  1.00 29.88           H
ATOM   3271 HD12 LEU A 216      33.015   7.816   5.197  1.00 29.88           H
ATOM   3272 HD13 LEU A 216      34.307   6.727   5.727  1.00 29.88           H
ATOM   3273 HD21 LEU A 216      34.717   5.258   3.152  1.00 27.02           H
ATOM   3274 HD22 LEU A 216      34.478   4.378   4.678  1.00 27.02           H
ATOM   3275 HD23 LEU A 216      33.474   4.014   3.257  1.00 27.02           H
ATOM   3276  N   ASP A 217      29.090   2.888   5.492  1.00 20.03           N
ATOM   3277  CA  ASP A 217      28.192   2.222   6.427  1.00 18.98           C
ATOM   3278  C   ASP A 217      28.859   1.008   7.074  1.00 17.94           C
ATOM   3279  O   ASP A 217      28.731   0.835   8.286  1.00 19.86           O
ATOM   3280  CB  ASP A 217      26.829   1.856   5.816  1.00 15.85           C
ATOM   3281  CG  ASP A 217      26.831   1.054   4.515  1.00 18.38           C
ATOM   3282  OD1 ASP A 217      27.916   0.675   4.027  1.00 15.60           O
ATOM   3283  OD2 ASP A 217      25.710   0.832   4.013  1.00 22.78           O1-
ATOM   3284  H   ASP A 217      28.867   2.836   4.507  1.00 24.02           H
ATOM   3285  HA  ASP A 217      27.979   2.940   7.219  1.00 22.76           H
ATOM   3286  HB2 ASP A 217      26.234   1.307   6.546  1.00 19.01           H
ATOM   3287  HB3 ASP A 217      26.252   2.763   5.641  1.00 19.01           H
ATOM   3288  N   ALA A 218      29.565   0.183   6.287  1.00 18.63           N
ATOM   3289  CA  ALA A 218      30.267  -1.004   6.768  1.00 20.29           C
ATOM   3290  C   ALA A 218      31.210  -0.649   7.921  1.00 20.40           C
ATOM   3291  O   ALA A 218      31.240  -1.334   8.938  1.00 19.80           O
ATOM   3292  CB  ALA A 218      31.037  -1.661   5.622  1.00 20.18           C
ATOM   3293  H   ALA A 218      29.611   0.386   5.297  1.00 22.34           H
ATOM   3294  HA  ALA A 218      29.532  -1.723   7.121  1.00 24.33           H
ATOM   3295  HB1 ALA A 218      31.532  -2.559   5.990  1.00 24.19           H
ATOM   3296  HB2 ALA A 218      30.351  -1.935   4.819  1.00 24.19           H
ATOM   3297  HB3 ALA A 218      31.793  -0.982   5.230  1.00 24.19           H
ATOM   3298  N   GLU A 219      31.954   0.448   7.759  1.00 17.54           N
ATOM   3299  CA  GLU A 219      33.015   0.882   8.651  1.00 21.62           C
ATOM   3300  C   GLU A 219      32.485   1.546   9.930  1.00 19.32           C
ATOM   3301  O   GLU A 219      33.166   1.526  10.953  1.00 17.89           O
ATOM   3302  CB  GLU A 219      33.931   1.839   7.872  1.00 19.46           C
ATOM   3303  CG  GLU A 219      34.625   1.202   6.653  1.00 18.22           C
ATOM   3304  CD  GLU A 219      33.895   1.164   5.304  1.00 24.64           C
ATOM   3305  OE1 GLU A 219      32.700   1.512   5.244  1.00 22.59           O
ATOM   3306  OE2 GLU A 219      34.546   0.756   4.319  1.00 26.30           O1-
ATOM   3307  H   GLU A 219      31.865   0.954   6.887  1.00 21.03           H
ATOM   3308  HA  GLU A 219      33.602   0.012   8.942  1.00 25.92           H
ATOM   3309  HB2 GLU A 219      33.353   2.706   7.548  1.00 23.33           H
ATOM   3310  HB3 GLU A 219      34.710   2.183   8.552  1.00 23.33           H
ATOM   3311  HG2 GLU A 219      35.581   1.695   6.487  1.00 21.84           H
ATOM   3312  HG3 GLU A 219      34.902   0.186   6.908  1.00 21.84           H
ATOM   3313  N   ALA A 220      31.312   2.193   9.884  1.00 14.88           N
ATOM   3314  CA  ALA A 220      30.804   2.999  10.995  1.00 19.55           C
ATOM   3315  C   ALA A 220      29.626   2.355  11.732  1.00 17.52           C
ATOM   3316  O   ALA A 220      29.470   2.600  12.921  1.00 17.36           O
ATOM   3317  CB  ALA A 220      30.440   4.405  10.506  1.00 17.41           C
ATOM   3318  H   ALA A 220      30.799   2.202   9.010  1.00 17.83           H
ATOM   3319  HA  ALA A 220      31.601   3.129  11.727  1.00 23.44           H
ATOM   3320  HB1 ALA A 220      30.113   5.009  11.348  1.00 20.88           H
ATOM   3321  HB2 ALA A 220      31.314   4.874  10.053  1.00 20.88           H
ATOM   3322  HB3 ALA A 220      29.642   4.354   9.765  1.00 20.88           H
ATOM   3323  N   TYR A 221      28.756   1.589  11.067  1.00 18.60           N
ATOM   3324  CA  TYR A 221      27.494   1.140  11.661  1.00 18.14           C
ATOM   3325  C   TYR A 221      26.875  -0.100  10.976  1.00 20.84           C
ATOM   3326  O   TYR A 221      25.678  -0.305  11.010  1.00 27.04           O
ATOM   3327  CB  TYR A 221      26.431   2.270  11.743  1.00 20.47           C
ATOM   3328  CG  TYR A 221      26.097   2.886  10.421  1.00 21.34           C
ATOM   3329  CD1 TYR A 221      25.118   2.301   9.603  1.00 23.03           C
ATOM   3330  CD2 TYR A 221      26.728   4.073  10.014  1.00 19.84           C
ATOM   3331  CE1 TYR A 221      24.729   2.912   8.414  1.00 20.29           C
ATOM   3332  CE2 TYR A 221      26.374   4.691   8.817  1.00 20.93           C
ATOM   3333  CZ  TYR A 221      25.364   4.100   8.041  1.00 25.46           C
ATOM   3334  OH  TYR A 221      25.026   4.770   6.892  1.00 27.78           O
ATOM   3335  H   TYR A 221      28.879   1.510  10.084  1.00 22.31           H
ATOM   3336  HA  TYR A 221      27.684   0.784  12.722  1.00 21.75           H
ATOM   3337  HB2 TYR A 221      25.507   1.845  12.196  1.00 24.55           H
ATOM   3338  HB3 TYR A 221      26.785   3.047  12.451  1.00 24.55           H
ATOM   3339  HD1 TYR A 221      24.651   1.358   9.904  1.00 27.62           H
ATOM   3340  HD2 TYR A 221      27.489   4.526  10.645  1.00 23.79           H
ATOM   3341  HE1 TYR A 221      23.965   2.469   7.780  1.00 24.33           H
ATOM   3342  HE2 TYR A 221      26.868   5.592   8.469  1.00 25.10           H
ATOM   3343  HH  TYR A 221      24.275   4.333   6.410  1.00 33.32           H
ATOM   3344  N   GLY A 222      27.748  -0.940  10.401  1.00 19.06           N
ATOM   3345  CA  GLY A 222      27.397  -1.942   9.402  1.00 27.20           C
ATOM   3346  C   GLY A 222      27.209  -3.383   9.882  1.00 22.14           C
ATOM   3347  O   GLY A 222      26.784  -4.230   9.100  1.00 24.36           O
ATOM   3348  H   GLY A 222      28.731  -0.721  10.473  1.00 22.86           H
ATOM   3349  HA2 GLY A 222      26.488  -1.622   8.923  1.00 32.63           H
ATOM   3350  HA3 GLY A 222      28.185  -1.958   8.656  1.00 32.63           H
ATOM   3351  N   VAL A 223      27.552  -3.694  11.126  1.00 15.77           N
ATOM   3352  CA  VAL A 223      27.637  -5.077  11.592  1.00 21.52           C
ATOM   3353  C   VAL A 223      26.283  -5.499  12.156  1.00 17.12           C
ATOM   3354  O   VAL A 223      25.625  -4.743  12.869  1.00 16.80           O
ATOM   3355  CB  VAL A 223      28.773  -5.259  12.614  1.00 19.85           C
ATOM   3356  CG1 VAL A 223      28.871  -6.718  13.089  1.00 17.11           C
ATOM   3357  CG2 VAL A 223      30.149  -4.896  12.034  1.00 21.57           C
ATOM   3358  H   VAL A 223      27.873  -2.963  11.743  1.00 18.91           H
ATOM   3359  HA  VAL A 223      27.886  -5.716  10.746  1.00 25.80           H
ATOM   3360  HB  VAL A 223      28.582  -4.627  13.476  1.00 23.80           H
ATOM   3361 HG11 VAL A 223      29.704  -6.824  13.785  1.00 20.52           H
ATOM   3362 HG12 VAL A 223      27.962  -7.020  13.605  1.00 20.52           H
ATOM   3363 HG13 VAL A 223      29.032  -7.379  12.236  1.00 20.52           H
ATOM   3364 HG21 VAL A 223      30.895  -4.905  12.830  1.00 25.86           H
ATOM   3365 HG22 VAL A 223      30.436  -5.626  11.280  1.00 25.86           H
ATOM   3366 HG23 VAL A 223      30.125  -3.905  11.587  1.00 25.86           H
ATOM   3367  N   LYS A 224      25.892  -6.727  11.831  1.00 13.64           N
ATOM   3368  CA  LYS A 224      24.760  -7.438  12.396  1.00 14.26           C
ATOM   3369  C   LYS A 224      25.314  -8.708  13.031  1.00 13.63           C
ATOM   3370  O   LYS A 224      26.166  -9.373  12.444  1.00 14.59           O
ATOM   3371  CB  LYS A 224      23.708  -7.750  11.319  1.00 16.29           C
ATOM   3372  CG  LYS A 224      23.109  -6.487  10.667  1.00 19.71           C
ATOM   3373  CD  LYS A 224      23.847  -6.094   9.379  1.00 18.83           C
ATOM   3374  CE  LYS A 224      23.511  -4.685   8.911  1.00 21.08           C
ATOM   3375  NZ  LYS A 224      24.234  -4.414   7.660  1.00 20.72           N1+
ATOM   3376  H   LYS A 224      26.494  -7.261  11.219  1.00 16.35           H
ATOM   3377  HA  LYS A 224      24.298  -6.823  13.162  1.00 17.09           H
ATOM   3378  HB2 LYS A 224      24.166  -8.375  10.551  1.00 19.53           H
ATOM   3379  HB3 LYS A 224      22.899  -8.320  11.775  1.00 19.53           H
ATOM   3380  HG2 LYS A 224      22.076  -6.707  10.394  1.00 23.63           H
ATOM   3381  HG3 LYS A 224      23.106  -5.655  11.367  1.00 23.63           H
ATOM   3382  HD2 LYS A 224      24.924  -6.165   9.522  1.00 22.58           H
ATOM   3383  HD3 LYS A 224      23.581  -6.785   8.590  1.00 22.58           H
ATOM   3384  HE2 LYS A 224      22.437  -4.638   8.720  1.00 25.28           H
ATOM   3385  HE3 LYS A 224      23.771  -3.947   9.671  1.00 25.28           H
ATOM   3386  HZ1 LYS A 224      24.271  -3.419   7.483  1.00 24.85           H
ATOM   3387  HZ2 LYS A 224      25.188  -4.746   7.741  1.00 24.85           H
ATOM   3388  HZ3 LYS A 224      23.795  -4.888   6.884  1.00 24.85           H
ATOM   3389  N   SER A 225      24.853  -9.047  14.233  1.00 13.21           N
ATOM   3390  CA  SER A 225      25.375 -10.193  14.971  1.00 14.30           C
ATOM   3391  C   SER A 225      24.321 -10.789  15.918  1.00 14.85           C
ATOM   3392  O   SER A 225      23.296 -10.163  16.199  1.00 15.17           O
ATOM   3393  CB  SER A 225      26.631  -9.724  15.705  1.00 16.37           C
ATOM   3394  OG  SER A 225      27.272 -10.802  16.334  1.00 17.95           O
ATOM   3395  H   SER A 225      24.143  -8.474  14.670  1.00 15.83           H
ATOM   3396  HA  SER A 225      25.664 -10.974  14.267  1.00 17.14           H
ATOM   3397  HB2 SER A 225      27.318  -9.235  15.019  1.00 19.62           H
ATOM   3398  HB3 SER A 225      26.331  -9.004  16.466  1.00 19.62           H
ATOM   3399  HG  SER A 225      27.773 -11.293  15.674  1.00 21.52           H
ATOM   3400  N   THR A 226      24.579 -12.016  16.372  1.00 15.05           N
ATOM   3401  CA  THR A 226      23.754 -12.738  17.332  1.00 16.01           C
ATOM   3402  C   THR A 226      24.263 -12.481  18.742  1.00 12.76           C
ATOM   3403  O   THR A 226      25.385 -12.019  18.944  1.00 12.61           O
ATOM   3404  CB  THR A 226      23.780 -14.249  17.058  1.00 16.45           C
ATOM   3405  OG1 THR A 226      25.080 -14.740  17.321  1.00 17.12           O
ATOM   3406  CG2 THR A 226      23.391 -14.620  15.627  1.00 16.79           C
ATOM   3407  H   THR A 226      25.448 -12.458  16.107  1.00 18.04           H
ATOM   3408  HA  THR A 226      22.730 -12.396  17.274  1.00 19.19           H
ATOM   3409  HB  THR A 226      23.076 -14.725  17.736  1.00 19.72           H
ATOM   3410  HG1 THR A 226      25.111 -15.669  17.065  1.00 20.53           H
ATOM   3411 HG21 THR A 226      23.380 -15.705  15.529  1.00 20.13           H
ATOM   3412 HG22 THR A 226      22.409 -14.215  15.392  1.00 20.13           H
ATOM   3413 HG23 THR A 226      24.121 -14.227  14.924  1.00 20.13           H
ATOM   3414  N   ILE A 227      23.444 -12.811  19.744  1.00 14.21           N
ATOM   3415  CA  ILE A 227      23.862 -12.679  21.127  1.00 17.05           C
ATOM   3416  C   ILE A 227      25.019 -13.642  21.449  1.00 18.81           C
ATOM   3417  O   ILE A 227      25.862 -13.319  22.280  1.00 16.55           O
ATOM   3418  CB  ILE A 227      22.641 -12.825  22.057  1.00 15.60           C
ATOM   3419  CG1 ILE A 227      22.936 -12.267  23.460  1.00 13.19           C
ATOM   3420  CG2 ILE A 227      22.177 -14.290  22.168  1.00 14.91           C
ATOM   3421  CD1 ILE A 227      23.171 -10.750  23.459  1.00 14.83           C
ATOM   3422  H   ILE A 227      22.525 -13.183  19.546  1.00 17.03           H
ATOM   3423  HA  ILE A 227      24.250 -11.667  21.224  1.00 20.44           H
ATOM   3424  HB  ILE A 227      21.820 -12.248  21.632  1.00 18.71           H
ATOM   3425 HG12 ILE A 227      22.099 -12.480  24.125  1.00 15.81           H
ATOM   3426 HG13 ILE A 227      23.815 -12.763  23.848  1.00 15.81           H
ATOM   3427 HG21 ILE A 227      21.221 -14.341  22.688  1.00 17.87           H
ATOM   3428 HG22 ILE A 227      22.062 -14.706  21.170  1.00 17.87           H
ATOM   3429 HG23 ILE A 227      22.911 -14.888  22.709  1.00 17.87           H
ATOM   3430 HD11 ILE A 227      23.246 -10.387  24.480  1.00 17.78           H
ATOM   3431 HD12 ILE A 227      24.099 -10.506  22.951  1.00 17.78           H
ATOM   3432 HD13 ILE A 227      22.337 -10.249  22.969  1.00 17.78           H
ATOM   3433  N   GLU A 228      25.077 -14.813  20.803  1.00 15.42           N
ATOM   3434  CA  GLU A 228      26.165 -15.761  21.002  1.00 15.98           C
ATOM   3435  C   GLU A 228      27.474 -15.196  20.475  1.00 16.53           C
ATOM   3436  O   GLU A 228      28.477 -15.200  21.190  1.00 16.37           O
ATOM   3437  CB  GLU A 228      25.881 -17.107  20.338  1.00 21.15           C
ATOM   3438  CG  GLU A 228      24.706 -17.807  21.008  1.00 22.15           C
ATOM   3439  CD  GLU A 228      24.451 -19.216  20.455  1.00 30.44           C
ATOM   3440  OE1 GLU A 228      24.775 -19.462  19.272  1.00 33.42           O
ATOM   3441  OE2 GLU A 228      23.893 -20.025  21.224  1.00 24.72           O1-
ATOM   3442  H   GLU A 228      24.374 -15.037  20.115  1.00 18.48           H
ATOM   3443  HA  GLU A 228      26.271 -15.932  22.071  1.00 19.16           H
ATOM   3444  HB2 GLU A 228      25.652 -16.928  19.291  1.00 25.36           H
ATOM   3445  HB3 GLU A 228      26.765 -17.742  20.408  1.00 25.36           H
ATOM   3446  HG2 GLU A 228      24.823 -17.849  22.091  1.00 26.56           H
ATOM   3447  HG3 GLU A 228      23.828 -17.200  20.807  1.00 26.56           H
ATOM   3448  N   ASP A 229      27.468 -14.692  19.235  1.00 16.84           N
ATOM   3449  CA  ASP A 229      28.657 -14.087  18.678  1.00 16.16           C
ATOM   3450  C   ASP A 229      29.099 -12.855  19.456  1.00 14.89           C
ATOM   3451  O   ASP A 229      30.293 -12.678  19.666  1.00 17.83           O
ATOM   3452  CB  ASP A 229      28.553 -13.802  17.181  1.00 16.16           C
ATOM   3453  CG  ASP A 229      28.712 -15.029  16.293  1.00 18.94           C
ATOM   3454  OD1 ASP A 229      28.715 -16.169  16.800  1.00 21.95           O
ATOM   3455  OD2 ASP A 229      28.878 -14.793  15.085  1.00 18.57           O1-
ATOM   3456  H   ASP A 229      26.615 -14.663  18.696  1.00 20.19           H
ATOM   3457  HA  ASP A 229      29.455 -14.822  18.796  1.00 19.38           H
ATOM   3458  HB2 ASP A 229      27.592 -13.347  16.951  1.00 19.37           H
ATOM   3459  HB3 ASP A 229      29.294 -13.059  16.889  1.00 19.37           H
ATOM   3460  N   MET A 230      28.162 -12.022  19.904  1.00 14.63           N
ATOM   3461  CA  MET A 230      28.516 -10.848  20.681  1.00 15.37           C
ATOM   3462  C   MET A 230      29.071 -11.227  22.042  1.00 17.61           C
ATOM   3463  O   MET A 230      29.963 -10.537  22.527  1.00 13.56           O
ATOM   3464  CB  MET A 230      27.342  -9.889  20.800  1.00 16.12           C
ATOM   3465  CG  MET A 230      26.992  -9.211  19.482  1.00 16.30           C
ATOM   3466  SD  MET A 230      28.376  -8.337  18.697  1.00 18.70           S
ATOM   3467  CE  MET A 230      28.610  -7.012  19.903  1.00 16.13           C
ATOM   3468  H   MET A 230      27.188 -12.197  19.696  1.00 17.54           H
ATOM   3469  HA  MET A 230      29.315 -10.332  20.151  1.00 18.43           H
ATOM   3470  HB2 MET A 230      26.472 -10.433  21.170  1.00 19.33           H
ATOM   3471  HB3 MET A 230      27.608  -9.122  21.526  1.00 19.33           H
ATOM   3472  HG2 MET A 230      26.628  -9.955  18.779  1.00 19.54           H
ATOM   3473  HG3 MET A 230      26.185  -8.501  19.659  1.00 19.54           H
ATOM   3474  HE1 MET A 230      29.374  -6.325  19.541  1.00 19.33           H
ATOM   3475  HE2 MET A 230      27.673  -6.474  20.048  1.00 19.33           H
ATOM   3476  HE3 MET A 230      28.937  -7.431  20.853  1.00 19.33           H
ATOM   3477  N   ALA A 231      28.586 -12.311  22.668  1.00 15.53           N
ATOM   3478  CA  ALA A 231      29.212 -12.822  23.878  1.00 17.11           C
ATOM   3479  C   ALA A 231      30.661 -13.220  23.614  1.00 15.45           C
ATOM   3480  O   ALA A 231      31.537 -12.902  24.416  1.00 17.38           O
ATOM   3481  CB  ALA A 231      28.425 -13.988  24.483  1.00 18.31           C
ATOM   3482  H   ALA A 231      27.842 -12.847  22.242  1.00 18.62           H
ATOM   3483  HA  ALA A 231      29.211 -12.006  24.600  1.00 20.51           H
ATOM   3484  HB1 ALA A 231      28.924 -14.333  25.388  1.00 21.95           H
ATOM   3485  HB2 ALA A 231      27.424 -13.652  24.740  1.00 21.95           H
ATOM   3486  HB3 ALA A 231      28.361 -14.812  23.776  1.00 21.95           H
ATOM   3487  N   ARG A 232      30.915 -13.888  22.489  1.00 16.98           N
ATOM   3488  CA  ARG A 232      32.251 -14.286  22.069  1.00 18.64           C
ATOM   3489  C   ARG A 232      33.156 -13.087  21.789  1.00 16.71           C
ATOM   3490  O   ARG A 232      34.322 -13.104  22.175  1.00 14.23           O
ATOM   3491  CB  ARG A 232      32.116 -15.258  20.898  1.00 23.20           C
ATOM   3492  CG  ARG A 232      33.403 -16.029  20.639  1.00 28.13           C
ATOM   3493  CD  ARG A 232      33.090 -17.292  19.829  1.00 28.84           C
ATOM   3494  NE  ARG A 232      34.331 -18.037  19.581  1.00 35.59           N
ATOM   3495  CZ  ARG A 232      34.924 -18.904  20.402  1.00 41.97           C
ATOM   3496  NH1 ARG A 232      34.306 -19.366  21.485  1.00 32.16           N
ATOM   3497  NH2 ARG A 232      36.161 -19.311  20.124  1.00 50.19           N1+
ATOM   3498  H   ARG A 232      30.143 -14.107  21.873  1.00 20.35           H
ATOM   3499  HA  ARG A 232      32.694 -14.828  22.902  1.00 22.35           H
ATOM   3500  HB2 ARG A 232      31.330 -15.978  21.129  1.00 27.83           H
ATOM   3501  HB3 ARG A 232      31.819 -14.718  20.003  1.00 27.83           H
ATOM   3502  HG2 ARG A 232      34.122 -15.398  20.113  1.00 33.74           H
ATOM   3503  HG3 ARG A 232      33.833 -16.339  21.593  1.00 33.74           H
ATOM   3504  HD2 ARG A 232      32.367 -17.916  20.358  1.00 34.60           H
ATOM   3505  HD3 ARG A 232      32.657 -17.003  18.870  1.00 34.60           H
ATOM   3506  HE  ARG A 232      34.866 -17.723  18.783  1.00 42.69           H
ATOM   3507 HH11 ARG A 232      33.368 -19.054  21.689  1.00 38.57           H
ATOM   3508 HH12 ARG A 232      34.770 -20.017  22.097  1.00 38.57           H
ATOM   3509 HH21 ARG A 232      36.632 -18.953  19.306  1.00 60.21           H
ATOM   3510 HH22 ARG A 232      36.629 -19.961  20.736  1.00 60.21           H
ATOM   3511  N   TRP A 233      32.611 -12.035  21.174  1.00 14.28           N
ATOM   3512  CA  TRP A 233      33.292 -10.758  20.999  1.00 15.87           C
ATOM   3513  C   TRP A 233      33.685 -10.154  22.350  1.00 15.34           C
ATOM   3514  O   TRP A 233      34.824  -9.724  22.496  1.00 16.16           O
ATOM   3515  CB  TRP A 233      32.409  -9.820  20.173  1.00 13.69           C
ATOM   3516  CG  TRP A 233      33.010  -8.486  19.873  1.00 17.06           C
ATOM   3517  CD1 TRP A 233      32.498  -7.277  20.190  1.00 14.76           C
ATOM   3518  CD2 TRP A 233      34.232  -8.211  19.137  1.00 16.21           C
ATOM   3519  NE1 TRP A 233      33.299  -6.277  19.680  1.00 17.63           N
ATOM   3520  CE2 TRP A 233      34.381  -6.798  19.013  1.00 16.52           C
ATOM   3521  CE3 TRP A 233      35.222  -9.021  18.549  1.00 17.88           C
ATOM   3522  CZ2 TRP A 233      35.452  -6.218  18.329  1.00 14.04           C
ATOM   3523  CZ3 TRP A 233      36.312  -8.443  17.880  1.00 15.49           C
ATOM   3524  CH2 TRP A 233      36.420  -7.051  17.768  1.00 16.45           C
ATOM   3525  H   TRP A 233      31.652 -12.098  20.864  1.00 17.11           H
ATOM   3526  HA  TRP A 233      34.206 -10.949  20.439  1.00 19.03           H
ATOM   3527  HB2 TRP A 233      32.208 -10.315  19.223  1.00 16.42           H
ATOM   3528  HB3 TRP A 233      31.463  -9.659  20.685  1.00 16.42           H
ATOM   3529  HD1 TRP A 233      31.570  -7.119  20.721  1.00 17.69           H
ATOM   3530  HE1 TRP A 233      33.087  -5.293  19.769  1.00 21.14           H
ATOM   3531  HE3 TRP A 233      35.148 -10.095  18.620  1.00 21.44           H
ATOM   3532  HZ2 TRP A 233      35.526  -5.148  18.238  1.00 16.83           H
ATOM   3533  HZ3 TRP A 233      37.069  -9.068  17.435  1.00 18.57           H
ATOM   3534  HH2 TRP A 233      37.236  -6.633  17.212  1.00 19.73           H
ATOM   3535  N   VAL A 234      32.795 -10.171  23.354  1.00 16.55           N
ATOM   3536  CA  VAL A 234      33.121  -9.689  24.696  1.00 15.88           C
ATOM   3537  C   VAL A 234      34.226 -10.517  25.351  1.00 20.33           C
ATOM   3538  O   VAL A 234      35.155  -9.924  25.896  1.00 19.05           O
ATOM   3539  CB  VAL A 234      31.867  -9.586  25.582  1.00 17.58           C
ATOM   3540  CG1 VAL A 234      32.215  -9.271  27.046  1.00 19.00           C
ATOM   3541  CG2 VAL A 234      30.988  -8.449  25.061  1.00 19.52           C
ATOM   3542  H   VAL A 234      31.869 -10.546  23.193  1.00 19.84           H
ATOM   3543  HA  VAL A 234      33.512  -8.677  24.579  1.00 19.04           H
ATOM   3544  HB  VAL A 234      31.312 -10.522  25.538  1.00 21.08           H
ATOM   3545 HG11 VAL A 234      31.301  -9.139  27.622  1.00 22.78           H
ATOM   3546 HG12 VAL A 234      32.775 -10.092  27.490  1.00 22.78           H
ATOM   3547 HG13 VAL A 234      32.807  -8.357  27.100  1.00 22.78           H
ATOM   3548 HG21 VAL A 234      30.120  -8.342  25.709  1.00 23.41           H
ATOM   3549 HG22 VAL A 234      31.556  -7.520  25.079  1.00 23.41           H
ATOM   3550 HG23 VAL A 234      30.659  -8.642  24.044  1.00 23.41           H
ATOM   3551  N   GLN A 235      34.146 -11.853  25.295  1.00 15.97           N
ATOM   3552  CA  GLN A 235      35.175 -12.743  25.826  1.00 17.28           C
ATOM   3553  C   GLN A 235      36.551 -12.446  25.201  1.00 16.69           C
ATOM   3554  O   GLN A 235      37.547 -12.448  25.919  1.00 21.29           O
ATOM   3555  CB  GLN A 235      34.826 -14.223  25.590  1.00 22.12           C
ATOM   3556  CG  GLN A 235      33.601 -14.749  26.355  1.00 28.04           C
ATOM   3557  CD  GLN A 235      33.211 -16.165  25.887  1.00 38.17           C
ATOM   3558  OE1 GLN A 235      32.856 -16.400  24.734  1.00 32.14           O
ATOM   3559  NE2 GLN A 235      33.268 -17.145  26.783  1.00 29.68           N
ATOM   3560  H   GLN A 235      33.351 -12.276  24.836  1.00 19.15           H
ATOM   3561  HA  GLN A 235      35.245 -12.572  26.900  1.00 20.72           H
ATOM   3562  HB2 GLN A 235      34.676 -14.379  24.522  1.00 26.53           H
ATOM   3563  HB3 GLN A 235      35.684 -14.826  25.893  1.00 26.53           H
ATOM   3564  HG2 GLN A 235      33.801 -14.734  27.428  1.00 33.63           H
ATOM   3565  HG3 GLN A 235      32.773 -14.084  26.136  1.00 33.63           H
ATOM   3566 HE21 GLN A 235      33.569 -16.949  27.727  1.00 35.60           H
ATOM   3567 HE22 GLN A 235      33.034 -18.084  26.504  1.00 35.60           H
ATOM   3568  N   SER A 236      36.597 -12.222  23.877  1.00 18.78           N
ATOM   3569  CA  SER A 236      37.826 -11.946  23.128  1.00 16.06           C
ATOM   3570  C   SER A 236      38.464 -10.638  23.600  1.00 17.35           C
ATOM   3571  O   SER A 236      39.681 -10.562  23.765  1.00 21.04           O
ATOM   3572  CB  SER A 236      37.529 -11.876  21.623  1.00 17.70           C
ATOM   3573  OG  SER A 236      37.042 -13.102  21.138  1.00 20.78           O
ATOM   3574  H   SER A 236      35.734 -12.248  23.352  1.00 22.52           H
ATOM   3575  HA  SER A 236      38.543 -12.746  23.298  1.00 19.25           H
ATOM   3576  HB2 SER A 236      36.795 -11.097  21.421  1.00 21.22           H
ATOM   3577  HB3 SER A 236      38.447 -11.628  21.091  1.00 21.22           H
ATOM   3578  HG  SER A 236      36.155 -13.245  21.484  1.00 24.92           H
ATOM   3579  N   ASN A 237      37.636  -9.605  23.806  1.00 14.70           N
ATOM   3580  CA  ASN A 237      38.068  -8.296  24.264  1.00 16.41           C
ATOM   3581  C   ASN A 237      38.418  -8.268  25.759  1.00 18.96           C
ATOM   3582  O   ASN A 237      39.250  -7.454  26.153  1.00 18.54           O
ATOM   3583  CB  ASN A 237      37.020  -7.250  23.862  1.00 13.89           C
ATOM   3584  CG  ASN A 237      37.152  -6.863  22.392  1.00 17.07           C
ATOM   3585  OD1 ASN A 237      37.916  -5.967  22.057  1.00 16.03           O
ATOM   3586  ND2 ASN A 237      36.463  -7.540  21.482  1.00 16.82           N
ATOM   3587  H   ASN A 237      36.646  -9.745  23.663  1.00 17.63           H
ATOM   3588  HA  ASN A 237      38.981  -8.047  23.726  1.00 19.67           H
ATOM   3589  HB2 ASN A 237      36.014  -7.609  24.085  1.00 16.65           H
ATOM   3590  HB3 ASN A 237      37.235  -6.363  24.449  1.00 16.65           H
ATOM   3591 HD21 ASN A 237      36.553  -7.305  20.504  1.00 20.17           H
ATOM   3592 HD22 ASN A 237      35.861  -8.298  21.769  1.00 20.17           H
ATOM   3593  N   LEU A 238      37.786  -9.116  26.587  1.00 19.47           N
ATOM   3594  CA  LEU A 238      38.082  -9.302  28.010  1.00 23.55           C
ATOM   3595  C   LEU A 238      39.476  -9.883  28.214  1.00 20.26           C
ATOM   3596  O   LEU A 238      40.164  -9.528  29.172  1.00 22.84           O
ATOM   3597  CB  LEU A 238      37.059 -10.272  28.663  1.00 22.85           C
ATOM   3598  CG  LEU A 238      35.796  -9.612  29.229  1.00 25.81           C
ATOM   3599  CD1 LEU A 238      34.762 -10.685  29.586  1.00 26.39           C
ATOM   3600  CD2 LEU A 238      36.157  -8.828  30.491  1.00 27.77           C
ATOM   3601  H   LEU A 238      37.070  -9.714  26.199  1.00 23.35           H
ATOM   3602  HA  LEU A 238      38.038  -8.332  28.503  1.00 28.24           H
ATOM   3603  HB2 LEU A 238      36.752 -10.997  27.912  1.00 27.40           H
ATOM   3604  HB3 LEU A 238      37.543 -10.839  29.462  1.00 27.40           H
ATOM   3605  HG  LEU A 238      35.380  -8.925  28.491  1.00 30.95           H
ATOM   3606 HD11 LEU A 238      33.853 -10.215  29.963  1.00 31.65           H
ATOM   3607 HD12 LEU A 238      34.515 -11.264  28.698  1.00 31.65           H
ATOM   3608 HD13 LEU A 238      35.164 -11.354  30.349  1.00 31.65           H
ATOM   3609 HD21 LEU A 238      35.258  -8.498  31.004  1.00 33.31           H
ATOM   3610 HD22 LEU A 238      36.727  -9.457  31.175  1.00 33.31           H
ATOM   3611 HD23 LEU A 238      36.741  -7.957  30.220  1.00 33.31           H
ATOM   3612  N   LYS A 239      39.843 -10.840  27.359  1.00 19.35           N
ATOM   3613  CA  LYS A 239      40.975 -11.724  27.592  1.00 23.70           C
ATOM   3614  C   LYS A 239      41.730 -11.944  26.275  1.00 27.72           C
ATOM   3615  O   LYS A 239      41.759 -13.060  25.758  1.00 25.32           O
ATOM   3616  CB  LYS A 239      40.413 -12.992  28.265  1.00 32.04           C
ATOM   3617  CG  LYS A 239      41.491 -13.751  29.039  1.00 37.65           C
ATOM   3618  CD  LYS A 239      40.840 -14.937  29.758  1.00 45.91           C
ATOM   3619  CE  LYS A 239      41.881 -15.831  30.431  1.00 47.27           C
ATOM   3620  NZ  LYS A 239      41.304 -17.155  30.706  1.00 44.56           N1+
ATOM   3621  H   LYS A 239      39.216 -11.075  26.601  1.00 23.20           H
ATOM   3622  HA  LYS A 239      41.654 -11.237  28.289  1.00 28.42           H
ATOM   3623  HB2 LYS A 239      39.656 -12.698  28.997  1.00 38.43           H
ATOM   3624  HB3 LYS A 239      39.931 -13.636  27.528  1.00 38.43           H
ATOM   3625  HG2 LYS A 239      42.262 -14.104  28.352  1.00 45.16           H
ATOM   3626  HG3 LYS A 239      41.938 -13.085  29.779  1.00 45.16           H
ATOM   3627  HD2 LYS A 239      40.164 -14.560  30.523  1.00 55.07           H
ATOM   3628  HD3 LYS A 239      40.258 -15.518  29.042  1.00 55.07           H
ATOM   3629  HE2 LYS A 239      42.729 -15.950  29.754  1.00 56.70           H
ATOM   3630  HE3 LYS A 239      42.226 -15.372  31.358  1.00 56.70           H
ATOM   3631  HZ1 LYS A 239      41.957 -17.713  31.234  1.00 53.46           H
ATOM   3632  HZ2 LYS A 239      40.438 -17.044  31.213  1.00 53.46           H
ATOM   3633  HZ3 LYS A 239      41.120 -17.606  29.817  1.00 53.46           H
ATOM   3634  N   PRO A 240      42.357 -10.898  25.702  1.00 23.60           N
ATOM   3635  CA  PRO A 240      43.007 -11.016  24.396  1.00 22.81           C
ATOM   3636  C   PRO A 240      44.208 -11.966  24.366  1.00 20.76           C
ATOM   3637  O   PRO A 240      44.576 -12.431  23.290  1.00 22.85           O
ATOM   3638  CB  PRO A 240      43.493  -9.604  24.071  1.00 25.04           C
ATOM   3639  CG  PRO A 240      43.593  -8.906  25.421  1.00 26.78           C
ATOM   3640  CD  PRO A 240      42.468  -9.552  26.229  1.00 21.23           C
ATOM   3641  HA  PRO A 240      42.271 -11.289  23.641  1.00 27.36           H
ATOM   3642  HB2 PRO A 240      44.415  -9.545  23.491  1.00 30.03           H
ATOM   3643  HB3 PRO A 240      42.692  -9.149  23.509  1.00 30.03           H
ATOM   3644  HG2 PRO A 240      44.573  -9.093  25.861  1.00 32.12           H
ATOM   3645  HG3 PRO A 240      43.412  -7.835  25.327  1.00 32.12           H
ATOM   3646  HD2 PRO A 240      42.760  -9.547  27.280  1.00 25.46           H
ATOM   3647  HD3 PRO A 240      41.535  -9.013  26.060  1.00 25.46           H
ATOM   3648  N   LEU A 241      44.812 -12.264  25.522  1.00 21.65           N
ATOM   3649  CA  LEU A 241      45.969 -13.157  25.609  1.00 30.86           C
ATOM   3650  C   LEU A 241      45.631 -14.617  25.255  1.00 34.39           C
ATOM   3651  O   LEU A 241      46.534 -15.364  24.881  1.00 29.69           O
ATOM   3652  CB  LEU A 241      46.624 -13.037  26.995  1.00 29.54           C
ATOM   3653  CG  LEU A 241      47.131 -11.618  27.348  1.00 35.91           C
ATOM   3654  CD1 LEU A 241      47.797 -11.651  28.731  1.00 42.35           C
ATOM   3655  CD2 LEU A 241      48.133 -11.053  26.331  1.00 39.44           C
ATOM   3656  H   LEU A 241      44.471 -11.845  26.374  1.00 25.96           H
ATOM   3657  HA  LEU A 241      46.699 -12.826  24.875  1.00 37.02           H
ATOM   3658  HB2 LEU A 241      45.903 -13.355  27.750  1.00 35.43           H
ATOM   3659  HB3 LEU A 241      47.468 -13.726  27.030  1.00 35.43           H
ATOM   3660  HG  LEU A 241      46.278 -10.939  27.400  1.00 43.08           H
ATOM   3661 HD11 LEU A 241      48.077 -10.641  29.033  1.00 50.80           H
ATOM   3662 HD12 LEU A 241      47.103 -12.056  29.468  1.00 50.80           H
ATOM   3663 HD13 LEU A 241      48.692 -12.275  28.701  1.00 50.80           H
ATOM   3664 HD21 LEU A 241      48.507 -10.090  26.679  1.00 47.31           H
ATOM   3665 HD22 LEU A 241      48.971 -11.740  26.209  1.00 47.31           H
ATOM   3666 HD23 LEU A 241      47.648 -10.898  25.368  1.00 47.31           H
ATOM   3667  N   ASP A 242      44.353 -15.016  25.357  1.00 28.66           N
ATOM   3668  CA  ASP A 242      43.857 -16.319  24.912  1.00 27.31           C
ATOM   3669  C   ASP A 242      43.679 -16.460  23.392  1.00 29.16           C
ATOM   3670  O   ASP A 242      43.369 -17.553  22.922  1.00 29.01           O
ATOM   3671  CB  ASP A 242      42.548 -16.678  25.637  1.00 34.13           C
ATOM   3672  CG  ASP A 242      42.661 -17.033  27.120  1.00 46.45           C
ATOM   3673  OD1 ASP A 242      41.593 -17.355  27.688  1.00 44.24           O
ATOM   3674  OD2 ASP A 242      43.781 -17.004  27.676  1.00 43.69           O1-
ATOM   3675  H   ASP A 242      43.667 -14.360  25.700  1.00 34.37           H
ATOM   3676  HA  ASP A 242      44.597 -17.065  25.204  1.00 32.76           H
ATOM   3677  HB2 ASP A 242      41.844 -15.853  25.548  1.00 40.93           H
ATOM   3678  HB3 ASP A 242      42.038 -17.503  25.138  1.00 40.93           H
ATOM   3679  N   ILE A 243      43.843 -15.377  22.619  1.00 23.25           N
ATOM   3680  CA  ILE A 243      43.709 -15.387  21.160  1.00 26.03           C
ATOM   3681  C   ILE A 243      45.035 -15.815  20.548  1.00 25.49           C
ATOM   3682  O   ILE A 243      46.071 -15.209  20.812  1.00 26.56           O
ATOM   3683  CB  ILE A 243      43.241 -14.004  20.656  1.00 21.56           C
ATOM   3684  CG1 ILE A 243      41.878 -13.684  21.302  1.00 23.61           C
ATOM   3685  CG2 ILE A 243      43.180 -13.930  19.116  1.00 22.42           C
ATOM   3686  CD1 ILE A 243      41.486 -12.237  21.088  1.00 28.58           C
ATOM   3687  H   ILE A 243      44.123 -14.508  23.054  1.00 27.88           H
ATOM   3688  HA  ILE A 243      42.942 -16.111  20.877  1.00 31.22           H
ATOM   3689  HB  ILE A 243      43.962 -13.260  20.985  1.00 25.85           H
ATOM   3690 HG12 ILE A 243      41.108 -14.334  20.883  1.00 28.31           H
ATOM   3691 HG13 ILE A 243      41.906 -13.838  22.381  1.00 28.31           H
ATOM   3692 HG21 ILE A 243      42.895 -12.929  18.793  1.00 26.89           H
ATOM   3693 HG22 ILE A 243      44.158 -14.137  18.685  1.00 26.89           H
ATOM   3694 HG23 ILE A 243      42.461 -14.653  18.730  1.00 26.89           H
ATOM   3695 HD11 ILE A 243      40.614 -12.009  21.697  1.00 34.28           H
ATOM   3696 HD12 ILE A 243      42.312 -11.593  21.389  1.00 34.28           H
ATOM   3697 HD13 ILE A 243      41.240 -12.069  20.042  1.00 34.28           H
ATOM   3698  N   ASN A 244      44.978 -16.847  19.702  1.00 28.85           N
ATOM   3699  CA  ASN A 244      46.154 -17.472  19.115  1.00 29.04           C
ATOM   3700  C   ASN A 244      46.786 -16.645  17.995  1.00 28.94           C
ATOM   3701  O   ASN A 244      47.996 -16.711  17.797  1.00 30.01           O
ATOM   3702  CB  ASN A 244      45.798 -18.894  18.646  1.00 37.03           C
ATOM   3703  CG  ASN A 244      45.479 -19.801  19.841  1.00 47.95           C
ATOM   3704  OD1 ASN A 244      46.328 -20.045  20.692  1.00 43.72           O
ATOM   3705  ND2 ASN A 244      44.264 -20.337  19.902  1.00 53.18           N
ATOM   3706  H   ASN A 244      44.081 -17.268  19.513  1.00 34.61           H
ATOM   3707  HA  ASN A 244      46.900 -17.559  19.906  1.00 34.83           H
ATOM   3708  HB2 ASN A 244      44.972 -18.868  17.932  1.00 44.41           H
ATOM   3709  HB3 ASN A 244      46.696 -19.286  18.167  1.00 44.41           H
ATOM   3710 HD21 ASN A 244      44.034 -20.932  20.684  1.00 63.80           H
ATOM   3711 HD22 ASN A 244      43.586 -20.128  19.187  1.00 63.80           H
ATOM   3712  N   GLU A 245      45.967 -15.912  17.235  1.00 28.50           N
ATOM   3713  CA  GLU A 245      46.402 -15.029  16.169  1.00 20.78           C
ATOM   3714  C   GLU A 245      47.037 -13.789  16.795  1.00 22.32           C
ATOM   3715  O   GLU A 245      46.334 -12.951  17.365  1.00 20.89           O
ATOM   3716  CB  GLU A 245      45.222 -14.687  15.240  1.00 26.73           C
ATOM   3717  CG  GLU A 245      44.668 -15.932  14.519  1.00 40.78           C
ATOM   3718  CD  GLU A 245      43.699 -16.814  15.327  1.00 35.87           C
ATOM   3719  OE1 GLU A 245      43.417 -17.924  14.823  1.00 40.29           O
ATOM   3720  OE2 GLU A 245      43.233 -16.381  16.409  1.00 32.76           O1-
ATOM   3721  H   GLU A 245      44.973 -15.957  17.412  1.00 34.19           H
ATOM   3722  HA  GLU A 245      47.150 -15.552  15.574  1.00 24.91           H
ATOM   3723  HB2 GLU A 245      44.427 -14.204  15.809  1.00 32.06           H
ATOM   3724  HB3 GLU A 245      45.568 -13.976  14.489  1.00 32.06           H
ATOM   3725  HG2 GLU A 245      44.121 -15.605  13.637  1.00 48.92           H
ATOM   3726  HG3 GLU A 245      45.471 -16.546  14.110  1.00 48.92           H
ATOM   3727  N   LYS A 246      48.374 -13.703  16.709  1.00 22.06           N
ATOM   3728  CA  LYS A 246      49.187 -12.701  17.395  1.00 24.81           C
ATOM   3729  C   LYS A 246      48.781 -11.277  17.044  1.00 22.41           C
ATOM   3730  O   LYS A 246      48.673 -10.451  17.946  1.00 17.88           O
ATOM   3731  CB  LYS A 246      50.667 -12.924  17.074  1.00 32.54           C
ATOM   3732  H   LYS A 246      48.874 -14.444  16.237  1.00 26.45           H
ATOM   3733  HA  LYS A 246      49.049 -12.830  18.470  1.00 29.76           H
ATOM   3734  HB1 LYS A 246      50.968 -13.920  17.403  1.00 39.03           H
ATOM   3735  HB3 LYS A 246      51.278 -12.176  17.582  1.00 39.03           H
ATOM   3736  N   THR A 247      48.571 -10.982  15.754  1.00 15.76           N
ATOM   3737  CA  THR A 247      48.268  -9.610  15.346  1.00 21.61           C
ATOM   3738  C   THR A 247      46.857  -9.221  15.813  1.00 19.56           C
ATOM   3739  O   THR A 247      46.620  -8.041  16.048  1.00 17.31           O
ATOM   3740  CB  THR A 247      48.450  -9.407  13.833  1.00 21.08           C
ATOM   3741  OG1 THR A 247      47.574 -10.232  13.098  1.00 19.01           O
ATOM   3742  CG2 THR A 247      49.898  -9.667  13.410  1.00 24.20           C
ATOM   3743  H   THR A 247      48.652 -11.693  15.044  1.00 18.89           H
ATOM   3744  HA  THR A 247      48.978  -8.953  15.848  1.00 25.92           H
ATOM   3745  HB  THR A 247      48.205  -8.371  13.600  1.00 25.27           H
ATOM   3746  HG1 THR A 247      46.674  -9.917  13.242  1.00 22.80           H
ATOM   3747 HG21 THR A 247      49.997  -9.492  12.340  1.00 29.03           H
ATOM   3748 HG22 THR A 247      50.567  -8.996  13.949  1.00 29.03           H
ATOM   3749 HG23 THR A 247      50.174 -10.702  13.608  1.00 29.03           H
ATOM   3750  N   LEU A 248      45.929 -10.187  15.953  1.00 19.28           N
ATOM   3751  CA  LEU A 248      44.573  -9.922  16.420  1.00 18.52           C
ATOM   3752  C   LEU A 248      44.536  -9.641  17.927  1.00 16.58           C
ATOM   3753  O   LEU A 248      43.904  -8.687  18.364  1.00 15.55           O
ATOM   3754  CB  LEU A 248      43.660 -11.087  16.026  1.00 16.92           C
ATOM   3755  CG  LEU A 248      42.193 -10.873  16.430  1.00 17.55           C
ATOM   3756  CD1 LEU A 248      41.607  -9.571  15.869  1.00 16.27           C
ATOM   3757  CD2 LEU A 248      41.397 -12.063  15.895  1.00 18.76           C
ATOM   3758  H   LEU A 248      46.177 -11.144  15.747  1.00 23.11           H
ATOM   3759  HA  LEU A 248      44.230  -9.031  15.895  1.00 22.21           H
ATOM   3760  HB2 LEU A 248      43.718 -11.210  14.943  1.00 20.29           H
ATOM   3761  HB3 LEU A 248      44.024 -11.999  16.498  1.00 20.29           H
ATOM   3762  HG  LEU A 248      42.114 -10.860  17.518  1.00 21.05           H
ATOM   3763 HD11 LEU A 248      40.537  -9.527  16.075  1.00 19.50           H
ATOM   3764 HD12 LEU A 248      42.075  -8.706  16.338  1.00 19.50           H
ATOM   3765 HD13 LEU A 248      41.766  -9.525  14.792  1.00 19.50           H
ATOM   3766 HD21 LEU A 248      40.352 -11.901  16.132  1.00 22.49           H
ATOM   3767 HD22 LEU A 248      41.502 -12.140  14.813  1.00 22.49           H
ATOM   3768 HD23 LEU A 248      41.737 -12.988  16.362  1.00 22.49           H
ATOM   3769  N   GLN A 249      45.225 -10.455  18.729  1.00 15.74           N
ATOM   3770  CA  GLN A 249      45.478 -10.171  20.138  1.00 18.23           C
ATOM   3771  C   GLN A 249      46.008  -8.744  20.342  1.00 17.29           C
ATOM   3772  O   GLN A 249      45.533  -8.013  21.206  1.00 16.66           O
ATOM   3773  CB  GLN A 249      46.474 -11.227  20.641  1.00 19.01           C
ATOM   3774  CG  GLN A 249      47.095 -10.896  22.001  1.00 23.11           C
ATOM   3775  CD  GLN A 249      48.102 -11.960  22.416  1.00 36.39           C
ATOM   3776  OE1 GLN A 249      49.259 -11.641  22.655  1.00 33.76           O
ATOM   3777  NE2 GLN A 249      47.703 -13.226  22.469  1.00 25.18           N
ATOM   3778  H   GLN A 249      45.696 -11.253  18.323  1.00 18.87           H
ATOM   3779  HA  GLN A 249      44.544 -10.281  20.690  1.00 21.85           H
ATOM   3780  HB2 GLN A 249      45.955 -12.181  20.704  1.00 22.80           H
ATOM   3781  HB3 GLN A 249      47.285 -11.342  19.920  1.00 22.80           H
ATOM   3782  HG2 GLN A 249      47.625  -9.946  21.944  1.00 27.72           H
ATOM   3783  HG3 GLN A 249      46.327 -10.795  22.760  1.00 27.72           H
ATOM   3784 HE21 GLN A 249      46.752 -13.472  22.235  1.00 30.20           H
ATOM   3785 HE22 GLN A 249      48.358 -13.945  22.741  1.00 30.20           H
ATOM   3786  N   GLN A 250      47.010  -8.361  19.553  1.00 20.58           N
ATOM   3787  CA  GLN A 250      47.681  -7.067  19.693  1.00 21.06           C
ATOM   3788  C   GLN A 250      46.753  -5.907  19.256  1.00 18.78           C
ATOM   3789  O   GLN A 250      46.731  -4.846  19.842  1.00 16.03           O
ATOM   3790  CB  GLN A 250      48.969  -7.054  18.856  1.00 25.07           C
ATOM   3791  CG  GLN A 250      50.036  -7.951  19.491  1.00 32.48           C
ATOM   3792  CD  GLN A 250      51.143  -8.276  18.503  1.00 36.44           C
ATOM   3793  OE1 GLN A 250      51.224  -7.874  17.357  1.00 35.20           O
ATOM   3794  NE2 GLN A 250      52.190  -9.073  19.016  1.00 32.83           N
ATOM   3795  H   GLN A 250      47.306  -8.991  18.845  1.00 24.67           H
ATOM   3796  HA  GLN A 250      47.946  -6.869  20.768  1.00 25.25           H
ATOM   3797  HB2 GLN A 250      48.774  -7.376  17.812  1.00 30.06           H
ATOM   3798  HB3 GLN A 250      49.356  -6.015  18.771  1.00 30.06           H
ATOM   3799  HG2 GLN A 250      50.465  -7.445  20.383  1.00 38.96           H
ATOM   3800  HG3 GLN A 250      49.581  -8.885  19.880  1.00 38.96           H
ATOM   3801 HE21 GLN A 250      52.032  -9.677  19.806  1.00 39.38           H
ATOM   3802 HE22 GLN A 250      52.870  -9.421  18.355  1.00 39.38           H
ATOM   3803  N   GLY A 251      45.939  -6.179  18.224  1.00 18.40           N
ATOM   3804  CA  GLY A 251      44.908  -5.279  17.722  1.00 18.40           C
ATOM   3805  C   GLY A 251      43.826  -4.989  18.765  1.00 15.78           C
ATOM   3806  O   GLY A 251      43.400  -3.841  18.909  1.00 17.04           O
ATOM   3807  H   GLY A 251      46.006  -7.085  17.781  1.00 22.06           H
ATOM   3808  HA2 GLY A 251      45.391  -4.339  17.465  1.00 22.06           H
ATOM   3809  HA3 GLY A 251      44.444  -5.709  16.835  1.00 22.06           H
ATOM   3810  N   ILE A 252      43.397  -6.013  19.512  1.00 13.81           N
ATOM   3811  CA  ILE A 252      42.500  -5.858  20.654  1.00 17.63           C
ATOM   3812  C   ILE A 252      43.139  -5.000  21.751  1.00 16.82           C
ATOM   3813  O   ILE A 252      42.477  -4.116  22.295  1.00 17.96           O
ATOM   3814  CB  ILE A 252      42.017  -7.246  21.131  1.00 15.78           C
ATOM   3815  CG1 ILE A 252      41.050  -7.814  20.073  1.00 21.23           C
ATOM   3816  CG2 ILE A 252      41.344  -7.177  22.501  1.00 17.87           C
ATOM   3817  CD1 ILE A 252      40.770  -9.296  20.251  1.00 21.74           C
ATOM   3818  H   ILE A 252      43.774  -6.935  19.334  1.00 16.56           H
ATOM   3819  HA  ILE A 252      41.625  -5.313  20.304  1.00 21.14           H
ATOM   3820  HB  ILE A 252      42.882  -7.907  21.214  1.00 18.92           H
ATOM   3821 HG12 ILE A 252      40.107  -7.264  20.100  1.00 25.45           H
ATOM   3822 HG13 ILE A 252      41.481  -7.698  19.080  1.00 25.45           H
ATOM   3823 HG21 ILE A 252      40.947  -8.148  22.777  1.00 21.43           H
ATOM   3824 HG22 ILE A 252      42.061  -6.874  23.264  1.00 21.43           H
ATOM   3825 HG23 ILE A 252      40.526  -6.461  22.474  1.00 21.43           H
ATOM   3826 HD11 ILE A 252      40.143  -9.648  19.431  1.00 26.07           H
ATOM   3827 HD12 ILE A 252      41.726  -9.810  20.213  1.00 26.07           H
ATOM   3828 HD13 ILE A 252      40.256  -9.490  21.190  1.00 26.07           H
ATOM   3829  N   GLN A 253      44.410  -5.243  22.070  1.00 16.16           N
ATOM   3830  CA  GLN A 253      45.149  -4.453  23.049  1.00 16.36           C
ATOM   3831  C   GLN A 253      45.189  -2.982  22.629  1.00 16.76           C
ATOM   3832  O   GLN A 253      44.905  -2.104  23.437  1.00 17.20           O
ATOM   3833  CB  GLN A 253      46.569  -5.018  23.233  1.00 23.76           C
ATOM   3834  CG  GLN A 253      46.647  -6.324  24.041  1.00 26.74           C
ATOM   3835  CD  GLN A 253      48.086  -6.856  24.001  1.00 43.06           C
ATOM   3836  OE1 GLN A 253      48.480  -7.540  23.063  1.00 35.19           O
ATOM   3837  NE2 GLN A 253      48.912  -6.507  24.986  1.00 45.02           N
ATOM   3838  H   GLN A 253      44.900  -5.987  21.590  1.00 19.38           H
ATOM   3839  HA  GLN A 253      44.632  -4.521  24.007  1.00 19.61           H
ATOM   3840  HB2 GLN A 253      47.014  -5.199  22.258  1.00 28.49           H
ATOM   3841  HB3 GLN A 253      47.183  -4.271  23.731  1.00 28.49           H
ATOM   3842  HG2 GLN A 253      46.321  -6.151  25.066  1.00 32.08           H
ATOM   3843  HG3 GLN A 253      45.994  -7.048  23.557  1.00 32.08           H
ATOM   3844 HE21 GLN A 253      48.577  -5.938  25.750  1.00 54.01           H
ATOM   3845 HE22 GLN A 253      49.865  -6.840  24.967  1.00 54.01           H
ATOM   3846  N   LEU A 254      45.513  -2.711  21.359  1.00 18.00           N
ATOM   3847  CA  LEU A 254      45.676  -1.358  20.831  1.00 16.40           C
ATOM   3848  C   LEU A 254      44.341  -0.570  20.873  1.00 20.32           C
ATOM   3849  O   LEU A 254      44.320   0.618  21.141  1.00 14.96           O
ATOM   3850  CB  LEU A 254      46.172  -1.398  19.373  1.00 15.42           C
ATOM   3851  CG  LEU A 254      47.681  -1.710  19.252  1.00 17.73           C
ATOM   3852  CD1 LEU A 254      48.011  -2.042  17.791  1.00 19.82           C
ATOM   3853  CD2 LEU A 254      48.539  -0.535  19.726  1.00 22.92           C
ATOM   3854  H   LEU A 254      45.687  -3.482  20.750  1.00 21.58           H
ATOM   3855  HA  LEU A 254      46.410  -0.777  21.458  1.00 19.66           H
ATOM   3856  HB2 LEU A 254      45.599  -2.153  18.799  1.00 18.48           H
ATOM   3857  HB3 LEU A 254      45.965  -0.427  18.879  1.00 18.48           H
ATOM   3858  HG  LEU A 254      47.903  -2.609  19.885  1.00 21.26           H
ATOM   3859 HD11 LEU A 254      49.078  -2.254  17.655  1.00 23.76           H
ATOM   3860 HD12 LEU A 254      47.459  -2.923  17.452  1.00 23.76           H
ATOM   3861 HD13 LEU A 254      47.761  -1.209  17.126  1.00 23.76           H
ATOM   3862 HD21 LEU A 254      49.607  -0.748  19.612  1.00 27.48           H
ATOM   3863 HD22 LEU A 254      48.340   0.377  19.150  1.00 27.48           H
ATOM   3864 HD23 LEU A 254      48.356  -0.307  20.782  1.00 27.48           H
ATOM   3865  N   ALA A 255      43.226  -1.277  20.622  1.00 16.40           N
ATOM   3866  CA  ALA A 255      41.891  -0.696  20.602  1.00 14.94           C
ATOM   3867  C   ALA A 255      41.393  -0.292  21.989  1.00 12.59           C
ATOM   3868  O   ALA A 255      40.540   0.582  22.064  1.00 16.57           O
ATOM   3869  CB  ALA A 255      40.923  -1.628  19.868  1.00 17.05           C
ATOM   3870  H   ALA A 255      43.304  -2.265  20.414  1.00 19.66           H
ATOM   3871  HA  ALA A 255      41.957   0.220  20.026  1.00 17.91           H
ATOM   3872  HB1 ALA A 255      39.922  -1.202  19.850  1.00 20.44           H
ATOM   3873  HB2 ALA A 255      41.264  -1.767  18.841  1.00 20.44           H
ATOM   3874  HB3 ALA A 255      40.887  -2.598  20.360  1.00 20.44           H
ATOM   3875  N   GLN A 256      41.910  -0.891  23.068  1.00 16.22           N
ATOM   3876  CA  GLN A 256      41.623  -0.509  24.454  1.00 20.44           C
ATOM   3877  C   GLN A 256      42.718   0.372  25.058  1.00 19.32           C
ATOM   3878  O   GLN A 256      42.624   0.762  26.220  1.00 17.74           O
ATOM   3879  CB  GLN A 256      41.405  -1.764  25.305  1.00 20.45           C
ATOM   3880  CG  GLN A 256      39.969  -2.284  25.195  1.00 23.36           C
ATOM   3881  CD  GLN A 256      39.881  -3.641  25.888  1.00 19.30           C
ATOM   3882  OE1 GLN A 256      40.059  -3.735  27.095  1.00 25.30           O
ATOM   3883  NE2 GLN A 256      39.621  -4.695  25.131  1.00 19.12           N
ATOM   3884  H   GLN A 256      42.594  -1.622  22.929  1.00 19.45           H
ATOM   3885  HA  GLN A 256      40.696   0.068  24.482  1.00 24.51           H
ATOM   3886  HB2 GLN A 256      42.096  -2.546  24.985  1.00 24.53           H
ATOM   3887  HB3 GLN A 256      41.609  -1.541  26.352  1.00 24.53           H
ATOM   3888  HG2 GLN A 256      39.348  -1.578  25.746  1.00 28.02           H
ATOM   3889  HG3 GLN A 256      39.644  -2.332  24.161  1.00 28.02           H
ATOM   3890 HE21 GLN A 256      39.475  -4.575  24.140  1.00 22.92           H
ATOM   3891 HE22 GLN A 256      39.569  -5.612  25.551  1.00 22.92           H
ATOM   3892  N   SER A 257      43.744   0.731  24.281  1.00 17.93           N
ATOM   3893  CA  SER A 257      44.689   1.732  24.724  1.00 18.70           C
ATOM   3894  C   SER A 257      43.947   3.093  24.806  1.00 15.09           C
ATOM   3895  O   SER A 257      42.995   3.350  24.109  1.00 17.47           O
ATOM   3896  CB  SER A 257      45.875   1.871  23.741  1.00 16.25           C
ATOM   3897  OG  SER A 257      46.705   0.703  23.947  1.00 18.49           O
ATOM   3898  H   SER A 257      43.665   0.582  23.305  1.00 21.50           H
ATOM   3899  HA  SER A 257      45.077   1.433  25.746  1.00 22.43           H
ATOM   3900  HB2 SER A 257      45.583   1.822  22.650  1.00 19.49           H
ATOM   3901  HB3 SER A 257      46.512   2.749  23.935  1.00 19.49           H
ATOM   3902  HG  SER A 257      47.456   0.827  23.593  1.00 22.18           H
ATOM   3903  N   ARG A 258      44.466   3.944  25.700  1.00 14.79           N
ATOM   3904  CA  ARG A 258      43.913   5.247  26.055  1.00 11.25           C
ATOM   3905  C   ARG A 258      44.664   6.358  25.347  1.00 17.45           C
ATOM   3906  O   ARG A 258      45.781   6.705  25.732  1.00 16.99           O
ATOM   3907  CB  ARG A 258      43.947   5.411  27.572  1.00 15.41           C
ATOM   3908  CG  ARG A 258      43.128   4.320  28.266  1.00 20.00           C
ATOM   3909  CD  ARG A 258      43.287   4.473  29.767  1.00 27.22           C
ATOM   3910  NE  ARG A 258      42.365   3.592  30.487  1.00 25.13           N
ATOM   3911  CZ  ARG A 258      42.017   3.791  31.756  1.00 23.57           C
ATOM   3912  NH1 ARG A 258      42.576   4.765  32.470  1.00 27.23           N
ATOM   3913  NH2 ARG A 258      41.103   3.018  32.322  1.00 24.23           N1+
ATOM   3914  H   ARG A 258      45.276   3.641  26.228  1.00 17.73           H
ATOM   3915  HA  ARG A 258      42.869   5.275  25.735  1.00 13.48           H
ATOM   3916  HB2 ARG A 258      44.979   5.379  27.914  1.00 18.48           H
ATOM   3917  HB3 ARG A 258      43.533   6.381  27.838  1.00 18.48           H
ATOM   3918  HG2 ARG A 258      42.080   4.417  27.987  1.00 23.99           H
ATOM   3919  HG3 ARG A 258      43.492   3.331  27.985  1.00 23.99           H
ATOM   3920  HD2 ARG A 258      44.309   4.210  30.045  1.00 32.64           H
ATOM   3921  HD3 ARG A 258      43.095   5.511  30.044  1.00 32.64           H
ATOM   3922  HE  ARG A 258      41.944   2.826  29.977  1.00 30.14           H
ATOM   3923 HH11 ARG A 258      43.262   5.369  32.051  1.00 32.65           H
ATOM   3924 HH12 ARG A 258      42.283   4.897  33.431  1.00 32.65           H
ATOM   3925 HH21 ARG A 258      40.667   2.268  31.805  1.00 29.06           H
ATOM   3926 HH22 ARG A 258      40.849   3.180  33.288  1.00 29.06           H
ATOM   3927  N   TYR A 259      44.035   6.914  24.316  1.00 15.69           N
ATOM   3928  CA  TYR A 259      44.659   7.896  23.433  1.00 19.42           C
ATOM   3929  C   TYR A 259      44.360   9.331  23.825  1.00 19.46           C
ATOM   3930  O   TYR A 259      45.182  10.210  23.569  1.00 15.70           O
ATOM   3931  CB  TYR A 259      44.191   7.656  22.000  1.00 16.19           C
ATOM   3932  CG  TYR A 259      44.648   6.318  21.475  1.00 17.78           C
ATOM   3933  CD1 TYR A 259      45.933   6.187  20.932  1.00 15.72           C
ATOM   3934  CD2 TYR A 259      43.804   5.203  21.573  1.00 16.47           C
ATOM   3935  CE1 TYR A 259      46.389   4.926  20.526  1.00 15.56           C
ATOM   3936  CE2 TYR A 259      44.248   3.938  21.160  1.00 17.36           C
ATOM   3937  CZ  TYR A 259      45.546   3.796  20.631  1.00 14.72           C
ATOM   3938  OH  TYR A 259      45.994   2.582  20.239  1.00 14.31           O
ATOM   3939  H   TYR A 259      43.117   6.573  24.065  1.00 18.81           H
ATOM   3940  HA  TYR A 259      45.743   7.764  23.460  1.00 23.29           H
ATOM   3941  HB2 TYR A 259      43.103   7.724  21.955  1.00 19.41           H
ATOM   3942  HB3 TYR A 259      44.606   8.439  21.363  1.00 19.41           H
ATOM   3943  HD1 TYR A 259      46.570   7.053  20.826  1.00 18.84           H
ATOM   3944  HD2 TYR A 259      42.815   5.310  21.979  1.00 19.75           H
ATOM   3945  HE1 TYR A 259      47.380   4.830  20.114  1.00 18.65           H
ATOM   3946  HE2 TYR A 259      43.598   3.084  21.268  1.00 20.81           H
ATOM   3947  HH  TYR A 259      45.353   1.883  20.412  1.00 17.15           H
ATOM   3948  N   TRP A 260      43.174   9.575  24.394  1.00 13.21           N
ATOM   3949  CA  TRP A 260      42.686  10.906  24.729  1.00 15.74           C
ATOM   3950  C   TRP A 260      41.823  10.811  25.967  1.00 20.55           C
ATOM   3951  O   TRP A 260      41.206   9.773  26.182  1.00 19.44           O
ATOM   3952  CB  TRP A 260      41.809  11.476  23.613  1.00 17.95           C
ATOM   3953  CG  TRP A 260      42.435  11.523  22.268  1.00 17.43           C
ATOM   3954  CD1 TRP A 260      42.241  10.619  21.289  1.00 19.28           C
ATOM   3955  CD2 TRP A 260      43.357  12.513  21.727  1.00 18.45           C
ATOM   3956  NE1 TRP A 260      43.008  10.949  20.197  1.00 17.65           N
ATOM   3957  CE2 TRP A 260      43.713  12.115  20.405  1.00 17.78           C
ATOM   3958  CE3 TRP A 260      43.894  13.724  22.204  1.00 21.77           C
ATOM   3959  CZ2 TRP A 260      44.579  12.865  19.604  1.00 17.12           C
ATOM   3960  CZ3 TRP A 260      44.753  14.496  21.399  1.00 21.83           C
ATOM   3961  CH2 TRP A 260      45.110  14.058  20.112  1.00 22.25           C
ATOM   3962  H   TRP A 260      42.559   8.795  24.573  1.00 15.83           H
ATOM   3963  HA  TRP A 260      43.525  11.575  24.912  1.00 18.87           H
ATOM   3964  HB2 TRP A 260      40.894  10.887  23.546  1.00 21.52           H
ATOM   3965  HB3 TRP A 260      41.533  12.490  23.895  1.00 21.52           H
ATOM   3966  HD1 TRP A 260      41.608   9.747  21.369  1.00 23.12           H
ATOM   3967  HE1 TRP A 260      42.997  10.415  19.340  1.00 21.16           H
ATOM   3968  HE3 TRP A 260      43.617  14.076  23.186  1.00 26.10           H
ATOM   3969  HZ2 TRP A 260      44.846  12.514  18.618  1.00 20.53           H
ATOM   3970  HZ3 TRP A 260      45.132  15.435  21.770  1.00 26.18           H
ATOM   3971  HH2 TRP A 260      45.785  14.648  19.510  1.00 26.68           H
ATOM   3972  N   GLN A 261      41.755  11.896  26.745  1.00 19.07           N
ATOM   3973  CA  GLN A 261      40.859  12.009  27.881  1.00 19.33           C
ATOM   3974  C   GLN A 261      39.967  13.238  27.753  1.00 23.65           C
ATOM   3975  O   GLN A 261      40.431  14.335  27.445  1.00 21.66           O
ATOM   3976  CB  GLN A 261      41.682  12.036  29.173  1.00 23.02           C
ATOM   3977  CG  GLN A 261      40.798  12.101  30.424  1.00 21.87           C
ATOM   3978  CD  GLN A 261      41.612  12.017  31.714  1.00 33.01           C
ATOM   3979  OE1 GLN A 261      42.821  12.237  31.725  1.00 30.23           O
ATOM   3980  NE2 GLN A 261      40.946  11.710  32.822  1.00 34.05           N
ATOM   3981  H   GLN A 261      42.316  12.705  26.517  1.00 22.87           H
ATOM   3982  HA  GLN A 261      40.220  11.131  27.924  1.00 23.18           H
ATOM   3983  HB2 GLN A 261      42.287  11.134  29.228  1.00 27.60           H
ATOM   3984  HB3 GLN A 261      42.349  12.900  29.155  1.00 27.60           H
ATOM   3985  HG2 GLN A 261      40.271  13.055  30.430  1.00 26.23           H
ATOM   3986  HG3 GLN A 261      40.065  11.295  30.408  1.00 26.23           H
ATOM   3987 HE21 GLN A 261      39.945  11.574  32.782  1.00 40.84           H
ATOM   3988 HE22 GLN A 261      41.443  11.620  33.694  1.00 40.84           H
ATOM   3989  N   THR A 262      38.681  13.041  28.047  1.00 22.95           N
ATOM   3990  CA  THR A 262      37.696  14.096  28.229  1.00 23.60           C
ATOM   3991  C   THR A 262      36.867  13.743  29.464  1.00 26.76           C
ATOM   3992  O   THR A 262      36.177  12.720  29.490  1.00 20.86           O
ATOM   3993  CB  THR A 262      36.864  14.334  26.952  1.00 34.32           C
ATOM   3994  OG1 THR A 262      35.799  15.213  27.246  1.00 45.95           O
ATOM   3995  CG2 THR A 262      36.262  13.096  26.288  1.00 29.59           C
ATOM   3996  H   THR A 262      38.382  12.101  28.274  1.00 27.52           H
ATOM   3997  HA  THR A 262      38.201  15.036  28.458  1.00 28.30           H
ATOM   3998  HB  THR A 262      37.514  14.821  26.226  1.00 41.16           H
ATOM   3999  HG1 THR A 262      35.232  15.273  26.473  1.00 55.13           H
ATOM   4000 HG21 THR A 262      35.770  13.393  25.362  1.00 35.50           H
ATOM   4001 HG22 THR A 262      37.035  12.361  26.061  1.00 35.50           H
ATOM   4002 HG23 THR A 262      35.503  12.667  26.936  1.00 35.50           H
ATOM   4003  N   GLY A 263      37.002  14.565  30.512  1.00 29.99           N
ATOM   4004  CA  GLY A 263      36.416  14.294  31.815  1.00 29.63           C
ATOM   4005  C   GLY A 263      36.972  12.987  32.387  1.00 26.00           C
ATOM   4006  O   GLY A 263      38.185  12.797  32.468  1.00 23.76           O
ATOM   4007  H   GLY A 263      37.598  15.377  30.426  1.00 35.97           H
ATOM   4008  HA2 GLY A 263      36.639  15.114  32.497  1.00 35.54           H
ATOM   4009  HA3 GLY A 263      35.334  14.209  31.705  1.00 35.54           H
ATOM   4010  N   ASP A 264      36.067  12.078  32.751  1.00 25.86           N
ATOM   4011  CA  ASP A 264      36.372  10.745  33.246  1.00 21.80           C
ATOM   4012  C   ASP A 264      36.519   9.686  32.131  1.00 25.46           C
ATOM   4013  O   ASP A 264      36.821   8.541  32.449  1.00 23.62           O
ATOM   4014  CB  ASP A 264      35.253  10.349  34.220  1.00 26.23           C
ATOM   4015  H   ASP A 264      35.089  12.309  32.654  1.00 31.01           H
ATOM   4016  HA  ASP A 264      37.306  10.775  33.804  1.00 26.15           H
ATOM   4017  HB1 ASP A 264      35.166  11.098  35.009  1.00 31.46           H
ATOM   4018  HB3 ASP A 264      35.482   9.388  34.681  1.00 31.46           H
ATOM   4019  N   MET A 265      36.260  10.003  30.854  1.00 24.29           N
ATOM   4020  CA  MET A 265      36.327   8.998  29.790  1.00 22.21           C
ATOM   4021  C   MET A 265      37.650   9.089  29.035  1.00 19.06           C
ATOM   4022  O   MET A 265      38.259  10.150  28.896  1.00 21.19           O
ATOM   4023  CB  MET A 265      35.087   9.037  28.879  1.00 29.52           C
ATOM   4024  CG  MET A 265      35.202   9.991  27.691  1.00 41.30           C
ATOM   4025  SD  MET A 265      35.946   9.297  26.181  1.00 46.44           S
ATOM   4026  CE  MET A 265      34.452   8.895  25.262  1.00 41.31           C
ATOM   4027  H   MET A 265      36.045  10.959  30.604  1.00 29.13           H
ATOM   4028  HA  MET A 265      36.302   8.006  30.236  1.00 26.64           H
ATOM   4029  HB2 MET A 265      34.885   8.032  28.504  1.00 35.40           H
ATOM   4030  HB3 MET A 265      34.227   9.339  29.479  1.00 35.40           H
ATOM   4031  HG2 MET A 265      34.198  10.333  27.444  1.00 49.54           H
ATOM   4032  HG3 MET A 265      35.780  10.854  27.999  1.00 49.54           H
ATOM   4033  HE1 MET A 265      34.726   8.538  24.272  1.00 49.55           H
ATOM   4034  HE2 MET A 265      33.897   8.121  25.787  1.00 49.55           H
ATOM   4035  HE3 MET A 265      33.832   9.787  25.165  1.00 49.55           H
ATOM   4036  N   TYR A 266      38.061   7.934  28.534  1.00 17.30           N
ATOM   4037  CA  TYR A 266      39.226   7.723  27.702  1.00 19.82           C
ATOM   4038  C   TYR A 266      38.760   7.177  26.351  1.00 19.91           C
ATOM   4039  O   TYR A 266      37.924   6.275  26.304  1.00 20.55           O
ATOM   4040  CB  TYR A 266      40.176   6.749  28.399  1.00 20.62           C
ATOM   4041  CG  TYR A 266      40.667   7.260  29.740  1.00 19.54           C
ATOM   4042  CD1 TYR A 266      41.724   8.178  29.766  1.00 22.40           C
ATOM   4043  CD2 TYR A 266      40.050   6.863  30.943  1.00 28.28           C
ATOM   4044  CE1 TYR A 266      42.209   8.683  30.986  1.00 26.07           C
ATOM   4045  CE2 TYR A 266      40.526   7.357  32.172  1.00 30.91           C
ATOM   4046  CZ  TYR A 266      41.616   8.256  32.200  1.00 27.06           C
ATOM   4047  OH  TYR A 266      42.106   8.672  33.397  1.00 32.98           O
ATOM   4048  H   TYR A 266      37.488   7.122  28.712  1.00 20.75           H
ATOM   4049  HA  TYR A 266      39.737   8.669  27.570  1.00 23.76           H
ATOM   4050  HB2 TYR A 266      39.673   5.794  28.545  1.00 24.73           H
ATOM   4051  HB3 TYR A 266      41.034   6.586  27.748  1.00 24.73           H
ATOM   4052  HD1 TYR A 266      42.138   8.494  28.830  1.00 26.87           H
ATOM   4053  HD2 TYR A 266      39.220   6.174  30.932  1.00 33.91           H
ATOM   4054  HE1 TYR A 266      43.028   9.387  30.999  1.00 31.27           H
ATOM   4055  HE2 TYR A 266      40.071   7.031  33.094  1.00 37.08           H
ATOM   4056  HH  TYR A 266      41.666   8.245  34.138  1.00 39.56           H
ATOM   4057  N   GLN A 267      39.295   7.721  25.259  1.00 16.16           N
ATOM   4058  CA  GLN A 267      38.974   7.270  23.913  1.00 15.68           C
ATOM   4059  C   GLN A 267      39.969   6.193  23.477  1.00 18.97           C
ATOM   4060  O   GLN A 267      41.170   6.457  23.428  1.00 15.90           O
ATOM   4061  CB  GLN A 267      38.971   8.477  22.964  1.00 13.97           C
ATOM   4062  CG  GLN A 267      38.504   8.128  21.547  1.00 14.32           C
ATOM   4063  CD  GLN A 267      37.082   7.558  21.557  1.00 18.84           C
ATOM   4064  OE1 GLN A 267      36.151   8.216  21.995  1.00 16.69           O
ATOM   4065  NE2 GLN A 267      36.894   6.342  21.074  1.00 16.66           N
ATOM   4066  H   GLN A 267      39.962   8.471  25.357  1.00 19.37           H
ATOM   4067  HA  GLN A 267      37.966   6.850  23.913  1.00 18.79           H
ATOM   4068  HB2 GLN A 267      38.325   9.256  23.371  1.00 16.74           H
ATOM   4069  HB3 GLN A 267      39.984   8.876  22.904  1.00 16.74           H
ATOM   4070  HG2 GLN A 267      38.471   9.074  21.009  1.00 17.16           H
ATOM   4071  HG3 GLN A 267      39.206   7.453  21.064  1.00 17.16           H
ATOM   4072 HE21 GLN A 267      37.675   5.809  20.716  1.00 19.97           H
ATOM   4073 HE22 GLN A 267      35.964   5.949  21.048  1.00 19.97           H
ATOM   4074  N   GLY A 268      39.455   5.007  23.127  1.00 14.66           N
ATOM   4075  CA  GLY A 268      40.181   3.952  22.422  1.00 13.09           C
ATOM   4076  C   GLY A 268      39.971   3.986  20.913  1.00 16.66           C
ATOM   4077  O   GLY A 268      39.569   5.005  20.346  1.00 15.89           O
ATOM   4078  H   GLY A 268      38.465   4.851  23.264  1.00 17.57           H
ATOM   4079  HA2 GLY A 268      41.244   4.037  22.618  1.00 15.69           H
ATOM   4080  HA3 GLY A 268      39.816   2.997  22.796  1.00 15.69           H
ATOM   4081  N   LEU A 269      40.227   2.850  20.248  1.00 13.52           N
ATOM   4082  CA  LEU A 269      39.864   2.670  18.847  1.00 12.88           C
ATOM   4083  C   LEU A 269      38.519   1.956  18.865  1.00 15.20           C
ATOM   4084  O   LEU A 269      38.454   0.757  19.127  1.00 12.81           O
ATOM   4085  CB  LEU A 269      40.925   1.884  18.060  1.00 20.97           C
ATOM   4086  CG  LEU A 269      42.381   2.366  18.232  1.00 15.55           C
ATOM   4087  CD1 LEU A 269      43.311   1.439  17.430  1.00 17.41           C
ATOM   4088  CD2 LEU A 269      42.577   3.827  17.801  1.00 17.06           C
ATOM   4089  H   LEU A 269      40.517   2.032  20.766  1.00 16.21           H
ATOM   4090  HA  LEU A 269      39.743   3.641  18.364  1.00 15.44           H
ATOM   4091  HB2 LEU A 269      40.863   0.830  18.325  1.00 25.14           H
ATOM   4092  HB3 LEU A 269      40.667   1.960  17.003  1.00 25.14           H
ATOM   4093  HG  LEU A 269      42.664   2.282  19.280  1.00 18.65           H
ATOM   4094 HD11 LEU A 269      44.349   1.716  17.608  1.00 20.87           H
ATOM   4095 HD12 LEU A 269      43.173   0.404  17.742  1.00 20.87           H
ATOM   4096 HD13 LEU A 269      43.095   1.521  16.364  1.00 20.87           H
ATOM   4097 HD21 LEU A 269      43.615   4.120  17.964  1.00 20.46           H
ATOM   4098 HD22 LEU A 269      42.347   3.934  16.744  1.00 20.46           H
ATOM   4099 HD23 LEU A 269      41.936   4.487  18.384  1.00 20.46           H
ATOM   4100  N   GLY A 270      37.439   2.715  18.659  1.00 13.44           N
ATOM   4101  CA  GLY A 270      36.072   2.222  18.773  1.00 16.81           C
ATOM   4102  C   GLY A 270      35.617   2.173  20.225  1.00 15.63           C
ATOM   4103  O   GLY A 270      34.659   2.847  20.583  1.00 15.91           O
ATOM   4104  H   GLY A 270      37.561   3.702  18.481  1.00 16.11           H
ATOM   4105  HA2 GLY A 270      35.407   2.885  18.218  1.00 20.16           H
ATOM   4106  HA3 GLY A 270      35.999   1.220  18.356  1.00 20.16           H
ATOM   4107  N   TRP A 271      36.271   1.368  21.061  1.00 14.13           N
ATOM   4108  CA  TRP A 271      35.979   1.302  22.482  1.00 15.91           C
ATOM   4109  C   TRP A 271      36.214   2.646  23.176  1.00 19.00           C
ATOM   4110  O   TRP A 271      37.064   3.448  22.780  1.00 14.55           O
ATOM   4111  CB  TRP A 271      36.868   0.239  23.127  1.00 17.15           C
ATOM   4112  CG  TRP A 271      36.575  -1.160  22.703  1.00 20.45           C
ATOM   4113  CD1 TRP A 271      37.408  -1.986  22.035  1.00 17.08           C
ATOM   4114  CD2 TRP A 271      35.356  -1.925  22.929  1.00 14.10           C
ATOM   4115  NE1 TRP A 271      36.795  -3.201  21.839  1.00 17.33           N
ATOM   4116  CE2 TRP A 271      35.524  -3.222  22.359  1.00 16.62           C
ATOM   4117  CE3 TRP A 271      34.134  -1.650  23.577  1.00 17.08           C
ATOM   4118  CZ2 TRP A 271      34.514  -4.192  22.392  1.00 17.11           C
ATOM   4119  CZ3 TRP A 271      33.114  -2.619  23.625  1.00 14.86           C
ATOM   4120  CH2 TRP A 271      33.291  -3.865  22.997  1.00 15.84           C
ATOM   4121  H   TRP A 271      37.052   0.828  20.716  1.00 16.93           H
ATOM   4122  HA  TRP A 271      34.939   1.004  22.623  1.00 19.08           H
ATOM   4123  HB2 TRP A 271      37.914   0.475  22.922  1.00 20.56           H
ATOM   4124  HB3 TRP A 271      36.714   0.293  24.204  1.00 20.56           H
ATOM   4125  HD1 TRP A 271      38.406  -1.730  21.712  1.00 20.48           H
ATOM   4126  HE1 TRP A 271      37.256  -3.979  21.386  1.00 20.78           H
ATOM   4127  HE3 TRP A 271      33.983  -0.689  24.043  1.00 20.47           H
ATOM   4128  HZ2 TRP A 271      34.664  -5.160  21.939  1.00 20.52           H
ATOM   4129  HZ3 TRP A 271      32.181  -2.391  24.118  1.00 17.81           H
ATOM   4130  HH2 TRP A 271      32.493  -4.589  23.003  1.00 19.00           H
ATOM   4131  N   GLU A 272      35.432   2.868  24.225  1.00 15.41           N
ATOM   4132  CA  GLU A 272      35.609   3.951  25.183  1.00 19.91           C
ATOM   4133  C   GLU A 272      35.779   3.317  26.564  1.00 19.09           C
ATOM   4134  O   GLU A 272      35.270   2.221  26.800  1.00 17.38           O
ATOM   4135  CB  GLU A 272      34.390   4.868  25.146  1.00 21.72           C
ATOM   4136  CG  GLU A 272      34.233   5.551  23.780  1.00 17.58           C
ATOM   4137  CD  GLU A 272      32.841   6.132  23.531  1.00 23.08           C
ATOM   4138  OE1 GLU A 272      32.061   6.269  24.496  1.00 27.13           O
ATOM   4139  OE2 GLU A 272      32.555   6.411  22.348  1.00 25.17           O1-
ATOM   4140  H   GLU A 272      34.737   2.171  24.458  1.00 18.47           H
ATOM   4141  HA  GLU A 272      36.495   4.542  24.946  1.00 23.87           H
ATOM   4142  HB2 GLU A 272      33.498   4.284  25.377  1.00 26.05           H
ATOM   4143  HB3 GLU A 272      34.508   5.638  25.909  1.00 26.05           H
ATOM   4144  HG2 GLU A 272      34.962   6.355  23.703  1.00 21.08           H
ATOM   4145  HG3 GLU A 272      34.474   4.887  22.951  1.00 21.08           H
ATOM   4146  N   MET A 273      36.557   3.952  27.450  1.00 15.78           N
ATOM   4147  CA  MET A 273      36.930   3.359  28.729  1.00 15.99           C
ATOM   4148  C   MET A 273      36.869   4.386  29.856  1.00 18.88           C
ATOM   4149  O   MET A 273      37.122   5.559  29.640  1.00 20.20           O
ATOM   4150  CB  MET A 273      38.345   2.761  28.707  1.00 19.15           C
ATOM   4151  CG  MET A 273      38.553   1.628  27.703  1.00 23.22           C
ATOM   4152  SD  MET A 273      38.762   2.086  25.963  1.00 19.75           S
ATOM   4153  CE  MET A 273      40.120   3.271  26.082  1.00 19.47           C
ATOM   4154  H   MET A 273      36.975   4.836  27.198  1.00 18.92           H
ATOM   4155  HA  MET A 273      36.241   2.556  28.964  1.00 19.18           H
ATOM   4156  HB2 MET A 273      39.081   3.547  28.555  1.00 22.96           H
ATOM   4157  HB3 MET A 273      38.543   2.342  29.694  1.00 22.96           H
ATOM   4158  HG2 MET A 273      39.432   1.057  28.000  1.00 27.85           H
ATOM   4159  HG3 MET A 273      37.693   0.970  27.779  1.00 27.85           H
ATOM   4160  HE1 MET A 273      40.505   3.479  25.085  1.00 23.34           H
ATOM   4161  HE2 MET A 273      39.769   4.198  26.533  1.00 23.34           H
ATOM   4162  HE3 MET A 273      40.920   2.844  26.686  1.00 23.34           H
ATOM   4163  N   LEU A 274      36.544   3.928  31.060  1.00 21.83           N
ATOM   4164  CA  LEU A 274      36.648   4.680  32.311  1.00 25.76           C
ATOM   4165  C   LEU A 274      37.390   3.790  33.303  1.00 23.58           C
ATOM   4166  O   LEU A 274      37.371   2.569  33.176  1.00 20.12           O
ATOM   4167  CB  LEU A 274      35.261   5.058  32.858  1.00 26.45           C
ATOM   4168  CG  LEU A 274      34.458   6.046  31.986  1.00 23.24           C
ATOM   4169  CD1 LEU A 274      33.593   5.308  30.947  1.00 22.58           C
ATOM   4170  CD2 LEU A 274      33.586   6.937  32.878  1.00 33.14           C
ATOM   4171  H   LEU A 274      36.307   2.949  31.146  1.00 26.17           H
ATOM   4172  HA  LEU A 274      37.222   5.596  32.168  1.00 30.90           H
ATOM   4173  HB2 LEU A 274      34.673   4.158  33.032  1.00 31.73           H
ATOM   4174  HB3 LEU A 274      35.434   5.523  33.829  1.00 31.73           H
ATOM   4175  HG  LEU A 274      35.160   6.675  31.447  1.00 27.87           H
ATOM   4176 HD11 LEU A 274      32.953   6.022  30.429  1.00 27.08           H
ATOM   4177 HD12 LEU A 274      34.214   4.821  30.200  1.00 27.08           H
ATOM   4178 HD13 LEU A 274      32.982   4.551  31.435  1.00 27.08           H
ATOM   4179 HD21 LEU A 274      33.001   7.625  32.266  1.00 39.75           H
ATOM   4180 HD22 LEU A 274      32.919   6.325  33.481  1.00 39.75           H
ATOM   4181 HD23 LEU A 274      34.221   7.521  33.544  1.00 39.75           H
ATOM   4182  N   ASP A 275      38.058   4.384  34.291  1.00 23.23           N
ATOM   4183  CA  ASP A 275      38.622   3.623  35.398  1.00 25.51           C
ATOM   4184  C   ASP A 275      37.519   2.897  36.169  1.00 23.75           C
ATOM   4185  O   ASP A 275      36.475   3.480  36.458  1.00 23.33           O
ATOM   4186  CB  ASP A 275      39.437   4.549  36.323  1.00 29.27           C
ATOM   4187  CG  ASP A 275      40.660   5.135  35.613  1.00 33.23           C
ATOM   4188  OD1 ASP A 275      41.381   4.334  34.977  1.00 31.04           O
ATOM   4189  OD2 ASP A 275      40.875   6.364  35.705  1.00 36.34           O1-
ATOM   4190  H   ASP A 275      38.031   5.389  34.373  1.00 27.86           H
ATOM   4191  HA  ASP A 275      39.304   2.875  34.989  1.00 30.60           H
ATOM   4192  HB2 ASP A 275      38.813   5.339  36.742  1.00 35.11           H
ATOM   4193  HB3 ASP A 275      39.799   3.924  37.140  1.00 35.11           H
ATOM   4194  N   TRP A 276      37.765   1.626  36.497  1.00 26.54           N
ATOM   4195  CA  TRP A 276      36.951   0.872  37.436  1.00 25.75           C
ATOM   4196  C   TRP A 276      37.596   1.007  38.830  1.00 27.07           C
ATOM   4197  O   TRP A 276      38.817   0.868  38.918  1.00 26.38           O
ATOM   4198  CB  TRP A 276      36.876  -0.603  37.012  1.00 28.42           C
ATOM   4199  CG  TRP A 276      35.993  -1.423  37.904  1.00 30.94           C
ATOM   4200  CD1 TRP A 276      36.424  -2.240  38.894  1.00 33.22           C
ATOM   4201  CD2 TRP A 276      34.534  -1.439  37.980  1.00 32.15           C
ATOM   4202  NE1 TRP A 276      35.344  -2.727  39.599  1.00 37.36           N
ATOM   4203  CE2 TRP A 276      34.153  -2.238  39.104  1.00 36.70           C
ATOM   4204  CE3 TRP A 276      33.491  -0.826  37.251  1.00 33.94           C
ATOM   4205  CZ2 TRP A 276      32.816  -2.385  39.497  1.00 37.09           C
ATOM   4206  CZ3 TRP A 276      32.139  -1.036  37.599  1.00 37.30           C
ATOM   4207  CH2 TRP A 276      31.801  -1.800  38.727  1.00 37.68           C
ATOM   4208  H   TRP A 276      38.648   1.215  36.225  1.00 31.84           H
ATOM   4209  HA  TRP A 276      35.937   1.263  37.419  1.00 30.88           H
ATOM   4210  HB2 TRP A 276      36.467  -0.642  36.002  1.00 34.08           H
ATOM   4211  HB3 TRP A 276      37.879  -1.031  37.010  1.00 34.08           H
ATOM   4212  HD1 TRP A 276      37.463  -2.422  39.137  1.00 39.85           H
ATOM   4213  HE1 TRP A 276      35.439  -3.317  40.410  1.00 44.81           H
ATOM   4214  HE3 TRP A 276      33.734  -0.205  36.403  1.00 40.71           H
ATOM   4215  HZ2 TRP A 276      32.564  -2.909  40.402  1.00 44.50           H
ATOM   4216  HZ3 TRP A 276      31.350  -0.589  37.011  1.00 44.75           H
ATOM   4217  HH2 TRP A 276      30.765  -1.920  39.015  1.00 45.19           H
ATOM   4218  N   PRO A 277      36.813   1.223  39.904  1.00 30.86           N
ATOM   4219  CA  PRO A 277      35.359   1.400  39.880  1.00 31.43           C
ATOM   4220  C   PRO A 277      34.931   2.742  39.286  1.00 34.83           C
ATOM   4221  O   PRO A 277      35.623   3.751  39.413  1.00 34.75           O
ATOM   4222  CB  PRO A 277      34.949   1.348  41.356  1.00 34.42           C
ATOM   4223  CG  PRO A 277      36.184   1.863  42.092  1.00 30.83           C
ATOM   4224  CD  PRO A 277      37.317   1.258  41.268  1.00 33.83           C
ATOM   4225  HA  PRO A 277      34.850   0.564  39.413  1.00 37.70           H
ATOM   4226  HB2 PRO A 277      34.043   1.905  41.601  1.00 41.29           H
ATOM   4227  HB3 PRO A 277      34.818   0.294  41.608  1.00 41.29           H
ATOM   4228  HG2 PRO A 277      36.202   2.954  42.090  1.00 36.98           H
ATOM   4229  HG3 PRO A 277      36.233   1.477  43.111  1.00 36.98           H
ATOM   4230  HD2 PRO A 277      38.195   1.898  41.356  1.00 40.57           H
ATOM   4231  HD3 PRO A 277      37.511   0.239  41.607  1.00 40.57           H
ATOM   4232  N   VAL A 278      33.759   2.730  38.647  1.00 29.33           N
ATOM   4233  CA  VAL A 278      33.156   3.902  38.024  1.00 34.91           C
ATOM   4234  C   VAL A 278      32.084   4.444  38.950  1.00 34.46           C
ATOM   4235  O   VAL A 278      31.382   3.690  39.625  1.00 41.27           O
ATOM   4236  CB  VAL A 278      32.525   3.602  36.638  1.00 33.77           C
ATOM   4237  CG1 VAL A 278      33.572   3.266  35.586  1.00 40.78           C
ATOM   4238  CG2 VAL A 278      31.480   2.476  36.684  1.00 44.68           C
ATOM   4239  H   VAL A 278      33.231   1.870  38.619  1.00 35.18           H
ATOM   4240  HA  VAL A 278      33.918   4.669  37.875  1.00 41.87           H
ATOM   4241  HB  VAL A 278      32.015   4.508  36.303  1.00 40.50           H
ATOM   4242 HG11 VAL A 278      33.084   3.118  34.623  1.00 48.92           H
ATOM   4243 HG12 VAL A 278      34.260   4.104  35.490  1.00 48.92           H
ATOM   4244 HG13 VAL A 278      34.119   2.364  35.863  1.00 48.92           H
ATOM   4245 HG21 VAL A 278      31.115   2.272  35.680  1.00 53.59           H
ATOM   4246 HG22 VAL A 278      31.930   1.574  37.081  1.00 53.59           H
ATOM   4247 HG23 VAL A 278      30.632   2.765  37.305  1.00 53.59           H
ATOM   4248  N   ASN A 279      31.915   5.763  38.894  1.00 41.74           N
ATOM   4249  CA  ASN A 279      30.682   6.395  39.322  1.00 49.50           C
ATOM   4250  C   ASN A 279      29.603   6.048  38.270  1.00 41.69           C
ATOM   4251  O   ASN A 279      29.785   6.405  37.104  1.00 43.37           O
ATOM   4252  CB  ASN A 279      30.951   7.909  39.426  1.00 38.81           C
ATOM   4253  CG  ASN A 279      29.778   8.691  40.014  1.00 49.27           C
ATOM   4254  OD1 ASN A 279      28.623   8.310  39.885  1.00 57.63           O
ATOM   4255  ND2 ASN A 279      30.054   9.846  40.608  1.00 53.14           N
ATOM   4256  H   ASN A 279      32.542   6.309  38.322  1.00 50.07           H
ATOM   4257  HA  ASN A 279      30.418   6.024  40.311  1.00 59.38           H
ATOM   4258  HB2 ASN A 279      31.845   8.088  40.025  1.00 46.56           H
ATOM   4259  HB3 ASN A 279      31.133   8.289  38.422  1.00 46.56           H
ATOM   4260 HD21 ASN A 279      29.291  10.391  40.982  1.00 63.76           H
ATOM   4261 HD22 ASN A 279      31.007  10.156  40.700  1.00 63.76           H
ATOM   4262  N   PRO A 280      28.482   5.396  38.636  1.00 44.54           N
ATOM   4263  CA  PRO A 280      27.438   5.052  37.671  1.00 38.33           C
ATOM   4264  C   PRO A 280      26.773   6.275  37.036  1.00 42.49           C
ATOM   4265  O   PRO A 280      26.466   6.227  35.853  1.00 37.59           O
ATOM   4266  CB  PRO A 280      26.404   4.256  38.475  1.00 40.07           C
ATOM   4267  CG  PRO A 280      26.627   4.693  39.922  1.00 43.82           C
ATOM   4268  CD  PRO A 280      28.137   4.915  39.969  1.00 42.21           C
ATOM   4269  HA  PRO A 280      27.833   4.375  36.913  1.00 45.98           H
ATOM   4270  HB2 PRO A 280      25.371   4.369  38.147  1.00 48.06           H
ATOM   4271  HB3 PRO A 280      26.704   3.218  38.390  1.00 48.06           H
ATOM   4272  HG2 PRO A 280      26.068   5.606  40.131  1.00 52.56           H
ATOM   4273  HG3 PRO A 280      26.352   3.904  40.622  1.00 52.56           H
ATOM   4274  HD2 PRO A 280      28.343   5.656  40.742  1.00 50.63           H
ATOM   4275  HD3 PRO A 280      28.645   3.968  40.161  1.00 50.63           H
ATOM   4276  N   ASP A 281      26.625   7.393  37.756  1.00 44.95           N
ATOM   4277  CA  ASP A 281      26.120   8.644  37.192  1.00 52.08           C
ATOM   4278  C   ASP A 281      27.016   9.195  36.069  1.00 48.87           C
ATOM   4279  O   ASP A 281      26.518   9.858  35.160  1.00 43.99           O
ATOM   4280  CB  ASP A 281      25.880   9.684  38.300  1.00 49.65           C
ATOM   4281  CG  ASP A 281      24.728   9.267  39.215  1.00 56.93           C
ATOM   4282  OD1 ASP A 281      24.903   8.286  39.972  1.00 60.02           O
ATOM   4283  OD2 ASP A 281      23.684   9.952  39.140  1.00 70.01           O1-
ATOM   4284  H   ASP A 281      26.864   7.389  38.740  1.00 53.92           H
ATOM   4285  HA  ASP A 281      25.148   8.424  36.747  1.00 62.47           H
ATOM   4286  HB2 ASP A 281      26.792   9.747  38.891  1.00 59.56           H
ATOM   4287  HB3 ASP A 281      25.665  10.651  37.846  1.00 59.56           H
ATOM   4288  N   SER A 282      28.330   8.919  36.116  1.00 40.62           N
ATOM   4289  CA  SER A 282      29.275   9.329  35.080  1.00 46.82           C
ATOM   4290  C   SER A 282      29.011   8.589  33.757  1.00 46.82           C
ATOM   4291  O   SER A 282      28.960   9.231  32.711  1.00 36.08           O
ATOM   4292  CB  SER A 282      30.711   9.142  35.591  1.00 42.01           C
ATOM   4293  OG  SER A 282      31.641   9.674  34.673  1.00 58.17           O
ATOM   4294  H   SER A 282      28.677   8.342  36.870  1.00 48.73           H
ATOM   4295  HA  SER A 282      29.123  10.396  34.913  1.00 56.17           H
ATOM   4296  HB2 SER A 282      30.825   9.648  36.550  1.00 50.40           H
ATOM   4297  HB3 SER A 282      30.923   8.081  35.715  1.00 50.40           H
ATOM   4298  HG  SER A 282      32.529   9.482  34.986  1.00 69.78           H
ATOM   4299  N   ILE A 283      28.827   7.259  33.787  1.00 36.20           N
ATOM   4300  CA  ILE A 283      28.532   6.476  32.582  1.00 38.44           C
ATOM   4301  C   ILE A 283      27.080   6.631  32.114  1.00 44.89           C
ATOM   4302  O   ILE A 283      26.865   6.678  30.905  1.00 40.00           O
ATOM   4303  CB  ILE A 283      28.946   4.992  32.723  1.00 40.18           C
ATOM   4304  CG1 ILE A 283      28.450   4.339  34.029  1.00 37.83           C
ATOM   4305  CG2 ILE A 283      30.468   4.863  32.604  1.00 42.41           C
ATOM   4306  CD1 ILE A 283      28.625   2.819  34.068  1.00 35.02           C
ATOM   4307  H   ILE A 283      28.855   6.779  34.676  1.00 43.42           H
ATOM   4308  HA  ILE A 283      29.145   6.894  31.783  1.00 46.12           H
ATOM   4309  HB  ILE A 283      28.510   4.441  31.889  1.00 48.20           H
ATOM   4310 HG12 ILE A 283      28.977   4.774  34.880  1.00 45.38           H
ATOM   4311 HG13 ILE A 283      27.387   4.537  34.139  1.00 45.38           H
ATOM   4312 HG21 ILE A 283      30.762   3.817  32.546  1.00 50.88           H
ATOM   4313 HG22 ILE A 283      30.799   5.358  31.692  1.00 50.88           H
ATOM   4314 HG23 ILE A 283      30.944   5.324  33.468  1.00 50.88           H
ATOM   4315 HD11 ILE A 283      28.234   2.448  35.013  1.00 42.01           H
ATOM   4316 HD12 ILE A 283      28.070   2.360  33.250  1.00 42.01           H
ATOM   4317 HD13 ILE A 283      29.674   2.545  33.992  1.00 42.01           H
ATOM   4318  N   ILE A 284      26.093   6.667  33.029  1.00 42.86           N
ATOM   4319  CA  ILE A 284      24.661   6.713  32.700  1.00 39.02           C
ATOM   4320  C   ILE A 284      24.321   8.045  32.036  1.00 42.69           C
ATOM   4321  O   ILE A 284      23.830   8.059  30.906  1.00 38.97           O
ATOM   4322  CB  ILE A 284      23.772   6.427  33.939  1.00 36.09           C
ATOM   4323  CG1 ILE A 284      23.939   4.969  34.421  1.00 35.85           C
ATOM   4324  CG2 ILE A 284      22.289   6.722  33.644  1.00 31.61           C
ATOM   4325  CD1 ILE A 284      23.356   4.697  35.817  1.00 41.27           C
ATOM   4326  H   ILE A 284      26.339   6.625  34.008  1.00 51.41           H
ATOM   4327  HA  ILE A 284      24.461   5.926  31.974  1.00 46.81           H
ATOM   4328  HB  ILE A 284      24.091   7.097  34.739  1.00 43.29           H
ATOM   4329 HG12 ILE A 284      23.457   4.309  33.703  1.00 43.01           H
ATOM   4330 HG13 ILE A 284      24.992   4.700  34.448  1.00 43.01           H
ATOM   4331 HG21 ILE A 284      21.670   6.474  34.504  1.00 37.91           H
ATOM   4332 HG22 ILE A 284      22.141   7.782  33.438  1.00 37.91           H
ATOM   4333 HG23 ILE A 284      21.958   6.138  32.786  1.00 37.91           H
ATOM   4334 HD11 ILE A 284      23.652   3.700  36.142  1.00 49.51           H
ATOM   4335 HD12 ILE A 284      23.734   5.430  36.529  1.00 49.51           H
ATOM   4336 HD13 ILE A 284      22.268   4.745  35.794  1.00 49.51           H
ATOM   4337  N   ASN A 285      24.595   9.156  32.728  1.00 40.34           N
ATOM   4338  CA  ASN A 285      24.331  10.486  32.196  1.00 43.65           C
ATOM   4339  C   ASN A 285      25.290  10.784  31.032  1.00 46.67           C
ATOM   4340  O   ASN A 285      24.896  11.459  30.082  1.00 39.74           O
ATOM   4341  CB  ASN A 285      24.403  11.532  33.327  1.00 46.32           C
ATOM   4342  CG  ASN A 285      23.506  11.178  34.526  1.00 47.43           C
ATOM   4343  OD1 ASN A 285      22.360  10.767  34.364  1.00 51.45           O
ATOM   4344  ND2 ASN A 285      23.985  11.407  35.746  1.00 52.91           N
ATOM   4345  H   ASN A 285      25.004   9.083  33.649  1.00 48.39           H
ATOM   4346  HA  ASN A 285      23.313  10.496  31.803  1.00 52.36           H
ATOM   4347  HB2 ASN A 285      25.435  11.691  33.641  1.00 55.56           H
ATOM   4348  HB3 ASN A 285      24.017  12.457  32.899  1.00 55.56           H
ATOM   4349 HD21 ASN A 285      23.414  11.194  36.551  1.00 63.47           H
ATOM   4350 HD22 ASN A 285      24.932  11.730  35.864  1.00 63.47           H
ATOM   4351  N   GLY A 286      26.531  10.264  31.091  1.00 41.87           N
ATOM   4352  CA  GLY A 286      27.552  10.452  30.059  1.00 45.20           C
ATOM   4353  C   GLY A 286      27.215   9.787  28.717  1.00 44.11           C
ATOM   4354  O   GLY A 286      27.746  10.213  27.692  1.00 40.66           O
ATOM   4355  H   GLY A 286      26.792   9.722  31.904  1.00 50.23           H
ATOM   4356  HA2 GLY A 286      27.664  11.523  29.885  1.00 54.22           H
ATOM   4357  HA3 GLY A 286      28.499  10.048  30.410  1.00 54.22           H
ATOM   4358  N   SER A 287      26.374   8.739  28.717  1.00 46.73           N
ATOM   4359  CA  SER A 287      25.958   8.023  27.504  1.00 44.49           C
ATOM   4360  C   SER A 287      24.827   8.712  26.733  1.00 45.92           C
ATOM   4361  O   SER A 287      24.528   8.294  25.612  1.00 41.68           O
ATOM   4362  CB  SER A 287      25.571   6.577  27.835  1.00 45.60           C
ATOM   4363  OG  SER A 287      24.326   6.496  28.511  1.00 38.00           O
ATOM   4364  H   SER A 287      25.996   8.424  29.600  1.00 56.06           H
ATOM   4365  HA  SER A 287      26.822   7.973  26.841  1.00 53.37           H
ATOM   4366  HB2 SER A 287      25.502   6.010  26.907  1.00 54.70           H
ATOM   4367  HB3 SER A 287      26.354   6.133  28.448  1.00 54.70           H
ATOM   4368  HG  SER A 287      24.402   6.931  29.367  1.00 45.59           H
ATOM   4369  N   ASP A 288      24.171   9.712  27.337  1.00 37.73           N
ATOM   4370  CA  ASP A 288      23.099  10.460  26.703  1.00 44.99           C
ATOM   4371  C   ASP A 288      23.698  11.217  25.497  1.00 44.31           C
ATOM   4372  O   ASP A 288      24.801  11.767  25.569  1.00 42.86           O
ATOM   4373  CB  ASP A 288      22.471  11.392  27.752  1.00 52.42           C
ATOM   4374  CG  ASP A 288      21.066  11.854  27.359  1.00 50.45           C
ATOM   4375  OD1 ASP A 288      20.846  12.153  26.164  1.00 52.41           O
ATOM   4376  OD2 ASP A 288      20.207  11.866  28.267  1.00 46.85           O1-
ATOM   4377  H   ASP A 288      24.468  10.021  28.252  1.00 45.26           H
ATOM   4378  HA  ASP A 288      22.331   9.763  26.361  1.00 53.97           H
ATOM   4379  HB2 ASP A 288      22.450  10.929  28.741  1.00 62.89           H
ATOM   4380  HB3 ASP A 288      23.104  12.278  27.818  1.00 62.89           H
ATOM   4381  N   ASN A 289      22.972  11.186  24.376  1.00 48.63           N
ATOM   4382  CA  ASN A 289      23.362  11.781  23.104  1.00 45.37           C
ATOM   4383  C   ASN A 289      23.375  13.326  23.128  1.00 57.58           C
ATOM   4384  O   ASN A 289      24.431  13.887  22.751  1.00 55.96           O
ATOM   4385  CB  ASN A 289      22.401  11.250  22.026  1.00 44.42           C
ATOM   4386  CG  ASN A 289      22.643   9.782  21.664  1.00 54.22           C
ATOM   4387  OD1 ASN A 289      23.772   9.336  21.458  1.00 45.49           O
ATOM   4388  ND2 ASN A 289      21.563   9.032  21.464  1.00 51.98           N
ATOM   4389  H   ASN A 289      22.037  10.813  24.433  1.00 58.34           H
ATOM   4390  HA  ASN A 289      24.368  11.433  22.870  1.00 54.42           H
ATOM   4391  HB2 ASN A 289      22.581  11.842  21.132  1.00 53.29           H
ATOM   4392  HB3 ASN A 289      21.367  11.403  22.339  1.00 53.29           H
ATOM   4393 HD21 ASN A 289      21.672   8.071  21.184  1.00 62.35           H
ATOM   4394 HD22 ASN A 289      20.648   9.429  21.615  1.00 62.35           H
ATOM   4395  HC  ASN A 289      22.326  13.921  23.457  1.00 69.07           H
ATOM   4396  N   LEU A 293      27.690  13.128  22.201  1.00 38.10           N
ATOM   4397  CA  LEU A 293      27.734  13.658  20.808  1.00 47.83           C
ATOM   4398  C   LEU A 293      28.198  15.136  20.716  1.00 42.93           C
ATOM   4399  O   LEU A 293      28.416  15.634  19.612  1.00 41.56           O
ATOM   4400  CB  LEU A 293      26.384  13.480  20.079  1.00 46.60           C
ATOM   4401  CG  LEU A 293      25.815  12.045  20.022  1.00 41.87           C
ATOM   4402  CD1 LEU A 293      24.546  12.042  19.156  1.00 43.98           C
ATOM   4403  CD2 LEU A 293      26.807  11.027  19.443  1.00 37.40           C
ATOM   4404  H1  LEU A 293      27.524  12.131  22.184  1.00 45.71           H
ATOM   4405  H2  LEU A 293      26.910  13.548  22.699  1.00 45.71           H
ATOM   4406  HA  LEU A 293      28.464  13.073  20.248  1.00 57.38           H
ATOM   4407  HB2 LEU A 293      26.513  13.823  19.052  1.00 55.90           H
ATOM   4408  HB3 LEU A 293      25.646  14.137  20.539  1.00 55.90           H
ATOM   4409  HG  LEU A 293      25.547  11.724  21.027  1.00 50.23           H
ATOM   4410 HD11 LEU A 293      23.859  12.808  19.514  1.00 52.76           H
ATOM   4411 HD12 LEU A 293      24.795  12.255  18.116  1.00 52.76           H
ATOM   4412 HD13 LEU A 293      24.057  11.070  19.217  1.00 52.76           H
ATOM   4413 HD21 LEU A 293      27.077  11.315  18.428  1.00 44.86           H
ATOM   4414 HD22 LEU A 293      27.704  10.976  20.059  1.00 44.86           H
ATOM   4415 HD23 LEU A 293      26.349  10.037  19.426  1.00 44.86           H
ATOM   4416  N   ALA A 294      28.361  15.830  21.853  1.00 40.48           N
ATOM   4417  CA  ALA A 294      28.857  17.203  21.943  1.00 24.60           C
ATOM   4418  C   ALA A 294      30.319  17.334  21.481  1.00 25.90           C
ATOM   4419  O   ALA A 294      31.067  16.358  21.496  1.00 24.93           O
ATOM   4420  CB  ALA A 294      28.729  17.632  23.406  1.00 33.28           C
ATOM   4421  H   ALA A 294      28.156  15.364  22.726  1.00 48.55           H
ATOM   4422  HA  ALA A 294      28.226  17.856  21.339  1.00 29.51           H
ATOM   4423  HB1 ALA A 294      29.049  18.669  23.517  1.00 39.92           H
ATOM   4424  HB2 ALA A 294      27.688  17.551  23.723  1.00 39.92           H
ATOM   4425  HB3 ALA A 294      29.348  16.995  24.038  1.00 39.92           H
ATOM   4426  N   ALA A 295      30.746  18.550  21.115  1.00 30.48           N
ATOM   4427  CA  ALA A 295      32.165  18.871  20.975  1.00 19.86           C
ATOM   4428  C   ALA A 295      32.760  19.021  22.379  1.00 22.18           C
ATOM   4429  O   ALA A 295      32.301  19.865  23.148  1.00 26.83           O
ATOM   4430  CB  ALA A 295      32.340  20.156  20.168  1.00 23.86           C
ATOM   4431  H   ALA A 295      30.094  19.321  21.116  1.00 36.56           H
ATOM   4432  HA  ALA A 295      32.670  18.070  20.436  1.00 23.81           H
ATOM   4433  HB1 ALA A 295      33.402  20.355  20.035  1.00 28.62           H
ATOM   4434  HB2 ALA A 295      31.875  20.042  19.190  1.00 28.62           H
ATOM   4435  HB3 ALA A 295      31.880  20.999  20.685  1.00 28.62           H
ATOM   4436  N   ARG A 296      33.775  18.217  22.707  1.00 19.76           N
ATOM   4437  CA  ARG A 296      34.453  18.289  24.001  1.00 19.92           C
ATOM   4438  C   ARG A 296      35.960  18.408  23.778  1.00 23.39           C
ATOM   4439  O   ARG A 296      36.518  17.627  23.005  1.00 20.42           O
ATOM   4440  CB  ARG A 296      34.099  17.051  24.831  1.00 24.78           C
ATOM   4441  H   ARG A 296      34.122  17.555  22.026  1.00 23.69           H
ATOM   4442  HA  ARG A 296      34.099  19.156  24.553  1.00 23.89           H
ATOM   4443  HB1 ARG A 296      33.021  16.997  24.987  1.00 29.72           H
ATOM   4444  HB3 ARG A 296      34.593  17.114  25.799  1.00 29.72           H
ATOM   4445  N   PRO A 297      36.658  19.316  24.481  1.00 24.53           N
ATOM   4446  CA  PRO A 297      38.100  19.394  24.364  1.00 22.10           C
ATOM   4447  C   PRO A 297      38.741  18.136  24.961  1.00 21.48           C
ATOM   4448  O   PRO A 297      38.235  17.545  25.910  1.00 21.45           O
ATOM   4449  CB  PRO A 297      38.483  20.663  25.142  1.00 27.28           C
ATOM   4450  CG  PRO A 297      37.353  20.848  26.148  1.00 39.79           C
ATOM   4451  CD  PRO A 297      36.136  20.345  25.373  1.00 34.28           C
ATOM   4452  HA  PRO A 297      38.408  19.560  23.335  1.00 26.50           H
ATOM   4453  HB2 PRO A 297      39.469  20.637  25.608  1.00 32.72           H
ATOM   4454  HB3 PRO A 297      38.433  21.487  24.429  1.00 32.72           H
ATOM   4455  HG2 PRO A 297      37.545  20.253  27.042  1.00 47.74           H
ATOM   4456  HG3 PRO A 297      37.214  21.900  26.401  1.00 47.74           H
ATOM   4457  HD2 PRO A 297      35.421  19.942  26.091  1.00 41.12           H
ATOM   4458  HD3 PRO A 297      35.718  21.160  24.781  1.00 41.12           H
ATOM   4459  N   VAL A 298      39.866  17.731  24.380  1.00 24.47           N
ATOM   4460  CA  VAL A 298      40.584  16.530  24.778  1.00 19.68           C
ATOM   4461  C   VAL A 298      42.005  16.859  25.191  1.00 21.70           C
ATOM   4462  O   VAL A 298      42.652  17.737  24.623  1.00 20.86           O
ATOM   4463  CB  VAL A 298      40.601  15.459  23.673  1.00 21.64           C
ATOM   4464  CG1 VAL A 298      39.256  14.733  23.625  1.00 29.67           C
ATOM   4465  CG2 VAL A 298      40.962  15.981  22.280  1.00 22.91           C
ATOM   4466  H   VAL A 298      40.237  18.257  23.600  1.00 29.35           H
ATOM   4467  HA  VAL A 298      40.089  16.091  25.643  1.00 23.59           H
ATOM   4468  HB  VAL A 298      41.352  14.717  23.939  1.00 25.96           H
ATOM   4469 HG11 VAL A 298      39.317  13.916  22.909  1.00 35.58           H
ATOM   4470 HG12 VAL A 298      39.029  14.313  24.605  1.00 35.58           H
ATOM   4471 HG13 VAL A 298      38.465  15.427  23.339  1.00 35.58           H
ATOM   4472 HG21 VAL A 298      41.053  15.145  21.590  1.00 27.47           H
ATOM   4473 HG22 VAL A 298      40.186  16.651  21.918  1.00 27.47           H
ATOM   4474 HG23 VAL A 298      41.917  16.506  22.309  1.00 27.47           H
ATOM   4475  N   LYS A 299      42.475  16.075  26.164  1.00 19.42           N
ATOM   4476  CA  LYS A 299      43.857  15.991  26.583  1.00 19.64           C
ATOM   4477  C   LYS A 299      44.458  14.777  25.888  1.00 22.28           C
ATOM   4478  O   LYS A 299      43.954  13.669  26.047  1.00 20.50           O
ATOM   4479  CB  LYS A 299      43.880  15.883  28.116  1.00 24.94           C
ATOM   4480  CG  LYS A 299      45.305  15.826  28.662  1.00 33.74           C
ATOM   4481  CD  LYS A 299      45.300  15.773  30.195  1.00 40.63           C
ATOM   4482  CE  LYS A 299      46.737  15.628  30.704  1.00 52.05           C
ATOM   4483  NZ  LYS A 299      46.814  15.826  32.165  1.00 53.50           N1+
ATOM   4484  H   LYS A 299      41.838  15.405  26.574  1.00 23.29           H
ATOM   4485  HA  LYS A 299      44.397  16.892  26.285  1.00 23.56           H
ATOM   4486  HB2 LYS A 299      43.379  16.757  28.537  1.00 29.91           H
ATOM   4487  HB3 LYS A 299      43.336  14.991  28.431  1.00 29.91           H
ATOM   4488  HG2 LYS A 299      45.802  14.936  28.282  1.00 40.47           H
ATOM   4489  HG3 LYS A 299      45.851  16.709  28.329  1.00 40.47           H
ATOM   4490  HD2 LYS A 299      44.859  16.690  30.589  1.00 48.74           H
ATOM   4491  HD3 LYS A 299      44.710  14.917  30.530  1.00 48.74           H
ATOM   4492  HE2 LYS A 299      47.102  14.630  30.452  1.00 62.45           H
ATOM   4493  HE3 LYS A 299      47.369  16.363  30.203  1.00 62.45           H
ATOM   4494  HZ1 LYS A 299      47.768  15.710  32.477  1.00 64.18           H
ATOM   4495  HZ2 LYS A 299      46.496  16.755  32.399  1.00 64.18           H
ATOM   4496  HZ3 LYS A 299      46.226  15.147  32.629  1.00 64.18           H
ATOM   4497  N   ALA A 300      45.533  14.985  25.131  1.00 20.82           N
ATOM   4498  CA  ALA A 300      46.354  13.905  24.593  1.00 18.17           C
ATOM   4499  C   ALA A 300      46.964  13.131  25.758  1.00 21.50           C
ATOM   4500  O   ALA A 300      47.450  13.728  26.717  1.00 18.99           O
ATOM   4501  CB  ALA A 300      47.468  14.476  23.710  1.00 26.20           C
ATOM   4502  H   ALA A 300      45.877  15.928  25.033  1.00 24.97           H
ATOM   4503  HA  ALA A 300      45.743  13.235  23.989  1.00 21.79           H
ATOM   4504  HB1 ALA A 300      48.025  13.656  23.257  1.00 31.43           H
ATOM   4505  HB2 ALA A 300      47.052  15.096  22.918  1.00 31.43           H
ATOM   4506  HB3 ALA A 300      48.145  15.082  24.314  1.00 31.43           H
ATOM   4507  N   ILE A 301      46.958  11.807  25.649  1.00 20.76           N
ATOM   4508  CA  ILE A 301      47.680  10.923  26.557  1.00 19.15           C
ATOM   4509  C   ILE A 301      48.938  10.526  25.794  1.00 19.22           C
ATOM   4510  O   ILE A 301      48.852   9.792  24.814  1.00 17.85           O
ATOM   4511  CB  ILE A 301      46.796   9.744  26.975  1.00 16.27           C
ATOM   4512  CG1 ILE A 301      45.552  10.281  27.709  1.00 23.03           C
ATOM   4513  CG2 ILE A 301      47.542   8.755  27.883  1.00 18.66           C
ATOM   4514  CD1 ILE A 301      44.471   9.226  27.811  1.00 24.12           C
ATOM   4515  H   ILE A 301      46.520  11.385  24.840  1.00 24.89           H
ATOM   4516  HA  ILE A 301      47.953  11.459  27.463  1.00 22.97           H
ATOM   4517  HB  ILE A 301      46.480   9.218  26.074  1.00 19.51           H
ATOM   4518 HG12 ILE A 301      45.822  10.620  28.710  1.00 27.61           H
ATOM   4519 HG13 ILE A 301      45.111  11.125  27.178  1.00 27.61           H
ATOM   4520 HG21 ILE A 301      46.913   7.894  28.103  1.00 22.38           H
ATOM   4521 HG22 ILE A 301      48.430   8.391  27.383  1.00 22.38           H
ATOM   4522 HG23 ILE A 301      47.834   9.242  28.814  1.00 22.38           H
ATOM   4523 HD11 ILE A 301      43.579   9.742  28.141  1.00 28.93           H
ATOM   4524 HD12 ILE A 301      44.277   8.785  26.836  1.00 28.93           H
ATOM   4525 HD13 ILE A 301      44.743   8.455  28.530  1.00 28.93           H
ATOM   4526  N   THR A 302      50.078  11.090  26.215  1.00 18.09           N
ATOM   4527  CA  THR A 302      51.317  11.117  25.441  1.00 22.98           C
ATOM   4528  C   THR A 302      52.409  10.393  26.238  1.00 21.22           C
ATOM   4529  O   THR A 302      52.919  10.979  27.189  1.00 20.22           O
ATOM   4530  CB  THR A 302      51.697  12.574  25.118  1.00 22.62           C
ATOM   4531  OG1 THR A 302      50.659  13.190  24.390  1.00 24.47           O
ATOM   4532  CG2 THR A 302      52.984  12.651  24.280  1.00 24.87           C
ATOM   4533  H   THR A 302      50.051  11.662  27.047  1.00 21.70           H
ATOM   4534  HA  THR A 302      51.132  10.623  24.490  1.00 27.56           H
ATOM   4535  HB  THR A 302      51.847  13.130  26.045  1.00 27.13           H
ATOM   4536  HG1 THR A 302      50.832  14.133  24.354  1.00 29.35           H
ATOM   4537 HG21 THR A 302      53.216  13.691  24.055  1.00 29.83           H
ATOM   4538 HG22 THR A 302      53.825  12.213  24.819  1.00 29.83           H
ATOM   4539 HG23 THR A 302      52.841  12.120  23.338  1.00 29.83           H
ATOM   4540  N   PRO A 303      52.768   9.140  25.909  1.00 19.98           N
ATOM   4541  CA  PRO A 303      52.167   8.305  24.877  1.00 18.90           C
ATOM   4542  C   PRO A 303      50.898   7.608  25.405  1.00 21.40           C
ATOM   4543  O   PRO A 303      50.611   7.702  26.604  1.00 17.14           O
ATOM   4544  CB  PRO A 303      53.263   7.277  24.581  1.00 19.56           C
ATOM   4545  CG  PRO A 303      53.876   7.025  25.955  1.00 16.88           C
ATOM   4546  CD  PRO A 303      53.764   8.383  26.647  1.00 19.19           C
ATOM   4547  HA  PRO A 303      52.011   8.844  23.946  1.00 22.66           H
ATOM   4548  HB2 PRO A 303      52.922   6.360  24.102  1.00 23.46           H
ATOM   4549  HB3 PRO A 303      54.006   7.779  23.959  1.00 23.46           H
ATOM   4550  HG2 PRO A 303      53.303   6.258  26.475  1.00 20.24           H
ATOM   4551  HG3 PRO A 303      54.923   6.736  25.874  1.00 20.24           H
ATOM   4552  HD2 PRO A 303      53.440   8.228  27.674  1.00 23.01           H
ATOM   4553  HD3 PRO A 303      54.723   8.888  26.594  1.00 23.01           H
ATOM   4554  N   PRO A 304      50.116   6.914  24.558  1.00 22.24           N
ATOM   4555  CA  PRO A 304      48.881   6.291  25.019  1.00 19.66           C
ATOM   4556  C   PRO A 304      49.132   5.211  26.072  1.00 23.53           C
ATOM   4557  O   PRO A 304      50.115   4.474  25.988  1.00 21.11           O
ATOM   4558  CB  PRO A 304      48.265   5.658  23.766  1.00 15.87           C
ATOM   4559  CG  PRO A 304      48.799   6.553  22.650  1.00 23.69           C
ATOM   4560  CD  PRO A 304      50.236   6.807  23.108  1.00 21.26           C
ATOM   4561  HA  PRO A 304      48.193   7.066  25.357  1.00 23.57           H
ATOM   4562  HB2 PRO A 304      48.692   4.662  23.637  1.00 19.03           H
ATOM   4563  HB3 PRO A 304      47.177   5.595  23.778  1.00 19.03           H
ATOM   4564  HG2 PRO A 304      48.800   6.013  21.708  1.00 28.41           H
ATOM   4565  HG3 PRO A 304      48.218   7.473  22.581  1.00 28.41           H
ATOM   4566  HD2 PRO A 304      50.864   5.957  22.852  1.00 25.49           H
ATOM   4567  HD3 PRO A 304      50.581   7.733  22.649  1.00 25.49           H
ATOM   4568  N   THR A 305      48.232   5.106  27.056  1.00 23.20           N
ATOM   4569  CA  THR A 305      48.343   4.062  28.077  1.00 22.16           C
ATOM   4570  C   THR A 305      47.887   2.743  27.448  1.00 22.54           C
ATOM   4571  O   THR A 305      46.780   2.700  26.908  1.00 23.47           O
ATOM   4572  CB  THR A 305      47.503   4.416  29.315  1.00 19.34           C
ATOM   4573  OG1 THR A 305      47.750   5.751  29.681  1.00 24.21           O
ATOM   4574  CG2 THR A 305      47.802   3.517  30.518  1.00 22.44           C
ATOM   4575  H   THR A 305      47.447   5.741  27.091  1.00 27.83           H
ATOM   4576  HA  THR A 305      49.383   4.024  28.388  1.00 26.57           H
ATOM   4577  HB  THR A 305      46.447   4.316  29.068  1.00 23.19           H
ATOM   4578  HG1 THR A 305      47.052   6.086  30.007  1.00 29.04           H
ATOM   4579 HG21 THR A 305      47.178   3.818  31.358  1.00 26.91           H
ATOM   4580 HG22 THR A 305      47.592   2.478  30.287  1.00 26.91           H
ATOM   4581 HG23 THR A 305      48.851   3.615  30.803  1.00 26.91           H
ATOM   4582  N   PRO A 306      48.664   1.653  27.533  1.00 21.57           N
ATOM   4583  CA  PRO A 306      48.150   0.352  27.121  1.00 24.94           C
ATOM   4584  C   PRO A 306      46.933  -0.009  27.994  1.00 17.63           C
ATOM   4585  O   PRO A 306      46.726   0.515  29.063  1.00 19.51           O
ATOM   4586  CB  PRO A 306      49.315  -0.648  27.360  1.00 22.17           C
ATOM   4587  CG  PRO A 306      50.558   0.237  27.566  1.00 26.47           C
ATOM   4588  CD  PRO A 306      50.009   1.553  28.145  1.00 24.74           C
ATOM   4589  HA  PRO A 306      47.885   0.333  26.018  1.00 29.91           H
ATOM   4590  HB2 PRO A 306      49.131  -1.265  28.257  1.00 26.59           H
ATOM   4591  HB3 PRO A 306      49.445  -1.338  26.506  1.00 26.59           H
ATOM   4592  HG2 PRO A 306      51.297  -0.245  28.224  1.00 31.75           H
ATOM   4593  HG3 PRO A 306      51.065   0.409  26.600  1.00 31.75           H
ATOM   4594  HD2 PRO A 306      49.946   1.516  29.253  1.00 29.67           H
ATOM   4595  HD3 PRO A 306      50.644   2.407  27.849  1.00 29.67           H
ATOM   4596  N   ALA A 307      46.104  -0.895  27.414  1.00 20.66           N
ATOM   4597  CA  ALA A 307      44.818  -1.350  27.945  1.00 20.54           C
ATOM   4598  C   ALA A 307      44.929  -1.645  29.437  1.00 18.07           C
ATOM   4599  O   ALA A 307      45.716  -2.487  29.873  1.00 23.29           O
ATOM   4600  CB  ALA A 307      44.342  -2.579  27.168  1.00 23.57           C
ATOM   4601  H   ALA A 307      46.358  -1.251  26.508  1.00 24.78           H
ATOM   4602  HA  ALA A 307      44.082  -0.560  27.802  1.00 24.63           H
ATOM   4603  HB1 ALA A 307      43.355  -2.869  27.527  1.00 28.27           H
ATOM   4604  HB2 ALA A 307      44.290  -2.351  26.104  1.00 28.27           H
ATOM   4605  HB3 ALA A 307      45.028  -3.412  27.318  1.00 28.27           H
ATOM   4606  N   VAL A 308      44.149  -0.890  30.211  1.00 20.42           N
ATOM   4607  CA  VAL A 308      44.128  -0.952  31.668  1.00 23.47           C
ATOM   4608  C   VAL A 308      43.093  -2.009  32.058  1.00 25.99           C
ATOM   4609  O   VAL A 308      41.927  -1.886  31.681  1.00 21.33           O
ATOM   4610  CB  VAL A 308      43.804   0.444  32.250  1.00 23.99           C
ATOM   4611  CG1 VAL A 308      43.647   0.407  33.785  1.00 24.98           C
ATOM   4612  CG2 VAL A 308      44.904   1.456  31.872  1.00 24.04           C
ATOM   4613  H   VAL A 308      43.537  -0.219  29.768  1.00 24.48           H
ATOM   4614  HA  VAL A 308      45.110  -1.254  32.033  1.00 28.15           H
ATOM   4615  HB  VAL A 308      42.867   0.792  31.817  1.00 28.77           H
ATOM   4616 HG11 VAL A 308      43.396   1.401  34.154  1.00 29.96           H
ATOM   4617 HG12 VAL A 308      42.839  -0.267  34.066  1.00 29.96           H
ATOM   4618 HG13 VAL A 308      44.576   0.078  34.252  1.00 29.96           H
ATOM   4619 HG21 VAL A 308      44.693   2.422  32.331  1.00 28.83           H
ATOM   4620 HG22 VAL A 308      45.877   1.103  32.217  1.00 28.83           H
ATOM   4621 HG23 VAL A 308      44.936   1.592  30.791  1.00 28.83           H
ATOM   4622  N   ARG A 309      43.501  -3.040  32.811  1.00 24.26           N
ATOM   4623  CA  ARG A 309      42.581  -4.117  33.195  1.00 32.70           C
ATOM   4624  C   ARG A 309      41.444  -3.631  34.089  1.00 24.93           C
ATOM   4625  O   ARG A 309      40.312  -4.074  33.915  1.00 24.37           O
ATOM   4626  CB  ARG A 309      43.310  -5.317  33.813  1.00 33.69           C
ATOM   4627  CG  ARG A 309      43.936  -6.194  32.721  1.00 27.36           C
ATOM   4628  CD  ARG A 309      44.821  -7.323  33.266  1.00 48.34           C
ATOM   4629  NE  ARG A 309      44.084  -8.271  34.121  1.00 51.08           N
ATOM   4630  CZ  ARG A 309      43.161  -9.156  33.717  1.00 54.29           C
ATOM   4631  NH1 ARG A 309      42.920  -9.387  32.425  1.00 50.49           N
ATOM   4632  NH2 ARG A 309      42.462  -9.825  34.633  1.00 53.60           N1+
ATOM   4633  H   ARG A 309      44.474  -3.116  33.073  1.00 29.09           H
ATOM   4634  HA  ARG A 309      42.101  -4.469  32.281  1.00 39.23           H
ATOM   4635  HB2 ARG A 309      44.051  -4.985  34.542  1.00 40.41           H
ATOM   4636  HB3 ARG A 309      42.567  -5.931  34.327  1.00 40.41           H
ATOM   4637  HG2 ARG A 309      43.144  -6.616  32.101  1.00 32.81           H
ATOM   4638  HG3 ARG A 309      44.562  -5.568  32.084  1.00 32.81           H
ATOM   4639  HD2 ARG A 309      45.315  -7.854  32.451  1.00 57.99           H
ATOM   4640  HD3 ARG A 309      45.598  -6.857  33.876  1.00 57.99           H
ATOM   4641  HE  ARG A 309      44.183  -8.136  35.116  1.00 61.28           H
ATOM   4642 HH11 ARG A 309      43.440  -8.890  31.719  1.00 60.57           H
ATOM   4643 HH12 ARG A 309      42.212 -10.054  32.154  1.00 60.57           H
ATOM   4644 HH21 ARG A 309      42.625  -9.669  35.616  1.00 64.31           H
ATOM   4645 HH22 ARG A 309      41.756 -10.487  34.343  1.00 64.31           H
ATOM   4646  N   ALA A 310      41.730  -2.731  35.034  1.00 24.99           N
ATOM   4647  CA  ALA A 310      40.732  -2.093  35.880  1.00 26.84           C
ATOM   4648  C   ALA A 310      39.993  -0.987  35.114  1.00 30.94           C
ATOM   4649  O   ALA A 310      40.094   0.193  35.455  1.00 26.40           O
ATOM   4650  CB  ALA A 310      41.426  -1.567  37.145  1.00 37.76           C
ATOM   4651  H   ALA A 310      42.689  -2.442  35.150  1.00 29.97           H
ATOM   4652  HA  ALA A 310      40.002  -2.843  36.188  1.00 32.20           H
ATOM   4653  HB1 ALA A 310      40.683  -1.130  37.812  1.00 45.30           H
ATOM   4654  HB2 ALA A 310      41.926  -2.384  37.662  1.00 45.30           H
ATOM   4655  HB3 ALA A 310      42.168  -0.812  36.884  1.00 45.30           H
ATOM   4656  N   SER A 311      39.209  -1.367  34.095  1.00 22.86           N
ATOM   4657  CA  SER A 311      38.405  -0.426  33.329  1.00 20.32           C
ATOM   4658  C   SER A 311      36.994  -0.946  33.172  1.00 20.15           C
ATOM   4659  O   SER A 311      36.804  -2.143  33.007  1.00 22.61           O
ATOM   4660  CB  SER A 311      38.945  -0.230  31.911  1.00 20.76           C
ATOM   4661  OG  SER A 311      40.248   0.290  31.931  1.00 24.80           O
ATOM   4662  H   SER A 311      39.127  -2.351  33.877  1.00 27.41           H
ATOM   4663  HA  SER A 311      38.363   0.537  33.829  1.00 24.36           H
ATOM   4664  HB2 SER A 311      38.941  -1.181  31.376  1.00 24.89           H
ATOM   4665  HB3 SER A 311      38.300   0.471  31.379  1.00 24.89           H
ATOM   4666  HG  SER A 311      40.849  -0.432  32.145  1.00 29.74           H
ATOM   4667  N   TRP A 312      36.052  -0.012  33.098  1.00 15.54           N
ATOM   4668  CA  TRP A 312      34.778  -0.181  32.435  1.00 24.55           C
ATOM   4669  C   TRP A 312      34.990   0.155  30.955  1.00 22.12           C
ATOM   4670  O   TRP A 312      35.170   1.318  30.608  1.00 18.81           O
ATOM   4671  CB  TRP A 312      33.801   0.789  33.080  1.00 20.51           C
ATOM   4672  CG  TRP A 312      32.413   0.727  32.535  1.00 22.48           C
ATOM   4673  CD1 TRP A 312      31.925   1.424  31.486  1.00 22.15           C
ATOM   4674  CD2 TRP A 312      31.306  -0.070  33.034  1.00 20.91           C
ATOM   4675  NE1 TRP A 312      30.592   1.122  31.310  1.00 23.16           N
ATOM   4676  CE2 TRP A 312      30.153   0.211  32.248  1.00 24.78           C
ATOM   4677  CE3 TRP A 312      31.166  -0.988  34.094  1.00 24.03           C
ATOM   4678  CZ2 TRP A 312      28.911  -0.380  32.514  1.00 23.09           C
ATOM   4679  CZ3 TRP A 312      29.927  -1.594  34.360  1.00 25.80           C
ATOM   4680  CH2 TRP A 312      28.804  -1.295  33.571  1.00 20.86           C
ATOM   4681  H   TRP A 312      36.321   0.945  33.278  1.00 18.63           H
ATOM   4682  HA  TRP A 312      34.412  -1.203  32.549  1.00 29.44           H
ATOM   4683  HB2 TRP A 312      33.760   0.552  34.143  1.00 24.59           H
ATOM   4684  HB3 TRP A 312      34.181   1.805  32.965  1.00 24.59           H
ATOM   4685  HD1 TRP A 312      32.490   2.121  30.884  1.00 26.56           H
ATOM   4686  HE1 TRP A 312      30.022   1.547  30.591  1.00 27.77           H
ATOM   4687  HE3 TRP A 312      32.023  -1.224  34.705  1.00 28.82           H
ATOM   4688  HZ2 TRP A 312      28.044  -0.126  31.924  1.00 27.69           H
ATOM   4689  HZ3 TRP A 312      29.838  -2.297  35.177  1.00 30.94           H
ATOM   4690  HH2 TRP A 312      27.856  -1.769  33.778  1.00 25.01           H
ATOM   4691  N   VAL A 313      34.975  -0.856  30.091  1.00 18.37           N
ATOM   4692  CA  VAL A 313      35.125  -0.702  28.646  1.00 16.64           C
ATOM   4693  C   VAL A 313      33.738  -0.849  28.045  1.00 19.18           C
ATOM   4694  O   VAL A 313      33.077  -1.844  28.327  1.00 18.08           O
ATOM   4695  CB  VAL A 313      36.071  -1.771  28.080  1.00 15.62           C
ATOM   4696  CG1 VAL A 313      36.348  -1.473  26.598  1.00 16.13           C
ATOM   4697  CG2 VAL A 313      37.390  -1.872  28.862  1.00 19.21           C
ATOM   4698  H   VAL A 313      34.814  -1.790  30.438  1.00 22.03           H
ATOM   4699  HA  VAL A 313      35.532   0.279  28.407  1.00 19.95           H
ATOM   4700  HB  VAL A 313      35.570  -2.736  28.148  1.00 18.73           H
ATOM   4701 HG11 VAL A 313      37.032  -2.214  26.191  1.00 19.34           H
ATOM   4702 HG12 VAL A 313      35.421  -1.511  26.030  1.00 19.34           H
ATOM   4703 HG13 VAL A 313      36.792  -0.488  26.484  1.00 19.34           H
ATOM   4704 HG21 VAL A 313      38.025  -2.635  28.415  1.00 23.03           H
ATOM   4705 HG22 VAL A 313      37.910  -0.918  28.855  1.00 23.03           H
ATOM   4706 HG23 VAL A 313      37.193  -2.165  29.894  1.00 23.03           H
ATOM   4707  N   HIS A 314      33.285   0.092  27.215  1.00 16.50           N
ATOM   4708  CA  HIS A 314      31.929   0.020  26.682  1.00 15.65           C
ATOM   4709  C   HIS A 314      31.750   0.711  25.334  1.00 15.37           C
ATOM   4710  O   HIS A 314      32.604   1.465  24.861  1.00 15.74           O
ATOM   4711  CB  HIS A 314      30.939   0.562  27.737  1.00 17.29           C
ATOM   4712  CG  HIS A 314      30.902   2.057  27.949  1.00 21.93           C
ATOM   4713  ND1 HIS A 314      29.801   2.737  28.474  1.00 21.12           N
ATOM   4714  CD2 HIS A 314      31.882   2.965  27.675  1.00 20.75           C
ATOM   4715  CE1 HIS A 314      30.151   4.026  28.530  1.00 24.79           C
ATOM   4716  NE2 HIS A 314      31.394   4.186  28.061  1.00 22.98           N
ATOM   4717  H   HIS A 314      33.860   0.890  26.986  1.00 19.79           H
ATOM   4718  HA  HIS A 314      31.697  -1.031  26.515  1.00 18.76           H
ATOM   4719  HB2 HIS A 314      31.139   0.083  28.695  1.00 20.73           H
ATOM   4720  HB3 HIS A 314      29.932   0.265  27.457  1.00 20.73           H
ATOM   4721  HD2 HIS A 314      32.858   2.770  27.264  1.00 24.88           H
ATOM   4722  HE1 HIS A 314      29.557   4.809  28.980  1.00 29.73           H
ATOM   4723  HE2 HIS A 314      31.905   5.059  28.041  1.00 27.56           H
ATOM   4724  N   LYS A 315      30.589   0.431  24.726  1.00 15.21           N
ATOM   4725  CA  LYS A 315      30.097   1.073  23.513  1.00 15.24           C
ATOM   4726  C   LYS A 315      28.578   0.932  23.451  1.00 18.65           C
ATOM   4727  O   LYS A 315      28.064  -0.179  23.556  1.00 13.54           O
ATOM   4728  CB  LYS A 315      30.765   0.436  22.285  1.00 12.22           C
ATOM   4729  CG  LYS A 315      30.554   1.283  21.028  1.00 14.66           C
ATOM   4730  CD  LYS A 315      31.396   2.564  21.021  1.00 18.87           C
ATOM   4731  CE  LYS A 315      30.937   3.552  19.960  1.00 22.54           C
ATOM   4732  NZ  LYS A 315      29.643   4.134  20.335  1.00 21.34           N1+
ATOM   4733  H   LYS A 315      29.969  -0.225  25.181  1.00 18.23           H
ATOM   4734  HA  LYS A 315      30.352   2.127  23.570  1.00 18.27           H
ATOM   4735  HB2 LYS A 315      31.841   0.368  22.460  1.00 14.65           H
ATOM   4736  HB3 LYS A 315      30.394  -0.576  22.125  1.00 14.65           H
ATOM   4737  HG2 LYS A 315      30.889   0.697  20.176  1.00 17.58           H
ATOM   4738  HG3 LYS A 315      29.499   1.491  20.885  1.00 17.58           H
ATOM   4739  HD2 LYS A 315      31.401   3.054  21.993  1.00 22.62           H
ATOM   4740  HD3 LYS A 315      32.408   2.264  20.791  1.00 22.62           H
ATOM   4741  HE2 LYS A 315      31.680   4.344  19.864  1.00 27.03           H
ATOM   4742  HE3 LYS A 315      30.842   3.034  19.005  1.00 27.03           H
ATOM   4743  HZ1 LYS A 315      29.340   4.790  19.632  1.00 25.59           H
ATOM   4744  HZ2 LYS A 315      28.951   3.406  20.440  1.00 25.59           H
ATOM   4745  HZ3 LYS A 315      29.734   4.634  21.210  1.00 25.59           H
ATOM   4746  N   THR A 316      27.891   2.059  23.233  1.00 17.13           N
ATOM   4747  CA  THR A 316      26.479   2.112  22.846  1.00 20.06           C
ATOM   4748  C   THR A 316      26.389   2.103  21.314  1.00 20.17           C
ATOM   4749  O   THR A 316      27.284   2.564  20.603  1.00 18.42           O
ATOM   4750  CB  THR A 316      25.787   3.397  23.364  1.00 22.93           C
ATOM   4751  OG1 THR A 316      26.360   4.543  22.757  1.00 26.15           O
ATOM   4752  CG2 THR A 316      25.823   3.595  24.880  1.00 25.51           C
ATOM   4753  H   THR A 316      28.402   2.929  23.213  1.00 20.54           H
ATOM   4754  HA  THR A 316      25.940   1.250  23.238  1.00 24.06           H
ATOM   4755  HB  THR A 316      24.737   3.354  23.069  1.00 27.49           H
ATOM   4756  HG1 THR A 316      25.977   5.233  23.044  1.00 31.36           H
ATOM   4757 HG21 THR A 316      25.367   4.555  25.122  1.00 30.60           H
ATOM   4758 HG22 THR A 316      25.248   2.819  25.380  1.00 30.60           H
ATOM   4759 HG23 THR A 316      26.850   3.611  25.244  1.00 30.60           H
ATOM   4760  N   GLY A 317      25.289   1.587  20.783  1.00 15.77           N
ATOM   4761  CA  GLY A 317      25.041   1.607  19.345  1.00 19.11           C
ATOM   4762  C   GLY A 317      23.532   1.575  19.119  1.00 21.50           C
ATOM   4763  O   GLY A 317      22.714   1.068  19.849  1.00 22.03           O
ATOM   4764  H   GLY A 317      24.604   1.173  21.379  1.00 18.91           H
ATOM   4765  HA2 GLY A 317      25.504   2.509  18.866  1.00 22.91           H
ATOM   4766  HA3 GLY A 317      25.485   0.723  18.828  1.00 22.91           H
ATOM   4767  N   ALA A 318      23.110   2.204  17.943  1.00 17.67           N
ATOM   4768  CA  ALA A 318      21.667   2.195  17.615  1.00 18.69           C
ATOM   4769  C   ALA A 318      21.607   2.201  16.089  1.00 19.17           C
ATOM   4770  O   ALA A 318      22.597   2.505  15.413  1.00 17.63           O
ATOM   4771  CB  ALA A 318      20.947   3.420  18.170  1.00 20.15           C
ATOM   4772  H   ALA A 318      23.723   2.269  17.120  1.00 21.18           H
ATOM   4773  HA  ALA A 318      21.193   1.268  18.049  1.00 22.41           H
ATOM   4774  HB1 ALA A 318      19.871   3.367  17.978  1.00 24.16           H
ATOM   4775  HB2 ALA A 318      21.101   3.491  19.263  1.00 24.16           H
ATOM   4776  HB3 ALA A 318      21.317   4.364  17.756  1.00 24.16           H
ATOM   4777  N   THR A 319      20.420   1.816  15.540  1.00 16.65           N
ATOM   4778  CA  THR A 319      20.005   2.233  14.194  1.00 19.95           C
ATOM   4779  C   THR A 319      18.585   2.774  14.396  1.00 19.55           C
ATOM   4780  O   THR A 319      18.135   2.903  15.510  1.00 20.00           O
ATOM   4781  CB  THR A 319      20.103   1.074  13.168  1.00 19.09           C
ATOM   4782  OG1 THR A 319      19.130   0.126  13.635  1.00 17.18           O
ATOM   4783  CG2 THR A 319      21.498   0.475  13.104  1.00 22.66           C
ATOM   4784  H   THR A 319      19.651   1.475  16.143  1.00 19.96           H
ATOM   4785  HA  THR A 319      20.669   3.064  13.808  1.00 23.92           H
ATOM   4786  HB  THR A 319      19.776   1.424  12.160  1.00 22.89           H
ATOM   4787  HG1 THR A 319      19.168  -0.696  13.083  1.00 20.60           H
ATOM   4788 HG21 THR A 319      21.595  -0.243  12.280  1.00 27.17           H
ATOM   4789 HG22 THR A 319      22.264   1.246  12.950  1.00 27.17           H
ATOM   4790 HG23 THR A 319      21.754  -0.053  14.035  1.00 27.17           H
ATOM   4791  N   GLY A 320      17.922   3.096  13.275  1.00 22.09           N
ATOM   4792  CA  GLY A 320      16.555   3.581  13.275  1.00 23.80           C
ATOM   4793  C   GLY A 320      15.647   2.647  14.082  1.00 19.79           C
ATOM   4794  O   GLY A 320      14.748   3.127  14.761  1.00 21.54           O
ATOM   4795  H   GLY A 320      18.379   2.984  12.383  1.00 26.49           H
ATOM   4796  HA2 GLY A 320      16.544   4.567  13.739  1.00 28.54           H
ATOM   4797  HA3 GLY A 320      16.188   3.655  12.253  1.00 28.54           H
ATOM   4798  N   GLY A 321      15.899   1.335  14.033  1.00 16.73           N
ATOM   4799  CA  GLY A 321      15.042   0.320  14.621  1.00 18.80           C
ATOM   4800  C   GLY A 321      15.690  -0.533  15.700  1.00 20.46           C
ATOM   4801  O   GLY A 321      15.033  -1.467  16.137  1.00 16.27           O
ATOM   4802  H   GLY A 321      16.673   1.011  13.466  1.00 20.05           H
ATOM   4803  HA2 GLY A 321      14.139   0.772  15.034  1.00 22.55           H
ATOM   4804  HA3 GLY A 321      14.754  -0.350  13.815  1.00 22.55           H
ATOM   4805  N   PHE A 322      16.932  -0.260  16.123  1.00 22.04           N
ATOM   4806  CA  PHE A 322      17.668  -1.106  17.062  1.00 17.80           C
ATOM   4807  C   PHE A 322      18.399  -0.268  18.106  1.00 18.42           C
ATOM   4808  O   PHE A 322      18.753   0.877  17.855  1.00 19.42           O
ATOM   4809  CB  PHE A 322      18.682  -1.987  16.315  1.00 17.47           C
ATOM   4810  CG  PHE A 322      18.079  -3.109  15.491  1.00 15.32           C
ATOM   4811  CD1 PHE A 322      17.589  -2.885  14.195  1.00 15.64           C
ATOM   4812  CD2 PHE A 322      18.017  -4.401  16.037  1.00 16.00           C
ATOM   4813  CE1 PHE A 322      17.055  -3.950  13.448  1.00 17.18           C
ATOM   4814  CE2 PHE A 322      17.468  -5.459  15.302  1.00 13.58           C
ATOM   4815  CZ  PHE A 322      16.999  -5.235  14.001  1.00 16.86           C
ATOM   4816  H   PHE A 322      17.418   0.538  15.738  1.00 26.43           H
ATOM   4817  HA  PHE A 322      16.978  -1.759  17.595  1.00 21.34           H
ATOM   4818  HB2 PHE A 322      19.314  -1.361  15.687  1.00 20.95           H
ATOM   4819  HB3 PHE A 322      19.338  -2.445  17.056  1.00 20.95           H
ATOM   4820  HD1 PHE A 322      17.609  -1.898  13.767  1.00 18.75           H
ATOM   4821  HD2 PHE A 322      18.400  -4.580  17.029  1.00 19.18           H
ATOM   4822  HE1 PHE A 322      16.689  -3.775  12.448  1.00 20.60           H
ATOM   4823  HE2 PHE A 322      17.413  -6.448  15.727  1.00 16.27           H
ATOM   4824  HZ  PHE A 322      16.592  -6.052  13.435  1.00 20.21           H
ATOM   4825  N   GLY A 323      18.637  -0.872  19.272  1.00 20.25           N
ATOM   4826  CA  GLY A 323      19.415  -0.309  20.365  1.00 16.39           C
ATOM   4827  C   GLY A 323      20.261  -1.420  20.972  1.00 21.05           C
ATOM   4828  O   GLY A 323      19.758  -2.496  21.289  1.00 20.36           O
ATOM   4829  H   GLY A 323      18.304  -1.819  19.395  1.00 24.28           H
ATOM   4830  HA2 GLY A 323      20.055   0.498  20.007  1.00 19.66           H
ATOM   4831  HA3 GLY A 323      18.745   0.088  21.126  1.00 19.66           H
ATOM   4832  N   SER A 324      21.554  -1.167  21.121  1.00 15.24           N
ATOM   4833  CA  SER A 324      22.523  -2.129  21.612  1.00 15.45           C
ATOM   4834  C   SER A 324      23.513  -1.475  22.572  1.00 22.62           C
ATOM   4835  O   SER A 324      23.787  -0.277  22.509  1.00 18.14           O
ATOM   4836  CB  SER A 324      23.243  -2.811  20.438  1.00 19.00           C
ATOM   4837  OG  SER A 324      24.108  -1.893  19.803  1.00 36.91           O
ATOM   4838  H   SER A 324      21.907  -0.263  20.848  1.00 18.27           H
ATOM   4839  HA  SER A 324      21.984  -2.896  22.152  1.00 18.53           H
ATOM   4840  HB2 SER A 324      23.833  -3.648  20.806  1.00 22.79           H
ATOM   4841  HB3 SER A 324      22.510  -3.180  19.719  1.00 22.79           H
ATOM   4842  HG  SER A 324      23.970  -1.942  18.853  1.00 44.27           H
ATOM   4843  N   TYR A 325      24.070  -2.290  23.460  1.00 18.18           N
ATOM   4844  CA  TYR A 325      25.069  -1.868  24.413  1.00 15.65           C
ATOM   4845  C   TYR A 325      25.944  -3.054  24.765  1.00 18.09           C
ATOM   4846  O   TYR A 325      25.455  -4.165  24.969  1.00 16.12           O
ATOM   4847  CB  TYR A 325      24.373  -1.287  25.651  1.00 17.66           C
ATOM   4848  CG  TYR A 325      25.337  -0.730  26.668  1.00 21.40           C
ATOM   4849  CD1 TYR A 325      26.120   0.389  26.339  1.00 19.19           C
ATOM   4850  CD2 TYR A 325      25.475  -1.335  27.924  1.00 18.60           C
[truncated: 569,609 more chars]
