# Supplementary material for: High-throughput quantum-mechanics/molecular-mechanics (ONIOM) macromolecular crystallographic refinement with PHENIX/DivCon: the impact of mixed Hamiltonian methods on ligand and protein structure
Source: Acta Crystallogr D Struct Biol. 2018 Oct 29;74(Pt 11):1063–77. doi: 10.1107/S2059798318012913 (PMC6213575; doi:10.1107/S2059798318012913)
Supplement: Supplementary file 2 [file d-74-01063-sup2.gz › results_ONIOM/1L2S-H.cif]

# Generated by MOE 2016.08 on 2017-01-11 05:08.04
# Structure optimized with MOE using MMFF94x forcefield to determine
# ideal geometry (Gas Phase with Electrostatics disabled).
data_comp_list
_chem_comp.id	STC
_chem_comp.three_letter_code	STC
_chem_comp.name	1L2S.A
_chem_comp.group	non-polymer
_chem_comp.number_atoms_all	27
_chem_comp.number_atoms_nh	19
_chem_comp.desc_level	?
#
data_comp_STC
#
loop_
_chem_comp_atom.comp_id
_chem_comp_atom.atom_id
_chem_comp_atom.type_symbol
_chem_comp_atom.type_energy
_chem_comp_atom.partial_charge
_chem_comp_atom.x
_chem_comp_atom.y
_chem_comp_atom.z
STC	N1	N	NT1	-0.757	23.9580	4.3210	13.8760	
STC	HN11	H	H	0.42	24.0283	3.4232	14.3332	
STC	C2	C	CR6	0.199	22.7830	4.6990	13.2060	
STC	C3	C	CR16	-0.15	21.7520	5.3460	13.9220	
STC	H31	H	HCR6	0.15	21.8743	5.5585	14.9738	
STC	C4	C	CR16	-0.15	22.6370	4.4260	11.8220	
STC	H41	H	HCR6	0.15	23.4319	3.9382	11.2774	
STC	C5	C	CR16	-0.15	20.5620	5.7140	13.2600	
STC	H51	H	HCR6	0.15	19.7699	6.2082	13.8028	
STC	C6	C	CR16	-0.15	21.4460	4.7960	11.1610	
STC	H61	H	HCR6	0.15	21.3258	4.5931	10.1071	
STC	C7	C	CR6	0.177	20.4110	5.4330	11.8830	
STC	CL8	Cl	CL	-0.177	18.9380	5.8670	11.0820	
STC	S13	S	S	1.501	25.2760	5.4300	13.8970	
STC	C15	C	CR5	-0.0629999999999999	25.0170	6.7010	15.2220	
STC	O16	O	OS	-0.65	26.4830	4.6860	14.1520	
STC	O17	O	OS	-0.65	25.3670	6.0870	12.6250	
STC	C18	C	CR5	-0.045	24.7470	6.4870	16.5870	
STC	C19	C	CR15	-0.15	25.0600	8.0870	15.0100	
STC	H191	H	HCR5	0.15	25.2466	8.5717	14.0631	
STC	S20	S	S2	-0.08	24.6290	7.7630	17.2160	
STC	C21	C	C	0.805	24.6010	5.1790	17.2960	
STC	C22	C	CR15	-0.11	24.8220	8.7390	16.2240	
STC	H221	H	HCR5	0.15	24.7918	9.8082	16.3733	
STC	O23	O	OH1	-0.65	24.7180	4.0210	16.6520	
STC	H231	H	HOH1	0.5	24.6079	3.2397	17.1989	
STC	O24	O	O	-0.57	24.3710	5.1850	18.4900	
#
#
loop_
_chem_comp_tree.comp_id
_chem_comp_tree.atom_id
_chem_comp_tree.atom_back
_chem_comp_tree.atom_forward
_chem_comp_tree.connect_type
STC	N1	?	HN11	START	
STC	HN11	N1	?	?	
STC	C2	N1	C3	?	
STC	C3	C2	H31	?	
STC	H31	C3	?	?	
STC	C5	C3	H51	?	
STC	H51	C5	?	?	
STC	C7	C5	C6	?	
STC	C6	C7	H61	?	
STC	H61	C6	?	?	
STC	C4	C6	H41	?	
STC	H41	C4	?	?	
STC	CL8	C7	?	?	
STC	S13	N1	C15	?	
STC	C15	S13	C19	?	
STC	C19	C15	H191	?	
STC	H191	C19	?	?	
STC	C22	C19	H221	?	
STC	H221	C22	?	?	
STC	S20	C22	C18	?	
STC	C18	S20	C21	?	
STC	C21	C18	O23	?	
STC	O23	C21	H231	?	
STC	H231	O23	?	?	
STC	O24	C21	?	?	
STC	O16	S13	?	?	
STC	O17	S13	?	END	
STC	C2	C4	?	ADD	
STC	C15	C18	?	ADD	
#
#
loop_
_chem_comp_bond.comp_id
_chem_comp_bond.atom_id_1
_chem_comp_bond.atom_id_2
_chem_comp_bond.type
_chem_comp_bond.value_dist
_chem_comp_bond.value_dist_esd
STC	HN11	N1	single	1.029	0.020	
STC	C2	N1	single	1.442	0.020	
STC	C3	C2	aromatic	1.398	0.020	
STC	H31	C3	single	1.087	0.020	
STC	C5	C3	aromatic	1.395	0.020	
STC	H51	C5	single	1.087	0.020	
STC	C7	C5	aromatic	1.395	0.020	
STC	C6	C7	aromatic	1.395	0.020	
STC	H61	C6	single	1.087	0.020	
STC	C4	C6	aromatic	1.395	0.020	
STC	H41	C4	single	1.086	0.020	
STC	CL8	C7	single	1.722	0.020	
STC	S13	N1	single	1.723	0.020	
STC	C15	S13	single	1.734	0.020	
STC	C19	C15	aromatic	1.428	0.020	
STC	H191	C19	single	1.083	0.020	
STC	C22	C19	aromatic	1.374	0.020	
STC	H221	C22	single	1.081	0.020	
STC	S20	C22	aromatic	1.702	0.020	
STC	C18	S20	aromatic	1.728	0.020	
STC	C21	C18	single	1.450	0.020	
STC	O23	C21	single	1.356	0.020	
STC	H231	O23	single	0.981	0.020	
STC	O24	C21	double	1.226	0.020	
STC	O16	S13	single	1.450	0.020	
STC	O17	S13	single	1.450	0.020	
STC	C2	C4	aromatic	1.397	0.020	
STC	C15	C18	aromatic	1.387	0.020	
#
#
loop_
_chem_comp_angle.comp_id
_chem_comp_angle.atom_id_1
_chem_comp_angle.atom_id_2
_chem_comp_angle.atom_id_3
_chem_comp_angle.value_angle
_chem_comp_angle.value_angle_esd
STC	HN11	N1	C2	112.98	3.000	
STC	HN11	N1	S13	114.66	3.000	
STC	C2	N1	S13	116.71	3.000	
STC	C3	C2	C4	120.00	3.000	
STC	N1	C2	C3	119.18	3.000	
STC	N1	C2	C4	120.80	3.000	
STC	H31	C3	C5	119.19	3.000	
STC	C2	C3	H31	120.76	3.000	
STC	C2	C3	C5	120.05	3.000	
STC	H41	C4	C6	119.10	3.000	
STC	C2	C4	H41	120.91	3.000	
STC	C2	C4	C6	119.99	3.000	
STC	H51	C5	C7	120.98	3.000	
STC	C3	C5	H51	119.33	3.000	
STC	C3	C5	C7	119.69	3.000	
STC	H61	C6	C7	120.95	3.000	
STC	C4	C6	H61	119.30	3.000	
STC	C4	C6	C7	119.75	3.000	
STC	C5	C7	C6	120.52	3.000	
STC	C5	C7	CL8	119.74	3.000	
STC	C6	C7	CL8	119.74	3.000	
STC	C15	S13	O16	103.20	3.000	
STC	C15	S13	O17	104.65	3.000	
STC	N1	S13	C15	108.23	3.000	
STC	N1	S13	O16	109.45	3.000	
STC	N1	S13	O17	110.08	3.000	
STC	O16	S13	O17	120.35	3.000	
STC	C18	C15	C19	112.86	3.000	
STC	S13	C15	C19	120.73	3.000	
STC	S13	C15	C18	126.41	3.000	
STC	C15	C18	C21	133.85	3.000	
STC	C15	C18	S20	110.15	3.000	
STC	S20	C18	C21	116.00	3.000	
STC	H191	C19	C22	122.18	3.000	
STC	C15	C19	H191	125.64	3.000	
STC	C15	C19	C22	112.17	3.000	
STC	C18	S20	C22	92.83	3.000	
STC	C18	C21	O23	111.75	3.000	
STC	C18	C21	O24	126.43	3.000	
STC	O23	C21	O24	121.80	3.000	
STC	C19	C22	H221	127.50	3.000	
STC	C19	C22	S20	111.93	3.000	
STC	S20	C22	H221	120.56	3.000	
STC	C21	O23	H231	111.96	3.000	
#
#
loop_
_chem_comp_tor.comp_id
_chem_comp_tor.id
_chem_comp_tor.atom_id_1
_chem_comp_tor.atom_id_2
_chem_comp_tor.atom_id_3
_chem_comp_tor.atom_id_4
_chem_comp_tor.value_angle
_chem_comp_tor.value_angle_esd
_chem_comp_tor.period
STC	Var_1	HN11	N1	C2	C3	26.96	0.0	0	
STC	Var_2	HN11	N1	S13	C15	-71.17	0.0	0	
STC	CONST_1	C3	C2	C4	H41	-179.27	20.0	1	
STC	CONST_2	N1	C2	C3	H31	-1.67	20.0	1	
STC	CONST_3	H31	C3	C5	H51	-0.05	20.0	1	
STC	CONST_4	H41	C4	C6	H61	-0.57	20.0	1	
STC	CONST_5	H51	C5	C7	C6	-179.98	20.0	1	
STC	CONST_6	H61	C6	C7	CL8	-0.14	20.0	1	
STC	Var_3	N1	S13	C15	C19	-130.69	0.0	0	
STC	CONST_7	C18	C15	C19	H191	179.09	20.0	1	
STC	CONST_8	S13	C15	C18	C21	2.68	20.0	1	
STC	Var_4	C15	C18	C21	O23	19.92	0.0	0	
STC	CONST_9	C15	C18	S20	C22	-2.14	20.0	3	
STC	CONST_10	H191	C19	C22	H221	-0.21	20.0	1	
STC	CONST_11	C18	S20	C22	H221	-179.26	20.0	3	
STC	Var_5	C18	C21	O23	H231	179.33	0.0	0	
#
#
loop_
_chem_comp_plane_atom.comp_id
_chem_comp_plane_atom.plane_id
_chem_comp_plane_atom.atom_id
_chem_comp_plane_atom.dist_esd
STC	plan-1	C15	0.020	
STC	plan-1	C18	0.020	
STC	plan-1	S20	0.020	
STC	plan-1	C21	0.020	
STC	plan-2	C15	0.020	
STC	plan-2	C19	0.020	
STC	plan-2	S20	0.020	
STC	plan-2	C22	0.020	
STC	plan-3	C2	0.020	
STC	plan-3	C3	0.020	
STC	plan-3	C4	0.020	
STC	plan-3	C5	0.020	
STC	plan-3	C6	0.020	
STC	plan-3	C7	0.020	
STC	plan-3	CL8	0.020	
#
