# Supplementary material for: High-throughput quantum-mechanics/molecular-mechanics (ONIOM) macromolecular crystallographic refinement with PHENIX/DivCon: the impact of mixed Hamiltonian methods on ligand and protein structure
Source: Acta Crystallogr D Struct Biol. 2018 Oct 29;74(Pt 11):1063–77. doi: 10.1107/S2059798318012913 (PMC6213575; doi:10.1107/S2059798318012913)
Supplement: Supplementary file 2 [file d-74-01063-sup2.gz › results_ONIOM/1L7F-H_refine_001.pdb]

REMARK Date 2017-01-13 Time 00:58:28 EST -0500 (1484287108.20 s)
REMARK PHENIX refinement
REMARK 
REMARK ****************** INPUT FILES AND LABELS ******************************
REMARK Reflections:
REMARK   file name      : 1L7F.mtz
REMARK   labels         : ['F-obs,SIGF-obs']
REMARK R-free flags:
REMARK   file name      : 1L7F.mtz
REMARK   label          : R-free-flags
REMARK   test_flag_value: 0
REMARK Model file name(s): 
REMARK   /scratch/oleg/2711365.gondor.quantumbioinc.com/1L7F-H.pdb
REMARK 
REMARK ******************** REFINEMENT SUMMARY: QUICK FACTS *******************
REMARK Start: r_work = 0.1476 r_free = 0.1777 bonds = 0.013 angles = 2.015
REMARK Final: r_work = 0.1416 r_free = 0.1737 bonds = 0.014 angles = 1.653
REMARK ************************************************************************
REMARK 
REMARK ****************** REFINEMENT STATISTICS STEP BY STEP ******************
REMARK leading digit, like 1_, means number of macro-cycle                     
REMARK 0    : statistics at the very beginning when nothing is done yet        
REMARK 1_bss: bulk solvent correction and/or (anisotropic) scaling             
REMARK 1_xyz: refinement of coordinates                                        
REMARK 1_adp: refinement of ADPs (Atomic Displacement Parameters)              
REMARK 1_occ: refinement of occupancies                                        
REMARK ------------------------------------------------------------------------
REMARK  stage       r-work r-free bonds angles b_min b_max b_ave n_water shift
REMARK       0    : 0.1861 0.2177 0.013  2.01  13.4  77.4  22.5 1926      0.000
REMARK       1_bss: 0.1476 0.1777 0.013  2.01  12.0  76.1  21.1 1926      0.000
REMARK 1_settarget: 0.1476 0.1777 0.013  2.01  12.0  76.1  21.1 1926      0.000
REMARK       1_nqh: 0.1476 0.1777 0.013  2.01  12.0  76.1  21.1 1926      0.000
REMARK    1_weight: 0.1476 0.1777 0.013  2.01  12.0  76.1  21.1 1926      0.000
REMARK    1_checkH: 0.1476 0.1780 0.013  2.01  12.0  76.1  21.1 1926      0.326
REMARK    1_xyzrec: 0.1546 0.1855 0.014  1.80  12.0  76.1  21.1 1926      0.436
REMARK    1_checkH: 0.1547 0.1855 0.014  1.80  12.0  76.1  21.1 1926      0.436
REMARK       1_adp: 0.1497 0.1860 0.014  1.80  10.9  71.1  21.7 1926      0.436
REMARK   1_regHadp: 0.1490 0.1848 0.014  1.80  10.9  71.1  21.7 1926      0.436
REMARK       1_occ: 0.1489 0.1846 0.014  1.80  10.9  71.1  21.7 1926      0.436
REMARK       2_bss: 0.1483 0.1837 0.014  1.80  10.8  71.0  21.7 1926      0.436
REMARK 2_settarget: 0.1483 0.1837 0.014  1.80  10.8  71.0  21.7 1926      0.436
REMARK 2_updatecdl: 0.1483 0.1837 0.014  1.80  10.8  71.0  21.7 1926      0.436
REMARK       2_nqh: 0.1483 0.1837 0.014  1.80  10.8  71.0  21.7 1926      0.436
REMARK    2_weight: 0.1483 0.1837 0.014  1.80  10.8  71.0  21.7 1926      0.436
REMARK    2_checkH: 0.1483 0.1836 0.014  1.80  10.8  71.0  21.7 1926      0.436
REMARK    2_xyzrec: 0.1453 0.1759 0.014  1.65  10.8  71.0  21.7 1926      0.438
REMARK    2_checkH: 0.1453 0.1758 0.014  1.65  10.8  71.0  21.7 1926      0.438
REMARK       2_adp: 0.1431 0.1734 0.014  1.65  10.7  69.4  21.5 1926      0.438
REMARK   2_regHadp: 0.1433 0.1734 0.014  1.65  10.7  69.4  21.5 1926      0.438
REMARK       2_occ: 0.1432 0.1733 0.014  1.65  10.7  69.4  21.5 1926      0.438
REMARK       3_bss: 0.1431 0.1734 0.014  1.65  10.7  69.4  21.5 1926      0.438
REMARK 3_settarget: 0.1431 0.1734 0.014  1.65  10.7  69.4  21.5 1926      0.438
REMARK 3_updatecdl: 0.1431 0.1734 0.014  1.65  10.7  69.4  21.5 1926      0.438
REMARK       3_nqh: 0.1431 0.1734 0.014  1.65  10.7  69.4  21.5 1926      0.438
REMARK    3_weight: 0.1431 0.1734 0.014  1.65  10.7  69.4  21.5 1926      0.438
REMARK    3_checkH: 0.1431 0.1734 0.014  1.65  10.7  69.4  21.5 1926      0.438
REMARK    3_xyzrec: 0.1413 0.1733 0.014  1.65  10.7  69.4  21.5 1926      0.444
REMARK    3_checkH: 0.1413 0.1735 0.014  1.65  10.7  69.4  21.5 1926      0.444
REMARK       3_adp: 0.1413 0.1736 0.014  1.65  10.6  69.4  21.4 1926      0.444
REMARK   3_regHadp: 0.1413 0.1736 0.014  1.65  10.6  69.4  21.4 1926      0.444
REMARK       3_occ: 0.1413 0.1737 0.014  1.65  10.6  69.4  21.4 1926      0.444
REMARK         end: 0.1416 0.1737 0.014  1.65  10.6  69.3  21.4 1926      0.444
REMARK ------------------------------------------------------------------------
REMARK MODEL CONTENT.
REMARK  ELEMENT        ATOM RECORD COUNT   OCCUPANCY SUM
REMARK        C                     2008         2005.95
REMARK        H                     4348         4335.42
REMARK        O                     1253         1250.80
REMARK        N                      547          545.92
REMARK     Ca2+                        2            1.23
REMARK        S                       23           22.81
REMARK      O1-                       44           44.00
REMARK    TOTAL                     8225         8206.13
REMARK -----------------------------------------------------------------------
REMARK r_free_flags.md5.hexdigest 9a5e1d308ef4997c31a7b18a86aac67f
REMARK 
REMARK IF THIS FILE IS FOR PDB DEPOSITION: REMOVE ALL FROM THIS LINE UP.
REMARK   3
REMARK   3 REFINEMENT.
REMARK   3   PROGRAM     : PHENIX (1.11.1_2575: ???)
REMARK   3   AUTHORS     : Adams,Afonine,Bunkoczi,Burnley,Chen,Dar,Davis,
REMARK   3               : Draizen,Echols,Gildea,Gros,Grosse-Kunstleve,Headd,
REMARK   3               : Hintze,Hung,Ioerger,Liebschner,McCoy,McKee,Moriarty,
REMARK   3               : Oeffner,Poon,Read,Richardson,Richardson,Sacchettini,
REMARK   3               : Sauter,Sobolev,Storoni,Terwilliger,Williams,Zwart
REMARK   3
REMARK   3  REFINEMENT TARGET : ML
REMARK   3  
REMARK   3  DATA USED IN REFINEMENT.
REMARK   3   RESOLUTION RANGE HIGH (ANGSTROMS) : 1.800   
REMARK   3   RESOLUTION RANGE LOW  (ANGSTROMS) : 19.762  
REMARK   3   MIN(FOBS/SIGMA_FOBS)              : 1.34  
REMARK   3   COMPLETENESS FOR RANGE        (%) : 99.99 
REMARK   3   NUMBER OF REFLECTIONS             : 46824     
REMARK   3   NUMBER OF REFLECTIONS (NON-ANOMALOUS) : 46824     
REMARK   3  
REMARK   3  FIT TO DATA USED IN REFINEMENT.
REMARK   3   R VALUE     (WORKING + TEST SET) : 0.1432
REMARK   3   R VALUE            (WORKING SET) : 0.1416
REMARK   3   FREE R VALUE                     : 0.1737
REMARK   3   FREE R VALUE TEST SET SIZE   (%) : 5.05  
REMARK   3   FREE R VALUE TEST SET COUNT      : 2364      
REMARK   3  
REMARK   3  FIT TO DATA USED IN REFINEMENT (IN BINS).
REMARK   3   BIN  RESOLUTION RANGE  COMPL.    NWORK NFREE   RWORK  RFREE  CCWORK CCFREE
REMARK   3     1 19.7632 -  4.6105    1.00     2812   151  0.1581 0.1975   0.942  0.910
REMARK   3     2  4.6105 -  3.6671    1.00     2700   131  0.1190 0.1319   0.965  0.952
REMARK   3     3  3.6671 -  3.2058    1.00     2663   132  0.1349 0.1491   0.956  0.953
REMARK   3     4  3.2058 -  2.9137    1.00     2653   121  0.1441 0.1871   0.949  0.920
REMARK   3     5  2.9137 -  2.7054    1.00     2596   152  0.1430 0.1887   0.951  0.926
REMARK   3     6  2.7054 -  2.5463    1.00     2602   152  0.1481 0.1767   0.944  0.930
REMARK   3     7  2.5463 -  2.4190    1.00     2606   161  0.1386 0.1606   0.949  0.943
REMARK   3     8  2.4190 -  2.3138    1.00     2610   122  0.1350 0.2043   0.956  0.902
REMARK   3     9  2.3138 -  2.2249    1.00     2607   121  0.1319 0.1802   0.957  0.915
REMARK   3    10  2.2249 -  2.1482    1.00     2588   126  0.1387 0.1728   0.953  0.927
REMARK   3    11  2.1482 -  2.0811    1.00     2592   152  0.1462 0.1640   0.947  0.929
REMARK   3    12  2.0811 -  2.0217    1.00     2598   126  0.1390 0.1832   0.948  0.895
REMARK   3    13  2.0217 -  1.9685    1.00     2535   156  0.1420 0.1747   0.944  0.930
REMARK   3    14  1.9685 -  1.9205    1.00     2590   143  0.1436 0.1952   0.943  0.901
REMARK   3    15  1.9205 -  1.8769    1.00     2561   142  0.1459 0.1848   0.943  0.919
REMARK   3    16  1.8769 -  1.8370    1.00     2586   127  0.1738 0.1975   0.926  0.863
REMARK   3    17  1.8370 -  1.8003    1.00     2561   149  0.2031 0.2181   0.902  0.855
REMARK   3  
REMARK   3  BULK SOLVENT MODELLING.
REMARK   3   METHOD USED        : FLAT BULK SOLVENT MODEL
REMARK   3   SOLVENT RADIUS     : 1.11    
REMARK   3   SHRINKAGE RADIUS   : 0.90    
REMARK   3   GRID STEP FACTOR   : 4.00    
REMARK   3  
REMARK   3  ERROR ESTIMATES.
REMARK   3   COORDINATE ERROR (MAXIMUM-LIKELIHOOD BASED)     : 0.17    
REMARK   3   PHASE ERROR (DEGREES, MAXIMUM-LIKELIHOOD BASED) : 15.48   
REMARK   3  
REMARK   3  STRUCTURE FACTORS CALCULATION ALGORITHM : FFT
REMARK   3  
REMARK   3  RESTRAINTS LIBRARY
REMARK   3    GEOSTD + MON.LIB. + CDL v1.2
REMARK   3  
REMARK   3  DEVIATIONS FROM IDEAL VALUES.
REMARK   3                 RMSD     MAX  COUNT
REMARK   3   BOND      :  0.014   0.127   3331
REMARK   3   ANGLE     :  1.653   9.587   4545
REMARK   3   CHIRALITY :  0.099   0.336    505
REMARK   3   PLANARITY :  0.018   0.212    567
REMARK   3   DIHEDRAL  : 25.204 179.760   1895
REMARK   3   MIN NONBONDED DISTANCE : 1.454 
REMARK   3  
REMARK   3  MOLPROBITY STATISTICS.
REMARK   3   ALL-ATOM CLASHSCORE : 0.80
REMARK   3   RAMACHANDRAN PLOT:
REMARK   3     OUTLIERS : 0.00  %
REMARK   3     ALLOWED  : 4.40  %
REMARK   3     FAVORED  : 95.60 %
REMARK   3   ROTAMER OUTLIERS : 0.00 %
REMARK   3   CBETA DEVIATIONS : 0
REMARK   3   PEPTIDE PLANE:
REMARK   3     CIS-PROLINE     : 2
REMARK   3     CIS-GENERAL     : 0
REMARK   3     TWISTED PROLINE : 0
REMARK   3     TWISTED GENERAL : 0
REMARK   3  
REMARK   3  ATOMIC DISPLACEMENT PARAMETERS.
REMARK   3   WILSON B : 18.92
REMARK   3   RMS(B_ISO_OR_EQUIVALENT_BONDED) : 3.04
REMARK   3   ATOMS          NUMBER OF ATOMS
REMARK   3                    ISO.  ANISO. 
REMARK   3    ALL         :   8225       0
REMARK   3    ALL (NO H)  :   3877       0
REMARK   3    SOLVENT     :    642       0
REMARK   3    NON-SOLVENT :   3235       0
REMARK   3    HYDROGENS   :   4348       0
REMARK   3
REMARK   3
REMARK   3   OTHER REFINEMENT REMARKS:
REMARK   3   XRAY REFINEMENT USING QUANTUM MECHANICAL FUNCTIONAL
REMARK   3   PROGRAM      :QuantumBio DivCon 6 build-7.1.1-b4015.17
REMARK   3   AUTHORS      :BORBULEVYCH O.Y., PLUMLEY J., 
REMARK   3                :MARTIN, R.I., WESTERHOFF L.M. 
REMARK   3
REMARK   3   REFERENCE     :BORBULEVYCH O.Y., PLUMLEY J.A.,
REMARK   3                 :MARTIN, R.I., MERZ, K.M.,  WESTERHOFF L.M.
REMARK   3                 :ACTA CRYSTLLOGRAPHICA SECTION D, 2014, 
REMARK   3                 :V. D70, pp. 1233-1247
REMARK   3   QM METHOD(HAMILTONIAN): PM6 AMBERFF14
REMARK   3   REGION QM REFINEMENT: 
REMARK   3      MAIN/BUFFER QM REGION RADII (A): 3.0 / 0.0
REMARK   3      LIGAND / STRAIN ENERGY: BCZ_A_801 / 8.52 KCAL/MOLE
REMARK   3
HELIX    1   1 ALA A  105  GLY A  109  1               Generated by MOE    5
HELIX    2   2 LYS A  143  SER A  145  5               Generated by MOE    3
HELIX    3   3 ILE A  464  PHE A  467  5               Generated by MOE    4
SHEET    1       SER A  96  LYS A 102                  Generated by MOE
SHEET    2       LEU A 115  ASP A 125                  Generated by MOE
SHEET    3       GLU A 128  THR A 139                  Generated by MOE
SHEET    4       ALA A 157  PRO A 162                  Generated by MOE
SHEET    5       ARG A 172  ILE A 176                  Generated by MOE
SHEET    6       SER A 179  HIS A 184                  Generated by MOE
SHEET    7       ARG A 189  SER A 195                  Generated by MOE
SHEET    8       SER A 202  TYR A 207                  Generated by MOE
SHEET    9       ARG A 210  ASN A 216                  Generated by MOE
SHEET   10       ARG A 224  THR A 225                  Generated by MOE
SHEET   11       CYS A 237  GLY A 244                  Generated by MOE
SHEET   12       ALA A 250  LYS A 258                  Generated by MOE
SHEET   13       LYS A 261  PRO A 267                  Generated by MOE
SHEET   14       SER A 279  GLU A 283                  Generated by MOE
SHEET   15       GLU A 286  THR A 290                  Generated by MOE
SHEET   16       PRO A 301  ASP A 306                  Generated by MOE
SHEET   17       THR A 311  TYR A 316                  Generated by MOE
SHEET   18       SER A 353  TYR A 354                  Generated by MOE
SHEET   19       TRP A 361  ARG A 364                  Generated by MOE
SHEET   20       SER A 372  LYS A 378                  Generated by MOE
SHEET   21       GLN A 392  TRP A 403                  Generated by MOE
SHEET   22       SER A 407  MET A 411                  Generated by MOE
SHEET   23       ALA A 420  GLY A 429                  Generated by MOE
SHEET   24       THR A 439  SER A 449                  Generated by MOE
LINK         O6  BMA A1202                 C1  MAN A1206 
LINK         O2  MAN A1204                 C1  MAN A1205 
LINK         O4  NAG A1086                 C1  NAG A1087 
LINK         C1  MAN A1204                 O2  MAN A1203 
LINK         C1  MAN A1203                 O3  BMA A1202 
LINK         C1  NAG A1201                 O4  NAG A1200 
LINK         C1  BMA A1202                 O4  NAG A1201 
LINK         C1  NAG A1086                 ND2 ASN A  86 
LINK         C1  NAG A1200                 ND2 ASN A 200 
SSBOND   1 CYS A   92    CYS A  417 
SSBOND   2 CYS A  124    CYS A  129 
SSBOND   3 CYS A  175    CYS A  193 
SSBOND   4 CYS A  183    CYS A  230 
SSBOND   5 CYS A  232    CYS A  237 
SSBOND   6 CYS A  278    CYS A  291 
SSBOND   7 CYS A  280    CYS A  289 
SSBOND   8 CYS A  318    CYS A  337 
SSBOND   9 CYS A  421    CYS A  447 
CRYST1  181.122  181.122  181.122  90.00  90.00  90.00 I 4 3 2
SCALE1      0.005521  0.000000  0.000000        0.00000
SCALE2      0.000000  0.005521  0.000000        0.00000
SCALE3      0.000000  0.000000  0.005521        0.00000
ATOM      1  N   ARG A  82      10.366   8.426  30.379  1.00 37.66           N
ATOM      2  CA  ARG A  82      10.785   9.694  31.022  1.00 32.80           C
ATOM      3  C   ARG A  82      12.138  10.192  30.508  1.00 30.89           C
ATOM      4  O   ARG A  82      13.031   9.396  30.222  1.00 29.08           O
ATOM      5  CB  ARG A  82      10.836   9.558  32.553  1.00 30.55           C
ATOM      6  CG  ARG A  82       9.451   9.349  33.183  1.00 37.70           C
ATOM      7  CD  ARG A  82       9.547   9.500  34.706  1.00 46.63           C
ATOM      8  NE  ARG A  82       8.349   9.004  35.396  1.00 57.74           N
ATOM      9  CZ  ARG A  82       8.331   8.278  36.522  1.00 56.02           C
ATOM     10  NH1 ARG A  82       7.156   7.965  37.061  1.00 61.59           N
ATOM     11  NH2 ARG A  82       9.449   7.862  37.118  1.00 50.24           N1+
ATOM     12  H1  ARG A  82       9.482   8.123  30.762  1.00 45.19           H
ATOM     13  H2  ARG A  82      11.070   7.716  30.539  1.00 45.19           H
ATOM     14  HA  ARG A  82      10.052  10.468  30.792  1.00 39.37           H
ATOM     15  HB2 ARG A  82      11.262  10.475  32.963  1.00 36.67           H
ATOM     16  HB3 ARG A  82      11.489   8.724  32.821  1.00 36.67           H
ATOM     17  HG2 ARG A  82       9.056   8.368  32.919  1.00 45.25           H
ATOM     18  HG3 ARG A  82       8.775  10.121  32.807  1.00 45.25           H
ATOM     19  HD2 ARG A  82       9.619  10.563  34.926  1.00 55.96           H
ATOM     20  HD3 ARG A  82      10.449   9.012  35.075  1.00 55.96           H
ATOM     21  HE  ARG A  82       7.458   9.319  35.036  1.00 69.29           H
ATOM     22 HH11 ARG A  82       6.302   8.297  36.633  1.00 73.92           H
ATOM     23 HH12 ARG A  82       7.113   7.431  37.916  1.00 73.92           H
ATOM     24 HH21 ARG A  82       9.395   7.333  37.976  1.00 60.30           H
ATOM     25 HH22 ARG A  82      10.349   8.095  36.727  1.00 60.30           H
ATOM     26  N   ASP A  83      12.270  11.517  30.415  1.00 31.75           N
ATOM     27  CA  ASP A  83      13.530  12.223  30.207  1.00 32.43           C
ATOM     28  C   ASP A  83      14.082  12.805  31.506  1.00 21.33           C
ATOM     29  O   ASP A  83      13.341  13.035  32.465  1.00 22.98           O
ATOM     30  CB  ASP A  83      13.361  13.329  29.161  1.00 29.88           C
ATOM     31  CG  ASP A  83      13.191  12.728  27.778  1.00 40.27           C
ATOM     32  OD1 ASP A  83      12.054  12.762  27.263  1.00 44.41           O
ATOM     33  OD2 ASP A  83      14.216  12.224  27.268  1.00 37.03           O1-
ATOM     34  H   ASP A  83      11.474  12.094  30.646  1.00 38.10           H
ATOM     35  HA  ASP A  83      14.275  11.524  29.824  1.00 38.92           H
ATOM     36  HB2 ASP A  83      12.490  13.930  29.421  1.00 35.86           H
ATOM     37  HB3 ASP A  83      14.270  13.930  29.169  1.00 35.86           H
ATOM     38  N   PHE A  84      15.400  13.061  31.521  1.00 18.08           N
ATOM     39  CA  PHE A  84      16.011  13.805  32.601  1.00 18.23           C
ATOM     40  C   PHE A  84      15.401  15.194  32.663  1.00 16.91           C
ATOM     41  O   PHE A  84      15.202  15.834  31.634  1.00 18.73           O
ATOM     42  CB  PHE A  84      17.517  13.933  32.385  1.00 18.53           C
ATOM     43  CG  PHE A  84      18.289  12.635  32.490  1.00 15.61           C
ATOM     44  CD1 PHE A  84      19.160  12.251  31.457  1.00 18.88           C
ATOM     45  CD2 PHE A  84      18.196  11.842  33.650  1.00 17.87           C
ATOM     46  CE1 PHE A  84      19.940  11.087  31.591  1.00 18.38           C
ATOM     47  CE2 PHE A  84      18.969  10.679  33.778  1.00 17.36           C
ATOM     48  CZ  PHE A  84      19.847  10.304  32.749  1.00 19.17           C
ATOM     49  H   PHE A  84      15.953  12.893  30.692  1.00 21.70           H
ATOM     50  HA  PHE A  84      15.827  13.278  33.534  1.00 21.88           H
ATOM     51  HB2 PHE A  84      17.705  14.403  31.418  1.00 22.25           H
ATOM     52  HB3 PHE A  84      17.897  14.604  33.153  1.00 22.25           H
ATOM     53  HD1 PHE A  84      19.245  12.855  30.568  1.00 22.66           H
ATOM     54  HD2 PHE A  84      17.539  12.131  34.456  1.00 21.45           H
ATOM     55  HE1 PHE A  84      20.606  10.793  30.796  1.00 22.06           H
ATOM     56  HE2 PHE A  84      18.886  10.065  34.660  1.00 20.84           H
ATOM     57  HZ  PHE A  84      20.439   9.409  32.848  1.00 23.01           H
ATOM     58  N   ASN A  85      15.104  15.660  33.873  1.00 18.84           N
ATOM     59  CA  ASN A  85      14.619  17.006  34.070  1.00 16.36           C
ATOM     60  C   ASN A  85      15.737  17.992  33.744  1.00 18.59           C
ATOM     61  O   ASN A  85      16.856  17.857  34.239  1.00 16.23           O
ATOM     62  CB  ASN A  85      14.146  17.169  35.516  1.00 15.95           C
ATOM     63  CG  ASN A  85      13.496  18.540  35.657  1.00 17.47           C
ATOM     64  OD1 ASN A  85      12.546  18.839  34.944  1.00 19.88           O
ATOM     65  ND2 ASN A  85      13.991  19.396  36.542  1.00 20.16           N
ATOM     66  H   ASN A  85      15.286  15.094  34.689  1.00 22.61           H
ATOM     67  HA  ASN A  85      13.775  17.185  33.401  1.00 19.64           H
ATOM     68  HB2 ASN A  85      13.381  16.413  35.678  1.00 19.15           H
ATOM     69  HB3 ASN A  85      14.974  17.027  36.207  1.00 19.15           H
ATOM     70 HD21 ASN A  85      13.600  20.321  36.625  1.00 24.20           H
ATOM     71 HD22 ASN A  85      14.768  19.119  37.123  1.00 24.20           H
ATOM     72  N   ASN A  86      15.462  19.035  33.197  1.00 17.33           N
ATOM     73  CA  ASN A  86      16.236  20.257  32.947  1.00 14.91           C
ATOM     74  C   ASN A  86      15.632  21.425  33.691  1.00 16.88           C
ATOM     75  O   ASN A  86      14.438  21.645  33.735  1.00 16.86           O
ATOM     76  CB  ASN A  86      16.331  20.519  31.434  1.00 17.02           C
ATOM     77  CG  ASN A  86      16.966  19.344  30.729  1.00 21.93           C
ATOM     78  OD1 ASN A  86      17.910  18.723  31.181  1.00 19.81           O
ATOM     79  ND2 ASN A  86      16.327  18.960  29.617  1.00 18.11           N
ATOM     80  H   ASN A  86      14.510  19.146  32.858  1.00 20.80           H
ATOM     81  HA  ASN A  86      17.250  20.121  33.338  1.00 17.90           H
ATOM     82  HB2 ASN A  86      16.923  21.414  31.241  1.00 20.43           H
ATOM     83  HB3 ASN A  86      15.328  20.692  31.035  1.00 20.43           H
ATOM     84 HD21 ASN A  86      15.517  19.478  29.313  1.00 21.74           H
ATOM     85  N   LEU A  87      16.540  22.237  34.261  1.00 16.76           N
ATOM     86  CA  LEU A  87      16.252  23.457  35.007  1.00 16.45           C
ATOM     87  C   LEU A  87      15.993  24.609  34.025  1.00 18.88           C
ATOM     88  O   LEU A  87      16.806  25.516  33.878  1.00 18.12           O
ATOM     89  CB  LEU A  87      17.411  23.761  35.969  1.00 14.20           C
ATOM     90  CG  LEU A  87      17.718  22.637  36.981  1.00 14.19           C
ATOM     91  CD1 LEU A  87      19.029  22.995  37.691  1.00 17.35           C
ATOM     92  CD2 LEU A  87      16.564  22.412  37.977  1.00 15.33           C
ATOM     93  H   LEU A  87      17.488  21.894  34.248  1.00 20.12           H
ATOM     94  HA  LEU A  87      15.370  23.293  35.607  1.00 19.74           H
ATOM     95  HB2 LEU A  87      18.301  23.933  35.367  1.00 17.04           H
ATOM     96  HB3 LEU A  87      17.188  24.676  36.520  1.00 17.04           H
ATOM     97  HG  LEU A  87      17.883  21.700  36.448  1.00 17.03           H
ATOM     98 HD11 LEU A  87      19.310  22.197  38.377  1.00 20.82           H
ATOM     99 HD12 LEU A  87      19.826  23.120  36.959  1.00 20.82           H
ATOM    100 HD13 LEU A  87      18.918  23.931  38.237  1.00 20.82           H
ATOM    101 HD21 LEU A  87      16.827  21.622  38.681  1.00 18.41           H
ATOM    102 HD22 LEU A  87      16.352  23.327  38.528  1.00 18.41           H
ATOM    103 HD23 LEU A  87      15.665  22.099  37.449  1.00 18.41           H
ATOM    104  N   THR A  88      14.833  24.591  33.366  1.00 17.64           N
ATOM    105  CA  THR A  88      14.519  25.519  32.276  1.00 16.62           C
ATOM    106  C   THR A  88      13.764  26.758  32.763  1.00 15.79           C
ATOM    107  O   THR A  88      13.593  27.690  31.981  1.00 18.91           O
ATOM    108  CB  THR A  88      13.694  24.804  31.189  1.00 18.59           C
ATOM    109  OG1 THR A  88      12.486  24.346  31.743  1.00 22.23           O
ATOM    110  CG2 THR A  88      14.440  23.622  30.575  1.00 23.81           C
ATOM    111  H   THR A  88      14.201  23.816  33.523  1.00 21.18           H
ATOM    112  HA  THR A  88      15.443  25.857  31.807  1.00 19.95           H
ATOM    113  HB  THR A  88      13.456  25.522  30.406  1.00 22.31           H
ATOM    114  HG1 THR A  88      11.846  25.067  31.723  1.00 26.68           H
ATOM    115 HG21 THR A  88      13.821  23.161  29.802  1.00 28.58           H
ATOM    116 HG22 THR A  88      15.376  23.972  30.139  1.00 28.58           H
ATOM    117 HG23 THR A  88      14.642  22.871  31.339  1.00 28.58           H
ATOM    118  N   LYS A  89      13.246  26.747  33.996  1.00 15.14           N
ATOM    119  CA  LYS A  89      12.383  27.800  34.520  1.00 16.46           C
ATOM    120  C   LYS A  89      13.144  28.636  35.538  1.00 15.37           C
ATOM    121  O   LYS A  89      14.090  28.165  36.164  1.00 18.19           O
ATOM    122  CB  LYS A  89      11.131  27.173  35.153  1.00 15.85           C
ATOM    123  CG  LYS A  89      10.293  26.365  34.155  1.00 20.82           C
ATOM    124  CD  LYS A  89       9.153  25.629  34.861  1.00 21.35           C
ATOM    125  CE  LYS A  89       8.308  24.912  33.816  1.00 28.66           C
ATOM    126  NZ  LYS A  89       7.282  24.090  34.460  1.00 21.63           N1+
ATOM    127  H   LYS A  89      13.431  25.951  34.590  1.00 18.17           H
ATOM    128  HA  LYS A  89      12.049  28.459  33.717  1.00 19.76           H
ATOM    129  HB2 LYS A  89      11.420  26.538  35.986  1.00 19.03           H
ATOM    130  HB3 LYS A  89      10.516  27.977  35.545  1.00 19.03           H
ATOM    131  HG2 LYS A  89       9.895  27.033  33.390  1.00 24.99           H
ATOM    132  HG3 LYS A  89      10.920  25.616  33.672  1.00 24.99           H
ATOM    133  HD2 LYS A  89       9.560  24.896  35.554  1.00 25.63           H
ATOM    134  HD3 LYS A  89       8.532  26.339  35.409  1.00 25.63           H
ATOM    135  HE2 LYS A  89       7.843  25.631  33.141  1.00 34.39           H
ATOM    136  HE3 LYS A  89       8.966  24.257  33.243  1.00 34.39           H
ATOM    137  HZ1 LYS A  89       6.596  23.802  33.775  1.00 25.96           H
ATOM    138  HZ2 LYS A  89       7.702  23.266  34.865  1.00 25.96           H
ATOM    139  HZ3 LYS A  89       6.817  24.615  35.187  1.00 25.96           H
ATOM    140  N   GLY A  90      12.698  29.880  35.694  1.00 16.70           N
ATOM    141  CA  GLY A  90      13.090  30.757  36.783  1.00 15.80           C
ATOM    142  C   GLY A  90      12.196  30.541  38.001  1.00 19.29           C
ATOM    143  O   GLY A  90      11.177  29.852  37.924  1.00 18.40           O
ATOM    144  H   GLY A  90      11.914  30.177  35.131  1.00 20.04           H
ATOM    145  HA2 GLY A  90      14.124  30.568  37.059  1.00 18.97           H
ATOM    146  HA3 GLY A  90      12.978  31.789  36.453  1.00 18.97           H
ATOM    147  N   LEU A  91      12.554  31.169  39.121  1.00 17.91           N
ATOM    148  CA  LEU A  91      11.723  31.192  40.319  1.00 17.85           C
ATOM    149  C   LEU A  91      10.468  32.028  40.077  1.00 18.90           C
ATOM    150  O   LEU A  91      10.528  33.086  39.449  1.00 18.65           O
ATOM    151  CB  LEU A  91      12.469  31.796  41.517  1.00 17.52           C
ATOM    152  CG  LEU A  91      13.756  31.087  41.962  1.00 19.98           C
ATOM    153  CD1 LEU A  91      14.255  31.763  43.245  1.00 22.68           C
ATOM    154  CD2 LEU A  91      13.557  29.590  42.228  1.00 18.70           C
ATOM    155  H   LEU A  91      13.403  31.717  39.124  1.00 21.50           H
ATOM    156  HA  LEU A  91      11.437  30.173  40.569  1.00 21.43           H
ATOM    157  HB2 LEU A  91      12.712  32.832  41.280  1.00 21.03           H
ATOM    158  HB3 LEU A  91      11.777  31.803  42.361  1.00 21.03           H
ATOM    159  HG  LEU A  91      14.508  31.213  41.187  1.00 23.98           H
ATOM    160 HD11 LEU A  91      15.261  31.413  43.475  1.00 27.23           H
ATOM    161 HD12 LEU A  91      14.278  32.843  43.112  1.00 27.23           H
ATOM    162 HD13 LEU A  91      13.588  31.531  44.076  1.00 27.23           H
ATOM    163 HD21 LEU A  91      14.481  29.161  42.615  1.00 22.45           H
ATOM    164 HD22 LEU A  91      12.764  29.442  42.960  1.00 22.45           H
ATOM    165 HD23 LEU A  91      13.301  29.076  41.303  1.00 22.45           H
ATOM    166  N   CYS A  92       9.344  31.588  40.645  1.00 14.77           N
ATOM    167  CA  CYS A  92       8.156  32.409  40.779  1.00 13.89           C
ATOM    168  C   CYS A  92       8.478  33.607  41.681  1.00 16.58           C
ATOM    169  O   CYS A  92       9.362  33.543  42.542  1.00 17.44           O
ATOM    170  CB  CYS A  92       6.995  31.603  41.393  1.00 17.93           C
ATOM    171  SG  CYS A  92       6.512  30.137  40.435  1.00 21.68           S
ATOM    172  H   CYS A  92       9.368  30.715  41.153  1.00 17.74           H
ATOM    173  HA  CYS A  92       7.844  32.765  39.797  1.00 16.68           H
ATOM    174  HB2 CYS A  92       7.246  31.291  42.403  1.00 21.52           H
ATOM    175  HB3 CYS A  92       6.123  32.255  41.459  1.00 21.52           H
ATOM    176  N   THR A  93       7.724  34.692  41.512  1.00 18.93           N
ATOM    177  CA  THR A  93       7.803  35.846  42.391  1.00 15.80           C
ATOM    178  C   THR A  93       7.234  35.476  43.761  1.00 15.56           C
ATOM    179  O   THR A  93       6.086  35.058  43.881  1.00 16.05           O
ATOM    180  CB  THR A  93       7.074  37.050  41.775  1.00 21.14           C
ATOM    181  OG1 THR A  93       7.647  37.346  40.519  1.00 19.26           O
ATOM    182  CG2 THR A  93       7.201  38.289  42.663  1.00 21.49           C
ATOM    183  H   THR A  93       7.027  34.703  40.782  1.00 22.72           H
ATOM    184  HA  THR A  93       8.857  36.115  42.479  1.00 18.97           H
ATOM    185  HB  THR A  93       6.020  36.804  41.642  1.00 25.38           H
ATOM    186  HG1 THR A  93       8.604  37.349  40.622  1.00 23.12           H
ATOM    187 HG21 THR A  93       6.712  39.132  42.176  1.00 25.80           H
ATOM    188 HG22 THR A  93       6.732  38.117  43.630  1.00 25.80           H
ATOM    189 HG23 THR A  93       8.253  38.537  42.805  1.00 25.80           H
ATOM    190  N   ILE A  94       8.048  35.671  44.794  1.00 16.85           N
ATOM    191  CA  ILE A  94       7.727  35.323  46.170  1.00 15.92           C
ATOM    192  C   ILE A  94       7.181  36.583  46.839  1.00 16.06           C
ATOM    193  O   ILE A  94       7.948  37.478  47.181  1.00 17.96           O
ATOM    194  CB  ILE A  94       8.987  34.804  46.894  1.00 15.05           C
ATOM    195  CG1 ILE A  94       9.669  33.599  46.206  1.00 15.60           C
ATOM    196  CG2 ILE A  94       8.636  34.502  48.368  1.00 17.39           C
ATOM    197  CD1 ILE A  94      11.115  33.390  46.667  1.00 16.30           C
ATOM    198  H   ILE A  94       8.977  36.024  44.614  1.00 20.23           H
ATOM    199  HA  ILE A  94       6.966  34.540  46.184  1.00 19.11           H
ATOM    200  HB  ILE A  94       9.716  35.612  46.880  1.00 18.07           H
ATOM    201 HG12 ILE A  94       9.100  32.692  46.384  1.00 18.73           H
ATOM    202 HG13 ILE A  94       9.709  33.758  45.132  1.00 18.73           H
ATOM    203 HG21 ILE A  94       9.540  34.236  48.906  1.00 20.88           H
ATOM    204 HG22 ILE A  94       8.208  35.370  48.863  1.00 20.88           H
ATOM    205 HG23 ILE A  94       7.921  33.684  48.435  1.00 20.88           H
ATOM    206 HD11 ILE A  94      11.556  32.558  46.117  1.00 19.57           H
ATOM    207 HD12 ILE A  94      11.699  34.287  46.463  1.00 19.57           H
ATOM    208 HD13 ILE A  94      11.154  33.162  47.731  1.00 19.57           H
ATOM    209  N   ASN A  95       5.867  36.652  47.055  1.00 16.72           N
ATOM    210  CA  ASN A  95       5.232  37.763  47.775  1.00 14.92           C
ATOM    211  C   ASN A  95       4.767  37.387  49.172  1.00 20.14           C
ATOM    212  O   ASN A  95       4.404  38.269  49.943  1.00 17.18           O
ATOM    213  CB  ASN A  95       4.100  38.345  46.923  1.00 14.55           C
ATOM    214  CG  ASN A  95       4.655  39.047  45.690  1.00 17.20           C
ATOM    215  OD1 ASN A  95       5.685  39.711  45.749  1.00 18.06           O
ATOM    216  ND2 ASN A  95       3.948  38.974  44.573  1.00 18.12           N
ATOM    217  H   ASN A  95       5.274  35.903  46.729  1.00 20.07           H
ATOM    218  HA  ASN A  95       5.962  38.556  47.921  1.00 17.91           H
ATOM    219  HB2 ASN A  95       3.401  37.562  46.634  1.00 17.47           H
ATOM    220  HB3 ASN A  95       3.580  39.082  47.531  1.00 17.47           H
ATOM    221 HD21 ASN A  95       4.265  39.447  43.739  1.00 21.75           H
ATOM    222 HD22 ASN A  95       3.083  38.454  44.560  1.00 21.75           H
ATOM    223  N   SER A  96       4.772  36.090  49.489  1.00 13.47           N
ATOM    224  CA  SER A  96       4.513  35.534  50.802  1.00 13.75           C
ATOM    225  C   SER A  96       4.745  34.027  50.725  1.00 15.17           C
ATOM    226  O   SER A  96       5.186  33.505  49.700  1.00 13.84           O
ATOM    227  CB  SER A  96       3.090  35.861  51.304  1.00 14.97           C
ATOM    228  OG  SER A  96       2.118  35.290  50.460  1.00 15.71           O
ATOM    229  H   SER A  96       5.038  35.431  48.771  1.00 16.17           H
ATOM    230  HA  SER A  96       5.234  35.951  51.506  1.00 16.51           H
ATOM    231  HB2 SER A  96       2.962  35.457  52.308  1.00 17.97           H
ATOM    232  HB3 SER A  96       2.933  36.938  51.361  1.00 17.97           H
ATOM    233  HG  SER A  96       2.139  35.749  49.612  1.00 18.86           H
ATOM    234  N   TRP A  97       4.473  33.345  51.833  1.00 14.71           N
ATOM    235  CA  TRP A  97       4.627  31.906  51.974  1.00 14.23           C
ATOM    236  C   TRP A  97       3.311  31.322  52.465  1.00 16.62           C
ATOM    237  O   TRP A  97       2.695  31.884  53.370  1.00 17.80           O
ATOM    238  CB  TRP A  97       5.761  31.635  52.969  1.00 15.75           C
ATOM    239  CG  TRP A  97       7.054  32.241  52.544  1.00 14.32           C
ATOM    240  CD1 TRP A  97       7.523  33.465  52.887  1.00 13.85           C
ATOM    241  CD2 TRP A  97       8.025  31.681  51.620  1.00 13.02           C
ATOM    242  NE1 TRP A  97       8.707  33.708  52.225  1.00 15.26           N
ATOM    243  CE2 TRP A  97       9.075  32.629  51.445  1.00 15.59           C
ATOM    244  CE3 TRP A  97       8.119  30.456  50.927  1.00 15.27           C
ATOM    245  CZ2 TRP A  97      10.180  32.359  50.630  1.00 16.14           C
ATOM    246  CZ3 TRP A  97       9.228  30.180  50.108  1.00 13.57           C
ATOM    247  CH2 TRP A  97      10.257  31.128  49.961  1.00 15.56           C
ATOM    248  H   TRP A  97       4.161  33.855  52.649  1.00 17.66           H
ATOM    249  HA  TRP A  97       4.893  31.460  51.018  1.00 17.08           H
ATOM    250  HB2 TRP A  97       5.491  32.018  53.951  1.00 18.91           H
ATOM    251  HB3 TRP A  97       5.893  30.557  53.037  1.00 18.91           H
ATOM    252  HD1 TRP A  97       7.019  34.163  53.540  1.00 16.63           H
ATOM    253  HE1 TRP A  97       9.222  34.572  52.320  1.00 18.32           H
ATOM    254  HE3 TRP A  97       7.348  29.714  51.059  1.00 18.32           H
ATOM    255  HZ2 TRP A  97      10.962  33.092  50.519  1.00 19.37           H
ATOM    256  HZ3 TRP A  97       9.298  29.230  49.602  1.00 16.29           H
ATOM    257  HH2 TRP A  97      11.110  30.908  49.333  1.00 18.68           H
ATOM    258  N   HIS A  98       2.881  30.199  51.885  1.00 14.05           N
ATOM    259  CA  HIS A  98       1.692  29.471  52.312  1.00 12.84           C
ATOM    260  C   HIS A  98       2.114  28.126  52.888  1.00 15.37           C
ATOM    261  O   HIS A  98       3.149  27.565  52.514  1.00 14.62           O
ATOM    262  CB  HIS A  98       0.730  29.298  51.122  1.00 12.94           C
ATOM    263  CG  HIS A  98       1.171  28.313  50.070  1.00 14.71           C
ATOM    264  ND1 HIS A  98       1.078  26.945  50.164  1.00 15.03           N
ATOM    265  CD2 HIS A  98       1.743  28.585  48.857  1.00 16.62           C
ATOM    266  CE1 HIS A  98       1.568  26.405  49.041  1.00 15.91           C
ATOM    267  NE2 HIS A  98       1.981  27.368  48.204  1.00 16.18           N
ATOM    268  H   HIS A  98       3.434  29.781  51.153  1.00 16.87           H
ATOM    269  HA  HIS A  98       1.165  30.037  53.077  1.00 15.41           H
ATOM    270  HB2 HIS A  98       0.573  30.257  50.639  1.00 15.54           H
ATOM    271  HB3 HIS A  98      -0.232  28.959  51.507  1.00 15.54           H
ATOM    272  HD1 HIS A  98       0.714  26.432  50.954  1.00 18.04           H
ATOM    273  HD2 HIS A  98       1.979  29.566  48.471  1.00 19.95           H
ATOM    274  HE1 HIS A  98       1.639  25.344  48.847  1.00 19.10           H
ATOM    275  N   ILE A  99       1.284  27.583  53.780  1.00 16.34           N
ATOM    276  CA  ILE A  99       1.514  26.275  54.359  1.00 13.09           C
ATOM    277  C   ILE A  99       1.479  25.208  53.258  1.00 15.70           C
ATOM    278  O   ILE A  99       0.601  25.207  52.395  1.00 13.99           O
ATOM    279  CB  ILE A  99       0.500  26.027  55.497  1.00 13.48           C
ATOM    280  CG1 ILE A  99       0.846  24.749  56.289  1.00 15.09           C
ATOM    281  CG2 ILE A  99      -0.944  25.902  55.000  1.00 14.73           C
ATOM    282  CD1 ILE A  99       2.159  24.838  57.067  1.00 16.02           C
ATOM    283  H   ILE A  99       0.434  28.068  54.032  1.00 19.62           H
ATOM    284  HA  ILE A  99       2.509  26.292  54.801  1.00 15.72           H
ATOM    285  HB  ILE A  99       0.539  26.874  56.183  1.00 16.18           H
ATOM    286 HG12 ILE A  99       0.054  24.550  57.012  1.00 18.11           H
ATOM    287 HG13 ILE A  99       0.896  23.894  55.615  1.00 18.11           H
ATOM    288 HG21 ILE A  99      -1.626  25.908  55.851  1.00 17.68           H
ATOM    289 HG22 ILE A  99      -1.201  26.732  54.345  1.00 17.68           H
ATOM    290 HG23 ILE A  99      -1.076  24.966  54.459  1.00 17.68           H
ATOM    291 HD11 ILE A  99       2.266  23.947  57.684  1.00 19.23           H
ATOM    292 HD12 ILE A  99       3.005  24.894  56.390  1.00 19.23           H
ATOM    293 HD13 ILE A  99       2.159  25.716  57.706  1.00 19.23           H
ATOM    294  N   TYR A 100       2.465  24.311  53.288  1.00 12.08           N
ATOM    295  CA  TYR A 100       2.601  23.221  52.318  1.00 13.68           C
ATOM    296  C   TYR A 100       2.390  21.864  52.988  1.00 14.02           C
ATOM    297  O   TYR A 100       1.561  21.077  52.532  1.00 15.23           O
ATOM    298  CB  TYR A 100       3.954  23.335  51.622  1.00 14.37           C
ATOM    299  CG  TYR A 100       4.232  22.217  50.640  1.00 12.65           C
ATOM    300  CD1 TYR A 100       5.199  21.252  50.955  1.00 16.49           C
ATOM    301  CD2 TYR A 100       3.560  22.166  49.404  1.00 15.73           C
ATOM    302  CE1 TYR A 100       5.509  20.238  50.040  1.00 18.02           C
ATOM    303  CE2 TYR A 100       3.867  21.147  48.480  1.00 16.94           C
ATOM    304  CZ  TYR A 100       4.850  20.183  48.802  1.00 19.87           C
ATOM    305  OH  TYR A 100       5.214  19.215  47.921  1.00 20.68           O
ATOM    306  H   TYR A 100       3.164  24.383  54.013  1.00 14.50           H
ATOM    307  HA  TYR A 100       1.834  23.317  51.550  1.00 16.43           H
ATOM    308  HB2 TYR A 100       3.989  24.286  51.089  1.00 17.25           H
ATOM    309  HB3 TYR A 100       4.743  23.340  52.370  1.00 17.25           H
ATOM    310  HD1 TYR A 100       5.732  21.302  51.884  1.00 19.79           H
ATOM    311  HD2 TYR A 100       2.821  22.913  49.154  1.00 18.88           H
ATOM    312  HE1 TYR A 100       6.274  19.515  50.274  1.00 21.63           H
ATOM    313  HE2 TYR A 100       3.369  21.119  47.522  1.00 20.33           H
ATOM    314  HH  TYR A 100       5.906  18.644  48.258  1.00 24.82           H
ATOM    315  N   GLY A 101       3.114  21.595  54.074  1.00 15.15           N
ATOM    316  CA  GLY A 101       2.952  20.374  54.842  1.00 14.05           C
ATOM    317  C   GLY A 101       3.340  20.584  56.295  1.00 16.03           C
ATOM    318  O   GLY A 101       4.049  21.527  56.630  1.00 17.57           O
ATOM    319  H   GLY A 101       3.797  22.264  54.406  1.00 18.18           H
ATOM    320  HA2 GLY A 101       1.909  20.068  54.793  1.00 16.87           H
ATOM    321  HA3 GLY A 101       3.580  19.597  54.410  1.00 16.87           H
ATOM    322  N   LYS A 102       2.854  19.693  57.155  1.00 14.07           N
ATOM    323  CA  LYS A 102       3.137  19.683  58.582  1.00 12.36           C
ATOM    324  C   LYS A 102       2.741  18.307  59.073  1.00 12.32           C
ATOM    325  O   LYS A 102       1.617  17.898  58.805  1.00 14.83           O
ATOM    326  CB  LYS A 102       2.338  20.788  59.295  1.00 14.06           C
ATOM    327  CG  LYS A 102       2.821  20.959  60.740  1.00 14.45           C
ATOM    328  CD  LYS A 102       1.945  21.970  61.486  1.00 18.48           C
ATOM    329  CE  LYS A 102       2.599  22.499  62.763  1.00 16.02           C
ATOM    330  NZ  LYS A 102       2.930  21.417  63.695  1.00 16.10           N1+
ATOM    331  H   LYS A 102       2.276  18.945  56.796  1.00 16.89           H
ATOM    332  HA  LYS A 102       4.202  19.840  58.717  1.00 14.84           H
ATOM    333  HB2 LYS A 102       2.502  21.734  58.777  1.00 16.88           H
ATOM    334  HB3 LYS A 102       1.269  20.566  59.271  1.00 16.88           H
ATOM    335  HG2 LYS A 102       2.744  19.997  61.245  1.00 17.35           H
ATOM    336  HG3 LYS A 102       3.860  21.288  60.737  1.00 17.35           H
ATOM    337  HD2 LYS A 102       1.735  22.808  60.825  1.00 22.19           H
ATOM    338  HD3 LYS A 102       0.999  21.496  61.749  1.00 22.19           H
ATOM    339  HE2 LYS A 102       3.516  23.027  62.494  1.00 19.23           H
ATOM    340  HE3 LYS A 102       1.926  23.204  63.251  1.00 19.23           H
ATOM    341  HZ1 LYS A 102       3.298  21.808  64.553  1.00 19.32           H
ATOM    342  HZ2 LYS A 102       2.105  20.872  63.905  1.00 19.32           H
ATOM    343  HZ3 LYS A 102       3.629  20.815  63.287  1.00 19.32           H
ATOM    344  N   ASP A 103       3.627  17.596  59.765  1.00 13.99           N
ATOM    345  CA  ASP A 103       3.318  16.229  60.185  1.00 18.02           C
ATOM    346  C   ASP A 103       2.877  16.047  61.633  1.00 13.58           C
ATOM    347  O   ASP A 103       2.379  14.972  61.953  1.00 14.26           O
ATOM    348  CB  ASP A 103       4.431  15.244  59.866  1.00 15.92           C
ATOM    349  CG  ASP A 103       5.785  15.513  60.492  1.00 15.54           C
ATOM    350  OD1 ASP A 103       5.889  16.436  61.328  1.00 14.61           O
ATOM    351  OD2 ASP A 103       6.697  14.733  60.156  1.00 18.07           O1-
ATOM    352  H   ASP A 103       4.544  17.968  59.965  1.00 16.80           H
ATOM    353  HA  ASP A 103       2.476  15.890  59.594  1.00 21.63           H
ATOM    354  HB2 ASP A 103       4.117  14.254  60.188  1.00 19.11           H
ATOM    355  HB3 ASP A 103       4.547  15.126  58.795  1.00 19.11           H
ATOM    356  N   ASN A 104       3.079  17.031  62.519  1.00 15.67           N
ATOM    357  CA  ASN A 104       2.683  16.924  63.922  1.00 13.73           C
ATOM    358  C   ASN A 104       3.231  15.642  64.564  1.00 16.27           C
ATOM    359  O   ASN A 104       2.534  15.001  65.348  1.00 16.30           O
ATOM    360  CB  ASN A 104       1.153  17.024  64.060  1.00 13.70           C
ATOM    361  CG  ASN A 104       0.643  18.338  63.505  1.00 16.71           C
ATOM    362  OD1 ASN A 104       0.919  19.385  64.070  1.00 16.47           O
ATOM    363  ND2 ASN A 104      -0.080  18.308  62.397  1.00 15.48           N
ATOM    364  H   ASN A 104       3.551  17.873  62.221  1.00 18.81           H
ATOM    365  HA  ASN A 104       3.128  17.767  64.450  1.00 16.48           H
ATOM    366  HB2 ASN A 104       0.658  16.179  63.583  1.00 16.45           H
ATOM    367  HB3 ASN A 104       0.946  17.025  65.129  1.00 16.45           H
ATOM    368 HD21 ASN A 104      -0.407  19.169  61.988  1.00 18.58           H
ATOM    369 HD22 ASN A 104      -0.269  17.427  61.938  1.00 18.58           H
ATOM    370  N   ALA A 105       4.471  15.265  64.216  1.00 13.79           N
ATOM    371  CA  ALA A 105       4.977  13.937  64.513  1.00 15.71           C
ATOM    372  C   ALA A 105       5.139  13.701  66.011  1.00 15.71           C
ATOM    373  O   ALA A 105       4.899  12.588  66.467  1.00 15.53           O
ATOM    374  CB  ALA A 105       6.312  13.723  63.815  1.00 14.05           C
ATOM    375  H   ALA A 105       5.000  15.836  63.572  1.00 16.56           H
ATOM    376  HA  ALA A 105       4.265  13.207  64.131  1.00 18.86           H
ATOM    377  HB1 ALA A 105       6.701  12.738  64.073  1.00 16.87           H
ATOM    378  HB2 ALA A 105       6.172  13.782  62.737  1.00 16.87           H
ATOM    379  HB3 ALA A 105       7.027  14.481  64.134  1.00 16.87           H
ATOM    380  N   VAL A 106       5.579  14.718  66.763  1.00 13.80           N
ATOM    381  CA  VAL A 106       5.833  14.561  68.196  1.00 15.08           C
ATOM    382  C   VAL A 106       4.496  14.469  68.944  1.00 14.15           C
ATOM    383  O   VAL A 106       4.357  13.606  69.810  1.00 15.39           O
ATOM    384  CB  VAL A 106       6.756  15.674  68.732  1.00 16.06           C
ATOM    385  CG1 VAL A 106       7.050  15.496  70.231  1.00 15.42           C
ATOM    386  CG2 VAL A 106       8.100  15.690  67.987  1.00 14.90           C
ATOM    387  H   VAL A 106       5.742  15.620  66.339  1.00 16.57           H
ATOM    388  HA  VAL A 106       6.352  13.613  68.344  1.00 18.10           H
ATOM    389  HB  VAL A 106       6.266  16.635  68.590  1.00 19.28           H
ATOM    390 HG11 VAL A 106       7.661  16.326  70.585  1.00 18.51           H
ATOM    391 HG12 VAL A 106       6.128  15.478  70.805  1.00 18.51           H
ATOM    392 HG13 VAL A 106       7.583  14.560  70.402  1.00 18.51           H
ATOM    393 HG21 VAL A 106       8.735  16.481  68.384  1.00 17.89           H
ATOM    394 HG22 VAL A 106       8.605  14.730  68.103  1.00 17.89           H
ATOM    395 HG23 VAL A 106       7.943  15.887  66.927  1.00 17.89           H
ATOM    396  N   ARG A 107       3.499  15.302  68.600  1.00 13.83           N
ATOM    397  CA  ARG A 107       2.135  15.183  69.134  1.00 15.03           C
ATOM    398  C   ARG A 107       1.576  13.780  68.924  1.00 16.42           C
ATOM    399  O   ARG A 107       1.109  13.141  69.866  1.00 15.06           O
ATOM    400  CB  ARG A 107       1.164  16.161  68.464  1.00 16.61           C
ATOM    401  CG  ARG A 107       1.359  17.621  68.863  1.00 14.60           C
ATOM    402  CD  ARG A 107       0.541  18.530  67.944  1.00 15.52           C
ATOM    403  NE  ARG A 107      -0.892  18.192  67.969  1.00 15.37           N
ATOM    404  CZ  ARG A 107      -1.770  18.573  68.904  1.00 15.42           C
ATOM    405  NH1 ARG A 107      -3.040  18.188  68.823  1.00 17.63           N
ATOM    406  NH2 ARG A 107      -1.405  19.331  69.935  1.00 19.25           N1+
ATOM    407  H   ARG A 107       3.666  15.983  67.873  1.00 16.60           H
ATOM    408  HA  ARG A 107       2.149  15.372  70.209  1.00 18.04           H
ATOM    409  HB2 ARG A 107       1.222  16.062  67.380  1.00 19.94           H
ATOM    410  HB3 ARG A 107       0.157  15.875  68.772  1.00 19.94           H
ATOM    411  HG2 ARG A 107       1.065  17.760  69.903  1.00 17.53           H
ATOM    412  HG3 ARG A 107       2.408  17.887  68.752  1.00 17.53           H
ATOM    413  HD2 ARG A 107       0.676  19.568  68.240  1.00 18.63           H
ATOM    414  HD3 ARG A 107       0.915  18.429  66.925  1.00 18.63           H
ATOM    415  HE  ARG A 107      -1.221  17.580  67.236  1.00 18.45           H
ATOM    416 HH11 ARG A 107      -3.352  17.607  68.061  1.00 21.16           H
ATOM    417 HH12 ARG A 107      -3.689  18.475  69.538  1.00 21.16           H
ATOM    418 HH21 ARG A 107      -0.447  19.635  70.029  1.00 23.11           H
ATOM    419 HH22 ARG A 107      -2.084  19.596  70.635  1.00 23.11           H
ATOM    420  N   ILE A 108       1.590  13.321  67.671  1.00 16.16           N
ATOM    421  CA  ILE A 108       0.992  12.042  67.304  1.00 15.04           C
ATOM    422  C   ILE A 108       1.754  10.888  67.961  1.00 14.50           C
ATOM    423  O   ILE A 108       1.127   9.962  68.478  1.00 14.87           O
ATOM    424  CB  ILE A 108       0.870  11.949  65.767  1.00 12.91           C
ATOM    425  CG1 ILE A 108      -0.152  12.999  65.263  1.00 14.00           C
ATOM    426  CG2 ILE A 108       0.491  10.530  65.318  1.00 14.80           C
ATOM    427  CD1 ILE A 108      -0.080  13.223  63.748  1.00 16.26           C
ATOM    428  H   ILE A 108       1.986  13.893  66.939  1.00 19.40           H
ATOM    429  HA  ILE A 108      -0.022  12.027  67.709  1.00 18.06           H
ATOM    430  HB  ILE A 108       1.850  12.180  65.347  1.00 15.49           H
ATOM    431 HG12 ILE A 108      -1.161  12.684  65.531  1.00 16.80           H
ATOM    432 HG13 ILE A 108       0.024  13.964  65.738  1.00 16.80           H
ATOM    433 HG21 ILE A 108       0.243  10.508  64.260  1.00 17.76           H
ATOM    434 HG22 ILE A 108       1.347   9.876  65.461  1.00 17.76           H
ATOM    435 HG23 ILE A 108      -0.363  10.162  65.888  1.00 17.76           H
ATOM    436 HD11 ILE A 108      -0.730  14.054  63.472  1.00 19.52           H
ATOM    437 HD12 ILE A 108       0.943  13.457  63.460  1.00 19.52           H
ATOM    438 HD13 ILE A 108      -0.412  12.336  63.212  1.00 19.52           H
ATOM    439  N   GLY A 109       3.093  10.956  67.947  1.00 14.02           N
ATOM    440  CA  GLY A 109       3.988   9.939  68.469  1.00 14.22           C
ATOM    441  C   GLY A 109       3.952   9.766  69.984  1.00 16.25           C
ATOM    442  O   GLY A 109       4.492   8.781  70.483  1.00 18.19           O
ATOM    443  H   GLY A 109       3.527  11.759  67.510  1.00 16.83           H
ATOM    444  HA2 GLY A 109       3.711   8.982  68.029  1.00 17.07           H
ATOM    445  HA3 GLY A 109       5.002  10.201  68.181  1.00 17.07           H
ATOM    446  N   GLU A 110       3.322  10.694  70.713  1.00 16.58           N
ATOM    447  CA  GLU A 110       3.047  10.520  72.138  1.00 15.21           C
ATOM    448  C   GLU A 110       2.238   9.233  72.413  1.00 16.76           C
ATOM    449  O   GLU A 110       2.364   8.648  73.487  1.00 17.29           O
ATOM    450  CB  GLU A 110       2.314  11.772  72.637  1.00 16.53           C
ATOM    451  CG  GLU A 110       2.136  11.754  74.166  1.00 16.56           C
ATOM    452  CD  GLU A 110       0.933  10.957  74.695  1.00 17.11           C
ATOM    453  OE1 GLU A 110      -0.095  10.845  73.999  1.00 16.89           O
ATOM    454  OE2 GLU A 110       1.058  10.451  75.826  1.00 19.26           O1-
ATOM    455  H   GLU A 110       2.919  11.499  70.256  1.00 19.90           H
ATOM    456  HA  GLU A 110       4.000  10.449  72.662  1.00 18.26           H
ATOM    457  HB2 GLU A 110       2.885  12.659  72.363  1.00 19.84           H
ATOM    458  HB3 GLU A 110       1.347  11.833  72.144  1.00 19.84           H
ATOM    459  HG2 GLU A 110       3.054  11.435  74.663  1.00 19.88           H
ATOM    460  HG3 GLU A 110       1.972  12.789  74.469  1.00 19.88           H
ATOM    461  N   ASP A 111       1.414   8.785  71.453  1.00 15.80           N
ATOM    462  CA  ASP A 111       0.555   7.609  71.577  1.00 16.14           C
ATOM    463  C   ASP A 111       0.362   6.891  70.226  1.00 22.15           C
ATOM    464  O   ASP A 111      -0.723   6.427  69.879  1.00 21.99           O
ATOM    465  CB  ASP A 111      -0.759   8.027  72.251  1.00 17.12           C
ATOM    466  CG  ASP A 111      -1.754   6.880  72.399  1.00 25.79           C
ATOM    467  OD1 ASP A 111      -2.908   7.058  71.950  1.00 27.10           O
ATOM    468  OD2 ASP A 111      -1.346   5.833  72.947  1.00 24.33           O1-
ATOM    469  H   ASP A 111       1.349   9.309  70.591  1.00 18.97           H
ATOM    470  HA  ASP A 111       1.055   6.897  72.232  1.00 19.38           H
ATOM    471  HB2 ASP A 111      -0.493   8.346  73.258  1.00 20.55           H
ATOM    472  HB3 ASP A 111      -1.210   8.860  71.710  1.00 20.55           H
ATOM    473  N   SER A 112       1.443   6.746  69.459  1.00 17.44           N
ATOM    474  CA  SER A 112       1.481   5.881  68.280  1.00 15.51           C
ATOM    475  C   SER A 112       2.942   5.620  67.915  1.00 13.51           C
ATOM    476  O   SER A 112       3.841   6.212  68.509  1.00 16.36           O
ATOM    477  CB  SER A 112       0.692   6.500  67.114  1.00 15.05           C
ATOM    478  OG  SER A 112       1.321   7.678  66.682  1.00 20.89           O
ATOM    479  H   SER A 112       2.321   7.139  69.768  1.00 20.93           H
ATOM    480  HA  SER A 112       1.021   4.927  68.536  1.00 18.61           H
ATOM    481  HB2 SER A 112       0.667   5.789  66.288  1.00 18.06           H
ATOM    482  HB3 SER A 112      -0.331   6.727  67.409  1.00 18.06           H
ATOM    483  HG  SER A 112       1.208   8.348  67.364  1.00 25.07           H
ATOM    484  N   ASP A 113       3.183   4.686  66.988  1.00 14.18           N
ATOM    485  CA  ASP A 113       4.511   4.141  66.758  1.00 14.22           C
ATOM    486  C   ASP A 113       5.266   4.987  65.738  1.00 14.14           C
ATOM    487  O   ASP A 113       5.470   4.590  64.588  1.00 16.07           O
ATOM    488  CB  ASP A 113       4.393   2.665  66.395  1.00 12.94           C
ATOM    489  CG  ASP A 113       3.736   1.854  67.518  1.00 16.90           C
ATOM    490  OD1 ASP A 113       3.143   0.812  67.188  1.00 16.49           O
ATOM    491  OD2 ASP A 113       3.820   2.275  68.691  1.00 17.18           O1-
ATOM    492  H   ASP A 113       2.409   4.214  66.547  1.00 17.02           H
ATOM    493  HA  ASP A 113       5.071   4.196  67.693  1.00 17.07           H
ATOM    494  HB2 ASP A 113       3.871   2.515  65.450  1.00 15.53           H
ATOM    495  HB3 ASP A 113       5.401   2.273  66.259  1.00 15.53           H
ATOM    496  N   VAL A 114       5.680   6.170  66.200  1.00 12.88           N
ATOM    497  CA  VAL A 114       6.412   7.156  65.426  1.00 14.83           C
ATOM    498  C   VAL A 114       7.895   6.994  65.733  1.00 14.20           C
ATOM    499  O   VAL A 114       8.289   6.975  66.895  1.00 15.28           O
ATOM    500  CB  VAL A 114       5.893   8.568  65.751  1.00 15.13           C
ATOM    501  CG1 VAL A 114       6.742   9.647  65.071  1.00 13.54           C
ATOM    502  CG2 VAL A 114       4.435   8.726  65.287  1.00 16.90           C
ATOM    503  H   VAL A 114       5.467   6.409  67.160  1.00 15.46           H
ATOM    504  HA  VAL A 114       6.242   6.985  64.365  1.00 17.81           H
ATOM    505  HB  VAL A 114       5.947   8.715  66.829  1.00 18.16           H
ATOM    506 HG11 VAL A 114       6.337  10.631  65.300  1.00 16.26           H
ATOM    507 HG12 VAL A 114       7.763   9.611  65.442  1.00 16.26           H
ATOM    508 HG13 VAL A 114       6.742   9.505  63.990  1.00 16.26           H
ATOM    509 HG21 VAL A 114       4.077   9.727  65.528  1.00 20.28           H
ATOM    510 HG22 VAL A 114       4.370   8.583  64.211  1.00 20.28           H
ATOM    511 HG23 VAL A 114       3.798   7.995  65.781  1.00 20.28           H
ATOM    512  N   LEU A 115       8.712   6.913  64.687  1.00 13.08           N
ATOM    513  CA  LEU A 115      10.159   6.835  64.796  1.00 14.75           C
ATOM    514  C   LEU A 115      10.726   8.161  65.296  1.00 13.94           C
ATOM    515  O   LEU A 115      10.282   9.234  64.889  1.00 15.25           O
ATOM    516  CB  LEU A 115      10.753   6.485  63.424  1.00 12.77           C
ATOM    517  CG  LEU A 115      10.378   5.071  62.943  1.00 12.69           C
ATOM    518  CD1 LEU A 115      10.699   4.938  61.457  1.00 15.00           C
ATOM    519  CD2 LEU A 115      11.132   4.000  63.747  1.00 15.66           C
ATOM    520  H   LEU A 115       8.321   6.972  63.759  1.00 15.71           H
ATOM    521  HA  LEU A 115      10.422   6.043  65.493  1.00 17.71           H
ATOM    522  HB2 LEU A 115      10.381   7.216  62.705  1.00 15.33           H
ATOM    523  HB3 LEU A 115      11.839   6.585  63.459  1.00 15.33           H
ATOM    524  HG  LEU A 115       9.309   4.907  63.081  1.00 15.23           H
ATOM    525 HD11 LEU A 115      10.378   3.961  61.097  1.00 18.01           H
ATOM    526 HD12 LEU A 115      10.165   5.708  60.898  1.00 18.01           H
ATOM    527 HD13 LEU A 115      11.770   5.049  61.293  1.00 18.01           H
ATOM    528 HD21 LEU A 115      10.955   3.017  63.312  1.00 18.80           H
ATOM    529 HD22 LEU A 115      12.201   4.206  63.733  1.00 18.80           H
ATOM    530 HD23 LEU A 115      10.784   3.985  64.778  1.00 18.80           H
ATOM    531  N   VAL A 116      11.746   8.078  66.149  1.00 12.89           N
ATOM    532  CA  VAL A 116      12.580   9.218  66.485  1.00 13.39           C
ATOM    533  C   VAL A 116      13.387   9.560  65.235  1.00 15.04           C
ATOM    534  O   VAL A 116      13.976   8.668  64.619  1.00 14.46           O
ATOM    535  CB  VAL A 116      13.509   8.884  67.661  1.00 13.68           C
ATOM    536  CG1 VAL A 116      14.434  10.069  67.952  1.00 14.97           C
ATOM    537  CG2 VAL A 116      12.711   8.589  68.933  1.00 17.00           C
ATOM    538  H   VAL A 116      12.059   7.167  66.448  1.00 15.47           H
ATOM    539  HA  VAL A 116      11.948  10.060  66.768  1.00 16.08           H
ATOM    540  HB  VAL A 116      14.098   8.002  67.423  1.00 16.43           H
ATOM    541 HG11 VAL A 116      15.086   9.829  68.788  1.00 17.96           H
ATOM    542 HG12 VAL A 116      15.042  10.319  67.086  1.00 17.96           H
ATOM    543 HG13 VAL A 116      13.830  10.934  68.210  1.00 17.96           H
ATOM    544 HG21 VAL A 116      13.389   8.338  69.750  1.00 20.40           H
ATOM    545 HG22 VAL A 116      12.119   9.461  69.208  1.00 20.40           H
ATOM    546 HG23 VAL A 116      12.056   7.744  68.756  1.00 20.40           H
ATOM    547  N   THR A 117      13.433  10.849  64.899  1.00 14.31           N
ATOM    548  CA  THR A 117      14.207  11.346  63.772  1.00 11.90           C
ATOM    549  C   THR A 117      14.994  12.583  64.182  1.00 15.83           C
ATOM    550  O   THR A 117      14.838  13.124  65.272  1.00 16.16           O
ATOM    551  CB  THR A 117      13.287  11.666  62.570  1.00 15.93           C
ATOM    552  OG1 THR A 117      12.358  12.673  62.905  1.00 16.88           O
ATOM    553  CG2 THR A 117      12.509  10.445  62.063  1.00 13.50           C
ATOM    554  H   THR A 117      12.958  11.533  65.473  1.00 17.17           H
ATOM    555  HA  THR A 117      14.922  10.590  63.467  1.00 14.28           H
ATOM    556  HB  THR A 117      13.907  12.034  61.754  1.00 19.12           H
ATOM    557  HG1 THR A 117      12.843  13.454  63.197  1.00 20.26           H
ATOM    558 HG21 THR A 117      11.911  10.733  61.200  1.00 16.20           H
ATOM    559 HG22 THR A 117      13.200   9.658  61.769  1.00 16.20           H
ATOM    560 HG23 THR A 117      11.834  10.075  62.832  1.00 16.20           H
ATOM    561  N   ARG A 118      15.838  13.030  63.255  1.00 12.25           N
ATOM    562  CA  ARG A 118      16.350  14.391  63.198  1.00 13.50           C
ATOM    563  C   ARG A 118      16.877  14.552  61.752  1.00 16.08           C
ATOM    564  O   ARG A 118      16.809  13.667  60.913  1.00 13.47           O
ATOM    565  CB  ARG A 118      17.406  14.742  64.269  1.00 12.64           C
ATOM    566  CG  ARG A 118      16.832  15.586  65.411  1.00 13.54           C
ATOM    567  CD  ARG A 118      17.888  16.528  66.006  1.00 12.54           C
ATOM    568  NE  ARG A 118      18.159  17.667  65.086  1.00 14.19           N
ATOM    569  CZ  ARG A 118      19.413  18.235  64.895  1.00 13.88           C
ATOM    570  NH1 ARG A 118      19.539  19.137  63.839  1.00 15.36           N
ATOM    571  NH2 ARG A 118      20.455  18.043  65.735  1.00 15.84           N1+
ATOM    572  H   ARG A 118      16.026  12.421  62.477  1.00 14.71           H
ATOM    573  HA  ARG A 118      15.515  15.135  63.312  1.00 16.20           H
ATOM    574  HB2 ARG A 118      17.845  13.801  64.668  1.00 15.17           H
ATOM    575  HB3 ARG A 118      18.285  15.242  63.812  1.00 15.17           H
ATOM    576  HG2 ARG A 118      15.942  16.159  65.081  1.00 16.26           H
ATOM    577  HG3 ARG A 118      16.444  14.940  66.221  1.00 16.26           H
ATOM    578  HD2 ARG A 118      17.525  16.971  66.964  1.00 15.06           H
ATOM    579  HD3 ARG A 118      18.816  15.952  66.225  1.00 15.06           H
ATOM    580  HE  ARG A 118      17.503  17.728  64.299  1.00 17.04           H
ATOM    581 HH11 ARG A 118      18.702  19.608  63.501  1.00 18.44           H
ATOM    582 HH12 ARG A 118      20.401  19.710  63.818  1.00 18.44           H
ATOM    583 HH21 ARG A 118      20.493  17.228  66.339  1.00 19.02           H
ATOM    584 HH22 ARG A 118      21.412  18.552  65.533  1.00 19.02           H
ATOM    585  N   GLU A 119      17.283  15.844  61.420  1.00 14.01           N
ATOM    586  CA  GLU A 119      17.864  16.148  60.093  1.00 12.11           C
ATOM    587  C   GLU A 119      16.859  15.811  58.955  1.00 12.77           C
ATOM    588  O   GLU A 119      17.211  15.172  57.990  1.00 12.14           O
ATOM    589  CB  GLU A 119      19.217  15.462  59.873  1.00 16.20           C
ATOM    590  CG  GLU A 119      20.263  15.904  60.893  1.00 15.23           C
ATOM    591  CD  GLU A 119      20.258  15.093  62.187  1.00 14.97           C
ATOM    592  OE1 GLU A 119      19.848  13.908  62.201  1.00 15.44           O
ATOM    593  OE2 GLU A 119      20.691  15.669  63.235  1.00 14.81           O1-
ATOM    594  H   GLU A 119      17.523  16.504  62.159  1.00 16.82           H
ATOM    595  HA  GLU A 119      18.005  17.266  60.059  1.00 14.53           H
ATOM    596  HB2 GLU A 119      19.083  14.352  59.936  1.00 19.45           H
ATOM    597  HB3 GLU A 119      19.559  15.654  58.841  1.00 19.45           H
ATOM    598  HG2 GLU A 119      21.280  15.788  60.457  1.00 18.28           H
ATOM    599  HG3 GLU A 119      20.180  16.975  61.142  1.00 18.28           H
ATOM    600  N   PRO A 120      15.616  16.341  59.049  1.00 13.40           N
ATOM    601  CA  PRO A 120      14.594  16.098  58.046  1.00 13.73           C
ATOM    602  C   PRO A 120      14.774  16.966  56.809  1.00 15.14           C
ATOM    603  O   PRO A 120      15.444  17.993  56.840  1.00 11.96           O
ATOM    604  CB  PRO A 120      13.290  16.540  58.714  1.00 13.30           C
ATOM    605  CG  PRO A 120      13.732  17.734  59.543  1.00 11.68           C
ATOM    606  CD  PRO A 120      15.085  17.245  60.069  1.00 14.60           C
ATOM    607  HA  PRO A 120      14.500  15.044  57.836  1.00 16.48           H
ATOM    608  HB2 PRO A 120      12.487  16.782  58.022  1.00 15.96           H
ATOM    609  HB3 PRO A 120      12.991  15.741  59.382  1.00 15.96           H
ATOM    610  HG2 PRO A 120      13.820  18.621  58.917  1.00 14.02           H
ATOM    611  HG3 PRO A 120      13.055  17.923  60.373  1.00 14.02           H
ATOM    612  HD2 PRO A 120      15.734  18.107  60.220  1.00 17.53           H
ATOM    613  HD3 PRO A 120      14.907  16.693  60.993  1.00 17.53           H
ATOM    614  N   TYR A 121      14.088  16.599  55.732  1.00 14.32           N
ATOM    615  CA  TYR A 121      13.952  17.422  54.549  1.00 13.63           C
ATOM    616  C   TYR A 121      12.762  16.951  53.720  1.00 15.05           C
ATOM    617  O   TYR A 121      12.008  16.077  54.141  1.00 12.98           O
ATOM    618  CB  TYR A 121      15.273  17.491  53.760  1.00 13.35           C
ATOM    619  CG  TYR A 121      15.884  16.169  53.317  1.00 13.74           C
ATOM    620  CD1 TYR A 121      16.660  15.426  54.225  1.00 11.01           C
ATOM    621  CD2 TYR A 121      15.800  15.748  51.973  1.00 13.41           C
ATOM    622  CE1 TYR A 121      17.345  14.277  53.803  1.00 13.09           C
ATOM    623  CE2 TYR A 121      16.521  14.623  51.538  1.00 11.79           C
ATOM    624  CZ  TYR A 121      17.313  13.892  52.453  1.00 13.69           C
ATOM    625  OH  TYR A 121      18.030  12.810  52.045  1.00 13.78           O
ATOM    626  H   TYR A 121      13.549  15.746  55.764  1.00 17.19           H
ATOM    627  HA  TYR A 121      13.706  18.430  54.877  1.00 16.36           H
ATOM    628  HB2 TYR A 121      15.123  18.123  52.893  1.00 16.03           H
ATOM    629  HB3 TYR A 121      16.011  18.008  54.372  1.00 16.03           H
ATOM    630  HD1 TYR A 121      16.755  15.750  55.250  1.00 13.22           H
ATOM    631  HD2 TYR A 121      15.216  16.316  51.264  1.00 16.10           H
ATOM    632  HE1 TYR A 121      17.914  13.702  54.511  1.00 15.71           H
ATOM    633  HE2 TYR A 121      16.485  14.328  50.501  1.00 14.16           H
ATOM    634  HH  TYR A 121      17.834  12.561  51.141  1.00 16.55           H
ATOM    635  N   VAL A 122      12.564  17.578  52.561  1.00 14.02           N
ATOM    636  CA  VAL A 122      11.464  17.262  51.657  1.00 14.78           C
ATOM    637  C   VAL A 122      12.074  17.132  50.266  1.00 13.58           C
ATOM    638  O   VAL A 122      12.999  17.864  49.920  1.00 13.33           O
ATOM    639  CB  VAL A 122      10.378  18.355  51.697  1.00 14.14           C
ATOM    640  CG1 VAL A 122       9.120  17.946  50.902  1.00 14.55           C
ATOM    641  CG2 VAL A 122       9.971  18.709  53.134  1.00 14.48           C
ATOM    642  H   VAL A 122      13.225  18.281  52.261  1.00 16.83           H
ATOM    643  HA  VAL A 122      11.013  16.309  51.930  1.00 17.74           H
ATOM    644  HB  VAL A 122      10.797  19.241  51.240  1.00 16.98           H
ATOM    645 HG11 VAL A 122       8.385  18.746  50.946  1.00 17.46           H
ATOM    646 HG12 VAL A 122       9.367  17.771  49.856  1.00 17.46           H
ATOM    647 HG13 VAL A 122       8.682  17.042  51.319  1.00 17.46           H
ATOM    648 HG21 VAL A 122       9.164  19.442  53.127  1.00 17.38           H
ATOM    649 HG22 VAL A 122       9.643  17.812  53.656  1.00 17.38           H
ATOM    650 HG23 VAL A 122      10.815  19.136  53.674  1.00 17.38           H
ATOM    651  N   SER A 123      11.545  16.212  49.459  1.00 12.34           N
ATOM    652  CA  SER A 123      12.020  16.024  48.103  1.00 12.52           C
ATOM    653  C   SER A 123      10.903  15.426  47.264  1.00 14.63           C
ATOM    654  O   SER A 123      10.169  14.554  47.725  1.00 13.83           O
ATOM    655  CB  SER A 123      13.286  15.148  48.120  1.00 15.52           C
ATOM    656  OG  SER A 123      13.883  15.088  46.837  1.00 14.49           O
ATOM    657  H   SER A 123      10.789  15.627  49.788  1.00 14.81           H
ATOM    658  HA  SER A 123      12.270  17.003  47.693  1.00 15.04           H
ATOM    659  HB2 SER A 123      14.006  15.557  48.829  1.00 18.63           H
ATOM    660  HB3 SER A 123      13.026  14.137  48.423  1.00 18.63           H
ATOM    661  HG  SER A 123      14.142  15.987  46.592  1.00 17.40           H
ATOM    662  N   CYS A 124      10.789  15.910  46.027  1.00 13.37           N
ATOM    663  CA  CYS A 124       9.772  15.504  45.074  1.00 14.95           C
ATOM    664  C   CYS A 124      10.338  14.550  44.029  1.00 16.47           C
ATOM    665  O   CYS A 124      11.448  14.713  43.542  1.00 13.18           O
ATOM    666  CB  CYS A 124       9.164  16.720  44.373  1.00 14.80           C
ATOM    667  SG  CYS A 124       8.344  17.856  45.521  1.00 16.50           S
ATOM    668  H   CYS A 124      11.449  16.609  45.718  1.00 16.05           H
ATOM    669  HA  CYS A 124       8.968  14.998  45.589  1.00 17.95           H
ATOM    670  HB2 CYS A 124       9.942  17.262  43.840  1.00 17.77           H
ATOM    671  HB3 CYS A 124       8.428  16.386  43.641  1.00 17.77           H
ATOM    672  N   ASP A 125       9.532  13.545  43.706  1.00 13.37           N
ATOM    673  CA  ASP A 125       9.558  12.775  42.482  1.00 13.75           C
ATOM    674  C   ASP A 125       8.596  13.404  41.474  1.00 13.78           C
ATOM    675  O   ASP A 125       7.791  14.259  41.848  1.00 14.30           O
ATOM    676  CB  ASP A 125       9.077  11.345  42.792  1.00 15.34           C
ATOM    677  CG  ASP A 125       9.943  10.537  43.747  1.00 19.26           C
ATOM    678  OD1 ASP A 125       9.585   9.367  43.960  1.00 21.31           O
ATOM    679  OD2 ASP A 125      10.993  11.031  44.194  1.00 17.04           O1-
ATOM    680  H   ASP A 125       8.679  13.460  44.234  1.00 16.05           H
ATOM    681  HA  ASP A 125      10.569  12.740  42.077  1.00 16.51           H
ATOM    682  HB2 ASP A 125       8.059  11.368  43.185  1.00 18.41           H
ATOM    683  HB3 ASP A 125       8.971  10.758  41.884  1.00 18.41           H
ATOM    684  N   PRO A 126       8.590  12.948  40.211  1.00 17.48           N
ATOM    685  CA  PRO A 126       7.657  13.455  39.220  1.00 15.04           C
ATOM    686  C   PRO A 126       6.170  13.258  39.540  1.00 16.47           C
ATOM    687  O   PRO A 126       5.352  13.982  38.986  1.00 16.63           O
ATOM    688  CB  PRO A 126       8.028  12.721  37.926  1.00 16.68           C
ATOM    689  CG  PRO A 126       9.516  12.427  38.097  1.00 16.05           C
ATOM    690  CD  PRO A 126       9.622  12.133  39.589  1.00 18.15           C
ATOM    691  HA  PRO A 126       7.876  14.509  39.064  1.00 18.06           H
ATOM    692  HB2 PRO A 126       7.496  11.769  37.919  1.00 20.03           H
ATOM    693  HB3 PRO A 126       7.809  13.282  37.018  1.00 20.03           H
ATOM    694  HG2 PRO A 126       9.819  11.549  37.527  1.00 19.27           H
ATOM    695  HG3 PRO A 126      10.107  13.294  37.813  1.00 19.27           H
ATOM    696  HD2 PRO A 126       9.459  11.079  39.777  1.00 21.79           H
ATOM    697  HD3 PRO A 126      10.608  12.453  39.913  1.00 21.79           H
ATOM    698  N   ASP A 127       5.815  12.295  40.396  1.00 15.54           N
ATOM    699  CA  ASP A 127       4.428  11.937  40.708  1.00 21.04           C
ATOM    700  C   ASP A 127       4.040  12.097  42.187  1.00 21.75           C
ATOM    701  O   ASP A 127       2.902  11.788  42.552  1.00 17.77           O
ATOM    702  CB  ASP A 127       4.137  10.511  40.219  1.00 27.31           C
ATOM    703  CG  ASP A 127       5.083   9.412  40.718  1.00 38.88           C
ATOM    704  OD1 ASP A 127       4.913   8.271  40.235  1.00 45.94           O
ATOM    705  OD2 ASP A 127       5.981   9.697  41.545  1.00 31.71           O1-
ATOM    706  H   ASP A 127       6.533  11.739  40.835  1.00 18.66           H
ATOM    707  HA  ASP A 127       3.761  12.592  40.149  1.00 25.25           H
ATOM    708  HB2 ASP A 127       3.117  10.222  40.470  1.00 32.78           H
ATOM    709  HB3 ASP A 127       4.143  10.490  39.128  1.00 32.78           H
ATOM    710  N   GLU A 128       4.967  12.521  43.052  1.00 15.99           N
ATOM    711  CA  GLU A 128       4.744  12.532  44.499  1.00 17.10           C
ATOM    712  C   GLU A 128       5.822  13.389  45.167  1.00 17.78           C
ATOM    713  O   GLU A 128       6.958  13.387  44.717  1.00 18.32           O
ATOM    714  CB  GLU A 128       4.833  11.074  45.015  1.00 17.40           C
ATOM    715  CG  GLU A 128       4.441  10.896  46.490  1.00 26.18           C
ATOM    716  CD  GLU A 128       4.714   9.501  47.076  1.00 28.82           C
ATOM    717  OE1 GLU A 128       4.412   9.333  48.279  1.00 26.29           O
ATOM    718  OE2 GLU A 128       5.256   8.628  46.362  1.00 23.86           O1-
ATOM    719  H   GLU A 128       5.878  12.802  42.715  1.00 19.19           H
ATOM    720  HA  GLU A 128       3.761  12.947  44.722  1.00 20.52           H
ATOM    721  HB2 GLU A 128       4.177  10.438  44.420  1.00 20.89           H
ATOM    722  HB3 GLU A 128       5.856  10.717  44.872  1.00 20.89           H
ATOM    723  HG2 GLU A 128       4.965  11.612  47.117  1.00 31.43           H
ATOM    724  HG3 GLU A 128       3.387  11.133  46.630  1.00 31.43           H
ATOM    725  N   CYS A 129       5.507  14.044  46.284  1.00 15.61           N
ATOM    726  CA  CYS A 129       6.488  14.677  47.160  1.00 13.89           C
ATOM    727  C   CYS A 129       6.430  13.985  48.519  1.00 15.98           C
ATOM    728  O   CYS A 129       5.349  13.621  48.974  1.00 17.09           O
ATOM    729  CB  CYS A 129       6.190  16.168  47.302  1.00 18.62           C
ATOM    730  SG  CYS A 129       6.424  17.082  45.737  1.00 23.67           S
ATOM    731  H   CYS A 129       4.556  14.001  46.621  1.00 18.74           H
ATOM    732  HA  CYS A 129       7.491  14.562  46.769  1.00 16.67           H
ATOM    733  HB2 CYS A 129       5.158  16.290  47.633  1.00 22.35           H
ATOM    734  HB3 CYS A 129       6.848  16.600  48.058  1.00 22.35           H
ATOM    735  N   ARG A 130       7.589  13.771  49.147  1.00 14.41           N
ATOM    736  CA  ARG A 130       7.702  13.010  50.391  1.00 12.93           C
ATOM    737  C   ARG A 130       8.564  13.762  51.398  1.00 14.95           C
ATOM    738  O   ARG A 130       9.437  14.547  51.027  1.00 13.75           O
ATOM    739  CB  ARG A 130       8.305  11.625  50.101  1.00 14.83           C
ATOM    740  CG  ARG A 130       7.375  10.785  49.210  1.00 16.88           C
ATOM    741  CD  ARG A 130       8.056   9.518  48.700  1.00 17.21           C
ATOM    742  NE  ARG A 130       8.378   8.584  49.781  1.00 18.62           N
ATOM    743  CZ  ARG A 130       7.543   7.696  50.316  1.00 16.87           C
ATOM    744  NH1 ARG A 130       7.993   6.857  51.239  1.00 16.04           N
ATOM    745  NH2 ARG A 130       6.273   7.627  49.943  1.00 17.93           N1+
ATOM    746  H   ARG A 130       8.447  14.103  48.723  1.00 17.30           H
ATOM    747  HA  ARG A 130       6.719  12.861  50.841  1.00 15.53           H
ATOM    748  HB2 ARG A 130       9.278  11.732  49.623  1.00 17.80           H
ATOM    749  HB3 ARG A 130       8.451  11.101  51.046  1.00 17.80           H
ATOM    750  HG2 ARG A 130       6.468  10.540  49.763  1.00 20.27           H
ATOM    751  HG3 ARG A 130       7.097  11.352  48.324  1.00 20.27           H
ATOM    752  HD2 ARG A 130       7.401   9.031  47.978  1.00 20.65           H
ATOM    753  HD3 ARG A 130       8.978   9.786  48.186  1.00 20.65           H
ATOM    754  HE  ARG A 130       9.322   8.610  50.138  1.00 22.35           H
ATOM    755 HH11 ARG A 130       8.956   6.903  51.535  1.00 19.26           H
ATOM    756 HH12 ARG A 130       7.373   6.176  51.649  1.00 19.26           H
ATOM    757 HH21 ARG A 130       5.908   8.262  49.245  1.00 21.52           H
ATOM    758 HH22 ARG A 130       5.666   6.938  50.360  1.00 21.52           H
ATOM    759  N   PHE A 131       8.302  13.498  52.679  1.00 15.74           N
ATOM    760  CA  PHE A 131       9.200  13.866  53.767  1.00 11.51           C
ATOM    761  C   PHE A 131      10.318  12.830  53.888  1.00 13.54           C
ATOM    762  O   PHE A 131      10.122  11.655  53.592  1.00 14.25           O
ATOM    763  CB  PHE A 131       8.391  13.975  55.062  1.00 12.44           C
ATOM    764  CG  PHE A 131       7.477  15.192  55.218  1.00 12.80           C
ATOM    765  CD1 PHE A 131       7.415  16.218  54.254  1.00 21.68           C
ATOM    766  CD2 PHE A 131       6.711  15.320  56.395  1.00 11.90           C
ATOM    767  CE1 PHE A 131       6.629  17.363  54.474  1.00 19.24           C
ATOM    768  CE2 PHE A 131       5.947  16.476  56.621  1.00 15.04           C
ATOM    769  CZ  PHE A 131       5.898  17.491  55.663  1.00 13.28           C
ATOM    770  H   PHE A 131       7.566  12.842  52.897  1.00 18.90           H
ATOM    771  HA  PHE A 131       9.661  14.835  53.571  1.00 13.81           H
ATOM    772  HB2 PHE A 131       7.787  13.074  55.173  1.00 14.93           H
ATOM    773  HB3 PHE A 131       9.095  14.002  55.892  1.00 14.93           H
ATOM    774  HD1 PHE A 131       7.985  16.155  53.342  1.00 26.02           H
ATOM    775  HD2 PHE A 131       6.757  14.555  57.157  1.00 14.28           H
ATOM    776  HE1 PHE A 131       6.603  18.150  53.736  1.00 23.09           H
ATOM    777  HE2 PHE A 131       5.418  16.611  57.549  1.00 18.05           H
ATOM    778  HZ  PHE A 131       5.310  18.378  55.847  1.00 15.95           H
ATOM    779  N   TYR A 132      11.498  13.287  54.306  1.00 11.02           N
ATOM    780  CA  TYR A 132      12.695  12.488  54.518  1.00 11.86           C
ATOM    781  C   TYR A 132      13.277  12.862  55.871  1.00 12.74           C
ATOM    782  O   TYR A 132      13.091  13.990  56.313  1.00 13.78           O
ATOM    783  CB  TYR A 132      13.741  12.799  53.432  1.00 13.61           C
ATOM    784  CG  TYR A 132      13.390  12.291  52.051  1.00 14.29           C
ATOM    785  CD1 TYR A 132      12.391  12.939  51.305  1.00 10.89           C
ATOM    786  CD2 TYR A 132      14.055  11.167  51.523  1.00 12.66           C
ATOM    787  CE1 TYR A 132      12.030  12.454  50.042  1.00 14.86           C
ATOM    788  CE2 TYR A 132      13.711  10.681  50.251  1.00 14.07           C
ATOM    789  CZ  TYR A 132      12.690  11.322  49.518  1.00 17.06           C
ATOM    790  OH  TYR A 132      12.331  10.831  48.308  1.00 15.54           O
ATOM    791  H   TYR A 132      11.582  14.266  54.540  1.00 13.23           H
ATOM    792  HA  TYR A 132      12.436  11.441  54.496  1.00 14.24           H
ATOM    793  HB2 TYR A 132      13.886  13.879  53.381  1.00 16.34           H
ATOM    794  HB3 TYR A 132      14.690  12.355  53.728  1.00 16.34           H
ATOM    795  HD1 TYR A 132      11.899  13.812  51.702  1.00 13.07           H
ATOM    796  HD2 TYR A 132      14.805  10.655  52.102  1.00 15.19           H
ATOM    797  HE1 TYR A 132      11.254  12.946  49.478  1.00 17.83           H
ATOM    798  HE2 TYR A 132      14.202   9.807  49.850  1.00 16.89           H
ATOM    799  HH  TYR A 132      12.531   9.896  48.206  1.00 18.66           H
ATOM    800  N   ALA A 133      14.008  11.950  56.506  1.00 14.86           N
ATOM    801  CA  ALA A 133      14.785  12.246  57.707  1.00 14.87           C
ATOM    802  C   ALA A 133      15.699  11.088  58.063  1.00 13.51           C
ATOM    803  O   ALA A 133      15.604   9.997  57.505  1.00 13.85           O
ATOM    804  CB  ALA A 133      13.866  12.555  58.898  1.00 13.04           C
ATOM    805  H   ALA A 133      14.098  11.023  56.111  1.00 17.84           H
ATOM    806  HA  ALA A 133      15.411  13.117  57.509  1.00 17.85           H
ATOM    807  HB1 ALA A 133      14.470  12.851  59.755  1.00 15.65           H
ATOM    808  HB2 ALA A 133      13.206  13.386  58.674  1.00 15.65           H
ATOM    809  HB3 ALA A 133      13.279  11.673  59.159  1.00 15.65           H
ATOM    810  N   LEU A 134      16.579  11.339  59.030  1.00 11.99           N
ATOM    811  CA  LEU A 134      17.471  10.339  59.581  1.00 14.74           C
ATOM    812  C   LEU A 134      16.757   9.803  60.839  1.00 13.26           C
ATOM    813  O   LEU A 134      16.683  10.407  61.889  1.00 14.24           O
ATOM    814  CB  LEU A 134      18.848  10.888  59.986  1.00 13.41           C
ATOM    815  CG  LEU A 134      19.673  11.344  58.777  1.00 15.97           C
ATOM    816  CD1 LEU A 134      20.966  12.001  59.263  1.00 18.24           C
ATOM    817  CD2 LEU A 134      19.973  10.196  57.795  1.00 17.52           C
ATOM    818  H   LEU A 134      16.629  12.270  59.399  1.00 14.39           H
ATOM    819  HA  LEU A 134      17.638   9.516  58.843  1.00 17.70           H
ATOM    820  HB2 LEU A 134      18.712  11.771  60.659  1.00 16.09           H
ATOM    821  HB3 LEU A 134      19.396  10.128  60.567  1.00 16.09           H
ATOM    822  HG  LEU A 134      19.061  12.109  58.233  1.00 19.16           H
ATOM    823 HD11 LEU A 134      21.557  12.393  58.430  1.00 21.89           H
ATOM    824 HD12 LEU A 134      20.752  12.852  59.932  1.00 21.89           H
ATOM    825 HD13 LEU A 134      21.603  11.314  59.827  1.00 21.89           H
ATOM    826 HD21 LEU A 134      20.583  10.555  56.961  1.00 21.03           H
ATOM    827 HD22 LEU A 134      20.510   9.376  58.274  1.00 21.03           H
ATOM    828 HD23 LEU A 134      19.053   9.791  57.365  1.00 21.03           H
ATOM    829  N   SER A 135      16.229   8.581  60.702  1.00 11.94           N
ATOM    830  CA  SER A 135      15.713   7.819  61.831  1.00 10.83           C
ATOM    831  C   SER A 135      16.830   7.542  62.826  1.00 14.47           C
ATOM    832  O   SER A 135      17.996   7.491  62.449  1.00 13.59           O
ATOM    833  CB  SER A 135      15.143   6.488  61.342  1.00 12.38           C
ATOM    834  OG  SER A 135      14.582   5.804  62.438  1.00 15.23           O
ATOM    835  H   SER A 135      16.318   8.106  59.816  1.00 14.34           H
ATOM    836  HA  SER A 135      14.913   8.382  62.308  1.00 13.00           H
ATOM    837  HB2 SER A 135      14.373   6.666  60.592  1.00 14.87           H
ATOM    838  HB3 SER A 135      15.946   5.888  60.914  1.00 14.87           H
ATOM    839  HG  SER A 135      14.334   4.915  62.151  1.00 18.28           H
ATOM    840  N   GLN A 136      16.441   7.299  64.078  1.00 12.88           N
ATOM    841  CA  GLN A 136      17.294   6.798  65.144  1.00 12.63           C
ATOM    842  C   GLN A 136      17.046   5.322  65.473  1.00 16.36           C
ATOM    843  O   GLN A 136      17.647   4.809  66.413  1.00 15.88           O
ATOM    844  CB  GLN A 136      17.103   7.676  66.382  1.00 14.57           C
ATOM    845  CG  GLN A 136      17.647   9.102  66.247  1.00 13.75           C
ATOM    846  CD  GLN A 136      19.150   9.236  66.462  1.00 15.54           C
ATOM    847  OE1 GLN A 136      19.903   8.268  66.431  1.00 16.08           O
ATOM    848  NE2 GLN A 136      19.597  10.466  66.661  1.00 16.45           N
ATOM    849  H   GLN A 136      15.458   7.402  64.288  1.00 15.47           H
ATOM    850  HA  GLN A 136      18.334   6.888  64.834  1.00 15.16           H
ATOM    851  HB2 GLN A 136      16.042   7.730  66.603  1.00 17.49           H
ATOM    852  HB3 GLN A 136      17.586   7.201  67.234  1.00 17.49           H
ATOM    853  HG2 GLN A 136      17.402   9.500  65.262  1.00 16.51           H
ATOM    854  HG3 GLN A 136      17.152   9.729  66.984  1.00 16.51           H
ATOM    855 HE21 GLN A 136      18.948  11.241  66.675  1.00 19.75           H
ATOM    856 HE22 GLN A 136      20.582  10.631  66.811  1.00 19.75           H
ATOM    857  N   GLY A 137      16.177   4.623  64.730  1.00 14.12           N
ATOM    858  CA  GLY A 137      15.981   3.183  64.895  1.00 11.54           C
ATOM    859  C   GLY A 137      15.299   2.816  66.211  1.00 13.46           C
ATOM    860  O   GLY A 137      15.653   1.815  66.834  1.00 15.84           O
ATOM    861  H   GLY A 137      15.716   5.080  63.957  1.00 16.94           H
ATOM    862  HA2 GLY A 137      15.380   2.797  64.073  1.00 13.86           H
ATOM    863  HA3 GLY A 137      16.954   2.693  64.886  1.00 13.86           H
ATOM    864  N   THR A 138      14.307   3.622  66.593  1.00 12.93           N
ATOM    865  CA  THR A 138      13.475   3.453  67.776  1.00 12.82           C
ATOM    866  C   THR A 138      12.270   4.366  67.634  1.00 13.11           C
ATOM    867  O   THR A 138      12.357   5.407  66.983  1.00 15.34           O
ATOM    868  CB  THR A 138      14.267   3.796  69.054  1.00 13.91           C
ATOM    869  OG1 THR A 138      13.436   3.648  70.199  1.00 15.52           O
ATOM    870  CG2 THR A 138      14.830   5.221  69.050  1.00 16.13           C
ATOM    871  H   THR A 138      14.102   4.430  66.020  1.00 15.52           H
ATOM    872  HA  THR A 138      13.114   2.426  67.852  1.00 15.39           H
ATOM    873  HB  THR A 138      15.104   3.102  69.136  1.00 16.70           H
ATOM    874  HG1 THR A 138      13.244   4.528  70.538  1.00 18.63           H
ATOM    875 HG21 THR A 138      15.412   5.381  69.951  1.00 19.36           H
ATOM    876 HG22 THR A 138      15.487   5.378  68.196  1.00 19.36           H
ATOM    877 HG23 THR A 138      14.024   5.950  69.035  1.00 19.36           H
ATOM    878  N   THR A 139      11.170   4.019  68.296  1.00 14.06           N
ATOM    879  CA  THR A 139      10.052   4.942  68.466  1.00 14.61           C
ATOM    880  C   THR A 139      10.332   5.944  69.588  1.00 15.35           C
ATOM    881  O   THR A 139      11.234   5.733  70.400  1.00 14.86           O
ATOM    882  CB  THR A 139       8.753   4.196  68.765  1.00 16.35           C
ATOM    883  OG1 THR A 139       8.877   3.487  69.977  1.00 14.69           O
ATOM    884  CG2 THR A 139       8.335   3.241  67.647  1.00 15.92           C
ATOM    885  H   THR A 139      11.175   3.165  68.834  1.00 16.88           H
ATOM    886  HA  THR A 139       9.924   5.479  67.534  1.00 17.54           H
ATOM    887  HB  THR A 139       7.960   4.931  68.872  1.00 19.63           H
ATOM    888  HG1 THR A 139       9.449   2.734  69.815  1.00 17.64           H
ATOM    889 HG21 THR A 139       7.386   2.774  67.912  1.00 19.11           H
ATOM    890 HG22 THR A 139       8.213   3.797  66.717  1.00 19.11           H
ATOM    891 HG23 THR A 139       9.075   2.453  67.514  1.00 19.11           H
ATOM    892  N   ILE A 140       9.552   7.039  69.637  1.00 15.25           N
ATOM    893  CA  ILE A 140       9.707   8.087  70.659  1.00 18.46           C
ATOM    894  C   ILE A 140       9.351   7.545  72.040  1.00 16.05           C
ATOM    895  O   ILE A 140      10.047   7.853  73.005  1.00 16.64           O
ATOM    896  CB  ILE A 140       8.871   9.364  70.388  0.96 20.55           C
ATOM    897  CG1 ILE A 140       8.890   9.896  68.943  0.74 24.12           C
ATOM    898  CG2 ILE A 140       9.312  10.485  71.364  0.80 15.82           C
ATOM    899  CD1 ILE A 140       7.759  10.919  68.725  0.40 24.67           C
ATOM    900  H   ILE A 140       8.828   7.155  68.940  1.00 18.31           H
ATOM    901  HA  ILE A 140      10.756   8.372  70.688  1.00 22.16           H
ATOM    902  HB  ILE A 140       7.836   9.112  70.627  1.00 24.67           H
ATOM    903 HG12 ILE A 140       9.853  10.365  68.737  0.00 28.95           H
ATOM    904 HG13 ILE A 140       8.745   9.085  68.235  0.10 28.95           H
ATOM    905 HG21 ILE A 140       8.798  11.421  71.149  0.61 18.99           H
ATOM    906 HG22 ILE A 140       9.067  10.215  72.391  0.80 18.99           H
ATOM    907 HG23 ILE A 140      10.387  10.652  71.281  0.67 18.99           H
ATOM    908 HD11 ILE A 140       7.495  10.972  67.671  1.00 29.61           H
ATOM    909 HD12 ILE A 140       6.869  10.623  69.277  0.06 29.61           H
ATOM    910 HD13 ILE A 140       8.072  11.907  69.061  1.00 29.61           H
ATOM    911  N   ARG A 141       8.249   6.791  72.147  1.00 15.50           N
ATOM    912  CA  ARG A 141       7.807   6.171  73.394  1.00 16.01           C
ATOM    913  C   ARG A 141       8.641   4.956  73.786  1.00 22.28           C
ATOM    914  O   ARG A 141       8.579   4.536  74.940  1.00 18.22           O
ATOM    915  CB  ARG A 141       6.307   5.832  73.327  1.00 21.34           C
ATOM    916  CG  ARG A 141       5.401   7.053  73.542  1.00 23.65           C
ATOM    917  CD  ARG A 141       5.619   7.596  74.953  1.00 22.81           C
ATOM    918  NE  ARG A 141       4.543   8.484  75.404  1.00 19.71           N
ATOM    919  CZ  ARG A 141       4.519   9.030  76.619  1.00 24.71           C
ATOM    920  NH1 ARG A 141       3.463   9.718  77.030  1.00 20.55           N
ATOM    921  NH2 ARG A 141       5.551   8.894  77.442  1.00 25.59           N1+
ATOM    922  H   ARG A 141       7.701   6.614  71.317  1.00 18.61           H
ATOM    923  HA  ARG A 141       7.967   6.885  74.196  1.00 19.22           H
ATOM    924  HB2 ARG A 141       6.067   5.342  72.383  1.00 25.61           H
ATOM    925  HB3 ARG A 141       6.077   5.123  74.124  1.00 25.61           H
ATOM    926  HG2 ARG A 141       5.629   7.824  72.806  1.00 28.38           H
ATOM    927  HG3 ARG A 141       4.362   6.744  73.429  1.00 28.38           H
ATOM    928  HD2 ARG A 141       5.757   6.785  75.669  1.00 27.38           H
ATOM    929  HD3 ARG A 141       6.529   8.196  74.926  1.00 27.38           H
ATOM    930  HE  ARG A 141       3.728   8.582  74.814  1.00 23.66           H
ATOM    931 HH11 ARG A 141       2.660   9.832  76.424  1.00 24.67           H
ATOM    932 HH12 ARG A 141       3.451  10.136  77.949  1.00 24.67           H
ATOM    933 HH21 ARG A 141       6.359   8.362  77.157  1.00 30.71           H
ATOM    934 HH22 ARG A 141       5.506   9.297  78.368  1.00 30.71           H
ATOM    935  N   GLY A 142       9.419   4.393  72.854  1.00 15.49           N
ATOM    936  CA  GLY A 142      10.272   3.248  73.120  1.00 15.78           C
ATOM    937  C   GLY A 142      11.363   3.622  74.116  1.00 18.20           C
ATOM    938  O   GLY A 142      11.823   4.764  74.158  1.00 15.02           O
ATOM    939  H   GLY A 142       9.438   4.796  71.928  1.00 18.59           H
ATOM    940  HA2 GLY A 142       9.661   2.447  73.536  1.00 18.95           H
ATOM    941  HA3 GLY A 142      10.736   2.920  72.191  1.00 18.95           H
ATOM    942  N   LYS A 143      11.788   2.645  74.924  1.00 17.92           N
ATOM    943  CA  LYS A 143      12.895   2.823  75.862  1.00 17.41           C
ATOM    944  C   LYS A 143      14.218   3.140  75.150  1.00 15.70           C
ATOM    945  O   LYS A 143      15.068   3.811  75.733  1.00 16.64           O
ATOM    946  CB  LYS A 143      13.015   1.604  76.787  1.00 14.79           C
ATOM    947  CG  LYS A 143      11.809   1.483  77.740  1.00 15.77           C
ATOM    948  CD  LYS A 143      11.976   0.223  78.593  1.00 18.44           C
ATOM    949  CE  LYS A 143      10.830   0.053  79.589  1.00 25.90           C
ATOM    950  NZ  LYS A 143      11.054  -1.139  80.427  1.00 23.31           N1+
ATOM    951  H   LYS A 143      11.354   1.736  74.865  1.00 21.51           H
ATOM    952  HA  LYS A 143      12.666   3.689  76.488  1.00 20.89           H
ATOM    953  HB2 LYS A 143      13.117   0.698  76.188  1.00 17.76           H
ATOM    954  HB3 LYS A 143      13.916   1.712  77.393  1.00 17.76           H
ATOM    955  HG2 LYS A 143      11.754   2.362  78.383  1.00 18.93           H
ATOM    956  HG3 LYS A 143      10.884   1.403  77.167  1.00 18.93           H
ATOM    957  HD2 LYS A 143      12.005  -0.649  77.937  1.00 22.14           H
ATOM    958  HD3 LYS A 143      12.920   0.280  79.133  1.00 22.14           H
ATOM    959  HE2 LYS A 143      10.777   0.938  80.226  1.00 31.09           H
ATOM    960  HE3 LYS A 143       9.889  -0.048  79.047  1.00 31.09           H
ATOM    961  HZ1 LYS A 143      10.283  -1.244  81.075  1.00 27.98           H
ATOM    962  HZ2 LYS A 143      11.133  -1.964  79.853  1.00 27.98           H
ATOM    963  HZ3 LYS A 143      11.906  -1.015  80.961  1.00 27.98           H
ATOM    964  N   HIS A 144      14.403   2.690  73.898  1.00 17.54           N
ATOM    965  CA  HIS A 144      15.602   3.019  73.131  1.00 14.16           C
ATOM    966  C   HIS A 144      15.622   4.493  72.689  1.00 14.37           C
ATOM    967  O   HIS A 144      16.614   4.933  72.123  1.00 16.41           O
ATOM    968  CB  HIS A 144      15.799   2.059  71.946  1.00 11.59           C
ATOM    969  CG  HIS A 144      15.942   0.616  72.340  1.00 13.50           C
ATOM    970  ND1 HIS A 144      17.127  -0.010  72.733  1.00 19.59           N
ATOM    971  CD2 HIS A 144      14.916  -0.285  72.392  1.00 10.86           C
ATOM    972  CE1 HIS A 144      16.785  -1.284  72.982  1.00 12.93           C
ATOM    973  NE2 HIS A 144      15.468  -1.474  72.808  1.00 17.82           N
ATOM    974  H   HIS A 144      13.680   2.152  73.446  1.00 21.06           H
ATOM    975  HA  HIS A 144      16.464   2.872  73.784  1.00 17.00           H
ATOM    976  HB2 HIS A 144      16.686   2.356  71.387  1.00 13.91           H
ATOM    977  HB3 HIS A 144      14.944   2.126  71.287  1.00 13.91           H
ATOM    978  HD2 HIS A 144      13.883  -0.100  72.138  1.00 13.04           H
ATOM    979  HE1 HIS A 144      17.484  -2.059  73.261  1.00 15.52           H
ATOM    980  HE2 HIS A 144      14.983  -2.354  72.904  1.00 21.39           H
ATOM    981  N   SER A 145      14.563   5.285  72.932  1.00 14.07           N
ATOM    982  CA  SER A 145      14.621   6.723  72.649  1.00 16.28           C
ATOM    983  C   SER A 145      15.689   7.382  73.527  1.00 15.55           C
ATOM    984  O   SER A 145      16.125   8.504  73.272  1.00 14.48           O
ATOM    985  CB  SER A 145      13.247   7.387  72.798  1.00 15.82           C
ATOM    986  OG  SER A 145      12.819   7.421  74.142  1.00 16.52           O
ATOM    987  H   SER A 145      13.745   4.918  73.396  1.00 16.90           H
ATOM    988  HA  SER A 145      14.919   6.848  71.609  1.00 19.54           H
ATOM    989  HB2 SER A 145      13.306   8.403  72.411  1.00 18.99           H
ATOM    990  HB3 SER A 145      12.511   6.842  72.213  1.00 18.99           H
ATOM    991  HG  SER A 145      12.473   6.550  74.363  1.00 19.83           H
ATOM    992  N   ASN A 146      15.979   6.889  74.748  1.00 15.92           N
ATOM    993  CA  ASN A 146      17.045   7.389  75.614  1.00 18.61           C
ATOM    994  C   ASN A 146      18.378   7.344  74.900  1.00 16.46           C
ATOM    995  O   ASN A 146      18.895   6.307  74.541  1.00 19.85           O
ATOM    996  CB  ASN A 146      17.080   6.557  76.902  1.00 18.29           C
ATOM    997  CG  ASN A 146      18.025   7.164  77.906  1.00 20.20           C
ATOM    998  OD1 ASN A 146      18.661   8.179  77.709  1.00 20.48           O
ATOM    999  ND2 ASN A 146      17.979   6.596  79.117  1.00 26.82           N
ATOM   1000  H   ASN A 146      16.174   5.929  74.476  1.00 19.11           H
ATOM   1001  HA  ASN A 146      16.828   8.431  75.862  1.00 22.34           H
ATOM   1002  HB2 ASN A 146      17.381   5.532  76.682  1.00 21.95           H
ATOM   1003  HB3 ASN A 146      16.079   6.521  77.338  1.00 21.95           H
ATOM   1004 HD21 ASN A 146      17.398   5.784  79.258  1.00 32.19           H
ATOM   1005  N   GLY A 147      18.983   8.533  74.737  1.00 17.76           N
ATOM   1006  CA  GLY A 147      20.305   8.769  74.167  1.00 16.75           C
ATOM   1007  C   GLY A 147      20.251   9.216  72.709  1.00 18.71           C
ATOM   1008  O   GLY A 147      21.301   9.307  72.085  1.00 18.59           O
ATOM   1009  H   GLY A 147      18.440   9.317  75.070  1.00 21.32           H
ATOM   1010  HA2 GLY A 147      20.806   9.545  74.745  1.00 20.11           H
ATOM   1011  HA3 GLY A 147      20.887   7.850  74.211  1.00 20.11           H
ATOM   1012  N   THR A 148      19.068   9.531  72.168  1.00 15.79           N
ATOM   1013  CA  THR A 148      18.919   9.928  70.768  1.00 16.42           C
ATOM   1014  C   THR A 148      19.340  11.377  70.507  1.00 17.93           C
ATOM   1015  O   THR A 148      19.234  11.793  69.370  1.00 17.12           O
ATOM   1016  CB  THR A 148      17.497   9.651  70.253  1.00 17.14           C
ATOM   1017  OG1 THR A 148      16.536  10.208  71.123  1.00 15.65           O
ATOM   1018  CG2 THR A 148      17.252   8.148  70.082  1.00 17.61           C
ATOM   1019  H   THR A 148      18.230   9.439  72.724  1.00 18.95           H
ATOM   1020  HA  THR A 148      19.586   9.301  70.175  1.00 19.71           H
ATOM   1021  HB  THR A 148      17.374  10.119  69.276  1.00 20.57           H
ATOM   1022  HG1 THR A 148      16.481   9.650  71.905  1.00 18.79           H
ATOM   1023 HG21 THR A 148      16.248   7.975  69.698  1.00 21.14           H
ATOM   1024 HG22 THR A 148      17.981   7.738  69.386  1.00 21.14           H
ATOM   1025 HG23 THR A 148      17.348   7.632  71.036  1.00 21.14           H
ATOM   1026  N   ILE A 149      19.888  12.132  71.473  1.00 16.34           N
ATOM   1027  CA  ILE A 149      20.672  13.328  71.142  1.00 18.48           C
ATOM   1028  C   ILE A 149      21.892  12.962  70.270  1.00 15.64           C
ATOM   1029  O   ILE A 149      22.361  13.804  69.510  1.00 17.96           O
ATOM   1030  CB  ILE A 149      21.059  14.119  72.420  1.00 21.01           C
ATOM   1031  CG1 ILE A 149      21.479  15.556  72.007  1.00 21.51           C
ATOM   1032  CG2 ILE A 149      22.168  13.397  73.211  1.00 21.10           C
ATOM   1033  CD1 ILE A 149      21.827  16.501  73.162  1.00 23.81           C
ATOM   1034  H   ILE A 149      19.925  11.783  72.420  1.00 19.62           H
ATOM   1035  HA  ILE A 149      20.034  13.976  70.542  1.00 22.18           H
ATOM   1036  HB  ILE A 149      20.184  14.209  73.064  1.00 25.21           H
ATOM   1037 HG12 ILE A 149      22.357  15.509  71.364  1.00 25.81           H
ATOM   1038 HG13 ILE A 149      20.671  16.014  71.435  1.00 25.81           H
ATOM   1039 HG21 ILE A 149      22.264  13.840  74.201  1.00 25.32           H
ATOM   1040 HG22 ILE A 149      21.930  12.342  73.334  1.00 25.32           H
ATOM   1041 HG23 ILE A 149      23.125  13.483  72.694  1.00 25.32           H
ATOM   1042 HD11 ILE A 149      22.105  17.473  72.761  1.00 28.58           H
ATOM   1043 HD12 ILE A 149      20.968  16.625  73.810  1.00 28.58           H
ATOM   1044 HD13 ILE A 149      22.665  16.105  73.734  1.00 28.58           H
ATOM   1045  N   HIS A 150      22.434  11.738  70.397  1.00 16.41           N
ATOM   1046  CA  HIS A 150      23.640  11.326  69.673  1.00 18.37           C
ATOM   1047  C   HIS A 150      23.425  11.357  68.161  1.00 22.35           C
ATOM   1048  O   HIS A 150      22.359  11.008  67.664  1.00 16.83           O
ATOM   1049  CB  HIS A 150      24.116   9.942  70.126  1.00 21.99           C
ATOM   1050  CG  HIS A 150      24.638   9.923  71.541  1.00 37.60           C
ATOM   1051  ND1 HIS A 150      25.660  10.744  72.033  1.00 42.66           N
ATOM   1052  CD2 HIS A 150      24.261   9.048  72.522  1.00 40.86           C
ATOM   1053  CE1 HIS A 150      25.829  10.378  73.313  1.00 40.61           C
ATOM   1054  NE2 HIS A 150      25.004   9.364  73.634  1.00 48.50           N
ATOM   1055  H   HIS A 150      22.008  11.068  71.022  1.00 19.69           H
ATOM   1056  HA  HIS A 150      24.434  12.031  69.916  1.00 22.05           H
ATOM   1057  HB2 HIS A 150      24.930   9.621  69.474  1.00 26.40           H
ATOM   1058  HB3 HIS A 150      23.298   9.228  70.023  1.00 26.40           H
ATOM   1059  HD2 HIS A 150      23.535   8.256  72.439  1.00 49.03           H
ATOM   1060  HE1 HIS A 150      26.502  10.865  74.003  1.00 48.74           H
ATOM   1061  HE2 HIS A 150      24.909   8.941  74.547  1.00 58.20           H
ATOM   1062  N   ASP A 151      24.450  11.808  67.445  1.00 18.65           N
ATOM   1063  CA  ASP A 151      24.350  12.133  66.037  1.00 18.58           C
ATOM   1064  C   ASP A 151      24.559  10.909  65.100  1.00 18.83           C
ATOM   1065  O   ASP A 151      24.004  10.842  64.003  1.00 15.49           O
ATOM   1066  CB  ASP A 151      25.409  13.170  65.652  1.00 15.81           C
ATOM   1067  CG  ASP A 151      24.970  14.587  66.029  1.00 21.33           C
ATOM   1068  OD1 ASP A 151      23.768  14.914  65.902  1.00 18.83           O
ATOM   1069  OD2 ASP A 151      25.864  15.390  66.412  1.00 23.87           O1-
ATOM   1070  H   ASP A 151      25.264  12.082  67.943  1.00 22.39           H
ATOM   1071  HA  ASP A 151      23.321  12.545  65.786  1.00 22.31           H
ATOM   1072  HB2 ASP A 151      26.387  12.951  66.114  1.00 18.97           H
ATOM   1073  HB3 ASP A 151      25.578  13.191  64.544  1.00 18.97           H
ATOM   1074  N   ARG A 152      25.384   9.850  65.506  1.00 14.72           N
ATOM   1075  CA  ARG A 152      25.962   8.987  64.448  1.00 16.31           C
ATOM   1076  C   ARG A 152      26.109   7.526  64.886  1.00 24.18           C
ATOM   1077  O   ARG A 152      27.176   6.964  64.819  1.00 38.56           O
ATOM   1078  CB  ARG A 152      27.353   9.462  63.995  1.00 14.14           C
ATOM   1079  CG  ARG A 152      27.314  10.797  63.272  1.00 14.78           C
ATOM   1080  CD  ARG A 152      28.691  11.158  62.709  1.00 17.48           C
ATOM   1081  NE  ARG A 152      29.746  11.214  63.757  1.00 20.62           N
ATOM   1082  CZ  ARG A 152      29.740  12.202  64.744  1.00 16.79           C
ATOM   1083  NH1 ARG A 152      30.574  11.990  65.849  1.00 23.07           N
ATOM   1084  NH2 ARG A 152      29.003  13.331  64.680  1.00 16.55           N1+
ATOM   1085  H   ARG A 152      25.973   9.975  66.335  1.00 17.67           H
ATOM   1086  HA  ARG A 152      25.247   9.008  63.567  1.00 19.57           H
ATOM   1087  HB2 ARG A 152      28.031   9.486  64.870  1.00 16.98           H
ATOM   1088  HB3 ARG A 152      27.779   8.684  63.317  1.00 16.98           H
ATOM   1089  HG2 ARG A 152      26.586  10.762  62.426  1.00 17.74           H
ATOM   1090  HG3 ARG A 152      26.930  11.605  63.927  1.00 17.74           H
ATOM   1091  HD2 ARG A 152      29.030  10.407  61.953  1.00 20.98           H
ATOM   1092  HD3 ARG A 152      28.636  12.144  62.178  1.00 20.98           H
ATOM   1093  HE  ARG A 152      30.117  10.294  64.028  1.00 24.75           H
ATOM   1094 HH11 ARG A 152      31.341  11.330  65.753  1.00 27.69           H
ATOM   1095 HH12 ARG A 152      30.787  12.782  66.458  1.00 27.69           H
ATOM   1096 HH21 ARG A 152      28.348  13.520  63.890  1.00 19.87           H
ATOM   1097 HH22 ARG A 152      28.953  14.032  65.497  1.00 19.87           H
ATOM   1098  N   SER A 153      24.974   6.896  65.211  1.00 22.63           N
ATOM   1099  CA  SER A 153      24.932   5.479  65.560  1.00 14.27           C
ATOM   1100  C   SER A 153      24.734   4.576  64.339  1.00 15.13           C
ATOM   1101  O   SER A 153      24.317   5.009  63.256  1.00 15.08           O
ATOM   1102  CB  SER A 153      23.831   5.197  66.582  1.00 15.36           C
ATOM   1103  OG  SER A 153      22.579   5.140  65.928  1.00 16.71           O
ATOM   1104  H   SER A 153      24.110   7.417  65.231  1.00 27.16           H
ATOM   1105  HA  SER A 153      25.878   5.217  66.039  1.00 17.13           H
ATOM   1106  HB2 SER A 153      24.033   4.238  67.056  1.00 18.43           H
ATOM   1107  HB3 SER A 153      23.822   5.966  67.353  1.00 18.43           H
ATOM   1108  HG  SER A 153      21.919   4.803  66.543  1.00 20.05           H
ATOM   1109  N   GLN A 154      24.944   3.278  64.578  1.00 12.91           N
ATOM   1110  CA  GLN A 154      24.662   2.196  63.635  1.00 14.23           C
ATOM   1111  C   GLN A 154      23.162   1.969  63.393  1.00 17.13           C
ATOM   1112  O   GLN A 154      22.813   1.149  62.545  1.00 16.19           O
ATOM   1113  CB  GLN A 154      25.292   0.876  64.123  1.00 17.77           C
ATOM   1114  CG  GLN A 154      26.828   0.885  64.177  1.00 19.69           C
ATOM   1115  CD  GLN A 154      27.378   1.219  65.559  1.00 21.38           C
ATOM   1116  OE1 GLN A 154      26.816   2.026  66.293  1.00 17.82           O
ATOM   1117  NE2 GLN A 154      28.514   0.624  65.923  1.00 19.79           N
ATOM   1118  H   GLN A 154      25.277   3.009  65.493  1.00 15.50           H
ATOM   1119  HA  GLN A 154      25.117   2.449  62.678  1.00 17.08           H
ATOM   1120  HB2 GLN A 154      24.894   0.635  65.109  1.00 21.33           H
ATOM   1121  HB3 GLN A 154      24.993   0.068  63.454  1.00 21.33           H
ATOM   1122  HG2 GLN A 154      27.214  -0.079  63.847  1.00 23.64           H
ATOM   1123  HG3 GLN A 154      27.179   1.643  63.476  1.00 23.64           H
ATOM   1124 HE21 GLN A 154      28.973  -0.027  65.304  1.00 23.75           H
ATOM   1125 HE22 GLN A 154      28.904   0.842  66.830  1.00 23.75           H
ATOM   1126  N   TYR A 155      22.283   2.634  64.157  1.00 13.28           N
ATOM   1127  CA  TYR A 155      20.830   2.401  64.162  1.00 13.40           C
ATOM   1128  C   TYR A 155      20.083   3.467  63.360  1.00 14.46           C
ATOM   1129  O   TYR A 155      18.856   3.450  63.290  1.00 14.99           O
ATOM   1130  CB  TYR A 155      20.304   2.333  65.604  1.00 13.47           C
ATOM   1131  CG  TYR A 155      21.239   1.560  66.510  1.00 14.89           C
ATOM   1132  CD1 TYR A 155      21.859   2.198  67.603  1.00 21.16           C
ATOM   1133  CD2 TYR A 155      21.597   0.244  66.166  1.00 14.24           C
ATOM   1134  CE1 TYR A 155      22.881   1.539  68.306  1.00 21.44           C
ATOM   1135  CE2 TYR A 155      22.624  -0.415  66.856  1.00 16.62           C
ATOM   1136  CZ  TYR A 155      23.276   0.237  67.924  1.00 21.12           C
ATOM   1137  OH  TYR A 155      24.273  -0.407  68.585  1.00 21.73           O
ATOM   1138  H   TYR A 155      22.639   3.301  64.826  1.00 15.94           H
ATOM   1139  HA  TYR A 155      20.631   1.432  63.703  1.00 16.08           H
ATOM   1140  HB2 TYR A 155      20.191   3.345  65.985  1.00 16.17           H
ATOM   1141  HB3 TYR A 155      19.321   1.861  65.614  1.00 16.17           H
ATOM   1142  HD1 TYR A 155      21.583   3.205  67.875  1.00 25.40           H
ATOM   1143  HD2 TYR A 155      21.118  -0.245  65.330  1.00 17.09           H
ATOM   1144  HE1 TYR A 155      23.379   2.035  69.127  1.00 25.73           H
ATOM   1145  HE2 TYR A 155      22.923  -1.409  66.559  1.00 19.95           H
ATOM   1146  HH  TYR A 155      24.444  -1.282  68.232  1.00 26.09           H
ATOM   1147  N   ARG A 156      20.837   4.371  62.728  1.00 15.85           N
ATOM   1148  CA  ARG A 156      20.286   5.395  61.872  1.00 12.29           C
ATOM   1149  C   ARG A 156      20.213   4.934  60.404  1.00 12.67           C
ATOM   1150  O   ARG A 156      20.951   4.113  59.916  1.00 15.61           O
ATOM   1151  CB  ARG A 156      21.107   6.705  61.940  1.00 13.95           C
ATOM   1152  CG  ARG A 156      21.275   7.180  63.391  1.00 13.56           C
ATOM   1153  CD  ARG A 156      21.528   8.691  63.508  1.00 13.97           C
ATOM   1154  NE  ARG A 156      20.295   9.457  63.175  1.00 15.41           N
ATOM   1155  CZ  ARG A 156      20.196  10.837  63.405  1.00 14.89           C
ATOM   1156  NH1 ARG A 156      18.960  11.451  63.304  1.00 13.25           N
ATOM   1157  NH2 ARG A 156      21.266  11.580  63.799  1.00 16.32           N1+
ATOM   1158  H   ARG A 156      21.819   4.226  62.725  1.00 19.03           H
ATOM   1159  HA  ARG A 156      19.241   5.606  62.211  1.00 14.76           H
ATOM   1160  HB2 ARG A 156      22.108   6.546  61.490  1.00 16.74           H
ATOM   1161  HB3 ARG A 156      20.621   7.485  61.324  1.00 16.74           H
ATOM   1162  HG2 ARG A 156      20.408   6.878  64.008  1.00 16.28           H
ATOM   1163  HG3 ARG A 156      22.135   6.650  63.845  1.00 16.28           H
ATOM   1164  HD2 ARG A 156      21.879   8.931  64.538  1.00 16.77           H
ATOM   1165  HD3 ARG A 156      22.340   9.016  62.812  1.00 16.77           H
ATOM   1166  HE  ARG A 156      19.428   8.913  63.170  1.00 18.50           H
ATOM   1167 HH11 ARG A 156      18.157  10.959  62.903  1.00 15.90           H
ATOM   1168 HH12 ARG A 156      18.960  12.483  63.079  1.00 15.90           H
ATOM   1169 HH21 ARG A 156      22.222  11.215  63.816  1.00 19.60           H
ATOM   1170 HH22 ARG A 156      21.147  12.617  63.999  1.00 19.60           H
ATOM   1171  N   ALA A 157      19.220   5.551  59.741  1.00 13.97           N
ATOM   1172  CA  ALA A 157      18.914   5.356  58.328  1.00 13.27           C
ATOM   1173  C   ALA A 157      18.175   6.559  57.744  1.00 15.84           C
ATOM   1174  O   ALA A 157      17.380   7.209  58.430  1.00 13.86           O
ATOM   1175  CB  ALA A 157      18.060   4.090  58.192  1.00 13.77           C
ATOM   1176  H   ALA A 157      18.668   6.237  60.235  1.00 16.77           H
ATOM   1177  HA  ALA A 157      19.841   5.216  57.769  1.00 15.93           H
ATOM   1178  HB1 ALA A 157      17.860   3.902  57.141  1.00 16.53           H
ATOM   1179  HB2 ALA A 157      18.588   3.232  58.610  1.00 16.53           H
ATOM   1180  HB3 ALA A 157      17.112   4.223  58.714  1.00 16.53           H
ATOM   1181  N   LEU A 158      18.384   6.814  56.449  1.00 12.46           N
ATOM   1182  CA  LEU A 158      17.525   7.707  55.690  1.00 15.00           C
ATOM   1183  C   LEU A 158      16.191   7.005  55.443  1.00 13.54           C
ATOM   1184  O   LEU A 158      16.158   5.934  54.847  1.00 13.52           O
ATOM   1185  CB  LEU A 158      18.195   8.104  54.362  1.00 12.82           C
ATOM   1186  CG  LEU A 158      17.301   9.011  53.493  1.00 14.27           C
ATOM   1187  CD1 LEU A 158      16.939  10.315  54.223  1.00 13.77           C
ATOM   1188  CD2 LEU A 158      18.003   9.301  52.154  1.00 13.93           C
ATOM   1189  H   LEU A 158      19.044   6.247  55.935  1.00 14.96           H
ATOM   1190  HA  LEU A 158      17.367   8.614  56.274  1.00 18.00           H
ATOM   1191  HB2 LEU A 158      19.129   8.622  54.582  1.00 15.39           H
ATOM   1192  HB3 LEU A 158      18.430   7.196  53.805  1.00 15.39           H
ATOM   1193  HG  LEU A 158      16.367   8.492  53.281  1.00 17.13           H
ATOM   1194 HD11 LEU A 158      16.582  11.057  53.514  1.00 16.53           H
ATOM   1195 HD12 LEU A 158      16.149  10.127  54.945  1.00 16.53           H
ATOM   1196 HD13 LEU A 158      17.803  10.713  54.749  1.00 16.53           H
ATOM   1197 HD21 LEU A 158      17.329   9.853  51.501  1.00 16.72           H
ATOM   1198 HD22 LEU A 158      18.901   9.890  52.317  1.00 16.72           H
ATOM   1199 HD23 LEU A 158      18.279   8.368  51.667  1.00 16.72           H
ATOM   1200  N   ILE A 159      15.100   7.621  55.887  1.00 12.51           N
ATOM   1201  CA  ILE A 159      13.742   7.163  55.622  1.00 12.42           C
ATOM   1202  C   ILE A 159      12.988   8.230  54.846  1.00 13.37           C
ATOM   1203  O   ILE A 159      13.290   9.413  54.965  1.00 15.90           O
ATOM   1204  CB  ILE A 159      13.007   6.771  56.921  1.00 13.35           C
ATOM   1205  CG1 ILE A 159      13.034   7.885  57.989  1.00 13.48           C
ATOM   1206  CG2 ILE A 159      13.544   5.429  57.451  1.00 14.91           C
ATOM   1207  CD1 ILE A 159      11.952   7.717  59.067  1.00 15.38           C
ATOM   1208  H   ILE A 159      15.207   8.500  56.374  1.00 15.02           H
ATOM   1209  HA  ILE A 159      13.789   6.280  54.996  1.00 14.91           H
ATOM   1210  HB  ILE A 159      11.965   6.607  56.648  1.00 16.03           H
ATOM   1211 HG12 ILE A 159      14.012   7.911  58.470  1.00 16.18           H
ATOM   1212 HG13 ILE A 159      12.876   8.846  57.512  1.00 16.18           H
ATOM   1213 HG21 ILE A 159      13.029   5.138  58.364  1.00 17.90           H
ATOM   1214 HG22 ILE A 159      13.370   4.657  56.704  1.00 17.90           H
ATOM   1215 HG23 ILE A 159      14.613   5.497  57.654  1.00 17.90           H
ATOM   1216 HD11 ILE A 159      12.011   8.547  59.770  1.00 18.46           H
ATOM   1217 HD12 ILE A 159      10.964   7.720  58.609  1.00 18.46           H
ATOM   1218 HD13 ILE A 159      12.101   6.789  59.614  1.00 18.46           H
ATOM   1219  N   SER A 160      12.002   7.807  54.055  1.00 14.55           N
ATOM   1220  CA  SER A 160      11.011   8.713  53.510  1.00 12.32           C
ATOM   1221  C   SER A 160       9.612   8.204  53.824  1.00 13.53           C
ATOM   1222  O   SER A 160       9.401   7.020  54.088  1.00 13.41           O
ATOM   1223  CB  SER A 160      11.207   8.928  52.008  1.00 14.35           C
ATOM   1224  OG  SER A 160      10.806   7.775  51.305  1.00 16.20           O
ATOM   1225  H   SER A 160      11.825   6.816  53.972  1.00 17.47           H
ATOM   1226  HA  SER A 160      11.133   9.670  54.002  1.00 14.79           H
ATOM   1227  HB2 SER A 160      10.599   9.774  51.686  1.00 17.22           H
ATOM   1228  HB3 SER A 160      12.253   9.138  51.797  1.00 17.22           H
ATOM   1229  HG  SER A 160      11.568   7.189  51.212  1.00 19.44           H
ATOM   1230  N   TRP A 161       8.653   9.116  53.787  1.00 13.59           N
ATOM   1231  CA  TRP A 161       7.273   8.786  54.076  1.00 12.92           C
ATOM   1232  C   TRP A 161       6.343   9.830  53.454  1.00 12.54           C
ATOM   1233  O   TRP A 161       6.794  10.909  53.063  1.00 13.67           O
ATOM   1234  CB  TRP A 161       7.091   8.614  55.590  1.00 11.70           C
ATOM   1235  CG  TRP A 161       7.252   9.861  56.383  1.00 14.43           C
ATOM   1236  CD1 TRP A 161       6.244  10.664  56.777  1.00 14.10           C
ATOM   1237  CD2 TRP A 161       8.469  10.476  56.888  1.00 13.66           C
ATOM   1238  NE1 TRP A 161       6.747  11.728  57.486  1.00 14.29           N
ATOM   1239  CE2 TRP A 161       8.108  11.664  57.596  1.00 13.11           C
ATOM   1240  CE3 TRP A 161       9.840  10.140  56.846  1.00 13.73           C
ATOM   1241  CZ2 TRP A 161       9.046  12.474  58.235  1.00 11.12           C
ATOM   1242  CZ3 TRP A 161      10.796  10.977  57.441  1.00 14.64           C
ATOM   1243  CH2 TRP A 161      10.399  12.133  58.132  1.00 12.87           C
ATOM   1244  H   TRP A 161       8.884  10.083  53.596  1.00 16.32           H
ATOM   1245  HA  TRP A 161       7.055   7.828  53.607  1.00 15.51           H
ATOM   1246  HB2 TRP A 161       6.099   8.212  55.787  1.00 14.05           H
ATOM   1247  HB3 TRP A 161       7.811   7.886  55.959  1.00 14.05           H
ATOM   1248  HD1 TRP A 161       5.200  10.498  56.558  1.00 16.93           H
ATOM   1249  HE1 TRP A 161       6.158  12.443  57.892  1.00 17.16           H
ATOM   1250  HE3 TRP A 161      10.158   9.233  56.358  1.00 16.48           H
ATOM   1251  HZ2 TRP A 161       8.733  13.341  58.797  1.00 13.35           H
ATOM   1252  HZ3 TRP A 161      11.839  10.720  57.389  1.00 17.57           H
ATOM   1253  HH2 TRP A 161      11.137  12.759  58.599  1.00 15.45           H
ATOM   1254  N   PRO A 162       5.044   9.517  53.324  1.00 12.68           N
ATOM   1255  CA  PRO A 162       4.145  10.382  52.574  1.00 14.58           C
ATOM   1256  C   PRO A 162       4.015  11.779  53.192  1.00 15.63           C
ATOM   1257  O   PRO A 162       4.001  11.923  54.417  1.00 14.26           O
ATOM   1258  CB  PRO A 162       2.795   9.659  52.611  1.00 15.78           C
ATOM   1259  CG  PRO A 162       3.205   8.192  52.707  1.00 16.46           C
ATOM   1260  CD  PRO A 162       4.401   8.247  53.650  1.00 16.91           C
ATOM   1261  HA  PRO A 162       4.474  10.406  51.535  1.00 17.51           H
ATOM   1262  HB2 PRO A 162       2.286   9.938  53.535  1.00 18.94           H
ATOM   1263  HB3 PRO A 162       2.161   9.872  51.752  1.00 18.94           H
ATOM   1264  HG2 PRO A 162       2.417   7.585  53.150  1.00 19.76           H
ATOM   1265  HG3 PRO A 162       3.479   7.812  51.722  1.00 19.76           H
ATOM   1266  HD2 PRO A 162       4.065   8.248  54.688  1.00 20.30           H
ATOM   1267  HD3 PRO A 162       5.033   7.387  53.426  1.00 20.30           H
ATOM   1268  N   LEU A 163       3.894  12.793  52.328  1.00 15.45           N
ATOM   1269  CA  LEU A 163       3.838  14.202  52.700  1.00 15.03           C
ATOM   1270  C   LEU A 163       2.818  14.403  53.831  1.00 13.81           C
ATOM   1271  O   LEU A 163       1.660  13.998  53.706  1.00 12.65           O
ATOM   1272  CB  LEU A 163       3.410  15.024  51.473  1.00 14.82           C
ATOM   1273  CG  LEU A 163       3.695  16.533  51.601  1.00 21.53           C
ATOM   1274  CD1 LEU A 163       5.184  16.819  51.378  1.00 26.73           C
ATOM   1275  CD2 LEU A 163       2.877  17.326  50.573  1.00 21.08           C
ATOM   1276  H   LEU A 163       3.854  12.581  51.341  1.00 18.54           H
ATOM   1277  HA  LEU A 163       4.828  14.514  53.033  1.00 18.04           H
ATOM   1278  HB2 LEU A 163       3.887  14.647  50.578  1.00 17.79           H
ATOM   1279  HB3 LEU A 163       2.336  14.887  51.338  1.00 17.79           H
ATOM   1280  HG  LEU A 163       3.424  16.887  52.596  1.00 25.84           H
ATOM   1281 HD11 LEU A 163       5.392  17.854  51.644  1.00 32.08           H
ATOM   1282 HD12 LEU A 163       5.799  16.168  51.996  1.00 32.08           H
ATOM   1283 HD13 LEU A 163       5.450  16.652  50.333  1.00 32.08           H
ATOM   1284 HD21 LEU A 163       3.055  18.395  50.706  1.00 25.31           H
ATOM   1285 HD22 LEU A 163       3.161  17.036  49.560  1.00 25.31           H
ATOM   1286 HD23 LEU A 163       1.814  17.129  50.711  1.00 25.31           H
ATOM   1287  N   SER A 164       3.278  15.024  54.922  1.00 15.16           N
ATOM   1288  CA  SER A 164       2.488  15.435  56.079  1.00 16.61           C
ATOM   1289  C   SER A 164       1.972  14.288  56.949  1.00 15.29           C
ATOM   1290  O   SER A 164       1.365  14.565  57.975  1.00 14.19           O
ATOM   1291  CB  SER A 164       1.347  16.386  55.696  1.00 14.80           C
ATOM   1292  OG  SER A 164       1.887  17.577  55.189  1.00 17.29           O
ATOM   1293  H   SER A 164       4.259  15.262  54.948  1.00 18.20           H
ATOM   1294  HA  SER A 164       3.150  16.004  56.732  1.00 19.94           H
ATOM   1295  HB2 SER A 164       0.682  15.942  54.960  1.00 17.77           H
ATOM   1296  HB3 SER A 164       0.765  16.624  56.588  1.00 17.77           H
ATOM   1297  HG  SER A 164       2.045  17.463  54.248  1.00 20.75           H
ATOM   1298  N   SER A 165       2.190  13.013  56.590  1.00 12.48           N
ATOM   1299  CA  SER A 165       2.063  11.944  57.579  1.00 12.88           C
ATOM   1300  C   SER A 165       3.261  12.031  58.527  1.00 13.90           C
ATOM   1301  O   SER A 165       4.255  12.661  58.175  1.00 13.50           O
ATOM   1302  CB  SER A 165       2.010  10.567  56.904  1.00 16.88           C
ATOM   1303  OG  SER A 165       0.724  10.335  56.396  0.78 19.56           O
ATOM   1304  H   SER A 165       2.679  12.814  55.727  1.00 14.98           H
ATOM   1305  HA  SER A 165       1.148  12.071  58.162  1.00 15.46           H
ATOM   1306  HB2 SER A 165       2.732  10.486  56.097  1.00 20.26           H
ATOM   1307  HB3 SER A 165       2.230   9.795  57.637  1.00 20.26           H
ATOM   1308  HG  SER A 165       0.629   9.388  56.263  0.00 23.48           H
ATOM   1309  N   PRO A 166       3.225  11.380  59.698  1.00 13.88           N
ATOM   1310  CA  PRO A 166       4.408  11.281  60.528  1.00 14.61           C
ATOM   1311  C   PRO A 166       5.275  10.082  60.101  1.00 14.05           C
ATOM   1312  O   PRO A 166       4.778   9.182  59.420  1.00 15.90           O
ATOM   1313  CB  PRO A 166       3.826  11.103  61.932  1.00 14.11           C
ATOM   1314  CG  PRO A 166       2.419  10.548  61.775  1.00 16.67           C
ATOM   1315  CD  PRO A 166       2.083  10.695  60.295  1.00 17.43           C
ATOM   1316  HA  PRO A 166       4.966  12.216  60.557  1.00 17.54           H
ATOM   1317  HB2 PRO A 166       4.446  10.522  62.614  1.00 16.94           H
ATOM   1318  HB3 PRO A 166       3.717  12.116  62.317  1.00 16.94           H
ATOM   1319  HG2 PRO A 166       2.406   9.491  62.039  1.00 20.01           H
ATOM   1320  HG3 PRO A 166       1.717  11.096  62.401  1.00 20.01           H
ATOM   1321  HD2 PRO A 166       1.954   9.707  59.852  1.00 20.93           H
ATOM   1322  HD3 PRO A 166       1.176  11.294  60.216  1.00 20.93           H
ATOM   1323  N   PRO A 167       6.558  10.037  60.498  1.00 14.64           N
ATOM   1324  CA  PRO A 167       7.447   8.936  60.159  1.00 11.77           C
ATOM   1325  C   PRO A 167       7.165   7.768  61.100  1.00 15.25           C
ATOM   1326  O   PRO A 167       7.720   7.701  62.185  1.00 20.91           O
ATOM   1327  CB  PRO A 167       8.858   9.498  60.396  1.00 13.37           C
ATOM   1328  CG  PRO A 167       8.668  10.558  61.480  1.00 12.45           C
ATOM   1329  CD  PRO A 167       7.273  11.106  61.181  1.00 13.13           C
ATOM   1330  HA  PRO A 167       7.368   8.670  59.104  1.00 14.13           H
ATOM   1331  HB2 PRO A 167       9.615   8.756  60.650  1.00 16.05           H
ATOM   1332  HB3 PRO A 167       9.151  10.003  59.485  1.00 16.05           H
ATOM   1333  HG2 PRO A 167       8.731  10.109  62.470  1.00 14.95           H
ATOM   1334  HG3 PRO A 167       9.402  11.357  61.377  1.00 14.95           H
ATOM   1335  HD2 PRO A 167       6.793  11.372  62.122  1.00 15.76           H
ATOM   1336  HD3 PRO A 167       7.369  11.961  60.511  1.00 15.76           H
ATOM   1337  N   THR A 168       6.289   6.842  60.706  1.00 14.76           N
ATOM   1338  CA  THR A 168       5.912   5.719  61.557  1.00 17.54           C
ATOM   1339  C   THR A 168       6.719   4.485  61.181  1.00 15.47           C
ATOM   1340  O   THR A 168       7.257   4.384  60.086  1.00 14.55           O
ATOM   1341  CB  THR A 168       4.408   5.418  61.508  1.00 15.94           C
ATOM   1342  OG1 THR A 168       4.101   4.710  60.347  1.00 19.71           O
ATOM   1343  CG2 THR A 168       3.522   6.663  61.562  1.00 18.45           C
ATOM   1344  H   THR A 168       5.830   6.948  59.813  1.00 17.72           H
ATOM   1345  HA  THR A 168       6.136   5.953  62.593  1.00 21.06           H
ATOM   1346  HB  THR A 168       4.164   4.787  62.363  1.00 19.14           H
ATOM   1347  HG1 THR A 168       4.488   5.191  59.607  1.00 23.66           H
ATOM   1348 HG21 THR A 168       2.475   6.363  61.613  1.00 22.15           H
ATOM   1349 HG22 THR A 168       3.774   7.252  62.442  1.00 22.15           H
ATOM   1350 HG23 THR A 168       3.646   7.260  60.662  1.00 22.15           H
ATOM   1351  N   VAL A 169       6.755   3.514  62.084  1.00 14.22           N
ATOM   1352  CA  VAL A 169       7.385   2.229  61.819  1.00 14.52           C
ATOM   1353  C   VAL A 169       6.787   1.604  60.557  1.00 12.31           C
ATOM   1354  O   VAL A 169       7.501   0.960  59.791  1.00 16.55           O
ATOM   1355  CB  VAL A 169       7.240   1.328  63.060  1.00 14.61           C
ATOM   1356  CG1 VAL A 169       7.869  -0.048  62.821  1.00 15.89           C
ATOM   1357  CG2 VAL A 169       7.909   1.954  64.297  1.00 14.49           C
ATOM   1358  H   VAL A 169       6.293   3.649  62.972  1.00 17.07           H
ATOM   1359  HA  VAL A 169       8.447   2.407  61.641  1.00 17.43           H
ATOM   1360  HB  VAL A 169       6.179   1.191  63.273  1.00 17.54           H
ATOM   1361 HG11 VAL A 169       7.784  -0.650  63.727  1.00 19.08           H
ATOM   1362 HG12 VAL A 169       7.345  -0.574  62.024  1.00 19.08           H
ATOM   1363 HG13 VAL A 169       8.920   0.056  62.551  1.00 19.08           H
ATOM   1364 HG21 VAL A 169       7.765   1.299  65.157  1.00 17.39           H
ATOM   1365 HG22 VAL A 169       8.976   2.077  64.124  1.00 17.39           H
ATOM   1366 HG23 VAL A 169       7.472   2.921  64.531  1.00 17.39           H
ATOM   1367  N   TYR A 169A      5.476   1.795  60.350  1.00 13.49           N
ATOM   1368  CA  TYR A 169A      4.697   1.068  59.360  1.00 17.51           C
ATOM   1369  C   TYR A 169A      4.584   1.779  58.003  1.00 18.76           C
ATOM   1370  O   TYR A 169A      4.145   1.153  57.043  1.00 24.88           O
ATOM   1371  CB  TYR A 169A      3.304   0.804  59.957  1.00 14.38           C
ATOM   1372  CG  TYR A 169A      3.337   0.292  61.386  1.00 14.06           C
ATOM   1373  CD1 TYR A 169A      4.125  -0.832  61.705  1.00 16.12           C
ATOM   1374  CD2 TYR A 169A      2.618   0.955  62.399  1.00 16.50           C
ATOM   1375  CE1 TYR A 169A      4.228  -1.267  63.034  1.00 17.34           C
ATOM   1376  CE2 TYR A 169A      2.712   0.516  63.730  1.00 15.21           C
ATOM   1377  CZ  TYR A 169A      3.528  -0.588  64.050  1.00 17.34           C
ATOM   1378  OH  TYR A 169A      3.627  -1.029  65.328  1.00 15.93           O
ATOM   1379  H   TYR A 169A      4.967   2.373  61.001  1.00 16.20           H
ATOM   1380  HA  TYR A 169A      5.179   0.106  59.188  1.00 21.01           H
ATOM   1381  HB2 TYR A 169A      2.729   1.730  59.926  1.00 17.27           H
ATOM   1382  HB3 TYR A 169A      2.798   0.067  59.334  1.00 17.27           H
ATOM   1383  HD1 TYR A 169A      4.674  -1.352  60.935  1.00 19.35           H
ATOM   1384  HD2 TYR A 169A      2.009   1.816  62.167  1.00 19.81           H
ATOM   1385  HE1 TYR A 169A      4.847  -2.117  63.284  1.00 20.81           H
ATOM   1386  HE2 TYR A 169A      2.168   1.025  64.511  1.00 18.26           H
ATOM   1387  HH  TYR A 169A      3.287  -0.398  65.975  1.00 19.12           H
ATOM   1388  N   ASN A 170       4.897   3.074  57.905  1.00 19.82           N
ATOM   1389  CA  ASN A 170       4.781   3.827  56.644  1.00 18.79           C
ATOM   1390  C   ASN A 170       6.126   4.394  56.175  1.00 21.81           C
ATOM   1391  O   ASN A 170       6.133   5.152  55.213  1.00 26.25           O
ATOM   1392  CB  ASN A 170       3.754   4.975  56.760  1.00 23.28           C
ATOM   1393  CG  ASN A 170       4.278   6.206  57.512  1.00 25.64           C
ATOM   1394  OD1 ASN A 170       5.258   6.128  58.236  1.00 34.71           O
ATOM   1395  ND2 ASN A 170       3.627   7.357  57.398  1.00 22.00           N
ATOM   1396  H   ASN A 170       5.243   3.562  58.718  1.00 23.79           H
ATOM   1397  HA  ASN A 170       4.432   3.171  55.848  1.00 22.56           H
ATOM   1398  HB2 ASN A 170       3.428   5.273  55.763  1.00 27.94           H
ATOM   1399  HB3 ASN A 170       2.894   4.583  57.290  1.00 27.94           H
ATOM   1400 HD21 ASN A 170       3.961   8.159  57.915  1.00 26.40           H
ATOM   1401 HD22 ASN A 170       2.796   7.416  56.828  1.00 26.40           H
ATOM   1402  N   SER A 171       7.226   4.147  56.887  1.00 15.93           N
ATOM   1403  CA  SER A 171       8.525   4.731  56.559  1.00 16.22           C
ATOM   1404  C   SER A 171       9.317   3.749  55.697  1.00 18.03           C
ATOM   1405  O   SER A 171       9.517   2.596  56.078  1.00 21.57           O
ATOM   1406  CB  SER A 171       9.276   5.114  57.827  1.00 16.21           C
ATOM   1407  OG  SER A 171       8.642   6.208  58.473  1.00 19.01           O
ATOM   1408  H   SER A 171       7.172   3.541  57.691  1.00 19.13           H
ATOM   1409  HA  SER A 171       8.390   5.649  55.992  1.00 19.47           H
ATOM   1410  HB2 SER A 171       9.336   4.259  58.502  1.00 19.46           H
ATOM   1411  HB3 SER A 171      10.286   5.414  57.551  1.00 19.46           H
ATOM   1412  HG  SER A 171       7.841   5.881  58.892  1.00 22.82           H
ATOM   1413  N   ARG A 172       9.752   4.220  54.526  1.00 14.95           N
ATOM   1414  CA  ARG A 172      10.550   3.461  53.578  1.00 12.90           C
ATOM   1415  C   ARG A 172      12.007   3.817  53.797  1.00 16.04           C
ATOM   1416  O   ARG A 172      12.364   4.983  53.679  1.00 14.56           O
ATOM   1417  CB  ARG A 172      10.093   3.799  52.151  1.00 13.28           C
ATOM   1418  CG  ARG A 172      10.926   3.056  51.095  1.00 21.50           C
ATOM   1419  CD  ARG A 172      10.244   3.136  49.729  1.00 28.23           C
ATOM   1420  NE  ARG A 172      10.226   4.513  49.211  1.00 26.16           N
ATOM   1421  CZ  ARG A 172       9.302   5.033  48.395  1.00 23.39           C
ATOM   1422  NH1 ARG A 172       8.193   4.385  48.067  1.00 24.63           N
ATOM   1423  NH2 ARG A 172       9.488   6.244  47.893  1.00 22.66           N1+
ATOM   1424  H   ARG A 172       9.528   5.172  54.279  1.00 17.95           H
ATOM   1425  HA  ARG A 172      10.402   2.394  53.743  1.00 15.48           H
ATOM   1426  HB2 ARG A 172       9.040   3.535  52.044  1.00 15.94           H
ATOM   1427  HB3 ARG A 172      10.201   4.873  51.993  1.00 15.94           H
ATOM   1428  HG2 ARG A 172      11.930   3.482  51.038  1.00 25.81           H
ATOM   1429  HG3 ARG A 172      11.001   2.003  51.371  1.00 25.81           H
ATOM   1430  HD2 ARG A 172      10.786   2.499  49.030  1.00 33.88           H
ATOM   1431  HD3 ARG A 172       9.228   2.751  49.822  1.00 33.88           H
ATOM   1432  HE  ARG A 172      11.037   5.082  49.418  1.00 31.40           H
ATOM   1433 HH11 ARG A 172       8.017   3.460  48.432  1.00 29.56           H
ATOM   1434 HH12 ARG A 172       7.516   4.823  47.456  1.00 29.56           H
ATOM   1435 HH21 ARG A 172      10.310   6.776  48.136  1.00 27.20           H
ATOM   1436 HH22 ARG A 172       8.800   6.644  47.270  1.00 27.20           H
ATOM   1437  N   VAL A 173      12.850   2.824  54.078  1.00 15.05           N
ATOM   1438  CA  VAL A 173      14.296   3.035  54.218  1.00 12.46           C
ATOM   1439  C   VAL A 173      14.918   3.188  52.825  1.00 16.89           C
ATOM   1440  O   VAL A 173      14.818   2.310  51.975  1.00 18.86           O
ATOM   1441  CB  VAL A 173      14.954   1.881  55.000  1.00 16.51           C
ATOM   1442  CG1 VAL A 173      16.479   2.089  55.066  1.00 15.69           C
ATOM   1443  CG2 VAL A 173      14.401   1.771  56.423  1.00 17.93           C
ATOM   1444  H   VAL A 173      12.493   1.885  54.172  1.00 18.07           H
ATOM   1445  HA  VAL A 173      14.464   3.951  54.785  1.00 14.96           H
ATOM   1446  HB  VAL A 173      14.756   0.946  54.473  1.00 19.81           H
ATOM   1447 HG11 VAL A 173      16.926   1.324  55.697  1.00 18.83           H
ATOM   1448 HG12 VAL A 173      16.923   2.012  54.075  1.00 18.83           H
ATOM   1449 HG13 VAL A 173      16.700   3.072  55.475  1.00 18.83           H
ATOM   1450 HG21 VAL A 173      14.868   0.925  56.928  1.00 21.52           H
ATOM   1451 HG22 VAL A 173      14.623   2.678  56.984  1.00 21.52           H
ATOM   1452 HG23 VAL A 173      13.324   1.606  56.407  1.00 21.52           H
ATOM   1453  N   GLU A 174      15.607   4.301  52.616  1.00 12.71           N
ATOM   1454  CA  GLU A 174      16.328   4.613  51.392  1.00 14.05           C
ATOM   1455  C   GLU A 174      17.762   4.067  51.405  1.00 18.06           C
ATOM   1456  O   GLU A 174      18.263   3.613  50.378  1.00 15.28           O
ATOM   1457  CB  GLU A 174      16.292   6.128  51.177  1.00 14.45           C
ATOM   1458  CG  GLU A 174      14.850   6.680  51.169  1.00 19.10           C
ATOM   1459  CD  GLU A 174      13.965   6.165  50.030  1.00 30.59           C
ATOM   1460  OE1 GLU A 174      12.736   6.365  50.090  1.00 22.96           O
ATOM   1461  OE2 GLU A 174      14.506   5.560  49.086  1.00 31.37           O1-
ATOM   1462  H   GLU A 174      15.637   4.990  53.353  1.00 15.26           H
ATOM   1463  HA  GLU A 174      15.812   4.135  50.562  1.00 16.86           H
ATOM   1464  HB2 GLU A 174      16.846   6.594  51.988  1.00 17.34           H
ATOM   1465  HB3 GLU A 174      16.789   6.383  50.240  1.00 17.34           H
ATOM   1466  HG2 GLU A 174      14.351   6.538  52.128  1.00 22.93           H
ATOM   1467  HG3 GLU A 174      14.906   7.764  51.068  1.00 22.93           H
ATOM   1468  N   CYS A 175      18.427   4.126  52.559  1.00 16.29           N
ATOM   1469  CA  CYS A 175      19.772   3.615  52.788  1.00 16.10           C
ATOM   1470  C   CYS A 175      20.121   3.811  54.263  1.00 15.55           C
ATOM   1471  O   CYS A 175      19.393   4.460  55.011  1.00 16.97           O
ATOM   1472  CB  CYS A 175      20.817   4.216  51.821  1.00 16.57           C
ATOM   1473  SG  CYS A 175      20.698   6.007  51.595  1.00 21.01           S
ATOM   1474  H   CYS A 175      17.966   4.534  53.360  1.00 19.56           H
ATOM   1475  HA  CYS A 175      19.754   2.538  52.611  1.00 19.32           H
ATOM   1476  HB2 CYS A 175      21.820   3.962  52.160  1.00 19.89           H
ATOM   1477  HB3 CYS A 175      20.675   3.754  50.847  1.00 19.89           H
ATOM   1478  N   ILE A 176      21.206   3.177  54.694  1.00 14.75           N
ATOM   1479  CA  ILE A 176      21.624   3.109  56.089  1.00 13.24           C
ATOM   1480  C   ILE A 176      22.767   4.087  56.300  1.00 15.13           C
ATOM   1481  O   ILE A 176      23.742   4.075  55.551  1.00 15.03           O
ATOM   1482  CB  ILE A 176      22.051   1.665  56.438  1.00 15.52           C
ATOM   1483  CG1 ILE A 176      20.935   0.619  56.164  1.00 14.61           C
ATOM   1484  CG2 ILE A 176      22.526   1.593  57.899  1.00 13.77           C
ATOM   1485  CD1 ILE A 176      19.621   0.875  56.898  1.00 14.03           C
ATOM   1486  H   ILE A 176      21.776   2.686  54.022  1.00 17.70           H
ATOM   1487  HA  ILE A 176      20.798   3.387  56.743  1.00 15.90           H
ATOM   1488  HB  ILE A 176      22.905   1.409  55.808  1.00 18.63           H
ATOM   1489 HG12 ILE A 176      20.718   0.588  55.098  1.00 17.54           H
ATOM   1490 HG13 ILE A 176      21.299  -0.370  56.441  1.00 17.54           H
ATOM   1491 HG21 ILE A 176      22.738   0.560  58.175  1.00 16.53           H
ATOM   1492 HG22 ILE A 176      23.446   2.166  58.028  1.00 16.53           H
ATOM   1493 HG23 ILE A 176      21.765   1.995  58.562  1.00 16.53           H
ATOM   1494 HD11 ILE A 176      18.925   0.071  56.661  1.00 16.85           H
ATOM   1495 HD12 ILE A 176      19.777   0.890  57.977  1.00 16.85           H
ATOM   1496 HD13 ILE A 176      19.182   1.816  56.572  1.00 16.85           H
ATOM   1497  N   GLY A 177      22.667   4.896  57.355  1.00 14.24           N
ATOM   1498  CA  GLY A 177      23.676   5.889  57.668  1.00 15.00           C
ATOM   1499  C   GLY A 177      23.128   7.033  58.499  1.00 15.32           C
ATOM   1500  O   GLY A 177      21.955   7.057  58.872  1.00 15.92           O
ATOM   1501  H   GLY A 177      21.860   4.836  57.962  1.00 17.10           H
ATOM   1502  HA2 GLY A 177      24.475   5.407  58.231  1.00 18.01           H
ATOM   1503  HA3 GLY A 177      24.084   6.295  56.743  1.00 18.01           H
ATOM   1504  N   TRP A 178      24.033   7.965  58.797  1.00 13.85           N
ATOM   1505  CA  TRP A 178      23.811   9.041  59.743  1.00 13.77           C
ATOM   1506  C   TRP A 178      24.075  10.444  59.142  1.00 15.71           C
ATOM   1507  O   TRP A 178      24.068  11.452  59.836  1.00 15.14           O
ATOM   1508  CB  TRP A 178      24.643   8.840  61.039  1.00 12.06           C
ATOM   1509  CG  TRP A 178      26.027   8.355  60.820  1.00 12.49           C
ATOM   1510  CD1 TRP A 178      26.522   7.136  61.267  1.00 13.71           C
ATOM   1511  CD2 TRP A 178      27.124   9.073  60.215  1.00 13.33           C
ATOM   1512  NE1 TRP A 178      27.894   7.052  60.972  1.00 14.82           N
ATOM   1513  CE2 TRP A 178      28.283   8.230  60.330  1.00 13.93           C
ATOM   1514  CE3 TRP A 178      27.273  10.338  59.618  1.00 16.48           C
ATOM   1515  CZ2 TRP A 178      29.541   8.602  59.813  1.00 15.42           C
ATOM   1516  CZ3 TRP A 178      28.505  10.700  59.106  1.00 14.04           C
ATOM   1517  CH2 TRP A 178      29.630   9.836  59.197  1.00 14.39           C
ATOM   1518  H   TRP A 178      24.974   7.784  58.514  1.00 16.63           H
ATOM   1519  HA  TRP A 178      22.724   9.098  60.046  1.00 16.53           H
ATOM   1520  HB2 TRP A 178      24.669   9.810  61.602  1.00 14.48           H
ATOM   1521  HB3 TRP A 178      24.088   8.119  61.675  1.00 14.48           H
ATOM   1522  HD1 TRP A 178      26.006   6.329  61.754  1.00 16.45           H
ATOM   1523  HE1 TRP A 178      28.509   6.310  61.254  1.00 17.80           H
ATOM   1524  HE3 TRP A 178      26.426  11.025  59.574  1.00 19.79           H
ATOM   1525  HZ2 TRP A 178      30.392   7.934  59.872  1.00 18.51           H
ATOM   1526  HZ3 TRP A 178      28.627  11.667  58.622  1.00 16.85           H
ATOM   1527  HH2 TRP A 178      30.578  10.154  58.768  1.00 17.27           H
ATOM   1528  N   SER A 179      24.249  10.510  57.773  1.00 15.05           N
ATOM   1529  CA  SER A 179      24.238  11.770  57.007  1.00 14.16           C
ATOM   1530  C   SER A 179      23.810  11.387  55.583  1.00 15.70           C
ATOM   1531  O   SER A 179      24.164  10.327  55.112  1.00 15.77           O
ATOM   1532  CB  SER A 179      25.656  12.385  56.985  1.00 13.29           C
ATOM   1533  OG  SER A 179      25.664  13.617  56.269  1.00 13.96           O
ATOM   1534  H   SER A 179      24.385   9.660  57.213  1.00 18.07           H
ATOM   1535  HA  SER A 179      23.522  12.494  57.488  1.00 17.00           H
ATOM   1536  HB2 SER A 179      26.006  12.560  58.021  1.00 15.95           H
ATOM   1537  HB3 SER A 179      26.374  11.756  56.430  1.00 15.95           H
ATOM   1538  HG  SER A 179      25.096  14.274  56.761  1.00 16.76           H
ATOM   1539  N   SER A 180      22.979  12.252  54.970  1.00 12.25           N
ATOM   1540  CA  SER A 180      22.348  11.943  53.696  1.00 13.86           C
ATOM   1541  C   SER A 180      22.048  13.131  52.793  1.00 13.56           C
ATOM   1542  O   SER A 180      22.038  14.292  53.193  1.00 15.42           O
ATOM   1543  CB  SER A 180      21.049  11.143  53.917  1.00 14.63           C
ATOM   1544  OG  SER A 180      19.972  11.988  54.275  1.00 15.11           O
ATOM   1545  H   SER A 180      22.697  13.102  55.445  1.00 14.70           H
ATOM   1546  HA  SER A 180      23.056  11.322  53.160  1.00 16.63           H
ATOM   1547  HB2 SER A 180      20.795  10.607  53.008  1.00 17.56           H
ATOM   1548  HB3 SER A 180      21.200  10.412  54.709  1.00 17.56           H
ATOM   1549  HG  SER A 180      19.716  12.533  53.528  1.00 18.14           H
ATOM   1550  N   THR A 181      21.731  12.783  51.548  1.00 13.26           N
ATOM   1551  CA  THR A 181      21.058  13.620  50.570  1.00 14.45           C
ATOM   1552  C   THR A 181      20.294  12.688  49.625  1.00 16.33           C
ATOM   1553  O   THR A 181      20.517  11.476  49.613  1.00 14.72           O
ATOM   1554  CB  THR A 181      22.038  14.546  49.818  1.00 16.61           C
ATOM   1555  OG1 THR A 181      21.339  15.453  48.980  1.00 17.28           O
ATOM   1556  CG2 THR A 181      23.039  13.804  48.939  1.00 14.30           C
ATOM   1557  H   THR A 181      21.811  11.804  51.307  1.00 15.92           H
ATOM   1558  HA  THR A 181      20.316  14.245  51.069  1.00 17.35           H
ATOM   1559  HB  THR A 181      22.597  15.122  50.554  1.00 19.94           H
ATOM   1560  HG1 THR A 181      20.810  16.036  49.536  1.00 20.74           H
ATOM   1561 HG21 THR A 181      23.659  14.533  48.429  1.00 17.17           H
ATOM   1562 HG22 THR A 181      23.671  13.172  49.556  1.00 17.17           H
ATOM   1563 HG23 THR A 181      22.530  13.216  48.177  1.00 17.17           H
ATOM   1564  N   SER A 182      19.373  13.254  48.843  1.00 13.86           N
ATOM   1565  CA  SER A 182      18.569  12.514  47.892  1.00 12.97           C
ATOM   1566  C   SER A 182      17.992  13.492  46.875  1.00 15.99           C
ATOM   1567  O   SER A 182      17.650  14.614  47.230  1.00 14.03           O
ATOM   1568  CB  SER A 182      17.469  11.762  48.663  1.00 13.69           C
ATOM   1569  OG  SER A 182      16.819  10.841  47.824  1.00 16.42           O
ATOM   1570  H   SER A 182      19.253  14.257  48.861  1.00 16.64           H
ATOM   1571  HA  SER A 182      19.221  11.809  47.385  1.00 15.57           H
ATOM   1572  HB2 SER A 182      17.897  11.216  49.500  1.00 16.44           H
ATOM   1573  HB3 SER A 182      16.729  12.468  49.037  1.00 16.44           H
ATOM   1574  HG  SER A 182      17.142  10.075  47.945  1.00 19.71           H
ATOM   1575  N   CYS A 183      17.843  13.061  45.620  1.00 14.48           N
ATOM   1576  CA  CYS A 183      17.177  13.840  44.577  1.00 13.40           C
ATOM   1577  C   CYS A 183      16.763  12.947  43.427  1.00 16.56           C
ATOM   1578  O   CYS A 183      17.367  11.911  43.183  1.00 14.73           O
ATOM   1579  CB  CYS A 183      18.039  15.019  44.101  1.00 14.74           C
ATOM   1580  SG  CYS A 183      19.753  14.588  43.736  1.00 18.13           S
ATOM   1581  H   CYS A 183      18.179  12.143  45.366  1.00 17.38           H
ATOM   1582  HA  CYS A 183      16.265  14.269  44.996  1.00 16.08           H
ATOM   1583  HB2 CYS A 183      17.580  15.479  43.226  1.00 17.69           H
ATOM   1584  HB3 CYS A 183      18.047  15.724  44.920  1.00 17.69           H
ATOM   1585  N   HIS A 184      15.703  13.353  42.740  1.00 14.13           N
ATOM   1586  CA  HIS A 184      15.186  12.693  41.560  1.00 14.88           C
ATOM   1587  C   HIS A 184      15.698  13.444  40.336  1.00 17.19           C
ATOM   1588  O   HIS A 184      15.663  14.671  40.311  1.00 15.68           O
ATOM   1589  CB  HIS A 184      13.657  12.683  41.648  1.00 14.42           C
ATOM   1590  CG  HIS A 184      13.047  11.631  40.771  1.00 13.72           C
ATOM   1591  ND1 HIS A 184      13.058  11.632  39.383  1.00 14.53           N
ATOM   1592  CD2 HIS A 184      12.427  10.500  41.210  1.00 15.80           C
ATOM   1593  CE1 HIS A 184      12.407  10.520  39.012  1.00 17.33           C
ATOM   1594  NE2 HIS A 184      12.024   9.820  40.088  1.00 14.35           N
ATOM   1595  H   HIS A 184      15.255  14.217  43.013  1.00 16.96           H
ATOM   1596  HA  HIS A 184      15.533  11.667  41.525  1.00 17.86           H
ATOM   1597  HB2 HIS A 184      13.260  13.661  41.382  1.00 17.31           H
ATOM   1598  HB3 HIS A 184      13.362  12.465  42.673  1.00 17.31           H
ATOM   1599  HD2 HIS A 184      12.285  10.199  42.235  1.00 18.97           H
ATOM   1600  HE1 HIS A 184      12.059  10.314  38.011  1.00 20.80           H
ATOM   1601  HE2 HIS A 184      11.410   9.019  40.072  1.00 17.23           H
ATOM   1602  N   ASP A 185      16.194  12.721  39.326  1.00 14.13           N
ATOM   1603  CA  ASP A 185      16.723  13.338  38.112  1.00 12.93           C
ATOM   1604  C   ASP A 185      15.683  13.443  36.988  1.00 13.36           C
ATOM   1605  O   ASP A 185      16.040  13.828  35.882  1.00 14.64           O
ATOM   1606  CB  ASP A 185      17.996  12.608  37.671  1.00 11.87           C
ATOM   1607  CG  ASP A 185      17.804  11.166  37.230  1.00 14.87           C
ATOM   1608  OD1 ASP A 185      16.662  10.735  36.977  1.00 14.80           O
ATOM   1609  OD2 ASP A 185      18.843  10.496  37.118  1.00 14.56           O1-
ATOM   1610  H   ASP A 185      16.191  11.712  39.383  1.00 16.96           H
ATOM   1611  HA  ASP A 185      17.031  14.357  38.339  1.00 15.52           H
ATOM   1612  HB2 ASP A 185      18.468  13.150  36.853  1.00 14.26           H
ATOM   1613  HB3 ASP A 185      18.744  12.629  38.463  1.00 14.26           H
ATOM   1614  N   GLY A 186      14.424  13.066  37.238  1.00 14.60           N
ATOM   1615  CA  GLY A 186      13.351  13.008  36.254  1.00 13.88           C
ATOM   1616  C   GLY A 186      13.090  11.577  35.791  1.00 17.96           C
ATOM   1617  O   GLY A 186      11.962  11.266  35.426  1.00 17.78           O
ATOM   1618  H   GLY A 186      14.198  12.753  38.173  1.00 17.53           H
ATOM   1619  HA2 GLY A 186      12.441  13.384  36.722  1.00 16.66           H
ATOM   1620  HA3 GLY A 186      13.592  13.616  35.383  1.00 16.66           H
ATOM   1621  N   LYS A 187      14.103  10.701  35.815  1.00 16.80           N
ATOM   1622  CA  LYS A 187      13.975   9.272  35.503  1.00 13.86           C
ATOM   1623  C   LYS A 187      13.810   8.428  36.757  1.00 18.35           C
ATOM   1624  O   LYS A 187      12.849   7.667  36.859  1.00 16.50           O
ATOM   1625  CB  LYS A 187      15.152   8.777  34.655  1.00 16.33           C
ATOM   1626  CG  LYS A 187      15.196   9.442  33.274  1.00 18.59           C
ATOM   1627  CD  LYS A 187      16.201   8.695  32.394  1.00 21.72           C
ATOM   1628  CE  LYS A 187      16.434   9.421  31.076  1.00 24.07           C
ATOM   1629  NZ  LYS A 187      17.338   8.638  30.220  1.00 28.56           N1+
ATOM   1630  H   LYS A 187      15.007  11.028  36.130  1.00 20.17           H
ATOM   1631  HA  LYS A 187      13.072   9.123  34.910  1.00 16.64           H
ATOM   1632  HB2 LYS A 187      16.093   8.959  35.175  1.00 19.60           H
ATOM   1633  HB3 LYS A 187      15.044   7.700  34.521  1.00 19.60           H
ATOM   1634  HG2 LYS A 187      14.211   9.372  32.810  1.00 22.32           H
ATOM   1635  HG3 LYS A 187      15.475  10.493  33.368  1.00 22.32           H
ATOM   1636  HD2 LYS A 187      17.151   8.608  32.921  1.00 26.07           H
ATOM   1637  HD3 LYS A 187      15.822   7.693  32.185  1.00 26.07           H
ATOM   1638  HE2 LYS A 187      15.472   9.518  30.570  1.00 28.89           H
ATOM   1639  HE3 LYS A 187      16.846  10.416  31.250  1.00 28.89           H
ATOM   1640  HZ1 LYS A 187      17.647   9.208  29.443  1.00 34.28           H
ATOM   1641  HZ2 LYS A 187      18.143   8.337  30.752  1.00 34.28           H
ATOM   1642  HZ3 LYS A 187      16.853   7.824  29.868  1.00 34.28           H
ATOM   1643  N   THR A 188      14.723   8.579  37.715  1.00 16.11           N
ATOM   1644  CA  THR A 188      14.675   7.896  38.995  1.00 14.43           C
ATOM   1645  C   THR A 188      15.466   8.688  40.039  1.00 13.57           C
ATOM   1646  O   THR A 188      16.002   9.764  39.758  1.00 14.57           O
ATOM   1647  CB  THR A 188      15.091   6.419  38.829  1.00 16.26           C
ATOM   1648  OG1 THR A 188      14.805   5.667  39.986  1.00 18.12           O
ATOM   1649  CG2 THR A 188      16.568   6.282  38.502  1.00 17.60           C
ATOM   1650  H   THR A 188      15.470   9.250  37.574  1.00 19.34           H
ATOM   1651  HA  THR A 188      13.645   7.894  39.351  1.00 17.32           H
ATOM   1652  HB  THR A 188      14.525   5.987  38.003  1.00 19.51           H
ATOM   1653  HG1 THR A 188      14.900   4.735  39.766  1.00 21.76           H
ATOM   1654 HG21 THR A 188      16.797   5.242  38.303  1.00 21.13           H
ATOM   1655 HG22 THR A 188      16.780   6.855  37.604  1.00 21.13           H
ATOM   1656 HG23 THR A 188      17.182   6.627  39.332  1.00 21.13           H
ATOM   1657  N   ARG A 189      15.458   8.184  41.269  1.00 13.91           N
ATOM   1658  CA  ARG A 189      16.032   8.847  42.429  1.00 15.64           C
ATOM   1659  C   ARG A 189      17.417   8.310  42.748  1.00 15.27           C
ATOM   1660  O   ARG A 189      17.664   7.101  42.735  1.00 14.77           O
ATOM   1661  CB  ARG A 189      15.048   8.715  43.596  1.00 15.35           C
ATOM   1662  CG  ARG A 189      15.567   9.304  44.911  1.00 13.83           C
ATOM   1663  CD  ARG A 189      14.407   9.516  45.892  1.00 15.50           C
ATOM   1664  NE  ARG A 189      13.537  10.625  45.471  1.00 14.56           N
ATOM   1665  CZ  ARG A 189      13.734  11.924  45.727  1.00 14.42           C
ATOM   1666  NH1 ARG A 189      12.870  12.826  45.283  1.00 13.30           N
ATOM   1667  NH2 ARG A 189      14.786  12.357  46.417  1.00 12.87           N1+
ATOM   1668  H   ARG A 189      15.012   7.291  41.418  1.00 16.69           H
ATOM   1669  HA  ARG A 189      16.129   9.906  42.219  1.00 18.78           H
ATOM   1670  HB2 ARG A 189      14.105   9.181  43.316  1.00 18.43           H
ATOM   1671  HB3 ARG A 189      14.869   7.656  43.760  1.00 18.43           H
ATOM   1672  HG2 ARG A 189      16.311   8.639  45.349  1.00 16.60           H
ATOM   1673  HG3 ARG A 189      16.032  10.271  44.722  1.00 16.60           H
ATOM   1674  HD2 ARG A 189      13.818   8.601  45.940  1.00 18.61           H
ATOM   1675  HD3 ARG A 189      14.790   9.699  46.892  1.00 18.61           H
ATOM   1676  HE  ARG A 189      12.725  10.394  44.913  1.00 17.48           H
ATOM   1677 HH11 ARG A 189      12.060  12.526  44.754  1.00 15.97           H
ATOM   1678 HH12 ARG A 189      13.018  13.809  45.464  1.00 15.97           H
ATOM   1679 HH21 ARG A 189      15.478  11.710  46.753  1.00 15.44           H
ATOM   1680 HH22 ARG A 189      14.889  13.347  46.586  1.00 15.44           H
ATOM   1681  N   MET A 190      18.306   9.250  43.060  1.00 12.38           N
ATOM   1682  CA  MET A 190      19.583   9.009  43.708  1.00 13.46           C
ATOM   1683  C   MET A 190      19.447   9.294  45.208  1.00 15.69           C
ATOM   1684  O   MET A 190      18.973  10.369  45.559  1.00 14.41           O
ATOM   1685  CB  MET A 190      20.652   9.919  43.081  1.00 11.95           C
ATOM   1686  CG  MET A 190      22.012   9.698  43.748  1.00 13.56           C
ATOM   1687  SD  MET A 190      23.356  10.679  43.037  1.00 15.44           S
ATOM   1688  CE  MET A 190      22.890  12.335  43.627  1.00 15.49           C
ATOM   1689  H   MET A 190      18.013  10.214  43.005  1.00 14.87           H
ATOM   1690  HA  MET A 190      19.865   7.980  43.537  1.00 16.16           H
ATOM   1691  HB2 MET A 190      20.735   9.720  42.015  1.00 14.35           H
ATOM   1692  HB3 MET A 190      20.357  10.961  43.209  1.00 14.35           H
ATOM   1693  HG2 MET A 190      21.945   9.946  44.807  1.00 16.27           H
ATOM   1694  HG3 MET A 190      22.277   8.644  43.668  1.00 16.27           H
ATOM   1695  HE1 MET A 190      23.643  13.057  43.315  1.00 18.60           H
ATOM   1696  HE2 MET A 190      21.929  12.622  43.205  1.00 18.60           H
ATOM   1697  HE3 MET A 190      22.822  12.337  44.713  1.00 18.60           H
ATOM   1698  N   SER A 191      19.907   8.392  46.082  1.00 15.75           N
ATOM   1699  CA  SER A 191      20.006   8.634  47.534  1.00 13.58           C
ATOM   1700  C   SER A 191      21.416   8.301  47.983  1.00 14.35           C
ATOM   1701  O   SER A 191      22.026   7.361  47.488  1.00 15.94           O
ATOM   1702  CB  SER A 191      19.007   7.792  48.336  1.00 16.88           C
ATOM   1703  OG  SER A 191      17.693   8.168  48.013  1.00 16.18           O
ATOM   1704  H   SER A 191      20.319   7.538  45.727  1.00 18.90           H
ATOM   1705  HA  SER A 191      19.834   9.688  47.763  1.00 16.30           H
ATOM   1706  HB2 SER A 191      19.133   6.729  48.106  1.00 20.27           H
ATOM   1707  HB3 SER A 191      19.166   7.978  49.403  1.00 20.27           H
ATOM   1708  HG  SER A 191      17.280   7.506  47.703  1.00 19.42           H
ATOM   1709  N   ILE A 192      21.959   9.086  48.909  1.00 12.93           N
ATOM   1710  CA  ILE A 192      23.321   8.923  49.407  1.00 12.56           C
ATOM   1711  C   ILE A 192      23.233   8.887  50.921  1.00 14.10           C
ATOM   1712  O   ILE A 192      22.666   9.807  51.504  1.00 14.09           O
ATOM   1713  CB  ILE A 192      24.236  10.064  48.915  1.00 13.75           C
ATOM   1714  CG1 ILE A 192      24.248  10.102  47.366  1.00 17.57           C
ATOM   1715  CG2 ILE A 192      25.653   9.870  49.491  1.00 16.32           C
ATOM   1716  CD1 ILE A 192      25.146  11.177  46.747  1.00 16.81           C
ATOM   1717  H   ILE A 192      21.416   9.846  49.292  1.00 15.52           H
ATOM   1718  HA  ILE A 192      23.737   7.982  49.060  1.00 15.08           H
ATOM   1719  HB  ILE A 192      23.842  11.008  49.281  1.00 16.51           H
ATOM   1720 HG12 ILE A 192      24.555   9.132  46.989  1.00 21.09           H
ATOM   1721 HG13 ILE A 192      23.239  10.291  46.998  1.00 21.09           H
ATOM   1722 HG21 ILE A 192      26.301  10.689  49.185  1.00 19.59           H
ATOM   1723 HG22 ILE A 192      25.629   9.873  50.580  1.00 19.59           H
ATOM   1724 HG23 ILE A 192      26.079   8.926  49.148  1.00 19.59           H
ATOM   1725 HD11 ILE A 192      25.000  11.192  45.667  1.00 20.18           H
ATOM   1726 HD12 ILE A 192      24.874  12.147  47.159  1.00 20.18           H
ATOM   1727 HD13 ILE A 192      26.195  10.970  46.949  1.00 20.18           H
ATOM   1728  N   CYS A 193      23.802   7.840  51.524  1.00 14.68           N
ATOM   1729  CA  CYS A 193      23.929   7.690  52.962  1.00 15.15           C
ATOM   1730  C   CYS A 193      25.399   7.457  53.287  1.00 15.80           C
ATOM   1731  O   CYS A 193      26.085   6.705  52.600  1.00 14.36           O
ATOM   1732  CB  CYS A 193      23.115   6.501  53.491  1.00 17.21           C
ATOM   1733  SG  CYS A 193      21.335   6.808  53.389  1.00 24.25           S
ATOM   1734  H   CYS A 193      24.257   7.141  50.951  1.00 17.62           H
ATOM   1735  HA  CYS A 193      23.595   8.595  53.465  1.00 18.19           H
ATOM   1736  HB2 CYS A 193      23.365   5.593  52.941  1.00 20.66           H
ATOM   1737  HB3 CYS A 193      23.370   6.360  54.539  1.00 20.66           H
ATOM   1738  N   ILE A 194      25.864   8.098  54.358  1.00 13.59           N
ATOM   1739  CA  ILE A 194      27.206   7.922  54.879  1.00 13.14           C
ATOM   1740  C   ILE A 194      27.094   7.213  56.219  1.00 10.57           C
ATOM   1741  O   ILE A 194      26.271   7.586  57.045  1.00 14.41           O
ATOM   1742  CB  ILE A 194      27.922   9.277  54.997  1.00 13.40           C
ATOM   1743  CG1 ILE A 194      28.052   9.974  53.630  1.00 16.09           C
ATOM   1744  CG2 ILE A 194      29.310   9.046  55.620  1.00 14.58           C
ATOM   1745  CD1 ILE A 194      28.287  11.473  53.766  1.00 15.30           C
ATOM   1746  H   ILE A 194      25.244   8.707  54.875  1.00 16.32           H
ATOM   1747  HA  ILE A 194      27.783   7.303  54.201  1.00 15.78           H
ATOM   1748  HB  ILE A 194      27.337   9.900  55.673  1.00 16.08           H
ATOM   1749 HG12 ILE A 194      28.875   9.529  53.076  1.00 19.32           H
ATOM   1750 HG13 ILE A 194      27.142   9.851  53.044  1.00 19.32           H
ATOM   1751 HG21 ILE A 194      29.898   9.952  55.574  1.00 17.50           H
ATOM   1752 HG22 ILE A 194      29.216   8.743  56.661  1.00 17.50           H
ATOM   1753 HG23 ILE A 194      29.848   8.279  55.068  1.00 17.50           H
ATOM   1754 HD11 ILE A 194      28.324  11.931  52.781  1.00 18.36           H
ATOM   1755 HD12 ILE A 194      27.473  11.916  54.337  1.00 18.36           H
ATOM   1756 HD13 ILE A 194      29.223  11.660  54.275  1.00 18.36           H
ATOM   1757  N   SER A 195      27.935   6.205  56.438  1.00 13.33           N
ATOM   1758  CA  SER A 195      28.031   5.517  57.717  1.00 16.05           C
ATOM   1759  C   SER A 195      29.490   5.261  58.072  1.00 15.23           C
ATOM   1760  O   SER A 195      30.375   5.443  57.244  1.00 15.31           O
ATOM   1761  CB  SER A 195      27.247   4.201  57.671  1.00 15.79           C
ATOM   1762  OG  SER A 195      27.971   3.178  57.013  1.00 16.54           O
ATOM   1763  H   SER A 195      28.605   5.957  55.722  1.00 16.01           H
ATOM   1764  HA  SER A 195      27.597   6.144  58.492  1.00 19.27           H
ATOM   1765  HB2 SER A 195      27.043   3.888  58.694  1.00 18.95           H
ATOM   1766  HB3 SER A 195      26.301   4.355  57.152  1.00 18.95           H
ATOM   1767  HG  SER A 195      28.001   3.380  56.071  1.00 19.85           H
ATOM   1768  N   GLY A 196      29.706   4.788  59.297  1.00 15.20           N
ATOM   1769  CA  GLY A 196      30.994   4.334  59.780  1.00 17.14           C
ATOM   1770  C   GLY A 196      31.430   5.121  61.012  1.00 15.83           C
ATOM   1771  O   GLY A 196      30.722   6.018  61.484  1.00 14.68           O
ATOM   1772  H   GLY A 196      28.918   4.672  59.916  1.00 18.24           H
ATOM   1773  HA2 GLY A 196      30.898   3.286  60.061  1.00 20.58           H
ATOM   1774  HA3 GLY A 196      31.746   4.426  58.998  1.00 20.58           H
ATOM   1775  N   PRO A 197      32.602   4.779  61.555  1.00 15.26           N
ATOM   1776  CA  PRO A 197      33.177   5.505  62.677  1.00 14.31           C
ATOM   1777  C   PRO A 197      33.768   6.829  62.163  1.00 15.12           C
ATOM   1778  O   PRO A 197      33.940   7.016  60.957  1.00 15.38           O
ATOM   1779  CB  PRO A 197      34.276   4.560  63.174  1.00 15.31           C
ATOM   1780  CG  PRO A 197      34.768   3.889  61.894  1.00 17.56           C
ATOM   1781  CD  PRO A 197      33.488   3.743  61.066  1.00 15.75           C
ATOM   1782  HA  PRO A 197      32.471   5.626  63.500  1.00 17.18           H
ATOM   1783  HB2 PRO A 197      35.077   5.041  63.736  1.00 18.38           H
ATOM   1784  HB3 PRO A 197      33.789   3.803  63.791  1.00 18.38           H
ATOM   1785  HG2 PRO A 197      35.502   4.529  61.411  1.00 21.08           H
ATOM   1786  HG3 PRO A 197      35.181   2.901  62.095  1.00 21.08           H
ATOM   1787  HD2 PRO A 197      33.734   3.884  60.014  1.00 18.91           H
ATOM   1788  HD3 PRO A 197      33.040   2.768  61.263  1.00 18.91           H
ATOM   1789  N   ASN A 198      34.076   7.761  63.066  1.00 17.31           N
ATOM   1790  CA  ASN A 198      34.530   9.097  62.678  1.00 18.77           C
ATOM   1791  C   ASN A 198      35.752   9.066  61.758  1.00 19.33           C
ATOM   1792  O   ASN A 198      35.837   9.902  60.865  1.00 15.61           O
ATOM   1793  CB  ASN A 198      34.857   9.949  63.913  1.00 23.41           C
ATOM   1794  CG  ASN A 198      33.672  10.235  64.827  1.00 26.75           C
ATOM   1795  OD1 ASN A 198      32.526   9.936  64.516  1.00 19.25           O
ATOM   1796  ND2 ASN A 198      33.946  10.870  65.962  1.00 24.35           N
ATOM   1797  H   ASN A 198      33.921   7.576  64.046  1.00 20.78           H
ATOM   1798  HA  ASN A 198      33.714   9.581  62.137  1.00 22.53           H
ATOM   1799  HB2 ASN A 198      35.642   9.470  64.495  1.00 28.10           H
ATOM   1800  HB3 ASN A 198      35.245  10.908  63.568  1.00 28.10           H
ATOM   1801 HD21 ASN A 198      33.203  11.115  66.601  1.00 29.22           H
ATOM   1802 HD22 ASN A 198      34.898  11.129  66.175  1.00 29.22           H
ATOM   1803  N   ASN A 199      36.701   8.147  61.989  1.00 18.23           N
ATOM   1804  CA  ASN A 199      37.941   8.085  61.224  1.00 17.34           C
ATOM   1805  C   ASN A 199      37.819   7.191  60.002  1.00 16.45           C
ATOM   1806  O   ASN A 199      38.833   6.896  59.373  1.00 17.40           O
ATOM   1807  CB  ASN A 199      39.131   7.705  62.109  1.00 18.31           C
ATOM   1808  CG  ASN A 199      39.021   6.315  62.728  1.00 26.31           C
ATOM   1809  OD1 ASN A 199      38.146   5.527  62.392  1.00 21.19           O
ATOM   1810  ND2 ASN A 199      39.939   5.990  63.628  1.00 24.15           N
ATOM   1811  H   ASN A 199      36.567   7.471  62.729  1.00 21.89           H
ATOM   1812  HA  ASN A 199      38.151   9.077  60.847  1.00 20.82           H
ATOM   1813  HB2 ASN A 199      40.040   7.748  61.510  1.00 21.97           H
ATOM   1814  HB3 ASN A 199      39.235   8.444  62.899  1.00 21.97           H
ATOM   1815 HD21 ASN A 199      39.911   5.081  64.065  1.00 28.98           H
ATOM   1816 HD22 ASN A 199      40.655   6.657  63.876  1.00 28.98           H
ATOM   1817  N   ASN A 200      36.649   6.595  59.595  1.00 17.84           N
ATOM   1818  CA  ASN A 200      36.596   5.528  58.583  1.00 16.69           C
ATOM   1819  C   ASN A 200      35.215   5.398  57.972  1.00 15.18           C
ATOM   1820  O   ASN A 200      34.739   4.332  57.641  1.00 16.97           O
ATOM   1821  CB  ASN A 200      37.116   4.219  59.216  1.00 15.42           C
ATOM   1822  CG  ASN A 200      38.219   3.599  58.418  1.00 17.27           C
ATOM   1823  OD1 ASN A 200      38.591   4.010  57.338  1.00 17.06           O
ATOM   1824  ND2 ASN A 200      38.799   2.569  59.047  1.00 17.93           N
ATOM   1825  H   ASN A 200      35.955   6.420  60.320  1.00 21.42           H
ATOM   1826  HA  ASN A 200      37.224   5.834  57.747  1.00 20.03           H
ATOM   1827  HB2 ASN A 200      36.320   3.483  59.339  1.00 18.52           H
ATOM   1828  HB3 ASN A 200      37.505   4.406  60.216  1.00 18.52           H
ATOM   1829 HD21 ASN A 200      38.434   2.280  59.940  1.00 21.52           H
ATOM   1830  N   ALA A 201      34.591   6.571  57.726  1.00 14.84           N
ATOM   1831  CA  ALA A 201      33.261   6.633  57.143  1.00 14.84           C
ATOM   1832  C   ALA A 201      33.326   6.472  55.625  1.00 14.67           C
ATOM   1833  O   ALA A 201      34.353   6.684  54.986  1.00 16.82           O
ATOM   1834  CB  ALA A 201      32.553   7.921  57.561  1.00 13.19           C
ATOM   1835  H   ALA A 201      35.076   7.437  57.910  1.00 17.82           H
ATOM   1836  HA  ALA A 201      32.685   5.808  57.551  1.00 17.82           H
ATOM   1837  HB1 ALA A 201      31.540   7.938  57.165  1.00 15.84           H
ATOM   1838  HB2 ALA A 201      32.508   7.983  58.647  1.00 15.84           H
ATOM   1839  HB3 ALA A 201      33.089   8.781  57.173  1.00 15.84           H
ATOM   1840  N   SER A 202      32.205   6.052  55.052  1.00 13.29           N
ATOM   1841  CA  SER A 202      32.061   5.877  53.614  1.00 15.32           C
ATOM   1842  C   SER A 202      30.645   6.230  53.186  1.00 13.95           C
ATOM   1843  O   SER A 202      29.686   5.971  53.911  1.00 15.09           O
ATOM   1844  CB  SER A 202      32.445   4.437  53.235  1.00 14.77           C
ATOM   1845  OG  SER A 202      31.610   3.494  53.886  1.00 17.02           O
ATOM   1846  H   SER A 202      31.410   5.835  55.638  1.00 15.95           H
ATOM   1847  HA  SER A 202      32.742   6.551  53.095  1.00 18.39           H
ATOM   1848  HB2 SER A 202      32.386   4.304  52.154  1.00 17.74           H
ATOM   1849  HB3 SER A 202      33.478   4.265  53.545  1.00 17.74           H
ATOM   1850  HG  SER A 202      30.761   3.488  53.443  1.00 20.43           H
ATOM   1851  N   ALA A 203      30.535   6.809  51.991  1.00 15.12           N
ATOM   1852  CA  ALA A 203      29.288   7.092  51.300  1.00 12.20           C
ATOM   1853  C   ALA A 203      28.936   5.916  50.387  1.00 16.26           C
ATOM   1854  O   ALA A 203      29.803   5.385  49.700  1.00 15.54           O
ATOM   1855  CB  ALA A 203      29.467   8.357  50.452  1.00 14.86           C
ATOM   1856  H   ALA A 203      31.385   6.977  51.471  1.00 18.15           H
ATOM   1857  HA  ALA A 203      28.491   7.269  52.021  1.00 14.64           H
ATOM   1858  HB1 ALA A 203      28.517   8.626  49.988  1.00 17.84           H
ATOM   1859  HB2 ALA A 203      29.809   9.185  51.072  1.00 17.84           H
ATOM   1860  HB3 ALA A 203      30.202   8.180  49.669  1.00 17.84           H
ATOM   1861  N   VAL A 204      27.656   5.558  50.345  1.00 13.82           N
ATOM   1862  CA  VAL A 204      27.093   4.664  49.339  1.00 14.96           C
ATOM   1863  C   VAL A 204      26.051   5.470  48.588  1.00 13.13           C
ATOM   1864  O   VAL A 204      25.149   6.052  49.184  1.00 14.22           O
ATOM   1865  CB  VAL A 204      26.503   3.381  49.951  1.00 15.73           C
ATOM   1866  CG1 VAL A 204      26.026   2.438  48.829  1.00 14.19           C
ATOM   1867  CG2 VAL A 204      27.556   2.639  50.792  1.00 16.67           C
ATOM   1868  H   VAL A 204      27.009   6.003  50.984  1.00 16.59           H
ATOM   1869  HA  VAL A 204      27.870   4.365  48.635  1.00 17.96           H
ATOM   1870  HB  VAL A 204      25.654   3.639  50.587  1.00 18.89           H
ATOM   1871 HG11 VAL A 204      25.609   1.532  49.270  1.00 17.03           H
ATOM   1872 HG12 VAL A 204      25.254   2.911  48.224  1.00 17.03           H
ATOM   1873 HG13 VAL A 204      26.863   2.167  48.185  1.00 17.03           H
ATOM   1874 HG21 VAL A 204      27.118   1.740  51.224  1.00 20.01           H
ATOM   1875 HG22 VAL A 204      28.404   2.362  50.164  1.00 20.01           H
ATOM   1876 HG23 VAL A 204      27.911   3.272  51.603  1.00 20.01           H
ATOM   1877  N   ILE A 205      26.209   5.497  47.266  1.00 13.69           N
ATOM   1878  CA  ILE A 205      25.348   6.184  46.329  1.00 14.10           C
ATOM   1879  C   ILE A 205      24.439   5.138  45.704  1.00 14.97           C
ATOM   1880  O   ILE A 205      24.898   4.256  44.981  1.00 15.78           O
ATOM   1881  CB  ILE A 205      26.169   6.968  45.285  1.00 14.54           C
ATOM   1882  CG1 ILE A 205      27.065   8.033  45.973  1.00 17.90           C
ATOM   1883  CG2 ILE A 205      25.191   7.659  44.318  1.00 15.81           C
ATOM   1884  CD1 ILE A 205      28.502   7.571  46.214  1.00 23.54           C
ATOM   1885  H   ILE A 205      26.980   4.976  46.877  1.00 16.43           H
ATOM   1886  HA  ILE A 205      24.735   6.903  46.875  1.00 16.92           H
ATOM   1887  HB  ILE A 205      26.780   6.272  44.713  1.00 17.46           H
ATOM   1888 HG12 ILE A 205      27.111   8.922  45.348  1.00 21.49           H
ATOM   1889 HG13 ILE A 205      26.639   8.335  46.927  1.00 21.49           H
ATOM   1890 HG21 ILE A 205      25.743   8.256  43.591  1.00 18.98           H
ATOM   1891 HG22 ILE A 205      24.605   6.921  43.771  1.00 18.98           H
ATOM   1892 HG23 ILE A 205      24.511   8.310  44.865  1.00 18.98           H
ATOM   1893 HD11 ILE A 205      29.044   8.373  46.708  1.00 28.25           H
ATOM   1894 HD12 ILE A 205      28.528   6.698  46.864  1.00 28.25           H
ATOM   1895 HD13 ILE A 205      28.984   7.338  45.265  1.00 28.25           H
ATOM   1896  N   TRP A 206      23.148   5.270  46.000  1.00 15.83           N
ATOM   1897  CA  TRP A 206      22.061   4.462  45.480  1.00 16.14           C
ATOM   1898  C   TRP A 206      21.408   5.175  44.304  1.00 16.17           C
ATOM   1899  O   TRP A 206      21.251   6.385  44.323  1.00 14.58           O
ATOM   1900  CB  TRP A 206      21.030   4.218  46.587  1.00 13.88           C
ATOM   1901  CG  TRP A 206      21.512   3.369  47.721  1.00 15.87           C
ATOM   1902  CD1 TRP A 206      22.446   3.707  48.636  1.00 15.59           C
ATOM   1903  CD2 TRP A 206      21.056   2.043  48.099  1.00 15.36           C
ATOM   1904  NE1 TRP A 206      22.665   2.651  49.495  1.00 16.89           N
ATOM   1905  CE2 TRP A 206      21.823   1.601  49.215  1.00 16.86           C
ATOM   1906  CE3 TRP A 206      20.046   1.180  47.621  1.00 17.05           C
ATOM   1907  CZ2 TRP A 206      21.625   0.349  49.801  1.00 19.11           C
ATOM   1908  CZ3 TRP A 206      19.819  -0.070  48.224  1.00 16.75           C
ATOM   1909  CH2 TRP A 206      20.611  -0.486  49.310  1.00 16.63           C
ATOM   1910  H   TRP A 206      22.884   6.026  46.613  1.00 19.01           H
ATOM   1911  HA  TRP A 206      22.462   3.507  45.159  1.00 19.38           H
ATOM   1912  HB2 TRP A 206      20.710   5.180  46.986  1.00 16.67           H
ATOM   1913  HB3 TRP A 206      20.160   3.734  46.144  1.00 16.67           H
ATOM   1914  HD1 TRP A 206      22.978   4.648  48.664  1.00 18.71           H
ATOM   1915  HE1 TRP A 206      23.337   2.682  50.247  1.00 20.28           H
ATOM   1916  HE3 TRP A 206      19.437   1.501  46.796  1.00 20.47           H
ATOM   1917  HZ2 TRP A 206      22.269   0.017  50.600  1.00 22.94           H
ATOM   1918  HZ3 TRP A 206      19.045  -0.722  47.849  1.00 20.11           H
ATOM   1919  HH2 TRP A 206      20.449  -1.456  49.758  1.00 19.96           H
ATOM   1920  N   TYR A 207      21.019   4.426  43.280  1.00 15.53           N
ATOM   1921  CA  TYR A 207      20.323   4.958  42.124  1.00 14.57           C
ATOM   1922  C   TYR A 207      19.316   3.901  41.714  1.00 14.18           C
ATOM   1923  O   TYR A 207      19.673   2.729  41.620  1.00 13.03           O
ATOM   1924  CB  TYR A 207      21.335   5.272  41.020  1.00 15.29           C
ATOM   1925  CG  TYR A 207      20.700   5.988  39.854  1.00 11.47           C
ATOM   1926  CD1 TYR A 207      20.425   5.290  38.673  1.00 14.61           C
ATOM   1927  CD2 TYR A 207      20.346   7.339  39.976  1.00 13.39           C
ATOM   1928  CE1 TYR A 207      19.812   5.942  37.601  1.00 14.83           C
ATOM   1929  CE2 TYR A 207      19.719   8.003  38.913  1.00 16.30           C
ATOM   1930  CZ  TYR A 207      19.470   7.304  37.711  1.00 19.28           C
ATOM   1931  OH  TYR A 207      18.885   7.915  36.654  1.00 16.99           O
ATOM   1932  H   TYR A 207      21.192   3.431  43.305  1.00 18.64           H
ATOM   1933  HA  TYR A 207      19.800   5.875  42.385  1.00 17.49           H
ATOM   1934  HB2 TYR A 207      22.111   5.917  41.433  1.00 18.35           H
ATOM   1935  HB3 TYR A 207      21.803   4.353  40.677  1.00 18.35           H
ATOM   1936  HD1 TYR A 207      20.668   4.243  38.598  1.00 17.54           H
ATOM   1937  HD2 TYR A 207      20.534   7.860  40.898  1.00 16.08           H
ATOM   1938  HE1 TYR A 207      19.598   5.402  36.691  1.00 17.80           H
ATOM   1939  HE2 TYR A 207      19.432   9.037  39.027  1.00 19.56           H
ATOM   1940  HH  TYR A 207      18.731   8.855  36.822  1.00 20.40           H
ATOM   1941  N   ASN A 208      18.055   4.294  41.520  1.00 15.07           N
ATOM   1942  CA  ASN A 208      16.980   3.351  41.213  1.00 15.67           C
ATOM   1943  C   ASN A 208      16.860   2.266  42.299  1.00 18.34           C
ATOM   1944  O   ASN A 208      16.632   1.095  41.999  1.00 17.18           O
ATOM   1945  CB  ASN A 208      17.211   2.723  39.825  1.00 17.96           C
ATOM   1946  CG  ASN A 208      15.923   2.160  39.222  1.00 24.74           C
ATOM   1947  OD1 ASN A 208      14.824   2.620  39.509  1.00 29.32           O
ATOM   1948  ND2 ASN A 208      16.047   1.195  38.328  1.00 23.09           N
ATOM   1949  H   ASN A 208      17.817   5.271  41.629  1.00 18.10           H
ATOM   1950  HA  ASN A 208      16.046   3.907  41.215  1.00 18.81           H
ATOM   1951  HB2 ASN A 208      17.608   3.483  39.157  1.00 21.56           H
ATOM   1952  HB3 ASN A 208      17.958   1.932  39.887  1.00 21.56           H
ATOM   1953 HD21 ASN A 208      15.225   0.840  37.868  1.00 27.72           H
ATOM   1954 HD22 ASN A 208      16.966   0.858  38.077  1.00 27.72           H
ATOM   1955  N   ARG A 209      17.006   2.665  43.567  1.00 14.11           N
ATOM   1956  CA  ARG A 209      16.881   1.816  44.748  1.00 17.73           C
ATOM   1957  C   ARG A 209      17.921   0.699  44.825  1.00 16.58           C
ATOM   1958  O   ARG A 209      17.711  -0.272  45.550  1.00 18.00           O
ATOM   1959  CB  ARG A 209      15.441   1.312  44.911  1.00 21.28           C
ATOM   1960  CG  ARG A 209      14.456   2.484  44.982  1.00 27.44           C
ATOM   1961  CD  ARG A 209      13.070   1.948  45.378  1.00 37.34           C
ATOM   1962  NE  ARG A 209      12.249   2.899  46.132  1.00 50.93           N
ATOM   1963  CZ  ARG A 209      12.743   3.544  47.193  1.00 42.63           C
ATOM   1964  NH1 ARG A 209      12.496   4.840  47.315  1.00 44.36           N
ATOM   1965  NH2 ARG A 209      13.475   2.912  48.116  1.00 42.02           N1+
ATOM   1966  H   ARG A 209      17.227   3.635  43.735  1.00 16.94           H
ATOM   1967  HA  ARG A 209      17.091   2.449  45.607  1.00 21.28           H
ATOM   1968  HB2 ARG A 209      15.175   0.667  44.075  1.00 25.54           H
ATOM   1969  HB3 ARG A 209      15.358   0.730  45.828  1.00 25.54           H
ATOM   1970  HG2 ARG A 209      14.825   3.203  45.714  1.00 32.93           H
ATOM   1971  HG3 ARG A 209      14.399   2.977  44.014  1.00 32.93           H
ATOM   1972  HD2 ARG A 209      12.583   1.879  44.403  1.00 44.82           H
ATOM   1973  HD3 ARG A 209      13.047   0.946  45.810  1.00 44.82           H
ATOM   1974  HE  ARG A 209      11.672   3.487  45.543  1.00 61.12           H
ATOM   1975 HH11 ARG A 209      11.955   5.320  46.609  1.00 53.23           H
ATOM   1976 HH12 ARG A 209      12.877   5.344  48.106  1.00 53.23           H
ATOM   1977 HH21 ARG A 209      13.665   1.926  48.018  1.00 50.43           H
ATOM   1978 HH22 ARG A 209      13.847   3.435  48.897  1.00 50.43           H
ATOM   1979  N   ARG A 210      19.061   0.854  44.145  1.00 13.50           N
ATOM   1980  CA  ARG A 210      20.174  -0.099  44.192  1.00 11.55           C
ATOM   1981  C   ARG A 210      21.485   0.626  44.463  1.00 13.76           C
ATOM   1982  O   ARG A 210      21.668   1.713  43.924  1.00 14.15           O
ATOM   1983  CB  ARG A 210      20.317  -0.827  42.856  1.00 13.34           C
ATOM   1984  CG  ARG A 210      19.079  -1.612  42.433  1.00 15.42           C
ATOM   1985  CD  ARG A 210      19.367  -2.332  41.112  1.00 17.53           C
ATOM   1986  NE  ARG A 210      18.278  -3.269  40.785  1.00 17.71           N
ATOM   1987  CZ  ARG A 210      17.225  -3.000  40.012  1.00 25.16           C
ATOM   1988  NH1 ARG A 210      16.289  -3.925  39.847  1.00 21.03           N
ATOM   1989  NH2 ARG A 210      17.083  -1.825  39.402  1.00 30.37           N1+
ATOM   1990  H   ARG A 210      19.177   1.677  43.571  1.00 16.20           H
ATOM   1991  HA  ARG A 210      20.002  -0.837  44.973  1.00 13.86           H
ATOM   1992  HB2 ARG A 210      20.558  -0.104  42.077  1.00 16.02           H
ATOM   1993  HB3 ARG A 210      21.147  -1.526  42.939  1.00 16.02           H
ATOM   1994  HG2 ARG A 210      18.834  -2.342  43.206  1.00 18.51           H
ATOM   1995  HG3 ARG A 210      18.234  -0.941  42.299  1.00 18.51           H
ATOM   1996  HD2 ARG A 210      19.490  -1.593  40.321  1.00 21.04           H
ATOM   1997  HD3 ARG A 210      20.294  -2.899  41.202  1.00 21.04           H
ATOM   1998  HE  ARG A 210      18.305  -4.166  41.245  1.00 21.26           H
ATOM   1999 HH11 ARG A 210      16.373  -4.817  40.308  1.00 25.25           H
ATOM   2000 HH12 ARG A 210      15.481  -3.720  39.278  1.00 25.25           H
ATOM   2001 HH21 ARG A 210      17.787  -1.111  39.517  1.00 36.45           H
ATOM   2002 HH22 ARG A 210      16.277  -1.648  38.822  1.00 36.45           H
ATOM   2003  N   PRO A 211      22.442   0.009  45.171  1.00 13.76           N
ATOM   2004  CA  PRO A 211      23.737   0.647  45.393  1.00 12.23           C
ATOM   2005  C   PRO A 211      24.560   0.579  44.103  1.00 13.51           C
ATOM   2006  O   PRO A 211      24.608  -0.460  43.442  1.00 14.40           O
ATOM   2007  CB  PRO A 211      24.372  -0.202  46.510  1.00 16.22           C
ATOM   2008  CG  PRO A 211      23.773  -1.595  46.313  1.00 17.95           C
ATOM   2009  CD  PRO A 211      22.350  -1.283  45.840  1.00 14.35           C
ATOM   2010  HA  PRO A 211      23.638   1.659  45.789  1.00 14.68           H
ATOM   2011  HB2 PRO A 211      25.463  -0.201  46.517  1.00 19.47           H
ATOM   2012  HB3 PRO A 211      23.996   0.190  47.457  1.00 19.47           H
ATOM   2013  HG2 PRO A 211      24.345  -2.150  45.568  1.00 21.55           H
ATOM   2014  HG3 PRO A 211      23.731  -2.146  47.253  1.00 21.55           H
ATOM   2015  HD2 PRO A 211      22.038  -2.071  45.155  1.00 17.23           H
ATOM   2016  HD3 PRO A 211      21.696  -1.197  46.705  1.00 17.23           H
ATOM   2017  N   VAL A 212      25.215   1.685  43.742  1.00 13.85           N
ATOM   2018  CA  VAL A 212      25.954   1.818  42.486  1.00 13.12           C
ATOM   2019  C   VAL A 212      27.416   2.182  42.732  1.00 18.60           C
ATOM   2020  O   VAL A 212      28.297   1.571  42.131  1.00 19.61           O
ATOM   2021  CB  VAL A 212      25.252   2.802  41.529  1.00 18.62           C
ATOM   2022  CG1 VAL A 212      26.085   3.063  40.265  1.00 21.28           C
ATOM   2023  CG2 VAL A 212      23.897   2.228  41.086  1.00 18.50           C
ATOM   2024  H   VAL A 212      25.135   2.507  44.324  1.00 16.63           H
ATOM   2025  HA  VAL A 212      25.969   0.848  41.986  1.00 15.75           H
ATOM   2026  HB  VAL A 212      25.087   3.748  42.048  1.00 22.35           H
ATOM   2027 HG11 VAL A 212      25.544   3.729  39.593  1.00 25.54           H
ATOM   2028 HG12 VAL A 212      27.027   3.542  40.515  1.00 25.54           H
ATOM   2029 HG13 VAL A 212      26.289   2.121  39.756  1.00 25.54           H
ATOM   2030 HG21 VAL A 212      23.440   2.893  40.354  1.00 22.20           H
ATOM   2031 HG22 VAL A 212      24.036   1.247  40.633  1.00 22.20           H
ATOM   2032 HG23 VAL A 212      23.231   2.141  41.940  1.00 22.20           H
ATOM   2033  N   THR A 213      27.671   3.194  43.564  1.00 16.12           N
ATOM   2034  CA  THR A 213      29.011   3.718  43.815  1.00 16.32           C
ATOM   2035  C   THR A 213      29.244   3.865  45.308  1.00 15.46           C
ATOM   2036  O   THR A 213      28.307   4.096  46.062  1.00 14.16           O
ATOM   2037  CB  THR A 213      29.200   5.053  43.074  1.00 17.64           C
ATOM   2038  OG1 THR A 213      28.975   4.852  41.706  1.00 19.08           O
ATOM   2039  CG2 THR A 213      30.592   5.665  43.196  1.00 18.41           C
ATOM   2040  H   THR A 213      26.904   3.628  44.058  1.00 19.35           H
ATOM   2041  HA  THR A 213      29.740   3.008  43.427  1.00 19.60           H
ATOM   2042  HB  THR A 213      28.468   5.768  43.446  1.00 21.18           H
ATOM   2043  HG1 THR A 213      28.024   4.780  41.580  1.00 22.91           H
ATOM   2044 HG21 THR A 213      30.638   6.551  42.569  1.00 22.10           H
ATOM   2045 HG22 THR A 213      30.807   5.952  44.224  1.00 22.10           H
ATOM   2046 HG23 THR A 213      31.342   4.958  42.837  1.00 22.10           H
ATOM   2047  N   GLU A 214      30.510   3.776  45.712  1.00 15.86           N
ATOM   2048  CA  GLU A 214      30.942   3.989  47.080  1.00 15.46           C
ATOM   2049  C   GLU A 214      32.143   4.937  47.086  1.00 14.99           C
ATOM   2050  O   GLU A 214      32.971   4.898  46.181  1.00 16.74           O
ATOM   2051  CB  GLU A 214      31.295   2.661  47.764  1.00 14.95           C
ATOM   2052  CG  GLU A 214      30.213   1.577  47.589  1.00 19.91           C
ATOM   2053  CD  GLU A 214      30.264   0.890  46.220  1.00 19.13           C
ATOM   2054  OE1 GLU A 214      29.188   0.773  45.597  1.00 20.84           O
ATOM   2055  OE2 GLU A 214      31.381   0.521  45.798  1.00 20.29           O1-
ATOM   2056  H   GLU A 214      31.230   3.587  45.028  1.00 19.04           H
ATOM   2057  HA  GLU A 214      30.128   4.449  47.629  1.00 18.56           H
ATOM   2058  HB2 GLU A 214      32.252   2.297  47.386  1.00 17.95           H
ATOM   2059  HB3 GLU A 214      31.416   2.847  48.831  1.00 17.95           H
ATOM   2060  HG2 GLU A 214      30.432   0.815  48.338  1.00 23.90           H
ATOM   2061  HG3 GLU A 214      29.221   1.981  47.789  1.00 23.90           H
ATOM   2062  N   ILE A 215      32.243   5.790  48.111  1.00 15.65           N
ATOM   2063  CA  ILE A 215      33.340   6.753  48.260  1.00 18.49           C
ATOM   2064  C   ILE A 215      33.842   6.646  49.691  1.00 16.83           C
ATOM   2065  O   ILE A 215      33.077   6.855  50.624  1.00 17.05           O
ATOM   2066  CB  ILE A 215      32.901   8.197  47.925  1.00 16.60           C
ATOM   2067  CG1 ILE A 215      32.255   8.335  46.526  1.00 18.38           C
ATOM   2068  CG2 ILE A 215      34.132   9.128  48.024  1.00 16.38           C
ATOM   2069  CD1 ILE A 215      31.519   9.665  46.341  1.00 16.45           C
ATOM   2070  H   ILE A 215      31.539   5.766  48.837  1.00 18.79           H
ATOM   2071  HA  ILE A 215      34.155   6.481  47.590  1.00 22.20           H
ATOM   2072  HB  ILE A 215      32.177   8.512  48.674  1.00 19.92           H
ATOM   2073 HG12 ILE A 215      33.029   8.234  45.765  1.00 22.07           H
ATOM   2074 HG13 ILE A 215      31.520   7.548  46.366  1.00 22.07           H
ATOM   2075 HG21 ILE A 215      33.880  10.136  47.708  1.00 19.67           H
ATOM   2076 HG22 ILE A 215      34.483   9.181  49.053  1.00 19.67           H
ATOM   2077 HG23 ILE A 215      34.938   8.761  47.389  1.00 19.67           H
ATOM   2078 HD11 ILE A 215      31.011   9.660  45.378  1.00 19.75           H
ATOM   2079 HD12 ILE A 215      30.790   9.808  47.138  1.00 19.75           H
ATOM   2080 HD13 ILE A 215      32.216  10.499  46.351  1.00 19.75           H
ATOM   2081  N   ASN A 216      35.130   6.345  49.868  1.00 16.75           N
ATOM   2082  CA  ASN A 216      35.739   6.295  51.183  1.00 15.24           C
ATOM   2083  C   ASN A 216      36.096   7.700  51.662  1.00 17.34           C
ATOM   2084  O   ASN A 216      36.371   8.595  50.863  1.00 18.36           O
ATOM   2085  CB  ASN A 216      36.975   5.397  51.125  1.00 16.73           C
ATOM   2086  CG  ASN A 216      37.328   4.878  52.511  1.00 17.24           C
ATOM   2087  OD1 ASN A 216      36.461   4.438  53.263  1.00 18.71           O
ATOM   2088  ND2 ASN A 216      38.618   4.865  52.828  1.00 20.74           N
ATOM   2089  H   ASN A 216      35.710   6.140  49.069  1.00 20.11           H
ATOM   2090  HA  ASN A 216      35.026   5.855  51.882  1.00 18.30           H
ATOM   2091  HB2 ASN A 216      36.710   4.528  50.521  1.00 20.08           H
ATOM   2092  HB3 ASN A 216      37.813   5.926  50.669  1.00 20.08           H
ATOM   2093 HD21 ASN A 216      38.906   4.510  53.728  1.00 24.90           H
ATOM   2094 HD22 ASN A 216      39.302   5.231  52.181  1.00 24.90           H
ATOM   2095  N   THR A 217      36.115   7.883  52.981  1.00 16.39           N
ATOM   2096  CA  THR A 217      36.623   9.091  53.620  1.00 16.75           C
ATOM   2097  C   THR A 217      37.979   9.496  53.029  1.00 18.85           C
ATOM   2098  O   THR A 217      38.847   8.640  52.827  1.00 19.22           O
ATOM   2099  CB  THR A 217      36.690   8.859  55.139  1.00 17.22           C
ATOM   2100  OG1 THR A 217      37.177  10.010  55.759  1.00 17.68           O
ATOM   2101  CG2 THR A 217      37.576   7.695  55.589  1.00 15.10           C
ATOM   2102  H   THR A 217      35.835   7.123  53.586  1.00 19.67           H
ATOM   2103  HA  THR A 217      35.929   9.914  53.446  1.00 20.11           H
ATOM   2104  HB  THR A 217      35.681   8.686  55.507  1.00 20.67           H
ATOM   2105  HG1 THR A 217      36.671  10.772  55.447  1.00 21.22           H
ATOM   2106 HG21 THR A 217      37.579   7.660  56.677  1.00 18.13           H
ATOM   2107 HG22 THR A 217      37.194   6.750  55.205  1.00 18.13           H
ATOM   2108 HG23 THR A 217      38.603   7.844  55.265  1.00 18.13           H
ATOM   2109  N   TRP A 218      38.152  10.792  52.730  1.00 16.08           N
ATOM   2110  CA  TRP A 218      39.428  11.335  52.258  1.00 16.00           C
ATOM   2111  C   TRP A 218      40.212  12.075  53.347  1.00 21.60           C
ATOM   2112  O   TRP A 218      41.417  12.240  53.181  1.00 19.91           O
ATOM   2113  CB  TRP A 218      39.235  12.220  51.030  1.00 15.06           C
ATOM   2114  CG  TRP A 218      38.185  13.275  51.157  1.00 15.71           C
ATOM   2115  CD1 TRP A 218      38.363  14.533  51.620  1.00 20.54           C
ATOM   2116  CD2 TRP A 218      36.795  13.200  50.738  1.00 14.77           C
ATOM   2117  NE1 TRP A 218      37.186  15.238  51.514  1.00 19.18           N
ATOM   2118  CE2 TRP A 218      36.180  14.464  50.974  1.00 15.56           C
ATOM   2119  CE3 TRP A 218      36.013  12.196  50.131  1.00 18.48           C
ATOM   2120  CZ2 TRP A 218      34.843  14.720  50.632  1.00 18.72           C
ATOM   2121  CZ3 TRP A 218      34.679  12.448  49.771  1.00 18.47           C
ATOM   2122  CH2 TRP A 218      34.107  13.706  49.998  1.00 15.84           C
ATOM   2123  H   TRP A 218      37.403  11.445  52.919  1.00 19.31           H
ATOM   2124  HA  TRP A 218      40.063  10.510  51.932  1.00 19.21           H
ATOM   2125  HB2 TRP A 218      40.186  12.692  50.788  1.00 18.08           H
ATOM   2126  HB3 TRP A 218      38.963  11.572  50.197  1.00 18.08           H
ATOM   2127  HD1 TRP A 218      39.295  14.931  51.989  1.00 24.65           H
ATOM   2128  HE1 TRP A 218      37.092  16.204  51.800  1.00 23.02           H
ATOM   2129  HE3 TRP A 218      36.448  11.228  49.932  1.00 22.18           H
ATOM   2130  HZ2 TRP A 218      34.402  15.685  50.833  1.00 22.47           H
ATOM   2131  HZ3 TRP A 218      34.084  11.671  49.320  1.00 22.17           H
ATOM   2132  HH2 TRP A 218      33.087  13.869  49.699  1.00 19.01           H
ATOM   2133  N   ALA A 219      39.570  12.539  54.426  1.00 17.84           N
ATOM   2134  CA  ALA A 219      40.227  13.280  55.511  1.00 15.72           C
ATOM   2135  C   ALA A 219      40.096  12.587  56.875  1.00 21.76           C
ATOM   2136  O   ALA A 219      40.639  13.083  57.857  1.00 19.12           O
ATOM   2137  CB  ALA A 219      39.720  14.725  55.525  1.00 20.03           C
ATOM   2138  H   ALA A 219      38.568  12.414  54.485  1.00 21.42           H
ATOM   2139  HA  ALA A 219      41.295  13.336  55.308  1.00 18.87           H
ATOM   2140  HB1 ALA A 219      40.296  15.318  56.234  1.00 24.04           H
ATOM   2141  HB2 ALA A 219      39.825  15.165  54.534  1.00 24.04           H
ATOM   2142  HB3 ALA A 219      38.675  14.745  55.821  1.00 24.04           H
ATOM   2143  N   ARG A 220      39.403  11.440  56.948  1.00 17.87           N
ATOM   2144  CA  ARG A 220      39.322  10.575  58.131  1.00 18.97           C
ATOM   2145  C   ARG A 220      38.682  11.322  59.308  1.00 20.89           C
ATOM   2146  O   ARG A 220      39.105  11.142  60.450  1.00 16.88           O
ATOM   2147  CB  ARG A 220      40.709  10.005  58.538  1.00 19.76           C
ATOM   2148  CG  ARG A 220      41.793   9.748  57.468  1.00 39.43           C
ATOM   2149  CD  ARG A 220      41.998   8.310  57.008  1.00 38.51           C
ATOM   2150  NE  ARG A 220      42.176   7.402  58.143  1.00 48.97           N
ATOM   2151  CZ  ARG A 220      41.512   6.251  58.280  1.00 49.10           C
ATOM   2152  NH1 ARG A 220      40.923   5.669  57.240  1.00 43.06           N
ATOM   2153  NH2 ARG A 220      41.435   5.683  59.480  1.00 42.16           N1+
ATOM   2154  H   ARG A 220      38.939  11.111  56.114  1.00 21.45           H
ATOM   2155  HA  ARG A 220      38.676   9.732  57.879  1.00 22.77           H
ATOM   2156  HB2 ARG A 220      41.180  10.737  59.194  1.00 23.72           H
ATOM   2157  HB3 ARG A 220      40.539   9.119  59.147  1.00 23.72           H
ATOM   2158  HG2 ARG A 220      41.638  10.373  56.594  1.00 47.32           H
ATOM   2159  HG3 ARG A 220      42.745  10.063  57.897  1.00 47.32           H
ATOM   2160  HD2 ARG A 220      41.113   8.038  56.433  1.00 46.22           H
ATOM   2161  HD3 ARG A 220      42.871   8.242  56.357  1.00 46.22           H
ATOM   2162  HE  ARG A 220      42.626   7.779  58.965  1.00 58.77           H
ATOM   2163 HH11 ARG A 220      40.981   6.087  56.325  1.00 51.68           H
ATOM   2164 HH12 ARG A 220      40.415   4.806  57.368  1.00 51.68           H
ATOM   2165 HH21 ARG A 220      41.871   6.128  60.273  1.00 50.60           H
ATOM   2166 HH22 ARG A 220      40.926   4.818  59.585  1.00 50.60           H
ATOM   2167  N   ASN A 221      37.670  12.158  59.058  1.00 16.37           N
ATOM   2168  CA  ASN A 221      37.035  12.942  60.108  1.00 18.12           C
ATOM   2169  C   ASN A 221      35.614  13.328  59.700  1.00 14.49           C
ATOM   2170  O   ASN A 221      35.332  14.456  59.306  1.00 16.85           O
ATOM   2171  CB  ASN A 221      37.922  14.144  60.462  1.00 17.17           C
ATOM   2172  CG  ASN A 221      37.454  14.888  61.701  1.00 23.03           C
ATOM   2173  OD1 ASN A 221      36.444  14.554  62.307  1.00 18.41           O
ATOM   2174  ND2 ASN A 221      38.200  15.913  62.094  1.00 22.87           N
ATOM   2175  H   ASN A 221      37.366  12.309  58.105  1.00 19.65           H
ATOM   2176  HA  ASN A 221      36.946  12.309  60.992  1.00 21.76           H
ATOM   2177  HB2 ASN A 221      38.942  13.805  60.638  1.00 20.61           H
ATOM   2178  HB3 ASN A 221      37.946  14.828  59.620  1.00 20.61           H
ATOM   2179 HD21 ASN A 221      37.948  16.431  62.923  1.00 27.45           H
ATOM   2180 HD22 ASN A 221      39.026  16.160  61.570  1.00 27.45           H
ATOM   2181  N   ILE A 222      34.718  12.355  59.858  1.00 17.29           N
ATOM   2182  CA  ILE A 222      33.269  12.499  59.782  1.00 14.28           C
ATOM   2183  C   ILE A 222      32.897  13.027  58.384  1.00 16.30           C
ATOM   2184  O   ILE A 222      32.323  14.084  58.215  1.00 16.20           O
ATOM   2185  CB  ILE A 222      32.621  13.350  60.907  1.00 16.43           C
ATOM   2186  CG1 ILE A 222      33.150  12.919  62.290  1.00 16.75           C
ATOM   2187  CG2 ILE A 222      31.097  13.177  60.823  1.00 17.35           C
ATOM   2188  CD1 ILE A 222      32.684  13.863  63.396  1.00 19.33           C
ATOM   2189  H   ILE A 222      35.068  11.486  60.182  1.00 20.75           H
ATOM   2190  HA  ILE A 222      32.824  11.461  59.856  1.00 17.15           H
ATOM   2191  HB  ILE A 222      32.871  14.426  60.742  1.00 19.73           H
ATOM   2192 HG12 ILE A 222      32.828  11.888  62.512  1.00 20.10           H
ATOM   2193 HG13 ILE A 222      34.257  12.898  62.274  1.00 20.10           H
ATOM   2194 HG21 ILE A 222      30.590  13.769  61.596  1.00 20.82           H
ATOM   2195 HG22 ILE A 222      30.717  13.536  59.858  1.00 20.82           H
ATOM   2196 HG23 ILE A 222      30.787  12.137  60.948  1.00 20.82           H
ATOM   2197 HD11 ILE A 222      33.089  13.564  64.368  1.00 23.21           H
ATOM   2198 HD12 ILE A 222      33.028  14.889  63.216  1.00 23.21           H
ATOM   2199 HD13 ILE A 222      31.593  13.908  63.467  1.00 23.21           H
ATOM   2200  N   LEU A 223      33.212  12.195  57.374  1.00 16.76           N
ATOM   2201  CA  LEU A 223      32.693  12.368  56.017  1.00 16.37           C
ATOM   2202  C   LEU A 223      31.184  12.611  56.129  1.00 13.58           C
ATOM   2203  O   LEU A 223      30.500  11.893  56.848  1.00 14.58           O
ATOM   2204  CB  LEU A 223      32.988  11.123  55.159  1.00 14.66           C
ATOM   2205  CG  LEU A 223      32.388  11.164  53.735  1.00 14.95           C
ATOM   2206  CD1 LEU A 223      32.944  12.320  52.889  1.00 15.53           C
ATOM   2207  CD2 LEU A 223      32.630   9.823  53.026  1.00 14.55           C
ATOM   2208  H   LEU A 223      33.719  11.345  57.581  1.00 20.12           H
ATOM   2209  HA  LEU A 223      33.176  13.234  55.566  1.00 19.65           H
ATOM   2210  HB2 LEU A 223      34.067  10.985  55.093  1.00 17.60           H
ATOM   2211  HB3 LEU A 223      32.567  10.257  55.664  1.00 17.60           H
ATOM   2212  HG  LEU A 223      31.314  11.292  53.805  1.00 17.94           H
ATOM   2213 HD11 LEU A 223      32.483  12.298  51.902  1.00 18.64           H
ATOM   2214 HD12 LEU A 223      32.708  13.280  53.345  1.00 18.64           H
ATOM   2215 HD13 LEU A 223      34.026  12.226  52.785  1.00 18.64           H
ATOM   2216 HD21 LEU A 223      32.155   9.825  52.046  1.00 17.46           H
ATOM   2217 HD22 LEU A 223      33.696   9.648  52.898  1.00 17.46           H
ATOM   2218 HD23 LEU A 223      32.204   9.013  53.618  1.00 17.46           H
ATOM   2219  N   ARG A 224      30.681  13.648  55.466  1.00 15.55           N
ATOM   2220  CA  ARG A 224      29.339  14.160  55.718  1.00 17.01           C
ATOM   2221  C   ARG A 224      28.877  14.993  54.521  1.00 14.82           C
ATOM   2222  O   ARG A 224      29.647  15.432  53.699  1.00 15.97           O
ATOM   2223  CB  ARG A 224      29.260  14.990  57.027  1.00 16.18           C
ATOM   2224  CG  ARG A 224      30.274  16.132  57.097  1.00 14.06           C
ATOM   2225  CD  ARG A 224      30.328  16.685  58.526  1.00 15.02           C
ATOM   2226  NE  ARG A 224      31.200  17.872  58.624  1.00 15.66           N
ATOM   2227  CZ  ARG A 224      32.532  17.807  58.881  1.00 17.03           C
ATOM   2228  NH1 ARG A 224      33.209  18.980  59.104  1.00 17.97           N
ATOM   2229  NH2 ARG A 224      33.209  16.591  59.057  1.00 19.06           N1+
ATOM   2230  H   ARG A 224      31.304  14.209  54.925  1.00 18.66           H
ATOM   2231  HA  ARG A 224      28.613  13.306  55.846  1.00 20.42           H
ATOM   2232  HB2 ARG A 224      28.234  15.396  57.154  1.00 19.42           H
ATOM   2233  HB3 ARG A 224      29.425  14.295  57.872  1.00 19.42           H
ATOM   2234  HG2 ARG A 224      31.276  15.754  56.829  1.00 16.88           H
ATOM   2235  HG3 ARG A 224      30.023  16.924  56.368  1.00 16.88           H
ATOM   2236  HD2 ARG A 224      29.307  17.028  58.836  1.00 18.03           H
ATOM   2237  HD3 ARG A 224      30.638  15.890  59.240  1.00 18.03           H
ATOM   2238  HE  ARG A 224      30.726  18.884  58.315  1.00 18.80           H
ATOM   2239 HH11 ARG A 224      32.681  19.926  59.011  1.00 21.57           H
ATOM   2240 HH12 ARG A 224      34.202  18.981  59.267  1.00 21.57           H
ATOM   2241 HH21 ARG A 224      32.749  15.727  58.752  1.00 22.88           H
ATOM   2242 HH22 ARG A 224      34.216  16.566  58.963  1.00 22.88           H
ATOM   2243  N   THR A 225      27.543  15.131  54.427  1.00 14.51           N
ATOM   2244  CA  THR A 225      26.860  15.781  53.305  1.00 14.11           C
ATOM   2245  C   THR A 225      25.646  16.627  53.752  1.00 15.29           C
ATOM   2246  O   THR A 225      25.566  17.056  54.899  1.00 15.84           O
ATOM   2247  CB  THR A 225      26.597  14.751  52.177  1.00 17.79           C
ATOM   2248  OG1 THR A 225      26.200  15.384  50.975  1.00 16.18           O
ATOM   2249  CG2 THR A 225      25.535  13.700  52.519  1.00 15.34           C
ATOM   2250  H   THR A 225      26.963  14.743  55.156  1.00 17.41           H
ATOM   2251  HA  THR A 225      27.541  16.523  52.890  1.00 16.94           H
ATOM   2252  HB  THR A 225      27.535  14.233  51.979  1.00 21.36           H
ATOM   2253  HG1 THR A 225      26.890  16.004  50.713  1.00 19.42           H
ATOM   2254 HG21 THR A 225      25.438  12.989  51.699  1.00 18.42           H
ATOM   2255 HG22 THR A 225      25.805  13.165  53.426  1.00 18.42           H
ATOM   2256 HG23 THR A 225      24.577  14.189  52.664  1.00 18.42           H
ATOM   2257  N   GLN A 226      24.758  16.946  52.811  1.00 14.45           N
ATOM   2258  CA  GLN A 226      23.882  18.110  52.827  1.00 16.44           C
ATOM   2259  C   GLN A 226      22.828  18.097  53.930  1.00 15.57           C
ATOM   2260  O   GLN A 226      22.555  19.142  54.518  1.00 15.27           O
ATOM   2261  CB  GLN A 226      23.223  18.231  51.447  1.00 15.28           C
ATOM   2262  CG  GLN A 226      24.266  18.650  50.398  1.00 14.33           C
ATOM   2263  CD  GLN A 226      23.753  18.841  48.980  1.00 17.58           C
ATOM   2264  OE1 GLN A 226      24.549  18.866  48.049  1.00 17.29           O
ATOM   2265  NE2 GLN A 226      22.446  19.002  48.792  1.00 16.54           N
ATOM   2266  H   GLN A 226      24.851  16.482  51.919  1.00 17.35           H
ATOM   2267  HA  GLN A 226      24.507  18.989  52.979  1.00 19.73           H
ATOM   2268  HB2 GLN A 226      22.789  17.273  51.162  1.00 18.34           H
ATOM   2269  HB3 GLN A 226      22.418  18.960  51.496  1.00 18.34           H
ATOM   2270  HG2 GLN A 226      24.715  19.588  50.703  1.00 17.21           H
ATOM   2271  HG3 GLN A 226      25.098  17.948  50.363  1.00 17.21           H
ATOM   2272 HE21 GLN A 226      21.819  18.989  49.582  1.00 19.86           H
ATOM   2273 HE22 GLN A 226      22.087  19.130  47.859  1.00 19.86           H
ATOM   2274  N   GLU A 227      22.191  16.946  54.163  1.00 12.83           N
ATOM   2275  CA  GLU A 227      21.001  16.808  55.019  1.00 13.50           C
ATOM   2276  C   GLU A 227      19.773  17.509  54.418  1.00 12.31           C
ATOM   2277  O   GLU A 227      18.795  17.782  55.115  1.00 14.72           O
ATOM   2278  CB  GLU A 227      21.222  17.239  56.489  1.00 14.62           C
ATOM   2279  CG  GLU A 227      22.594  16.916  57.094  1.00 15.32           C
ATOM   2280  CD  GLU A 227      22.932  15.433  57.220  1.00 17.48           C
ATOM   2281  OE1 GLU A 227      24.010  15.167  57.784  1.00 16.41           O
ATOM   2282  OE2 GLU A 227      22.162  14.586  56.722  1.00 15.55           O1-
ATOM   2283  H   GLU A 227      22.505  16.106  53.698  1.00 15.41           H
ATOM   2284  HA  GLU A 227      20.750  15.750  55.035  1.00 16.21           H
ATOM   2285  HB2 GLU A 227      21.070  18.313  56.570  1.00 17.55           H
ATOM   2286  HB3 GLU A 227      20.458  16.767  57.104  1.00 17.55           H
ATOM   2287  HG2 GLU A 227      23.393  17.405  56.543  1.00 18.39           H
ATOM   2288  HG3 GLU A 227      22.663  17.364  58.086  1.00 18.39           H
ATOM   2289  N   SER A 228      19.791  17.759  53.107  1.00 14.57           N
ATOM   2290  CA  SER A 228      18.618  18.130  52.340  1.00 14.69           C
ATOM   2291  C   SER A 228      18.812  17.726  50.888  1.00 13.20           C
ATOM   2292  O   SER A 228      19.844  17.163  50.530  1.00 14.65           O
ATOM   2293  CB  SER A 228      18.254  19.602  52.522  1.00 14.09           C
ATOM   2294  OG  SER A 228      19.249  20.456  52.026  1.00 13.31           O
ATOM   2295  H   SER A 228      20.614  17.505  52.579  1.00 17.49           H
ATOM   2296  HA  SER A 228      17.788  17.548  52.713  1.00 17.64           H
ATOM   2297  HB2 SER A 228      17.310  19.831  52.036  1.00 16.92           H
ATOM   2298  HB3 SER A 228      18.132  19.784  53.583  1.00 16.92           H
ATOM   2299  HG  SER A 228      19.107  20.575  51.080  1.00 15.98           H
ATOM   2300  N   GLU A 229      17.807  17.963  50.052  1.00 12.21           N
ATOM   2301  CA  GLU A 229      17.828  17.422  48.709  1.00 14.53           C
ATOM   2302  C   GLU A 229      18.935  18.037  47.855  1.00 15.01           C
ATOM   2303  O   GLU A 229      19.221  19.230  47.921  1.00 15.51           O
ATOM   2304  CB  GLU A 229      16.461  17.549  48.030  1.00 13.29           C
ATOM   2305  CG  GLU A 229      16.093  18.922  47.415  1.00 13.70           C
ATOM   2306  CD  GLU A 229      14.898  18.822  46.475  1.00 16.05           C
ATOM   2307  OE1 GLU A 229      14.279  17.742  46.418  1.00 15.73           O
ATOM   2308  OE2 GLU A 229      14.613  19.815  45.780  1.00 15.24           O1-
ATOM   2309  H   GLU A 229      16.966  18.418  50.376  1.00 14.66           H
ATOM   2310  HA  GLU A 229      18.033  16.358  48.809  1.00 17.44           H
ATOM   2311  HB2 GLU A 229      16.435  16.809  47.232  1.00 15.95           H
ATOM   2312  HB3 GLU A 229      15.692  17.277  48.754  1.00 15.95           H
ATOM   2313  HG2 GLU A 229      15.876  19.652  48.191  1.00 16.44           H
ATOM   2314  HG3 GLU A 229      16.908  19.359  46.843  1.00 16.44           H
ATOM   2315  N   CYS A 230      19.513  17.201  46.992  1.00 14.06           N
ATOM   2316  CA  CYS A 230      20.319  17.645  45.879  1.00 15.90           C
ATOM   2317  C   CYS A 230      19.422  18.051  44.703  1.00 13.76           C
ATOM   2318  O   CYS A 230      18.196  17.994  44.790  1.00 14.72           O
ATOM   2319  CB  CYS A 230      21.380  16.589  45.557  1.00 18.43           C
ATOM   2320  SG  CYS A 230      20.791  14.867  45.495  1.00 18.14           S
ATOM   2321  H   CYS A 230      19.218  16.235  46.985  1.00 16.87           H
ATOM   2322  HA  CYS A 230      20.861  18.538  46.182  1.00 19.08           H
ATOM   2323  HB2 CYS A 230      21.873  16.837  44.616  1.00 22.12           H
ATOM   2324  HB3 CYS A 230      22.131  16.636  46.346  1.00 22.12           H
ATOM   2325  N   VAL A 231      20.034  18.557  43.634  1.00 12.74           N
ATOM   2326  CA  VAL A 231      19.326  19.036  42.450  1.00 12.83           C
ATOM   2327  C   VAL A 231      20.020  18.508  41.211  1.00 14.21           C
ATOM   2328  O   VAL A 231      21.246  18.494  41.150  1.00 15.56           O
ATOM   2329  CB  VAL A 231      19.281  20.575  42.413  1.00 14.09           C
ATOM   2330  CG1 VAL A 231      18.396  21.049  41.256  1.00 15.48           C
ATOM   2331  CG2 VAL A 231      18.710  21.177  43.702  1.00 16.70           C
ATOM   2332  H   VAL A 231      21.039  18.659  43.647  1.00 15.30           H
ATOM   2333  HA  VAL A 231      18.302  18.660  42.448  1.00 15.40           H
ATOM   2334  HB  VAL A 231      20.290  20.956  42.264  1.00 16.92           H
ATOM   2335 HG11 VAL A 231      18.342  22.135  41.266  1.00 18.59           H
ATOM   2336 HG12 VAL A 231      18.816  20.749  40.297  1.00 18.59           H
ATOM   2337 HG13 VAL A 231      17.389  20.640  41.352  1.00 18.59           H
ATOM   2338 HG21 VAL A 231      18.717  22.259  43.612  1.00 20.04           H
ATOM   2339 HG22 VAL A 231      17.690  20.829  43.863  1.00 20.04           H
ATOM   2340 HG23 VAL A 231      19.328  20.911  44.558  1.00 20.04           H
ATOM   2341  N   CYS A 232      19.226  18.102  40.223  1.00 11.51           N
ATOM   2342  CA  CYS A 232      19.734  17.553  38.978  1.00 12.55           C
ATOM   2343  C   CYS A 232      19.400  18.436  37.774  1.00 15.03           C
ATOM   2344  O   CYS A 232      18.381  19.124  37.742  1.00 15.36           O
ATOM   2345  CB  CYS A 232      19.137  16.168  38.775  1.00 14.22           C
ATOM   2346  SG  CYS A 232      19.403  15.018  40.145  1.00 15.75           S
ATOM   2347  H   CYS A 232      18.224  18.141  40.344  1.00 13.82           H
ATOM   2348  HA  CYS A 232      20.807  17.444  39.050  1.00 15.06           H
ATOM   2349  HB2 CYS A 232      18.062  16.280  38.642  1.00 17.07           H
ATOM   2350  HB3 CYS A 232      19.560  15.724  37.875  1.00 17.07           H
ATOM   2351  N   HIS A 233      20.261  18.374  36.754  1.00 14.97           N
ATOM   2352  CA  HIS A 233      20.056  19.016  35.460  1.00 15.70           C
ATOM   2353  C   HIS A 233      20.608  18.106  34.367  1.00 15.23           C
ATOM   2354  O   HIS A 233      21.795  17.791  34.363  1.00 15.50           O
ATOM   2355  CB  HIS A 233      20.773  20.364  35.436  1.00 15.05           C
ATOM   2356  CG  HIS A 233      20.562  21.097  34.141  1.00 15.43           C
ATOM   2357  ND1 HIS A 233      19.375  21.711  33.768  1.00 16.80           N
ATOM   2358  CD2 HIS A 233      21.460  21.220  33.124  1.00 15.04           C
ATOM   2359  CE1 HIS A 233      19.590  22.220  32.545  1.00 17.97           C
ATOM   2360  NE2 HIS A 233      20.825  21.912  32.120  1.00 17.36           N
ATOM   2361  H   HIS A 233      21.089  17.803  36.859  1.00 17.97           H
ATOM   2362  HA  HIS A 233      18.989  19.176  35.293  1.00 18.85           H
ATOM   2363  HB2 HIS A 233      21.838  20.197  35.586  1.00 18.07           H
ATOM   2364  HB3 HIS A 233      20.399  20.978  36.253  1.00 18.07           H
ATOM   2365  HD2 HIS A 233      22.466  20.844  33.108  1.00 18.06           H
ATOM   2366  HE1 HIS A 233      18.871  22.808  31.995  1.00 21.57           H
ATOM   2367  HE2 HIS A 233      21.235  22.194  31.239  1.00 20.84           H
ATOM   2368  N   ASN A 234      19.754  17.699  33.430  1.00 14.18           N
ATOM   2369  CA  ASN A 234      20.091  16.766  32.355  1.00 14.37           C
ATOM   2370  C   ASN A 234      20.857  15.527  32.868  1.00 16.72           C
ATOM   2371  O   ASN A 234      21.828  15.068  32.262  1.00 16.72           O
ATOM   2372  CB  ASN A 234      20.855  17.478  31.228  1.00 15.67           C
ATOM   2373  CG  ASN A 234      20.900  16.575  30.001  1.00 21.34           C
ATOM   2374  OD1 ASN A 234      20.015  15.754  29.794  1.00 22.17           O
ATOM   2375  ND2 ASN A 234      21.925  16.721  29.173  1.00 24.31           N
ATOM   2376  H   ASN A 234      18.796  18.022  33.472  1.00 17.02           H
ATOM   2377  HA  ASN A 234      19.139  16.417  31.954  1.00 17.25           H
ATOM   2378  HB2 ASN A 234      20.336  18.396  30.963  1.00 18.81           H
ATOM   2379  HB3 ASN A 234      21.864  17.736  31.549  1.00 18.81           H
ATOM   2380 HD21 ASN A 234      21.979  16.148  28.348  1.00 29.17           H
ATOM   2381 HD22 ASN A 234      22.646  17.400  29.385  1.00 29.17           H
ATOM   2382  N   GLY A 235      20.420  14.992  34.006  1.00 16.10           N
ATOM   2383  CA  GLY A 235      20.952  13.784  34.628  1.00 14.74           C
ATOM   2384  C   GLY A 235      22.165  14.042  35.516  1.00 15.27           C
ATOM   2385  O   GLY A 235      22.578  13.118  36.206  1.00 15.78           O
ATOM   2386  H   GLY A 235      19.632  15.429  34.462  1.00 19.33           H
ATOM   2387  HA2 GLY A 235      20.168  13.350  35.247  1.00 17.70           H
ATOM   2388  HA3 GLY A 235      21.239  13.072  33.856  1.00 17.70           H
ATOM   2389  N   VAL A 236      22.739  15.250  35.519  1.00 14.35           N
ATOM   2390  CA  VAL A 236      23.882  15.596  36.363  1.00 12.53           C
ATOM   2391  C   VAL A 236      23.349  16.149  37.684  1.00 13.51           C
ATOM   2392  O   VAL A 236      22.664  17.162  37.687  1.00 16.31           O
ATOM   2393  CB  VAL A 236      24.841  16.587  35.667  1.00 12.48           C
ATOM   2394  CG1 VAL A 236      26.040  16.882  36.577  1.00 14.69           C
ATOM   2395  CG2 VAL A 236      25.357  16.018  34.336  1.00 17.58           C
ATOM   2396  H   VAL A 236      22.347  15.981  34.943  1.00 17.23           H
ATOM   2397  HA  VAL A 236      24.450  14.690  36.556  1.00 15.04           H
ATOM   2398  HB  VAL A 236      24.313  17.522  35.476  1.00 14.98           H
ATOM   2399 HG11 VAL A 236      26.738  17.544  36.066  1.00 17.64           H
ATOM   2400 HG12 VAL A 236      25.711  17.381  37.487  1.00 17.64           H
ATOM   2401 HG13 VAL A 236      26.551  15.955  36.836  1.00 17.64           H
ATOM   2402 HG21 VAL A 236      26.058  16.719  33.883  1.00 21.10           H
ATOM   2403 HG22 VAL A 236      25.856  15.065  34.507  1.00 21.10           H
ATOM   2404 HG23 VAL A 236      24.528  15.870  33.643  1.00 21.10           H
ATOM   2405  N   CYS A 237      23.686  15.486  38.791  1.00 14.13           N
ATOM   2406  CA  CYS A 237      23.226  15.822  40.134  1.00 15.62           C
ATOM   2407  C   CYS A 237      24.449  16.168  40.988  1.00 16.22           C
ATOM   2408  O   CYS A 237      25.114  15.248  41.480  1.00 15.17           O
ATOM   2409  CB  CYS A 237      22.484  14.621  40.738  1.00 15.09           C
ATOM   2410  SG  CYS A 237      21.110  13.962  39.742  1.00 16.47           S
ATOM   2411  H   CYS A 237      24.248  14.654  38.696  1.00 16.97           H
ATOM   2412  HA  CYS A 237      22.547  16.669  40.096  1.00 18.75           H
ATOM   2413  HB2 CYS A 237      23.191  13.803  40.874  1.00 18.12           H
ATOM   2414  HB3 CYS A 237      22.095  14.900  41.716  1.00 18.12           H
ATOM   2415  N   PRO A 238      24.785  17.461  41.176  1.00 15.81           N
ATOM   2416  CA  PRO A 238      25.897  17.818  42.034  1.00 14.41           C
ATOM   2417  C   PRO A 238      25.536  17.615  43.511  1.00 15.56           C
ATOM   2418  O   PRO A 238      24.384  17.802  43.907  1.00 14.37           O
ATOM   2419  CB  PRO A 238      26.179  19.300  41.743  1.00 14.93           C
ATOM   2420  CG  PRO A 238      25.481  19.563  40.415  1.00 16.95           C
ATOM   2421  CD  PRO A 238      24.276  18.644  40.502  1.00 15.83           C
ATOM   2422  HA  PRO A 238      26.776  17.283  41.701  1.00 17.30           H
ATOM   2423  HB2 PRO A 238      25.672  19.891  42.506  1.00 17.93           H
ATOM   2424  HB3 PRO A 238      27.239  19.555  41.720  1.00 17.93           H
ATOM   2425  HG2 PRO A 238      25.156  20.600  40.343  1.00 20.35           H
ATOM   2426  HG3 PRO A 238      26.128  19.299  39.581  1.00 20.35           H
ATOM   2427  HD2 PRO A 238      23.511  19.112  41.115  1.00 19.00           H
ATOM   2428  HD3 PRO A 238      23.928  18.440  39.491  1.00 19.00           H
ATOM   2429  N   VAL A 239      26.533  17.255  44.323  1.00 14.70           N
ATOM   2430  CA  VAL A 239      26.394  17.005  45.757  1.00 16.09           C
ATOM   2431  C   VAL A 239      27.626  17.552  46.459  1.00 15.61           C
ATOM   2432  O   VAL A 239      28.744  17.261  46.039  1.00 15.14           O
ATOM   2433  CB  VAL A 239      26.255  15.499  46.061  1.00 15.62           C
ATOM   2434  CG1 VAL A 239      26.190  15.263  47.580  1.00 14.60           C
ATOM   2435  CG2 VAL A 239      24.984  14.923  45.407  1.00 16.24           C
ATOM   2436  H   VAL A 239      27.452  17.119  43.926  1.00 17.65           H
ATOM   2437  HA  VAL A 239      25.511  17.521  46.134  1.00 19.31           H
ATOM   2438  HB  VAL A 239      27.132  14.992  45.666  1.00 18.75           H
ATOM   2439 HG11 VAL A 239      26.022  14.207  47.790  1.00 17.52           H
ATOM   2440 HG12 VAL A 239      27.125  15.551  48.059  1.00 17.52           H
ATOM   2441 HG13 VAL A 239      25.387  15.858  48.015  1.00 17.52           H
ATOM   2442 HG21 VAL A 239      24.905  13.860  45.622  1.00 19.49           H
ATOM   2443 HG22 VAL A 239      24.106  15.436  45.796  1.00 19.49           H
ATOM   2444 HG23 VAL A 239      25.015  15.045  44.326  1.00 19.49           H
ATOM   2445  N   VAL A 240      27.409  18.289  47.554  1.00 14.48           N
ATOM   2446  CA  VAL A 240      28.481  18.856  48.360  1.00 13.04           C
ATOM   2447  C   VAL A 240      28.732  17.955  49.564  1.00 15.17           C
ATOM   2448  O   VAL A 240      27.803  17.640  50.309  1.00 16.39           O
ATOM   2449  CB  VAL A 240      28.152  20.304  48.780  1.00 13.82           C
ATOM   2450  CG1 VAL A 240      29.391  20.919  49.459  1.00 14.70           C
ATOM   2451  CG2 VAL A 240      27.701  21.155  47.582  1.00 16.98           C
ATOM   2452  H   VAL A 240      26.456  18.467  47.842  1.00 17.38           H
ATOM   2453  HA  VAL A 240      29.389  18.897  47.758  1.00 15.65           H
ATOM   2454  HB  VAL A 240      27.330  20.270  49.494  1.00 16.59           H
ATOM   2455 HG11 VAL A 240      29.188  21.959  49.700  1.00 17.64           H
ATOM   2456 HG12 VAL A 240      29.621  20.391  50.383  1.00 17.64           H
ATOM   2457 HG13 VAL A 240      30.252  20.872  48.793  1.00 17.64           H
ATOM   2458 HG21 VAL A 240      27.644  22.204  47.871  1.00 20.38           H
ATOM   2459 HG22 VAL A 240      28.378  21.037  46.744  1.00 20.38           H
ATOM   2460 HG23 VAL A 240      26.705  20.844  47.263  1.00 20.38           H
ATOM   2461  N   PHE A 241      29.998  17.564  49.754  1.00 14.26           N
ATOM   2462  CA  PHE A 241      30.478  16.786  50.891  1.00 17.48           C
ATOM   2463  C   PHE A 241      31.572  17.568  51.598  1.00 15.28           C
ATOM   2464  O   PHE A 241      32.301  18.311  50.956  1.00 16.79           O
ATOM   2465  CB  PHE A 241      31.121  15.476  50.418  1.00 16.48           C
ATOM   2466  CG  PHE A 241      30.204  14.461  49.775  1.00 14.73           C
ATOM   2467  CD1 PHE A 241      29.704  13.382  50.524  1.00 16.82           C
ATOM   2468  CD2 PHE A 241      29.919  14.555  48.403  1.00 16.94           C
ATOM   2469  CE1 PHE A 241      28.924  12.394  49.897  1.00 16.57           C
ATOM   2470  CE2 PHE A 241      29.183  13.538  47.770  1.00 17.69           C
ATOM   2471  CZ  PHE A 241      28.691  12.458  48.515  1.00 16.15           C
ATOM   2472  H   PHE A 241      30.700  17.884  49.102  1.00 17.12           H
ATOM   2473  HA  PHE A 241      29.666  16.570  51.581  1.00 20.98           H
ATOM   2474  HB2 PHE A 241      31.902  15.731  49.701  1.00 19.79           H
ATOM   2475  HB3 PHE A 241      31.602  14.998  51.273  1.00 19.79           H
ATOM   2476  HD1 PHE A 241      29.928  13.303  51.578  1.00 20.19           H
ATOM   2477  HD2 PHE A 241      30.287  15.391  47.829  1.00 20.34           H
ATOM   2478  HE1 PHE A 241      28.537  11.563  50.467  1.00 19.90           H
ATOM   2479  HE2 PHE A 241      28.996  13.591  46.713  1.00 21.24           H
ATOM   2480  HZ  PHE A 241      28.132  11.676  48.024  1.00 19.38           H
ATOM   2481  N   THR A 242      31.751  17.305  52.888  1.00 15.61           N
ATOM   2482  CA  THR A 242      32.860  17.794  53.686  1.00 14.74           C
ATOM   2483  C   THR A 242      33.435  16.634  54.474  1.00 15.09           C
ATOM   2484  O   THR A 242      32.717  15.742  54.908  1.00 17.98           O
ATOM   2485  CB  THR A 242      32.391  18.955  54.586  1.00 15.40           C
ATOM   2486  OG1 THR A 242      31.973  20.021  53.769  1.00 16.00           O
ATOM   2487  CG2 THR A 242      33.493  19.518  55.493  1.00 18.34           C
ATOM   2488  H   THR A 242      31.128  16.648  53.337  1.00 18.74           H
ATOM   2489  HA  THR A 242      33.632  18.175  53.020  1.00 17.70           H
ATOM   2490  HB  THR A 242      31.555  18.621  55.200  1.00 18.49           H
ATOM   2491  HG1 THR A 242      31.673  20.739  54.339  1.00 19.20           H
ATOM   2492 HG21 THR A 242      33.105  20.373  56.046  1.00 22.01           H
ATOM   2493 HG22 THR A 242      33.826  18.767  56.207  1.00 22.01           H
ATOM   2494 HG23 THR A 242      34.340  19.850  54.894  1.00 22.01           H
ATOM   2495  N   ASP A 243      34.752  16.649  54.661  1.00 15.05           N
ATOM   2496  CA  ASP A 243      35.426  15.704  55.518  1.00 16.37           C
ATOM   2497  C   ASP A 243      36.582  16.487  56.140  1.00 14.68           C
ATOM   2498  O   ASP A 243      37.262  17.241  55.445  1.00 17.02           O
ATOM   2499  CB  ASP A 243      35.911  14.556  54.634  1.00 17.67           C
ATOM   2500  CG  ASP A 243      36.328  13.303  55.380  1.00 16.45           C
ATOM   2501  OD1 ASP A 243      36.548  12.316  54.658  1.00 17.32           O
ATOM   2502  OD2 ASP A 243      36.461  13.322  56.620  1.00 18.03           O1-
ATOM   2503  H   ASP A 243      35.315  17.367  54.223  1.00 18.07           H
ATOM   2504  HA  ASP A 243      34.757  15.334  56.299  1.00 19.65           H
ATOM   2505  HB2 ASP A 243      35.169  14.284  53.882  1.00 21.21           H
ATOM   2506  HB3 ASP A 243      36.776  14.884  54.062  1.00 21.21           H
ATOM   2507  N   GLY A 244      36.780  16.336  57.449  1.00 17.56           N
ATOM   2508  CA  GLY A 244      37.709  17.163  58.197  1.00 16.21           C
ATOM   2509  C   GLY A 244      37.027  17.817  59.388  1.00 19.17           C
ATOM   2510  O   GLY A 244      35.877  17.542  59.727  1.00 18.58           O
ATOM   2511  H   GLY A 244      36.219  15.666  57.961  1.00 21.08           H
ATOM   2512  HA2 GLY A 244      38.540  16.552  58.544  1.00 19.45           H
ATOM   2513  HA3 GLY A 244      38.117  17.947  57.558  1.00 19.45           H
ATOM   2514  N   SER A 245      37.769  18.706  60.044  1.00 20.94           N
ATOM   2515  CA  SER A 245      37.318  19.410  61.228  1.00 17.06           C
ATOM   2516  C   SER A 245      36.044  20.184  60.929  1.00 16.71           C
ATOM   2517  O   SER A 245      35.891  20.709  59.841  1.00 19.29           O
ATOM   2518  CB  SER A 245      38.418  20.382  61.666  1.00 22.35           C
ATOM   2519  OG  SER A 245      38.002  21.067  62.828  1.00 23.13           O
ATOM   2520  H   SER A 245      38.701  18.901  59.707  1.00 25.14           H
ATOM   2521  HA  SER A 245      37.143  18.686  62.023  1.00 20.48           H
ATOM   2522  HB2 SER A 245      39.325  19.819  61.884  1.00 26.82           H
ATOM   2523  HB3 SER A 245      38.620  21.102  60.871  1.00 26.82           H
ATOM   2524  HG  SER A 245      38.762  21.557  63.163  1.00 27.76           H
ATOM   2525  N   ALA A 246      35.134  20.243  61.894  1.00 19.76           N
ATOM   2526  CA  ALA A 246      33.961  21.115  61.870  1.00 16.55           C
ATOM   2527  C   ALA A 246      34.265  22.537  62.425  1.00 19.17           C
ATOM   2528  O   ALA A 246      33.436  23.416  62.385  1.00 22.68           O
ATOM   2529  CB  ALA A 246      32.850  20.512  62.738  1.00 18.31           C
ATOM   2530  H   ALA A 246      35.355  19.774  62.740  1.00 23.72           H
ATOM   2531  HA  ALA A 246      33.571  21.243  60.820  1.00 19.87           H
ATOM   2532  HB1 ALA A 246      31.935  21.116  62.662  1.00 21.98           H
ATOM   2533  HB2 ALA A 246      32.597  19.501  62.398  1.00 21.98           H
ATOM   2534  HB3 ALA A 246      33.127  20.461  63.794  1.00 21.98           H
ATOM   2535  N   THR A 247      35.475  22.708  62.987  1.00 19.62           N
ATOM   2536  CA  THR A 247      35.897  23.883  63.770  1.00 18.19           C
ATOM   2537  C   THR A 247      37.229  24.466  63.261  1.00 28.50           C
ATOM   2538  O   THR A 247      38.016  25.043  64.012  1.00 24.89           O
ATOM   2539  CB  THR A 247      35.979  23.506  65.262  1.00 22.03           C
ATOM   2540  OG1 THR A 247      36.965  22.516  65.496  1.00 23.15           O
ATOM   2541  CG2 THR A 247      34.632  23.039  65.820  1.00 26.72           C
ATOM   2542  H   THR A 247      36.120  21.930  62.957  1.00 23.55           H
ATOM   2543  HA  THR A 247      35.150  24.670  63.667  1.00 21.84           H
ATOM   2544  HB  THR A 247      36.280  24.396  65.808  1.00 26.44           H
ATOM   2545  HG1 THR A 247      37.007  21.936  64.729  1.00 27.78           H
ATOM   2546 HG21 THR A 247      34.718  22.886  66.896  1.00 32.07           H
ATOM   2547 HG22 THR A 247      33.867  23.786  65.614  1.00 32.07           H
ATOM   2548 HG23 THR A 247      34.336  22.093  65.368  1.00 32.07           H
ATOM   2549  N   GLY A 248      37.487  24.335  61.964  1.00 22.58           N
ATOM   2550  CA  GLY A 248      38.728  24.744  61.332  1.00 21.85           C
ATOM   2551  C   GLY A 248      38.667  24.422  59.842  1.00 26.71           C
ATOM   2552  O   GLY A 248      37.625  23.962  59.370  1.00 22.66           O
ATOM   2553  H   GLY A 248      36.807  23.874  61.377  1.00 27.11           H
ATOM   2554  HA2 GLY A 248      38.883  25.810  61.480  1.00 26.23           H
ATOM   2555  HA3 GLY A 248      39.549  24.191  61.789  1.00 26.23           H
ATOM   2556  N   PRO A 249      39.761  24.626  59.091  1.00 23.69           N
ATOM   2557  CA  PRO A 249      39.825  24.226  57.688  1.00 23.26           C
ATOM   2558  C   PRO A 249      39.493  22.740  57.511  1.00 21.06           C
ATOM   2559  O   PRO A 249      39.918  21.903  58.301  1.00 21.52           O
ATOM   2560  CB  PRO A 249      41.282  24.472  57.279  1.00 23.87           C
ATOM   2561  CG  PRO A 249      41.732  25.582  58.228  1.00 27.35           C
ATOM   2562  CD  PRO A 249      41.013  25.223  59.524  1.00 27.51           C
ATOM   2563  HA  PRO A 249      39.196  24.882  57.085  1.00 27.92           H
ATOM   2564  HB2 PRO A 249      41.862  23.577  57.513  1.00 28.65           H
ATOM   2565  HB3 PRO A 249      41.411  24.732  56.228  1.00 28.65           H
ATOM   2566  HG2 PRO A 249      42.810  25.559  58.385  1.00 32.83           H
ATOM   2567  HG3 PRO A 249      41.418  26.551  57.841  1.00 32.83           H
ATOM   2568  HD2 PRO A 249      41.602  24.494  60.081  1.00 33.01           H
ATOM   2569  HD3 PRO A 249      40.848  26.138  60.092  1.00 33.01           H
ATOM   2570  N   ALA A 250      38.762  22.420  56.448  1.00 20.17           N
ATOM   2571  CA  ALA A 250      38.308  21.077  56.111  1.00 17.47           C
ATOM   2572  C   ALA A 250      38.366  20.893  54.595  1.00 19.82           C
ATOM   2573  O   ALA A 250      38.645  21.836  53.861  1.00 19.64           O
ATOM   2574  CB  ALA A 250      36.893  20.881  56.654  1.00 18.89           C
ATOM   2575  H   ALA A 250      38.461  23.162  55.832  1.00 24.21           H
ATOM   2576  HA  ALA A 250      38.959  20.336  56.572  1.00 20.97           H
ATOM   2577  HB1 ALA A 250      36.572  19.850  56.506  1.00 22.67           H
ATOM   2578  HB2 ALA A 250      36.899  21.098  57.715  1.00 22.67           H
ATOM   2579  HB3 ALA A 250      36.192  21.552  56.162  1.00 22.67           H
ATOM   2580  N   GLU A 251      38.151  19.663  54.134  1.00 18.46           N
ATOM   2581  CA  GLU A 251      38.235  19.279  52.735  1.00 16.06           C
ATOM   2582  C   GLU A 251      36.816  19.042  52.197  1.00 19.92           C
ATOM   2583  O   GLU A 251      36.243  17.964  52.347  1.00 17.89           O
ATOM   2584  CB  GLU A 251      39.130  18.044  52.580  1.00 19.19           C
ATOM   2585  CG  GLU A 251      40.551  18.348  53.069  1.00 20.73           C
ATOM   2586  CD  GLU A 251      41.525  17.194  52.849  1.00 31.18           C
ATOM   2587  OE1 GLU A 251      42.491  17.114  53.636  1.00 38.90           O
ATOM   2588  OE2 GLU A 251      41.306  16.406  51.907  1.00 29.76           O1-
ATOM   2589  H   GLU A 251      37.945  18.926  54.793  1.00 22.16           H
ATOM   2590  HA  GLU A 251      38.691  20.088  52.164  1.00 19.28           H
ATOM   2591  HB2 GLU A 251      38.724  17.212  53.156  1.00 23.03           H
ATOM   2592  HB3 GLU A 251      39.154  17.768  51.525  1.00 23.03           H
ATOM   2593  HG2 GLU A 251      40.930  19.204  52.509  1.00 24.88           H
ATOM   2594  HG3 GLU A 251      40.564  18.631  54.123  1.00 24.88           H
ATOM   2595  N   THR A 252      36.274  20.077  51.558  1.00 16.94           N
ATOM   2596  CA  THR A 252      34.983  20.070  50.900  1.00 13.24           C
ATOM   2597  C   THR A 252      35.186  19.721  49.434  1.00 17.30           C
ATOM   2598  O   THR A 252      36.097  20.239  48.791  1.00 16.51           O
ATOM   2599  CB  THR A 252      34.307  21.431  51.099  1.00 17.32           C
ATOM   2600  OG1 THR A 252      33.992  21.603  52.458  1.00 18.35           O
ATOM   2601  CG2 THR A 252      33.023  21.585  50.290  1.00 14.58           C
ATOM   2602  H   THR A 252      36.818  20.920  51.461  1.00 20.34           H
ATOM   2603  HA  THR A 252      34.373  19.319  51.388  1.00 15.89           H
ATOM   2604  HB  THR A 252      35.006  22.213  50.806  1.00 20.79           H
ATOM   2605  HG1 THR A 252      33.366  20.918  52.715  1.00 22.03           H
ATOM   2606 HG21 THR A 252      32.597  22.569  50.476  1.00 17.50           H
ATOM   2607 HG22 THR A 252      33.215  21.489  49.222  1.00 17.50           H
ATOM   2608 HG23 THR A 252      32.295  20.838  50.600  1.00 17.50           H
ATOM   2609  N   ARG A 253      34.329  18.839  48.914  1.00 15.57           N
ATOM   2610  CA  ARG A 253      34.327  18.398  47.531  1.00 13.14           C
ATOM   2611  C   ARG A 253      32.920  18.522  46.968  1.00 17.48           C
ATOM   2612  O   ARG A 253      31.944  18.227  47.653  1.00 15.53           O
ATOM   2613  CB  ARG A 253      34.771  16.934  47.441  1.00 15.09           C
ATOM   2614  CG  ARG A 253      36.209  16.724  47.900  1.00 13.68           C
ATOM   2615  CD  ARG A 253      36.602  15.284  47.577  1.00 15.80           C
ATOM   2616  NE  ARG A 253      37.987  15.021  47.958  1.00 15.91           N
ATOM   2617  CZ  ARG A 253      38.627  13.865  47.802  1.00 16.25           C
ATOM   2618  NH1 ARG A 253      39.908  13.777  48.135  1.00 18.74           N
ATOM   2619  NH2 ARG A 253      38.007  12.797  47.318  1.00 17.01           N1+
ATOM   2620  H   ARG A 253      33.605  18.465  49.513  1.00 18.69           H
ATOM   2621  HA  ARG A 253      35.005  19.010  46.937  1.00 15.78           H
ATOM   2622  HB2 ARG A 253      34.108  16.318  48.050  1.00 18.11           H
ATOM   2623  HB3 ARG A 253      34.685  16.611  46.402  1.00 18.11           H
ATOM   2624  HG2 ARG A 253      36.864  17.410  47.360  1.00 16.43           H
ATOM   2625  HG3 ARG A 253      36.296  16.908  48.971  1.00 16.43           H
ATOM   2626  HD2 ARG A 253      35.955  14.619  48.144  1.00 18.97           H
ATOM   2627  HD3 ARG A 253      36.463  15.078  46.517  1.00 18.97           H
ATOM   2628  HE  ARG A 253      38.513  15.801  48.321  1.00 19.09           H
ATOM   2629 HH11 ARG A 253      40.387  14.580  48.515  1.00 22.50           H
ATOM   2630 HH12 ARG A 253      40.407  12.910  48.016  1.00 22.50           H
ATOM   2631 HH21 ARG A 253      37.041  12.864  47.048  1.00 20.42           H
ATOM   2632 HH22 ARG A 253      38.504  11.926  47.206  1.00 20.42           H
ATOM   2633  N   ILE A 254      32.844  18.924  45.705  1.00 16.53           N
ATOM   2634  CA  ILE A 254      31.631  18.917  44.907  1.00 16.92           C
ATOM   2635  C   ILE A 254      31.767  17.717  43.974  1.00 18.97           C
ATOM   2636  O   ILE A 254      32.660  17.696  43.132  1.00 16.67           O
ATOM   2637  CB  ILE A 254      31.458  20.213  44.088  1.00 17.61           C
ATOM   2638  CG1 ILE A 254      31.805  21.544  44.789  1.00 32.48           C
ATOM   2639  CG2 ILE A 254      30.067  20.196  43.423  1.00 17.86           C
ATOM   2640  CD1 ILE A 254      30.710  22.180  45.623  1.00 38.03           C
ATOM   2641  H   ILE A 254      33.701  19.159  45.225  1.00 19.84           H
ATOM   2642  HA  ILE A 254      30.764  18.789  45.553  1.00 20.31           H
ATOM   2643  HB  ILE A 254      32.175  20.152  43.268  1.00 21.14           H
ATOM   2644 HG12 ILE A 254      32.697  21.441  45.407  1.00 38.98           H
ATOM   2645 HG13 ILE A 254      32.058  22.262  44.010  1.00 38.98           H
ATOM   2646 HG21 ILE A 254      29.904  21.129  42.882  1.00 21.44           H
ATOM   2647 HG22 ILE A 254      30.000  19.375  42.709  1.00 21.44           H
ATOM   2648 HG23 ILE A 254      29.288  20.073  44.176  1.00 21.44           H
ATOM   2649 HD11 ILE A 254      31.091  23.118  46.025  1.00 45.64           H
ATOM   2650 HD12 ILE A 254      29.834  22.393  45.009  1.00 45.64           H
ATOM   2651 HD13 ILE A 254      30.458  21.516  46.445  1.00 45.64           H
ATOM   2652  N   TYR A 255      30.907  16.713  44.139  1.00 15.51           N
ATOM   2653  CA  TYR A 255      30.800  15.581  43.239  1.00 14.95           C
ATOM   2654  C   TYR A 255      29.681  15.823  42.249  1.00 16.64           C
ATOM   2655  O   TYR A 255      28.650  16.373  42.611  1.00 17.81           O
ATOM   2656  CB  TYR A 255      30.514  14.304  44.024  1.00 15.33           C
ATOM   2657  CG  TYR A 255      31.761  13.689  44.602  1.00 16.27           C
ATOM   2658  CD1 TYR A 255      32.364  12.597  43.955  1.00 14.48           C
ATOM   2659  CD2 TYR A 255      32.344  14.236  45.758  1.00 15.46           C
ATOM   2660  CE1 TYR A 255      33.552  12.049  44.463  1.00 16.33           C
ATOM   2661  CE2 TYR A 255      33.531  13.694  46.264  1.00 16.44           C
ATOM   2662  CZ  TYR A 255      34.144  12.608  45.614  1.00 16.85           C
ATOM   2663  OH  TYR A 255      35.314  12.112  46.097  1.00 18.91           O
ATOM   2664  H   TYR A 255      30.207  16.792  44.862  1.00 18.62           H
ATOM   2665  HA  TYR A 255      31.732  15.440  42.690  1.00 17.94           H
ATOM   2666  HB2 TYR A 255      29.798  14.520  44.816  1.00 18.41           H
ATOM   2667  HB3 TYR A 255      30.061  13.575  43.351  1.00 18.41           H
ATOM   2668  HD1 TYR A 255      31.925  12.191  43.058  1.00 17.38           H
ATOM   2669  HD2 TYR A 255      31.892  15.085  46.248  1.00 18.55           H
ATOM   2670  HE1 TYR A 255      34.032  11.225  43.961  1.00 19.60           H
ATOM   2671  HE2 TYR A 255      33.976  14.117  47.149  1.00 19.74           H
ATOM   2672  HH  TYR A 255      35.393  12.230  47.045  1.00 22.70           H
ATOM   2673  N   TYR A 256      29.893  15.385  41.015  1.00 15.82           N
ATOM   2674  CA  TYR A 256      28.926  15.445  39.940  1.00 13.40           C
ATOM   2675  C   TYR A 256      28.557  14.016  39.595  1.00 16.52           C
ATOM   2676  O   TYR A 256      29.372  13.296  39.018  1.00 14.20           O
ATOM   2677  CB  TYR A 256      29.552  16.179  38.752  1.00 14.83           C
ATOM   2678  CG  TYR A 256      29.909  17.611  39.078  1.00 14.64           C
ATOM   2679  CD1 TYR A 256      31.188  17.936  39.577  1.00 19.85           C
ATOM   2680  CD2 TYR A 256      28.951  18.617  38.895  1.00 16.37           C
ATOM   2681  CE1 TYR A 256      31.503  19.269  39.892  1.00 17.08           C
ATOM   2682  CE2 TYR A 256      29.257  19.952  39.208  1.00 14.50           C
ATOM   2683  CZ  TYR A 256      30.532  20.282  39.716  1.00 19.92           C
ATOM   2684  OH  TYR A 256      30.818  21.572  40.033  1.00 17.42           O
ATOM   2685  H   TYR A 256      30.782  14.953  40.803  1.00 18.99           H
ATOM   2686  HA  TYR A 256      28.033  15.984  40.260  1.00 16.09           H
ATOM   2687  HB2 TYR A 256      30.448  15.652  38.425  1.00 17.80           H
ATOM   2688  HB3 TYR A 256      28.838  16.171  37.928  1.00 17.80           H
ATOM   2689  HD1 TYR A 256      31.928  17.166  39.724  1.00 23.83           H
ATOM   2690  HD2 TYR A 256      27.976  18.367  38.504  1.00 19.65           H
ATOM   2691  HE1 TYR A 256      32.481  19.517  40.274  1.00 20.50           H
ATOM   2692  HE2 TYR A 256      28.524  20.725  39.044  1.00 17.41           H
ATOM   2693  HH  TYR A 256      31.752  21.716  40.223  1.00 20.91           H
ATOM   2694  N   PHE A 257      27.349  13.600  39.992  1.00 15.12           N
ATOM   2695  CA  PHE A 257      26.855  12.254  39.730  1.00 12.57           C
ATOM   2696  C   PHE A 257      25.962  12.223  38.502  1.00 13.02           C
ATOM   2697  O   PHE A 257      25.237  13.176  38.240  1.00 16.39           O
ATOM   2698  CB  PHE A 257      26.083  11.732  40.940  1.00 13.68           C
ATOM   2699  CG  PHE A 257      26.957  11.552  42.165  1.00 13.30           C
ATOM   2700  CD1 PHE A 257      26.906  12.491  43.205  1.00 13.22           C
ATOM   2701  CD2 PHE A 257      27.794  10.424  42.273  1.00 16.39           C
ATOM   2702  CE1 PHE A 257      27.680  12.293  44.359  1.00 15.22           C
ATOM   2703  CE2 PHE A 257      28.566  10.232  43.430  1.00 14.74           C
ATOM   2704  CZ  PHE A 257      28.519  11.176  44.468  1.00 16.57           C
ATOM   2705  H   PHE A 257      26.738  14.237  40.484  1.00 18.15           H
ATOM   2706  HA  PHE A 257      27.701  11.593  39.577  1.00 15.10           H
ATOM   2707  HB2 PHE A 257      25.256  12.406  41.165  1.00 16.42           H
ATOM   2708  HB3 PHE A 257      25.666  10.758  40.681  1.00 16.42           H
ATOM   2709  HD1 PHE A 257      26.260  13.352  43.130  1.00 15.87           H
ATOM   2710  HD2 PHE A 257      27.827   9.692  41.479  1.00 19.67           H
ATOM   2711  HE1 PHE A 257      27.615  12.991  45.171  1.00 18.27           H
ATOM   2712  HE2 PHE A 257      29.187   9.352  43.525  1.00 17.69           H
ATOM   2713  HZ  PHE A 257      29.101  11.029  45.365  1.00 19.89           H
ATOM   2714  N   LYS A 258      25.979  11.109  37.768  1.00 15.38           N
ATOM   2715  CA  LYS A 258      24.956  10.790  36.776  1.00 14.94           C
ATOM   2716  C   LYS A 258      24.720   9.293  36.809  1.00 17.10           C
ATOM   2717  O   LYS A 258      25.661   8.505  36.743  1.00 18.38           O
ATOM   2718  CB  LYS A 258      25.396  11.284  35.401  1.00 14.99           C
ATOM   2719  CG  LYS A 258      24.379  10.962  34.294  1.00 17.87           C
ATOM   2720  CD  LYS A 258      24.571  11.926  33.119  1.00 24.22           C
ATOM   2721  CE  LYS A 258      23.596  11.620  31.982  1.00 29.30           C
ATOM   2722  NZ  LYS A 258      23.497  12.761  31.049  1.00 42.77           N1+
ATOM   2723  H   LYS A 258      26.637  10.380  38.009  1.00 18.46           H
ATOM   2724  HA  LYS A 258      24.029  11.293  37.053  1.00 17.93           H
ATOM   2725  HB2 LYS A 258      25.540  12.363  35.460  1.00 17.99           H
ATOM   2726  HB3 LYS A 258      26.346  10.814  35.149  1.00 17.99           H
ATOM   2727  HG2 LYS A 258      24.491   9.926  33.971  1.00 21.45           H
ATOM   2728  HG3 LYS A 258      23.369  11.099  34.681  1.00 21.45           H
ATOM   2729  HD2 LYS A 258      24.417  12.950  33.463  1.00 29.07           H
ATOM   2730  HD3 LYS A 258      25.589  11.829  32.742  1.00 29.07           H
ATOM   2731  HE2 LYS A 258      23.918  10.727  31.443  1.00 35.17           H
ATOM   2732  HE3 LYS A 258      22.614  11.432  32.416  1.00 35.17           H
ATOM   2733  HZ1 LYS A 258      22.976  12.489  30.225  1.00 51.33           H
ATOM   2734  HZ2 LYS A 258      23.016  13.533  31.496  1.00 51.33           H
ATOM   2735  HZ3 LYS A 258      24.421  13.068  30.776  1.00 51.33           H
ATOM   2736  N   GLU A 259      23.460   8.917  36.974  1.00 14.61           N
ATOM   2737  CA  GLU A 259      23.019   7.548  37.162  1.00 16.15           C
ATOM   2738  C   GLU A 259      23.796   6.872  38.304  1.00 17.91           C
ATOM   2739  O   GLU A 259      24.140   5.697  38.226  1.00 17.87           O
ATOM   2740  CB  GLU A 259      23.042   6.788  35.819  1.00 19.35           C
ATOM   2741  CG  GLU A 259      22.108   7.425  34.766  1.00 16.11           C
ATOM   2742  CD  GLU A 259      22.218   6.753  33.393  1.00 36.74           C
ATOM   2743  OE1 GLU A 259      22.073   7.464  32.377  1.00 40.90           O
ATOM   2744  OE2 GLU A 259      22.458   5.527  33.356  1.00 50.69           O1-
ATOM   2745  H   GLU A 259      22.753   9.633  37.044  1.00 17.54           H
ATOM   2746  HA  GLU A 259      21.988   7.602  37.487  1.00 19.39           H
ATOM   2747  HB2 GLU A 259      24.060   6.752  35.427  1.00 23.23           H
ATOM   2748  HB3 GLU A 259      22.707   5.765  36.002  1.00 23.23           H
ATOM   2749  HG2 GLU A 259      21.085   7.284  35.111  1.00 19.34           H
ATOM   2750  HG3 GLU A 259      22.265   8.500  34.662  1.00 19.34           H
ATOM   2751  N   GLY A 260      24.066   7.622  39.383  1.00 16.08           N
ATOM   2752  CA  GLY A 260      24.770   7.134  40.558  1.00 17.37           C
ATOM   2753  C   GLY A 260      26.271   6.945  40.347  1.00 17.77           C
ATOM   2754  O   GLY A 260      26.919   6.517  41.290  1.00 20.20           O
ATOM   2755  H   GLY A 260      23.752   8.582  39.399  1.00 19.31           H
ATOM   2756  HA2 GLY A 260      24.627   7.850  41.368  1.00 20.85           H
ATOM   2757  HA3 GLY A 260      24.351   6.170  40.842  1.00 20.85           H
ATOM   2758  N   LYS A 261      26.825   7.272  39.171  1.00 15.54           N
ATOM   2759  CA  LYS A 261      28.256   7.182  38.872  1.00 17.36           C
ATOM   2760  C   LYS A 261      28.896   8.562  38.945  1.00 16.13           C
ATOM   2761  O   LYS A 261      28.265   9.557  38.610  1.00 18.33           O
ATOM   2762  CB  LYS A 261      28.484   6.613  37.469  1.00 17.35           C
ATOM   2763  CG  LYS A 261      27.838   5.241  37.235  1.00 21.11           C
ATOM   2764  CD  LYS A 261      28.671   4.413  36.236  1.00 40.71           C
ATOM   2765  CE  LYS A 261      27.801   3.685  35.215  1.00 46.14           C
ATOM   2766  NZ  LYS A 261      27.332   4.606  34.164  1.00 57.21           N1+
ATOM   2767  H   LYS A 261      26.226   7.636  38.445  1.00 18.65           H
ATOM   2768  HA  LYS A 261      28.748   6.523  39.588  1.00 20.83           H
ATOM   2769  HB2 LYS A 261      28.076   7.310  36.737  1.00 20.83           H
ATOM   2770  HB3 LYS A 261      29.561   6.550  37.304  1.00 20.83           H
ATOM   2771  HG2 LYS A 261      27.828   4.692  38.178  1.00 25.34           H
ATOM   2772  HG3 LYS A 261      26.805   5.364  36.904  1.00 25.34           H
ATOM   2773  HD2 LYS A 261      29.379   5.047  35.698  1.00 48.86           H
ATOM   2774  HD3 LYS A 261      29.256   3.677  36.784  1.00 48.86           H
ATOM   2775  HE2 LYS A 261      28.385   2.882  34.762  1.00 55.38           H
ATOM   2776  HE3 LYS A 261      26.941   3.244  35.722  1.00 55.38           H
ATOM   2777  HZ1 LYS A 261      26.707   4.115  33.537  1.00 68.66           H
ATOM   2778  HZ2 LYS A 261      26.831   5.379  34.578  1.00 68.66           H
ATOM   2779  HZ3 LYS A 261      28.122   4.966  33.646  1.00 68.66           H
ATOM   2780  N   ILE A 262      30.172   8.617  39.327  1.00 17.78           N
ATOM   2781  CA  ILE A 262      30.945   9.855  39.407  1.00 15.65           C
ATOM   2782  C   ILE A 262      31.417  10.238  38.004  1.00 17.29           C
ATOM   2783  O   ILE A 262      32.193   9.505  37.384  1.00 17.24           O
ATOM   2784  CB  ILE A 262      32.129   9.681  40.377  1.00 16.32           C
ATOM   2785  CG1 ILE A 262      31.645   9.315  41.794  1.00 19.35           C
ATOM   2786  CG2 ILE A 262      33.000  10.959  40.427  1.00 16.89           C
ATOM   2787  CD1 ILE A 262      32.746   8.675  42.636  1.00 18.51           C
ATOM   2788  H   ILE A 262      30.639   7.755  39.568  1.00 21.34           H
ATOM   2789  HA  ILE A 262      30.302  10.646  39.800  1.00 18.79           H
ATOM   2790  HB  ILE A 262      32.745   8.863  39.999  1.00 19.59           H
ATOM   2791 HG12 ILE A 262      31.265  10.203  42.297  1.00 23.23           H
ATOM   2792 HG13 ILE A 262      30.830   8.599  41.742  1.00 23.23           H
ATOM   2793 HG21 ILE A 262      33.788  10.861  41.171  1.00 20.27           H
ATOM   2794 HG22 ILE A 262      33.480  11.133  39.463  1.00 20.27           H
ATOM   2795 HG23 ILE A 262      32.382  11.821  40.679  1.00 20.27           H
ATOM   2796 HD11 ILE A 262      32.325   8.376  43.593  1.00 22.22           H
ATOM   2797 HD12 ILE A 262      33.131   7.788  42.134  1.00 22.22           H
ATOM   2798 HD13 ILE A 262      33.564   9.369  42.808  1.00 22.22           H
ATOM   2799  N   LEU A 263      30.973  11.399  37.519  1.00 15.63           N
ATOM   2800  CA  LEU A 263      31.503  12.013  36.305  1.00 18.98           C
ATOM   2801  C   LEU A 263      32.813  12.736  36.613  1.00 21.43           C
ATOM   2802  O   LEU A 263      33.753  12.688  35.822  1.00 20.67           O
ATOM   2803  CB  LEU A 263      30.492  12.996  35.704  1.00 15.09           C
ATOM   2804  CG  LEU A 263      29.148  12.375  35.287  1.00 17.74           C
ATOM   2805  CD1 LEU A 263      28.273  13.495  34.708  1.00 22.08           C
ATOM   2806  CD2 LEU A 263      29.347  11.251  34.256  1.00 25.10           C
ATOM   2807  H   LEU A 263      30.320  11.940  38.069  1.00 18.77           H
ATOM   2808  HA  LEU A 263      31.717  11.238  35.570  1.00 22.78           H
ATOM   2809  HB2 LEU A 263      30.298  13.790  36.428  1.00 18.11           H
ATOM   2810  HB3 LEU A 263      30.949  13.459  34.829  1.00 18.11           H
ATOM   2811  HG  LEU A 263      28.659  11.970  36.175  1.00 21.29           H
ATOM   2812 HD11 LEU A 263      27.352  13.083  34.302  1.00 26.50           H
ATOM   2813 HD12 LEU A 263      28.025  14.211  35.493  1.00 26.50           H
ATOM   2814 HD13 LEU A 263      28.802  14.012  33.906  1.00 26.50           H
ATOM   2815 HD21 LEU A 263      28.381  10.926  33.871  1.00 30.12           H
ATOM   2816 HD22 LEU A 263      29.957  11.605  33.426  1.00 30.12           H
ATOM   2817 HD23 LEU A 263      29.830  10.394  34.724  1.00 30.12           H
ATOM   2818  N   LYS A 264      32.839  13.447  37.744  1.00 14.89           N
ATOM   2819  CA  LYS A 264      33.857  14.421  38.106  1.00 17.10           C
ATOM   2820  C   LYS A 264      33.669  14.736  39.588  1.00 19.21           C
ATOM   2821  O   LYS A 264      32.555  14.674  40.111  1.00 16.17           O
ATOM   2822  CB  LYS A 264      33.637  15.677  37.227  1.00 19.63           C
ATOM   2823  CG  LYS A 264      34.616  16.826  37.479  1.00 22.10           C
ATOM   2824  CD  LYS A 264      34.329  17.964  36.494  1.00 22.26           C
ATOM   2825  CE  LYS A 264      35.342  19.099  36.621  1.00 27.77           C
ATOM   2826  NZ  LYS A 264      34.988  20.219  35.720  1.00 26.41           N1+
ATOM   2827  H   LYS A 264      32.032  13.399  38.352  1.00 17.87           H
ATOM   2828  HA  LYS A 264      34.854  14.013  37.938  1.00 20.53           H
ATOM   2829  HB2 LYS A 264      33.727  15.387  36.178  1.00 23.56           H
ATOM   2830  HB3 LYS A 264      32.622  16.049  37.378  1.00 23.56           H
ATOM   2831  HG2 LYS A 264      34.496  17.201  38.496  1.00 26.53           H
ATOM   2832  HG3 LYS A 264      35.638  16.470  37.343  1.00 26.53           H
ATOM   2833  HD2 LYS A 264      34.354  17.577  35.475  1.00 26.72           H
ATOM   2834  HD3 LYS A 264      33.337  18.358  36.699  1.00 26.72           H
ATOM   2835  HE2 LYS A 264      35.331  19.455  37.652  1.00 33.33           H
ATOM   2836  HE3 LYS A 264      36.342  18.733  36.383  1.00 33.33           H
ATOM   2837  HZ1 LYS A 264      35.716  20.920  35.735  1.00 31.70           H
ATOM   2838  HZ2 LYS A 264      34.850  19.883  34.776  1.00 31.70           H
ATOM   2839  HZ3 LYS A 264      34.130  20.649  36.039  1.00 31.70           H
ATOM   2840  N   TRP A 265      34.755  15.120  40.253  1.00 17.37           N
ATOM   2841  CA  TRP A 265      34.652  15.897  41.479  1.00 17.87           C
ATOM   2842  C   TRP A 265      35.705  16.994  41.460  1.00 18.55           C
ATOM   2843  O   TRP A 265      36.691  16.912  40.729  1.00 17.23           O
ATOM   2844  CB  TRP A 265      34.773  15.010  42.725  1.00 17.07           C
ATOM   2845  CG  TRP A 265      36.124  14.434  43.009  1.00 15.81           C
ATOM   2846  CD1 TRP A 265      36.540  13.208  42.636  1.00 15.47           C
ATOM   2847  CD2 TRP A 265      37.249  15.026  43.730  1.00 15.82           C
ATOM   2848  NE1 TRP A 265      37.822  12.991  43.092  1.00 20.63           N
ATOM   2849  CE2 TRP A 265      38.316  14.081  43.766  1.00 18.73           C
ATOM   2850  CE3 TRP A 265      37.466  16.254  44.389  1.00 15.18           C
ATOM   2851  CZ2 TRP A 265      39.534  14.339  44.409  1.00 18.78           C
ATOM   2852  CZ3 TRP A 265      38.699  16.546  44.994  1.00 16.45           C
ATOM   2853  CH2 TRP A 265      39.727  15.590  45.014  1.00 18.18           C
ATOM   2854  H   TRP A 265      35.650  15.108  39.785  1.00 20.85           H
ATOM   2855  HA  TRP A 265      33.677  16.378  41.493  1.00 21.45           H
ATOM   2856  HB2 TRP A 265      34.481  15.605  43.591  1.00 20.49           H
ATOM   2857  HB3 TRP A 265      34.059  14.195  42.620  1.00 20.49           H
ATOM   2858  HD1 TRP A 265      35.947  12.497  42.078  1.00 18.58           H
ATOM   2859  HE1 TRP A 265      38.319  12.127  42.928  1.00 24.76           H
ATOM   2860  HE3 TRP A 265      36.667  16.974  44.435  1.00 18.23           H
ATOM   2861  HZ2 TRP A 265      40.309  13.587  44.442  1.00 22.54           H
ATOM   2862  HZ3 TRP A 265      38.845  17.498  45.482  1.00 19.75           H
ATOM   2863  HH2 TRP A 265      40.661  15.810  45.511  1.00 21.83           H
ATOM   2864  N   GLU A 266      35.466  18.040  42.245  1.00 17.31           N
ATOM   2865  CA  GLU A 266      36.449  19.091  42.424  1.00 18.22           C
ATOM   2866  C   GLU A 266      36.459  19.586  43.867  1.00 19.98           C
ATOM   2867  O   GLU A 266      35.443  19.532  44.566  1.00 18.27           O
ATOM   2868  CB  GLU A 266      36.197  20.213  41.406  1.00 20.88           C
ATOM   2869  CG  GLU A 266      34.885  20.957  41.602  1.00 32.59           C
ATOM   2870  CD  GLU A 266      34.563  21.899  40.442  1.00 28.40           C
ATOM   2871  OE1 GLU A 266      33.383  22.272  40.378  1.00 18.90           O
ATOM   2872  OE2 GLU A 266      35.462  22.274  39.657  1.00 36.35           O1-
ATOM   2873  H   GLU A 266      34.619  18.078  42.796  1.00 20.78           H
ATOM   2874  HA  GLU A 266      37.433  18.673  42.214  1.00 21.87           H
ATOM   2875  HB2 GLU A 266      37.010  20.934  41.470  1.00 25.07           H
ATOM   2876  HB3 GLU A 266      36.208  19.783  40.403  1.00 25.07           H
ATOM   2877  HG2 GLU A 266      34.051  20.275  41.762  1.00 39.12           H
ATOM   2878  HG3 GLU A 266      34.948  21.551  42.514  1.00 39.12           H
ATOM   2879  N   PRO A 267      37.614  20.073  44.346  1.00 17.24           N
ATOM   2880  CA  PRO A 267      37.687  20.661  45.668  1.00 16.50           C
ATOM   2881  C   PRO A 267      36.965  22.007  45.658  1.00 17.66           C
ATOM   2882  O   PRO A 267      36.864  22.658  44.619  1.00 17.10           O
ATOM   2883  CB  PRO A 267      39.190  20.886  45.892  1.00 15.10           C
ATOM   2884  CG  PRO A 267      39.746  21.084  44.485  1.00 17.39           C
ATOM   2885  CD  PRO A 267      38.899  20.124  43.660  1.00 19.70           C
ATOM   2886  HA  PRO A 267      37.346  19.982  46.449  1.00 19.81           H
ATOM   2887  HB2 PRO A 267      39.440  21.702  46.569  1.00 18.13           H
ATOM   2888  HB3 PRO A 267      39.591  19.948  46.282  1.00 18.13           H
ATOM   2889  HG2 PRO A 267      39.621  22.121  44.173  1.00 20.88           H
ATOM   2890  HG3 PRO A 267      40.793  20.787  44.423  1.00 20.88           H
ATOM   2891  HD2 PRO A 267      38.820  20.530  42.654  1.00 23.65           H
ATOM   2892  HD3 PRO A 267      39.360  19.136  43.669  1.00 23.65           H
ATOM   2893  N   LEU A 268      36.498  22.439  46.824  1.00 15.91           N
ATOM   2894  CA  LEU A 268      35.897  23.757  46.991  1.00 16.86           C
ATOM   2895  C   LEU A 268      36.868  24.839  46.516  1.00 19.83           C
ATOM   2896  O   LEU A 268      38.036  24.827  46.889  1.00 18.24           O
ATOM   2897  CB  LEU A 268      35.568  23.952  48.470  1.00 18.95           C
ATOM   2898  CG  LEU A 268      34.991  25.332  48.838  1.00 16.33           C
ATOM   2899  CD1 LEU A 268      33.594  25.505  48.229  1.00 16.66           C
ATOM   2900  CD2 LEU A 268      34.947  25.464  50.364  1.00 18.57           C
ATOM   2901  H   LEU A 268      36.581  21.848  47.638  1.00 19.10           H
ATOM   2902  HA  LEU A 268      34.974  23.795  46.414  1.00 20.23           H
ATOM   2903  HB2 LEU A 268      34.866  23.178  48.772  1.00 22.74           H
ATOM   2904  HB3 LEU A 268      36.491  23.811  49.030  1.00 22.74           H
ATOM   2905  HG  LEU A 268      35.640  26.118  48.454  1.00 19.60           H
ATOM   2906 HD11 LEU A 268      33.167  26.452  48.561  1.00 20.00           H
ATOM   2907 HD12 LEU A 268      33.656  25.518  47.143  1.00 20.00           H
ATOM   2908 HD13 LEU A 268      32.944  24.689  48.542  1.00 20.00           H
ATOM   2909 HD21 LEU A 268      34.524  26.430  50.641  1.00 22.29           H
ATOM   2910 HD22 LEU A 268      34.348  24.664  50.795  1.00 22.29           H
ATOM   2911 HD23 LEU A 268      35.957  25.399  50.770  1.00 22.29           H
ATOM   2912  N   ALA A 269      36.365  25.784  45.732  1.00 20.32           N
ATOM   2913  CA  ALA A 269      37.071  26.991  45.321  1.00 22.23           C
ATOM   2914  C   ALA A 269      36.241  28.205  45.724  1.00 21.03           C
ATOM   2915  O   ALA A 269      35.150  28.054  46.272  1.00 18.98           O
ATOM   2916  CB  ALA A 269      37.315  26.927  43.812  1.00 24.52           C
ATOM   2917  H   ALA A 269      35.393  25.715  45.467  1.00 24.40           H
ATOM   2918  HA  ALA A 269      38.038  27.054  45.822  1.00 26.68           H
ATOM   2919  HB1 ALA A 269      37.877  27.800  43.483  1.00 29.43           H
ATOM   2920  HB2 ALA A 269      37.891  26.031  43.577  1.00 29.43           H
ATOM   2921  HB3 ALA A 269      36.362  26.893  43.281  1.00 29.43           H
ATOM   2922  N   GLY A 270      36.786  29.407  45.501  1.00 21.11           N
ATOM   2923  CA  GLY A 270      36.168  30.676  45.862  1.00 20.39           C
ATOM   2924  C   GLY A 270      36.526  31.088  47.283  1.00 20.71           C
ATOM   2925  O   GLY A 270      37.537  30.654  47.839  1.00 21.73           O
ATOM   2926  H   GLY A 270      37.701  29.447  45.074  1.00 25.34           H
ATOM   2927  HA2 GLY A 270      36.528  31.447  45.183  1.00 24.47           H
ATOM   2928  HA3 GLY A 270      35.084  30.597  45.780  1.00 24.47           H
ATOM   2929  N   THR A 271      35.705  31.969  47.857  1.00 19.53           N
ATOM   2930  CA  THR A 271      36.057  32.685  49.082  1.00 17.45           C
ATOM   2931  C   THR A 271      35.323  32.164  50.320  1.00 21.24           C
ATOM   2932  O   THR A 271      35.622  32.642  51.413  1.00 18.14           O
ATOM   2933  CB  THR A 271      35.850  34.190  48.890  1.00 19.42           C
ATOM   2934  OG1 THR A 271      34.503  34.441  48.581  1.00 20.24           O
ATOM   2935  CG2 THR A 271      36.754  34.766  47.802  1.00 20.88           C
ATOM   2936  H   THR A 271      34.882  32.278  47.358  1.00 23.45           H
ATOM   2937  HA  THR A 271      37.120  32.555  49.275  1.00 20.95           H
ATOM   2938  HB  THR A 271      36.091  34.687  49.828  1.00 23.31           H
ATOM   2939  HG1 THR A 271      34.395  35.379  48.394  1.00 24.29           H
ATOM   2940 HG21 THR A 271      36.591  35.840  47.718  1.00 25.06           H
ATOM   2941 HG22 THR A 271      37.798  34.585  48.058  1.00 25.06           H
ATOM   2942 HG23 THR A 271      36.527  34.316  46.836  1.00 25.06           H
ATOM   2943  N   ALA A 272      34.393  31.202  50.202  1.00 19.06           N
ATOM   2944  CA  ALA A 272      33.848  30.530  51.379  1.00 21.10           C
ATOM   2945  C   ALA A 272      34.983  29.787  52.074  1.00 18.56           C
ATOM   2946  O   ALA A 272      35.704  29.044  51.417  1.00 21.63           O
ATOM   2947  CB  ALA A 272      32.735  29.559  50.969  1.00 19.93           C
ATOM   2948  H   ALA A 272      34.169  30.826  49.292  1.00 22.88           H
ATOM   2949  HA  ALA A 272      33.418  31.266  52.055  1.00 25.33           H
ATOM   2950  HB1 ALA A 272      32.382  29.036  51.857  1.00 23.93           H
ATOM   2951  HB2 ALA A 272      31.915  30.110  50.509  1.00 23.93           H
ATOM   2952  HB3 ALA A 272      33.117  28.817  50.269  1.00 23.93           H
ATOM   2953  N   LYS A 273      35.159  29.993  53.386  1.00 17.42           N
ATOM   2954  CA  LYS A 273      36.289  29.446  54.142  1.00 22.26           C
ATOM   2955  C   LYS A 273      35.965  28.113  54.811  1.00 20.69           C
ATOM   2956  O   LYS A 273      36.877  27.405  55.228  1.00 17.53           O
ATOM   2957  CB  LYS A 273      36.804  30.480  55.164  1.00 22.07           C
ATOM   2958  CG  LYS A 273      37.287  31.793  54.528  1.00 20.25           C
ATOM   2959  CD  LYS A 273      38.350  31.576  53.425  1.00 25.47           C
ATOM   2960  CE  LYS A 273      39.010  32.871  52.940  1.00 31.15           C
ATOM   2961  NZ  LYS A 273      38.032  33.848  52.425  1.00 24.74           N1+
ATOM   2962  H   LYS A 273      34.527  30.616  53.872  1.00 20.91           H
ATOM   2963  HA  LYS A 273      37.103  29.231  53.450  1.00 26.72           H
ATOM   2964  HB2 LYS A 273      36.009  30.707  55.875  1.00 26.49           H
ATOM   2965  HB3 LYS A 273      37.632  30.045  55.727  1.00 26.49           H
ATOM   2966  HG2 LYS A 273      36.426  32.306  54.099  1.00 24.30           H
ATOM   2967  HG3 LYS A 273      37.699  32.430  55.311  1.00 24.30           H
ATOM   2968  HD2 LYS A 273      39.128  30.911  53.801  1.00 30.57           H
ATOM   2969  HD3 LYS A 273      37.885  31.104  52.559  1.00 30.57           H
ATOM   2970  HE2 LYS A 273      39.532  33.315  53.790  1.00 37.38           H
ATOM   2971  HE3 LYS A 273      39.742  32.641  52.164  1.00 37.38           H
ATOM   2972  HZ1 LYS A 273      38.358  34.234  51.549  1.00 29.69           H
ATOM   2973  HZ2 LYS A 273      37.140  33.399  52.274  1.00 29.69           H
ATOM   2974  HZ3 LYS A 273      37.912  34.605  53.088  1.00 29.69           H
ATOM   2975  N   HIS A 274      34.681  27.768  54.929  1.00 19.34           N
ATOM   2976  CA  HIS A 274      34.242  26.518  55.517  1.00 17.46           C
ATOM   2977  C   HIS A 274      32.799  26.251  55.096  1.00 17.15           C
ATOM   2978  O   HIS A 274      31.987  27.168  55.066  1.00 16.94           O
ATOM   2979  CB  HIS A 274      34.356  26.630  57.035  1.00 15.91           C
ATOM   2980  CG  HIS A 274      34.149  25.332  57.731  1.00 19.67           C
ATOM   2981  ND1 HIS A 274      35.143  24.472  58.108  1.00 18.25           N1+
ATOM   2982  CD2 HIS A 274      32.949  24.759  58.035  1.00 18.95           C
ATOM   2983  CE1 HIS A 274      34.567  23.389  58.635  1.00 18.47           C
ATOM   2984  NE2 HIS A 274      33.237  23.535  58.593  1.00 20.12           N
ATOM   2985  H   HIS A 274      33.971  28.396  54.580  1.00 23.21           H
ATOM   2986  HA  HIS A 274      34.878  25.709  55.159  1.00 20.96           H
ATOM   2987  HB2 HIS A 274      33.611  27.334  57.379  1.00 19.10           H
ATOM   2988  HB3 HIS A 274      35.336  27.006  57.311  1.00 19.10           H
ATOM   2989  HD1 HIS A 274      36.138  24.617  57.999  1.00 21.91           H
ATOM   2990  HD2 HIS A 274      31.969  25.164  57.828  1.00 22.75           H
ATOM   2991  HE1 HIS A 274      35.092  22.541  59.002  1.00 22.18           H
ATOM   2992  HE2 HIS A 274      32.560  22.843  58.890  1.00 24.15           H
ATOM   2993  N   ILE A 275      32.490  24.989  54.794  1.00 17.72           N
ATOM   2994  CA  ILE A 275      31.210  24.565  54.228  1.00 13.33           C
ATOM   2995  C   ILE A 275      30.679  23.365  54.998  1.00 15.76           C
ATOM   2996  O   ILE A 275      31.371  22.367  55.172  1.00 17.19           O
ATOM   2997  CB  ILE A 275      31.398  24.205  52.738  1.00 13.49           C
ATOM   2998  CG1 ILE A 275      31.788  25.404  51.858  1.00 15.66           C
ATOM   2999  CG2 ILE A 275      30.176  23.455  52.173  1.00 20.58           C
ATOM   3000  CD1 ILE A 275      30.688  26.449  51.698  1.00 17.18           C
ATOM   3001  H   ILE A 275      33.205  24.281  54.888  1.00 21.27           H
ATOM   3002  HA  ILE A 275      30.481  25.372  54.308  1.00 16.01           H
ATOM   3003  HB  ILE A 275      32.230  23.504  52.698  1.00 16.19           H
ATOM   3004 HG12 ILE A 275      32.673  25.891  52.265  1.00 18.80           H
ATOM   3005 HG13 ILE A 275      32.050  25.035  50.868  1.00 18.80           H
ATOM   3006 HG21 ILE A 275      30.262  23.383  51.092  1.00 24.70           H
ATOM   3007 HG22 ILE A 275      30.126  22.444  52.576  1.00 24.70           H
ATOM   3008 HG23 ILE A 275      29.258  23.984  52.428  1.00 24.70           H
ATOM   3009 HD11 ILE A 275      31.031  27.221  51.011  1.00 20.62           H
ATOM   3010 HD12 ILE A 275      29.781  26.006  51.291  1.00 20.62           H
ATOM   3011 HD13 ILE A 275      30.473  26.896  52.664  1.00 20.62           H
ATOM   3012  N   GLU A 276      29.414  23.469  55.395  1.00 16.03           N
ATOM   3013  CA  GLU A 276      28.669  22.379  55.975  1.00 14.76           C
ATOM   3014  C   GLU A 276      27.219  22.472  55.420  1.00 17.05           C
ATOM   3015  O   GLU A 276      26.616  23.510  55.203  1.00 15.96           O
ATOM   3016  CB  GLU A 276      28.498  22.474  57.513  1.00 16.01           C
ATOM   3017  CG  GLU A 276      29.830  22.495  58.250  1.00 17.13           C
ATOM   3018  CD  GLU A 276      30.601  21.198  58.324  1.00 19.62           C
ATOM   3019  OE1 GLU A 276      30.073  20.123  57.904  1.00 19.59           O
ATOM   3020  OE2 GLU A 276      31.738  21.220  58.868  1.00 18.63           O1-
ATOM   3021  H   GLU A 276      29.023  24.389  55.447  1.00 19.24           H
ATOM   3022  HA  GLU A 276      29.148  21.397  55.726  1.00 17.72           H
ATOM   3023  HB2 GLU A 276      27.962  23.420  57.754  1.00 19.22           H
ATOM   3024  HB3 GLU A 276      27.890  21.624  57.869  1.00 19.22           H
ATOM   3025  HG2 GLU A 276      30.481  23.285  57.812  1.00 20.57           H
ATOM   3026  HG3 GLU A 276      29.665  22.804  59.297  1.00 20.57           H
ATOM   3027  N   GLU A 277      26.578  21.244  55.195  1.00 14.30           N
ATOM   3028  CA  GLU A 277      25.107  21.112  55.188  1.00 15.17           C
ATOM   3029  C   GLU A 277      24.434  22.091  54.200  1.00 14.51           C
ATOM   3030  O   GLU A 277      23.525  22.806  54.536  1.00 16.74           O
ATOM   3031  CB  GLU A 277      24.538  21.343  56.592  1.00 13.16           C
ATOM   3032  CG  GLU A 277      24.982  20.234  57.550  1.00 15.60           C
ATOM   3033  CD  GLU A 277      24.569  20.577  58.946  1.00 15.98           C
ATOM   3034  OE1 GLU A 277      24.331  21.693  59.375  1.00 17.26           O
ATOM   3035  OE2 GLU A 277      24.533  19.487  59.733  1.00 17.86           O1-
ATOM   3036  H   GLU A 277      27.073  20.370  55.384  1.00 17.16           H
ATOM   3037  HA  GLU A 277      24.880  20.068  54.846  1.00 18.21           H
ATOM   3038  HB2 GLU A 277      24.837  22.347  56.968  1.00 15.80           H
ATOM   3039  HB3 GLU A 277      23.437  21.400  56.542  1.00 15.80           H
ATOM   3040  HG2 GLU A 277      24.577  19.256  57.235  1.00 18.73           H
ATOM   3041  HG3 GLU A 277      26.092  20.109  57.546  1.00 18.73           H
ATOM   3042  N   CYS A 278      24.881  22.022  52.935  1.00 13.22           N
ATOM   3043  CA  CYS A 278      24.374  22.874  51.882  1.00 15.21           C
ATOM   3044  C   CYS A 278      22.902  22.575  51.587  1.00 16.43           C
ATOM   3045  O   CYS A 278      22.506  21.421  51.459  1.00 15.81           O
ATOM   3046  CB  CYS A 278      25.210  22.656  50.624  1.00 18.35           C
ATOM   3047  SG  CYS A 278      26.836  23.431  50.808  1.00 22.29           S
ATOM   3048  H   CYS A 278      25.628  21.378  52.710  1.00 15.87           H
ATOM   3049  HA  CYS A 278      24.473  23.915  52.184  1.00 18.26           H
ATOM   3050  HB2 CYS A 278      25.328  21.595  50.418  1.00 22.02           H
ATOM   3051  HB3 CYS A 278      24.693  23.102  49.780  1.00 22.02           H
ATOM   3052  N   SER A 279      22.113  23.643  51.456  1.00 14.09           N
ATOM   3053  CA  SER A 279      20.715  23.622  51.056  1.00 12.86           C
ATOM   3054  C   SER A 279      20.618  24.188  49.651  1.00 17.18           C
ATOM   3055  O   SER A 279      20.944  25.351  49.450  1.00 14.51           O
ATOM   3056  CB  SER A 279      19.861  24.471  52.002  1.00 14.19           C
ATOM   3057  OG  SER A 279      19.886  23.934  53.297  1.00 15.49           O
ATOM   3058  H   SER A 279      22.527  24.553  51.592  1.00 16.92           H
ATOM   3059  HA  SER A 279      20.328  22.605  51.059  1.00 15.44           H
ATOM   3060  HB2 SER A 279      20.245  25.490  52.029  1.00 17.03           H
ATOM   3061  HB3 SER A 279      18.831  24.495  51.647  1.00 17.03           H
ATOM   3062  HG  SER A 279      20.168  24.629  53.903  1.00 18.60           H
ATOM   3063  N   CYS A 280      20.166  23.387  48.684  1.00 15.17           N
ATOM   3064  CA  CYS A 280      20.275  23.716  47.270  1.00 14.58           C
ATOM   3065  C   CYS A 280      18.912  23.853  46.576  1.00 13.25           C
ATOM   3066  O   CYS A 280      17.928  23.218  46.958  1.00 13.83           O
ATOM   3067  CB  CYS A 280      21.111  22.640  46.567  1.00 18.93           C
ATOM   3068  SG  CYS A 280      22.777  22.457  47.276  1.00 21.50           S
ATOM   3069  H   CYS A 280      19.854  22.457  48.922  1.00 18.21           H
ATOM   3070  HA  CYS A 280      20.807  24.649  47.170  1.00 17.51           H
ATOM   3071  HB2 CYS A 280      20.592  21.683  46.646  1.00 22.73           H
ATOM   3072  HB3 CYS A 280      21.206  22.898  45.511  1.00 22.73           H
ATOM   3073  N   TYR A 281      18.889  24.653  45.510  1.00 14.46           N
ATOM   3074  CA  TYR A 281      17.790  24.729  44.547  1.00 12.11           C
ATOM   3075  C   TYR A 281      18.341  25.086  43.164  1.00 15.20           C
ATOM   3076  O   TYR A 281      19.451  25.582  43.045  1.00 14.47           O
ATOM   3077  CB  TYR A 281      16.738  25.737  45.013  1.00 13.27           C
ATOM   3078  CG  TYR A 281      17.195  27.172  44.913  1.00 14.56           C
ATOM   3079  CD1 TYR A 281      17.865  27.752  46.002  1.00 15.26           C
ATOM   3080  CD2 TYR A 281      17.000  27.902  43.721  1.00 16.12           C
ATOM   3081  CE1 TYR A 281      18.371  29.053  45.896  1.00 14.09           C
ATOM   3082  CE2 TYR A 281      17.480  29.216  43.622  1.00 17.14           C
ATOM   3083  CZ  TYR A 281      18.174  29.788  44.710  1.00 16.14           C
ATOM   3084  OH  TYR A 281      18.696  31.040  44.617  1.00 18.37           O
ATOM   3085  H   TYR A 281      19.728  25.167  45.276  1.00 17.36           H
ATOM   3086  HA  TYR A 281      17.323  23.756  44.467  1.00 14.54           H
ATOM   3087  HB2 TYR A 281      15.851  25.610  44.401  1.00 15.94           H
ATOM   3088  HB3 TYR A 281      16.453  25.515  46.042  1.00 15.94           H
ATOM   3089  HD1 TYR A 281      18.035  27.180  46.904  1.00 18.32           H
ATOM   3090  HD2 TYR A 281      16.497  27.453  42.876  1.00 19.35           H
ATOM   3091  HE1 TYR A 281      18.929  29.484  46.712  1.00 16.91           H
ATOM   3092  HE2 TYR A 281      17.339  29.772  42.710  1.00 20.57           H
ATOM   3093  HH  TYR A 281      19.448  31.168  45.197  1.00 22.05           H
ATOM   3094  N   GLY A 282      17.567  24.795  42.123  1.00 14.48           N
ATOM   3095  CA  GLY A 282      17.944  24.996  40.738  1.00 15.17           C
ATOM   3096  C   GLY A 282      16.952  25.903  40.038  1.00 13.78           C
ATOM   3097  O   GLY A 282      15.749  25.824  40.266  1.00 14.12           O
ATOM   3098  H   GLY A 282      16.653  24.403  42.294  1.00 17.38           H
ATOM   3099  HA2 GLY A 282      18.939  25.422  40.681  1.00 18.21           H
ATOM   3100  HA3 GLY A 282      17.933  24.037  40.226  1.00 18.21           H
ATOM   3101  N   GLU A 283      17.463  26.734  39.135  1.00 15.06           N
ATOM   3102  CA  GLU A 283      16.661  27.542  38.228  1.00 14.02           C
ATOM   3103  C   GLU A 283      17.566  28.008  37.096  1.00 15.57           C
ATOM   3104  O   GLU A 283      18.736  28.306  37.326  1.00 17.32           O
ATOM   3105  CB  GLU A 283      15.977  28.718  38.950  1.00 16.77           C
ATOM   3106  CG  GLU A 283      16.922  29.596  39.769  1.00 21.50           C
ATOM   3107  CD  GLU A 283      17.701  30.639  38.985  1.00 28.69           C
ATOM   3108  OE1 GLU A 283      17.185  31.164  37.970  1.00 22.12           O
ATOM   3109  OE2 GLU A 283      18.828  30.905  39.450  1.00 33.99           O1-
ATOM   3110  H   GLU A 283      18.467  26.787  39.026  1.00 18.08           H
ATOM   3111  HA  GLU A 283      15.880  26.909  37.804  1.00 16.83           H
ATOM   3112  HB2 GLU A 283      15.453  29.327  38.219  1.00 20.13           H
ATOM   3113  HB3 GLU A 283      15.217  28.324  39.624  1.00 20.13           H
ATOM   3114  HG2 GLU A 283      16.299  30.155  40.462  1.00 25.81           H
ATOM   3115  HG3 GLU A 283      17.590  29.001  40.389  1.00 25.81           H
ATOM   3116  N   ARG A 284      17.026  28.046  35.870  1.00 18.19           N
ATOM   3117  CA  ARG A 284      17.744  28.502  34.674  1.00 20.03           C
ATOM   3118  C   ARG A 284      19.163  27.926  34.599  1.00 16.85           C
ATOM   3119  O   ARG A 284      20.133  28.664  34.442  1.00 17.00           O
ATOM   3120  CB  ARG A 284      17.700  30.040  34.610  1.00 20.92           C
ATOM   3121  CG  ARG A 284      16.258  30.548  34.461  1.00 22.06           C
ATOM   3122  CD  ARG A 284      16.233  31.919  33.786  1.00 31.77           C
ATOM   3123  NE  ARG A 284      14.886  32.517  33.788  1.00 36.78           N
ATOM   3124  CZ  ARG A 284      13.842  32.183  33.026  1.00 31.88           C
ATOM   3125  NH1 ARG A 284      12.692  32.825  33.209  1.00 27.49           N
ATOM   3126  NH2 ARG A 284      13.918  31.231  32.096  1.00 40.39           N1+
ATOM   3127  H   ARG A 284      16.048  27.808  35.765  1.00 21.84           H
ATOM   3128  HA  ARG A 284      17.222  28.114  33.800  1.00 24.05           H
ATOM   3129  HB2 ARG A 284      18.139  30.456  35.518  1.00 25.11           H
ATOM   3130  HB3 ARG A 284      18.292  30.386  33.763  1.00 25.11           H
ATOM   3131  HG2 ARG A 284      15.704  29.860  33.822  1.00 26.48           H
ATOM   3132  HG3 ARG A 284      15.779  30.589  35.439  1.00 26.48           H
ATOM   3133  HD2 ARG A 284      16.893  32.581  34.349  1.00 38.13           H
ATOM   3134  HD3 ARG A 284      16.607  31.846  32.765  1.00 38.13           H
ATOM   3135  HE  ARG A 284      14.724  33.221  34.496  1.00 44.14           H
ATOM   3136 HH11 ARG A 284      12.628  33.538  33.922  1.00 33.00           H
ATOM   3137 HH12 ARG A 284      11.880  32.583  32.662  1.00 33.00           H
ATOM   3138 HH21 ARG A 284      14.791  30.743  31.959  1.00 48.47           H
ATOM   3139 HH22 ARG A 284      13.108  30.994  31.544  1.00 48.47           H
ATOM   3140  N   ALA A 285      19.274  26.599  34.714  1.00 15.23           N
ATOM   3141  CA  ALA A 285      20.495  25.814  34.511  1.00 16.93           C
ATOM   3142  C   ALA A 285      21.638  26.215  35.450  1.00 18.26           C
ATOM   3143  O   ALA A 285      22.807  26.055  35.117  1.00 16.36           O
ATOM   3144  CB  ALA A 285      20.898  25.833  33.028  1.00 18.54           C
ATOM   3145  H   ALA A 285      18.420  26.076  34.838  1.00 18.29           H
ATOM   3146  HA  ALA A 285      20.261  24.779  34.754  1.00 20.32           H
ATOM   3147  HB1 ALA A 285      21.697  25.112  32.858  1.00 22.25           H
ATOM   3148  HB2 ALA A 285      20.045  25.547  32.414  1.00 22.25           H
ATOM   3149  HB3 ALA A 285      21.236  26.825  32.731  1.00 22.25           H
ATOM   3150  N   GLU A 286      21.301  26.702  36.640  1.00 19.14           N
ATOM   3151  CA  GLU A 286      22.240  27.024  37.702  1.00 16.19           C
ATOM   3152  C   GLU A 286      21.675  26.465  39.004  1.00 17.99           C
ATOM   3153  O   GLU A 286      20.473  26.538  39.236  1.00 16.05           O
ATOM   3154  CB  GLU A 286      22.449  28.544  37.803  1.00 14.88           C
ATOM   3155  CG  GLU A 286      23.416  28.903  38.946  1.00 21.43           C
ATOM   3156  CD  GLU A 286      23.862  30.370  38.923  1.00 41.96           C
ATOM   3157  OE1 GLU A 286      25.087  30.607  38.994  1.00 35.23           O
ATOM   3158  OE2 GLU A 286      22.988  31.257  38.873  1.00 41.23           O1-
ATOM   3159  H   GLU A 286      20.323  26.859  36.840  1.00 22.97           H
ATOM   3160  HA  GLU A 286      23.203  26.555  37.502  1.00 19.43           H
ATOM   3161  HB2 GLU A 286      22.855  28.911  36.861  1.00 17.87           H
ATOM   3162  HB3 GLU A 286      21.486  29.027  37.981  1.00 17.87           H
ATOM   3163  HG2 GLU A 286      22.877  28.747  39.882  1.00 25.72           H
ATOM   3164  HG3 GLU A 286      24.286  28.245  38.929  1.00 25.72           H
ATOM   3165  N   ILE A 287      22.543  25.914  39.851  1.00 13.99           N
ATOM   3166  CA  ILE A 287      22.178  25.397  41.162  1.00 13.93           C
ATOM   3167  C   ILE A 287      22.821  26.303  42.201  1.00 16.81           C
ATOM   3168  O   ILE A 287      24.026  26.508  42.159  1.00 17.35           O
ATOM   3169  CB  ILE A 287      22.581  23.916  41.283  1.00 13.63           C
ATOM   3170  CG1 ILE A 287      21.735  23.074  40.302  1.00 14.20           C
ATOM   3171  CG2 ILE A 287      22.422  23.421  42.731  1.00 14.71           C
ATOM   3172  CD1 ILE A 287      22.277  21.665  40.051  1.00 19.11           C
ATOM   3173  H   ILE A 287      23.522  25.906  39.602  1.00 16.80           H
ATOM   3174  HA  ILE A 287      21.099  25.450  41.283  1.00 16.73           H
ATOM   3175  HB  ILE A 287      23.624  23.821  41.000  1.00 16.36           H
ATOM   3176 HG12 ILE A 287      20.711  23.010  40.673  1.00 17.05           H
ATOM   3177 HG13 ILE A 287      21.694  23.556  39.326  1.00 17.05           H
ATOM   3178 HG21 ILE A 287      22.692  22.368  42.804  1.00 17.66           H
ATOM   3179 HG22 ILE A 287      23.082  23.977  43.395  1.00 17.66           H
ATOM   3180 HG23 ILE A 287      21.391  23.552  43.060  1.00 17.66           H
ATOM   3181 HD11 ILE A 287      21.628  21.145  39.345  1.00 22.93           H
ATOM   3182 HD12 ILE A 287      23.276  21.739  39.628  1.00 22.93           H
ATOM   3183 HD13 ILE A 287      22.315  21.098  40.978  1.00 22.93           H
ATOM   3184  N   THR A 288      22.025  26.826  43.132  1.00 13.84           N
ATOM   3185  CA  THR A 288      22.482  27.691  44.212  1.00 13.86           C
ATOM   3186  C   THR A 288      22.339  26.923  45.510  1.00 15.23           C
ATOM   3187  O   THR A 288      21.275  26.380  45.789  1.00 14.86           O
ATOM   3188  CB  THR A 288      21.665  28.997  44.212  1.00 15.32           C
ATOM   3189  OG1 THR A 288      21.907  29.708  43.016  1.00 16.86           O
ATOM   3190  CG2 THR A 288      22.064  29.916  45.371  1.00 15.80           C
ATOM   3191  H   THR A 288      21.039  26.611  43.105  1.00 16.62           H
ATOM   3192  HA  THR A 288      23.527  27.951  44.044  1.00 16.63           H
ATOM   3193  HB  THR A 288      20.606  28.755  44.276  1.00 18.39           H
ATOM   3194  HG1 THR A 288      21.514  29.213  42.288  1.00 20.24           H
ATOM   3195 HG21 THR A 288      21.501  30.845  45.300  1.00 18.96           H
ATOM   3196 HG22 THR A 288      21.853  29.442  46.329  1.00 18.96           H
ATOM   3197 HG23 THR A 288      23.126  30.156  45.304  1.00 18.96           H
ATOM   3198  N   CYS A 289      23.409  26.893  46.296  1.00 13.91           N
ATOM   3199  CA  CYS A 289      23.453  26.244  47.586  1.00 15.73           C
ATOM   3200  C   CYS A 289      23.816  27.268  48.648  1.00 16.07           C
ATOM   3201  O   CYS A 289      24.816  27.959  48.510  1.00 17.42           O
ATOM   3202  CB  CYS A 289      24.502  25.141  47.582  1.00 18.45           C
ATOM   3203  SG  CYS A 289      24.112  23.821  46.402  1.00 20.88           S
ATOM   3204  H   CYS A 289      24.248  27.363  45.992  1.00 16.69           H
ATOM   3205  HA  CYS A 289      22.494  25.803  47.814  1.00 18.88           H
ATOM   3206  HB2 CYS A 289      25.463  25.573  47.315  1.00 22.14           H
ATOM   3207  HB3 CYS A 289      24.580  24.722  48.580  1.00 22.14           H
ATOM   3208  N   THR A 290      23.064  27.294  49.744  1.00 15.62           N
ATOM   3209  CA  THR A 290      23.345  28.101  50.924  1.00 14.56           C
ATOM   3210  C   THR A 290      23.705  27.157  52.058  1.00 16.95           C
ATOM   3211  O   THR A 290      22.954  26.239  52.359  1.00 16.91           O
ATOM   3212  CB  THR A 290      22.112  28.950  51.248  1.00 14.23           C
ATOM   3213  OG1 THR A 290      21.714  29.667  50.108  1.00 17.58           O
ATOM   3214  CG2 THR A 290      22.396  29.912  52.399  1.00 16.18           C
ATOM   3215  H   THR A 290      22.242  26.708  49.789  1.00 18.76           H
ATOM   3216  HA  THR A 290      24.184  28.768  50.720  1.00 17.48           H
ATOM   3217  HB  THR A 290      21.282  28.303  51.518  1.00 17.08           H
ATOM   3218  HG1 THR A 290      21.066  30.320  50.383  1.00 21.11           H
ATOM   3219 HG21 THR A 290      21.509  30.503  52.622  1.00 19.42           H
ATOM   3220 HG22 THR A 290      22.667  29.340  53.280  1.00 19.42           H
ATOM   3221 HG23 THR A 290      23.208  30.592  52.138  1.00 19.42           H
ATOM   3222  N   CYS A 291      24.858  27.395  52.680  1.00 13.95           N
ATOM   3223  CA  CYS A 291      25.536  26.441  53.536  1.00 16.09           C
ATOM   3224  C   CYS A 291      25.710  27.043  54.936  1.00 13.64           C
ATOM   3225  O   CYS A 291      25.152  28.089  55.272  1.00 15.73           O
ATOM   3226  CB  CYS A 291      26.871  26.056  52.871  1.00 15.50           C
ATOM   3227  SG  CYS A 291      26.708  25.564  51.112  1.00 20.18           S
ATOM   3228  H   CYS A 291      25.386  28.215  52.417  1.00 16.74           H
ATOM   3229  HA  CYS A 291      24.944  25.532  53.642  1.00 19.32           H
ATOM   3230  HB2 CYS A 291      27.532  26.922  52.913  1.00 18.60           H
ATOM   3231  HB3 CYS A 291      27.345  25.245  53.423  1.00 18.60           H
ATOM   3232  N   ARG A 292      26.428  26.308  55.777  1.00 14.63           N
ATOM   3233  CA  ARG A 292      26.677  26.615  57.173  1.00 17.28           C
ATOM   3234  C   ARG A 292      28.225  26.650  57.332  1.00 16.98           C
ATOM   3235  O   ARG A 292      28.944  25.674  57.217  1.00 16.32           O
ATOM   3236  CB  ARG A 292      26.096  25.479  58.048  1.00 15.68           C
ATOM   3237  CG  ARG A 292      26.598  25.439  59.502  1.00 14.30           C
ATOM   3238  CD  ARG A 292      25.973  24.205  60.159  1.00 14.38           C
ATOM   3239  NE  ARG A 292      26.443  24.040  61.564  1.00 15.56           N
ATOM   3240  CZ  ARG A 292      25.896  23.066  62.402  1.00 15.75           C
ATOM   3241  NH1 ARG A 292      26.496  22.840  63.634  1.00 18.83           N
ATOM   3242  NH2 ARG A 292      24.773  22.374  62.075  1.00 17.17           N1+
ATOM   3243  H   ARG A 292      26.741  25.412  55.440  1.00 17.56           H
ATOM   3244  HA  ARG A 292      26.234  27.594  57.484  1.00 20.74           H
ATOM   3245  HB2 ARG A 292      24.991  25.564  58.025  1.00 18.83           H
ATOM   3246  HB3 ARG A 292      26.337  24.507  57.552  1.00 18.83           H
ATOM   3247  HG2 ARG A 292      27.703  25.387  59.520  1.00 17.17           H
ATOM   3248  HG3 ARG A 292      26.312  26.368  60.038  1.00 17.17           H
ATOM   3249  HD2 ARG A 292      24.864  24.300  60.158  1.00 17.26           H
ATOM   3250  HD3 ARG A 292      26.208  23.287  59.563  1.00 17.26           H
ATOM   3251  HE  ARG A 292      27.415  24.310  61.744  1.00 18.68           H
ATOM   3252 HH11 ARG A 292      27.118  23.534  64.030  1.00 22.60           H
ATOM   3253 HH12 ARG A 292      25.991  22.276  64.366  1.00 22.60           H
ATOM   3254 HH21 ARG A 292      24.433  22.271  61.112  1.00 20.61           H
ATOM   3255 HH22 ARG A 292      24.305  21.761  62.796  1.00 20.61           H
ATOM   3256  N   ASP A 293      28.761  27.898  57.650  1.00 17.34           N
ATOM   3257  CA  ASP A 293      30.191  28.104  57.990  1.00 14.26           C
ATOM   3258  C   ASP A 293      30.242  27.931  59.518  1.00 16.02           C
ATOM   3259  O   ASP A 293      29.940  28.810  60.323  1.00 19.85           O
ATOM   3260  CB  ASP A 293      30.713  29.474  57.612  1.00 18.38           C
ATOM   3261  CG  ASP A 293      32.199  29.604  58.080  1.00 18.94           C
ATOM   3262  OD1 ASP A 293      32.817  30.564  57.622  1.00 17.86           O
ATOM   3263  OD2 ASP A 293      32.559  28.761  58.928  1.00 18.29           O1-
ATOM   3264  H   ASP A 293      28.182  28.735  57.647  1.00 20.81           H
ATOM   3265  HA  ASP A 293      30.811  27.297  57.501  1.00 17.12           H
ATOM   3266  HB2 ASP A 293      30.705  29.652  56.541  1.00 22.06           H
ATOM   3267  HB3 ASP A 293      30.139  30.287  58.081  1.00 22.06           H
ATOM   3268  N   ASN A 294      30.497  26.664  59.883  1.00 17.33           N
ATOM   3269  CA  ASN A 294      30.522  26.230  61.272  1.00 13.73           C
ATOM   3270  C   ASN A 294      31.754  26.767  62.001  1.00 17.01           C
ATOM   3271  O   ASN A 294      31.761  26.808  63.223  1.00 20.36           O
ATOM   3272  CB  ASN A 294      30.463  24.707  61.351  1.00 16.74           C
ATOM   3273  CG  ASN A 294      29.999  24.262  62.734  1.00 17.66           C
ATOM   3274  OD1 ASN A 294      28.863  24.507  63.112  1.00 18.22           O
ATOM   3275  ND2 ASN A 294      30.838  23.589  63.504  1.00 19.79           N
ATOM   3276  H   ASN A 294      30.636  25.968  59.169  1.00 20.80           H
ATOM   3277  HA  ASN A 294      29.634  26.628  61.762  1.00 16.48           H
ATOM   3278  HB2 ASN A 294      29.680  24.426  60.652  1.00 20.09           H
ATOM   3279  HB3 ASN A 294      31.412  24.258  61.066  1.00 20.09           H
ATOM   3280 HD21 ASN A 294      30.521  23.277  64.411  1.00 23.75           H
ATOM   3281 HD22 ASN A 294      31.776  23.400  63.186  1.00 23.75           H
ATOM   3282  N   TRP A 295      32.815  27.114  61.270  1.00 17.86           N
ATOM   3283  CA  TRP A 295      34.071  27.546  61.849  1.00 19.31           C
ATOM   3284  C   TRP A 295      33.976  28.989  62.356  1.00 18.82           C
ATOM   3285  O   TRP A 295      33.933  29.182  63.563  1.00 18.80           O
ATOM   3286  CB  TRP A 295      35.192  27.303  60.840  1.00 18.86           C
ATOM   3287  CG  TRP A 295      36.566  27.724  61.257  1.00 18.21           C
ATOM   3288  CD1 TRP A 295      36.989  27.947  62.523  1.00 21.51           C
ATOM   3289  CD2 TRP A 295      37.698  28.046  60.393  1.00 20.98           C
ATOM   3290  NE1 TRP A 295      38.303  28.364  62.508  1.00 21.81           N
ATOM   3291  CE2 TRP A 295      38.784  28.469  61.217  1.00 22.79           C
ATOM   3292  CE3 TRP A 295      37.923  28.019  58.999  1.00 21.74           C
ATOM   3293  CZ2 TRP A 295      40.020  28.853  60.681  1.00 22.32           C
ATOM   3294  CZ3 TRP A 295      39.158  28.411  58.451  1.00 24.70           C
ATOM   3295  CH2 TRP A 295      40.204  28.827  59.291  1.00 22.99           C
ATOM   3296  H   TRP A 295      32.723  27.156  60.264  1.00 21.44           H
ATOM   3297  HA  TRP A 295      34.281  26.913  62.713  1.00 23.18           H
ATOM   3298  HB2 TRP A 295      35.228  26.236  60.621  1.00 22.64           H
ATOM   3299  HB3 TRP A 295      34.954  27.803  59.903  1.00 22.64           H
ATOM   3300  HD1 TRP A 295      36.390  27.824  63.413  1.00 25.82           H
ATOM   3301  HE1 TRP A 295      38.826  28.572  63.349  1.00 26.18           H
ATOM   3302  HE3 TRP A 295      37.133  27.707  58.339  1.00 26.09           H
ATOM   3303  HZ2 TRP A 295      40.821  29.165  61.334  1.00 26.79           H
ATOM   3304  HZ3 TRP A 295      39.302  28.389  57.381  1.00 29.65           H
ATOM   3305  HH2 TRP A 295      41.151  29.126  58.867  1.00 27.60           H
ATOM   3306  N   GLN A 296      33.936  29.997  61.479  1.00 20.81           N
ATOM   3307  CA  GLN A 296      34.045  31.406  61.882  1.00 22.12           C
ATOM   3308  C   GLN A 296      32.818  32.252  61.553  1.00 21.84           C
ATOM   3309  O   GLN A 296      32.746  33.391  62.004  1.00 20.97           O
ATOM   3310  CB  GLN A 296      35.263  32.052  61.212  1.00 24.51           C
ATOM   3311  CG  GLN A 296      36.584  31.356  61.534  1.00 26.42           C
ATOM   3312  CD  GLN A 296      37.702  31.858  60.629  1.00 30.62           C
ATOM   3313  OE1 GLN A 296      37.674  31.675  59.412  1.00 30.55           O
ATOM   3314  NE2 GLN A 296      38.708  32.485  61.223  1.00 30.37           N
ATOM   3315  H   GLN A 296      33.928  29.782  60.490  1.00 24.98           H
ATOM   3316  HA  GLN A 296      34.194  31.470  62.961  1.00 26.55           H
ATOM   3317  HB2 GLN A 296      35.102  32.059  60.137  1.00 29.42           H
ATOM   3318  HB3 GLN A 296      35.343  33.088  61.546  1.00 29.42           H
ATOM   3319  HG2 GLN A 296      36.832  31.469  62.591  1.00 31.71           H
ATOM   3320  HG3 GLN A 296      36.444  30.315  61.283  1.00 31.71           H
ATOM   3321 HE21 GLN A 296      38.704  32.600  62.224  1.00 36.45           H
ATOM   3322 HE22 GLN A 296      39.482  32.813  60.668  1.00 36.45           H
ATOM   3323  N   GLY A 297      31.942  31.769  60.674  1.00 21.22           N
ATOM   3324  CA  GLY A 297      31.067  32.638  59.923  1.00 20.41           C
ATOM   3325  C   GLY A 297      29.631  32.561  60.438  1.00 19.68           C
ATOM   3326  O   GLY A 297      29.050  31.514  60.657  1.00 22.16           O
ATOM   3327  H   GLY A 297      32.139  30.863  60.283  1.00 25.47           H
ATOM   3328  HA2 GLY A 297      31.407  33.697  59.909  1.00 24.50           H
ATOM   3329  HA3 GLY A 297      31.072  32.323  58.834  1.00 24.50           H
ATOM   3330  N   SER A 298      29.061  33.765  60.663  1.00 17.16           N
ATOM   3331  CA  SER A 298      27.639  33.954  61.013  1.00 16.40           C
ATOM   3332  C   SER A 298      26.789  34.466  59.850  1.00 16.50           C
ATOM   3333  O   SER A 298      25.562  34.463  59.928  1.00 16.16           O
ATOM   3334  CB  SER A 298      27.460  34.894  62.201  1.00 18.94           C
ATOM   3335  OG  SER A 298      27.865  34.248  63.378  1.00 18.92           O
ATOM   3336  H   SER A 298      29.623  34.593  60.535  1.00 20.60           H
ATOM   3337  HA  SER A 298      27.210  32.994  61.300  1.00 19.68           H
ATOM   3338  HB2 SER A 298      28.046  35.802  62.054  1.00 22.73           H
ATOM   3339  HB3 SER A 298      26.407  35.158  62.295  1.00 22.73           H
ATOM   3340  HG  SER A 298      28.827  34.182  63.372  1.00 22.71           H
ATOM   3341  N   ASN A 299      27.446  34.938  58.792  1.00 16.39           N
ATOM   3342  CA  ASN A 299      26.874  34.985  57.454  1.00 19.39           C
ATOM   3343  C   ASN A 299      27.010  33.591  56.830  1.00 17.68           C
ATOM   3344  O   ASN A 299      27.881  32.814  57.230  1.00 18.71           O
ATOM   3345  CB  ASN A 299      27.570  36.059  56.607  1.00 18.72           C
ATOM   3346  CG  ASN A 299      29.098  35.930  56.529  1.00 15.07           C
ATOM   3347  OD1 ASN A 299      29.727  35.180  57.272  1.00 17.55           O
ATOM   3348  ND2 ASN A 299      29.729  36.704  55.654  1.00 15.70           N
ATOM   3349  H   ASN A 299      28.456  34.937  58.830  1.00 19.67           H
ATOM   3350  HA  ASN A 299      25.825  35.253  57.527  1.00 23.28           H
ATOM   3351  HB2 ASN A 299      27.154  36.059  55.599  1.00 22.47           H
ATOM   3352  HB3 ASN A 299      27.339  37.020  57.062  1.00 22.47           H
ATOM   3353 HD21 ASN A 299      30.733  36.635  55.572  1.00 18.85           H
ATOM   3354 HD22 ASN A 299      29.211  37.328  55.050  1.00 18.85           H
ATOM   3355  N   ARG A 300      26.154  33.270  55.855  1.00 18.01           N
ATOM   3356  CA  ARG A 300      26.155  31.943  55.265  1.00 15.55           C
ATOM   3357  C   ARG A 300      26.988  31.939  53.996  1.00 16.46           C
ATOM   3358  O   ARG A 300      26.827  32.835  53.163  1.00 17.24           O
ATOM   3359  CB  ARG A 300      24.730  31.473  54.967  1.00 13.33           C
ATOM   3360  CG  ARG A 300      23.994  31.196  56.276  1.00 14.06           C
ATOM   3361  CD  ARG A 300      22.678  30.463  55.998  1.00 17.10           C
ATOM   3362  NE  ARG A 300      21.997  30.082  57.239  1.00 15.89           N
ATOM   3363  CZ  ARG A 300      22.341  29.042  57.999  1.00 18.36           C
ATOM   3364  NH1 ARG A 300      21.697  28.840  59.138  1.00 17.70           N
ATOM   3365  NH2 ARG A 300      23.312  28.198  57.651  1.00 15.47           N1+
ATOM   3366  H   ARG A 300      25.450  33.931  55.558  1.00 21.62           H
ATOM   3367  HA  ARG A 300      26.568  31.233  55.976  1.00 18.67           H
ATOM   3368  HB2 ARG A 300      24.203  32.222  54.377  1.00 16.00           H
ATOM   3369  HB3 ARG A 300      24.780  30.552  54.386  1.00 16.00           H
ATOM   3370  HG2 ARG A 300      24.619  30.557  56.899  1.00 16.87           H
ATOM   3371  HG3 ARG A 300      23.813  32.123  56.815  1.00 16.87           H
ATOM   3372  HD2 ARG A 300      22.023  31.116  55.423  1.00 20.52           H
ATOM   3373  HD3 ARG A 300      22.873  29.566  55.411  1.00 20.52           H
ATOM   3374  HE  ARG A 300      21.273  30.696  57.582  1.00 19.08           H
ATOM   3375 HH11 ARG A 300      20.948  29.457  59.419  1.00 21.25           H
ATOM   3376 HH12 ARG A 300      21.965  28.060  59.722  1.00 21.25           H
ATOM   3377 HH21 ARG A 300      23.821  28.329  56.789  1.00 18.57           H
ATOM   3378 HH22 ARG A 300      23.537  27.424  58.260  1.00 18.57           H
ATOM   3379  N   PRO A 301      27.800  30.897  53.790  1.00 15.42           N
ATOM   3380  CA  PRO A 301      28.430  30.719  52.502  1.00 15.33           C
ATOM   3381  C   PRO A 301      27.401  30.331  51.441  1.00 16.96           C
ATOM   3382  O   PRO A 301      26.367  29.736  51.741  1.00 15.39           O
ATOM   3383  CB  PRO A 301      29.428  29.581  52.687  1.00 16.66           C
ATOM   3384  CG  PRO A 301      29.378  29.163  54.140  1.00 17.58           C
ATOM   3385  CD  PRO A 301      28.176  29.873  54.747  1.00 14.15           C
ATOM   3386  HA  PRO A 301      29.019  31.596  52.247  1.00 18.40           H
ATOM   3387  HB2 PRO A 301      29.121  28.738  52.069  1.00 20.00           H
ATOM   3388  HB3 PRO A 301      30.433  29.893  52.418  1.00 20.00           H
ATOM   3389  HG2 PRO A 301      29.280  28.083  54.255  1.00 21.11           H
ATOM   3390  HG3 PRO A 301      30.304  29.509  54.578  1.00 21.11           H
ATOM   3391  HD2 PRO A 301      27.362  29.168  54.878  1.00 16.98           H
ATOM   3392  HD3 PRO A 301      28.495  30.311  55.693  1.00 16.98           H
ATOM   3393  N   VAL A 302      27.720  30.649  50.192  1.00 14.88           N
ATOM   3394  CA  VAL A 302      26.916  30.346  49.027  1.00 15.96           C
ATOM   3395  C   VAL A 302      27.830  29.700  47.997  1.00 15.84           C
ATOM   3396  O   VAL A 302      28.833  30.294  47.620  1.00 18.88           O
ATOM   3397  CB  VAL A 302      26.241  31.607  48.459  1.00 18.14           C
ATOM   3398  CG1 VAL A 302      25.349  31.248  47.263  1.00 17.93           C
ATOM   3399  CG2 VAL A 302      25.375  32.296  49.524  1.00 19.99           C
ATOM   3400  H   VAL A 302      28.597  31.119  50.027  1.00 17.86           H
ATOM   3401  HA  VAL A 302      26.142  29.648  49.318  1.00 19.16           H
ATOM   3402  HB  VAL A 302      27.008  32.310  48.129  1.00 21.78           H
ATOM   3403 HG11 VAL A 302      24.889  32.154  46.870  1.00 21.52           H
ATOM   3404 HG12 VAL A 302      25.935  30.795  46.465  1.00 21.52           H
ATOM   3405 HG13 VAL A 302      24.566  30.556  47.571  1.00 21.52           H
ATOM   3406 HG21 VAL A 302      24.884  33.166  49.096  1.00 24.00           H
ATOM   3407 HG22 VAL A 302      24.619  31.601  49.895  1.00 24.00           H
ATOM   3408 HG23 VAL A 302      26.003  32.627  50.350  1.00 24.00           H
ATOM   3409  N   ILE A 303      27.441  28.527  47.499  1.00 14.26           N
ATOM   3410  CA  ILE A 303      28.063  27.858  46.359  1.00 15.89           C
ATOM   3411  C   ILE A 303      27.097  27.924  45.178  1.00 20.26           C
ATOM   3412  O   ILE A 303      25.943  27.534  45.311  1.00 17.26           O
ATOM   3413  CB  ILE A 303      28.441  26.402  46.707  1.00 18.02           C
ATOM   3414  CG1 ILE A 303      29.469  26.334  47.853  1.00 15.54           C
ATOM   3415  CG2 ILE A 303      28.985  25.671  45.459  1.00 18.48           C
ATOM   3416  CD1 ILE A 303      29.651  24.924  48.419  1.00 16.19           C
ATOM   3417  H   ILE A 303      26.588  28.121  47.858  1.00 17.12           H
ATOM   3418  HA  ILE A 303      28.978  28.379  46.094  1.00 19.07           H
ATOM   3419  HB  ILE A 303      27.544  25.882  47.035  1.00 21.63           H
ATOM   3420 HG12 ILE A 303      30.434  26.704  47.502  1.00 18.65           H
ATOM   3421 HG13 ILE A 303      29.147  26.967  48.680  1.00 18.65           H
ATOM   3422 HG21 ILE A 303      29.167  24.622  45.676  1.00 22.18           H
ATOM   3423 HG22 ILE A 303      28.263  25.706  44.652  1.00 22.18           H
ATOM   3424 HG23 ILE A 303      29.910  26.137  45.121  1.00 22.18           H
ATOM   3425 HD11 ILE A 303      30.356  24.953  49.246  1.00 19.43           H
ATOM   3426 HD12 ILE A 303      28.695  24.548  48.779  1.00 19.43           H
ATOM   3427 HD13 ILE A 303      30.048  24.250  47.667  1.00 19.43           H
ATOM   3428  N   ARG A 304      27.569  28.370  44.011  1.00 15.00           N
ATOM   3429  CA  ARG A 304      26.786  28.367  42.782  1.00 17.33           C
ATOM   3430  C   ARG A 304      27.454  27.439  41.791  1.00 16.99           C
ATOM   3431  O   ARG A 304      28.640  27.573  41.523  1.00 16.06           O
ATOM   3432  CB  ARG A 304      26.609  29.776  42.221  0.99 18.53           C
ATOM   3433  CG  ARG A 304      25.517  30.523  43.004  0.79 22.68           C
ATOM   3434  CD  ARG A 304      25.289  31.929  42.449  0.87 30.65           C
ATOM   3435  NE  ARG A 304      26.482  32.761  42.657  0.45 22.46           N
ATOM   3436  CZ  ARG A 304      26.668  34.001  42.193  0.46 27.48           C
ATOM   3437  NH1 ARG A 304      25.744  34.633  41.477  0.73 26.98           N
ATOM   3438  NH2 ARG A 304      27.807  34.631  42.455  0.75 28.53           N1+
ATOM   3439  H   ARG A 304      28.539  28.644  43.951  1.00 18.00           H
ATOM   3440  HA  ARG A 304      25.790  27.968  42.970  1.00 20.81           H
ATOM   3441  HB2 ARG A 304      27.560  30.310  42.240  1.00 22.25           H
ATOM   3442  HB3 ARG A 304      26.276  29.699  41.186  0.83 22.25           H
ATOM   3443  HG2 ARG A 304      24.583  29.967  42.932  0.63 27.22           H
ATOM   3444  HG3 ARG A 304      25.799  30.597  44.054  1.00 27.22           H
ATOM   3445  HD2 ARG A 304      25.057  31.867  41.385  1.00 36.79           H
ATOM   3446  HD3 ARG A 304      24.441  32.378  42.965  1.00 36.79           H
ATOM   3447  HE  ARG A 304      27.228  32.344  43.195  1.00 26.95           H
ATOM   3448 HH11 ARG A 304      24.872  34.172  41.255  0.00 32.38           H
ATOM   3449 HH12 ARG A 304      25.924  35.569  41.143  0.88 32.38           H
ATOM   3450 HH21 ARG A 304      28.528  34.171  42.991  1.00 34.24           H
ATOM   3451 HH22 ARG A 304      27.947  35.566  42.101  0.67 34.24           H
ATOM   3452  N   ILE A 305      26.690  26.480  41.281  1.00 14.76           N
ATOM   3453  CA  ILE A 305      27.176  25.373  40.479  1.00 18.52           C
ATOM   3454  C   ILE A 305      26.545  25.491  39.095  1.00 18.21           C
ATOM   3455  O   ILE A 305      25.331  25.642  38.964  1.00 18.90           O
ATOM   3456  CB  ILE A 305      26.834  24.026  41.154  1.00 16.52           C
ATOM   3457  CG1 ILE A 305      27.357  23.924  42.601  1.00 17.78           C
ATOM   3458  CG2 ILE A 305      27.374  22.886  40.277  1.00 13.34           C
ATOM   3459  CD1 ILE A 305      26.918  22.671  43.372  1.00 17.80           C
ATOM   3460  H   ILE A 305      25.708  26.479  41.506  1.00 17.72           H
ATOM   3461  HA  ILE A 305      28.261  25.429  40.381  1.00 22.22           H
ATOM   3462  HB  ILE A 305      25.752  23.937  41.189  1.00 19.83           H
ATOM   3463 HG12 ILE A 305      28.446  23.968  42.599  1.00 21.34           H
ATOM   3464 HG13 ILE A 305      26.978  24.773  43.164  1.00 21.34           H
ATOM   3465 HG21 ILE A 305      27.198  21.921  40.744  1.00 16.01           H
ATOM   3466 HG22 ILE A 305      26.869  22.876  39.312  1.00 16.01           H
ATOM   3467 HG23 ILE A 305      28.445  23.012  40.118  1.00 16.01           H
ATOM   3468 HD11 ILE A 305      27.207  22.775  44.418  1.00 21.36           H
ATOM   3469 HD12 ILE A 305      25.834  22.562  43.316  1.00 21.36           H
ATOM   3470 HD13 ILE A 305      27.399  21.783  42.968  1.00 21.36           H
ATOM   3471  N   ASP A 306      27.389  25.362  38.078  1.00 16.77           N
ATOM   3472  CA  ASP A 306      26.990  25.159  36.699  1.00 16.31           C
ATOM   3473  C   ASP A 306      27.039  23.646  36.470  1.00 14.81           C
ATOM   3474  O   ASP A 306      28.131  23.080  36.381  1.00 16.92           O
ATOM   3475  CB  ASP A 306      27.941  25.936  35.778  1.00 16.66           C
ATOM   3476  CG  ASP A 306      27.605  25.794  34.295  1.00 20.83           C
ATOM   3477  OD1 ASP A 306      28.078  26.649  33.521  1.00 21.58           O
ATOM   3478  OD2 ASP A 306      26.917  24.824  33.922  1.00 18.84           O1-
ATOM   3479  H   ASP A 306      28.366  25.220  38.287  1.00 20.13           H
ATOM   3480  HA  ASP A 306      25.987  25.554  36.547  1.00 19.58           H
ATOM   3481  HB2 ASP A 306      27.969  26.993  36.039  1.00 20.00           H
ATOM   3482  HB3 ASP A 306      28.961  25.582  35.925  1.00 20.00           H
ATOM   3483  N   PRO A 307      25.886  22.962  36.362  1.00 14.80           N
ATOM   3484  CA  PRO A 307      25.877  21.507  36.241  1.00 15.49           C
ATOM   3485  C   PRO A 307      26.171  21.015  34.816  1.00 16.82           C
ATOM   3486  O   PRO A 307      26.273  19.810  34.607  1.00 17.44           O
ATOM   3487  CB  PRO A 307      24.455  21.119  36.668  1.00 15.05           C
ATOM   3488  CG  PRO A 307      23.617  22.315  36.208  1.00 19.21           C
ATOM   3489  CD  PRO A 307      24.540  23.497  36.472  1.00 16.55           C
ATOM   3490  HA  PRO A 307      26.548  21.048  36.967  1.00 18.59           H
ATOM   3491  HB2 PRO A 307      24.102  20.166  36.277  1.00 18.07           H
ATOM   3492  HB3 PRO A 307      24.454  21.089  37.758  1.00 18.07           H
ATOM   3493  HG2 PRO A 307      23.373  22.220  35.149  1.00 23.06           H
ATOM   3494  HG3 PRO A 307      22.712  22.423  36.807  1.00 23.06           H
ATOM   3495  HD2 PRO A 307      24.359  24.259  35.716  1.00 19.87           H
ATOM   3496  HD3 PRO A 307      24.361  23.855  37.486  1.00 19.87           H
ATOM   3497  N   VAL A 308      26.304  21.915  33.835  1.00 14.91           N
ATOM   3498  CA  VAL A 308      26.704  21.577  32.464  1.00 17.24           C
ATOM   3499  C   VAL A 308      28.228  21.622  32.362  1.00 17.93           C
ATOM   3500  O   VAL A 308      28.843  20.612  32.018  1.00 17.90           O
ATOM   3501  CB  VAL A 308      25.995  22.475  31.428  1.00 16.05           C
ATOM   3502  CG1 VAL A 308      26.438  22.133  29.993  1.00 19.06           C
ATOM   3503  CG2 VAL A 308      24.463  22.319  31.514  1.00 18.16           C
ATOM   3504  H   VAL A 308      26.203  22.897  34.057  1.00 17.90           H
ATOM   3505  HA  VAL A 308      26.393  20.552  32.257  1.00 20.70           H
ATOM   3506  HB  VAL A 308      26.252  23.517  31.625  1.00 19.26           H
ATOM   3507 HG11 VAL A 308      25.917  22.782  29.292  1.00 22.88           H
ATOM   3508 HG12 VAL A 308      27.509  22.293  29.870  1.00 22.88           H
ATOM   3509 HG13 VAL A 308      26.201  21.094  29.762  1.00 22.88           H
ATOM   3510 HG21 VAL A 308      23.990  22.952  30.765  1.00 21.80           H
ATOM   3511 HG22 VAL A 308      24.176  21.283  31.333  1.00 21.80           H
ATOM   3512 HG23 VAL A 308      24.107  22.628  32.497  1.00 21.80           H
ATOM   3513  N   ALA A 309      28.843  22.766  32.688  1.00 18.83           N
ATOM   3514  CA  ALA A 309      30.301  22.894  32.776  1.00 21.18           C
ATOM   3515  C   ALA A 309      30.909  22.055  33.907  1.00 18.24           C
ATOM   3516  O   ALA A 309      32.104  21.775  33.889  1.00 17.67           O
ATOM   3517  CB  ALA A 309      30.657  24.372  32.950  1.00 19.37           C
ATOM   3518  H   ALA A 309      28.283  23.564  32.961  1.00 22.61           H
ATOM   3519  HA  ALA A 309      30.741  22.553  31.839  1.00 25.42           H
ATOM   3520  HB1 ALA A 309      31.740  24.494  32.953  1.00 23.25           H
ATOM   3521  HB2 ALA A 309      30.240  24.950  32.125  1.00 23.25           H
ATOM   3522  HB3 ALA A 309      30.257  24.747  33.892  1.00 23.25           H
ATOM   3523  N   MET A 310      30.109  21.689  34.917  1.00 15.46           N
ATOM   3524  CA  MET A 310      30.547  21.020  36.135  1.00 18.07           C
ATOM   3525  C   MET A 310      31.657  21.831  36.804  1.00 14.84           C
ATOM   3526  O   MET A 310      32.753  21.338  37.070  1.00 16.18           O
ATOM   3527  CB  MET A 310      30.913  19.556  35.866  1.00 17.99           C
ATOM   3528  CG  MET A 310      29.731  18.795  35.266  1.00 17.09           C
ATOM   3529  SD  MET A 310      30.025  17.017  35.204  1.00 20.17           S
ATOM   3530  CE  MET A 310      31.288  16.912  33.913  1.00 21.73           C
ATOM   3531  H   MET A 310      29.145  21.987  34.891  1.00 18.56           H
ATOM   3532  HA  MET A 310      29.702  21.022  36.823  1.00 21.70           H
ATOM   3533  HB2 MET A 310      31.770  19.498  35.196  1.00 21.59           H
ATOM   3534  HB3 MET A 310      31.176  19.088  36.814  1.00 21.59           H
ATOM   3535  HG2 MET A 310      28.844  18.977  35.873  1.00 20.51           H
ATOM   3536  HG3 MET A 310      29.539  19.159  34.257  1.00 20.51           H
ATOM   3537  HE1 MET A 310      31.542  15.866  33.739  1.00 26.09           H
ATOM   3538  HE2 MET A 310      30.906  17.349  32.991  1.00 26.09           H
ATOM   3539  HE3 MET A 310      32.185  17.446  34.222  1.00 26.09           H
ATOM   3540  N   THR A 311      31.338  23.097  37.073  1.00 16.54           N
ATOM   3541  CA  THR A 311      32.201  24.063  37.735  1.00 17.25           C
ATOM   3542  C   THR A 311      31.360  24.826  38.755  1.00 15.17           C
ATOM   3543  O   THR A 311      30.132  24.825  38.705  1.00 16.31           O
ATOM   3544  CB  THR A 311      32.829  25.037  36.713  1.00 17.45           C
ATOM   3545  OG1 THR A 311      31.830  25.692  35.962  1.00 19.30           O
ATOM   3546  CG2 THR A 311      33.785  24.339  35.747  1.00 19.32           C
ATOM   3547  H   THR A 311      30.409  23.417  36.837  1.00 19.85           H
ATOM   3548  HA  THR A 311      32.999  23.545  38.265  1.00 20.70           H
ATOM   3549  HB  THR A 311      33.384  25.797  37.265  1.00 20.95           H
ATOM   3550  HG1 THR A 311      32.184  26.093  35.314  1.00 23.17           H
ATOM   3551 HG21 THR A 311      34.233  25.081  35.089  1.00 23.19           H
ATOM   3552 HG22 THR A 311      34.570  23.826  36.304  1.00 23.19           H
ATOM   3553 HG23 THR A 311      33.240  23.628  35.133  1.00 23.19           H
ATOM   3554  N   HIS A 312      32.028  25.490  39.697  1.00 16.89           N
ATOM   3555  CA  HIS A 312      31.353  26.252  40.733  1.00 16.61           C
ATOM   3556  C   HIS A 312      32.174  27.463  41.167  1.00 18.86           C
ATOM   3557  O   HIS A 312      33.367  27.573  40.883  1.00 16.98           O
ATOM   3558  CB  HIS A 312      31.062  25.352  41.947  1.00 14.33           C
ATOM   3559  CG  HIS A 312      32.278  25.039  42.775  1.00 19.34           C
ATOM   3560  ND1 HIS A 312      33.291  24.191  42.420  1.00 19.90           N
ATOM   3561  CD2 HIS A 312      32.668  25.663  43.929  1.00 19.63           C
ATOM   3562  CE1 HIS A 312      34.257  24.279  43.344  1.00 21.92           C
ATOM   3563  NE2 HIS A 312      33.889  25.114  44.324  1.00 20.72           N
ATOM   3564  H   HIS A 312      33.038  25.466  39.709  1.00 20.28           H
ATOM   3565  HA  HIS A 312      30.414  26.614  40.326  1.00 19.94           H
ATOM   3566  HB2 HIS A 312      30.614  24.416  41.608  1.00 17.21           H
ATOM   3567  HB3 HIS A 312      30.339  25.850  42.592  1.00 17.21           H
ATOM   3568  HD1 HIS A 312      33.328  23.641  41.572  1.00 23.89           H
ATOM   3569  HD2 HIS A 312      32.136  26.452  44.437  1.00 23.56           H
ATOM   3570  HE1 HIS A 312      35.224  23.811  43.261  1.00 26.31           H
ATOM   3571  N   THR A 313      31.500  28.351  41.899  1.00 18.48           N
ATOM   3572  CA  THR A 313      32.093  29.463  42.627  1.00 21.52           C
ATOM   3573  C   THR A 313      31.584  29.402  44.060  1.00 20.51           C
ATOM   3574  O   THR A 313      30.566  28.764  44.340  1.00 15.89           O
ATOM   3575  CB  THR A 313      31.693  30.812  41.989  1.00 23.21           C
ATOM   3576  OG1 THR A 313      30.294  30.988  41.983  1.00 24.56           O
ATOM   3577  CG2 THR A 313      32.203  30.961  40.554  1.00 31.73           C
ATOM   3578  H   THR A 313      30.509  28.203  42.036  1.00 22.18           H
ATOM   3579  HA  THR A 313      33.178  29.372  42.632  1.00 25.83           H
ATOM   3580  HB  THR A 313      32.122  31.620  42.581  1.00 27.85           H
ATOM   3581  HG1 THR A 313      29.962  30.927  42.882  1.00 29.48           H
ATOM   3582 HG21 THR A 313      31.931  31.946  40.176  1.00 38.08           H
ATOM   3583 HG22 THR A 313      33.286  30.846  40.526  1.00 38.08           H
ATOM   3584 HG23 THR A 313      31.738  30.215  39.909  1.00 38.08           H
ATOM   3585  N   SER A 314      32.261  30.111  44.968  1.00 18.01           N
ATOM   3586  CA  SER A 314      31.727  30.319  46.306  1.00 17.70           C
ATOM   3587  C   SER A 314      32.019  31.722  46.801  1.00 19.54           C
ATOM   3588  O   SER A 314      32.988  32.352  46.377  1.00 17.57           O
ATOM   3589  CB  SER A 314      32.200  29.264  47.306  1.00 14.41           C
ATOM   3590  OG  SER A 314      33.514  29.527  47.747  1.00 17.56           O
ATOM   3591  H   SER A 314      33.089  30.623  44.698  1.00 21.62           H
ATOM   3592  HA  SER A 314      30.651  30.224  46.228  1.00 21.25           H
ATOM   3593  HB2 SER A 314      31.538  29.281  48.172  1.00 17.30           H
ATOM   3594  HB3 SER A 314      32.154  28.275  46.850  1.00 17.30           H
ATOM   3595  HG  SER A 314      34.125  29.068  47.157  1.00 21.08           H
ATOM   3596  N   GLN A 315      31.157  32.175  47.706  1.00 18.44           N
ATOM   3597  CA  GLN A 315      31.243  33.440  48.418  1.00 16.17           C
ATOM   3598  C   GLN A 315      30.409  33.341  49.697  1.00 16.61           C
ATOM   3599  O   GLN A 315      30.039  32.244  50.111  1.00 16.35           O
ATOM   3600  CB  GLN A 315      30.838  34.616  47.500  1.00 18.23           C
ATOM   3601  CG  GLN A 315      29.338  34.719  47.165  1.00 19.56           C
ATOM   3602  CD  GLN A 315      29.048  36.075  46.523  1.00 29.48           C
ATOM   3603  OE1 GLN A 315      29.126  36.196  45.307  1.00 27.27           O
ATOM   3604  NE2 GLN A 315      28.765  37.114  47.315  1.00 25.46           N
ATOM   3605  H   GLN A 315      30.391  31.569  47.973  1.00 22.14           H
ATOM   3606  HA  GLN A 315      32.271  33.576  48.737  1.00 19.41           H
ATOM   3607  HB2 GLN A 315      31.159  35.546  47.965  1.00 21.88           H
ATOM   3608  HB3 GLN A 315      31.394  34.534  46.566  1.00 21.88           H
ATOM   3609  HG2 GLN A 315      29.110  33.929  46.450  1.00 23.48           H
ATOM   3610  HG3 GLN A 315      28.721  34.595  48.052  1.00 23.48           H
ATOM   3611 HE21 GLN A 315      28.692  36.992  48.315  1.00 30.55           H
ATOM   3612 HE22 GLN A 315      28.585  38.019  46.902  1.00 30.55           H
ATOM   3613  N   TYR A 316      30.129  34.479  50.332  1.00 16.77           N
ATOM   3614  CA  TYR A 316      29.162  34.601  51.415  1.00 16.67           C
ATOM   3615  C   TYR A 316      28.016  35.501  50.958  1.00 15.15           C
ATOM   3616  O   TYR A 316      28.191  36.329  50.063  1.00 16.12           O
ATOM   3617  CB  TYR A 316      29.839  35.177  52.668  1.00 18.51           C
ATOM   3618  CG  TYR A 316      30.805  34.232  53.352  1.00 16.13           C
ATOM   3619  CD1 TYR A 316      32.148  34.172  52.944  1.00 16.96           C
ATOM   3620  CD2 TYR A 316      30.361  33.429  54.415  1.00 13.58           C
ATOM   3621  CE1 TYR A 316      33.040  33.308  53.591  1.00 17.13           C
ATOM   3622  CE2 TYR A 316      31.249  32.567  55.078  1.00 17.09           C
ATOM   3623  CZ  TYR A 316      32.591  32.486  54.649  1.00 16.82           C
ATOM   3624  OH  TYR A 316      33.477  31.665  55.269  1.00 19.22           O
ATOM   3625  H   TYR A 316      30.487  35.343  49.949  1.00 20.13           H
ATOM   3626  HA  TYR A 316      28.748  33.630  51.672  1.00 20.02           H
ATOM   3627  HB2 TYR A 316      30.357  36.100  52.412  1.00 22.22           H
ATOM   3628  HB3 TYR A 316      29.052  35.424  53.379  1.00 22.22           H
ATOM   3629  HD1 TYR A 316      32.500  34.797  52.135  1.00 20.36           H
ATOM   3630  HD2 TYR A 316      29.336  33.494  54.750  1.00 16.30           H
ATOM   3631  HE1 TYR A 316      34.077  33.283  53.298  1.00 20.56           H
ATOM   3632  HE2 TYR A 316      30.902  31.972  55.910  1.00 20.51           H
ATOM   3633  HH  TYR A 316      33.130  31.281  56.085  1.00 23.07           H
ATOM   3634  N   ILE A 317      26.839  35.351  51.579  1.00 15.75           N
ATOM   3635  CA  ILE A 317      25.783  36.353  51.476  1.00 14.61           C
ATOM   3636  C   ILE A 317      26.365  37.667  52.036  1.00 18.76           C
ATOM   3637  O   ILE A 317      26.786  37.682  53.194  1.00 18.75           O
ATOM   3638  CB  ILE A 317      24.521  35.907  52.254  1.00 15.74           C
ATOM   3639  CG1 ILE A 317      23.958  34.575  51.701  1.00 17.89           C
ATOM   3640  CG2 ILE A 317      23.432  36.991  52.179  1.00 17.94           C
ATOM   3641  CD1 ILE A 317      22.716  34.043  52.421  1.00 15.80           C
ATOM   3642  H   ILE A 317      26.729  34.613  52.260  1.00 18.91           H
ATOM   3643  HA  ILE A 317      25.520  36.479  50.425  1.00 17.54           H
ATOM   3644  HB  ILE A 317      24.788  35.754  53.302  1.00 18.89           H
ATOM   3645 HG12 ILE A 317      23.713  34.706  50.646  1.00 21.48           H
ATOM   3646 HG13 ILE A 317      24.720  33.805  51.788  1.00 21.48           H
ATOM   3647 HG21 ILE A 317      22.592  36.731  52.822  1.00 21.53           H
ATOM   3648 HG22 ILE A 317      23.816  37.943  52.531  1.00 21.53           H
ATOM   3649 HG23 ILE A 317      23.084  37.099  51.152  1.00 21.53           H
ATOM   3650 HD11 ILE A 317      22.495  33.042  52.051  1.00 18.96           H
ATOM   3651 HD12 ILE A 317      22.899  33.992  53.494  1.00 18.96           H
ATOM   3652 HD13 ILE A 317      21.852  34.677  52.228  1.00 18.96           H
ATOM   3653  N   CYS A 318      26.417  38.717  51.196  1.00 22.50           N
ATOM   3654  CA  CYS A 318      26.947  40.052  51.509  1.00 20.34           C
ATOM   3655  C   CYS A 318      26.148  40.738  52.619  1.00 21.38           C
ATOM   3656  O   CYS A 318      26.711  41.539  53.361  1.00 20.73           O
ATOM   3657  CB  CYS A 318      26.888  40.966  50.264  1.00 16.83           C
ATOM   3658  SG  CYS A 318      28.155  40.519  49.058  1.00 29.03           S
ATOM   3659  H   CYS A 318      26.073  38.584  50.254  1.00 27.01           H
ATOM   3660  HA  CYS A 318      27.984  39.963  51.833  1.00 24.41           H
ATOM   3661  HB2 CYS A 318      25.900  40.905  49.808  1.00 20.20           H
ATOM   3662  HB3 CYS A 318      27.063  41.996  50.558  1.00 20.20           H
ATOM   3663  N   SER A 319      24.837  40.482  52.691  1.00 19.12           N
ATOM   3664  CA  SER A 319      23.917  41.241  53.517  1.00 20.11           C
ATOM   3665  C   SER A 319      24.325  41.252  54.995  1.00 18.22           C
ATOM   3666  O   SER A 319      24.793  40.243  55.525  1.00 19.47           O
ATOM   3667  CB  SER A 319      22.530  40.600  53.410  1.00 15.41           C
ATOM   3668  OG  SER A 319      21.610  41.302  54.211  1.00 17.36           O
ATOM   3669  H   SER A 319      24.436  39.841  52.021  1.00 22.95           H
ATOM   3670  HA  SER A 319      23.864  42.244  53.098  1.00 24.14           H
ATOM   3671  HB2 SER A 319      22.196  40.600  52.377  1.00 18.50           H
ATOM   3672  HB3 SER A 319      22.587  39.571  53.765  1.00 18.50           H
ATOM   3673  HG  SER A 319      21.367  42.118  53.759  1.00 20.84           H
ATOM   3674  N   PRO A 320      24.055  42.357  55.701  1.00 18.80           N
ATOM   3675  CA  PRO A 320      24.205  42.434  57.142  1.00 17.77           C
ATOM   3676  C   PRO A 320      23.054  41.763  57.904  1.00 19.13           C
ATOM   3677  O   PRO A 320      23.087  41.714  59.128  1.00 18.82           O
ATOM   3678  CB  PRO A 320      24.204  43.941  57.412  1.00 16.37           C
ATOM   3679  CG  PRO A 320      23.314  44.513  56.322  1.00 17.54           C
ATOM   3680  CD  PRO A 320      23.708  43.647  55.138  1.00 16.83           C
ATOM   3681  HA  PRO A 320      25.180  42.063  57.460  1.00 21.32           H
ATOM   3682  HB2 PRO A 320      23.864  44.198  58.404  1.00 19.65           H
ATOM   3683  HB3 PRO A 320      25.218  44.302  57.253  1.00 19.65           H
ATOM   3684  HG2 PRO A 320      22.265  44.388  56.586  1.00 21.05           H
ATOM   3685  HG3 PRO A 320      23.545  45.554  56.106  1.00 21.05           H
ATOM   3686  HD2 PRO A 320      22.879  43.587  54.447  1.00 20.21           H
ATOM   3687  HD3 PRO A 320      24.591  44.060  54.667  1.00 20.21           H
ATOM   3688  N   VAL A 321      22.035  41.232  57.213  1.00 19.10           N
ATOM   3689  CA  VAL A 321      21.013  40.395  57.841  1.00 18.83           C
ATOM   3690  C   VAL A 321      21.642  39.009  57.997  1.00 19.40           C
ATOM   3691  O   VAL A 321      21.642  38.235  57.046  1.00 17.35           O
ATOM   3692  CB  VAL A 321      19.734  40.377  56.977  1.00 15.02           C
ATOM   3693  CG1 VAL A 321      18.658  39.517  57.647  1.00 14.53           C
ATOM   3694  CG2 VAL A 321      19.168  41.779  56.733  1.00 19.22           C
ATOM   3695  H   VAL A 321      22.040  41.288  56.205  1.00 22.92           H
ATOM   3696  HA  VAL A 321      20.768  40.797  58.825  1.00 22.60           H
ATOM   3697  HB  VAL A 321      19.965  39.940  56.005  1.00 18.03           H
ATOM   3698 HG11 VAL A 321      17.772  39.480  57.014  1.00 17.44           H
ATOM   3699 HG12 VAL A 321      19.017  38.499  57.792  1.00 17.44           H
ATOM   3700 HG13 VAL A 321      18.389  39.940  58.614  1.00 17.44           H
ATOM   3701 HG21 VAL A 321      18.284  41.713  56.100  1.00 23.07           H
ATOM   3702 HG22 VAL A 321      18.899  42.245  57.682  1.00 23.07           H
ATOM   3703 HG23 VAL A 321      19.898  42.401  56.219  1.00 23.07           H
ATOM   3704  N   LEU A 322      22.230  38.718  59.159  1.00 18.09           N
ATOM   3705  CA  LEU A 322      22.984  37.486  59.398  1.00 17.17           C
ATOM   3706  C   LEU A 322      22.013  36.333  59.678  1.00 16.83           C
ATOM   3707  O   LEU A 322      21.025  36.519  60.387  1.00 15.97           O
ATOM   3708  CB  LEU A 322      23.920  37.674  60.595  1.00 16.44           C
ATOM   3709  CG  LEU A 322      24.932  38.832  60.466  1.00 19.44           C
ATOM   3710  CD1 LEU A 322      25.758  38.902  61.758  1.00 20.36           C
ATOM   3711  CD2 LEU A 322      25.859  38.679  59.255  1.00 17.54           C
ATOM   3712  H   LEU A 322      22.198  39.399  59.907  1.00 21.72           H
ATOM   3713  HA  LEU A 322      23.587  37.242  58.522  1.00 20.60           H
ATOM   3714  HB2 LEU A 322      23.302  37.876  61.469  1.00 19.74           H
ATOM   3715  HB3 LEU A 322      24.462  36.745  60.770  1.00 19.74           H
ATOM   3716  HG  LEU A 322      24.388  39.770  60.371  1.00 23.33           H
ATOM   3717 HD11 LEU A 322      26.428  39.761  61.718  1.00 24.44           H
ATOM   3718 HD12 LEU A 322      25.096  39.018  62.617  1.00 24.44           H
ATOM   3719 HD13 LEU A 322      26.347  37.992  61.879  1.00 24.44           H
ATOM   3720 HD21 LEU A 322      26.587  39.492  59.244  1.00 21.06           H
ATOM   3721 HD22 LEU A 322      26.388  37.727  59.309  1.00 21.06           H
ATOM   3722 HD23 LEU A 322      25.284  38.729  58.331  1.00 21.06           H
ATOM   3723  N   THR A 323      22.275  35.142  59.126  1.00 17.92           N
ATOM   3724  CA  THR A 323      21.252  34.084  59.111  1.00 16.30           C
ATOM   3725  C   THR A 323      21.724  32.733  59.640  1.00 17.41           C
ATOM   3726  O   THR A 323      20.940  31.788  59.605  1.00 18.24           O
ATOM   3727  CB  THR A 323      20.617  33.945  57.720  1.00 16.08           C
ATOM   3728  OG1 THR A 323      21.534  33.409  56.797  1.00 17.70           O
ATOM   3729  CG2 THR A 323      20.055  35.254  57.176  1.00 15.77           C
ATOM   3730  H   THR A 323      23.113  35.010  58.576  1.00 21.51           H
ATOM   3731  HA  THR A 323      20.437  34.357  59.781  1.00 19.56           H
ATOM   3732  HB  THR A 323      19.797  33.239  57.812  1.00 19.31           H
ATOM   3733  HG1 THR A 323      22.408  33.757  56.992  1.00 21.25           H
ATOM   3734 HG21 THR A 323      19.603  35.065  56.217  1.00 18.93           H
ATOM   3735 HG22 THR A 323      19.315  35.671  57.852  1.00 18.93           H
ATOM   3736 HG23 THR A 323      20.864  35.954  57.012  1.00 18.93           H
ATOM   3737  N   ASP A 324      22.946  32.633  60.169  1.00 14.50           N
ATOM   3738  CA  ASP A 324      23.332  31.485  60.966  1.00 16.64           C
ATOM   3739  C   ASP A 324      22.779  31.670  62.405  1.00 16.96           C
ATOM   3740  O   ASP A 324      22.100  32.615  62.740  1.00 17.24           O
ATOM   3741  CB  ASP A 324      24.853  31.212  60.893  1.00 14.27           C
ATOM   3742  CG  ASP A 324      25.227  29.722  61.042  1.00 19.46           C
ATOM   3743  OD1 ASP A 324      26.466  29.400  60.901  1.00 21.08           O
ATOM   3744  OD2 ASP A 324      24.349  28.902  61.307  1.00 17.21           O1-
ATOM   3745  H   ASP A 324      23.492  33.458  60.218  1.00 17.41           H
ATOM   3746  HA  ASP A 324      22.840  30.541  60.587  1.00 19.98           H
ATOM   3747  HB2 ASP A 324      25.239  31.561  59.912  1.00 17.13           H
ATOM   3748  HB3 ASP A 324      25.391  31.792  61.654  1.00 17.13           H
ATOM   3749  N   ASN A 325      23.033  30.657  63.242  1.00 14.42           N
ATOM   3750  CA  ASN A 325      22.664  30.625  64.655  1.00 15.69           C
ATOM   3751  C   ASN A 325      23.622  29.677  65.375  1.00 17.71           C
ATOM   3752  O   ASN A 325      23.803  28.571  64.885  1.00 17.30           O
ATOM   3753  CB  ASN A 325      21.228  30.110  64.820  1.00 15.48           C
ATOM   3754  CG  ASN A 325      20.827  30.073  66.293  1.00 20.07           C
ATOM   3755  OD1 ASN A 325      20.950  29.055  66.970  1.00 18.25           O
ATOM   3756  ND2 ASN A 325      20.416  31.212  66.830  1.00 21.14           N
ATOM   3757  H   ASN A 325      23.570  29.867  62.899  1.00 17.31           H
ATOM   3758  HA  ASN A 325      22.717  31.633  65.059  1.00 18.83           H
ATOM   3759  HB2 ASN A 325      20.549  30.752  64.265  1.00 18.58           H
ATOM   3760  HB3 ASN A 325      21.193  29.094  64.433  1.00 18.58           H
ATOM   3761 HD21 ASN A 325      20.126  31.218  67.796  1.00 25.38           H
ATOM   3762 HD22 ASN A 325      20.290  32.030  66.254  1.00 25.38           H
ATOM   3763  N   PRO A 326      24.158  30.033  66.556  1.00 17.78           N
ATOM   3764  CA  PRO A 326      24.073  31.360  67.152  1.00 18.42           C
ATOM   3765  C   PRO A 326      24.829  32.385  66.295  1.00 19.75           C
ATOM   3766  O   PRO A 326      25.574  32.025  65.393  1.00 22.01           O
ATOM   3767  CB  PRO A 326      24.738  31.197  68.521  1.00 21.87           C
ATOM   3768  CG  PRO A 326      25.760  30.091  68.283  1.00 22.15           C
ATOM   3769  CD  PRO A 326      25.003  29.156  67.340  1.00 19.12           C
ATOM   3770  HA  PRO A 326      23.039  31.646  67.339  1.00 22.11           H
ATOM   3771  HB2 PRO A 326      25.177  32.106  68.927  1.00 26.25           H
ATOM   3772  HB3 PRO A 326      23.973  30.819  69.199  1.00 26.25           H
ATOM   3773  HG2 PRO A 326      26.658  30.505  67.825  1.00 26.59           H
ATOM   3774  HG3 PRO A 326      25.997  29.559  69.203  1.00 26.59           H
ATOM   3775  HD2 PRO A 326      25.726  28.639  66.710  1.00 22.95           H
ATOM   3776  HD3 PRO A 326      24.385  28.464  67.912  1.00 22.95           H
ATOM   3777  N   ARG A 327      24.598  33.675  66.529  1.00 16.54           N
ATOM   3778  CA  ARG A 327      25.170  34.738  65.720  1.00 13.78           C
ATOM   3779  C   ARG A 327      25.252  36.012  66.557  1.00 16.72           C
ATOM   3780  O   ARG A 327      24.527  36.126  67.545  1.00 18.33           O
ATOM   3781  CB  ARG A 327      24.328  34.946  64.442  1.00 15.41           C
ATOM   3782  CG  ARG A 327      22.844  35.268  64.707  1.00 15.24           C
ATOM   3783  CD  ARG A 327      22.172  35.731  63.415  1.00 14.84           C
ATOM   3784  NE  ARG A 327      20.808  36.212  63.648  1.00 14.58           N
ATOM   3785  CZ  ARG A 327      19.701  35.496  63.818  1.00 18.33           C
ATOM   3786  NH1 ARG A 327      18.603  36.127  64.214  1.00 16.92           N
ATOM   3787  NH2 ARG A 327      19.671  34.185  63.599  1.00 19.35           N1+
ATOM   3788  H   ARG A 327      23.981  33.937  67.285  1.00 19.85           H
ATOM   3789  HA  ARG A 327      26.184  34.463  65.427  1.00 16.55           H
ATOM   3790  HB2 ARG A 327      24.761  35.746  63.844  1.00 18.50           H
ATOM   3791  HB3 ARG A 327      24.370  34.033  63.847  1.00 18.50           H
ATOM   3792  HG2 ARG A 327      22.333  34.389  65.101  1.00 18.30           H
ATOM   3793  HG3 ARG A 327      22.765  36.076  65.432  1.00 18.30           H
ATOM   3794  HD2 ARG A 327      22.752  36.572  63.046  1.00 17.82           H
ATOM   3795  HD3 ARG A 327      22.188  34.965  62.644  1.00 17.82           H
ATOM   3796  HE  ARG A 327      20.734  37.199  63.848  1.00 17.50           H
ATOM   3797 HH11 ARG A 327      18.619  37.119  64.384  1.00 20.32           H
ATOM   3798 HH12 ARG A 327      17.746  35.608  64.347  1.00 20.32           H
ATOM   3799 HH21 ARG A 327      20.508  33.705  63.293  1.00 23.22           H
ATOM   3800 HH22 ARG A 327      18.811  33.672  63.728  1.00 23.22           H
ATOM   3801  N   PRO A 328      26.047  37.011  66.159  1.00 20.41           N
ATOM   3802  CA  PRO A 328      25.963  38.310  66.818  1.00 17.83           C
ATOM   3803  C   PRO A 328      24.744  39.061  66.285  1.00 20.39           C
ATOM   3804  O   PRO A 328      24.094  38.616  65.337  1.00 19.53           O
ATOM   3805  CB  PRO A 328      27.279  38.995  66.447  1.00 24.02           C
ATOM   3806  CG  PRO A 328      27.633  38.407  65.081  1.00 20.15           C
ATOM   3807  CD  PRO A 328      27.070  36.985  65.118  1.00 18.72           C
ATOM   3808  HA  PRO A 328      25.965  38.221  67.905  1.00 21.40           H
ATOM   3809  HB2 PRO A 328      27.249  40.084  66.456  1.00 28.83           H
ATOM   3810  HB3 PRO A 328      28.023  38.643  67.165  1.00 28.83           H
ATOM   3811  HG2 PRO A 328      27.175  39.007  64.297  1.00 24.18           H
ATOM   3812  HG3 PRO A 328      28.711  38.363  64.948  1.00 24.18           H
ATOM   3813  HD2 PRO A 328      26.657  36.760  64.139  1.00 22.47           H
ATOM   3814  HD3 PRO A 328      27.872  36.299  65.399  1.00 22.47           H
ATOM   3815  N   ASN A 329      24.406  40.196  66.902  1.00 19.38           N
ATOM   3816  CA  ASN A 329      23.390  41.096  66.367  1.00 19.74           C
ATOM   3817  C   ASN A 329      23.758  41.576  64.968  1.00 18.49           C
ATOM   3818  O   ASN A 329      24.931  41.602  64.598  1.00 19.92           O
ATOM   3819  CB  ASN A 329      23.213  42.289  67.308  1.00 21.75           C
ATOM   3820  CG  ASN A 329      22.540  41.865  68.602  1.00 25.67           C
ATOM   3821  OD1 ASN A 329      21.395  41.427  68.583  1.00 22.47           O
ATOM   3822  ND2 ASN A 329      23.223  42.020  69.728  1.00 26.83           N
ATOM   3823  H   ASN A 329      24.940  40.505  67.701  1.00 23.26           H
ATOM   3824  HA  ASN A 329      22.440  40.561  66.311  1.00 23.70           H
ATOM   3825  HB2 ASN A 329      24.169  42.783  67.491  1.00 26.10           H
ATOM   3826  HB3 ASN A 329      22.533  42.971  66.801  1.00 26.10           H
ATOM   3827 HD21 ASN A 329      22.800  41.774  70.611  1.00 32.20           H
ATOM   3828 HD22 ASN A 329      24.172  42.363  69.696  1.00 32.20           H
ATOM   3829  N   ASP A 330      22.752  41.944  64.177  1.00 19.33           N
ATOM   3830  CA  ASP A 330      23.003  42.401  62.823  1.00 17.93           C
ATOM   3831  C   ASP A 330      23.807  43.708  62.814  1.00 23.87           C
ATOM   3832  O   ASP A 330      23.418  44.653  63.500  1.00 20.22           O
ATOM   3833  CB  ASP A 330      21.684  42.619  62.084  1.00 20.45           C
ATOM   3834  CG  ASP A 330      20.933  41.342  61.725  1.00 21.90           C
ATOM   3835  OD1 ASP A 330      21.553  40.257  61.724  1.00 18.22           O
ATOM   3836  OD2 ASP A 330      19.733  41.475  61.417  1.00 20.64           O1-
ATOM   3837  H   ASP A 330      21.798  41.880  64.499  1.00 23.21           H
ATOM   3838  HA  ASP A 330      23.546  41.612  62.308  1.00 21.53           H
ATOM   3839  HB2 ASP A 330      21.023  43.290  62.635  1.00 24.55           H
ATOM   3840  HB3 ASP A 330      21.893  43.139  61.149  1.00 24.55           H
ATOM   3841  N   PRO A 331      24.855  43.810  61.987  1.00 20.84           N
ATOM   3842  CA  PRO A 331      25.552  45.067  61.724  1.00 18.49           C
ATOM   3843  C   PRO A 331      24.797  45.888  60.667  1.00 22.03           C
ATOM   3844  O   PRO A 331      23.670  45.568  60.308  1.00 19.72           O
ATOM   3845  CB  PRO A 331      26.911  44.606  61.208  1.00 21.00           C
ATOM   3846  CG  PRO A 331      26.573  43.348  60.420  1.00 19.55           C
ATOM   3847  CD  PRO A 331      25.504  42.704  61.290  1.00 18.33           C
ATOM   3848  HA  PRO A 331      25.742  45.629  62.638  1.00 22.19           H
ATOM   3849  HB2 PRO A 331      27.465  45.340  60.622  1.00 25.21           H
ATOM   3850  HB3 PRO A 331      27.487  44.325  62.088  1.00 25.21           H
ATOM   3851  HG2 PRO A 331      26.207  43.609  59.428  1.00 23.47           H
ATOM   3852  HG3 PRO A 331      27.422  42.673  60.347  1.00 23.47           H
ATOM   3853  HD2 PRO A 331      24.824  42.157  60.649  1.00 22.01           H
ATOM   3854  HD3 PRO A 331      25.990  42.058  62.021  1.00 22.01           H
ATOM   3855  N   THR A 332      25.374  46.989  60.193  1.00 16.46           N
ATOM   3856  CA  THR A 332      24.841  47.748  59.060  1.00 18.46           C
ATOM   3857  C   THR A 332      25.530  47.356  57.756  1.00 21.44           C
ATOM   3858  O   THR A 332      25.032  47.696  56.684  1.00 23.63           O
ATOM   3859  CB  THR A 332      25.010  49.260  59.290  1.00 24.46           C
ATOM   3860  OG1 THR A 332      26.378  49.590  59.312  1.00 34.56           O
ATOM   3861  CG2 THR A 332      24.384  49.708  60.605  1.00 21.83           C
ATOM   3862  H   THR A 332      26.258  47.285  60.577  1.00 19.76           H
ATOM   3863  HA  THR A 332      23.774  47.552  58.944  1.00 22.16           H
ATOM   3864  HB  THR A 332      24.525  49.801  58.475  1.00 29.36           H
ATOM   3865  HG1 THR A 332      26.475  50.499  59.019  1.00 41.48           H
ATOM   3866 HG21 THR A 332      24.500  50.787  60.710  1.00 26.20           H
ATOM   3867 HG22 THR A 332      23.325  49.461  60.616  1.00 26.20           H
ATOM   3868 HG23 THR A 332      24.882  49.237  61.452  1.00 26.20           H
ATOM   3869  N   VAL A 333      26.703  46.719  57.844  1.00 23.84           N
ATOM   3870  CA  VAL A 333      27.449  46.257  56.688  1.00 24.09           C
ATOM   3871  C   VAL A 333      27.957  44.835  56.949  1.00 18.71           C
ATOM   3872  O   VAL A 333      28.513  44.549  58.008  1.00 19.10           O
ATOM   3873  CB  VAL A 333      28.524  47.287  56.260  1.00 26.96           C
ATOM   3874  CG1 VAL A 333      29.551  47.582  57.358  1.00 27.24           C
ATOM   3875  CG2 VAL A 333      29.277  46.823  55.002  1.00 25.24           C
ATOM   3876  H   VAL A 333      27.075  46.500  58.756  1.00 28.62           H
ATOM   3877  HA  VAL A 333      26.740  46.201  55.876  1.00 28.91           H
ATOM   3878  HB  VAL A 333      28.021  48.224  56.016  1.00 32.36           H
ATOM   3879 HG11 VAL A 333      30.234  48.359  57.015  1.00 32.69           H
ATOM   3880 HG12 VAL A 333      29.052  47.938  58.258  1.00 32.69           H
ATOM   3881 HG13 VAL A 333      30.127  46.687  57.585  1.00 32.69           H
ATOM   3882 HG21 VAL A 333      29.977  47.595  54.686  1.00 30.29           H
ATOM   3883 HG22 VAL A 333      29.834  45.911  55.208  1.00 30.29           H
ATOM   3884 HG23 VAL A 333      28.574  46.647  54.190  1.00 30.29           H
ATOM   3885  N   GLY A 335      27.692  43.927  56.005  1.00 20.67           N
ATOM   3886  CA  GLY A 335      28.102  42.526  56.098  1.00 20.78           C
ATOM   3887  C   GLY A 335      29.441  42.303  55.388  1.00 23.79           C
ATOM   3888  O   GLY A 335      30.181  43.248  55.117  1.00 23.25           O
ATOM   3889  H   GLY A 335      27.210  44.223  55.165  1.00 24.81           H
ATOM   3890  HA2 GLY A 335      28.201  42.230  57.142  1.00 24.94           H
ATOM   3891  HA3 GLY A 335      27.334  41.913  55.635  1.00 24.94           H
ATOM   3892  N   LYS A 336      29.756  41.043  55.074  1.00 20.31           N
ATOM   3893  CA  LYS A 336      30.964  40.634  54.352  1.00 20.58           C
ATOM   3894  C   LYS A 336      30.589  39.680  53.210  1.00 21.53           C
ATOM   3895  O   LYS A 336      29.855  38.722  53.428  1.00 21.66           O
ATOM   3896  CB  LYS A 336      31.937  39.962  55.330  1.00 21.78           C
ATOM   3897  CG  LYS A 336      32.605  40.982  56.267  1.00 21.13           C
ATOM   3898  CD  LYS A 336      33.695  40.303  57.111  1.00 36.31           C
ATOM   3899  CE  LYS A 336      34.449  41.301  57.997  1.00 42.58           C
ATOM   3900  NZ  LYS A 336      35.249  42.248  57.197  1.00 37.79           N1+
ATOM   3901  H   LYS A 336      29.101  40.313  55.322  1.00 24.38           H
ATOM   3902  HA  LYS A 336      31.451  41.507  53.917  1.00 24.71           H
ATOM   3903  HB2 LYS A 336      31.412  39.204  55.917  1.00 26.15           H
ATOM   3904  HB3 LYS A 336      32.720  39.461  54.760  1.00 26.15           H
ATOM   3905  HG2 LYS A 336      33.050  41.776  55.667  1.00 25.36           H
ATOM   3906  HG3 LYS A 336      31.860  41.426  56.924  1.00 25.36           H
ATOM   3907  HD2 LYS A 336      33.235  39.551  57.750  1.00 43.58           H
ATOM   3908  HD3 LYS A 336      34.408  39.801  56.455  1.00 43.58           H
ATOM   3909  HE2 LYS A 336      33.722  41.862  58.587  1.00 51.10           H
ATOM   3910  HE3 LYS A 336      35.104  40.753  58.676  1.00 51.10           H
ATOM   3911  HZ1 LYS A 336      35.758  42.866  57.812  1.00 45.36           H
ATOM   3912  HZ2 LYS A 336      35.903  41.733  56.623  1.00 45.36           H
ATOM   3913  HZ3 LYS A 336      34.636  42.794  56.608  1.00 45.36           H
ATOM   3914  N   CYS A 337      31.105  39.969  52.006  1.00 18.09           N
ATOM   3915  CA  CYS A 337      30.911  39.193  50.772  1.00 25.97           C
ATOM   3916  C   CYS A 337      31.870  38.002  50.651  1.00 22.21           C
ATOM   3917  O   CYS A 337      31.517  37.015  50.018  1.00 21.46           O
ATOM   3918  CB  CYS A 337      31.123  40.095  49.537  1.00 25.44           C
ATOM   3919  SG  CYS A 337      29.934  41.472  49.509  1.00 32.11           S
ATOM   3920  H   CYS A 337      31.667  40.796  51.921  1.00 21.71           H
ATOM   3921  HA  CYS A 337      29.889  38.811  50.749  1.00 31.17           H
ATOM   3922  HB2 CYS A 337      32.134  40.499  49.559  1.00 30.53           H
ATOM   3923  HB3 CYS A 337      31.001  39.503  48.628  1.00 30.53           H
ATOM   3924  N   ASN A 338      33.118  38.123  51.132  1.00 18.65           N
ATOM   3925  CA  ASN A 338      34.227  37.219  50.796  1.00 20.56           C
ATOM   3926  C   ASN A 338      35.011  36.717  52.011  1.00 20.40           C
ATOM   3927  O   ASN A 338      36.104  36.172  51.867  1.00 22.91           O
ATOM   3928  CB  ASN A 338      35.142  37.894  49.758  1.00 26.86           C
ATOM   3929  CG  ASN A 338      34.422  38.059  48.427  1.00 28.98           C
ATOM   3930  OD1 ASN A 338      34.015  37.080  47.811  1.00 22.36           O
ATOM   3931  ND2 ASN A 338      34.284  39.289  47.948  1.00 28.44           N
ATOM   3932  H   ASN A 338      33.361  38.964  51.625  1.00 22.39           H
ATOM   3933  HA  ASN A 338      33.815  36.323  50.333  1.00 24.68           H
ATOM   3934  HB2 ASN A 338      35.501  38.852  50.133  1.00 32.24           H
ATOM   3935  HB3 ASN A 338      35.985  37.225  49.588  1.00 32.24           H
ATOM   3936 HD21 ASN A 338      33.829  39.423  47.057  1.00 34.14           H
ATOM   3937 HD22 ASN A 338      34.661  40.073  48.456  1.00 34.14           H
ATOM   3938  N   ASP A 339      34.439  36.879  53.202  1.00 20.25           N
ATOM   3939  CA  ASP A 339      34.956  36.371  54.452  1.00 24.74           C
ATOM   3940  C   ASP A 339      33.840  36.139  55.464  1.00 17.41           C
ATOM   3941  O   ASP A 339      32.780  36.760  55.361  1.00 19.85           O
ATOM   3942  CB  ASP A 339      36.008  37.325  55.047  1.00 28.55           C
ATOM   3943  CG  ASP A 339      37.400  37.062  54.483  1.00 39.37           C
ATOM   3944  OD1 ASP A 339      38.024  38.042  54.032  1.00 33.52           O
ATOM   3945  OD2 ASP A 339      37.841  35.889  54.542  1.00 34.65           O1-
ATOM   3946  H   ASP A 339      33.528  37.311  53.243  1.00 24.31           H
ATOM   3947  HA  ASP A 339      35.420  35.407  54.242  1.00 29.70           H
ATOM   3948  HB2 ASP A 339      35.712  38.361  54.892  1.00 34.27           H
ATOM   3949  HB3 ASP A 339      36.056  37.152  56.120  1.00 34.27           H
ATOM   3950  N   PRO A 340      34.091  35.267  56.449  1.00 18.78           N
ATOM   3951  CA  PRO A 340      33.147  35.026  57.518  1.00 19.93           C
ATOM   3952  C   PRO A 340      32.945  36.305  58.332  1.00 19.29           C
ATOM   3953  O   PRO A 340      33.918  36.963  58.708  1.00 21.88           O
ATOM   3954  CB  PRO A 340      33.822  33.953  58.376  1.00 18.61           C
ATOM   3955  CG  PRO A 340      35.308  34.019  58.034  1.00 20.02           C
ATOM   3956  CD  PRO A 340      35.287  34.438  56.583  1.00 22.39           C
ATOM   3957  HA  PRO A 340      32.217  34.601  57.138  1.00 23.92           H
ATOM   3958  HB2 PRO A 340      33.639  34.049  59.445  1.00 22.34           H
ATOM   3959  HB3 PRO A 340      33.442  32.995  58.025  1.00 22.34           H
ATOM   3960  HG2 PRO A 340      35.811  34.752  58.664  1.00 24.03           H
ATOM   3961  HG3 PRO A 340      35.785  33.044  58.119  1.00 24.03           H
ATOM   3962  HD2 PRO A 340      36.210  34.983  56.400  1.00 26.87           H
ATOM   3963  HD3 PRO A 340      35.206  33.559  55.945  1.00 26.87           H
ATOM   3964  N   TYR A 341      31.690  36.630  58.639  1.00 17.86           N
ATOM   3965  CA  TYR A 341      31.342  37.707  59.541  1.00 16.85           C
ATOM   3966  C   TYR A 341      31.566  37.174  60.949  1.00 21.09           C
ATOM   3967  O   TYR A 341      30.946  36.170  61.312  1.00 17.60           O
ATOM   3968  CB  TYR A 341      29.895  38.162  59.351  1.00 17.71           C
ATOM   3969  CG  TYR A 341      29.703  39.475  60.078  1.00 18.37           C
ATOM   3970  CD1 TYR A 341      30.097  40.661  59.436  1.00 21.22           C
ATOM   3971  CD2 TYR A 341      29.279  39.498  61.416  1.00 20.07           C
ATOM   3972  CE1 TYR A 341      30.098  41.874  60.134  1.00 26.87           C
ATOM   3973  CE2 TYR A 341      29.300  40.708  62.134  1.00 20.92           C
ATOM   3974  CZ  TYR A 341      29.724  41.897  61.493  1.00 24.16           C
ATOM   3975  OH  TYR A 341      29.759  43.074  62.171  1.00 26.29           O
ATOM   3976  H   TYR A 341      30.940  36.040  58.310  1.00 21.44           H
ATOM   3977  HA  TYR A 341      31.983  38.554  59.314  1.00 20.23           H
ATOM   3978  HB2 TYR A 341      29.707  38.319  58.288  1.00 21.26           H
ATOM   3979  HB3 TYR A 341      29.199  37.410  59.726  1.00 21.26           H
ATOM   3980  HD1 TYR A 341      30.418  40.634  58.407  1.00 25.47           H
ATOM   3981  HD2 TYR A 341      28.995  38.581  61.914  1.00 24.09           H
ATOM   3982  HE1 TYR A 341      30.407  42.782  59.640  1.00 32.25           H
ATOM   3983  HE2 TYR A 341      29.008  40.720  63.174  1.00 25.11           H
ATOM   3984  HH  TYR A 341      29.585  42.963  63.109  1.00 31.56           H
ATOM   3985  N   PRO A 342      32.438  37.817  61.742  1.00 19.69           N
ATOM   3986  CA  PRO A 342      32.928  37.219  62.972  1.00 18.81           C
ATOM   3987  C   PRO A 342      32.017  37.508  64.166  1.00 22.14           C
ATOM   3988  O   PRO A 342      31.052  38.260  64.052  1.00 21.09           O
ATOM   3989  CB  PRO A 342      34.296  37.886  63.170  1.00 23.41           C
ATOM   3990  CG  PRO A 342      34.069  39.292  62.625  1.00 23.70           C
ATOM   3991  CD  PRO A 342      33.191  39.022  61.407  1.00 20.92           C
ATOM   3992  HA  PRO A 342      33.120  36.158  62.836  1.00 22.58           H
ATOM   3993  HB2 PRO A 342      34.665  37.880  64.196  1.00 28.10           H
ATOM   3994  HB3 PRO A 342      35.004  37.369  62.520  1.00 28.10           H
ATOM   3995  HG2 PRO A 342      33.566  39.912  63.369  1.00 28.45           H
ATOM   3996  HG3 PRO A 342      35.004  39.752  62.304  1.00 28.45           H
ATOM   3997  HD2 PRO A 342      32.535  39.877  61.242  1.00 25.12           H
ATOM   3998  HD3 PRO A 342      33.844  38.821  60.555  1.00 25.12           H
ATOM   3999  N   GLY A 343      32.336  36.897  65.311  1.00 21.40           N
ATOM   4000  CA  GLY A 343      31.617  37.092  66.563  1.00 22.62           C
ATOM   4001  C   GLY A 343      31.243  35.779  67.240  1.00 26.66           C
ATOM   4002  O   GLY A 343      31.114  35.757  68.460  1.00 25.30           O
ATOM   4003  H   GLY A 343      33.123  36.262  65.314  1.00 25.69           H
ATOM   4004  HA2 GLY A 343      32.272  37.643  67.236  1.00 27.14           H
ATOM   4005  HA3 GLY A 343      30.710  37.674  66.403  1.00 27.14           H
ATOM   4006  N   ASN A 344      31.051  34.707  66.465  1.00 22.09           N
ATOM   4007  CA  ASN A 344      30.662  33.381  66.921  1.00 19.43           C
ATOM   4008  C   ASN A 344      31.482  32.323  66.177  1.00 23.96           C
ATOM   4009  O   ASN A 344      31.556  32.334  64.950  1.00 22.51           O
ATOM   4010  CB  ASN A 344      29.163  33.162  66.689  1.00 21.49           C
ATOM   4011  CG  ASN A 344      28.327  33.832  67.764  1.00 23.63           C
ATOM   4012  OD1 ASN A 344      27.979  34.999  67.654  1.00 23.46           O
ATOM   4013  ND2 ASN A 344      28.036  33.102  68.835  1.00 26.96           N
ATOM   4014  H   ASN A 344      31.159  34.817  65.466  1.00 26.51           H
ATOM   4015  HA  ASN A 344      30.865  33.288  67.988  1.00 23.32           H
ATOM   4016  HB2 ASN A 344      28.904  33.588  65.721  1.00 25.80           H
ATOM   4017  HB3 ASN A 344      28.951  32.105  66.693  1.00 25.80           H
ATOM   4018 HD21 ASN A 344      27.482  33.493  69.582  1.00 32.35           H
ATOM   4019 HD22 ASN A 344      28.356  32.144  68.883  1.00 32.35           H
ATOM   4020  N   ASN A 345      32.098  31.413  66.937  1.00 20.52           N
ATOM   4021  CA  ASN A 345      32.944  30.353  66.420  1.00 21.43           C
ATOM   4022  C   ASN A 345      32.353  28.979  66.721  1.00 21.14           C
ATOM   4023  O   ASN A 345      31.714  28.791  67.759  1.00 20.99           O
ATOM   4024  CB  ASN A 345      34.337  30.435  67.064  1.00 23.71           C
ATOM   4025  CG  ASN A 345      35.065  31.752  66.817  1.00 35.85           C
ATOM   4026  OD1 ASN A 345      34.925  32.368  65.771  1.00 34.30           O
ATOM   4027  ND2 ASN A 345      35.942  32.151  67.737  1.00 46.39           N
ATOM   4028  H   ASN A 345      31.980  31.456  67.939  1.00 24.63           H
ATOM   4029  HA  ASN A 345      33.056  30.469  65.345  1.00 25.72           H
ATOM   4030  HB2 ASN A 345      34.273  30.230  68.134  1.00 28.46           H
ATOM   4031  HB3 ASN A 345      34.933  29.655  66.592  1.00 28.46           H
ATOM   4032 HD21 ASN A 345      36.475  32.989  67.570  1.00 55.68           H
ATOM   4033 HD22 ASN A 345      36.080  31.605  68.573  1.00 55.68           H
ATOM   4034  N   ASN A 346      32.677  28.002  65.869  1.00 18.13           N
ATOM   4035  CA  ASN A 346      32.576  26.577  66.188  1.00 15.75           C
ATOM   4036  C   ASN A 346      31.145  26.162  66.507  1.00 21.01           C
ATOM   4037  O   ASN A 346      30.884  25.353  67.399  1.00 22.04           O
ATOM   4038  CB  ASN A 346      33.563  26.201  67.309  1.00 17.07           C
ATOM   4039  CG  ASN A 346      35.016  26.462  66.937  1.00 21.95           C
ATOM   4040  OD1 ASN A 346      35.348  26.758  65.792  1.00 23.28           O
ATOM   4041  ND2 ASN A 346      35.909  26.280  67.905  1.00 28.94           N
ATOM   4042  H   ASN A 346      33.160  28.242  65.015  1.00 21.76           H
ATOM   4043  HA  ASN A 346      32.869  26.016  65.302  1.00 18.91           H
ATOM   4044  HB2 ASN A 346      33.319  26.736  68.228  1.00 20.49           H
ATOM   4045  HB3 ASN A 346      33.462  25.136  67.519  1.00 20.49           H
ATOM   4046 HD21 ASN A 346      36.891  26.392  67.699  1.00 34.73           H
ATOM   4047 HD22 ASN A 346      35.603  26.021  68.830  1.00 34.73           H
ATOM   4048  N   ASN A 347      30.220  26.716  65.735  1.00 18.24           N
ATOM   4049  CA  ASN A 347      28.819  26.399  65.832  1.00 16.23           C
ATOM   4050  C   ASN A 347      28.097  27.011  64.633  1.00 16.65           C
ATOM   4051  O   ASN A 347      28.647  27.736  63.822  1.00 18.10           O
ATOM   4052  CB  ASN A 347      28.175  26.879  67.162  1.00 20.06           C
ATOM   4053  CG  ASN A 347      27.109  25.922  67.654  1.00 26.64           C
ATOM   4054  OD1 ASN A 347      26.629  25.019  66.982  1.00 27.89           O
ATOM   4055  ND2 ASN A 347      26.654  26.156  68.944  1.00 34.42           N
ATOM   4056  H   ASN A 347      30.516  27.399  65.072  1.00 21.89           H
ATOM   4057  HA  ASN A 347      28.665  25.271  65.780  1.00 19.48           H
ATOM   4058  HB2 ASN A 347      28.971  26.998  67.928  1.00 24.08           H
ATOM   4059  HB3 ASN A 347      27.757  27.894  67.086  1.00 24.08           H
ATOM   4060 HD21 ASN A 347      25.976  25.520  69.349  1.00 41.31           H
ATOM   4061 HD22 ASN A 347      27.086  26.811  69.573  1.00 41.31           H
ATOM   4062  N   GLY A 348      26.819  26.617  64.534  1.00 18.64           N
ATOM   4063  CA  GLY A 348      25.952  26.957  63.425  1.00 14.58           C
ATOM   4064  C   GLY A 348      24.684  26.109  63.433  1.00 13.43           C
ATOM   4065  O   GLY A 348      24.405  25.357  64.361  1.00 15.19           O
ATOM   4066  H   GLY A 348      26.444  25.989  65.230  1.00 22.38           H
ATOM   4067  HA2 GLY A 348      25.701  28.015  63.478  1.00 17.50           H
ATOM   4068  HA3 GLY A 348      26.497  26.787  62.495  1.00 17.50           H
ATOM   4069  N   VAL A 349      23.907  26.240  62.368  1.00 14.57           N
ATOM   4070  CA  VAL A 349      22.705  25.464  62.108  1.00 13.57           C
ATOM   4071  C   VAL A 349      22.555  25.404  60.594  1.00 15.22           C
ATOM   4072  O   VAL A 349      22.916  26.356  59.904  1.00 15.05           O
ATOM   4073  CB  VAL A 349      21.487  26.111  62.812  1.00 13.07           C
ATOM   4074  CG1 VAL A 349      21.027  27.424  62.166  1.00 15.36           C
ATOM   4075  CG2 VAL A 349      20.294  25.154  62.860  1.00 16.13           C
ATOM   4076  H   VAL A 349      24.171  26.922  61.668  1.00 17.49           H
ATOM   4077  HA  VAL A 349      22.839  24.450  62.484  1.00 16.30           H
ATOM   4078  HB  VAL A 349      21.756  26.333  63.844  1.00 15.69           H
ATOM   4079 HG11 VAL A 349      20.223  27.860  62.758  1.00 18.43           H
ATOM   4080 HG12 VAL A 349      21.854  28.131  62.122  1.00 18.43           H
ATOM   4081 HG13 VAL A 349      20.647  27.240  61.162  1.00 18.43           H
ATOM   4082 HG21 VAL A 349      19.478  25.601  63.428  1.00 19.36           H
ATOM   4083 HG22 VAL A 349      19.943  24.933  61.852  1.00 19.36           H
ATOM   4084 HG23 VAL A 349      20.595  24.232  63.354  1.00 19.36           H
ATOM   4085  N   LYS A 350      22.034  24.295  60.060  1.00 14.17           N
ATOM   4086  CA  LYS A 350      21.686  24.234  58.640  1.00 13.72           C
ATOM   4087  C   LYS A 350      20.584  25.236  58.343  1.00 13.51           C
ATOM   4088  O   LYS A 350      19.601  25.300  59.077  1.00 14.62           O
ATOM   4089  CB  LYS A 350      21.201  22.816  58.318  1.00 13.07           C
ATOM   4090  CG  LYS A 350      20.876  22.673  56.832  1.00 14.49           C
ATOM   4091  CD  LYS A 350      20.419  21.240  56.553  1.00 15.23           C
ATOM   4092  CE  LYS A 350      19.882  21.058  55.137  1.00 14.91           C
ATOM   4093  NZ  LYS A 350      20.900  21.346  54.118  1.00 14.93           N1+
ATOM   4094  H   LYS A 350      21.794  23.512  60.653  1.00 17.01           H
ATOM   4095  HA  LYS A 350      22.573  24.450  58.042  1.00 16.46           H
ATOM   4096  HB2 LYS A 350      21.961  22.088  58.595  1.00 15.69           H
ATOM   4097  HB3 LYS A 350      20.303  22.620  58.896  1.00 15.69           H
ATOM   4098  HG2 LYS A 350      20.089  23.359  56.542  1.00 17.39           H
ATOM   4099  HG3 LYS A 350      21.763  22.910  56.255  1.00 17.39           H
ATOM   4100  HD2 LYS A 350      21.256  20.561  56.711  1.00 18.28           H
ATOM   4101  HD3 LYS A 350      19.628  20.976  57.254  1.00 18.28           H
ATOM   4102  HE2 LYS A 350      19.525  20.037  55.020  1.00 17.89           H
ATOM   4103  HE3 LYS A 350      19.039  21.737  54.998  1.00 17.89           H
ATOM   4104  HZ1 LYS A 350      20.551  21.087  53.208  1.00 17.93           H
ATOM   4105  HZ2 LYS A 350      21.125  22.331  54.116  1.00 17.93           H
ATOM   4106  HZ3 LYS A 350      21.736  20.811  54.310  1.00 17.93           H
ATOM   4107  N   GLY A 351      20.733  25.983  57.250  1.00 14.93           N
ATOM   4108  CA  GLY A 351      19.782  26.986  56.803  1.00 15.24           C
ATOM   4109  C   GLY A 351      19.766  27.111  55.285  1.00 16.54           C
ATOM   4110  O   GLY A 351      20.388  26.323  54.581  1.00 16.66           O
ATOM   4111  H   GLY A 351      21.549  25.833  56.674  1.00 17.93           H
ATOM   4112  HA2 GLY A 351      18.787  26.722  57.146  1.00 18.29           H
ATOM   4113  HA3 GLY A 351      20.065  27.939  57.236  1.00 18.29           H
ATOM   4114  N   PHE A 352      19.039  28.102  54.765  1.00 14.55           N
ATOM   4115  CA  PHE A 352      18.830  28.226  53.326  1.00 14.55           C
ATOM   4116  C   PHE A 352      18.488  29.659  52.962  1.00 16.48           C
ATOM   4117  O   PHE A 352      18.136  30.478  53.817  1.00 17.94           O
ATOM   4118  CB  PHE A 352      17.707  27.269  52.864  1.00 12.84           C
ATOM   4119  CG  PHE A 352      16.320  27.802  53.149  1.00 12.93           C
ATOM   4120  CD1 PHE A 352      15.779  27.675  54.440  1.00 16.05           C
ATOM   4121  CD2 PHE A 352      15.620  28.519  52.159  1.00 12.62           C
ATOM   4122  CE1 PHE A 352      14.544  28.273  54.734  1.00 12.34           C
ATOM   4123  CE2 PHE A 352      14.400  29.142  52.467  1.00 13.30           C
ATOM   4124  CZ  PHE A 352      13.873  29.025  53.762  1.00 13.20           C
ATOM   4125  H   PHE A 352      18.546  28.737  55.376  1.00 17.47           H
ATOM   4126  HA  PHE A 352      19.745  27.946  52.809  1.00 17.47           H
ATOM   4127  HB2 PHE A 352      17.801  27.115  51.790  1.00 15.41           H
ATOM   4128  HB3 PHE A 352      17.838  26.307  53.348  1.00 15.41           H
ATOM   4129  HD1 PHE A 352      16.310  27.123  55.200  1.00 19.27           H
ATOM   4130  HD2 PHE A 352      16.029  28.615  51.163  1.00 15.15           H
ATOM   4131  HE1 PHE A 352      14.099  28.147  55.710  1.00 14.82           H
ATOM   4132  HE2 PHE A 352      13.863  29.696  51.715  1.00 15.96           H
ATOM   4133  HZ  PHE A 352      12.922  29.472  53.994  1.00 15.84           H
ATOM   4134  N   SER A 353      18.557  29.938  51.660  1.00 12.80           N
ATOM   4135  CA  SER A 353      18.006  31.155  51.088  1.00 13.68           C
ATOM   4136  C   SER A 353      17.584  30.920  49.646  1.00 13.73           C
ATOM   4137  O   SER A 353      17.945  29.917  49.039  1.00 16.80           O
ATOM   4138  CB  SER A 353      19.019  32.286  51.176  1.00 15.11           C
ATOM   4139  OG  SER A 353      20.143  32.000  50.382  1.00 17.96           O
ATOM   4140  H   SER A 353      18.871  29.225  51.011  1.00 15.37           H
ATOM   4141  HA  SER A 353      17.125  31.457  51.650  1.00 16.42           H
ATOM   4142  HB2 SER A 353      18.575  33.211  50.822  1.00 18.14           H
ATOM   4143  HB3 SER A 353      19.335  32.405  52.212  1.00 18.14           H
ATOM   4144  HG  SER A 353      20.833  32.624  50.621  1.00 21.55           H
ATOM   4145  N   TYR A 354      16.813  31.868  49.115  1.00 16.75           N
ATOM   4146  CA  TYR A 354      16.543  32.008  47.689  1.00 15.88           C
ATOM   4147  C   TYR A 354      17.112  33.354  47.286  1.00 15.50           C
ATOM   4148  O   TYR A 354      16.732  34.367  47.862  1.00 15.60           O
ATOM   4149  CB  TYR A 354      15.039  31.909  47.427  1.00 14.01           C
ATOM   4150  CG  TYR A 354      14.562  30.477  47.496  1.00 13.96           C
ATOM   4151  CD1 TYR A 354      14.676  29.666  46.356  1.00 13.11           C
ATOM   4152  CD2 TYR A 354      14.070  29.940  48.699  1.00 16.21           C
ATOM   4153  CE1 TYR A 354      14.255  28.329  46.389  1.00 14.18           C
ATOM   4154  CE2 TYR A 354      13.682  28.589  48.752  1.00 14.13           C
ATOM   4155  CZ  TYR A 354      13.776  27.779  47.594  1.00 14.35           C
ATOM   4156  OH  TYR A 354      13.392  26.475  47.622  1.00 13.15           O
ATOM   4157  H   TYR A 354      16.506  32.631  49.703  1.00 20.10           H
ATOM   4158  HA  TYR A 354      17.051  31.228  47.121  1.00 19.06           H
ATOM   4159  HB2 TYR A 354      14.496  32.524  48.146  1.00 16.82           H
ATOM   4160  HB3 TYR A 354      14.832  32.298  46.428  1.00 16.82           H
ATOM   4161  HD1 TYR A 354      15.095  30.068  45.445  1.00 15.74           H
ATOM   4162  HD2 TYR A 354      14.001  30.561  49.580  1.00 19.46           H
ATOM   4163  HE1 TYR A 354      14.321  27.719  45.500  1.00 17.02           H
ATOM   4164  HE2 TYR A 354      13.305  28.171  49.674  1.00 16.96           H
ATOM   4165  HH  TYR A 354      12.989  26.223  48.458  1.00 15.79           H
ATOM   4166  N   LEU A 355      18.055  33.344  46.346  1.00 15.14           N
ATOM   4167  CA  LEU A 355      18.902  34.478  45.994  1.00 15.94           C
ATOM   4168  C   LEU A 355      18.632  34.783  44.524  1.00 20.26           C
ATOM   4169  O   LEU A 355      19.167  34.119  43.640  1.00 21.22           O
ATOM   4170  CB  LEU A 355      20.383  34.118  46.245  1.00 18.41           C
ATOM   4171  CG  LEU A 355      20.716  33.715  47.696  1.00 17.41           C
ATOM   4172  CD1 LEU A 355      22.154  33.191  47.752  1.00 19.38           C
ATOM   4173  CD2 LEU A 355      20.554  34.883  48.685  1.00 17.01           C
ATOM   4174  H   LEU A 355      18.245  32.476  45.871  1.00 18.18           H
ATOM   4175  HA  LEU A 355      18.638  35.351  46.592  1.00 19.14           H
ATOM   4176  HB2 LEU A 355      20.642  33.279  45.598  1.00 22.09           H
ATOM   4177  HB3 LEU A 355      21.006  34.964  45.954  1.00 22.09           H
ATOM   4178  HG  LEU A 355      20.044  32.911  47.989  1.00 20.90           H
ATOM   4179 HD11 LEU A 355      22.409  32.900  48.771  1.00 23.26           H
ATOM   4180 HD12 LEU A 355      22.259  32.321  47.104  1.00 23.26           H
ATOM   4181 HD13 LEU A 355      22.830  33.971  47.417  1.00 23.26           H
ATOM   4182 HD21 LEU A 355      20.972  34.619  49.655  1.00 20.42           H
ATOM   4183 HD22 LEU A 355      21.059  35.775  48.316  1.00 20.42           H
ATOM   4184 HD23 LEU A 355      19.498  35.085  48.823  1.00 20.42           H
ATOM   4185  N   ASP A 356      17.762  35.759  44.270  1.00 15.78           N
ATOM   4186  CA  ASP A 356      17.205  35.996  42.949  1.00 18.64           C
ATOM   4187  C   ASP A 356      16.921  37.495  42.792  1.00 19.68           C
ATOM   4188  O   ASP A 356      15.800  37.906  42.520  1.00 18.26           O
ATOM   4189  CB  ASP A 356      15.962  35.103  42.807  1.00 20.46           C
ATOM   4190  CG  ASP A 356      15.336  35.128  41.415  1.00 23.37           C
ATOM   4191  OD1 ASP A 356      14.091  35.153  41.348  1.00 23.40           O
ATOM   4192  OD2 ASP A 356      16.093  35.118  40.426  1.00 25.25           O1-
ATOM   4193  H   ASP A 356      17.337  36.248  45.043  1.00 18.94           H
ATOM   4194  HA  ASP A 356      17.943  35.722  42.195  1.00 22.38           H
ATOM   4195  HB2 ASP A 356      16.298  34.080  42.981  1.00 24.56           H
ATOM   4196  HB3 ASP A 356      15.215  35.338  43.561  1.00 24.56           H
ATOM   4197  N   GLY A 357      17.964  38.324  42.941  1.00 22.53           N
ATOM   4198  CA  GLY A 357      17.874  39.769  42.768  1.00 23.87           C
ATOM   4199  C   GLY A 357      16.938  40.376  43.802  1.00 21.54           C
ATOM   4200  O   GLY A 357      17.069  40.109  44.995  1.00 17.26           O
ATOM   4201  H   GLY A 357      18.871  37.935  43.157  1.00 27.04           H
ATOM   4202  HA2 GLY A 357      18.861  40.214  42.878  1.00 28.65           H
ATOM   4203  HA3 GLY A 357      17.496  39.974  41.767  1.00 28.65           H
ATOM   4204  N   VAL A 358      15.967  41.185  43.372  1.00 17.52           N
ATOM   4205  CA  VAL A 358      14.985  41.737  44.306  1.00 16.41           C
ATOM   4206  C   VAL A 358      14.077  40.648  44.898  1.00 16.55           C
ATOM   4207  O   VAL A 358      13.539  40.847  45.983  1.00 22.05           O
ATOM   4208  CB  VAL A 358      14.171  42.896  43.697  1.00 21.24           C
ATOM   4209  CG1 VAL A 358      15.093  44.053  43.297  1.00 17.84           C
ATOM   4210  CG2 VAL A 358      13.336  42.465  42.489  1.00 24.02           C
ATOM   4211  H   VAL A 358      15.859  41.373  42.384  1.00 21.03           H
ATOM   4212  HA  VAL A 358      15.549  42.158  45.136  1.00 19.70           H
ATOM   4213  HB  VAL A 358      13.482  43.267  44.459  1.00 25.49           H
ATOM   4214 HG11 VAL A 358      14.491  44.893  42.949  1.00 21.42           H
ATOM   4215 HG12 VAL A 358      15.684  44.378  44.153  1.00 21.42           H
ATOM   4216 HG13 VAL A 358      15.764  43.744  42.497  1.00 21.42           H
ATOM   4217 HG21 VAL A 358      12.764  43.313  42.111  1.00 28.83           H
ATOM   4218 HG22 VAL A 358      13.972  42.088  41.691  1.00 28.83           H
ATOM   4219 HG23 VAL A 358      12.639  41.685  42.788  1.00 28.83           H
ATOM   4220  N   ASN A 359      13.931  39.503  44.210  1.00 16.83           N
ATOM   4221  CA  ASN A 359      13.140  38.361  44.658  1.00 15.26           C
ATOM   4222  C   ASN A 359      13.967  37.451  45.589  1.00 18.52           C
ATOM   4223  O   ASN A 359      13.925  36.229  45.486  1.00 23.09           O
ATOM   4224  CB  ASN A 359      12.628  37.620  43.421  1.00 15.96           C
ATOM   4225  CG  ASN A 359      11.625  36.531  43.758  1.00 18.45           C
ATOM   4226  OD1 ASN A 359      10.712  36.759  44.539  1.00 18.93           O
ATOM   4227  ND2 ASN A 359      11.720  35.383  43.099  1.00 16.77           N
ATOM   4228  H   ASN A 359      14.444  39.385  43.345  1.00 20.21           H
ATOM   4229  HA  ASN A 359      12.281  38.730  45.216  1.00 18.32           H
ATOM   4230  HB2 ASN A 359      12.106  38.362  42.817  1.00 19.16           H
ATOM   4231  HB3 ASN A 359      13.451  37.203  42.850  1.00 19.16           H
ATOM   4232 HD21 ASN A 359      11.025  34.663  43.231  1.00 20.13           H
ATOM   4233 HD22 ASN A 359      12.492  35.239  42.458  1.00 20.13           H
ATOM   4234  N   THR A 360      14.691  38.059  46.533  1.00 15.24           N
ATOM   4235  CA  THR A 360      15.548  37.374  47.477  1.00 16.46           C
ATOM   4236  C   THR A 360      14.883  37.294  48.842  1.00 18.24           C
ATOM   4237  O   THR A 360      14.503  38.315  49.411  1.00 16.58           O
ATOM   4238  CB  THR A 360      16.918  38.058  47.547  1.00 12.72           C
ATOM   4239  OG1 THR A 360      17.607  37.841  46.347  1.00 17.70           O
ATOM   4240  CG2 THR A 360      17.780  37.512  48.680  1.00 16.45           C
ATOM   4241  H   THR A 360      14.644  39.066  46.596  1.00 18.30           H
ATOM   4242  HA  THR A 360      15.717  36.370  47.095  1.00 19.76           H
ATOM   4243  HB  THR A 360      16.775  39.131  47.680  1.00 15.27           H
ATOM   4244  HG1 THR A 360      17.168  38.349  45.657  1.00 21.25           H
ATOM   4245 HG21 THR A 360      18.774  37.942  48.597  1.00 19.74           H
ATOM   4246 HG22 THR A 360      17.364  37.765  49.654  1.00 19.74           H
ATOM   4247 HG23 THR A 360      17.867  36.439  48.587  1.00 19.74           H
ATOM   4248  N   TRP A 361      14.820  36.077  49.380  1.00 15.98           N
ATOM   4249  CA  TRP A 361      14.296  35.782  50.709  1.00 15.13           C
ATOM   4250  C   TRP A 361      15.273  34.907  51.488  1.00 15.91           C
ATOM   4251  O   TRP A 361      15.735  33.880  50.997  1.00 16.55           O
ATOM   4252  CB  TRP A 361      12.921  35.118  50.585  1.00 14.88           C
ATOM   4253  CG  TRP A 361      11.806  36.037  50.190  1.00 13.26           C
ATOM   4254  CD1 TRP A 361      11.500  36.434  48.934  1.00 16.69           C
ATOM   4255  CD2 TRP A 361      10.771  36.604  51.044  1.00 15.85           C
ATOM   4256  NE1 TRP A 361      10.344  37.179  48.955  1.00 16.60           N
ATOM   4257  CE2 TRP A 361       9.828  37.283  50.223  1.00 17.73           C
ATOM   4258  CE3 TRP A 361      10.530  36.597  52.433  1.00 17.36           C
ATOM   4259  CZ2 TRP A 361       8.675  37.886  50.744  1.00 18.40           C
ATOM   4260  CZ3 TRP A 361       9.381  37.200  52.975  1.00 15.66           C
ATOM   4261  CH2 TRP A 361       8.442  37.819  52.126  1.00 16.36           C
ATOM   4262  H   TRP A 361      15.216  35.305  48.861  1.00 19.18           H
ATOM   4263  HA  TRP A 361      14.163  36.714  51.247  1.00 18.17           H
ATOM   4264  HB2 TRP A 361      12.986  34.304  49.861  1.00 17.86           H
ATOM   4265  HB3 TRP A 361      12.666  34.696  51.555  1.00 17.86           H
ATOM   4266  HD1 TRP A 361      12.046  36.161  48.042  1.00 20.03           H
ATOM   4267  HE1 TRP A 361       9.903  37.533  48.116  1.00 19.93           H
ATOM   4268  HE3 TRP A 361      11.260  36.147  53.084  1.00 20.84           H
ATOM   4269  HZ2 TRP A 361       7.973  38.382  50.088  1.00 22.09           H
ATOM   4270  HZ3 TRP A 361       9.216  37.185  54.043  1.00 18.80           H
ATOM   4271  HH2 TRP A 361       7.547  38.260  52.542  1.00 19.64           H
ATOM   4272  N   LEU A 362      15.553  35.305  52.732  1.00 17.32           N
ATOM   4273  CA  LEU A 362      16.441  34.618  53.654  1.00 17.71           C
ATOM   4274  C   LEU A 362      15.620  34.043  54.805  1.00 15.74           C
ATOM   4275  O   LEU A 362      14.784  34.747  55.365  1.00 15.75           O
ATOM   4276  CB  LEU A 362      17.453  35.612  54.245  1.00 14.86           C
ATOM   4277  CG  LEU A 362      18.166  36.557  53.258  1.00 15.40           C
ATOM   4278  CD1 LEU A 362      19.230  37.364  54.018  1.00 16.09           C
ATOM   4279  CD2 LEU A 362      18.826  35.791  52.101  1.00 20.00           C
ATOM   4280  H   LEU A 362      15.102  36.140  53.077  1.00 20.79           H
ATOM   4281  HA  LEU A 362      16.982  33.813  53.154  1.00 21.25           H
ATOM   4282  HB2 LEU A 362      16.965  36.218  55.009  1.00 17.84           H
ATOM   4283  HB3 LEU A 362      18.204  35.001  54.726  1.00 17.84           H
ATOM   4284  HG  LEU A 362      17.438  37.255  52.844  1.00 18.49           H
ATOM   4285 HD11 LEU A 362      19.639  38.137  53.368  1.00 19.31           H
ATOM   4286 HD12 LEU A 362      18.782  37.846  54.887  1.00 19.31           H
ATOM   4287 HD13 LEU A 362      20.038  36.711  54.347  1.00 19.31           H
ATOM   4288 HD21 LEU A 362      19.413  36.476  51.492  1.00 24.00           H
ATOM   4289 HD22 LEU A 362      19.480  35.013  52.494  1.00 24.00           H
ATOM   4290 HD23 LEU A 362      18.070  35.340  51.461  1.00 24.00           H
ATOM   4291  N   GLY A 363      15.901  32.799  55.195  1.00 15.11           N
ATOM   4292  CA  GLY A 363      15.375  32.234  56.422  1.00 14.96           C
ATOM   4293  C   GLY A 363      16.379  32.431  57.558  1.00 13.85           C
ATOM   4294  O   GLY A 363      17.591  32.395  57.333  1.00 15.51           O
ATOM   4295  H   GLY A 363      16.619  32.277  54.711  1.00 18.14           H
ATOM   4296  HA2 GLY A 363      14.426  32.698  56.676  1.00 17.96           H
ATOM   4297  HA3 GLY A 363      15.225  31.170  56.266  1.00 17.96           H
ATOM   4298  N   ARG A 364      15.888  32.580  58.791  1.00 14.62           N
ATOM   4299  CA  ARG A 364      16.725  32.491  59.987  1.00 15.41           C
ATOM   4300  C   ARG A 364      15.885  32.234  61.226  1.00 16.89           C
ATOM   4301  O   ARG A 364      14.686  32.515  61.252  1.00 15.52           O
ATOM   4302  CB  ARG A 364      17.567  33.767  60.181  1.00 16.49           C
ATOM   4303  CG  ARG A 364      16.761  35.037  60.473  1.00 15.66           C
ATOM   4304  CD  ARG A 364      17.775  36.157  60.688  1.00 16.24           C
ATOM   4305  NE  ARG A 364      17.150  37.439  61.034  1.00 17.45           N
ATOM   4306  CZ  ARG A 364      17.850  38.571  61.204  1.00 18.32           C
ATOM   4307  NH1 ARG A 364      17.226  39.722  61.436  1.00 20.45           N
ATOM   4308  NH2 ARG A 364      19.180  38.570  61.147  1.00 16.49           N1+
ATOM   4309  H   ARG A 364      14.886  32.651  58.920  1.00 17.55           H
ATOM   4310  HA  ARG A 364      17.414  31.652  59.866  1.00 18.50           H
ATOM   4311  HB2 ARG A 364      18.257  33.599  61.008  1.00 19.80           H
ATOM   4312  HB3 ARG A 364      18.169  33.935  59.292  1.00 19.80           H
ATOM   4313  HG2 ARG A 364      16.121  35.277  59.623  1.00 18.80           H
ATOM   4314  HG3 ARG A 364      16.142  34.924  61.359  1.00 18.80           H
ATOM   4315  HD2 ARG A 364      18.438  35.865  61.499  1.00 19.50           H
ATOM   4316  HD3 ARG A 364      18.371  36.282  59.786  1.00 19.50           H
ATOM   4317  HE  ARG A 364      16.139  37.470  61.093  1.00 20.94           H
ATOM   4318 HH11 ARG A 364      16.218  39.742  61.490  1.00 24.54           H
ATOM   4319 HH12 ARG A 364      17.772  40.564  61.559  1.00 24.54           H
ATOM   4320 HH21 ARG A 364      19.677  37.709  60.972  1.00 19.80           H
ATOM   4321 HH22 ARG A 364      19.697  39.430  61.278  1.00 19.80           H
ATOM   4322  N   THR A 365      16.550  31.729  62.266  1.00 17.34           N
ATOM   4323  CA  THR A 365      16.004  31.714  63.615  1.00 18.39           C
ATOM   4324  C   THR A 365      15.786  33.167  64.050  1.00 16.50           C
ATOM   4325  O   THR A 365      16.531  34.065  63.650  1.00 18.29           O
ATOM   4326  CB  THR A 365      16.947  30.980  64.592  1.00 18.99           C
ATOM   4327  OG1 THR A 365      18.155  31.697  64.732  1.00 19.38           O
ATOM   4328  CG2 THR A 365      17.255  29.546  64.132  1.00 17.14           C
ATOM   4329  H   THR A 365      17.531  31.514  62.161  1.00 20.82           H
ATOM   4330  HA  THR A 365      15.053  31.194  63.595  1.00 22.08           H
ATOM   4331  HB  THR A 365      16.465  30.936  65.568  1.00 22.79           H
ATOM   4332  HG1 THR A 365      17.987  32.468  65.282  1.00 23.27           H
ATOM   4333 HG21 THR A 365      17.918  29.072  64.855  1.00 20.57           H
ATOM   4334 HG22 THR A 365      16.330  28.975  64.055  1.00 20.57           H
ATOM   4335 HG23 THR A 365      17.761  29.542  63.168  1.00 20.57           H
ATOM   4336  N   ILE A 366      14.777  33.397  64.894  1.00 16.23           N
ATOM   4337  CA  ILE A 366      14.552  34.722  65.466  1.00 17.55           C
ATOM   4338  C   ILE A 366      15.607  35.003  66.536  1.00 19.12           C
ATOM   4339  O   ILE A 366      16.190  36.083  66.537  1.00 18.22           O
ATOM   4340  CB  ILE A 366      13.108  34.855  65.983  1.00 18.81           C
ATOM   4341  CG1 ILE A 366      12.113  34.726  64.805  1.00 20.06           C
ATOM   4342  CG2 ILE A 366      12.939  36.198  66.726  1.00 23.12           C
ATOM   4343  CD1 ILE A 366      10.654  34.601  65.249  1.00 17.45           C
ATOM   4344  H   ILE A 366      14.213  32.628  65.227  1.00 19.49           H
ATOM   4345  HA  ILE A 366      14.679  35.464  64.674  1.00 21.07           H
ATOM   4346  HB  ILE A 366      12.933  34.045  66.692  1.00 22.58           H
ATOM   4347 HG12 ILE A 366      12.208  35.600  64.160  1.00 24.08           H
ATOM   4348 HG13 ILE A 366      12.347  33.848  64.205  1.00 24.08           H
ATOM   4349 HG21 ILE A 366      11.901  36.361  67.004  1.00 27.75           H
ATOM   4350 HG22 ILE A 366      13.533  36.202  67.639  1.00 27.75           H
ATOM   4351 HG23 ILE A 366      13.259  37.019  66.083  1.00 27.75           H
ATOM   4352 HD11 ILE A 366      10.049  34.361  64.377  1.00 20.94           H
ATOM   4353 HD12 ILE A 366      10.548  33.805  65.983  1.00 20.94           H
ATOM   4354 HD13 ILE A 366      10.297  35.538  65.673  1.00 20.94           H
ATOM   4355  N   SER A 367      15.839  34.051  67.445  1.00 22.03           N
ATOM   4356  CA  SER A 367      16.873  34.179  68.462  1.00 19.86           C
ATOM   4357  C   SER A 367      18.261  34.232  67.824  1.00 21.39           C
ATOM   4358  O   SER A 367      18.550  33.508  66.872  1.00 18.64           O
ATOM   4359  CB  SER A 367      16.754  33.011  69.433  1.00 17.55           C
ATOM   4360  OG  SER A 367      17.808  33.026  70.364  1.00 20.44           O
ATOM   4361  H   SER A 367      15.308  33.192  67.411  1.00 26.45           H
ATOM   4362  HA  SER A 367      16.684  35.093  69.021  1.00 23.84           H
ATOM   4363  HB2 SER A 367      15.814  33.095  69.974  1.00 21.06           H
ATOM   4364  HB3 SER A 367      16.762  32.076  68.877  1.00 21.06           H
ATOM   4365  HG  SER A 367      17.716  32.249  70.925  1.00 24.54           H
ATOM   4366  N   ILE A 368      19.145  35.073  68.376  1.00 20.21           N
ATOM   4367  CA  ILE A 368      20.562  35.078  68.012  1.00 19.12           C
ATOM   4368  C   ILE A 368      21.355  34.030  68.805  1.00 20.84           C
ATOM   4369  O   ILE A 368      22.507  33.774  68.475  1.00 18.45           O
ATOM   4370  CB  ILE A 368      21.178  36.491  68.140  1.00 17.61           C
ATOM   4371  CG1 ILE A 368      21.328  36.964  69.609  1.00 20.87           C
ATOM   4372  CG2 ILE A 368      20.437  37.512  67.264  1.00 15.97           C
ATOM   4373  CD1 ILE A 368      22.323  38.115  69.788  1.00 22.04           C
ATOM   4374  H   ILE A 368      18.848  35.663  69.140  1.00 24.26           H
ATOM   4375  HA  ILE A 368      20.644  34.809  66.959  1.00 22.95           H
ATOM   4376  HB  ILE A 368      22.174  36.419  67.723  1.00 21.14           H
ATOM   4377 HG12 ILE A 368      20.361  37.283  69.990  1.00 25.05           H
ATOM   4378 HG13 ILE A 368      21.679  36.147  70.236  1.00 25.05           H
ATOM   4379 HG21 ILE A 368      20.950  38.472  67.277  1.00 19.17           H
ATOM   4380 HG22 ILE A 368      20.416  37.159  66.236  1.00 19.17           H
ATOM   4381 HG23 ILE A 368      19.413  37.650  67.611  1.00 19.17           H
ATOM   4382 HD11 ILE A 368      22.406  38.362  70.847  1.00 26.45           H
ATOM   4383 HD12 ILE A 368      23.306  37.827  69.415  1.00 26.45           H
ATOM   4384 HD13 ILE A 368      21.977  38.993  69.250  1.00 26.45           H
ATOM   4385  N   ALA A 369      20.793  33.476  69.888  1.00 20.05           N
ATOM   4386  CA  ALA A 369      21.509  32.616  70.827  1.00 21.54           C
ATOM   4387  C   ALA A 369      21.164  31.133  70.674  1.00 17.95           C
ATOM   4388  O   ALA A 369      21.998  30.290  70.984  1.00 20.93           O
ATOM   4389  CB  ALA A 369      21.186  33.074  72.254  1.00 20.25           C
ATOM   4390  H   ALA A 369      19.840  33.721  70.114  1.00 24.06           H
ATOM   4391  HA  ALA A 369      22.582  32.734  70.679  1.00 25.86           H
ATOM   4392  HB1 ALA A 369      21.733  32.463  72.970  1.00 24.30           H
ATOM   4393  HB2 ALA A 369      21.485  34.113  72.380  1.00 24.30           H
ATOM   4394  HB3 ALA A 369      20.117  32.980  72.448  1.00 24.30           H
ATOM   4395  N   SER A 370      19.922  30.816  70.292  1.00 19.31           N
ATOM   4396  CA  SER A 370      19.402  29.455  70.302  1.00 18.73           C
ATOM   4397  C   SER A 370      18.520  29.190  69.082  1.00 15.09           C
ATOM   4398  O   SER A 370      18.132  30.109  68.360  1.00 17.30           O
ATOM   4399  CB  SER A 370      18.639  29.201  71.613  1.00 21.05           C
ATOM   4400  OG  SER A 370      17.427  29.922  71.652  1.00 30.41           O
ATOM   4401  H   SER A 370      19.279  31.553  70.039  1.00 23.17           H
ATOM   4402  HA  SER A 370      20.239  28.759  70.258  1.00 22.48           H
ATOM   4403  HB2 SER A 370      18.423  28.136  71.700  1.00 25.26           H
ATOM   4404  HB3 SER A 370      19.262  29.502  72.457  1.00 25.26           H
ATOM   4405  HG  SER A 370      16.977  29.720  72.478  1.00 36.50           H
ATOM   4406  N   ARG A 371      18.207  27.906  68.872  1.00 16.49           N
ATOM   4407  CA  ARG A 371      17.412  27.406  67.745  1.00 16.09           C
ATOM   4408  C   ARG A 371      15.934  27.504  68.137  1.00 16.68           C
ATOM   4409  O   ARG A 371      15.251  26.550  68.428  1.00 18.90           O
ATOM   4410  CB  ARG A 371      17.758  25.948  67.429  1.00 15.19           C
ATOM   4411  CG  ARG A 371      19.192  25.829  66.928  1.00 18.92           C
ATOM   4412  CD  ARG A 371      19.583  24.356  66.791  1.00 16.72           C
ATOM   4413  NE  ARG A 371      21.014  24.306  66.415  1.00 16.61           N
ATOM   4414  CZ  ARG A 371      21.590  23.148  65.814  1.00 18.20           C
ATOM   4415  NH1 ARG A 371      22.684  23.187  65.106  1.00 14.79           N
ATOM   4416  NH2 ARG A 371      20.885  21.937  66.034  1.00 17.02           N
ATOM   4417  H   ARG A 371      18.543  27.242  69.531  1.00 19.80           H
ATOM   4418  HA  ARG A 371      17.589  28.045  66.838  1.00 19.31           H
ATOM   4419  HB2 ARG A 371      17.038  25.548  66.689  1.00 18.23           H
ATOM   4420  HB3 ARG A 371      17.616  25.327  68.339  1.00 18.23           H
ATOM   4421  HG2 ARG A 371      19.886  26.334  67.632  1.00 22.71           H
ATOM   4422  HG3 ARG A 371      19.304  26.358  65.961  1.00 22.71           H
ATOM   4423  HD2 ARG A 371      18.937  23.830  66.057  1.00 20.07           H
ATOM   4424  HD3 ARG A 371      19.465  23.822  67.763  1.00 20.07           H
ATOM   4425  HE  ARG A 371      21.373  25.191  66.050  1.00 19.94           H
ATOM   4426 HH11 ARG A 371      23.111  24.089  64.913  1.00 17.76           H
ATOM   4427 HH21 ARG A 371      21.436  21.100  65.714  1.00 20.42           H
ATOM   4428 HH22 ARG A 371      20.570  21.797  66.992  1.00 20.42           H
ATOM   4429  N   SER A 372      15.516  28.772  68.145  1.00 16.76           N
ATOM   4430  CA  SER A 372      14.254  29.265  68.636  1.00 15.98           C
ATOM   4431  C   SER A 372      13.702  30.295  67.647  1.00 14.38           C
ATOM   4432  O   SER A 372      14.396  31.222  67.212  1.00 16.99           O
ATOM   4433  CB  SER A 372      14.501  29.854  70.031  1.00 21.56           C
ATOM   4434  OG  SER A 372      13.269  30.177  70.582  0.60 31.49           O
ATOM   4435  H   SER A 372      16.187  29.478  67.881  1.00 20.11           H
ATOM   4436  HA  SER A 372      13.560  28.429  68.730  1.00 19.18           H
ATOM   4437  HB2 SER A 372      14.972  29.100  70.661  1.00 25.88           H
ATOM   4438  HB3 SER A 372      15.130  30.741  69.976  1.00 25.88           H
ATOM   4439  HG  SER A 372      12.950  30.989  70.175  0.00 37.79           H
ATOM   4440  N   GLY A 373      12.441  30.103  67.278  1.00 15.61           N
ATOM   4441  CA  GLY A 373      11.740  30.885  66.281  1.00 15.10           C
ATOM   4442  C   GLY A 373      12.259  30.643  64.870  1.00 17.27           C
ATOM   4443  O   GLY A 373      13.308  30.034  64.648  1.00 16.11           O
ATOM   4444  H   GLY A 373      11.924  29.345  67.703  1.00 18.74           H
ATOM   4445  HA2 GLY A 373      10.692  30.601  66.306  1.00 18.12           H
ATOM   4446  HA3 GLY A 373      11.846  31.940  66.521  1.00 18.12           H
ATOM   4447  N   TYR A 374      11.513  31.161  63.902  1.00 15.08           N
ATOM   4448  CA  TYR A 374      11.920  31.128  62.510  1.00 15.61           C
ATOM   4449  C   TYR A 374      11.150  32.189  61.755  1.00 14.15           C
ATOM   4450  O   TYR A 374       9.941  32.335  61.918  1.00 14.66           O
ATOM   4451  CB  TYR A 374      11.686  29.737  61.900  1.00 13.03           C
ATOM   4452  CG  TYR A 374      12.638  29.502  60.756  1.00 13.81           C
ATOM   4453  CD1 TYR A 374      12.301  29.918  59.451  1.00 15.24           C
ATOM   4454  CD2 TYR A 374      13.915  28.974  61.029  1.00 16.94           C
ATOM   4455  CE1 TYR A 374      13.241  29.804  58.416  1.00 13.03           C
ATOM   4456  CE2 TYR A 374      14.857  28.870  59.994  1.00 12.60           C
ATOM   4457  CZ  TYR A 374      14.524  29.290  58.691  1.00 15.20           C
ATOM   4458  OH  TYR A 374      15.453  29.214  57.697  1.00 15.89           O
ATOM   4459  H   TYR A 374      10.658  31.649  64.135  1.00 18.11           H
ATOM   4460  HA  TYR A 374      12.982  31.354  62.466  1.00 18.74           H
ATOM   4461  HB2 TYR A 374      11.866  28.968  62.653  1.00 15.64           H
ATOM   4462  HB3 TYR A 374      10.655  29.636  61.567  1.00 15.64           H
ATOM   4463  HD1 TYR A 374      11.329  30.342  59.247  1.00 18.30           H
ATOM   4464  HD2 TYR A 374      14.187  28.678  62.033  1.00 20.33           H
ATOM   4465  HE1 TYR A 374      12.988  30.124  57.417  1.00 15.64           H
ATOM   4466  HE2 TYR A 374      15.843  28.492  60.204  1.00 15.13           H
ATOM   4467  HH  TYR A 374      15.088  29.386  56.827  1.00 19.07           H
ATOM   4468  N   GLU A 375      11.855  32.917  60.900  1.00 17.11           N
ATOM   4469  CA  GLU A 375      11.276  33.940  60.064  1.00 15.12           C
ATOM   4470  C   GLU A 375      11.906  33.929  58.675  1.00 17.26           C
ATOM   4471  O   GLU A 375      13.065  33.546  58.502  1.00 15.54           O
ATOM   4472  CB  GLU A 375      11.449  35.311  60.732  1.00 14.48           C
ATOM   4473  CG  GLU A 375      12.907  35.791  60.833  1.00 15.32           C
ATOM   4474  CD  GLU A 375      13.075  37.146  61.524  1.00 19.02           C
ATOM   4475  OE1 GLU A 375      12.046  37.776  61.842  1.00 20.30           O
ATOM   4476  OE2 GLU A 375      14.242  37.547  61.717  1.00 18.22           O1-
ATOM   4477  H   GLU A 375      12.848  32.751  60.805  1.00 20.54           H
ATOM   4478  HA  GLU A 375      10.208  33.752  59.950  1.00 18.15           H
ATOM   4479  HB2 GLU A 375      10.880  36.038  60.151  1.00 17.38           H
ATOM   4480  HB3 GLU A 375      11.013  35.265  61.731  1.00 17.38           H
ATOM   4481  HG2 GLU A 375      13.528  35.063  61.357  1.00 18.39           H
ATOM   4482  HG3 GLU A 375      13.352  35.878  59.842  1.00 18.39           H
ATOM   4483  N   MET A 376      11.109  34.390  57.708  1.00 15.77           N
ATOM   4484  CA  MET A 376      11.533  34.709  56.356  1.00 17.13           C
ATOM   4485  C   MET A 376      11.619  36.222  56.223  1.00 14.94           C
ATOM   4486  O   MET A 376      10.691  36.926  56.615  1.00 19.38           O
ATOM   4487  CB  MET A 376      10.535  34.130  55.342  1.00 15.72           C
ATOM   4488  CG  MET A 376      10.484  32.599  55.341  1.00 16.45           C
ATOM   4489  SD  MET A 376      12.077  31.772  55.145  1.00 15.90           S
ATOM   4490  CE  MET A 376      12.574  32.417  53.526  1.00 16.48           C
ATOM   4491  H   MET A 376      10.169  34.666  57.955  1.00 18.93           H
ATOM   4492  HA  MET A 376      12.514  34.279  56.163  1.00 20.56           H
ATOM   4493  HB2 MET A 376       9.537  34.512  55.557  1.00 18.87           H
ATOM   4494  HB3 MET A 376      10.810  34.460  54.345  1.00 18.87           H
ATOM   4495  HG2 MET A 376      10.061  32.270  56.288  1.00 19.75           H
ATOM   4496  HG3 MET A 376       9.820  32.267  54.544  1.00 19.75           H
ATOM   4497  HE1 MET A 376      13.534  31.984  53.242  1.00 19.79           H
ATOM   4498  HE2 MET A 376      11.825  32.151  52.782  1.00 19.79           H
ATOM   4499  HE3 MET A 376      12.681  33.500  53.576  1.00 19.79           H
ATOM   4500  N   LEU A 377      12.709  36.720  55.647  1.00 16.45           N
ATOM   4501  CA  LEU A 377      12.929  38.140  55.387  1.00 15.12           C
ATOM   4502  C   LEU A 377      13.220  38.321  53.907  1.00 15.58           C
ATOM   4503  O   LEU A 377      14.121  37.679  53.379  1.00 17.51           O
ATOM   4504  CB  LEU A 377      14.100  38.651  56.238  1.00 14.36           C
ATOM   4505  CG  LEU A 377      13.826  38.646  57.756  1.00 15.16           C
ATOM   4506  CD1 LEU A 377      15.104  39.009  58.517  1.00 21.25           C
ATOM   4507  CD2 LEU A 377      12.710  39.633  58.126  1.00 20.68           C
ATOM   4508  H   LEU A 377      13.440  36.083  55.359  1.00 19.75           H
ATOM   4509  HA  LEU A 377      12.037  38.717  55.622  1.00 18.16           H
ATOM   4510  HB2 LEU A 377      14.969  38.022  56.036  1.00 17.24           H
ATOM   4511  HB3 LEU A 377      14.343  39.669  55.926  1.00 17.24           H
ATOM   4512  HG  LEU A 377      13.518  37.647  58.064  1.00 18.20           H
ATOM   4513 HD11 LEU A 377      14.907  38.997  59.588  1.00 25.51           H
ATOM   4514 HD12 LEU A 377      15.886  38.281  58.300  1.00 25.51           H
ATOM   4515 HD13 LEU A 377      15.444  40.004  58.232  1.00 25.51           H
ATOM   4516 HD21 LEU A 377      12.583  39.655  59.209  1.00 24.82           H
ATOM   4517 HD22 LEU A 377      12.963  40.634  57.778  1.00 24.82           H
ATOM   4518 HD23 LEU A 377      11.764  39.325  57.684  1.00 24.82           H
ATOM   4519  N   LYS A 378      12.498  39.238  53.259  1.00 15.22           N
ATOM   4520  CA  LYS A 378      12.783  39.664  51.896  1.00 15.77           C
ATOM   4521  C   LYS A 378      13.909  40.673  51.973  1.00 17.71           C
ATOM   4522  O   LYS A 378      13.717  41.724  52.568  1.00 16.08           O
ATOM   4523  CB  LYS A 378      11.537  40.273  51.262  1.00 12.87           C
ATOM   4524  CG  LYS A 378      11.752  40.521  49.762  1.00 13.70           C
ATOM   4525  CD  LYS A 378      10.501  41.141  49.136  1.00 17.95           C
ATOM   4526  CE  LYS A 378      10.811  41.492  47.682  1.00 19.93           C
ATOM   4527  NZ  LYS A 378       9.724  42.277  47.081  1.00 17.71           N1+
ATOM   4528  H   LYS A 378      11.776  39.733  53.762  1.00 18.27           H
ATOM   4529  HA  LYS A 378      13.079  38.793  51.313  1.00 18.93           H
ATOM   4530  HB2 LYS A 378      10.707  39.583  51.388  1.00 15.45           H
ATOM   4531  HB3 LYS A 378      11.288  41.208  51.762  1.00 15.45           H
ATOM   4532  HG2 LYS A 378      12.600  41.193  49.619  1.00 16.44           H
ATOM   4533  HG3 LYS A 378      11.971  39.577  49.262  1.00 16.44           H
ATOM   4534  HD2 LYS A 378       9.683  40.420  49.173  1.00 21.55           H
ATOM   4535  HD3 LYS A 378      10.215  42.039  49.685  1.00 21.55           H
ATOM   4536  HE2 LYS A 378      11.737  42.068  47.640  1.00 23.92           H
ATOM   4537  HE3 LYS A 378      10.952  40.572  47.115  1.00 23.92           H
ATOM   4538  HZ1 LYS A 378       9.945  42.483  46.116  1.00 21.25           H
ATOM   4539  HZ2 LYS A 378       8.862  41.754  47.119  1.00 21.25           H
ATOM   4540  HZ3 LYS A 378       9.611  43.148  47.580  1.00 21.25           H
ATOM   4541  N   VAL A 379      15.066  40.360  51.398  1.00 17.43           N
ATOM   4542  CA  VAL A 379      16.262  41.178  51.498  1.00 15.85           C
ATOM   4543  C   VAL A 379      16.771  41.347  50.062  1.00 17.27           C
ATOM   4544  O   VAL A 379      17.573  40.533  49.612  1.00 16.83           O
ATOM   4545  CB  VAL A 379      17.283  40.564  52.472  1.00 19.73           C
ATOM   4546  CG1 VAL A 379      18.495  41.503  52.572  1.00 20.22           C
ATOM   4547  CG2 VAL A 379      16.707  40.359  53.885  1.00 15.30           C
ATOM   4548  H   VAL A 379      15.138  39.486  50.894  1.00 20.92           H
ATOM   4549  HA  VAL A 379      15.998  42.162  51.883  1.00 19.03           H
ATOM   4550  HB  VAL A 379      17.604  39.594  52.093  1.00 23.68           H
ATOM   4551 HG11 VAL A 379      19.223  41.075  53.257  1.00 24.27           H
ATOM   4552 HG12 VAL A 379      18.968  41.625  51.600  1.00 24.27           H
ATOM   4553 HG13 VAL A 379      18.186  42.481  52.940  1.00 24.27           H
ATOM   4554 HG21 VAL A 379      17.471  39.936  54.535  1.00 18.36           H
ATOM   4555 HG22 VAL A 379      16.371  41.307  54.297  1.00 18.36           H
ATOM   4556 HG23 VAL A 379      15.871  39.664  53.855  1.00 18.36           H
ATOM   4557  N   PRO A 380      16.282  42.354  49.317  1.00 17.66           N
ATOM   4558  CA  PRO A 380      16.646  42.515  47.917  1.00 20.13           C
ATOM   4559  C   PRO A 380      18.168  42.568  47.752  1.00 19.56           C
ATOM   4560  O   PRO A 380      18.862  43.271  48.493  1.00 18.16           O
ATOM   4561  CB  PRO A 380      15.981  43.833  47.503  1.00 20.14           C
ATOM   4562  CG  PRO A 380      14.721  43.854  48.364  1.00 17.41           C
ATOM   4563  CD  PRO A 380      15.245  43.310  49.687  1.00 16.23           C
ATOM   4564  HA  PRO A 380      16.190  41.714  47.333  1.00 24.16           H
ATOM   4565  HB2 PRO A 380      16.628  44.652  47.822  1.00 24.18           H
ATOM   4566  HB3 PRO A 380      15.771  43.920  46.440  1.00 24.18           H
ATOM   4567  HG2 PRO A 380      14.356  44.870  48.506  1.00 20.90           H
ATOM   4568  HG3 PRO A 380      13.947  43.222  47.927  1.00 20.90           H
ATOM   4569  HD2 PRO A 380      15.668  44.114  50.285  1.00 19.48           H
ATOM   4570  HD3 PRO A 380      14.412  42.827  50.196  1.00 19.48           H
ATOM   4571  N   ASN A 381      18.675  41.760  46.815  1.00 16.80           N
ATOM   4572  CA  ASN A 381      20.089  41.659  46.480  1.00 18.84           C
ATOM   4573  C   ASN A 381      20.975  41.243  47.657  1.00 17.13           C
ATOM   4574  O   ASN A 381      22.135  41.639  47.685  1.00 17.46           O
ATOM   4575  CB  ASN A 381      20.572  42.975  45.832  1.00 19.97           C
ATOM   4576  CG  ASN A 381      19.679  43.359  44.671  1.00 23.13           C
ATOM   4577  OD1 ASN A 381      19.497  42.567  43.758  1.00 21.68           O
ATOM   4578  ND2 ASN A 381      19.148  44.576  44.661  1.00 26.70           N
ATOM   4579  H   ASN A 381      18.042  41.185  46.277  1.00 20.17           H
ATOM   4580  HA  ASN A 381      20.187  40.873  45.730  1.00 22.62           H
ATOM   4581  HB2 ASN A 381      20.641  43.775  46.567  1.00 23.97           H
ATOM   4582  HB3 ASN A 381      21.560  42.766  45.421  1.00 23.97           H
ATOM   4583 HD21 ASN A 381      18.584  44.874  43.879  1.00 32.05           H
ATOM   4584 HD22 ASN A 381      19.321  45.207  45.432  1.00 32.05           H
ATOM   4585  N   ALA A 382      20.485  40.408  48.593  1.00 15.38           N
ATOM   4586  CA  ALA A 382      21.271  39.975  49.745  1.00 16.37           C
ATOM   4587  C   ALA A 382      22.623  39.385  49.362  1.00 18.08           C
ATOM   4588  O   ALA A 382      23.595  39.586  50.080  1.00 17.97           O
ATOM   4589  CB  ALA A 382      20.520  38.955  50.594  1.00 18.39           C
ATOM   4590  H   ALA A 382      19.519  40.118  48.545  1.00 18.47           H
ATOM   4591  HA  ALA A 382      21.449  40.851  50.356  1.00 19.65           H
ATOM   4592  HB1 ALA A 382      21.071  38.770  51.513  1.00 22.08           H
ATOM   4593  HB2 ALA A 382      19.531  39.327  50.844  1.00 22.08           H
ATOM   4594  HB3 ALA A 382      20.435  38.014  50.052  1.00 22.08           H
ATOM   4595  N   LEU A 383      22.690  38.639  48.255  1.00 17.25           N
ATOM   4596  CA  LEU A 383      23.913  37.980  47.847  1.00 15.21           C
ATOM   4597  C   LEU A 383      25.028  38.984  47.566  1.00 20.34           C
ATOM   4598  O   LEU A 383      26.171  38.679  47.876  1.00 20.28           O
ATOM   4599  CB  LEU A 383      23.650  37.078  46.631  1.00 15.45           C
ATOM   4600  CG  LEU A 383      24.902  36.359  46.091  1.00 16.40           C
ATOM   4601  CD1 LEU A 383      25.557  35.447  47.140  1.00 19.93           C
ATOM   4602  CD2 LEU A 383      24.528  35.545  44.846  1.00 22.19           C
ATOM   4603  H   LEU A 383      21.864  38.510  47.687  1.00 20.70           H
ATOM   4604  HA  LEU A 383      24.223  37.347  48.678  1.00 18.26           H
ATOM   4605  HB2 LEU A 383      22.904  36.332  46.906  1.00 18.55           H
ATOM   4606  HB3 LEU A 383      23.235  37.692  45.830  1.00 18.55           H
ATOM   4607  HG  LEU A 383      25.635  37.104  45.779  1.00 19.68           H
ATOM   4608 HD11 LEU A 383      26.395  34.915  46.691  1.00 23.93           H
ATOM   4609 HD12 LEU A 383      25.932  36.027  47.981  1.00 23.93           H
ATOM   4610 HD13 LEU A 383      24.840  34.722  47.506  1.00 23.93           H
ATOM   4611 HD21 LEU A 383      25.420  35.067  44.445  1.00 26.63           H
ATOM   4612 HD22 LEU A 383      23.792  34.780  45.098  1.00 26.63           H
ATOM   4613 HD23 LEU A 383      24.115  36.203  44.081  1.00 26.63           H
ATOM   4614  N   THR A 384      24.708  40.134  46.960  1.00 19.34           N
ATOM   4615  CA  THR A 384      25.695  41.027  46.343  1.00 21.17           C
ATOM   4616  C   THR A 384      25.742  42.418  46.996  1.00 21.98           C
ATOM   4617  O   THR A 384      26.657  43.179  46.693  1.00 23.05           O
ATOM   4618  CB  THR A 384      25.408  41.151  44.836  1.00 21.90           C
ATOM   4619  OG1 THR A 384      24.093  41.617  44.615  1.00 22.72           O
ATOM   4620  CG2 THR A 384      25.598  39.824  44.088  1.00 23.66           C
ATOM   4621  H   THR A 384      23.736  40.329  46.772  1.00 23.22           H
ATOM   4622  HA  THR A 384      26.688  40.589  46.450  1.00 25.41           H
ATOM   4623  HB  THR A 384      26.105  41.878  44.417  1.00 26.29           H
ATOM   4624  HG1 THR A 384      24.068  42.567  44.758  1.00 27.28           H
ATOM   4625 HG21 THR A 384      25.449  39.991  43.023  1.00 28.40           H
ATOM   4626 HG22 THR A 384      26.603  39.437  44.256  1.00 28.40           H
ATOM   4627 HG23 THR A 384      24.861  39.092  44.417  1.00 28.40           H
ATOM   4628  N   ASP A 385      24.762  42.788  47.824  1.00 20.17           N
ATOM   4629  CA  ASP A 385      24.671  44.112  48.445  1.00 20.35           C
ATOM   4630  C   ASP A 385      24.989  44.011  49.937  1.00 21.24           C
ATOM   4631  O   ASP A 385      24.196  43.493  50.723  1.00 20.49           O
ATOM   4632  CB  ASP A 385      23.293  44.717  48.174  1.00 20.25           C
ATOM   4633  CG  ASP A 385      23.073  46.105  48.787  1.00 23.77           C
ATOM   4634  OD1 ASP A 385      23.990  46.628  49.455  1.00 23.08           O
ATOM   4635  OD2 ASP A 385      21.964  46.637  48.584  1.00 24.51           O1-
ATOM   4636  H   ASP A 385      24.011  42.138  48.010  1.00 24.21           H
ATOM   4637  HA  ASP A 385      25.399  44.776  47.980  1.00 24.43           H
ATOM   4638  HB2 ASP A 385      23.115  44.791  47.103  1.00 24.31           H
ATOM   4639  HB3 ASP A 385      22.507  44.054  48.524  1.00 24.31           H
ATOM   4640  N   ASP A 386      26.143  44.558  50.336  1.00 19.75           N
ATOM   4641  CA  ASP A 386      26.643  44.441  51.692  1.00 18.64           C
ATOM   4642  C   ASP A 386      25.967  45.385  52.682  1.00 18.44           C
ATOM   4643  O   ASP A 386      26.344  45.370  53.847  1.00 21.99           O
ATOM   4644  CB  ASP A 386      28.169  44.571  51.743  1.00 22.36           C
ATOM   4645  CG  ASP A 386      28.734  45.936  51.343  1.00 25.97           C
ATOM   4646  OD1 ASP A 386      27.956  46.879  51.097  1.00 24.96           O
ATOM   4647  OD2 ASP A 386      29.978  46.029  51.324  1.00 29.66           O1-
ATOM   4648  H   ASP A 386      26.723  45.047  49.669  1.00 23.71           H
ATOM   4649  HA  ASP A 386      26.409  43.438  52.025  1.00 22.37           H
ATOM   4650  HB2 ASP A 386      28.534  44.323  52.740  1.00 26.84           H
ATOM   4651  HB3 ASP A 386      28.630  43.813  51.110  1.00 26.84           H
ATOM   4652  N   LYS A 387      24.977  46.177  52.255  1.00 21.18           N
ATOM   4653  CA  LYS A 387      24.148  46.984  53.152  1.00 23.00           C
ATOM   4654  C   LYS A 387      22.672  46.592  53.086  1.00 24.63           C
ATOM   4655  O   LYS A 387      21.874  47.258  53.738  1.00 21.71           O
ATOM   4656  CB  LYS A 387      24.338  48.479  52.837  1.00 26.70           C
ATOM   4657  CG  LYS A 387      25.772  48.966  53.106  1.00 26.08           C
ATOM   4658  CD  LYS A 387      25.861  50.489  52.917  1.00 35.24           C
ATOM   4659  CE  LYS A 387      27.323  50.893  52.738  1.00 45.49           C
ATOM   4660  NZ  LYS A 387      27.479  52.359  52.657  1.00 51.66           N1+
ATOM   4661  H   LYS A 387      24.760  46.196  51.265  1.00 25.42           H
ATOM   4662  HA  LYS A 387      24.456  46.823  54.185  1.00 27.60           H
ATOM   4663  HB2 LYS A 387      24.080  48.657  51.791  1.00 32.04           H
ATOM   4664  HB3 LYS A 387      23.663  49.067  53.462  1.00 32.04           H
ATOM   4665  HG2 LYS A 387      26.050  48.719  54.132  1.00 31.30           H
ATOM   4666  HG3 LYS A 387      26.463  48.472  52.425  1.00 31.30           H
ATOM   4667  HD2 LYS A 387      25.292  50.793  52.037  1.00 42.29           H
ATOM   4668  HD3 LYS A 387      25.454  50.986  53.799  1.00 42.29           H
ATOM   4669  HE2 LYS A 387      27.894  50.512  53.586  1.00 54.59           H
ATOM   4670  HE3 LYS A 387      27.710  50.436  51.826  1.00 54.59           H
ATOM   4671  HZ1 LYS A 387      28.455  52.588  52.536  1.00 62.00           H
ATOM   4672  HZ2 LYS A 387      26.948  52.715  51.876  1.00 62.00           H
ATOM   4673  HZ3 LYS A 387      27.145  52.789  53.509  1.00 62.00           H
ATOM   4674  N   SER A 388      22.293  45.569  52.299  1.00 17.72           N
ATOM   4675  CA  SER A 388      20.893  45.223  52.066  1.00 21.55           C
ATOM   4676  C   SER A 388      20.162  44.875  53.370  1.00 20.64           C
ATOM   4677  O   SER A 388      20.634  44.071  54.172  1.00 19.13           O
ATOM   4678  CB  SER A 388      20.777  44.074  51.056  1.00 19.02           C
ATOM   4679  OG  SER A 388      21.537  42.963  51.480  1.00 21.98           O
ATOM   4680  H   SER A 388      22.997  45.071  51.773  1.00 21.27           H
ATOM   4681  HA  SER A 388      20.402  46.085  51.614  1.00 25.86           H
ATOM   4682  HB2 SER A 388      19.731  43.777  50.994  1.00 22.82           H
ATOM   4683  HB3 SER A 388      21.094  44.400  50.069  1.00 22.82           H
ATOM   4684  HG  SER A 388      22.454  43.102  51.220  1.00 26.39           H
ATOM   4685  N   LYS A 389      18.984  45.471  53.570  1.00 19.05           N
ATOM   4686  CA  LYS A 389      18.138  45.238  54.737  1.00 20.14           C
ATOM   4687  C   LYS A 389      16.749  44.756  54.299  1.00 18.35           C
ATOM   4688  O   LYS A 389      16.435  44.813  53.105  1.00 18.41           O
ATOM   4689  CB  LYS A 389      18.062  46.537  55.564  1.00 27.69           C
ATOM   4690  CG  LYS A 389      19.367  46.861  56.316  1.00 27.10           C
ATOM   4691  CD  LYS A 389      19.663  45.835  57.416  1.00 37.99           C
ATOM   4692  CE  LYS A 389      20.816  46.309  58.300  1.00 36.08           C
ATOM   4693  NZ  LYS A 389      20.927  45.469  59.505  1.00 30.46           N1+
ATOM   4694  H   LYS A 389      18.630  46.100  52.860  1.00 22.87           H
ATOM   4695  HA  LYS A 389      18.559  44.444  55.348  1.00 24.17           H
ATOM   4696  HB2 LYS A 389      17.800  47.371  54.910  1.00 33.24           H
ATOM   4697  HB3 LYS A 389      17.272  46.456  56.308  1.00 33.24           H
ATOM   4698  HG2 LYS A 389      20.198  46.892  55.615  1.00 32.52           H
ATOM   4699  HG3 LYS A 389      19.265  47.849  56.769  1.00 32.52           H
ATOM   4700  HD2 LYS A 389      18.770  45.673  58.022  1.00 45.59           H
ATOM   4701  HD3 LYS A 389      19.957  44.891  56.957  1.00 45.59           H
ATOM   4702  HE2 LYS A 389      21.756  46.306  57.746  1.00 43.30           H
ATOM   4703  HE3 LYS A 389      20.596  47.333  58.607  1.00 43.30           H
ATOM   4704  HZ1 LYS A 389      21.849  45.581  59.905  1.00 36.56           H
ATOM   4705  HZ2 LYS A 389      20.246  45.767  60.190  1.00 36.56           H
ATOM   4706  HZ3 LYS A 389      20.784  44.497  59.269  1.00 36.56           H
ATOM   4707  N   PRO A 390      15.906  44.287  55.238  1.00 18.40           N
ATOM   4708  CA  PRO A 390      14.623  43.721  54.853  1.00 20.29           C
ATOM   4709  C   PRO A 390      13.650  44.768  54.307  1.00 20.69           C
ATOM   4710  O   PRO A 390      13.629  45.903  54.773  1.00 20.25           O
ATOM   4711  CB  PRO A 390      14.055  43.113  56.140  1.00 20.71           C
ATOM   4712  CG  PRO A 390      15.294  42.811  56.971  1.00 19.03           C
ATOM   4713  CD  PRO A 390      16.163  44.023  56.652  1.00 20.57           C
ATOM   4714  HA  PRO A 390      14.804  42.896  54.178  1.00 24.35           H
ATOM   4715  HB2 PRO A 390      13.481  43.883  56.658  1.00 24.86           H
ATOM   4716  HB3 PRO A 390      13.427  42.236  55.977  1.00 24.86           H
ATOM   4717  HG2 PRO A 390      15.067  42.789  58.037  1.00 22.84           H
ATOM   4718  HG3 PRO A 390      15.753  41.875  56.651  1.00 22.84           H
ATOM   4719  HD2 PRO A 390      15.858  44.877  57.256  1.00 24.69           H
ATOM   4720  HD3 PRO A 390      17.198  43.751  56.846  1.00 24.69           H
ATOM   4721  N   THR A 391      12.808  44.375  53.354  1.00 16.33           N
ATOM   4722  CA  THR A 391      11.716  45.206  52.816  1.00 18.12           C
ATOM   4723  C   THR A 391      10.343  44.578  53.098  1.00 18.28           C
ATOM   4724  O   THR A 391       9.313  45.209  52.859  1.00 17.63           O
ATOM   4725  CB  THR A 391      11.927  45.418  51.311  1.00 20.81           C
ATOM   4726  OG1 THR A 391      11.956  44.183  50.618  1.00 19.16           O
ATOM   4727  CG2 THR A 391      13.231  46.173  51.018  1.00 24.19           C
ATOM   4728  H   THR A 391      12.923  43.453  52.957  1.00 19.60           H
ATOM   4729  HA  THR A 391      11.718  46.183  53.302  1.00 21.75           H
ATOM   4730  HB  THR A 391      11.094  46.010  50.930  1.00 24.98           H
ATOM   4731  HG1 THR A 391      11.525  44.254  49.901  1.00 23.00           H
ATOM   4732 HG21 THR A 391      13.307  46.354  49.947  1.00 29.03           H
ATOM   4733 HG22 THR A 391      13.240  47.131  51.539  1.00 29.03           H
ATOM   4734 HG23 THR A 391      14.098  45.589  51.325  1.00 29.03           H
ATOM   4735  N   GLN A 392      10.330  43.336  53.585  1.00 16.13           N
ATOM   4736  CA  GLN A 392       9.135  42.561  53.892  1.00 14.95           C
ATOM   4737  C   GLN A 392       9.568  41.358  54.739  1.00 17.42           C
ATOM   4738  O   GLN A 392      10.747  40.994  54.747  1.00 16.68           O
ATOM   4739  CB  GLN A 392       8.492  42.113  52.572  1.00 20.86           C
ATOM   4740  CG  GLN A 392       7.009  41.766  52.726  1.00 16.85           C
ATOM   4741  CD  GLN A 392       6.467  41.151  51.453  1.00 19.41           C
ATOM   4742  OE1 GLN A 392       6.826  41.543  50.343  1.00 18.02           O
ATOM   4743  NE2 GLN A 392       5.573  40.188  51.609  1.00 16.38           N
ATOM   4744  H   GLN A 392      11.215  42.884  53.762  1.00 19.37           H
ATOM   4745  HA  GLN A 392       8.430  43.169  54.461  1.00 17.95           H
ATOM   4746  HB2 GLN A 392       8.582  42.901  51.825  1.00 25.04           H
ATOM   4747  HB3 GLN A 392       9.013  41.234  52.196  1.00 25.04           H
ATOM   4748  HG2 GLN A 392       6.846  41.095  53.566  1.00 20.23           H
ATOM   4749  HG3 GLN A 392       6.475  42.698  52.897  1.00 20.23           H
ATOM   4750 HE21 GLN A 392       5.295  39.902  52.538  1.00 19.67           H
ATOM   4751 HE22 GLN A 392       5.160  39.741  50.804  1.00 19.67           H
ATOM   4752  N   GLY A 394       8.633  40.735  55.462  1.00 15.74           N
ATOM   4753  CA  GLY A 394       8.933  39.521  56.196  1.00 18.14           C
ATOM   4754  C   GLY A 394       7.711  38.649  56.451  1.00 15.18           C
ATOM   4755  O   GLY A 394       6.580  39.022  56.154  1.00 17.68           O
ATOM   4756  H   GLY A 394       7.675  41.053  55.439  1.00 18.90           H
ATOM   4757  HA2 GLY A 394       9.660  38.946  55.624  1.00 21.78           H
ATOM   4758  HA3 GLY A 394       9.373  39.791  57.156  1.00 21.78           H
ATOM   4759  N   GLN A 395       7.957  37.475  57.025  1.00 16.33           N
ATOM   4760  CA  GLN A 395       6.905  36.592  57.481  1.00 16.99           C
ATOM   4761  C   GLN A 395       7.442  35.762  58.640  1.00 17.03           C
ATOM   4762  O   GLN A 395       8.484  35.124  58.515  1.00 18.31           O
ATOM   4763  CB  GLN A 395       6.410  35.729  56.305  1.00 18.16           C
ATOM   4764  CG  GLN A 395       5.116  35.006  56.690  1.00 16.71           C
ATOM   4765  CD  GLN A 395       4.455  34.337  55.491  1.00 18.29           C
ATOM   4766  OE1 GLN A 395       4.460  34.865  54.382  1.00 16.19           O
ATOM   4767  NE2 GLN A 395       3.843  33.179  55.705  1.00 14.57           N
ATOM   4768  H   GLN A 395       8.910  37.225  57.254  1.00 19.60           H
ATOM   4769  HA  GLN A 395       6.072  37.196  57.841  1.00 20.39           H
ATOM   4770  HB2 GLN A 395       6.219  36.373  55.445  1.00 21.80           H
ATOM   4771  HB3 GLN A 395       7.166  34.993  56.030  1.00 21.80           H
ATOM   4772  HG2 GLN A 395       5.293  34.286  57.488  1.00 20.05           H
ATOM   4773  HG3 GLN A 395       4.438  35.781  57.036  1.00 20.05           H
ATOM   4774 HE21 GLN A 395       3.838  32.767  56.625  1.00 17.49           H
ATOM   4775 HE22 GLN A 395       3.388  32.711  54.935  1.00 17.49           H
ATOM   4776  N   THR A 396       6.724  35.746  59.761  1.00 17.69           N
ATOM   4777  CA  THR A 396       7.046  34.854  60.867  1.00 18.37           C
ATOM   4778  C   THR A 396       6.484  33.475  60.542  1.00 15.13           C
ATOM   4779  O   THR A 396       5.338  33.358  60.116  1.00 20.67           O
ATOM   4780  CB  THR A 396       6.516  35.415  62.190  1.00 27.28           C
ATOM   4781  OG1 THR A 396       7.076  36.686  62.420  1.00 25.69           O
ATOM   4782  CG2 THR A 396       6.904  34.519  63.372  1.00 23.70           C
ATOM   4783  H   THR A 396       5.881  36.300  59.825  1.00 21.24           H
ATOM   4784  HA  THR A 396       8.133  34.803  60.953  1.00 22.05           H
ATOM   4785  HB  THR A 396       5.434  35.512  62.144  1.00 32.75           H
ATOM   4786  HG1 THR A 396       7.964  36.570  62.770  1.00 30.84           H
ATOM   4787 HG21 THR A 396       6.574  34.986  64.298  1.00 28.44           H
ATOM   4788 HG22 THR A 396       6.434  33.539  63.284  1.00 28.44           H
ATOM   4789 HG23 THR A 396       7.987  34.405  63.414  1.00 28.44           H
ATOM   4790  N   ILE A 397       7.308  32.450  60.745  1.00 15.83           N
ATOM   4791  CA  ILE A 397       6.974  31.045  60.508  1.00 13.77           C
ATOM   4792  C   ILE A 397       6.762  30.338  61.852  1.00 13.62           C
ATOM   4793  O   ILE A 397       5.815  29.577  61.990  1.00 15.19           O
ATOM   4794  CB  ILE A 397       8.095  30.388  59.666  1.00 13.90           C
ATOM   4795  CG1 ILE A 397       8.477  31.202  58.406  1.00 12.25           C
ATOM   4796  CG2 ILE A 397       7.718  28.950  59.294  1.00 14.76           C
ATOM   4797  CD1 ILE A 397       7.326  31.522  57.440  1.00 17.59           C
ATOM   4798  H   ILE A 397       8.237  32.643  61.090  1.00 19.00           H
ATOM   4799  HA  ILE A 397       6.042  30.976  59.948  1.00 16.53           H
ATOM   4800  HB  ILE A 397       8.982  30.336  60.291  1.00 16.69           H
ATOM   4801 HG12 ILE A 397       8.934  32.144  58.710  1.00 14.71           H
ATOM   4802 HG13 ILE A 397       9.247  30.656  57.862  1.00 14.71           H
ATOM   4803 HG21 ILE A 397       8.507  28.504  58.690  1.00 17.72           H
ATOM   4804 HG22 ILE A 397       7.589  28.340  60.186  1.00 17.72           H
ATOM   4805 HG23 ILE A 397       6.784  28.939  58.731  1.00 17.72           H
ATOM   4806 HD11 ILE A 397       7.710  32.081  56.587  1.00 21.11           H
ATOM   4807 HD12 ILE A 397       6.868  30.604  57.080  1.00 21.11           H
ATOM   4808 HD13 ILE A 397       6.572  32.133  57.934  1.00 21.11           H
ATOM   4809  N   VAL A 398       7.659  30.563  62.817  1.00 14.57           N
ATOM   4810  CA  VAL A 398       7.640  29.973  64.150  1.00 14.66           C
ATOM   4811  C   VAL A 398       7.959  31.108  65.133  1.00 19.68           C
ATOM   4812  O   VAL A 398       8.936  31.830  64.943  1.00 17.35           O
ATOM   4813  CB  VAL A 398       8.670  28.825  64.268  1.00 13.81           C
ATOM   4814  CG1 VAL A 398       8.598  28.170  65.656  1.00 16.58           C
ATOM   4815  CG2 VAL A 398       8.482  27.726  63.215  1.00 16.21           C
ATOM   4816  H   VAL A 398       8.422  31.196  62.619  1.00 17.49           H
ATOM   4817  HA  VAL A 398       6.649  29.574  64.372  1.00 17.60           H
ATOM   4818  HB  VAL A 398       9.668  29.238  64.146  1.00 16.58           H
ATOM   4819 HG11 VAL A 398       9.323  27.359  65.728  1.00 19.90           H
ATOM   4820 HG12 VAL A 398       8.840  28.899  66.423  1.00 19.90           H
ATOM   4821 HG13 VAL A 398       7.598  27.773  65.835  1.00 19.90           H
ATOM   4822 HG21 VAL A 398       9.251  26.965  63.345  1.00 19.46           H
ATOM   4823 HG22 VAL A 398       7.499  27.268  63.318  1.00 19.46           H
ATOM   4824 HG23 VAL A 398       8.590  28.136  62.214  1.00 19.46           H
ATOM   4825  N   LEU A 399       7.152  31.270  66.183  1.00 18.09           N
ATOM   4826  CA  LEU A 399       7.396  32.268  67.229  1.00 15.61           C
ATOM   4827  C   LEU A 399       8.690  31.967  67.980  1.00 18.19           C
ATOM   4828  O   LEU A 399       9.095  30.816  68.124  1.00 15.88           O
ATOM   4829  CB  LEU A 399       6.232  32.307  68.237  1.00 17.63           C
ATOM   4830  CG  LEU A 399       4.859  32.672  67.643  1.00 20.02           C
ATOM   4831  CD1 LEU A 399       3.798  32.620  68.749  1.00 25.01           C
ATOM   4832  CD2 LEU A 399       4.843  34.046  66.957  1.00 20.84           C
ATOM   4833  H   LEU A 399       6.371  30.640  66.301  1.00 21.71           H
ATOM   4834  HA  LEU A 399       7.489  33.251  66.768  1.00 18.74           H
ATOM   4835  HB2 LEU A 399       6.159  31.331  68.719  1.00 21.17           H
ATOM   4836  HB3 LEU A 399       6.474  33.036  69.012  1.00 21.17           H
ATOM   4837  HG  LEU A 399       4.609  31.921  66.903  1.00 24.03           H
ATOM   4838 HD11 LEU A 399       2.813  32.818  68.326  1.00 30.02           H
ATOM   4839 HD12 LEU A 399       3.791  31.629  69.205  1.00 30.02           H
ATOM   4840 HD13 LEU A 399       4.016  33.365  69.515  1.00 30.02           H
ATOM   4841 HD21 LEU A 399       3.843  34.258  66.580  1.00 25.01           H
ATOM   4842 HD22 LEU A 399       5.138  34.824  67.661  1.00 25.01           H
ATOM   4843 HD23 LEU A 399       5.526  34.046  66.111  1.00 25.01           H
ATOM   4844  N   ASN A 400       9.317  33.018  68.508  1.00 18.41           N
ATOM   4845  CA  ASN A 400      10.555  32.902  69.270  1.00 16.53           C
ATOM   4846  C   ASN A 400      10.357  32.182  70.608  1.00 19.43           C
ATOM   4847  O   ASN A 400      11.330  31.879  71.288  1.00 25.91           O
ATOM   4848  CB  ASN A 400      11.160  34.295  69.461  1.00 21.49           C
ATOM   4849  CG  ASN A 400      12.624  34.209  69.881  1.00 28.72           C
ATOM   4850  OD1 ASN A 400      13.355  33.311  69.472  1.00 26.14           O
ATOM   4851  ND2 ASN A 400      13.098  35.187  70.642  1.00 34.11           N
ATOM   4852  H   ASN A 400       8.933  33.941  68.365  1.00 22.10           H
ATOM   4853  HA  ASN A 400      11.250  32.309  68.677  1.00 19.85           H
ATOM   4854  HB2 ASN A 400      11.123  34.794  68.495  1.00 25.79           H
ATOM   4855  HB3 ASN A 400      10.579  34.879  70.178  1.00 25.79           H
ATOM   4856 HD21 ASN A 400      14.072  35.180  70.911  1.00 40.94           H
ATOM   4857 HD22 ASN A 400      12.483  35.923  70.951  1.00 40.94           H
ATOM   4858  N   THR A 401       9.110  31.922  71.009  1.00 18.45           N
ATOM   4859  CA  THR A 401       8.776  31.132  72.190  1.00 18.85           C
ATOM   4860  C   THR A 401       8.579  29.648  71.832  1.00 21.42           C
ATOM   4861  O   THR A 401       8.135  28.874  72.676  1.00 23.04           O
ATOM   4862  CB  THR A 401       7.533  31.750  72.849  1.00 23.21           C
ATOM   4863  OG1 THR A 401       6.528  31.947  71.875  1.00 24.47           O
ATOM   4864  CG2 THR A 401       7.845  33.107  73.493  1.00 22.20           C
ATOM   4865  H   THR A 401       8.341  32.233  70.435  1.00 22.15           H
ATOM   4866  HA  THR A 401       9.592  31.191  72.910  1.00 22.62           H
ATOM   4867  HB  THR A 401       7.160  31.076  73.621  1.00 27.86           H
ATOM   4868  HG1 THR A 401       6.417  31.133  71.378  1.00 29.37           H
ATOM   4869 HG21 THR A 401       6.946  33.498  73.966  1.00 26.65           H
ATOM   4870 HG22 THR A 401       8.623  32.991  74.247  1.00 26.65           H
ATOM   4871 HG23 THR A 401       8.169  33.822  72.737  1.00 26.65           H
ATOM   4872  N   ASP A 402       8.883  29.248  70.590  1.00 18.56           N
ATOM   4873  CA  ASP A 402       8.850  27.870  70.122  1.00 15.92           C
ATOM   4874  C   ASP A 402      10.187  27.447  69.515  1.00 18.21           C
ATOM   4875  O   ASP A 402      10.917  28.260  68.951  1.00 16.76           O
ATOM   4876  CB  ASP A 402       7.689  27.654  69.139  1.00 15.17           C
ATOM   4877  CG  ASP A 402       6.347  27.687  69.855  1.00 20.30           C
ATOM   4878  OD1 ASP A 402       5.560  28.618  69.579  1.00 21.98           O
ATOM   4879  OD2 ASP A 402       6.115  26.757  70.658  1.00 21.45           O1-
ATOM   4880  H   ASP A 402       9.234  29.930  69.932  1.00 22.28           H
ATOM   4881  HA  ASP A 402       8.681  27.213  70.977  1.00 19.11           H
ATOM   4882  HB2 ASP A 402       7.720  28.411  68.358  1.00 18.21           H
ATOM   4883  HB3 ASP A 402       7.826  26.666  68.708  1.00 18.21           H
ATOM   4884  N   TRP A 403      10.514  26.159  69.655  1.00 18.43           N
ATOM   4885  CA  TRP A 403      11.746  25.581  69.142  1.00 16.51           C
ATOM   4886  C   TRP A 403      11.688  25.375  67.634  1.00 18.18           C
ATOM   4887  O   TRP A 403      10.686  24.911  67.093  1.00 18.74           O
[truncated: 263,753 more chars]
