# Supplementary material for: High-throughput quantum-mechanics/molecular-mechanics (ONIOM) macromolecular crystallographic refinement with PHENIX/DivCon: the impact of mixed Hamiltonian methods on ligand and protein structure
Source: Acta Crystallogr D Struct Biol. 2018 Oct 29;74(Pt 11):1063–77. doi: 10.1107/S2059798318012913 (PMC6213575; doi:10.1107/S2059798318012913)
Supplement: Supplementary file 2 [file d-74-01063-sup2.gz › results_ONIOM/1L7F-H.cif]

#
# Files merged : Thu Jan 12 17:00:39 2017
#
#	/scratch/oleg/2711365.gondor.quantumbioinc.com/ligandsCIF/NAG.cif
#	/scratch/oleg/2711365.gondor.quantumbioinc.com/ligandsCIF/BMA.cif
#	/scratch/oleg/2711365.gondor.quantumbioinc.com/ligandsCIF/MAN.cif
#	/scratch/oleg/2711365.gondor.quantumbioinc.com/ligandsCIF/BCZ.cif
#	/scratch/oleg/2711365.gondor.quantumbioinc.com/ligandsCIF/GOL.cif
#
data_comp_list


#
data_comp_NAG
#
loop_
_chem_comp_atom.comp_id
_chem_comp_atom.atom_id
_chem_comp_atom.type_symbol
_chem_comp_atom.type_energy
_chem_comp_atom.partial_charge
_chem_comp_atom.x
_chem_comp_atom.y
_chem_comp_atom.z
NAG        C1      C   CH2   0.0       39.8950    1.7650   58.4180
NAG        C2      C   CH1   0.0       40.7910    1.2010   59.5230
NAG        C3      C   CH1   0.0       41.8210    0.2500   58.9370
NAG        C4      C   CH1   0.0       41.0550   -0.8160   58.1160
NAG        C5      C   CH1   0.0       40.1840   -0.1370   57.0400
NAG        C6      C   CH2   0.0       39.4140   -1.1260   56.1850
NAG        C7      C   C     0.0       41.4760    2.5590   61.5180
NAG        C8      C   CH3   0.0       42.3310    3.7170   61.8960
NAG        N2      N   NH1   0.0       41.5170    2.2880   60.1990
NAG        O3      O   OH1   0.0       42.4800   -0.4060   60.0170
NAG        O4      O   OH1   0.0       41.9900   -1.7620   57.5250
NAG        O5      O   O2    0.0       39.2440    0.6420   57.7620
NAG        O6      O   OH1   0.0       38.6350   -2.0190   56.9040
NAG        O7      O   O     0.0       40.8330    1.9480   62.2400
NAG        H1      H   HCH2  0.0       40.4810    2.3660   57.7220
NAG        H2      H   HCH1  0.0       40.1510    0.6750   60.2310
NAG        H3      H   HCH1  0.0       42.5420    0.7810   58.3150
NAG        H4      H   HCH1  0.0       40.3920   -1.3710   58.7800
NAG        H5      H   HCH1  0.0       40.8200    0.4340   56.3640
NAG        H6      H   HCH2  0.0       40.1310   -1.6970   55.5950
NAG        H7      H   HCH2  0.0       38.7610   -0.5640   55.5180
NAG        H8      H   HCH3  0.0       42.8290    4.1060   61.0080
NAG        H9      H   HCH3  0.0       43.0790    3.3950   62.6210
NAG        H10     H   HCH3  0.0       41.7110    4.4980   62.3360
NAG        H11     H   HNH1  0.0       42.0970    2.8830   59.6240
NAG        H12     H   HOH1  0.0       43.1060   -1.0280   59.6400
NAG        H13     H   HOH1  0.0       37.9930   -1.5080   57.4020
#
loop_
_chem_comp_bond.comp_id
_chem_comp_bond.atom_id_1
_chem_comp_bond.atom_id_2
_chem_comp_bond.type
_chem_comp_bond.value_dist
_chem_comp_bond.value_dist_esd
NAG  H1      C1     single        1.096 0.020
NAG  C2      C1     single        1.521 0.020
NAG  H2      C2     single        1.097 0.020
NAG  C3      C2     single        1.532 0.020
NAG  H3      C3     single        1.097 0.020
NAG  C4      C3     single        1.531 0.020
NAG  H4      C4     single        1.096 0.020
NAG  C5      C4     single        1.532 0.020
NAG  H5      C5     single        1.098 0.020
NAG  C6      C5     single        1.531 0.020
NAG  H6      C6     single        1.094 0.020
NAG  H7      C6     single        1.095 0.020
NAG  O6      C6     single        1.423 0.020
NAG  H13     O6     single        0.973 0.020
NAG  O5      C5     single        1.431 0.020
NAG  O4      C4     single        1.423 0.020
NAG  O3      C3     single        1.428 0.020
NAG  H12     O3     single        0.973 0.020
NAG  N2      C2     single        1.460 0.020
NAG  H11     N2     single        1.016 0.020
NAG  C7      N2     single        1.385 0.020
NAG  C8      C7     single        1.505 0.020
NAG  H8      C8     single        1.093 0.020
NAG  H9      C8     single        1.094 0.020
NAG  H10     C8     single        1.094 0.020
NAG  O7      C7     double        1.228 0.020
NAG  C1      O5     single        1.421 0.020
#
loop_
_chem_comp_angle.comp_id
_chem_comp_angle.atom_id_1
_chem_comp_angle.atom_id_2
_chem_comp_angle.atom_id_3
_chem_comp_angle.value_angle
_chem_comp_angle.value_angle_esd
NAG  C2      C1      H1           113.24 3.000
NAG  C2      C1      O5           111.74 3.000
NAG  O5      C1      H1           110.27 3.000
NAG  C1      C2      H2           108.78 3.000
NAG  C1      C2      C3           110.93 3.000
NAG  C1      C2      N2           109.54 3.000
NAG  C3      C2      H2           108.98 3.000
NAG  C3      C2      N2           110.88 3.000
NAG  N2      C2      H2           107.64 3.000
NAG  C2      C3      H3           110.71 3.000
NAG  C2      C3      C4           110.91 3.000
NAG  C2      C3      O3           108.90 3.000
NAG  C4      C3      H3           110.40 3.000
NAG  C4      C3      O3           108.85 3.000
NAG  O3      C3      H3           106.96 3.000
NAG  C3      C4      H4           108.94 3.000
NAG  C3      C4      C5           111.10 3.000
NAG  C3      C4      O4           108.74 3.000
NAG  C5      C4      H4           111.08 3.000
NAG  C5      C4      O4           109.46 3.000
NAG  O4      C4      H4           107.44 3.000
NAG  C6      C5      H5           107.12 3.000
NAG  C6      C5      O5           107.79 3.000
NAG  C4      C5      H5           110.24 3.000
NAG  C4      C5      C6           113.02 3.000
NAG  C4      C5      O5           109.73 3.000
NAG  O5      C5      H5           108.82 3.000
NAG  H6      C6      H7           108.35 3.000
NAG  C5      C6      H6           111.03 3.000
NAG  C5      C6      H7           110.67 3.000
NAG  C5      C6      O6           111.21 3.000
NAG  O6      C6      H6           107.91 3.000
NAG  O6      C6      H7           107.54 3.000
NAG  C8      C7      N2           112.16 3.000
NAG  C8      C7      O7           121.92 3.000
NAG  N2      C7      O7           125.91 3.000
NAG  H8      C8      H9           109.18 3.000
NAG  H8      C8      H10          109.50 3.000
NAG  H9      C8      H10          108.68 3.000
NAG  C7      C8      H8           109.52 3.000
NAG  C7      C8      H9           109.70 3.000
NAG  C7      C8      H10          110.24 3.000
NAG  C2      N2      H11          117.74 3.000
NAG  C2      N2      C7           123.35 3.000
NAG  C7      N2      H11          118.90 3.000
NAG  C3      O3      H12          107.37 3.000
NAG  C1      O5      C5           112.04 3.000
NAG  C6      O6      H13          107.34 3.000
#
loop_
_chem_comp_tor.comp_id
_chem_comp_tor.id
_chem_comp_tor.atom_id_1
_chem_comp_tor.atom_id_2
_chem_comp_tor.atom_id_3
_chem_comp_tor.atom_id_4
_chem_comp_tor.value_angle
_chem_comp_tor.value_angle_esd
_chem_comp_tor.period
NAG CONST_1       C2      C1      O5      C5           -62.15  20.0 3
NAG CONST_2       C1      C2      C3      H3            74.73  20.0 3
NAG Var_1         C1      C2      N2      H11          -41.28   0.0 0
NAG CONST_3       C2      C3      C4      H4           -72.80  20.0 3
NAG Var_2         C2      C3      O3      H12          178.53   0.0 0
NAG CONST_4       C3      C4      C5      H5            63.53  20.0 3
NAG Var_3         C4      C5      C6      H6           -64.95   0.0 0
NAG Var_4         C5      C6      O6      H13           56.36   0.0 0
NAG Var_5         C8      C7      N2      H11            0.52   0.0 0
NAG CONST_5       C1      O5      C5      H5           -58.01  20.0 3
#
loop_
_chem_comp_tree.comp_id
_chem_comp_tree.atom_id
_chem_comp_tree.atom_back
_chem_comp_tree.atom_forward
_chem_comp_tree.connect_type
NAG      C1     ?      H1     START
NAG      H1     C1     ?      ?
NAG      C2     C1     H2     ?
NAG      H2     C2     ?      ?
NAG      C3     C2     H3     ?
NAG      H3     C3     ?      ?
NAG      C4     C3     H4     ?
NAG      H4     C4     ?      ?
NAG      C5     C4     H5     ?
NAG      H5     C5     ?      ?
NAG      C6     C5     H6     ?
NAG      H6     C6     ?      ?
NAG      H7     C6     ?      ?
NAG      O6     C6     H13    ?
NAG      H13    O6     ?      ?
NAG      O5     C5     ?      ?
NAG      O4     C4     ?      ?
NAG      O3     C3     H12    ?
NAG      H12    O3     ?      ?
NAG      N2     C2     H11    ?
NAG      H11    N2     ?      ?
NAG      C7     N2     C8     ?
NAG      C8     C7     H8     ?
NAG      H8     C8     ?      ?
NAG      H9     C8     ?      ?
NAG      H10    C8     ?      ?
NAG      O7     C7     ?      END
NAG      C1     O5     ?      ADD
#
loop_
_chem_comp_chir.comp_id
_chem_comp_chir.id
_chem_comp_chir.atom_id_centre
_chem_comp_chir.atom_id_1
_chem_comp_chir.atom_id_2
_chem_comp_chir.atom_id_3
_chem_comp_chir.volume_sign
NAG chir_1  C2      C1      C3      N2     negative
NAG chir_2  C3      C2      C4      O3     positive
NAG chir_3  C4      C3      C5      O4     negative
NAG chir_4  C5      C6      C4      O5     positive
#
loop_
_chem_comp_plane_atom.comp_id
_chem_comp_plane_atom.plane_id
_chem_comp_plane_atom.atom_id
_chem_comp_plane_atom.dist_esd
NAG plan-1  C2     0.020
NAG plan-1  C7     0.020
NAG plan-1  C8     0.020
NAG plan-1  N2     0.020
NAG plan-1  O7     0.020
#
data_comp_BMA
#
loop_
_chem_comp_atom.comp_id
_chem_comp_atom.atom_id
_chem_comp_atom.type_symbol
_chem_comp_atom.type_energy
_chem_comp_atom.partial_charge
_chem_comp_atom.x
_chem_comp_atom.y
_chem_comp_atom.z
BMA        C1      C   CH2   0.0       42.9270   -8.0760   58.9310
BMA        C2      C   CH1   0.0       42.1600   -9.2700   59.5720
BMA        C3      C   CH1   0.0       43.1810  -10.3710   59.7580
BMA        C4      C   CH1   0.0       43.9130  -10.7660   58.5050
BMA        C5      C   CH1   0.0       44.5450   -9.4920   57.8980
BMA        C6      C   CH2   0.0       45.2390   -9.7590   56.5820
BMA        O2      O   OH1   0.0       41.1250   -9.7010   58.7080
BMA        O3      O   OH1   0.0       42.4670  -11.5000   60.2850
BMA        O4      O   OH1   0.0       44.9030  -11.7410   58.7800
BMA        O5      O   O2    0.0       43.5100   -8.5160   57.7220
BMA        O6      O   OH1   0.0       46.2340   -8.7990   56.3290
BMA        H1      H   HCH2  0.0       43.6830   -7.6860   59.6120
BMA        H2      H   HCH1  0.0       41.7000   -8.9900   60.5200
BMA        H3      H   HCH1  0.0       43.9600  -10.0060   60.4280
BMA        H4      H   HCH1  0.0       43.2180  -11.2120   57.7940
BMA        H5      H   HCH1  0.0       45.3110   -9.1280   58.5830
BMA        H6      H   HCH2  0.0       44.5030   -9.7280   55.7790
BMA        H7      H   HCH2  0.0       45.6980  -10.7470   56.6160
BMA        H8      H   HOH1  0.0       40.5150   -8.9680   58.5970
BMA        H9      H   HOH1  0.0       44.4600  -12.5070   59.1520
#
loop_
_chem_comp_bond.comp_id
_chem_comp_bond.atom_id_1
_chem_comp_bond.atom_id_2
_chem_comp_bond.type
_chem_comp_bond.value_dist
_chem_comp_bond.value_dist_esd
BMA  H1      C1     single        1.095 0.020
BMA  C2      C1     single        1.519 0.020
BMA  H2      C2     single        1.095 0.020
BMA  C3      C2     single        1.525 0.020
BMA  H3      C3     single        1.097 0.020
BMA  C4      C3     single        1.530 0.020
BMA  H4      C4     single        1.097 0.020
BMA  C5      C4     single        1.536 0.020
BMA  H5      C5     single        1.099 0.020
BMA  C6      C5     single        1.528 0.020
BMA  H6      C6     single        1.094 0.020
BMA  H7      C6     single        1.094 0.020
BMA  O6      C6     single        1.423 0.020
BMA  O5      C5     single        1.434 0.020
BMA  O4      C4     single        1.425 0.020
BMA  H9      O4     single        0.972 0.020
BMA  O3      C3     single        1.423 0.020
BMA  O2      C2     single        1.429 0.020
BMA  H8      O2     single        0.973 0.020
BMA  C1      O5     single        1.426 0.020
#
loop_
_chem_comp_angle.comp_id
_chem_comp_angle.atom_id_1
_chem_comp_angle.atom_id_2
_chem_comp_angle.atom_id_3
_chem_comp_angle.value_angle
_chem_comp_angle.value_angle_esd
BMA  C2      C1      H1           112.10 3.000
BMA  C2      C1      O5           111.03 3.000
BMA  O5      C1      H1           109.83 3.000
BMA  C1      C2      H2           111.45 3.000
BMA  C1      C2      C3           109.99 3.000
BMA  C1      C2      O2           107.95 3.000
BMA  C3      C2      H2           111.07 3.000
BMA  C3      C2      O2           109.30 3.000
BMA  O2      C2      H2           106.95 3.000
BMA  C2      C3      H3           109.96 3.000
BMA  C2      C3      C4           111.23 3.000
BMA  C2      C3      O3           109.58 3.000
BMA  C4      C3      H3           109.63 3.000
BMA  C4      C3      O3           109.59 3.000
BMA  O3      C3      H3           106.75 3.000
BMA  C3      C4      H4           109.90 3.000
BMA  C3      C4      C5           110.39 3.000
BMA  C3      C4      O4           109.24 3.000
BMA  C5      C4      H4           110.54 3.000
BMA  C5      C4      O4           109.16 3.000
BMA  O4      C4      H4           107.55 3.000
BMA  C6      C5      H5           108.27 3.000
BMA  C6      C5      O5           107.51 3.000
BMA  C4      C5      H5           110.66 3.000
BMA  C4      C5      C6           111.46 3.000
BMA  C4      C5      O5           110.44 3.000
BMA  O5      C5      H5           108.38 3.000
BMA  H6      C6      H7           109.13 3.000
BMA  C5      C6      H6           111.34 3.000
BMA  C5      C6      H7           111.88 3.000
BMA  C5      C6      O6           109.14 3.000
BMA  O6      C6      H6           107.54 3.000
BMA  O6      C6      H7           107.65 3.000
BMA  C2      O2      H8           107.41 3.000
BMA  C4      O4      H9           107.39 3.000
BMA  C1      O5      C5           112.65 3.000
#
loop_
_chem_comp_tor.comp_id
_chem_comp_tor.id
_chem_comp_tor.atom_id_1
_chem_comp_tor.atom_id_2
_chem_comp_tor.atom_id_3
_chem_comp_tor.atom_id_4
_chem_comp_tor.value_angle
_chem_comp_tor.value_angle_esd
_chem_comp_tor.period
BMA CONST_1       C2      C1      O5      C5           -62.02  20.0 3
BMA CONST_2       C1      C2      C3      H3            69.96  20.0 3
BMA Var_1         C1      C2      O2      H8           -58.68   0.0 0
BMA CONST_3       C2      C3      C4      H4           -71.16  20.0 3
BMA CONST_4       C3      C4      C5      H5            65.60  20.0 3
BMA Var_2         C3      C4      O4      H9            57.41   0.0 0
BMA Var_3         C4      C5      C6      H6            69.17   0.0 0
BMA CONST_5       C1      O5      C5      H5           -60.65  20.0 3
#
loop_
_chem_comp_tree.comp_id
_chem_comp_tree.atom_id
_chem_comp_tree.atom_back
_chem_comp_tree.atom_forward
_chem_comp_tree.connect_type
BMA      C1     ?      H1     START
BMA      H1     C1     ?      ?
BMA      C2     C1     H2     ?
BMA      H2     C2     ?      ?
BMA      C3     C2     H3     ?
BMA      H3     C3     ?      ?
BMA      C4     C3     H4     ?
BMA      H4     C4     ?      ?
BMA      C5     C4     H5     ?
BMA      H5     C5     ?      ?
BMA      C6     C5     H6     ?
BMA      H6     C6     ?      ?
BMA      H7     C6     ?      ?
BMA      O6     C6     ?      ?
BMA      O5     C5     ?      ?
BMA      O4     C4     H9     ?
BMA      H9     O4     ?      ?
BMA      O3     C3     ?      ?
BMA      O2     C2     H8     ?
BMA      H8     O2     ?      END
BMA      C1     O5     ?      ADD
#
loop_
_chem_comp_chir.comp_id
_chem_comp_chir.id
_chem_comp_chir.atom_id_centre
_chem_comp_chir.atom_id_1
_chem_comp_chir.atom_id_2
_chem_comp_chir.atom_id_3
_chem_comp_chir.volume_sign
BMA chir_1  C2      C1      C3      O2     positive
BMA chir_2  C3      C2      C4      O3     positive
BMA chir_3  C4      C3      C5      O4     negative
BMA chir_4  C5      C6      C4      O5     positive
#
data_comp_MAN
#
loop_
_chem_comp_atom.comp_id
_chem_comp_atom.atom_id
_chem_comp_atom.type_symbol
_chem_comp_atom.type_energy
_chem_comp_atom.partial_charge
_chem_comp_atom.x
_chem_comp_atom.y
_chem_comp_atom.z
MAN        C1      C   CH2   0.0       43.0700  -12.2270   61.3320
MAN        C2      C   CH1   0.0       42.2570  -13.5430   61.5240
MAN        C3      C   CH1   0.0       40.8770  -13.1900   62.0340
MAN        C4      C   CH1   0.0       40.9620  -12.4650   63.3630
MAN        C5      C   CH1   0.0       41.7730  -11.1670   63.1250
MAN        C6      C   CH2   0.0       42.1000  -10.3890   64.3990
MAN        O2      O   OH1   0.0       43.0470  -14.2630   62.4550
MAN        O3      O   OH1   0.0       40.0880  -14.3790   62.1790
MAN        O4      O   OH1   0.0       39.6800  -12.1980   63.8660
MAN        O5      O   O2    0.0       43.0130  -11.4640   62.4990
MAN        O6      O   OH1   0.0       42.4040   -9.0780   63.9400
MAN        H1      H   HCH2  0.0       44.1110  -12.4560   61.1040
MAN        H2      H   HCH1  0.0       42.0840  -14.1320   60.6230
MAN        H3      H   HCH1  0.0       40.4030  -12.5280   61.3090
MAN        H4      H   HCH1  0.0       41.4600  -13.0790   64.1130
MAN        H5      H   HCH1  0.0       41.1280  -10.5510   62.4990
MAN        H6      H   HCH2  0.0       42.9570  -10.8280   64.9100
MAN        H7      H   HCH2  0.0       41.2430  -10.3740   65.0730
MAN        H8      H   HOH1  0.0       40.0410  -14.8030   61.3190
MAN        H9      H   HOH1  0.0       39.2370  -13.0400   63.9920
MAN        H10     H   HOH1  0.0       43.1610   -9.1440   63.3530
#
loop_
_chem_comp_bond.comp_id
_chem_comp_bond.atom_id_1
_chem_comp_bond.atom_id_2
_chem_comp_bond.type
_chem_comp_bond.value_dist
_chem_comp_bond.value_dist_esd
MAN  H1      C1     single        1.094 0.020
MAN  C2      C1     single        1.521 0.020
MAN  H2      C2     single        1.094 0.020
MAN  C3      C2     single        1.526 0.020
MAN  H3      C3     single        1.097 0.020
MAN  C4      C3     single        1.530 0.020
MAN  H4      C4     single        1.097 0.020
MAN  C5      C4     single        1.534 0.020
MAN  H5      C5     single        1.099 0.020
MAN  C6      C5     single        1.529 0.020
MAN  H6      C6     single        1.095 0.020
MAN  H7      C6     single        1.094 0.020
MAN  O6      C6     single        1.424 0.020
MAN  H10     O6     single        0.973 0.020
MAN  O5      C5     single        1.431 0.020
MAN  O4      C4     single        1.425 0.020
MAN  H9      O4     single        0.972 0.020
MAN  O3      C3     single        1.425 0.020
MAN  H8      O3     single        0.972 0.020
MAN  O2      C2     single        1.424 0.020
MAN  C1      O5     single        1.428 0.020
#
loop_
_chem_comp_angle.comp_id
_chem_comp_angle.atom_id_1
_chem_comp_angle.atom_id_2
_chem_comp_angle.atom_id_3
_chem_comp_angle.value_angle
_chem_comp_angle.value_angle_esd
MAN  C2      C1      H1           110.55 3.000
MAN  C2      C1      O5           110.56 3.000
MAN  O5      C1      H1           107.10 3.000
MAN  C1      C2      H2           110.79 3.000
MAN  C1      C2      C3           109.93 3.000
MAN  C1      C2      O2           108.42 3.000
MAN  C3      C2      H2           110.09 3.000
MAN  C3      C2      O2           110.08 3.000
MAN  O2      C2      H2           107.48 3.000
MAN  C2      C3      H3           109.91 3.000
MAN  C2      C3      C4           111.33 3.000
MAN  C2      C3      O3           110.19 3.000
MAN  C4      C3      H3           109.15 3.000
MAN  C4      C3      O3           109.24 3.000
MAN  O3      C3      H3           106.91 3.000
MAN  C3      C4      H4           109.87 3.000
MAN  C3      C4      C5           110.25 3.000
MAN  C3      C4      O4           109.25 3.000
MAN  C5      C4      H4           110.57 3.000
MAN  C5      C4      O4           109.23 3.000
MAN  O4      C4      H4           107.62 3.000
MAN  C6      C5      H5           108.35 3.000
MAN  C6      C5      O5           107.49 3.000
MAN  C4      C5      H5           110.86 3.000
MAN  C4      C5      C6           111.56 3.000
MAN  C4      C5      O5           109.99 3.000
MAN  O5      C5      H5           108.47 3.000
MAN  H6      C6      H7           108.79 3.000
MAN  C5      C6      H6           111.46 3.000
MAN  C5      C6      H7           111.60 3.000
MAN  C5      C6      O6           109.71 3.000
MAN  O6      C6      H6           107.72 3.000
MAN  O6      C6      H7           107.40 3.000
MAN  C3      O3      H8           107.49 3.000
MAN  C4      O4      H9           107.39 3.000
MAN  C1      O5      C5           111.73 3.000
MAN  C6      O6      H10          107.35 3.000
#
loop_
_chem_comp_tor.comp_id
_chem_comp_tor.id
_chem_comp_tor.atom_id_1
_chem_comp_tor.atom_id_2
_chem_comp_tor.atom_id_3
_chem_comp_tor.atom_id_4
_chem_comp_tor.value_angle
_chem_comp_tor.value_angle_esd
_chem_comp_tor.period
MAN CONST_1       C2      C1      O5      C5           -63.89  20.0 3
MAN CONST_2       C1      C2      C3      H3            70.13  20.0 3
MAN CONST_3       C2      C3      C4      H4           -71.53  20.0 3
MAN Var_1         C2      C3      O3      H8           -57.06   0.0 0
MAN CONST_4       C3      C4      C5      H5            64.43  20.0 3
MAN Var_2         C3      C4      O4      H9            57.41   0.0 0
MAN Var_3         C4      C5      C6      H6            68.11   0.0 0
MAN Var_4         C5      C6      O6      H10          -57.42   0.0 0
MAN CONST_5       C1      O5      C5      H5           -58.44  20.0 3
#
loop_
_chem_comp_tree.comp_id
_chem_comp_tree.atom_id
_chem_comp_tree.atom_back
_chem_comp_tree.atom_forward
_chem_comp_tree.connect_type
MAN      C1     ?      H1     START
MAN      H1     C1     ?      ?
MAN      C2     C1     H2     ?
MAN      H2     C2     ?      ?
MAN      C3     C2     H3     ?
MAN      H3     C3     ?      ?
MAN      C4     C3     H4     ?
MAN      H4     C4     ?      ?
MAN      C5     C4     H5     ?
MAN      H5     C5     ?      ?
MAN      C6     C5     H6     ?
MAN      H6     C6     ?      ?
MAN      H7     C6     ?      ?
MAN      O6     C6     H10    ?
MAN      H10    O6     ?      ?
MAN      O5     C5     ?      ?
MAN      O4     C4     H9     ?
MAN      H9     O4     ?      ?
MAN      O3     C3     H8     ?
MAN      H8     O3     ?      ?
MAN      O2     C2     ?      END
MAN      C1     O5     ?      ADD
#
loop_
_chem_comp_chir.comp_id
_chem_comp_chir.id
_chem_comp_chir.atom_id_centre
_chem_comp_chir.atom_id_1
_chem_comp_chir.atom_id_2
_chem_comp_chir.atom_id_3
_chem_comp_chir.volume_sign
MAN chir_1  C2      C1      C3      O2     positive
MAN chir_2  C3      C2      C4      O3     positive
MAN chir_3  C4      C3      C5      O4     negative
MAN chir_4  C5      C6      C4      O5     positive
#
data_comp_BCZ
#
loop_
_chem_comp_atom.comp_id
_chem_comp_atom.atom_id
_chem_comp_atom.type_symbol
_chem_comp_atom.type_energy
_chem_comp_atom.partial_charge
_chem_comp_atom.x
_chem_comp_atom.y
_chem_comp_atom.z
BCZ        C2      C   CH1   0.0       24.6460   16.5550   63.1530
BCZ        N25     N   NC1   0.0       24.2740   15.9440   61.8770
BCZ        C26     C   C     0.0       23.8880   14.7170   61.8370
BCZ        N27     N   NC2   0.0       23.6880   13.8980   62.9170
BCZ        N30     N   NC2   0.0       23.5920   14.1650   60.6120
BCZ        C3      C   CH1   0.0       25.7230   17.6470   62.8880
BCZ        C10     C   CH1   0.0       27.1700   17.1260   62.5750
BCZ        C24     C   CH1   0.0       28.1920   18.3180   62.3820
BCZ        C37     C   CH2   0.0       27.7850   19.2510   61.2010
BCZ        C38     C   CH3   0.0       28.4340   20.6540   61.1620
BCZ        C36     C   CH2   0.0       29.6240   17.7090   62.2030
BCZ        C39     C   CH3   0.0       30.1080   16.8420   63.3870
BCZ        N11     N   NH1   0.0       27.1560   16.2630   61.3860
BCZ        C13     C   C     0.0       27.2660   14.9130   61.5190
BCZ        C15     C   CH3   0.0       27.1800   14.0660   60.2630
BCZ        O14     O   O     0.0       27.4320   14.3150   62.5720
BCZ        C4      C   CH1   0.0       25.6780   18.5470   64.1730
BCZ        O9      O   OH1   0.0       26.5860   17.9910   65.1660
BCZ        C5      C   CH1   0.0       24.2180   18.3970   64.7210
BCZ        C6      C   C     0.0       23.4850   19.6920   64.8870
BCZ        O8      O   O     0.0       22.2660   19.7760   65.0340
BCZ        O7      O   O     0.0       24.2040   20.8120   64.7970
BCZ        C1      C   CH2   0.0       23.5020   17.4190   63.7550
BCZ        H21     H   HCH1  0.0       24.9400   15.7280   63.7990
BCZ        H251    H   HNC1  0.0       24.3200   16.4860   61.0260
BCZ        H271    H   HNC2  0.0       23.3450   12.9580   62.7810
BCZ        H272    H   HNC2  0.0       23.8840   14.2340   63.8490
BCZ        H301    H   HNC2  0.0       23.2520   13.2160   60.5550
BCZ        H31     H   HCH1  0.0       25.4880   18.1830   61.9680
BCZ        H101    H   HCH1  0.0       27.5050   16.5420   63.4330
BCZ        H241    H   HCH1  0.0       28.1840   18.9580   63.2640
BCZ        H371    H   HCH2  0.0       26.7050   19.3890   61.2480
BCZ        H372    H   HCH2  0.0       28.0460   18.7410   60.2740
BCZ        H381    H   HCH3  0.0       28.1910   21.1920   62.0780
BCZ        H382    H   HCH3  0.0       28.0520   21.2070   60.3040
BCZ        H383    H   HCH3  0.0       29.5160   20.5520   61.0760
BCZ        H361    H   HCH2  0.0       30.3290   18.5300   62.0730
BCZ        H362    H   HCH2  0.0       29.6200   17.0880   61.3070
BCZ        H391    H   HCH3  0.0       30.1200   17.4430   64.2960
BCZ        H392    H   HCH3  0.0       31.1130   16.4740   63.1810
BCZ        H393    H   HCH3  0.0       29.4320   15.9970   63.5190
BCZ        H111    H   HNH1  0.0       27.0640   16.6730   60.4670
BCZ        H151    H   HCH3  0.0       27.0320   14.7130   59.3980
BCZ        H152    H   HCH3  0.0       26.3410   13.3750   60.3470
BCZ        H153    H   HCH3  0.0       28.1050   13.5020   60.1410
BCZ        H41     H   HCH1  0.0       25.9530   19.5810   63.9630
BCZ        HO91    H   HOH1  0.0       26.3180   17.0830   65.3280
BCZ        H51     H   HCH1  0.0       24.2410   18.0080   65.7390
BCZ        H11     H   HCH2  0.0       22.7920   16.7940   64.2970
BCZ        H12     H   HCH2  0.0       22.9800   17.9660   62.9700
#
loop_
_chem_comp_bond.comp_id
_chem_comp_bond.atom_id_1
_chem_comp_bond.atom_id_2
_chem_comp_bond.type
_chem_comp_bond.value_dist
_chem_comp_bond.value_dist_esd
BCZ  H21     C2     single        1.097 0.020
BCZ  C1      C2     single        1.527 0.020
BCZ  H11     C1     single        1.095 0.020
BCZ  H12     C1     single        1.097 0.020
BCZ  C5      C1     single        1.529 0.020
BCZ  H51     C5     single        1.099 0.020
BCZ  C4      C5     single        1.541 0.020
BCZ  H41     C4     single        1.094 0.020
BCZ  C3      C4     single        1.544 0.020
BCZ  H31     C3     single        1.099 0.020
BCZ  C10     C3     single        1.552 0.020
BCZ  H101    C10    single        1.095 0.020
BCZ  C24     C10    single        1.566 0.020
BCZ  H241    C24    single        1.097 0.020
BCZ  C37     C24    single        1.550 0.020
BCZ  H371    C37    single        1.094 0.020
BCZ  H372    C37    single        1.096 0.020
BCZ  C38     C37    single        1.525 0.020
BCZ  H381    C38    single        1.094 0.020
BCZ  H382    C38    single        1.095 0.020
BCZ  H383    C38    single        1.093 0.020
BCZ  C36     C24    single        1.550 0.020
BCZ  H361    C36    single        1.095 0.020
BCZ  H362    C36    single        1.096 0.020
BCZ  C39     C36    single        1.523 0.020
BCZ  H391    C39    single        1.094 0.020
BCZ  H392    C39    single        1.095 0.020
BCZ  H393    C39    single        1.093 0.020
BCZ  N11     C10    single        1.467 0.020
BCZ  H111    N11    single        1.016 0.020
BCZ  C13     N11    single        1.386 0.020
BCZ  C15     C13    single        1.505 0.020
BCZ  H151    C15    single        1.093 0.020
BCZ  H152    C15    single        1.093 0.020
BCZ  H153    C15    single        1.094 0.020
BCZ  O14     C13    double        1.228 0.020
BCZ  O9      C4     single        1.426 0.020
BCZ  HO91    O9     single        0.972 0.020
BCZ  C6      C5     single        1.541 0.020
BCZ  O7      C6     single        1.264 0.020
BCZ  O8      C6     double        1.263 0.020
BCZ  N25     C2     single        1.472 0.020
BCZ  H251    N25    single        1.018 0.020
BCZ  C26     N25    single        1.394 0.020
BCZ  N27     C26    single        1.390 0.020
BCZ  H271    N27    single        1.017 0.020
BCZ  H272    N27    single        1.016 0.020
BCZ  N30     C26    double        1.390 0.020
BCZ  H301    N30    single        1.017 0.020
BCZ  C2      C3     single        1.542 0.020
#
loop_
_chem_comp_angle.comp_id
_chem_comp_angle.atom_id_1
_chem_comp_angle.atom_id_2
_chem_comp_angle.atom_id_3
_chem_comp_angle.value_angle
_chem_comp_angle.value_angle_esd
BCZ  C1      C2      H21          111.94 3.000
BCZ  C3      C2      H21          109.99 3.000
BCZ  C3      C2      C1           102.27 3.000
BCZ  N25     C2      H21          108.89 3.000
BCZ  N25     C2      C1           111.38 3.000
BCZ  N25     C2      C3           112.28 3.000
BCZ  C2      N25     H251         119.11 3.000
BCZ  C2      N25     C26          123.60 3.000
BCZ  C26     N25     H251         117.20 3.000
BCZ  N27     C26     N30          119.12 3.000
BCZ  N25     C26     N27          122.12 3.000
BCZ  N25     C26     N30          118.76 3.000
BCZ  H271    N27     H272         117.04 3.000
BCZ  C26     N27     H271         120.83 3.000
BCZ  C26     N27     H272         122.12 3.000
BCZ  C26     N30     H301         121.16 3.000
BCZ  C2      C3      H31          106.63 3.000
BCZ  C2      C3      C10          114.15 3.000
BCZ  C2      C3      C4           102.52 3.000
BCZ  C10     C3      H31          109.15 3.000
BCZ  C10     C3      C4           115.47 3.000
BCZ  C4      C3      H31          108.38 3.000
BCZ  C24     C10     H101         108.02 3.000
BCZ  C24     C10     N11          110.19 3.000
BCZ  C3      C10     H101         106.77 3.000
BCZ  C3      C10     C24          114.27 3.000
BCZ  C3      C10     N11          110.03 3.000
BCZ  N11     C10     H101         107.25 3.000
BCZ  C37     C24     H241         107.02 3.000
BCZ  C37     C24     C36          110.69 3.000
BCZ  C36     C24     H241         106.40 3.000
BCZ  C10     C24     H241         107.79 3.000
BCZ  C10     C24     C37          112.26 3.000
BCZ  C10     C24     C36          112.31 3.000
BCZ  H371    C37     H372         106.87 3.000
BCZ  C38     C37     H371         106.80 3.000
BCZ  C38     C37     H372         108.64 3.000
BCZ  C24     C37     H371         109.90 3.000
BCZ  C24     C37     H372         110.41 3.000
BCZ  C24     C37     C38          113.93 3.000
BCZ  H381    C38     H382         107.95 3.000
BCZ  H381    C38     H383         108.71 3.000
BCZ  H382    C38     H383         107.22 3.000
BCZ  C37     C38     H381         111.11 3.000
BCZ  C37     C38     H382         109.88 3.000
BCZ  C37     C38     H383         111.81 3.000
BCZ  H361    C36     H362         106.41 3.000
BCZ  C39     C36     H361         106.68 3.000
BCZ  C39     C36     H362         109.36 3.000
BCZ  C24     C36     H361         109.43 3.000
BCZ  C24     C36     H362         110.49 3.000
BCZ  C24     C36     C39          114.13 3.000
BCZ  H391    C39     H392         107.96 3.000
BCZ  H391    C39     H393         108.63 3.000
BCZ  H392    C39     H393         107.21 3.000
BCZ  C36     C39     H391         111.06 3.000
BCZ  C36     C39     H392         109.90 3.000
BCZ  C36     C39     H393         111.93 3.000
BCZ  C10     N11     H111         117.53 3.000
BCZ  C10     N11     C13          123.81 3.000
BCZ  C13     N11     H111         118.66 3.000
BCZ  C15     C13     O14          121.90 3.000
BCZ  N11     C13     C15          112.03 3.000
BCZ  N11     C13     O14          126.06 3.000
BCZ  H151    C15     H152         109.16 3.000
BCZ  H151    C15     H153         109.51 3.000
BCZ  H152    C15     H153         108.72 3.000
BCZ  C13     C15     H151         109.57 3.000
BCZ  C13     C15     H152         109.71 3.000
BCZ  C13     C15     H153         110.15 3.000
BCZ  C3      C4      H41          109.65 3.000
BCZ  C3      C4      C5           106.57 3.000
BCZ  C3      C4      O9           112.01 3.000
BCZ  C5      C4      H41          113.23 3.000
BCZ  O9      C4      H41          106.94 3.000
BCZ  O9      C4      C5           108.51 3.000
BCZ  C4      O9      HO91         108.20 3.000
BCZ  C1      C5      H51          108.06 3.000
BCZ  C4      C5      H51          109.57 3.000
BCZ  C4      C5      C1           105.37 3.000
BCZ  C4      C5      C6           114.05 3.000
BCZ  C6      C5      H51          104.79 3.000
BCZ  C6      C5      C1           114.86 3.000
BCZ  C5      C6      O7           115.30 3.000
BCZ  C5      C6      O8           115.82 3.000
BCZ  O8      C6      O7           128.84 3.000
BCZ  H11     C1      H12          106.89 3.000
BCZ  C5      C1      H11          111.37 3.000
BCZ  C5      C1      H12          111.65 3.000
BCZ  C2      C1      H11          111.83 3.000
BCZ  C2      C1      H12          109.88 3.000
BCZ  C2      C1      C5           105.29 3.000
#
loop_
_chem_comp_tor.comp_id
_chem_comp_tor.id
_chem_comp_tor.atom_id_1
_chem_comp_tor.atom_id_2
_chem_comp_tor.atom_id_3
_chem_comp_tor.atom_id_4
_chem_comp_tor.value_angle
_chem_comp_tor.value_angle_esd
_chem_comp_tor.period
BCZ CONST_1       C3      C2      C1      H11         -160.69  20.0 3
BCZ CONST_2       N25     C2      C3      H31           47.00  20.0 3
BCZ Var_1         C2      N25     C26     N27           -0.59   0.0 0
BCZ Var_2         N27     C26     N30     H301           0.18   0.0 0
BCZ Var_3         N25     C26     N27     H271         179.89   0.0 0
BCZ Var_4         C2      C3      C10     H101         -53.50   0.0 0
BCZ CONST_3       C2      C3      C4      H41         -151.09  20.0 3
BCZ Var_5         C24     C10     N11     H111         -59.35   0.0 0
BCZ Var_6         C3      C10     C24     H241          56.81   0.0 0
BCZ Var_7         C37     C24     C36     H361          54.83   0.0 0
BCZ Var_8         C10     C24     C37     H371          50.10   0.0 0
BCZ Var_9         C24     C37     C38     H381         -52.39   0.0 0
BCZ Var_10        C24     C36     C39     H391         -51.85   0.0 0
BCZ Var_11        C10     N11     C13     C15         -179.93   0.0 0
BCZ Var_12        N11     C13     C15     H151         -68.57   0.0 0
BCZ CONST_4       C3      C4      C5      H51          120.22  20.0 3
BCZ Var_13        C3      C4      O9      HO91         -57.44   0.0 0
BCZ CONST_5       C4      C5      C1      H11          143.35  20.0 3
BCZ Var_14        C4      C5      C6      O7           -38.91   0.0 0
#
loop_
_chem_comp_tree.comp_id
_chem_comp_tree.atom_id
_chem_comp_tree.atom_back
_chem_comp_tree.atom_forward
_chem_comp_tree.connect_type
BCZ      C2     ?      H21    START
BCZ      H21    C2     ?      ?
BCZ      C1     C2     H11    ?
BCZ      H11    C1     ?      ?
BCZ      H12    C1     ?      ?
BCZ      C5     C1     H51    ?
BCZ      H51    C5     ?      ?
BCZ      C4     C5     H41    ?
BCZ      H41    C4     ?      ?
BCZ      C3     C4     H31    ?
BCZ      H31    C3     ?      ?
BCZ      C10    C3     H101   ?
BCZ      H101   C10    ?      ?
BCZ      C24    C10    H241   ?
BCZ      H241   C24    ?      ?
BCZ      C37    C24    H371   ?
BCZ      H371   C37    ?      ?
BCZ      H372   C37    ?      ?
BCZ      C38    C37    H381   ?
BCZ      H381   C38    ?      ?
BCZ      H382   C38    ?      ?
BCZ      H383   C38    ?      ?
BCZ      C36    C24    H361   ?
BCZ      H361   C36    ?      ?
BCZ      H362   C36    ?      ?
BCZ      C39    C36    H391   ?
BCZ      H391   C39    ?      ?
BCZ      H392   C39    ?      ?
BCZ      H393   C39    ?      ?
BCZ      N11    C10    H111   ?
BCZ      H111   N11    ?      ?
BCZ      C13    N11    C15    ?
BCZ      C15    C13    H151   ?
BCZ      H151   C15    ?      ?
BCZ      H152   C15    ?      ?
BCZ      H153   C15    ?      ?
BCZ      O14    C13    ?      ?
BCZ      O9     C4     HO91   ?
BCZ      HO91   O9     ?      ?
BCZ      C6     C5     O7     ?
BCZ      O7     C6     ?      ?
BCZ      O8     C6     ?      ?
BCZ      N25    C2     H251   ?
BCZ      H251   N25    ?      ?
BCZ      C26    N25    N27    ?
BCZ      N27    C26    H271   ?
BCZ      H271   N27    ?      ?
BCZ      H272   N27    ?      ?
BCZ      N30    C26    H301   ?
BCZ      H301   N30    ?      END
BCZ      C2     C3     ?      ADD
#
loop_
_chem_comp_chir.comp_id
_chem_comp_chir.id
_chem_comp_chir.atom_id_centre
_chem_comp_chir.atom_id_1
_chem_comp_chir.atom_id_2
_chem_comp_chir.atom_id_3
_chem_comp_chir.volume_sign
BCZ chir_1  C2      C1      C3      N25    positive
BCZ chir_2  C3      C2      C10     C4     positive
BCZ chir_3  C10     C24     C3      N11    negative
BCZ chir_4  C4      C3      C5      O9     negative
BCZ chir_5  C5      C1      C4      C6     negative
#
loop_
_chem_comp_plane_atom.comp_id
_chem_comp_plane_atom.plane_id
_chem_comp_plane_atom.atom_id
_chem_comp_plane_atom.dist_esd
BCZ plan-1  C2     0.020
BCZ plan-1  N25    0.020
BCZ plan-1  C26    0.020
BCZ plan-1  N27    0.020
BCZ plan-1  N30    0.020
#
data_comp_GOL
#
loop_
_chem_comp_atom.comp_id
_chem_comp_atom.atom_id
_chem_comp_atom.type_symbol
_chem_comp_atom.type_energy
_chem_comp_atom.partial_charge
_chem_comp_atom.x
_chem_comp_atom.y
_chem_comp_atom.z
GOL        C3      C   CH2   0.0       32.8770   42.3960   51.8240
GOL        O3      O   OH1   0.0       32.6030   43.1150   50.6370
GOL        C2      C   CH1   0.0       34.2410   41.7260   51.8210
GOL        O2      O   OH1   0.0       35.1490   42.6430   52.4180
GOL        C1      C   CH2   0.0       34.2850   40.4480   52.6640
GOL        O1      O   OH1   0.0       35.6160   39.9720   52.6660
GOL        H31     H   HCH2  0.0       32.1140   41.6270   51.9460
GOL        H32     H   HCH2  0.0       32.8330   43.0880   52.6650
GOL        HO3     H   HOH1  0.0       32.6450   42.4950   49.9060
GOL        H2      H   HCH1  0.0       34.4850   41.4600   50.7920
GOL        HO2     H   HOH1  0.0       34.8470   42.8090   53.3140
GOL        H11     H   HCH2  0.0       33.6240   39.6970   52.2320
GOL        H12     H   HCH2  0.0       33.9690   40.6670   53.6840
GOL        HO1     H   HOH1  0.0       35.8610   39.7900   51.7560
#
loop_
_chem_comp_bond.comp_id
_chem_comp_bond.atom_id_1
_chem_comp_bond.atom_id_2
_chem_comp_bond.type
_chem_comp_bond.value_dist
_chem_comp_bond.value_dist_esd
GOL  H31     C3     single        1.095 0.020
GOL  H32     C3     single        1.095 0.020
GOL  C2      C3     single        1.525 0.020
GOL  H2      C2     single        1.095 0.020
GOL  C1      C2     single        1.525 0.020
GOL  H11     C1     single        1.095 0.020
GOL  H12     C1     single        1.095 0.020
GOL  O1      C1     single        1.424 0.020
GOL  HO1     O1     single        0.972 0.020
GOL  O2      C2     single        1.430 0.020
GOL  HO2     O2     single        0.972 0.020
GOL  O3      C3     single        1.424 0.020
GOL  HO3     O3     single        0.972 0.020
#
loop_
_chem_comp_angle.comp_id
_chem_comp_angle.atom_id_1
_chem_comp_angle.atom_id_2
_chem_comp_angle.atom_id_3
_chem_comp_angle.value_angle
_chem_comp_angle.value_angle_esd
GOL  H31     C3      H32          108.71 3.000
GOL  C2      C3      H31          111.51 3.000
GOL  C2      C3      H32          111.27 3.000
GOL  O3      C3      H31          108.02 3.000
GOL  O3      C3      H32          107.29 3.000
GOL  O3      C3      C2           109.90 3.000
GOL  C3      O3      HO3          107.50 3.000
GOL  C3      C2      H2           110.59 3.000
GOL  C3      C2      C1           111.63 3.000
GOL  C3      C2      O2           108.85 3.000
GOL  C1      C2      H2           110.59 3.000
GOL  O2      C2      H2           106.15 3.000
GOL  O2      C2      C1           108.85 3.000
GOL  C2      O2      HO2          107.96 3.000
GOL  H11     C1      H12          108.71 3.000
GOL  C2      C1      H11          111.51 3.000
GOL  C2      C1      H12          111.27 3.000
GOL  C2      C1      O1           109.90 3.000
GOL  O1      C1      H11          108.02 3.000
GOL  O1      C1      H12          107.29 3.000
GOL  C1      O1      HO1          107.50 3.000
#
loop_
_chem_comp_tor.comp_id
_chem_comp_tor.id
_chem_comp_tor.atom_id_1
_chem_comp_tor.atom_id_2
_chem_comp_tor.atom_id_3
_chem_comp_tor.atom_id_4
_chem_comp_tor.value_angle
_chem_comp_tor.value_angle_esd
_chem_comp_tor.period
GOL Var_1         O3      C3      C2      H2           -49.92   0.0 0
GOL Var_2         C3      C2      C1      H11           53.74   0.0 0
GOL Var_3         C3      C2      O2      HO2           60.94   0.0 0
GOL Var_4         C2      C1      O1      HO1          -60.53   0.0 0
#
loop_
_chem_comp_tree.comp_id
_chem_comp_tree.atom_id
_chem_comp_tree.atom_back
_chem_comp_tree.atom_forward
_chem_comp_tree.connect_type
GOL      C3     ?      H31    START
GOL      H31    C3     ?      ?
GOL      H32    C3     ?      ?
GOL      C2     C3     H2     ?
GOL      H2     C2     ?      ?
GOL      C1     C2     H11    ?
GOL      H11    C1     ?      ?
GOL      H12    C1     ?      ?
GOL      O1     C1     HO1    ?
GOL      HO1    O1     ?      ?
GOL      O2     C2     HO2    ?
GOL      HO2    O2     ?      ?
GOL      O3     C3     HO3    ?
GOL      HO3    O3     ?      END
