# Supplementary material for: High-throughput quantum-mechanics/molecular-mechanics (ONIOM) macromolecular crystallographic refinement with PHENIX/DivCon: the impact of mixed Hamiltonian methods on ligand and protein structure
Source: Acta Crystallogr D Struct Biol. 2018 Oct 29;74(Pt 11):1063–77. doi: 10.1107/S2059798318012913 (PMC6213575; doi:10.1107/S2059798318012913)
Supplement: Supplementary file 2 [file d-74-01063-sup2.gz › results_ONIOM/1LPZ-H_refine_001.pdb]

REMARK Date 2017-01-11 Time 06:56:09 EST -0500 (1484135769.67 s)
REMARK PHENIX refinement
REMARK 
REMARK ****************** INPUT FILES AND LABELS ******************************
REMARK Reflections:
REMARK   file name      : 1LPZ.sf
REMARK   labels         : ['r1lpzsf,wavelength_id=1,_refln.F_meas_au,_refln.F_meas_sigma_au']
REMARK R-free flags:
REMARK   file name      : 1LPZ.sf
REMARK   label          : r1lpzsf,wavelength_id=1,_refln.status
REMARK   test_flag_value: 0
REMARK Model file name(s): 
REMARK   /scratch/oleg/2711241.gondor.quantumbioinc.com/1LPZ-H.pdb
REMARK 
REMARK ******************** REFINEMENT SUMMARY: QUICK FACTS *******************
REMARK Start: r_work = 0.1716 r_free = 0.2568 bonds = 0.013 angles = 1.489
REMARK Final: r_work = 0.1460 r_free = 0.2226 bonds = 0.016 angles = 1.990
REMARK ************************************************************************
REMARK 
REMARK ****************** REFINEMENT STATISTICS STEP BY STEP ******************
REMARK leading digit, like 1_, means number of macro-cycle                     
REMARK 0    : statistics at the very beginning when nothing is done yet        
REMARK 1_bss: bulk solvent correction and/or (anisotropic) scaling             
REMARK 1_xyz: refinement of coordinates                                        
REMARK 1_adp: refinement of ADPs (Atomic Displacement Parameters)              
REMARK 1_occ: refinement of occupancies                                        
REMARK ------------------------------------------------------------------------
REMARK  stage       r-work r-free bonds angles b_min b_max b_ave n_water shift
REMARK       0    : 0.2890 0.6511 0.013  1.49   2.0  96.3  30.6 873      0.000
REMARK       1_bss: 0.1716 0.2568 0.013  1.49   3.8  98.1  32.4 873      0.000
REMARK 1_settarget: 0.1716 0.2568 0.013  1.49   3.8  98.1  32.4 873      0.000
REMARK       1_nqh: 0.1716 0.2568 0.013  1.49   3.8  98.1  32.4 873      0.002
REMARK    1_weight: 0.1716 0.2568 0.013  1.49   3.8  98.1  32.4 873      0.002
REMARK    1_checkH: 0.1728 0.2565 0.013  1.49   3.8  98.1  32.4 873      0.394
REMARK    1_xyzrec: 0.1635 0.2481 0.015  2.05   3.8  98.1  32.4 873      0.525
REMARK    1_checkH: 0.1635 0.2481 0.015  2.05   3.8  98.1  32.4 873      0.525
REMARK       1_adp: 0.1578 0.2442 0.015  2.05  11.0 100.3  33.4 873      0.525
REMARK   1_regHadp: 0.1571 0.2434 0.015  2.05  11.0 100.3  33.4 873      0.525
REMARK       2_bss: 0.1540 0.2380 0.015  2.05  11.0 100.3  33.4 873      0.525
REMARK 2_settarget: 0.1540 0.2380 0.015  2.05  11.0 100.3  33.4 873      0.525
REMARK 2_updatecdl: 0.1540 0.2380 0.015  2.05  11.0 100.3  33.4 873      0.525
REMARK       2_nqh: 0.1540 0.2380 0.015  2.05  11.0 100.3  33.4 873      0.525
REMARK    2_weight: 0.1540 0.2380 0.015  2.05  11.0 100.3  33.4 873      0.525
REMARK    2_checkH: 0.1540 0.2380 0.015  2.05  11.0 100.3  33.4 873      0.525
REMARK    2_xyzrec: 0.1544 0.2295 0.016  1.92  11.0 100.3  33.4 873      0.552
REMARK    2_checkH: 0.1544 0.2295 0.016  1.92  11.0 100.3  33.4 873      0.552
REMARK       2_adp: 0.1506 0.2263 0.016  1.92  10.0 106.1  34.0 873      0.552
REMARK   2_regHadp: 0.1509 0.2263 0.016  1.92  10.0 106.1  34.0 873      0.552
REMARK       3_bss: 0.1503 0.2250 0.016  1.92  10.0 106.1  34.0 873      0.552
REMARK 3_settarget: 0.1503 0.2250 0.016  1.92  10.0 106.1  34.0 873      0.552
REMARK 3_updatecdl: 0.1503 0.2250 0.015  1.91  10.0 106.1  34.0 873      0.552
REMARK       3_nqh: 0.1503 0.2250 0.015  1.91  10.0 106.1  34.0 873      0.552
REMARK    3_weight: 0.1503 0.2250 0.015  1.91  10.0 106.1  34.0 873      0.552
REMARK    3_checkH: 0.1503 0.2251 0.015  1.91  10.0 106.1  34.0 873      0.552
REMARK    3_xyzrec: 0.1465 0.2243 0.016  1.99  10.0 106.1  34.0 873      0.580
REMARK    3_checkH: 0.1465 0.2243 0.016  1.99  10.0 106.1  34.0 873      0.580
REMARK       3_adp: 0.1461 0.2235 0.016  1.99   9.4 109.1  33.9 873      0.580
REMARK   3_regHadp: 0.1461 0.2234 0.016  1.99   9.4 109.1  33.9 873      0.580
REMARK         end: 0.1460 0.2226 0.016  1.99   9.4 109.1  33.9 873      0.580
REMARK ------------------------------------------------------------------------
REMARK MODEL CONTENT.
REMARK  ELEMENT        ATOM RECORD COUNT   OCCUPANCY SUM
REMARK        C                     1428         1428.00
REMARK       Cl                        2            2.00
REMARK        H                     2783         2783.00
REMARK        O                      685          685.00
REMARK        N                      397          397.00
REMARK     Ca2+                        1            1.00
REMARK        S                       21           21.00
REMARK      O1-                       37           37.00
REMARK    TOTAL                     5354         5354.00
REMARK -----------------------------------------------------------------------
REMARK r_free_flags.md5.hexdigest 12612c4c19766a2c39511becfc78e67d
REMARK 
REMARK IF THIS FILE IS FOR PDB DEPOSITION: REMOVE ALL FROM THIS LINE UP.
REMARK   3
REMARK   3 REFINEMENT.
REMARK   3   PROGRAM     : PHENIX (1.11.1_2575: ???)
REMARK   3   AUTHORS     : Adams,Afonine,Bunkoczi,Burnley,Chen,Dar,Davis,
REMARK   3               : Draizen,Echols,Gildea,Gros,Grosse-Kunstleve,Headd,
REMARK   3               : Hintze,Hung,Ioerger,Liebschner,McCoy,McKee,Moriarty,
REMARK   3               : Oeffner,Poon,Read,Richardson,Richardson,Sacchettini,
REMARK   3               : Sauter,Sobolev,Storoni,Terwilliger,Williams,Zwart
REMARK   3
REMARK   3  REFINEMENT TARGET : ML
REMARK   3  
REMARK   3  DATA USED IN REFINEMENT.
REMARK   3   RESOLUTION RANGE HIGH (ANGSTROMS) : 2.414   
REMARK   3   RESOLUTION RANGE LOW  (ANGSTROMS) : 45.710  
REMARK   3   MIN(FOBS/SIGMA_FOBS)              : 1.35  
REMARK   3   COMPLETENESS FOR RANGE        (%) : 96.91 
REMARK   3   NUMBER OF REFLECTIONS             : 12338     
REMARK   3   NUMBER OF REFLECTIONS (NON-ANOMALOUS) : 12338     
REMARK   3  
REMARK   3  FIT TO DATA USED IN REFINEMENT.
REMARK   3   R VALUE     (WORKING + TEST SET) : 0.1537
REMARK   3   R VALUE            (WORKING SET) : 0.1460
REMARK   3   FREE R VALUE                     : 0.2226
REMARK   3   FREE R VALUE TEST SET SIZE   (%) : 10.00 
REMARK   3   FREE R VALUE TEST SET COUNT      : 1234      
REMARK   3  
REMARK   3  FIT TO DATA USED IN REFINEMENT (IN BINS).
REMARK   3   BIN  RESOLUTION RANGE  COMPL.    NWORK NFREE   RWORK  RFREE  CCWORK CCFREE
REMARK   3     1 45.7186 -  5.0189    0.98     1340   150  0.1599 0.2049   0.935  0.890
REMARK   3     2  5.0189 -  3.9844    0.99     1278   142  0.1101 0.1708   0.965  0.923
REMARK   3     3  3.9844 -  3.4810    0.98     1262   140  0.1282 0.2021   0.960  0.866
REMARK   3     4  3.4810 -  3.1628    0.98     1235   137  0.1364 0.2486   0.948  0.822
REMARK   3     5  3.1628 -  2.9361    0.98     1235   137  0.1606 0.2327   0.945  0.870
REMARK   3     6  2.9361 -  2.7630    0.97     1226   137  0.1598 0.2426   0.940  0.855
REMARK   3     7  2.7630 -  2.6247    0.97     1207   134  0.1626 0.2714   0.942  0.840
REMARK   3     8  2.6247 -  2.5104    0.97     1215   135  0.1732 0.2527   0.926  0.843
REMARK   3     9  2.5104 -  2.4138    0.90     1106   122  0.2461 0.3596   0.915  0.802
REMARK   3  
REMARK   3  BULK SOLVENT MODELLING.
REMARK   3   METHOD USED        : FLAT BULK SOLVENT MODEL
REMARK   3   SOLVENT RADIUS     : 1.11    
REMARK   3   SHRINKAGE RADIUS   : 0.90    
REMARK   3   GRID STEP FACTOR   : 4.00    
REMARK   3  
REMARK   3  ERROR ESTIMATES.
REMARK   3   COORDINATE ERROR (MAXIMUM-LIKELIHOOD BASED)     : 0.27    
REMARK   3   PHASE ERROR (DEGREES, MAXIMUM-LIKELIHOOD BASED) : 22.76   
REMARK   3  
REMARK   3  STRUCTURE FACTORS CALCULATION ALGORITHM : FFT
REMARK   3  
REMARK   3  RESTRAINTS LIBRARY
REMARK   3    GEOSTD + MON.LIB. + CDL v1.2
REMARK   3  
REMARK   3  DEVIATIONS FROM IDEAL VALUES.
REMARK   3                 RMSD     MAX  COUNT
REMARK   3   BOND      :  0.016   0.152   2334
REMARK   3   ANGLE     :  1.990  13.771   3153
REMARK   3   CHIRALITY :  0.113   0.402    332
REMARK   3   PLANARITY :  0.016   0.115    408
REMARK   3   DIHEDRAL  : 16.718 177.332   1396
REMARK   3   MIN NONBONDED DISTANCE : 2.162 
REMARK   3  
REMARK   3  MOLPROBITY STATISTICS.
REMARK   3   ALL-ATOM CLASHSCORE : 0.45
REMARK   3   RAMACHANDRAN PLOT:
REMARK   3     OUTLIERS : 0.35  %
REMARK   3     ALLOWED  : 4.24  %
REMARK   3     FAVORED  : 95.41 %
REMARK   3   ROTAMER OUTLIERS : 5.33 %
REMARK   3   CBETA DEVIATIONS : 0
REMARK   3   PEPTIDE PLANE:
REMARK   3     CIS-PROLINE     : 0
REMARK   3     CIS-GENERAL     : 0
REMARK   3     TWISTED PROLINE : 0
REMARK   3     TWISTED GENERAL : 0
REMARK   3  
REMARK   3  ATOMIC DISPLACEMENT PARAMETERS.
REMARK   3   WILSON B : 30.50
REMARK   3   RMS(B_ISO_OR_EQUIVALENT_BONDED) : 6.25
REMARK   3   ATOMS          NUMBER OF ATOMS
REMARK   3                    ISO.  ANISO. 
REMARK   3    ALL         :   5354       0
REMARK   3    ALL (NO H)  :   2571       0
REMARK   3    SOLVENT     :    291       0
REMARK   3    NON-SOLVENT :   2280       0
REMARK   3    HYDROGENS   :   2783       0
REMARK   3
REMARK   3
REMARK   3   OTHER REFINEMENT REMARKS:
REMARK   3   XRAY REFINEMENT USING QUANTUM MECHANICAL FUNCTIONAL
REMARK   3   PROGRAM      :QuantumBio DivCon 6 build-7.1.1-b4015.17
REMARK   3   AUTHORS      :BORBULEVYCH O.Y., PLUMLEY J., 
REMARK   3                :MARTIN, R.I., WESTERHOFF L.M. 
REMARK   3
REMARK   3   REFERENCE     :BORBULEVYCH O.Y., PLUMLEY J.A.,
REMARK   3                 :MARTIN, R.I., MERZ, K.M.,  WESTERHOFF L.M.
REMARK   3                 :ACTA CRYSTLLOGRAPHICA SECTION D, 2014, 
REMARK   3                 :V. D70, pp. 1233-1247
REMARK   3   QM METHOD(HAMILTONIAN): PM6 AMBERFF14
REMARK   3   REGION QM REFINEMENT: 
REMARK   3      MAIN/BUFFER QM REGION RADII (A): 3.0 / 0.0
REMARK   3      LIGAND / STRAIN ENERGY: CMB_B_301 / 11.11 KCAL/MOLE
REMARK   3
HELIX    1   1 ASP A    4  ASP A    7  5               Generated by MOE    4
HELIX    2   2 ALA B   56  TYR B   60  5               Generated by MOE    5
HELIX    3   3 ARG B  125  THR B  131  1               Generated by MOE    7
HELIX    4   4 ARG B  165  SER B  171  1               Generated by MOE    7
HELIX    5   5 VAL B  231  ALA B  233  5               Generated by MOE    3
HELIX    6   6 LEU B  235  MET B  242  1               Generated by MOE    8
SHEET    1       CYS A  12  GLU A  14                  Generated by MOE
SHEET    2       VAL A  19  CYS A  21                  Generated by MOE
SHEET    3       TYR A  27  LEU A  29                  Generated by MOE
SHEET    4       CYS A  36  PRO A  38                  Generated by MOE
SHEET    5       GLN B  20  GLU B  21                  Generated by MOE
SHEET    6       GLN B  30  ASN B  35                  Generated by MOE
SHEET    7       GLY B  40  ILE B  46                  Generated by MOE
SHEET    8       TYR B  51  THR B  54                  Generated by MOE
SHEET    9       PHE B  64  VAL B  68                  Generated by MOE
SHEET   10       ALA B  81  LYS B  90                  Generated by MOE
SHEET   11       ALA B 104  LEU B 108                  Generated by MOE
SHEET   12       THR B 135  GLY B 140                  Generated by MOE
SHEET   13       LYS B 156  PRO B 161                  Generated by MOE
SHEET   14       MET B 180  ALA B 183                  Generated by MOE
SHEET   15       PRO B 198  PHE B 203                  Generated by MOE
SHEET   16       THR B 206  TYR B 207                  Generated by MOE
SHEET   17       PHE B 208  PHE B 208                  Generated by MOE
SHEET   18       VAL B 209  GLY B 216                  Generated by MOE
SHEET   19       GLY B 226  LYS B 230                  Generated by MOE
SSBOND   1 CYS A    1    CYS A   12 
SSBOND   2 CYS A    8    CYS A   21 
SSBOND   3 CYS A   23    CYS A   36 
SSBOND   4 CYS A   44    CYS B  122 
SSBOND   5 CYS B   22    CYS B   27 
SSBOND   6 CYS B   42    CYS B   58 
SSBOND   7 CYS B  168    CYS B  182 
SSBOND   8 CYS B  191    CYS B  220 
CRYST1   56.300   72.000   78.300  90.00  90.00  90.00 P 21 21 21
SCALE1      0.017762  0.000000  0.000000        0.00000
SCALE2      0.000000  0.013889  0.000000        0.00000
SCALE3      0.000000  0.000000  0.012771        0.00000
ATOM      1  N   ARG A   1A     42.069  -6.558  37.219  1.00 59.36           N
ATOM      2  CA  ARG A   1A     42.155  -5.083  37.015  1.00 53.34           C
ATOM      3  C   ARG A   1A     43.616  -4.626  36.940  1.00 48.02           C
ATOM      4  O   ARG A   1A     44.274  -4.578  37.984  1.00 48.78           O
ATOM      5  CB  ARG A   1A     41.409  -4.304  38.117  1.00 58.93           C
ATOM      6  CG  ARG A   1A     39.877  -4.398  38.039  1.00 54.90           C
ATOM      7  CD  ARG A   1A     39.223  -3.638  39.204  1.00 65.12           C
ATOM      8  NE  ARG A   1A     38.378  -4.540  40.009  1.00101.81           N
ATOM      9  CZ  ARG A   1A     37.239  -4.225  40.645  1.00109.08           C
ATOM     10  NH1 ARG A   1A     36.753  -2.981  40.653  1.00100.02           N
ATOM     11  NH2 ARG A   1A     36.576  -5.190  41.285  1.00101.66           N1+
ATOM     12  H1  ARG A   1A     41.110  -6.851  37.339  1.00 71.23           H
ATOM     13  H2  ARG A   1A     42.620  -6.840  38.020  1.00 71.23           H
ATOM     14  HA  ARG A   1A     41.699  -4.836  36.055  1.00 64.01           H
ATOM     15  HB2 ARG A   1A     41.672  -3.249  38.017  1.00 70.72           H
ATOM     16  HB3 ARG A   1A     41.750  -4.642  39.098  1.00 70.72           H
ATOM     17  HG2 ARG A   1A     39.581  -5.447  38.057  1.00 65.88           H
ATOM     18  HG3 ARG A   1A     39.534  -3.969  37.096  1.00 65.88           H
ATOM     19  HD2 ARG A   1A     38.620  -2.828  38.793  1.00 78.15           H
ATOM     20  HD3 ARG A   1A     39.986  -3.196  39.848  1.00 78.15           H
ATOM     21  HE  ARG A   1A     38.687  -5.498  40.068  1.00122.17           H
ATOM     22 HH11 ARG A   1A     35.894  -2.773  41.138  1.00120.03           H
ATOM     23 HH12 ARG A   1A     37.248  -2.246  40.168  1.00120.03           H
ATOM     24 HH21 ARG A   1A     36.929  -6.135  41.282  1.00121.99           H
ATOM     25 HH22 ARG A   1A     35.715  -4.978  41.766  1.00121.99           H
ATOM     26  N   LYS A   1B     44.111  -4.325  35.722  1.00 50.81           N
ATOM     27  CA  LYS A   1B     45.526  -4.034  35.478  1.00 49.20           C
ATOM     28  C   LYS A   1B     45.791  -2.593  35.023  1.00 56.20           C
ATOM     29  O   LYS A   1B     46.178  -1.779  35.853  1.00 75.39           O
ATOM     30  CB  LYS A   1B     46.199  -5.124  34.619  1.00 69.96           C
ATOM     31  CG  LYS A   1B     47.733  -4.942  34.639  1.00 83.77           C
ATOM     32  CD  LYS A   1B     48.541  -6.212  34.317  1.00 71.01           C
ATOM     33  CE  LYS A   1B     49.337  -6.043  33.018  1.00 74.02           C
ATOM     34  NZ  LYS A   1B     50.472  -6.982  32.986  1.00 88.64           N1+
ATOM     35  H   LYS A   1B     43.503  -4.376  34.915  1.00 60.97           H
ATOM     36  HA  LYS A   1B     46.024  -4.102  36.446  1.00 59.04           H
ATOM     37  HB2 LYS A   1B     45.945  -6.104  35.028  1.00 83.95           H
ATOM     38  HB3 LYS A   1B     45.847  -5.077  33.591  1.00 83.95           H
ATOM     39  HG2 LYS A   1B     48.012  -4.126  33.975  1.00100.52           H
ATOM     40  HG3 LYS A   1B     48.030  -4.639  35.644  1.00100.52           H
ATOM     41  HD2 LYS A   1B     49.226  -6.404  35.144  1.00 85.21           H
ATOM     42  HD3 LYS A   1B     47.876  -7.070  34.219  1.00 85.21           H
ATOM     43  HE2 LYS A   1B     48.681  -6.232  32.167  1.00 88.83           H
ATOM     44  HE3 LYS A   1B     49.711  -5.020  32.952  1.00 88.83           H
ATOM     45  HZ1 LYS A   1B     50.966  -6.905  32.110  1.00106.37           H
ATOM     46  HZ2 LYS A   1B     51.107  -6.764  33.742  1.00106.37           H
ATOM     47  HZ3 LYS A   1B     50.136  -7.928  33.103  1.00106.37           H
ATOM     48  N   LEU A   1C     45.618  -2.261  33.747  1.00 47.09           N
ATOM     49  CA  LEU A   1C     46.012  -0.957  33.199  1.00 35.45           C
ATOM     50  C   LEU A   1C     44.772  -0.033  33.250  1.00 36.10           C
ATOM     51  O   LEU A   1C     44.355   0.379  34.332  1.00 32.67           O
ATOM     52  CB  LEU A   1C     46.596  -1.195  31.794  1.00 42.65           C
ATOM     53  CG  LEU A   1C     47.828  -2.114  31.685  1.00 56.48           C
ATOM     54  CD1 LEU A   1C     48.193  -2.293  30.205  1.00 55.87           C
ATOM     55  CD2 LEU A   1C     49.024  -1.567  32.478  1.00 52.43           C
ATOM     56  H   LEU A   1C     45.244  -2.951  33.111  1.00 56.51           H
ATOM     57  HA  LEU A   1C     46.789  -0.499  33.809  1.00 42.54           H
ATOM     58  HB2 LEU A   1C     45.818  -1.673  31.210  1.00 51.18           H
ATOM     59  HB3 LEU A   1C     46.824  -0.235  31.336  1.00 51.18           H
ATOM     60  HG  LEU A   1C     47.561  -3.097  32.070  1.00 67.78           H
ATOM     61 HD11 LEU A   1C     49.062  -2.943  30.113  1.00 67.04           H
ATOM     62 HD12 LEU A   1C     47.364  -2.761  29.677  1.00 67.04           H
ATOM     63 HD13 LEU A   1C     48.406  -1.328  29.747  1.00 67.04           H
ATOM     64 HD21 LEU A   1C     49.900  -2.195  32.310  1.00 62.91           H
ATOM     65 HD22 LEU A   1C     49.246  -0.548  32.164  1.00 62.91           H
ATOM     66 HD23 LEU A   1C     48.799  -1.574  33.543  1.00 62.91           H
ATOM     67  N   CYS A   1      44.094   0.206  32.122  1.00 29.72           N
ATOM     68  CA  CYS A   1      42.865   1.001  32.077  1.00 39.91           C
ATOM     69  C   CYS A   1      41.724   0.404  32.903  1.00 29.30           C
ATOM     70  O   CYS A   1      40.768   1.118  33.195  1.00 34.16           O
ATOM     71  CB  CYS A   1      42.420   1.247  30.625  1.00 26.00           C
ATOM     72  SG  CYS A   1      43.734   2.049  29.678  1.00 31.02           S
ATOM     73  H   CYS A   1      44.423  -0.184  31.251  1.00 35.67           H
ATOM     74  HA  CYS A   1      43.086   1.974  32.513  1.00 47.89           H
ATOM     75  HB2 CYS A   1      42.166   0.299  30.155  1.00 31.20           H
ATOM     76  HB3 CYS A   1      41.540   1.884  30.627  1.00 31.20           H
ATOM     77  N   SER A   2      41.786  -0.876  33.285  1.00 32.05           N
ATOM     78  CA  SER A   2      40.768  -1.474  34.157  1.00 38.77           C
ATOM     79  C   SER A   2      40.988  -1.161  35.629  1.00 32.28           C
ATOM     80  O   SER A   2      40.054  -1.326  36.420  1.00 43.36           O
ATOM     81  CB  SER A   2      40.664  -2.993  33.953  1.00 35.87           C
ATOM     82  OG  SER A   2      39.755  -3.250  32.910  1.00 56.05           O
ATOM     83  H   SER A   2      42.586  -1.429  33.020  1.00 38.46           H
ATOM     84  HA  SER A   2      39.794  -1.044  33.908  1.00 46.53           H
ATOM     85  HB2 SER A   2      41.642  -3.396  33.708  1.00 43.04           H
ATOM     86  HB3 SER A   2      40.302  -3.468  34.865  1.00 43.04           H
ATOM     87  HG  SER A   2      39.750  -4.190  32.726  1.00 67.26           H
ATOM     88  N   LEU A   3      42.212  -0.773  36.016  1.00 34.99           N
ATOM     89  CA  LEU A   3      42.500  -0.297  37.357  1.00 35.95           C
ATOM     90  C   LEU A   3      42.355   1.228  37.388  1.00 29.51           C
ATOM     91  O   LEU A   3      43.268   1.965  37.029  1.00 33.20           O
ATOM     92  CB  LEU A   3      43.890  -0.752  37.803  1.00 47.30           C
ATOM     93  CG  LEU A   3      44.228  -0.335  39.251  1.00 45.34           C
ATOM     94  CD1 LEU A   3      43.232  -0.873  40.298  1.00 53.65           C
ATOM     95  CD2 LEU A   3      45.648  -0.827  39.535  1.00 50.21           C
ATOM     96  H   LEU A   3      42.933  -0.651  35.316  1.00 41.99           H
ATOM     97  HA  LEU A   3      41.769  -0.738  38.033  1.00 43.14           H
ATOM     98  HB2 LEU A   3      43.961  -1.834  37.708  1.00 56.77           H
ATOM     99  HB3 LEU A   3      44.621  -0.295  37.138  1.00 56.77           H
ATOM    100  HG  LEU A   3      44.231   0.752  39.320  1.00 54.41           H
ATOM    101 HD11 LEU A   3      43.573  -0.605  41.300  1.00 64.38           H
ATOM    102 HD12 LEU A   3      42.250  -0.423  40.157  1.00 64.38           H
ATOM    103 HD13 LEU A   3      43.147  -1.958  40.222  1.00 64.38           H
ATOM    104 HD21 LEU A   3      45.962  -0.503  40.527  1.00 60.25           H
ATOM    105 HD22 LEU A   3      45.683  -1.916  39.480  1.00 60.25           H
ATOM    106 HD23 LEU A   3      46.336  -0.410  38.799  1.00 60.25           H
ATOM    107  N   ASP A   4      41.190   1.679  37.845  1.00 29.30           N
ATOM    108  CA  ASP A   4      40.873   3.072  38.086  1.00 32.63           C
ATOM    109  C   ASP A   4      41.163   3.947  36.850  1.00 27.79           C
ATOM    110  O   ASP A   4      41.778   5.009  36.925  1.00 26.02           O
ATOM    111  CB  ASP A   4      41.597   3.566  39.354  1.00 29.62           C
ATOM    112  CG  ASP A   4      41.019   4.902  39.804  1.00 40.49           C
ATOM    113  OD1 ASP A   4      39.794   5.084  39.610  1.00 35.91           O
ATOM    114  OD2 ASP A   4      41.790   5.710  40.359  1.00 39.79           O1-
ATOM    115  H   ASP A   4      40.483   1.005  38.100  1.00 35.16           H
ATOM    116  HA  ASP A   4      39.797   3.094  38.249  1.00 39.16           H
ATOM    117  HB2 ASP A   4      41.420   2.847  40.155  1.00 35.55           H
ATOM    118  HB3 ASP A   4      42.676   3.639  39.218  1.00 35.55           H
ATOM    119  N   ASN A   5      40.706   3.493  35.688  1.00 23.11           N
ATOM    120  CA  ASN A   5      40.896   4.190  34.426  1.00 17.23           C
ATOM    121  C   ASN A   5      42.347   4.518  34.079  1.00 14.17           C
ATOM    122  O   ASN A   5      42.605   5.403  33.265  1.00 18.63           O
ATOM    123  CB  ASN A   5      39.949   5.382  34.390  1.00 20.74           C
ATOM    124  CG  ASN A   5      39.856   5.925  33.000  1.00 16.68           C
ATOM    125  OD1 ASN A   5      39.588   5.178  32.068  1.00 22.59           O
ATOM    126  ND2 ASN A   5      40.048   7.230  32.860  1.00 22.14           N
ATOM    127  H   ASN A   5      40.226   2.604  35.668  1.00 27.74           H
ATOM    128  HA  ASN A   5      40.568   3.514  33.643  1.00 20.68           H
ATOM    129  HB2 ASN A   5      38.964   4.989  34.637  1.00 24.89           H
ATOM    130  HB3 ASN A   5      40.241   6.161  35.098  1.00 24.89           H
ATOM    131 HD21 ASN A   5      40.019   7.648  31.940  1.00 26.57           H
ATOM    132 HD22 ASN A   5      40.303   7.796  33.655  1.00 26.57           H
ATOM    133  N   GLY A   6      43.316   3.772  34.623  1.00 20.06           N
ATOM    134  CA  GLY A   6      44.741   3.938  34.299  1.00 27.37           C
ATOM    135  C   GLY A   6      45.318   5.226  34.904  1.00 19.54           C
ATOM    136  O   GLY A   6      46.415   5.622  34.534  1.00 25.39           O
ATOM    137  H   GLY A   6      43.076   3.090  35.327  1.00 24.07           H
ATOM    138  HA2 GLY A   6      45.312   3.086  34.649  1.00 32.84           H
ATOM    139  HA3 GLY A   6      44.850   4.002  33.218  1.00 32.84           H
ATOM    140  N   ASP A   7      44.543   5.874  35.783  1.00 19.32           N
ATOM    141  CA  ASP A   7      44.772   7.158  36.422  1.00 23.62           C
ATOM    142  C   ASP A   7      44.533   8.315  35.437  1.00 16.45           C
ATOM    143  O   ASP A   7      44.830   9.458  35.765  1.00 19.44           O
ATOM    144  CB  ASP A   7      46.176   7.184  37.056  1.00 24.85           C
ATOM    145  CG  ASP A   7      46.302   8.035  38.314  1.00 29.83           C
ATOM    146  OD1 ASP A   7      45.292   8.237  39.026  1.00 22.04           O
ATOM    147  OD2 ASP A   7      47.459   8.442  38.561  1.00 30.44           O1-
ATOM    148  H   ASP A   7      43.648   5.459  35.997  1.00 23.19           H
ATOM    149  HA  ASP A   7      44.033   7.247  37.215  1.00 28.34           H
ATOM    150  HB2 ASP A   7      46.447   6.173  37.360  1.00 29.82           H
ATOM    151  HB3 ASP A   7      46.937   7.484  36.336  1.00 29.82           H
ATOM    152  N   CYS A   8      44.001   8.054  34.235  1.00 15.84           N
ATOM    153  CA  CYS A   8      43.682   9.106  33.260  1.00 17.56           C
ATOM    154  C   CYS A   8      42.477   9.934  33.742  1.00 19.85           C
ATOM    155  O   CYS A   8      41.583   9.408  34.407  1.00 21.94           O
ATOM    156  CB  CYS A   8      43.378   8.480  31.898  1.00 20.44           C
ATOM    157  SG  CYS A   8      44.612   7.232  31.459  1.00 20.93           S
ATOM    158  H   CYS A   8      43.776   7.100  33.991  1.00 19.01           H
ATOM    159  HA  CYS A   8      44.550   9.760  33.143  1.00 21.08           H
ATOM    160  HB2 CYS A   8      42.409   7.992  31.930  1.00 24.53           H
ATOM    161  HB3 CYS A   8      43.349   9.246  31.131  1.00 24.53           H
ATOM    162  N   ASP A   9      42.433  11.232  33.421  1.00 20.50           N
ATOM    163  CA  ASP A   9      41.192  11.975  33.574  1.00 21.80           C
ATOM    164  C   ASP A   9      40.103  11.482  32.637  1.00 19.15           C
ATOM    165  O   ASP A   9      38.948  11.390  33.044  1.00 23.95           O
ATOM    166  CB  ASP A   9      41.375  13.494  33.435  1.00 22.41           C
ATOM    167  CG  ASP A   9      41.992  14.180  34.652  1.00 27.71           C
ATOM    168  OD1 ASP A   9      42.239  13.519  35.686  1.00 28.77           O
ATOM    169  OD2 ASP A   9      42.184  15.406  34.533  1.00 24.41           O1-
ATOM    170  H   ASP A   9      43.214  11.678  32.958  1.00 24.60           H
ATOM    171  HA  ASP A   9      40.850  11.789  34.590  1.00 26.16           H
ATOM    172  HB2 ASP A   9      41.974  13.740  32.559  1.00 26.89           H
ATOM    173  HB3 ASP A   9      40.418  13.973  33.233  1.00 26.89           H
ATOM    174  N   GLN A  10      40.449  11.226  31.373  1.00 17.25           N
ATOM    175  CA  GLN A  10      39.474  10.959  30.330  1.00 19.07           C
ATOM    176  C   GLN A  10      39.810   9.622  29.691  1.00 20.32           C
ATOM    177  O   GLN A  10      39.779   8.595  30.367  1.00 18.97           O
ATOM    178  CB  GLN A  10      39.404  12.151  29.364  1.00 22.91           C
ATOM    179  CG  GLN A  10      38.845  13.408  30.047  1.00 19.59           C
ATOM    180  CD  GLN A  10      38.622  14.547  29.052  1.00 26.05           C
ATOM    181  OE1 GLN A  10      38.676  14.350  27.845  1.00 23.61           O
ATOM    182  NE2 GLN A  10      38.344  15.757  29.527  1.00 18.49           N
ATOM    183  H   GLN A  10      41.423  11.271  31.102  1.00 20.70           H
ATOM    184  HA  GLN A  10      38.482  10.839  30.764  1.00 22.88           H
ATOM    185  HB2 GLN A  10      40.397  12.380  28.991  1.00 27.49           H
ATOM    186  HB3 GLN A  10      38.764  11.883  28.523  1.00 27.49           H
ATOM    187  HG2 GLN A  10      37.892  13.156  30.502  1.00 23.51           H
ATOM    188  HG3 GLN A  10      39.523  13.745  30.830  1.00 23.51           H
ATOM    189 HE21 GLN A  10      38.277  15.905  30.524  1.00 22.19           H
ATOM    190 HE22 GLN A  10      38.188  16.518  28.885  1.00 22.19           H
ATOM    191  N   PHE A  11      40.141   9.627  28.408  1.00 20.92           N
ATOM    192  CA  PHE A  11      40.326   8.418  27.656  1.00 26.35           C
ATOM    193  C   PHE A  11      41.541   7.686  28.175  1.00 26.06           C
ATOM    194  O   PHE A  11      42.585   8.298  28.325  1.00 28.10           O
ATOM    195  CB  PHE A  11      40.525   8.794  26.194  1.00 22.40           C
ATOM    196  CG  PHE A  11      39.413   9.608  25.588  1.00 20.40           C
ATOM    197  CD1 PHE A  11      38.102   9.550  26.094  1.00 14.81           C
ATOM    198  CD2 PHE A  11      39.724  10.505  24.551  1.00 24.87           C
ATOM    199  CE1 PHE A  11      37.126  10.441  25.615  1.00 17.94           C
ATOM    200  CE2 PHE A  11      38.750  11.389  24.061  1.00 20.32           C
ATOM    201  CZ  PHE A  11      37.453  11.356  24.601  1.00 22.95           C
ATOM    202  H   PHE A  11      40.212  10.503  27.912  1.00 25.10           H
ATOM    203  HA  PHE A  11      39.447   7.782  27.760  1.00 31.62           H
ATOM    204  HB2 PHE A  11      41.450   9.360  26.111  1.00 26.88           H
ATOM    205  HB3 PHE A  11      40.639   7.883  25.613  1.00 26.88           H
ATOM    206  HD1 PHE A  11      37.846   8.867  26.880  1.00 17.77           H
ATOM    207  HD2 PHE A  11      40.730  10.547  24.163  1.00 29.84           H
ATOM    208  HE1 PHE A  11      36.134  10.436  26.042  1.00 21.53           H
ATOM    209  HE2 PHE A  11      39.008  12.108  23.298  1.00 24.38           H
ATOM    210  HZ  PHE A  11      36.706  12.046  24.238  1.00 27.54           H
ATOM    211  N   CYS A  12      41.379   6.383  28.411  1.00 24.10           N
ATOM    212  CA  CYS A  12      42.468   5.450  28.662  1.00 27.57           C
ATOM    213  C   CYS A  12      42.514   4.392  27.555  1.00 35.91           C
ATOM    214  O   CYS A  12      41.498   3.753  27.281  1.00 35.31           O
ATOM    215  CB  CYS A  12      42.236   4.805  30.037  1.00 22.64           C
ATOM    216  SG  CYS A  12      43.753   3.949  30.535  1.00 26.42           S
ATOM    217  H   CYS A  12      40.453   5.996  28.319  1.00 28.91           H
ATOM    218  HA  CYS A  12      43.420   5.984  28.682  1.00 33.09           H
ATOM    219  HB2 CYS A  12      42.017   5.592  30.758  1.00 27.16           H
ATOM    220  HB3 CYS A  12      41.394   4.116  30.005  1.00 27.16           H
ATOM    221  N   HIS A  13      43.707   4.149  27.002  1.00 36.19           N
ATOM    222  CA  HIS A  13      44.016   2.986  26.177  1.00 45.42           C
ATOM    223  C   HIS A  13      45.343   2.310  26.569  1.00 49.50           C
ATOM    224  O   HIS A  13      46.294   2.970  26.971  1.00 35.80           O
ATOM    225  CB  HIS A  13      44.040   3.402  24.708  1.00 57.19           C
ATOM    226  CG  HIS A  13      44.480   2.323  23.747  1.00 78.75           C
ATOM    227  ND1 HIS A  13      43.766   1.142  23.479  1.00 75.10           N
ATOM    228  CD2 HIS A  13      45.601   2.354  22.965  1.00 79.46           C
ATOM    229  CE1 HIS A  13      44.501   0.487  22.563  1.00 71.78           C
ATOM    230  NE2 HIS A  13      45.602   1.190  22.230  1.00 74.75           N
ATOM    231  H   HIS A  13      44.480   4.756  27.237  1.00 43.43           H
ATOM    232  HA  HIS A  13      43.222   2.249  26.293  1.00 54.50           H
ATOM    233  HB2 HIS A  13      44.685   4.269  24.610  1.00 68.63           H
ATOM    234  HB3 HIS A  13      43.031   3.656  24.421  1.00 68.63           H
ATOM    235  HD2 HIS A  13      46.348   3.131  22.938  1.00 95.35           H
ATOM    236  HE1 HIS A  13      44.273  -0.504  22.196  1.00 86.14           H
ATOM    237  HE2 HIS A  13      46.329   0.894  21.593  1.00 89.69           H
ATOM    238  N   GLU A  14      45.387   0.979  26.410  1.00 51.27           N
ATOM    239  CA  GLU A  14      46.532   0.105  26.663  1.00 46.51           C
ATOM    240  C   GLU A  14      47.357  -0.042  25.376  1.00 52.89           C
ATOM    241  O   GLU A  14      47.008  -0.849  24.512  1.00 61.03           O
ATOM    242  CB  GLU A  14      46.021  -1.252  27.165  1.00 43.10           C
ATOM    243  CG  GLU A  14      45.147  -1.033  28.400  1.00 27.42           C
ATOM    244  CD  GLU A  14      44.448  -2.247  28.974  1.00 39.64           C
ATOM    245  OE1 GLU A  14      44.636  -3.372  28.459  1.00 47.49           O
ATOM    246  OE2 GLU A  14      43.717  -2.015  29.961  1.00 41.52           O1-
ATOM    247  H   GLU A  14      44.547   0.515  26.093  1.00 61.52           H
ATOM    248  HA  GLU A  14      47.148   0.548  27.442  1.00 55.81           H
ATOM    249  HB2 GLU A  14      45.434  -1.746  26.388  1.00 51.72           H
ATOM    250  HB3 GLU A  14      46.872  -1.883  27.425  1.00 51.72           H
ATOM    251  HG2 GLU A  14      45.732  -0.558  29.181  1.00 32.91           H
ATOM    252  HG3 GLU A  14      44.348  -0.327  28.195  1.00 32.91           H
ATOM    253  N   GLU A  15      48.429   0.752  25.223  1.00 63.56           N
ATOM    254  CA  GLU A  15      49.158   0.827  23.956  1.00 69.53           C
ATOM    255  C   GLU A  15      50.435  -0.015  24.071  1.00 76.54           C
ATOM    256  O   GLU A  15      51.467   0.472  24.529  1.00 78.46           O
ATOM    257  CB  GLU A  15      49.374   2.297  23.546  1.00 63.23           C
ATOM    258  CG  GLU A  15      49.146   2.532  22.040  1.00 77.05           C
ATOM    259  CD  GLU A  15      48.956   4.025  21.724  1.00 76.21           C
ATOM    260  OE1 GLU A  15      47.857   4.374  21.236  1.00 73.87           O
ATOM    261  OE2 GLU A  15      49.905   4.799  21.976  1.00 77.12           O1-
ATOM    262  H   GLU A  15      48.713   1.372  25.971  1.00 76.27           H
ATOM    263  HA  GLU A  15      48.541   0.373  23.181  1.00 83.43           H
ATOM    264  HB2 GLU A  15      48.684   2.935  24.100  1.00 75.87           H
ATOM    265  HB3 GLU A  15      50.390   2.608  23.789  1.00 75.87           H
ATOM    266  HG2 GLU A  15      50.042   2.171  21.532  1.00 92.46           H
ATOM    267  HG3 GLU A  15      48.274   1.976  21.695  1.00 92.46           H
ATOM    268  N   GLN A  16      50.332  -1.293  23.656  1.00 80.07           N
ATOM    269  CA  GLN A  16      51.408  -2.291  23.669  1.00 79.21           C
ATOM    270  C   GLN A  16      51.902  -2.569  25.097  1.00 68.93           C
ATOM    271  O   GLN A  16      53.087  -2.437  25.407  1.00 67.86           O
ATOM    272  CB  GLN A  16      52.508  -1.907  22.653  1.00 86.38           C
ATOM    273  CG  GLN A  16      52.100  -2.262  21.209  1.00 92.02           C
ATOM    274  CD  GLN A  16      52.388  -3.722  20.827  1.00 86.69           C
ATOM    275  OE1 GLN A  16      52.634  -4.583  21.671  1.00 78.70           O
ATOM    276  NE2 GLN A  16      52.352  -4.018  19.529  1.00 82.05           N
ATOM    277  H   GLN A  16      49.430  -1.605  23.325  1.00 96.08           H
ATOM    278  HA  GLN A  16      50.963  -3.226  23.326  1.00 95.05           H
ATOM    279  HB2 GLN A  16      52.715  -0.839  22.704  1.00103.66           H
ATOM    280  HB3 GLN A  16      53.438  -2.422  22.897  1.00103.66           H
ATOM    281  HG2 GLN A  16      51.033  -2.073  21.081  1.00110.43           H
ATOM    282  HG3 GLN A  16      52.635  -1.607  20.521  1.00110.43           H
ATOM    283 HE21 GLN A  16      52.142  -3.304  18.850  1.00 98.46           H
ATOM    284 HE22 GLN A  16      52.551  -4.965  19.243  1.00 98.46           H
ATOM    285  N   ASN A  17      50.953  -2.951  25.964  1.00 62.57           N
ATOM    286  CA  ASN A  17      51.073  -2.910  27.420  1.00 75.79           C
ATOM    287  C   ASN A  17      51.314  -1.463  27.909  1.00 74.72           C
ATOM    288  O   ASN A  17      51.634  -0.574  27.125  1.00 61.71           O
ATOM    289  CB  ASN A  17      52.149  -3.900  27.894  1.00 72.27           C
ATOM    290  CG  ASN A  17      51.828  -4.443  29.281  1.00 80.31           C
ATOM    291  OD1 ASN A  17      52.219  -3.881  30.303  1.00 85.11           O
ATOM    292  ND2 ASN A  17      51.057  -5.526  29.321  1.00 68.11           N
ATOM    293  H   ASN A  17      50.020  -3.075  25.601  1.00 75.09           H
ATOM    294  HA  ASN A  17      50.120  -3.241  27.833  1.00 90.95           H
ATOM    295  HB2 ASN A  17      52.233  -4.727  27.188  1.00 86.72           H
ATOM    296  HB3 ASN A  17      53.092  -3.356  27.943  1.00 86.72           H
ATOM    297 HD21 ASN A  17      50.806  -5.922  30.209  1.00 81.73           H
ATOM    298 HD22 ASN A  17      50.744  -5.943  28.456  1.00 81.73           H
ATOM    299  N   SER A  18      51.114  -1.210  29.207  1.00 61.65           N
ATOM    300  CA  SER A  18      51.197   0.122  29.805  1.00 64.73           C
ATOM    301  C   SER A  18      50.098   1.083  29.284  1.00 56.26           C
ATOM    302  O   SER A  18      49.476   0.887  28.240  1.00 51.59           O
ATOM    303  CB  SER A  18      52.639   0.651  29.660  1.00 59.08           C
ATOM    304  OG  SER A  18      52.804   1.902  30.282  1.00 77.06           O
ATOM    305  H   SER A  18      50.887  -1.976  29.821  1.00 73.98           H
ATOM    306  HA  SER A  18      51.034  -0.005  30.872  1.00 77.67           H
ATOM    307  HB2 SER A  18      53.331  -0.057  30.118  1.00 70.90           H
ATOM    308  HB3 SER A  18      52.910   0.748  28.614  1.00 70.90           H
ATOM    309  HG  SER A  18      53.667   2.251  30.035  1.00 92.47           H
ATOM    310  N   VAL A  19      49.807   2.107  30.079  1.00 48.53           N
ATOM    311  CA  VAL A  19      48.724   3.053  29.859  1.00 33.15           C
ATOM    312  C   VAL A  19      49.160   4.209  28.966  1.00 33.77           C
ATOM    313  O   VAL A  19      50.274   4.720  29.066  1.00 37.96           O
ATOM    314  CB  VAL A  19      48.193   3.545  31.218  1.00 35.42           C
ATOM    315  CG1 VAL A  19      47.283   4.777  31.106  1.00 29.19           C
ATOM    316  CG2 VAL A  19      47.421   2.396  31.878  1.00 34.18           C
ATOM    317  H   VAL A  19      50.349   2.221  30.923  1.00 58.24           H
ATOM    318  HA  VAL A  19      47.900   2.533  29.369  1.00 39.78           H
ATOM    319  HB  VAL A  19      49.041   3.813  31.850  1.00 42.50           H
ATOM    320 HG11 VAL A  19      46.847   5.007  32.075  1.00 35.03           H
ATOM    321 HG12 VAL A  19      47.859   5.647  30.794  1.00 35.03           H
ATOM    322 HG13 VAL A  19      46.489   4.590  30.385  1.00 35.03           H
ATOM    323 HG21 VAL A  19      47.043   2.717  32.848  1.00 41.01           H
ATOM    324 HG22 VAL A  19      46.583   2.100  31.246  1.00 41.01           H
ATOM    325 HG23 VAL A  19      48.084   1.549  32.039  1.00 41.01           H
ATOM    326  N   VAL A  20      48.208   4.662  28.144  1.00 31.49           N
ATOM    327  CA  VAL A  20      48.257   5.929  27.441  1.00 31.58           C
ATOM    328  C   VAL A  20      46.921   6.647  27.672  1.00 33.94           C
ATOM    329  O   VAL A  20      45.870   6.142  27.276  1.00 32.67           O
ATOM    330  CB  VAL A  20      48.584   5.716  25.945  1.00 42.63           C
ATOM    331  CG1 VAL A  20      48.663   7.081  25.241  1.00 32.19           C
ATOM    332  CG2 VAL A  20      49.934   4.989  25.754  1.00 39.11           C
ATOM    333  H   VAL A  20      47.331   4.161  28.109  1.00 37.79           H
ATOM    334  HA  VAL A  20      49.047   6.543  27.875  1.00 37.89           H
ATOM    335  HB  VAL A  20      47.795   5.118  25.485  1.00 51.16           H
ATOM    336 HG11 VAL A  20      48.891   6.929  24.186  1.00 38.63           H
ATOM    337 HG12 VAL A  20      47.713   7.607  25.319  1.00 38.63           H
ATOM    338 HG13 VAL A  20      49.448   7.691  25.695  1.00 38.63           H
ATOM    339 HG21 VAL A  20      50.173   4.933  24.693  1.00 46.93           H
ATOM    340 HG22 VAL A  20      50.730   5.533  26.261  1.00 46.93           H
ATOM    341 HG23 VAL A  20      49.888   3.976  26.154  1.00 46.93           H
ATOM    342  N   CYS A  21      46.973   7.834  28.297  1.00 30.57           N
ATOM    343  CA  CYS A  21      45.834   8.732  28.492  1.00 20.67           C
ATOM    344  C   CYS A  21      45.702   9.677  27.308  1.00 28.29           C
ATOM    345  O   CYS A  21      46.690   9.977  26.642  1.00 27.76           O
ATOM    346  CB  CYS A  21      46.013   9.564  29.757  1.00 22.42           C
ATOM    347  SG  CYS A  21      46.181   8.493  31.184  1.00 21.02           S
ATOM    348  H   CYS A  21      47.875   8.174  28.594  1.00 36.68           H
ATOM    349  HA  CYS A  21      44.926   8.149  28.602  1.00 24.80           H
ATOM    350  HB2 CYS A  21      46.896  10.180  29.638  1.00 26.91           H
ATOM    351  HB3 CYS A  21      45.166  10.224  29.900  1.00 26.91           H
ATOM    352  N   SER A  22      44.493  10.198  27.080  1.00 22.72           N
ATOM    353  CA  SER A  22      44.251  11.294  26.123  1.00 27.45           C
ATOM    354  C   SER A  22      42.939  11.997  26.478  1.00 23.04           C
ATOM    355  O   SER A  22      42.258  11.605  27.412  1.00 24.85           O
ATOM    356  CB  SER A  22      44.264  10.781  24.671  1.00 25.49           C
ATOM    357  OG  SER A  22      43.302   9.782  24.455  1.00 30.12           O
ATOM    358  H   SER A  22      43.714   9.888  27.648  1.00 27.26           H
ATOM    359  HA  SER A  22      45.047  12.033  26.221  1.00 32.94           H
ATOM    360  HB2 SER A  22      44.059  11.595  23.986  1.00 30.58           H
ATOM    361  HB3 SER A  22      45.247  10.382  24.441  1.00 30.58           H
ATOM    362  HG  SER A  22      43.364   9.473  23.544  1.00 36.14           H
ATOM    363  N   CYS A  23      42.604  13.061  25.774  1.00 23.11           N
ATOM    364  CA  CYS A  23      41.550  13.988  26.129  1.00 28.05           C
ATOM    365  C   CYS A  23      40.680  14.236  24.911  1.00 22.56           C
ATOM    366  O   CYS A  23      41.133  14.115  23.782  1.00 21.79           O
ATOM    367  CB  CYS A  23      42.182  15.295  26.654  1.00 25.13           C
ATOM    368  SG  CYS A  23      43.407  14.923  27.958  1.00 23.88           S
ATOM    369  H   CYS A  23      43.196  13.324  25.002  1.00 27.74           H
ATOM    370  HA  CYS A  23      40.930  13.570  26.922  1.00 33.65           H
ATOM    371  HB2 CYS A  23      42.661  15.825  25.832  1.00 30.15           H
ATOM    372  HB3 CYS A  23      41.395  15.906  27.083  1.00 30.15           H
ATOM    373  N   ALA A  24      39.418  14.573  25.153  1.00 26.94           N
ATOM    374  CA  ALA A  24      38.464  15.087  24.177  1.00 31.76           C
ATOM    375  C   ALA A  24      38.953  16.411  23.582  1.00 30.07           C
ATOM    376  O   ALA A  24      39.835  17.083  24.129  1.00 27.35           O
ATOM    377  CB  ALA A  24      37.104  15.286  24.878  1.00 24.60           C
ATOM    378  H   ALA A  24      39.112  14.569  26.112  1.00 32.33           H
ATOM    379  HA  ALA A  24      38.331  14.358  23.377  1.00 38.11           H
ATOM    380  HB1 ALA A  24      36.355  15.649  24.170  1.00 29.52           H
ATOM    381  HB2 ALA A  24      36.761  14.341  25.299  1.00 29.52           H
ATOM    382  HB3 ALA A  24      37.206  16.009  25.690  1.00 29.52           H
ATOM    383  N   ARG A  25      38.360  16.782  22.445  1.00 32.24           N
ATOM    384  CA  ARG A  25      38.648  18.041  21.782  1.00 34.58           C
ATOM    385  C   ARG A  25      38.407  19.221  22.722  1.00 27.40           C
ATOM    386  O   ARG A  25      37.436  19.249  23.473  1.00 33.78           O
ATOM    387  CB  ARG A  25      37.841  18.142  20.470  1.00 53.42           C
ATOM    388  CG  ARG A  25      38.501  17.324  19.339  1.00 53.50           C
ATOM    389  CD  ARG A  25      37.562  17.028  18.152  1.00 71.51           C
ATOM    390  NE  ARG A  25      37.174  15.598  18.068  1.00 75.62           N
ATOM    391  CZ  ARG A  25      35.952  15.067  18.257  1.00 75.77           C
ATOM    392  NH1 ARG A  25      34.901  15.808  18.614  1.00 67.13           N
ATOM    393  NH2 ARG A  25      35.770  13.756  18.080  1.00 77.06           N1+
ATOM    394  H   ARG A  25      37.655  16.181  22.040  1.00 38.68           H
ATOM    395  HA  ARG A  25      39.704  18.048  21.522  1.00 41.49           H
ATOM    396  HB2 ARG A  25      36.806  17.838  20.628  1.00 64.10           H
ATOM    397  HB3 ARG A  25      37.850  19.183  20.143  1.00 64.10           H
ATOM    398  HG2 ARG A  25      39.383  17.857  18.979  1.00 64.20           H
ATOM    399  HG3 ARG A  25      38.843  16.370  19.746  1.00 64.20           H
ATOM    400  HD2 ARG A  25      36.681  17.669  18.199  1.00 85.81           H
ATOM    401  HD3 ARG A  25      38.098  17.283  17.237  1.00 85.81           H
ATOM    402  HE  ARG A  25      37.910  14.957  17.806  1.00 90.74           H
ATOM    403 HH11 ARG A  25      35.009  16.800  18.754  1.00 80.55           H
ATOM    404 HH12 ARG A  25      34.005  15.367  18.753  1.00 80.55           H
ATOM    405 HH21 ARG A  25      36.546  13.171  17.806  1.00 92.47           H
ATOM    406 HH22 ARG A  25      34.858  13.345  18.206  1.00 92.47           H
ATOM    407  N   GLY A  26      39.330  20.178  22.704  1.00 25.49           N
ATOM    408  CA  GLY A  26      39.309  21.337  23.576  1.00 21.35           C
ATOM    409  C   GLY A  26      40.005  21.118  24.905  1.00 27.31           C
ATOM    410  O   GLY A  26      39.905  21.974  25.784  1.00 28.43           O
ATOM    411  H   GLY A  26      40.116  20.081  22.077  1.00 30.58           H
ATOM    412  HA2 GLY A  26      39.825  22.151  23.068  1.00 25.62           H
ATOM    413  HA3 GLY A  26      38.280  21.626  23.783  1.00 25.62           H
ATOM    414  N   TYR A  27      40.710  19.998  25.053  1.00 28.28           N
ATOM    415  CA  TYR A  27      41.599  19.744  26.178  1.00 28.74           C
ATOM    416  C   TYR A  27      42.973  19.362  25.640  1.00 28.27           C
ATOM    417  O   TYR A  27      43.100  18.854  24.526  1.00 27.68           O
ATOM    418  CB  TYR A  27      41.062  18.592  27.028  1.00 27.39           C
ATOM    419  CG  TYR A  27      39.781  18.842  27.791  1.00 21.74           C
ATOM    420  CD1 TYR A  27      38.529  18.718  27.149  1.00 16.85           C
ATOM    421  CD2 TYR A  27      39.836  19.123  29.164  1.00 18.91           C
ATOM    422  CE1 TYR A  27      37.350  18.966  27.866  1.00 16.21           C
ATOM    423  CE2 TYR A  27      38.652  19.350  29.882  1.00 19.73           C
ATOM    424  CZ  TYR A  27      37.402  19.308  29.229  1.00 16.42           C
ATOM    425  OH  TYR A  27      36.248  19.575  29.916  1.00 20.72           O
ATOM    426  H   TYR A  27      40.682  19.302  24.322  1.00 33.94           H
ATOM    427  HA  TYR A  27      41.691  20.630  26.796  1.00 34.49           H
ATOM    428  HB2 TYR A  27      40.895  17.755  26.355  1.00 32.87           H
ATOM    429  HB3 TYR A  27      41.839  18.309  27.739  1.00 32.87           H
ATOM    430  HD1 TYR A  27      38.472  18.464  26.100  1.00 20.22           H
ATOM    431  HD2 TYR A  27      40.785  19.170  29.673  1.00 22.69           H
ATOM    432  HE1 TYR A  27      36.397  18.907  27.375  1.00 19.45           H
ATOM    433  HE2 TYR A  27      38.698  19.569  30.940  1.00 23.67           H
ATOM    434  HH  TYR A  27      35.456  19.518  29.371  1.00 24.87           H
ATOM    435  N   THR A  28      44.006  19.575  26.446  1.00 34.13           N
ATOM    436  CA  THR A  28      45.348  19.097  26.159  1.00 34.72           C
ATOM    437  C   THR A  28      45.785  18.260  27.360  1.00 32.60           C
ATOM    438  O   THR A  28      45.534  18.619  28.511  1.00 29.58           O
ATOM    439  CB  THR A  28      46.307  20.275  25.898  1.00 39.22           C
ATOM    440  OG1 THR A  28      46.502  21.026  27.075  1.00 38.15           O
ATOM    441  CG2 THR A  28      45.802  21.228  24.802  1.00 41.53           C
ATOM    442  H   THR A  28      43.863  20.032  27.337  1.00 40.96           H
ATOM    443  HA  THR A  28      45.352  18.459  25.276  1.00 41.67           H
ATOM    444  HB  THR A  28      47.266  19.860  25.583  1.00 47.07           H
ATOM    445  HG1 THR A  28      46.448  21.957  26.844  1.00 45.78           H
ATOM    446 HG21 THR A  28      46.515  22.041  24.681  1.00 49.83           H
ATOM    447 HG22 THR A  28      45.702  20.695  23.857  1.00 49.83           H
ATOM    448 HG23 THR A  28      44.849  21.667  25.085  1.00 49.83           H
ATOM    449  N   LEU A  29      46.442  17.137  27.076  1.00 24.92           N
ATOM    450  CA  LEU A  29      47.044  16.291  28.090  1.00 31.92           C
ATOM    451  C   LEU A  29      48.137  17.113  28.796  1.00 30.25           C
ATOM    452  O   LEU A  29      48.903  17.851  28.176  1.00 39.27           O
ATOM    453  CB  LEU A  29      47.550  15.014  27.402  1.00 25.75           C
ATOM    454  CG  LEU A  29      47.886  13.856  28.326  1.00 23.08           C
ATOM    455  CD1 LEU A  29      46.625  13.211  28.893  1.00 24.44           C
ATOM    456  CD2 LEU A  29      48.642  12.840  27.472  1.00 26.81           C
ATOM    457  H   LEU A  29      46.586  16.882  26.110  1.00 29.90           H
ATOM    458  HA  LEU A  29      46.272  16.008  28.803  1.00 38.31           H
ATOM    459  HB2 LEU A  29      46.807  14.672  26.680  1.00 30.90           H
ATOM    460  HB3 LEU A  29      48.449  15.285  26.846  1.00 30.90           H
ATOM    461  HG  LEU A  29      48.516  14.202  29.144  1.00 27.70           H
ATOM    462 HD11 LEU A  29      46.891  12.390  29.552  1.00 29.33           H
ATOM    463 HD12 LEU A  29      46.062  13.937  29.469  1.00 29.33           H
ATOM    464 HD13 LEU A  29      46.001  12.842  28.083  1.00 29.33           H
ATOM    465 HD21 LEU A  29      48.885  11.963  28.069  1.00 32.17           H
ATOM    466 HD22 LEU A  29      48.027  12.532  26.627  1.00 32.17           H
ATOM    467 HD23 LEU A  29      49.564  13.280  27.098  1.00 32.17           H
ATOM    468  N   ALA A  30      48.120  17.037  30.122  1.00 28.01           N
ATOM    469  CA  ALA A  30      49.036  17.723  30.997  1.00 31.58           C
ATOM    470  C   ALA A  30      50.399  17.038  30.957  1.00 27.88           C
ATOM    471  O   ALA A  30      50.542  15.976  30.367  1.00 32.58           O
ATOM    472  CB  ALA A  30      48.449  17.694  32.414  1.00 32.02           C
ATOM    473  H   ALA A  30      47.436  16.435  30.555  1.00 33.61           H
ATOM    474  HA  ALA A  30      49.132  18.763  30.677  1.00 37.89           H
ATOM    475  HB1 ALA A  30      49.060  18.288  33.091  1.00 38.43           H
ATOM    476  HB2 ALA A  30      47.440  18.103  32.403  1.00 38.43           H
ATOM    477  HB3 ALA A  30      48.402  16.669  32.772  1.00 38.43           H
ATOM    478  N   ASP A  31      51.380  17.679  31.577  1.00 29.66           N
ATOM    479  CA  ASP A  31      52.762  17.266  31.643  1.00 36.30           C
ATOM    480  C   ASP A  31      52.868  15.850  32.220  1.00 38.93           C
ATOM    481  O   ASP A  31      53.606  15.023  31.686  1.00 40.17           O
ATOM    482  CB  ASP A  31      53.494  18.294  32.507  1.00 44.58           C
ATOM    483  CG  ASP A  31      54.983  17.980  32.614  1.00 67.27           C
ATOM    484  OD1 ASP A  31      55.367  17.383  33.645  1.00 71.06           O
ATOM    485  OD2 ASP A  31      55.718  18.366  31.679  1.00 74.48           O1-
ATOM    486  H   ASP A  31      51.156  18.540  32.055  1.00 35.59           H
ATOM    487  HA  ASP A  31      53.176  17.292  30.635  1.00 43.56           H
ATOM    488  HB2 ASP A  31      53.367  19.266  32.027  1.00 53.50           H
ATOM    489  HB3 ASP A  31      53.045  18.275  33.499  1.00 53.50           H
ATOM    490  N   ASN A  32      52.082  15.556  33.266  1.00 22.67           N
ATOM    491  CA  ASN A  32      52.032  14.252  33.902  1.00 24.80           C
ATOM    492  C   ASN A  32      51.490  13.111  33.002  1.00 26.83           C
ATOM    493  O   ASN A  32      51.529  11.935  33.385  1.00 33.90           O
ATOM    494  CB  ASN A  32      51.244  14.341  35.219  1.00 33.97           C
ATOM    495  CG  ASN A  32      49.769  14.728  35.105  1.00 23.34           C
ATOM    496  OD1 ASN A  32      49.158  14.755  34.035  1.00 20.83           O
ATOM    497  ND2 ASN A  32      49.179  15.004  36.262  1.00 24.31           N
ATOM    498  H   ASN A  32      51.479  16.280  33.631  1.00 27.20           H
ATOM    499  HA  ASN A  32      53.058  14.000  34.167  1.00 29.76           H
ATOM    500  HB2 ASN A  32      51.293  13.361  35.697  1.00 40.76           H
ATOM    501  HB3 ASN A  32      51.737  15.055  35.880  1.00 40.76           H
ATOM    502 HD21 ASN A  32      48.211  15.292  36.273  1.00 29.18           H
ATOM    503 HD22 ASN A  32      49.714  14.970  37.113  1.00 29.18           H
ATOM    504  N   GLY A  33      50.939  13.463  31.840  1.00 23.61           N
ATOM    505  CA  GLY A  33      50.437  12.518  30.867  1.00 29.38           C
ATOM    506  C   GLY A  33      49.109  11.902  31.292  1.00 29.59           C
ATOM    507  O   GLY A  33      48.782  10.840  30.780  1.00 25.95           O
ATOM    508  H   GLY A  33      50.908  14.444  31.598  1.00 28.34           H
ATOM    509  HA2 GLY A  33      50.313  13.019  29.909  1.00 35.25           H
ATOM    510  HA3 GLY A  33      51.162  11.711  30.775  1.00 35.25           H
ATOM    511  N   LYS A  34      48.344  12.524  32.202  1.00 21.11           N
ATOM    512  CA  LYS A  34      47.126  11.933  32.744  1.00 18.71           C
ATOM    513  C   LYS A  34      45.962  12.904  32.762  1.00 24.06           C
ATOM    514  O   LYS A  34      44.885  12.595  32.239  1.00 19.59           O
ATOM    515  CB  LYS A  34      47.395  11.367  34.140  1.00 24.38           C
ATOM    516  CG  LYS A  34      48.400  10.209  34.149  1.00 18.74           C
ATOM    517  CD  LYS A  34      48.846   9.971  35.588  1.00 28.76           C
ATOM    518  CE  LYS A  34      49.632   8.664  35.683  1.00 35.12           C
ATOM    519  NZ  LYS A  34      49.844   8.258  37.089  1.00 31.18           N1+
ATOM    520  H   LYS A  34      48.668  13.395  32.600  1.00 25.33           H
ATOM    521  HA  LYS A  34      46.803  11.109  32.110  1.00 22.45           H
ATOM    522  HB2 LYS A  34      47.737  12.171  34.795  1.00 29.26           H
ATOM    523  HB3 LYS A  34      46.453  10.985  34.530  1.00 29.26           H
ATOM    524  HG2 LYS A  34      47.937   9.317  33.726  1.00 22.48           H
ATOM    525  HG3 LYS A  34      49.285  10.460  33.568  1.00 22.48           H
ATOM    526  HD2 LYS A  34      49.484  10.797  35.911  1.00 34.51           H
ATOM    527  HD3 LYS A  34      47.965   9.914  36.232  1.00 34.51           H
ATOM    528  HE2 LYS A  34      49.097   7.877  35.147  1.00 42.14           H
ATOM    529  HE3 LYS A  34      50.602   8.822  35.207  1.00 42.14           H
ATOM    530  HZ1 LYS A  34      50.231   7.326  37.127  1.00 37.42           H
ATOM    531  HZ2 LYS A  34      50.462   8.908  37.551  1.00 37.42           H
ATOM    532  HZ3 LYS A  34      48.953   8.261  37.577  1.00 37.42           H
ATOM    533  N   ALA A  35      46.184  14.063  33.382  1.00 23.34           N
ATOM    534  CA  ALA A  35      45.165  15.085  33.487  1.00 21.11           C
ATOM    535  C   ALA A  35      44.894  15.735  32.125  1.00 19.36           C
ATOM    536  O   ALA A  35      45.743  15.704  31.234  1.00 22.32           O
ATOM    537  CB  ALA A  35      45.557  16.093  34.570  1.00 25.74           C
ATOM    538  H   ALA A  35      47.102  14.256  33.753  1.00 28.00           H
ATOM    539  HA  ALA A  35      44.271  14.586  33.822  1.00 25.33           H
ATOM    540  HB1 ALA A  35      44.760  16.829  34.690  1.00 30.88           H
ATOM    541  HB2 ALA A  35      45.719  15.573  35.518  1.00 30.88           H
ATOM    542  HB3 ALA A  35      46.474  16.610  34.287  1.00 30.88           H
ATOM    543  N   CYS A  36      43.684  16.264  31.957  1.00 18.78           N
ATOM    544  CA  CYS A  36      43.242  16.979  30.766  1.00 23.84           C
ATOM    545  C   CYS A  36      43.008  18.442  31.184  1.00 28.24           C
ATOM    546  O   CYS A  36      42.218  18.733  32.072  1.00 26.20           O
ATOM    547  CB  CYS A  36      41.970  16.306  30.204  1.00 35.13           C
ATOM    548  SG  CYS A  36      42.329  14.589  29.689  1.00 20.27           S
ATOM    549  H   CYS A  36      43.034  16.207  32.729  1.00 22.54           H
ATOM    550  HA  CYS A  36      44.020  16.952  30.001  1.00 28.60           H
ATOM    551  HB2 CYS A  36      41.197  16.299  30.975  1.00 42.15           H
ATOM    552  HB3 CYS A  36      41.605  16.873  29.349  1.00 42.15           H
ATOM    553  N   ILE A  37      43.740  19.365  30.578  1.00 27.31           N
ATOM    554  CA  ILE A  37      43.644  20.773  30.859  1.00 32.07           C
ATOM    555  C   ILE A  37      42.743  21.394  29.786  1.00 25.69           C
ATOM    556  O   ILE A  37      43.030  21.215  28.608  1.00 25.74           O
ATOM    557  CB  ILE A  37      45.054  21.406  30.820  1.00 44.23           C
ATOM    558  CG1 ILE A  37      46.111  20.679  31.679  1.00 32.68           C
ATOM    559  CG2 ILE A  37      44.948  22.895  31.201  1.00 38.63           C
ATOM    560  CD1 ILE A  37      45.729  20.549  33.154  1.00 41.92           C
ATOM    561  H   ILE A  37      44.398  19.083  29.867  1.00 32.77           H
ATOM    562  HA  ILE A  37      43.237  20.928  31.855  1.00 38.48           H
ATOM    563  HB  ILE A  37      45.409  21.366  29.788  1.00 53.07           H
ATOM    564 HG12 ILE A  37      46.272  19.683  31.268  1.00 39.22           H
ATOM    565 HG13 ILE A  37      47.062  21.211  31.609  1.00 39.22           H
ATOM    566 HG21 ILE A  37      45.945  23.331  31.283  1.00 46.36           H
ATOM    567 HG22 ILE A  37      44.409  23.443  30.433  1.00 46.36           H
ATOM    568 HG23 ILE A  37      44.422  23.010  32.149  1.00 46.36           H
ATOM    569 HD11 ILE A  37      46.529  20.033  33.687  1.00 50.31           H
ATOM    570 HD12 ILE A  37      45.595  21.536  33.597  1.00 50.31           H
ATOM    571 HD13 ILE A  37      44.808  19.975  33.256  1.00 50.31           H
ATOM    572  N   PRO A  38      41.732  22.199  30.138  1.00 32.34           N
ATOM    573  CA  PRO A  38      40.941  22.919  29.136  1.00 34.25           C
ATOM    574  C   PRO A  38      41.737  23.998  28.402  1.00 40.37           C
ATOM    575  O   PRO A  38      42.557  24.704  28.992  1.00 41.75           O
ATOM    576  CB  PRO A  38      39.865  23.625  29.953  1.00 28.70           C
ATOM    577  CG  PRO A  38      39.743  22.790  31.226  1.00 38.28           C
ATOM    578  CD  PRO A  38      41.175  22.328  31.474  1.00 26.79           C
ATOM    579  HA  PRO A  38      40.435  22.218  28.469  1.00 41.11           H
ATOM    580  HB2 PRO A  38      40.258  24.598  30.250  1.00 34.44           H
ATOM    581  HB3 PRO A  38      38.929  23.762  29.426  1.00 34.44           H
ATOM    582  HG2 PRO A  38      39.406  23.396  32.067  1.00 45.94           H
ATOM    583  HG3 PRO A  38      39.068  21.951  31.060  1.00 45.94           H
ATOM    584  HD2 PRO A  38      41.729  23.080  32.034  1.00 32.15           H
ATOM    585  HD3 PRO A  38      41.132  21.372  31.998  1.00 32.15           H
ATOM    586  N   THR A  39      41.443  24.137  27.112  1.00 43.16           N
ATOM    587  CA  THR A  39      42.089  25.061  26.168  1.00 44.20           C
ATOM    588  C   THR A  39      41.478  26.479  26.202  1.00 46.88           C
ATOM    589  O   THR A  39      42.150  27.444  25.860  1.00 50.39           O
ATOM    590  CB  THR A  39      42.017  24.400  24.766  1.00 52.40           C
ATOM    591  OG1 THR A  39      42.991  23.371  24.665  1.00 58.62           O
ATOM    592  CG2 THR A  39      42.160  25.327  23.554  1.00 50.10           C
ATOM    593  H   THR A  39      40.751  23.510  26.726  1.00 51.80           H
ATOM    594  HA  THR A  39      43.139  25.134  26.451  1.00 53.03           H
ATOM    595  HB  THR A  39      41.037  23.933  24.676  1.00 62.88           H
ATOM    596  HG1 THR A  39      43.340  23.375  23.772  1.00 70.34           H
ATOM    597 HG21 THR A  39      42.139  24.732  22.639  1.00 60.12           H
ATOM    598 HG22 THR A  39      41.330  26.037  23.522  1.00 60.12           H
ATOM    599 HG23 THR A  39      43.107  25.866  23.601  1.00 60.12           H
ATOM    600  N   GLY A  40      40.195  26.597  26.549  1.00 40.66           N
ATOM    601  CA  GLY A  40      39.421  27.814  26.515  1.00 41.68           C
ATOM    602  C   GLY A  40      38.355  27.836  27.623  1.00 51.36           C
ATOM    603  O   GLY A  40      38.423  27.026  28.557  1.00 48.15           O
ATOM    604  H   GLY A  40      39.702  25.768  26.846  1.00 48.79           H
ATOM    605  HA2 GLY A  40      40.081  28.672  26.637  1.00 50.01           H
ATOM    606  HA3 GLY A  40      38.934  27.868  25.540  1.00 50.01           H
ATOM    607  N   PRO A  41      37.391  28.780  27.540  1.00 54.01           N
ATOM    608  CA  PRO A  41      36.530  29.158  28.691  1.00 56.78           C
ATOM    609  C   PRO A  41      35.288  28.262  28.955  1.00 47.17           C
ATOM    610  O   PRO A  41      34.767  28.197  30.083  1.00 30.55           O
ATOM    611  CB  PRO A  41      36.037  30.590  28.318  1.00 43.90           C
ATOM    612  CG  PRO A  41      37.042  31.094  27.273  1.00 44.27           C
ATOM    613  CD  PRO A  41      37.346  29.819  26.505  1.00 48.00           C
ATOM    614  HA  PRO A  41      37.148  29.268  29.584  1.00 68.14           H
ATOM    615  HB2 PRO A  41      35.075  30.499  27.812  1.00 52.68           H
ATOM    616  HB3 PRO A  41      35.932  31.270  29.165  1.00 52.68           H
ATOM    617  HG2 PRO A  41      36.596  31.824  26.599  1.00 53.12           H
ATOM    618  HG3 PRO A  41      37.930  31.503  27.759  1.00 53.12           H
ATOM    619  HD2 PRO A  41      36.561  29.599  25.783  1.00 57.61           H
ATOM    620  HD3 PRO A  41      38.298  29.976  26.002  1.00 57.61           H
ATOM    621  N   TYR A  42      34.831  27.597  27.886  1.00 25.59           N
ATOM    622  CA  TYR A  42      33.644  26.760  27.860  1.00 33.17           C
ATOM    623  C   TYR A  42      33.991  25.396  27.269  1.00 24.73           C
ATOM    624  O   TYR A  42      33.461  25.028  26.224  1.00 22.49           O
ATOM    625  CB  TYR A  42      32.526  27.489  27.107  1.00 23.52           C
ATOM    626  CG  TYR A  42      31.949  28.625  27.915  1.00 27.30           C
ATOM    627  CD1 TYR A  42      31.136  28.336  29.029  1.00 26.02           C
ATOM    628  CD2 TYR A  42      32.263  29.957  27.590  1.00 21.73           C
ATOM    629  CE1 TYR A  42      30.758  29.362  29.908  1.00 24.40           C
ATOM    630  CE2 TYR A  42      31.841  30.992  28.441  1.00 27.00           C
ATOM    631  CZ  TYR A  42      31.128  30.697  29.620  1.00 29.69           C
ATOM    632  OH  TYR A  42      30.744  31.713  30.436  1.00 35.35           O
ATOM    633  H   TYR A  42      35.351  27.673  27.023  1.00 30.71           H
ATOM    634  HA  TYR A  42      33.302  26.578  28.879  1.00 39.80           H
ATOM    635  HB2 TYR A  42      32.899  27.846  26.148  1.00 28.23           H
ATOM    636  HB3 TYR A  42      31.720  26.779  26.924  1.00 28.23           H
ATOM    637  HD1 TYR A  42      30.862  27.315  29.249  1.00 31.22           H
ATOM    638  HD2 TYR A  42      32.836  30.179  26.703  1.00 26.08           H
ATOM    639  HE1 TYR A  42      30.193  29.133  30.798  1.00 29.28           H
ATOM    640  HE2 TYR A  42      32.083  32.019  28.212  1.00 32.40           H
ATOM    641  HH  TYR A  42      30.426  31.409  31.297  1.00 42.42           H
ATOM    642  N   PRO A  43      34.897  24.639  27.895  1.00 26.87           N
ATOM    643  CA  PRO A  43      35.280  23.326  27.391  1.00 25.95           C
ATOM    644  C   PRO A  43      34.130  22.327  27.508  1.00 22.76           C
ATOM    645  O   PRO A  43      33.249  22.474  28.361  1.00 19.99           O
ATOM    646  CB  PRO A  43      36.410  22.895  28.342  1.00 24.40           C
ATOM    647  CG  PRO A  43      36.040  23.556  29.665  1.00 28.67           C
ATOM    648  CD  PRO A  43      35.514  24.907  29.184  1.00 28.04           C
ATOM    649  HA  PRO A  43      35.695  23.376  26.386  1.00 31.14           H
ATOM    650  HB2 PRO A  43      36.536  21.818  28.429  1.00 29.28           H
ATOM    651  HB3 PRO A  43      37.327  23.348  27.975  1.00 29.28           H
ATOM    652  HG2 PRO A  43      35.269  22.973  30.169  1.00 34.41           H
ATOM    653  HG3 PRO A  43      36.901  23.699  30.314  1.00 34.41           H
ATOM    654  HD2 PRO A  43      34.793  25.274  29.915  1.00 33.65           H
ATOM    655  HD3 PRO A  43      36.353  25.585  29.048  1.00 33.65           H
ATOM    656  N   CYS A  44      34.158  21.284  26.669  1.00 20.20           N
ATOM    657  CA  CYS A  44      33.040  20.355  26.601  1.00 14.46           C
ATOM    658  C   CYS A  44      32.890  19.622  27.917  1.00 15.53           C
ATOM    659  O   CYS A  44      33.854  19.443  28.667  1.00 18.44           O
ATOM    660  CB  CYS A  44      33.168  19.430  25.383  1.00 20.02           C
ATOM    661  SG  CYS A  44      34.526  18.243  25.576  1.00 17.73           S
ATOM    662  H   CYS A  44      34.933  21.166  26.033  1.00 24.24           H
ATOM    663  HA  CYS A  44      32.136  20.941  26.450  1.00 17.35           H
ATOM    664  HB2 CYS A  44      32.234  18.896  25.250  1.00 24.03           H
ATOM    665  HB3 CYS A  44      33.343  20.037  24.497  1.00 24.03           H
ATOM    666  N   GLY A  45      31.657  19.212  28.197  1.00 18.29           N
ATOM    667  CA  GLY A  45      31.306  18.401  29.334  1.00 13.74           C
ATOM    668  C   GLY A  45      31.434  19.102  30.687  1.00 20.47           C
ATOM    669  O   GLY A  45      31.289  18.417  31.690  1.00 20.30           O
ATOM    670  H   GLY A  45      30.910  19.450  27.561  1.00 21.95           H
ATOM    671  HA2 GLY A  45      30.273  18.079  29.211  1.00 16.48           H
ATOM    672  HA3 GLY A  45      31.965  17.534  29.339  1.00 16.48           H
ATOM    673  N   LYS A  46      31.657  20.423  30.765  1.00 17.03           N
ATOM    674  CA  LYS A  46      31.684  21.134  32.057  1.00 23.57           C
ATOM    675  C   LYS A  46      30.407  21.930  32.276  1.00 20.63           C
ATOM    676  O   LYS A  46      30.009  22.726  31.426  1.00 27.82           O
ATOM    677  CB  LYS A  46      32.945  22.022  32.188  1.00 18.34           C
ATOM    678  CG  LYS A  46      34.224  21.191  32.272  1.00 24.65           C
ATOM    679  CD  LYS A  46      34.270  20.257  33.493  1.00 21.88           C
ATOM    680  CE  LYS A  46      35.646  19.595  33.573  1.00 35.61           C
ATOM    681  NZ  LYS A  46      35.706  18.650  34.707  1.00 48.67           N1+
ATOM    682  H   LYS A  46      31.779  20.955  29.915  1.00 20.44           H
ATOM    683  HA  LYS A  46      31.719  20.414  32.872  1.00 28.29           H
ATOM    684  HB2 LYS A  46      33.019  22.702  31.341  1.00 22.01           H
ATOM    685  HB3 LYS A  46      32.864  22.618  33.096  1.00 22.01           H
ATOM    686  HG2 LYS A  46      34.318  20.596  31.365  1.00 29.57           H
ATOM    687  HG3 LYS A  46      35.070  21.877  32.315  1.00 29.57           H
ATOM    688  HD2 LYS A  46      34.056  20.806  34.409  1.00 26.26           H
ATOM    689  HD3 LYS A  46      33.533  19.470  33.357  1.00 26.26           H
ATOM    690  HE2 LYS A  46      35.829  19.053  32.641  1.00 42.73           H
ATOM    691  HE3 LYS A  46      36.415  20.362  33.685  1.00 42.73           H
ATOM    692  HZ1 LYS A  46      36.618  18.213  34.747  1.00 58.40           H
ATOM    693  HZ2 LYS A  46      35.534  19.148  35.572  1.00 58.40           H
ATOM    694  HZ3 LYS A  46      34.995  17.939  34.592  1.00 58.40           H
ATOM    695  N   GLN A  47      29.791  21.730  33.440  1.00 20.20           N
ATOM    696  CA  GLN A  47      28.710  22.564  33.919  1.00 22.19           C
ATOM    697  C   GLN A  47      29.242  23.989  34.099  1.00 33.08           C
ATOM    698  O   GLN A  47      30.389  24.158  34.526  1.00 34.78           O
ATOM    699  CB  GLN A  47      28.151  22.030  35.238  1.00 21.14           C
ATOM    700  CG  GLN A  47      27.407  20.710  35.029  1.00 22.06           C
ATOM    701  CD  GLN A  47      26.890  20.120  36.333  1.00 23.14           C
ATOM    702  OE1 GLN A  47      27.556  20.130  37.366  1.00 41.28           O
ATOM    703  NE2 GLN A  47      25.717  19.517  36.267  1.00 22.49           N
ATOM    704  H   GLN A  47      30.190  21.069  34.093  1.00 24.24           H
ATOM    705  HA  GLN A  47      27.903  22.555  33.183  1.00 26.63           H
ATOM    706  HB2 GLN A  47      28.971  21.890  35.945  1.00 25.37           H
ATOM    707  HB3 GLN A  47      27.456  22.759  35.657  1.00 25.37           H
ATOM    708  HG2 GLN A  47      26.595  20.851  34.316  1.00 26.47           H
ATOM    709  HG3 GLN A  47      28.124  19.994  34.626  1.00 26.47           H
ATOM    710 HE21 GLN A  47      25.203  19.532  35.399  1.00 26.99           H
ATOM    711 HE22 GLN A  47      25.348  19.065  37.092  1.00 26.99           H
ATOM    712  N   THR A  48      28.417  24.992  33.764  1.00 27.75           N
ATOM    713  CA  THR A  48      28.830  26.387  33.778  1.00 31.86           C
ATOM    714  C   THR A  48      28.514  27.063  35.133  1.00 28.96           C
ATOM    715  O   THR A  48      27.388  27.028  35.617  1.00 30.31           O
ATOM    716  CB  THR A  48      28.204  27.103  32.574  1.00 28.95           C
ATOM    717  OG1 THR A  48      26.794  27.093  32.647  1.00 26.95           O
ATOM    718  CG2 THR A  48      28.673  26.478  31.240  1.00 23.12           C
ATOM    719  H   THR A  48      27.470  24.789  33.468  1.00 33.30           H
ATOM    720  HA  THR A  48      29.911  26.424  33.626  1.00 38.23           H
ATOM    721  HB  THR A  48      28.537  28.143  32.593  1.00 34.74           H
ATOM    722  HG1 THR A  48      26.543  27.485  33.490  1.00 32.34           H
ATOM    723 HG21 THR A  48      28.281  27.052  30.402  1.00 27.75           H
ATOM    724 HG22 THR A  48      29.762  26.478  31.195  1.00 27.75           H
ATOM    725 HG23 THR A  48      28.307  25.457  31.141  1.00 27.75           H
ATOM    726  N   LEU A  49      29.525  27.704  35.731  1.00 52.81           N
ATOM    727  CA  LEU A  49      29.471  28.377  37.046  1.00 55.86           C
ATOM    728  C   LEU A  49      29.389  29.931  36.907  1.00 71.79           C
ATOM    729  O   LEU A  49      29.140  30.636  37.892  1.00 72.28           O
ATOM    730  CB  LEU A  49      30.657  27.927  37.940  1.00 59.11           C
ATOM    731  CG  LEU A  49      31.389  26.591  37.584  1.00 74.77           C
ATOM    732  CD1 LEU A  49      32.548  26.847  36.592  1.00 65.54           C
ATOM    733  CD2 LEU A  49      31.982  25.867  38.812  1.00 62.78           C
ATOM    734  H   LEU A  49      30.416  27.729  35.252  1.00 63.38           H
ATOM    735  HA  LEU A  49      28.560  28.057  37.556  1.00 67.04           H
ATOM    736  HB2 LEU A  49      31.390  28.733  38.021  1.00 70.93           H
ATOM    737  HB3 LEU A  49      30.226  27.799  38.934  1.00 70.93           H
ATOM    738  HG  LEU A  49      30.689  25.893  37.122  1.00 89.72           H
ATOM    739 HD11 LEU A  49      32.953  25.897  36.239  1.00 78.65           H
ATOM    740 HD12 LEU A  49      32.202  27.418  35.733  1.00 78.65           H
ATOM    741 HD13 LEU A  49      33.342  27.413  37.080  1.00 78.65           H
ATOM    742 HD21 LEU A  49      32.471  24.943  38.498  1.00 75.34           H
ATOM    743 HD22 LEU A  49      32.710  26.503  39.316  1.00 75.34           H
ATOM    744 HD23 LEU A  49      31.185  25.615  39.511  1.00 75.34           H
ATOM    745  N   GLU A  50      29.602  30.450  35.682  1.00 71.49           N
ATOM    746  CA  GLU A  50      29.559  31.865  35.279  1.00 72.95           C
ATOM    747  C   GLU A  50      29.541  32.024  33.726  1.00 56.62           C
ATOM    748  O   GLU A  50      29.913  31.060  33.013  1.00 46.88           O
ATOM    749  CB  GLU A  50      30.734  32.648  35.912  1.00 82.92           C
ATOM    750  CG  GLU A  50      32.118  32.005  35.659  1.00 87.87           C
ATOM    751  CD  GLU A  50      33.264  33.018  35.640  1.00 82.07           C
ATOM    752  OE1 GLU A  50      33.287  33.878  36.550  1.00 85.50           O
ATOM    753  OE2 GLU A  50      34.117  32.895  34.728  1.00 73.29           O1-
ATOM    754  H   GLU A  50      29.800  29.808  34.929  1.00 85.78           H
ATOM    755  HA  GLU A  50      28.636  32.302  35.666  1.00 87.55           H
ATOM    756  HB2 GLU A  50      30.570  32.725  36.989  1.00 99.51           H
ATOM    757  HB3 GLU A  50      30.730  33.662  35.509  1.00 99.51           H
ATOM    758  HG2 GLU A  50      32.127  31.423  34.735  1.00105.45           H
ATOM    759  HG3 GLU A  50      32.300  31.322  36.492  1.00105.45           H
ATOM    760  HC  GLU A  50      29.118  33.106  33.258  1.00 67.95           H
TER
ATOM    761  N   ILE B  16      10.242  14.629  31.111  1.00 23.22           N1+
ATOM    762  CA  ILE B  16      10.880  13.944  32.253  1.00 25.61           C
ATOM    763  C   ILE B  16       9.850  13.742  33.354  1.00 27.20           C
ATOM    764  O   ILE B  16       9.393  14.719  33.945  1.00 26.46           O
ATOM    765  CB  ILE B  16      12.100  14.732  32.790  1.00 15.27           C
ATOM    766  CG1 ILE B  16      13.174  15.094  31.727  1.00 20.90           C
ATOM    767  CG2 ILE B  16      12.722  13.998  33.979  1.00 17.73           C
ATOM    768  CD1 ILE B  16      13.979  13.884  31.234  1.00 28.46           C
ATOM    769  H1  ILE B  16       9.383  14.156  30.864  1.00 27.87           H
ATOM    770  H2  ILE B  16      10.033  15.591  31.348  1.00 27.87           H
ATOM    771  H3  ILE B  16      10.866  14.616  30.310  1.00 27.87           H
ATOM    772  HA  ILE B  16      11.220  12.957  31.930  1.00 30.73           H
ATOM    773  HB  ILE B  16      11.702  15.665  33.181  1.00 18.33           H
ATOM    774 HG12 ILE B  16      13.879  15.795  32.171  1.00 25.08           H
ATOM    775 HG13 ILE B  16      12.720  15.602  30.877  1.00 25.08           H
ATOM    776 HG21 ILE B  16      12.042  14.014  34.828  1.00 21.27           H
ATOM    777 HG22 ILE B  16      12.922  12.959  33.717  1.00 21.27           H
ATOM    778 HG23 ILE B  16      13.655  14.481  34.274  1.00 21.27           H
ATOM    779 HD11 ILE B  16      14.662  13.560  32.019  1.00 34.15           H
ATOM    780 HD12 ILE B  16      13.316  13.061  30.967  1.00 34.15           H
ATOM    781 HD13 ILE B  16      14.556  14.176  30.358  1.00 34.15           H
ATOM    782  N   VAL B  17       9.538  12.478  33.627  1.00 22.29           N
ATOM    783  CA  VAL B  17       8.792  12.031  34.791  1.00 20.76           C
ATOM    784  C   VAL B  17       9.767  11.835  35.942  1.00 23.65           C
ATOM    785  O   VAL B  17      10.794  11.180  35.793  1.00 28.24           O
ATOM    786  CB  VAL B  17       8.046  10.705  34.500  1.00 24.52           C
ATOM    787  CG1 VAL B  17       7.065  10.394  35.640  1.00 24.69           C
ATOM    788  CG2 VAL B  17       7.242  10.700  33.192  1.00 21.62           C
ATOM    789  H   VAL B  17       9.945  11.756  33.049  1.00 26.75           H
ATOM    790  HA  VAL B  17       8.064  12.792  35.063  1.00 24.91           H
ATOM    791  HB  VAL B  17       8.772   9.892  34.442  1.00 29.42           H
ATOM    792 HG11 VAL B  17       6.640   9.402  35.502  1.00 29.62           H
ATOM    793 HG12 VAL B  17       7.579  10.403  36.598  1.00 29.62           H
ATOM    794 HG13 VAL B  17       6.260  11.125  35.665  1.00 29.62           H
ATOM    795 HG21 VAL B  17       6.765   9.729  33.055  1.00 25.94           H
ATOM    796 HG22 VAL B  17       6.482  11.477  33.219  1.00 25.94           H
ATOM    797 HG23 VAL B  17       7.898  10.881  32.342  1.00 25.94           H
ATOM    798  N   GLY B  18       9.433  12.416  37.091  1.00 28.97           N
ATOM    799  CA  GLY B  18      10.281  12.461  38.266  1.00 21.02           C
ATOM    800  C   GLY B  18      11.515  13.328  38.037  1.00 27.70           C
ATOM    801  O   GLY B  18      11.474  14.327  37.322  1.00 21.81           O
ATOM    802  H   GLY B  18       8.578  12.953  37.121  1.00 34.77           H
ATOM    803  HA2 GLY B  18       9.724  12.892  39.096  1.00 25.23           H
ATOM    804  HA3 GLY B  18      10.589  11.453  38.517  1.00 25.23           H
ATOM    805  N   GLY B  19      12.607  12.972  38.697  1.00 29.43           N
ATOM    806  CA  GLY B  19      13.825  13.745  38.609  1.00 33.10           C
ATOM    807  C   GLY B  19      13.622  15.128  39.194  1.00 31.97           C
ATOM    808  O   GLY B  19      12.725  15.371  39.996  1.00 38.60           O
ATOM    809  H   GLY B  19      12.583  12.176  39.320  1.00 35.32           H
ATOM    810  HA2 GLY B  19      14.617  13.243  39.163  1.00 39.72           H
ATOM    811  HA3 GLY B  19      14.093  13.835  37.557  1.00 39.72           H
ATOM    812  N   GLN B  20      14.502  16.022  38.776  1.00 30.68           N
ATOM    813  CA  GLN B  20      14.688  17.342  39.339  1.00 30.85           C
ATOM    814  C   GLN B  20      14.799  18.336  38.199  1.00 30.53           C
ATOM    815  O   GLN B  20      15.143  17.975  37.072  1.00 26.40           O
ATOM    816  CB  GLN B  20      15.972  17.342  40.185  1.00 30.90           C
ATOM    817  CG  GLN B  20      15.945  16.299  41.316  1.00 38.38           C
ATOM    818  CD  GLN B  20      14.833  16.571  42.332  1.00 59.32           C
ATOM    819  OE1 GLN B  20      14.357  17.697  42.482  1.00 58.63           O
ATOM    820  NE2 GLN B  20      14.429  15.545  43.076  1.00 57.90           N
ATOM    821  H   GLN B  20      15.175  15.740  38.076  1.00 36.82           H
ATOM    822  HA  GLN B  20      13.836  17.624  39.955  1.00 37.03           H
ATOM    823  HB2 GLN B  20      16.824  17.126  39.539  1.00 37.08           H
ATOM    824  HB3 GLN B  20      16.119  18.335  40.613  1.00 37.08           H
ATOM    825  HG2 GLN B  20      15.867  15.285  40.926  1.00 46.06           H
ATOM    826  HG3 GLN B  20      16.897  16.382  41.837  1.00 46.06           H
ATOM    827 HE21 GLN B  20      14.852  14.635  42.969  1.00 69.48           H
ATOM    828 HE22 GLN B  20      13.708  15.696  43.765  1.00 69.48           H
ATOM    829  N   GLU B  21      14.474  19.589  38.481  1.00 21.35           N
ATOM    830  CA  GLU B  21      14.621  20.634  37.492  1.00 23.61           C
ATOM    831  C   GLU B  21      16.120  20.992  37.387  1.00 25.35           C
ATOM    832  O   GLU B  21      16.843  20.960  38.382  1.00 30.60           O
ATOM    833  CB  GLU B  21      13.589  21.737  37.812  1.00 39.77           C
ATOM    834  CG  GLU B  21      14.095  23.082  38.208  1.00 31.07           C
ATOM    835  CD  GLU B  21      13.052  24.112  38.666  1.00 36.39           C
ATOM    836  OE1 GLU B  21      13.526  24.967  39.437  1.00 38.97           O
ATOM    837  OE2 GLU B  21      11.864  24.079  38.262  1.00 29.88           O1-
ATOM    838  H   GLU B  21      14.222  19.843  39.425  1.00 25.61           H
ATOM    839  HA  GLU B  21      14.334  20.222  36.529  1.00 28.33           H
ATOM    840  HB2 GLU B  21      12.993  21.916  36.914  1.00 47.72           H
ATOM    841  HB3 GLU B  21      12.900  21.384  38.585  1.00 47.72           H
ATOM    842  HG2 GLU B  21      14.841  22.948  38.991  1.00 37.28           H
ATOM    843  HG3 GLU B  21      14.627  23.534  37.371  1.00 37.28           H
ATOM    844  N   CYS B  22      16.607  21.221  36.156  1.00 21.12           N
ATOM    845  CA  CYS B  22      17.976  21.644  35.876  1.00 27.76           C
ATOM    846  C   CYS B  22      18.215  23.006  36.512  1.00 16.67           C
ATOM    847  O   CYS B  22      17.576  23.975  36.115  1.00 19.54           O
ATOM    848  CB  CYS B  22      18.191  21.798  34.359  1.00 23.37           C
ATOM    849  SG  CYS B  22      18.543  20.189  33.666  1.00 23.27           S
ATOM    850  H   CYS B  22      15.969  21.197  35.374  1.00 25.35           H
ATOM    851  HA  CYS B  22      18.685  20.919  36.283  1.00 33.31           H
ATOM    852  HB2 CYS B  22      17.304  22.232  33.897  1.00 28.04           H
ATOM    853  HB3 CYS B  22      19.051  22.442  34.171  1.00 28.04           H
ATOM    854  N   LYS B  23      19.156  23.078  37.454  1.00 19.30           N
ATOM    855  CA  LYS B  23      19.591  24.347  38.011  1.00 20.23           C
ATOM    856  C   LYS B  23      20.550  25.071  37.072  1.00 23.19           C
ATOM    857  O   LYS B  23      20.972  24.571  36.023  1.00 24.65           O
ATOM    858  CB  LYS B  23      20.119  24.160  39.424  1.00 21.57           C
ATOM    859  CG  LYS B  23      19.114  23.454  40.348  1.00 19.61           C
ATOM    860  CD  LYS B  23      17.809  24.252  40.467  1.00 22.40           C
ATOM    861  CE  LYS B  23      16.836  23.537  41.396  1.00 22.40           C
ATOM    862  NZ  LYS B  23      15.517  24.195  41.343  1.00 23.06           N1+
ATOM    863  H   LYS B  23      19.641  22.236  37.750  1.00 23.16           H
ATOM    864  HA  LYS B  23      18.724  24.999  38.096  1.00 24.28           H
ATOM    865  HB2 LYS B  23      21.040  23.580  39.395  1.00 25.88           H
ATOM    866  HB3 LYS B  23      20.351  25.140  39.840  1.00 25.88           H
ATOM    867  HG2 LYS B  23      18.910  22.458  39.969  1.00 23.54           H
ATOM    868  HG3 LYS B  23      19.559  23.349  41.337  1.00 23.54           H
ATOM    869  HD2 LYS B  23      18.024  25.248  40.854  1.00 26.88           H
ATOM    870  HD3 LYS B  23      17.328  24.339  39.494  1.00 26.88           H
ATOM    871  HE2 LYS B  23      16.743  22.492  41.100  1.00 26.88           H
ATOM    872  HE3 LYS B  23      17.231  23.574  42.413  1.00 26.88           H
ATOM    873  HZ1 LYS B  23      14.849  23.674  41.893  1.00 27.67           H
ATOM    874  HZ2 LYS B  23      15.593  25.137  41.701  1.00 27.67           H
ATOM    875  HZ3 LYS B  23      15.179  24.259  40.390  1.00 27.67           H
ATOM    876  N   ASP B  24      20.736  26.341  37.402  1.00 21.67           N
ATOM    877  CA  ASP B  24      21.508  27.267  36.622  1.00 25.58           C
ATOM    878  C   ASP B  24      22.870  26.606  36.364  1.00 18.39           C
ATOM    879  O   ASP B  24      23.581  26.219  37.283  1.00 21.45           O
ATOM    880  CB  ASP B  24      21.650  28.551  37.460  1.00 21.38           C
ATOM    881  CG  ASP B  24      21.856  29.806  36.636  1.00 28.31           C
ATOM    882  OD1 ASP B  24      21.505  29.739  35.443  1.00 24.64           O
ATOM    883  OD2 ASP B  24      22.305  30.823  37.213  1.00 35.65           O1-
ATOM    884  H   ASP B  24      20.349  26.686  38.264  1.00 26.00           H
ATOM    885  HA  ASP B  24      20.982  27.448  35.686  1.00 30.70           H
ATOM    886  HB2 ASP B  24      20.727  28.705  38.017  1.00 25.66           H
ATOM    887  HB3 ASP B  24      22.438  28.463  38.211  1.00 25.66           H
ATOM    888  N   GLY B  25      23.188  26.424  35.096  1.00 13.74           N
ATOM    889  CA  GLY B  25      24.465  25.941  34.631  1.00 17.40           C
ATOM    890  C   GLY B  25      24.606  24.429  34.596  1.00 20.17           C
ATOM    891  O   GLY B  25      25.675  23.981  34.182  1.00 24.23           O
ATOM    892  H   GLY B  25      22.537  26.739  34.392  1.00 16.49           H
ATOM    893  HA2 GLY B  25      24.622  26.320  33.624  1.00 20.88           H
ATOM    894  HA3 GLY B  25      25.220  26.336  35.298  1.00 20.88           H
ATOM    895  N   GLU B  26      23.599  23.654  35.043  1.00 18.17           N
ATOM    896  CA  GLU B  26      23.720  22.209  35.244  1.00 21.65           C
ATOM    897  C   GLU B  26      23.585  21.392  33.955  1.00 21.45           C
ATOM    898  O   GLU B  26      24.140  20.304  33.873  1.00 21.64           O
ATOM    899  CB  GLU B  26      22.663  21.668  36.209  1.00 19.41           C
ATOM    900  CG  GLU B  26      23.015  21.855  37.664  1.00 28.29           C
ATOM    901  CD  GLU B  26      22.051  21.167  38.640  1.00 30.36           C
ATOM    902  OE1 GLU B  26      20.938  20.750  38.237  1.00 34.58           O
ATOM    903  OE2 GLU B  26      22.454  21.087  39.818  1.00 34.56           O1-
ATOM    904  H   GLU B  26      22.750  24.099  35.364  1.00 21.80           H
ATOM    905  HA  GLU B  26      24.703  22.019  35.670  1.00 25.97           H
ATOM    906  HB2 GLU B  26      21.696  22.122  36.007  1.00 23.30           H
ATOM    907  HB3 GLU B  26      22.556  20.604  36.040  1.00 23.30           H
ATOM    908  HG2 GLU B  26      24.026  21.499  37.868  1.00 33.95           H
ATOM    909  HG3 GLU B  26      23.037  22.920  37.891  1.00 33.95           H
ATOM    910  N   CYS B  27      22.769  21.870  33.005  1.00 21.59           N
ATOM    911  CA  CYS B  27      22.419  21.163  31.780  1.00 17.94           C
ATOM    912  C   CYS B  27      22.712  22.041  30.548  1.00 14.56           C
ATOM    913  O   CYS B  27      21.809  22.243  29.731  1.00 16.28           O
ATOM    914  CB  CYS B  27      20.943  20.742  31.835  1.00 20.16           C
ATOM    915  SG  CYS B  27      20.488  19.716  33.286  1.00 17.87           S
ATOM    916  H   CYS B  27      22.332  22.769  33.157  1.00 25.91           H
ATOM    917  HA  CYS B  27      23.014  20.254  31.691  1.00 21.53           H
ATOM    918  HB2 CYS B  27      20.341  21.650  31.853  1.00 24.19           H
ATOM    919  HB3 CYS B  27      20.697  20.180  30.934  1.00 24.19           H
ATOM    920  N   PRO B  28      23.945  22.560  30.366  1.00 16.32           N
ATOM    921  CA  PRO B  28      24.177  23.626  29.380  1.00 16.30           C
ATOM    922  C   PRO B  28      24.234  23.140  27.924  1.00 15.90           C
ATOM    923  O   PRO B  28      24.211  23.939  26.999  1.00 19.17           O
ATOM    924  CB  PRO B  28      25.501  24.257  29.845  1.00 20.88           C
ATOM    925  CG  PRO B  28      26.271  23.072  30.434  1.00 20.60           C
ATOM    926  CD  PRO B  28      25.172  22.287  31.138  1.00 12.94           C
ATOM    927  HA  PRO B  28      23.425  24.405  29.491  1.00 19.57           H
ATOM    928  HB2 PRO B  28      26.056  24.796  29.084  1.00 25.06           H
ATOM    929  HB3 PRO B  28      25.264  24.941  30.661  1.00 25.06           H
ATOM    930  HG2 PRO B  28      26.758  22.508  29.641  1.00 24.73           H
ATOM    931  HG3 PRO B  28      27.004  23.404  31.170  1.00 24.73           H
ATOM    932  HD2 PRO B  28      25.446  21.236  31.150  1.00 15.53           H
ATOM    933  HD3 PRO B  28      25.081  22.678  32.143  1.00 15.53           H
ATOM    934  N   TRP B  29      24.251  21.824  27.704  1.00 20.86           N
ATOM    935  CA  TRP B  29      24.252  21.182  26.397  1.00 14.88           C
ATOM    936  C   TRP B  29      22.854  20.839  25.903  1.00 16.36           C
ATOM    937  O   TRP B  29      22.724  20.381  24.773  1.00 15.56           O
ATOM    938  CB  TRP B  29      25.123  19.910  26.459  1.00 23.37           C
ATOM    939  CG  TRP B  29      25.054  19.204  27.774  1.00 16.11           C
ATOM    940  CD1 TRP B  29      24.045  18.425  28.222  1.00 14.80           C
ATOM    941  CD2 TRP B  29      26.013  19.283  28.860  1.00 15.25           C
ATOM    942  NE1 TRP B  29      24.337  18.010  29.498  1.00 14.91           N
ATOM    943  CE2 TRP B  29      25.517  18.533  29.964  1.00 14.59           C
ATOM    944  CE3 TRP B  29      27.258  19.910  29.008  1.00 14.57           C
ATOM    945  CZ2 TRP B  29      26.207  18.430  31.183  1.00 12.61           C
ATOM    946  CZ3 TRP B  29      27.971  19.786  30.204  1.00 14.27           C
ATOM    947  CH2 TRP B  29      27.445  19.071  31.287  1.00 13.58           C
ATOM    948  H   TRP B  29      24.233  21.207  28.505  1.00 25.03           H
ATOM    949  HA  TRP B  29      24.690  21.849  25.663  1.00 17.86           H
ATOM    950  HB2 TRP B  29      24.848  19.222  25.660  1.00 28.05           H
ATOM    951  HB3 TRP B  29      26.160  20.207  26.307  1.00 28.05           H
ATOM    952  HD1 TRP B  29      23.141  18.185  27.679  1.00 17.76           H
ATOM    953  HE1 TRP B  29      23.707  17.432  30.039  1.00 17.89           H
ATOM    954  HE3 TRP B  29      27.672  20.482  28.191  1.00 17.48           H
ATOM    955  HZ2 TRP B  29      25.808  17.863  32.011  1.00 15.13           H
ATOM    956  HZ3 TRP B  29      28.937  20.252  30.290  1.00 17.12           H
ATOM    957  HH2 TRP B  29      28.021  18.990  32.197  1.00 16.29           H
ATOM    958  N   GLN B  30      21.816  21.037  26.725  1.00 15.38           N
ATOM    959  CA  GLN B  30      20.441  20.898  26.257  1.00 23.47           C
ATOM    960  C   GLN B  30      20.160  21.861  25.102  1.00 22.04           C
ATOM    961  O   GLN B  30      20.379  23.059  25.229  1.00 21.89           O
ATOM    962  CB  GLN B  30      19.479  21.203  27.403  1.00 17.18           C
ATOM    963  CG  GLN B  30      18.033  21.017  26.974  1.00 20.31           C
ATOM    964  CD  GLN B  30      17.632  19.544  26.869  1.00 22.02           C
ATOM    965  OE1 GLN B  30      17.914  18.732  27.742  1.00 21.14           O
ATOM    966  NE2 GLN B  30      16.921  19.195  25.807  1.00 22.20           N
ATOM    967  H   GLN B  30      21.975  21.444  27.637  1.00 18.46           H
ATOM    968  HA  GLN B  30      20.289  19.867  25.926  1.00 28.16           H
ATOM    969  HB2 GLN B  30      19.695  20.539  28.243  1.00 20.62           H
ATOM    970  HB3 GLN B  30      19.628  22.230  27.737  1.00 20.62           H
ATOM    971  HG2 GLN B  30      17.446  21.458  27.774  1.00 24.37           H
ATOM    972  HG3 GLN B  30      17.804  21.554  26.054  1.00 24.37           H
ATOM    973 HE21 GLN B  30      16.697  19.890  25.108  1.00 26.64           H
ATOM    974 HE22 GLN B  30      16.603  18.242  25.710  1.00 26.64           H
ATOM    975  N   ALA B  31      19.648  21.344  23.988  1.00 19.82           N
ATOM    976  CA  ALA B  31      19.034  22.153  22.948  1.00 25.10           C
ATOM    977  C   ALA B  31      17.548  21.785  22.866  1.00 23.81           C
ATOM    978  O   ALA B  31      17.155  20.718  23.341  1.00 17.87           O
ATOM    979  CB  ALA B  31      19.822  21.921  21.659  1.00 20.91           C
ATOM    980  H   ALA B  31      19.565  20.343  23.905  1.00 23.78           H
ATOM    981  HA  ALA B  31      19.106  23.215  23.186  1.00 30.12           H
ATOM    982  HB1 ALA B  31      19.443  22.577  20.884  1.00 25.09           H
ATOM    983  HB2 ALA B  31      20.875  22.149  21.830  1.00 25.09           H
ATOM    984  HB3 ALA B  31      19.724  20.885  21.332  1.00 25.09           H
ATOM    985  N   LEU B  32      16.716  22.668  22.291  1.00 22.60           N
ATOM    986  CA  LEU B  32      15.275  22.458  22.100  1.00 21.61           C
ATOM    987  C   LEU B  32      14.952  22.772  20.645  1.00 25.53           C
ATOM    988  O   LEU B  32      15.246  23.874  20.186  1.00 26.55           O
ATOM    989  CB  LEU B  32      14.511  23.360  23.088  1.00 22.78           C
ATOM    990  CG  LEU B  32      12.959  23.246  23.121  1.00 23.95           C
ATOM    991  CD1 LEU B  32      12.457  21.882  23.631  1.00 21.43           C
ATOM    992  CD2 LEU B  32      12.444  24.308  24.097  1.00 31.39           C
ATOM    993  H   LEU B  32      17.092  23.544  21.961  1.00 27.13           H
ATOM    994  HA  LEU B  32      15.012  21.417  22.296  1.00 25.93           H
ATOM    995  HB2 LEU B  32      14.892  23.171  24.093  1.00 27.34           H
ATOM    996  HB3 LEU B  32      14.768  24.391  22.844  1.00 27.34           H
ATOM    997  HG  LEU B  32      12.561  23.421  22.122  1.00 28.74           H
ATOM    998 HD11 LEU B  32      11.422  21.955  23.955  1.00 25.72           H
ATOM    999 HD12 LEU B  32      12.524  21.153  22.836  1.00 25.72           H
ATOM   1000 HD13 LEU B  32      13.048  21.549  24.478  1.00 25.72           H
ATOM   1001 HD21 LEU B  32      11.353  24.289  24.124  1.00 37.66           H
ATOM   1002 HD22 LEU B  32      12.826  24.120  25.100  1.00 37.66           H
ATOM   1003 HD23 LEU B  32      12.769  25.299  23.776  1.00 37.66           H
ATOM   1004  N   LEU B  33      14.369  21.811  19.913  1.00 27.80           N
ATOM   1005  CA  LEU B  33      13.916  22.031  18.544  1.00 21.69           C
ATOM   1006  C   LEU B  33      12.542  22.655  18.685  1.00 20.67           C
ATOM   1007  O   LEU B  33      11.701  22.086  19.379  1.00 25.64           O
ATOM   1008  CB  LEU B  33      13.825  20.736  17.717  1.00 20.20           C
ATOM   1009  CG  LEU B  33      14.977  19.734  17.821  1.00 24.19           C
ATOM   1010  CD1 LEU B  33      14.752  18.653  16.744  1.00 28.18           C
ATOM   1011  CD2 LEU B  33      16.378  20.339  17.640  1.00 32.86           C
ATOM   1012  H   LEU B  33      14.113  20.940  20.352  1.00 33.36           H
ATOM   1013  HA  LEU B  33      14.591  22.714  18.034  1.00 26.03           H
ATOM   1014  HB2 LEU B  33      12.906  20.211  17.979  1.00 24.24           H
ATOM   1015  HB3 LEU B  33      13.743  21.040  16.672  1.00 24.24           H
ATOM   1016  HG  LEU B  33      14.941  19.255  18.800  1.00 29.02           H
ATOM   1017 HD11 LEU B  33      15.440  17.826  16.901  1.00 33.82           H
ATOM   1018 HD12 LEU B  33      13.737  18.270  16.798  1.00 33.82           H
ATOM   1019 HD13 LEU B  33      14.913  19.070  15.749  1.00 33.82           H
ATOM   1020 HD21 LEU B  33      17.131  19.550  17.699  1.00 39.43           H
ATOM   1021 HD22 LEU B  33      16.451  20.832  16.670  1.00 39.43           H
ATOM   1022 HD23 LEU B  33      16.582  21.064  18.428  1.00 39.43           H
ATOM   1023  N   ILE B  34      12.324  23.816  18.066  1.00 24.06           N
ATOM   1024  CA  ILE B  34      11.077  24.577  18.185  1.00 27.29           C
ATOM   1025  C   ILE B  34      10.444  24.721  16.811  1.00 26.43           C
ATOM   1026  O   ILE B  34      11.123  25.014  15.829  1.00 28.95           O
ATOM   1027  CB  ILE B  34      11.279  25.941  18.875  1.00 28.90           C
ATOM   1028  CG1 ILE B  34      12.311  26.822  18.131  1.00 27.74           C
ATOM   1029  CG2 ILE B  34      11.668  25.755  20.348  1.00 27.58           C
ATOM   1030  CD1 ILE B  34      12.495  28.219  18.747  1.00 32.33           C
ATOM   1031  H   ILE B  34      13.071  24.231  17.528  1.00 28.87           H
ATOM   1032  HA  ILE B  34      10.389  24.020  18.808  1.00 32.74           H
ATOM   1033  HB  ILE B  34      10.321  26.468  18.858  1.00 34.68           H
ATOM   1034 HG12 ILE B  34      13.279  26.323  18.116  1.00 33.29           H
ATOM   1035 HG13 ILE B  34      11.988  26.962  17.104  1.00 33.29           H
ATOM   1036 HG21 ILE B  34      11.619  26.701  20.882  1.00 33.10           H
ATOM   1037 HG22 ILE B  34      10.962  25.082  20.829  1.00 33.10           H
ATOM   1038 HG23 ILE B  34      12.678  25.354  20.431  1.00 33.10           H
ATOM   1039 HD11 ILE B  34      13.128  28.815  18.091  1.00 38.79           H
ATOM   1040 HD12 ILE B  34      11.528  28.712  18.860  1.00 38.79           H
ATOM   1041 HD13 ILE B  34      12.985  28.148  19.715  1.00 38.79           H
ATOM   1042  N   ASN B  35       9.135  24.507  16.743  1.00 31.97           N
ATOM   1043  CA  ASN B  35       8.348  24.641  15.513  1.00 43.56           C
ATOM   1044  C   ASN B  35       8.031  26.123  15.217  1.00 39.75           C
ATOM   1045  O   ASN B  35       8.388  27.011  15.992  1.00 45.01           O
ATOM   1046  CB  ASN B  35       7.081  23.767  15.613  1.00 40.27           C
ATOM   1047  CG  ASN B  35       6.174  24.153  16.767  1.00 43.02           C
ATOM   1048  OD1 ASN B  35       6.184  25.299  17.195  1.00 31.00           O
ATOM   1049  ND2 ASN B  35       5.342  23.223  17.234  1.00 43.74           N
ATOM   1050  H   ASN B  35       8.634  24.316  17.600  1.00 38.36           H
ATOM   1051  HA  ASN B  35       8.936  24.252  14.680  1.00 52.27           H
ATOM   1052  HB2 ASN B  35       6.500  23.900  14.710  1.00 48.33           H
ATOM   1053  HB3 ASN B  35       7.356  22.715  15.691  1.00 48.33           H
ATOM   1054 HD21 ASN B  35       4.668  23.464  17.951  1.00 52.49           H
ATOM   1055 HD22 ASN B  35       5.352  22.293  16.847  1.00 52.49           H
ATOM   1056  N   GLU B  36       7.383  26.383  14.077  1.00 51.86           N
ATOM   1057  CA  GLU B  36       6.973  27.714  13.625  1.00 52.38           C
ATOM   1058  C   GLU B  36       6.160  28.505  14.656  1.00 45.98           C
ATOM   1059  O   GLU B  36       6.274  29.731  14.692  1.00 49.66           O
ATOM   1060  CB  GLU B  36       6.181  27.598  12.317  1.00 48.95           C
ATOM   1061  CG  GLU B  36       7.090  27.229  11.133  1.00 61.08           C
ATOM   1062  CD  GLU B  36       6.480  27.678   9.803  1.00 84.64           C
ATOM   1063  OE1 GLU B  36       6.910  28.749   9.309  1.00 78.47           O
ATOM   1064  OE2 GLU B  36       5.650  26.903   9.270  1.00 84.45           O1-
ATOM   1065  H   GLU B  36       7.103  25.604  13.503  1.00 62.23           H
ATOM   1066  HA  GLU B  36       7.885  28.280  13.424  1.00 62.86           H
ATOM   1067  HB2 GLU B  36       5.409  26.837  12.429  1.00 58.74           H
ATOM   1068  HB3 GLU B  36       5.691  28.551  12.112  1.00 58.74           H
ATOM   1069  HG2 GLU B  36       8.051  27.721  11.270  1.00 73.29           H
ATOM   1070  HG3 GLU B  36       7.220  26.154  11.108  1.00 73.29           H
ATOM   1071  N   GLU B  37       5.369  27.814  15.486  1.00 40.48           N
ATOM   1072  CA  GLU B  37       4.583  28.380  16.579  1.00 43.81           C
ATOM   1073  C   GLU B  37       5.368  28.542  17.912  1.00 49.55           C
ATOM   1074  O   GLU B  37       4.776  28.819  18.954  1.00 45.35           O
ATOM   1075  CB  GLU B  37       3.152  27.652  16.747  1.00 55.15           C
ATOM   1076  CG  GLU B  37       3.040  26.177  16.415  1.00 75.95           C
ATOM   1077  CD  GLU B  37       3.049  25.676  14.940  1.00 80.86           C
ATOM   1078  OE1 GLU B  37       4.143  25.357  14.402  1.00 69.38           O
ATOM   1079  OE2 GLU B  37       1.934  25.540  14.382  1.00 89.56           O1-
ATOM   1080  H   GLU B  37       5.313  26.811  15.371  1.00 48.58           H
ATOM   1081  HA  GLU B  37       4.359  29.406  16.287  1.00 52.57           H
ATOM   1082  HB2 GLU B  37       2.733  27.936  17.713  1.00 66.18           H
ATOM   1083  HB3 GLU B  37       2.487  28.083  15.999  1.00 66.18           H
ATOM   1084  HG2 GLU B  37       3.833  25.696  16.969  1.00 91.15           H
ATOM   1085  HG3 GLU B  37       2.076  25.902  16.849  1.00 91.15           H
ATOM   1086  N   ASN B  38       6.713  28.426  17.865  1.00 40.69           N
ATOM   1087  CA  ASN B  38       7.684  28.536  18.971  1.00 45.28           C
ATOM   1088  C   ASN B  38       7.529  27.483  20.090  1.00 40.18           C
ATOM   1089  O   ASN B  38       7.999  27.674  21.211  1.00 48.20           O
ATOM   1090  CB  ASN B  38       7.815  29.989  19.497  1.00 48.92           C
ATOM   1091  CG  ASN B  38       8.334  30.954  18.426  1.00 67.21           C
ATOM   1092  OD1 ASN B  38       9.295  30.648  17.714  1.00 56.67           O
ATOM   1093  ND2 ASN B  38       7.759  32.158  18.351  1.00 61.70           N
ATOM   1094  H   ASN B  38       7.111  28.184  16.969  1.00 48.83           H
ATOM   1095  HA  ASN B  38       8.649  28.299  18.522  1.00 54.33           H
ATOM   1096  HB2 ASN B  38       6.871  30.338  19.915  1.00 58.70           H
ATOM   1097  HB3 ASN B  38       8.572  29.976  20.282  1.00 58.70           H
ATOM   1098 HD21 ASN B  38       8.100  32.834  17.683  1.00 74.04           H
ATOM   1099 HD22 ASN B  38       6.983  32.384  18.955  1.00 74.04           H
ATOM   1100  N   GLU B  39       6.918  26.341  19.782  1.00 35.38           N
ATOM   1101  CA  GLU B  39       6.676  25.279  20.745  1.00 43.56           C
ATOM   1102  C   GLU B  39       7.839  24.290  20.596  1.00 29.09           C
ATOM   1103  O   GLU B  39       8.165  23.853  19.491  1.00 29.48           O
ATOM   1104  CB  GLU B  39       5.301  24.585  20.524  1.00 47.54           C
ATOM   1105  CG  GLU B  39       4.107  25.496  20.131  1.00 66.27           C
ATOM   1106  CD  GLU B  39       2.825  24.725  19.758  1.00 67.35           C
ATOM   1107  OE1 GLU B  39       1.765  25.067  20.327  1.00 75.71           O
ATOM   1108  OE2 GLU B  39       2.907  23.822  18.891  1.00 64.59           O1-
ATOM   1109  H   GLU B  39       6.603  26.190  18.833  1.00 42.46           H
ATOM   1110  HA  GLU B  39       6.673  25.687  21.758  1.00 52.27           H
ATOM   1111  HB2 GLU B  39       5.414  23.801  19.779  1.00 57.04           H
ATOM   1112  HB3 GLU B  39       5.032  24.089  21.458  1.00 57.04           H
ATOM   1113  HG2 GLU B  39       3.906  26.221  20.923  1.00 79.52           H
ATOM   1114  HG3 GLU B  39       4.404  26.029  19.230  1.00 79.52           H
ATOM   1115  N   GLY B  40       8.454  23.898  21.709  1.00 29.16           N
ATOM   1116  CA  GLY B  40       9.387  22.774  21.717  1.00 27.76           C
ATOM   1117  C   GLY B  40       8.651  21.465  21.414  1.00 25.78           C
ATOM   1118  O   GLY B  40       7.563  21.216  21.949  1.00 26.69           O
ATOM   1119  H   GLY B  40       8.195  24.312  22.595  1.00 35.00           H
ATOM   1120  HA2 GLY B  40      10.154  22.943  20.971  1.00 33.31           H
ATOM   1121  HA3 GLY B  40       9.852  22.705  22.694  1.00 33.31           H
ATOM   1122  N   PHE B  41       9.268  20.619  20.582  1.00 29.05           N
ATOM   1123  CA  PHE B  41       8.717  19.298  20.230  1.00 29.32           C
ATOM   1124  C   PHE B  41       9.720  18.164  20.338  1.00 24.14           C
ATOM   1125  O   PHE B  41       9.318  17.005  20.336  1.00 22.91           O
ATOM   1126  CB  PHE B  41       8.082  19.321  18.839  1.00 23.37           C
ATOM   1127  CG  PHE B  41       9.060  19.561  17.711  1.00 27.85           C
ATOM   1128  CD1 PHE B  41       9.299  20.867  17.255  1.00 27.06           C
ATOM   1129  CD2 PHE B  41       9.763  18.484  17.154  1.00 23.49           C
ATOM   1130  CE1 PHE B  41      10.226  21.087  16.230  1.00 24.07           C
ATOM   1131  CE2 PHE B  41      10.654  18.702  16.104  1.00 23.81           C
ATOM   1132  CZ  PHE B  41      10.892  20.005  15.642  1.00 29.37           C
ATOM   1133  H   PHE B  41      10.139  20.908  20.156  1.00 34.86           H
ATOM   1134  HA  PHE B  41       7.926  19.054  20.939  1.00 35.19           H
ATOM   1135  HB2 PHE B  41       7.580  18.366  18.670  1.00 28.05           H
ATOM   1136  HB3 PHE B  41       7.324  20.108  18.820  1.00 28.05           H
ATOM   1137  HD1 PHE B  41       8.773  21.702  17.699  1.00 32.47           H
ATOM   1138  HD2 PHE B  41       9.613  17.488  17.538  1.00 28.19           H
ATOM   1139  HE1 PHE B  41      10.419  22.092  15.890  1.00 28.88           H
ATOM   1140  HE2 PHE B  41      11.200  17.876  15.689  1.00 28.58           H
ATOM   1141  HZ  PHE B  41      11.605  20.176  14.851  1.00 35.25           H
ATOM   1142  N   CYS B  42      11.011  18.493  20.418  1.00 27.72           N
ATOM   1143  CA  CYS B  42      12.124  17.562  20.638  1.00 19.56           C
ATOM   1144  C   CYS B  42      13.257  18.330  21.321  1.00 23.33           C
ATOM   1145  O   CYS B  42      13.308  19.555  21.256  1.00 25.31           O
ATOM   1146  CB  CYS B  42      12.600  16.945  19.298  1.00 17.06           C
ATOM   1147  SG  CYS B  42      11.625  15.462  18.847  1.00 19.54           S
ATOM   1148  H   CYS B  42      11.254  19.474  20.385  1.00 33.26           H
ATOM   1149  HA  CYS B  42      11.822  16.762  21.314  1.00 23.47           H
ATOM   1150  HB2 CYS B  42      12.535  17.683  18.504  1.00 20.48           H
ATOM   1151  HB3 CYS B  42      13.647  16.653  19.402  1.00 20.48           H
ATOM   1152  N   GLY B  43      14.162  17.592  21.964  1.00 20.53           N
ATOM   1153  CA  GLY B  43      15.470  18.013  22.420  1.00 16.90           C
ATOM   1154  C   GLY B  43      16.586  17.738  21.414  1.00 15.68           C
ATOM   1155  O   GLY B  43      16.410  17.125  20.370  1.00 15.16           O
ATOM   1156  H   GLY B  43      13.998  16.598  21.996  1.00 24.64           H
ATOM   1157  HA2 GLY B  43      15.435  19.081  22.631  1.00 20.28           H
ATOM   1158  HA3 GLY B  43      15.718  17.465  23.325  1.00 20.28           H
ATOM   1159  N   GLY B  44      17.761  18.228  21.789  1.00 12.55           N
ATOM   1160  CA  GLY B  44      19.019  17.977  21.159  1.00 13.93           C
ATOM   1161  C   GLY B  44      20.149  18.148  22.165  1.00 13.78           C
ATOM   1162  O   GLY B  44      19.930  18.556  23.301  1.00 13.94           O
ATOM   1163  H   GLY B  44      17.796  18.774  22.639  1.00 15.05           H
ATOM   1164  HA2 GLY B  44      19.017  16.969  20.773  1.00 16.71           H
ATOM   1165  HA3 GLY B  44      19.147  18.664  20.327  1.00 16.71           H
ATOM   1166  N   THR B  45      21.368  17.848  21.740  1.00 13.17           N
ATOM   1167  CA  THR B  45      22.583  18.047  22.521  1.00 13.50           C
ATOM   1168  C   THR B  45      23.541  18.918  21.721  1.00 19.74           C
ATOM   1169  O   THR B  45      23.843  18.585  20.571  1.00 16.61           O
ATOM   1170  CB  THR B  45      23.256  16.698  22.784  1.00 20.44           C
ATOM   1171  OG1 THR B  45      22.344  15.770  23.326  1.00 16.34           O
ATOM   1172  CG2 THR B  45      24.457  16.854  23.728  1.00 16.47           C
ATOM   1173  H   THR B  45      21.477  17.492  20.802  1.00 15.81           H
ATOM   1174  HA  THR B  45      22.329  18.498  23.471  1.00 16.20           H
ATOM   1175  HB  THR B  45      23.618  16.294  21.843  1.00 24.53           H
ATOM   1176  HG1 THR B  45      21.679  15.560  22.660  1.00 19.61           H
ATOM   1177 HG21 THR B  45      24.910  15.874  23.888  1.00 19.76           H
ATOM   1178 HG22 THR B  45      25.207  17.517  23.307  1.00 19.76           H
ATOM   1179 HG23 THR B  45      24.118  17.237  24.690  1.00 19.76           H
ATOM   1180  N   ILE B  46      24.073  19.976  22.336  1.00 13.67           N
ATOM   1181  CA  ILE B  46      25.136  20.763  21.748  1.00 12.59           C
ATOM   1182  C   ILE B  46      26.393  19.888  21.703  1.00 14.52           C
ATOM   1183  O   ILE B  46      26.914  19.476  22.738  1.00 10.48           O
ATOM   1184  CB  ILE B  46      25.362  22.097  22.507  1.00 13.43           C
ATOM   1185  CG1 ILE B  46      24.073  22.952  22.605  1.00 13.58           C
ATOM   1186  CG2 ILE B  46      26.483  22.886  21.809  1.00 10.41           C
ATOM   1187  CD1 ILE B  46      24.178  24.092  23.605  1.00 20.40           C
ATOM   1188  H   ILE B  46      23.797  20.183  23.283  1.00 16.40           H
ATOM   1189  HA  ILE B  46      24.844  21.015  20.728  1.00 15.11           H
ATOM   1190  HB  ILE B  46      25.686  21.856  23.518  1.00 16.12           H
ATOM   1191 HG12 ILE B  46      23.838  23.366  21.623  1.00 16.30           H
ATOM   1192 HG13 ILE B  46      23.229  22.339  22.920  1.00 16.30           H
ATOM   1193 HG21 ILE B  46      26.680  23.810  22.347  1.00 12.50           H
ATOM   1194 HG22 ILE B  46      27.406  22.317  21.778  1.00 12.50           H
ATOM   1195 HG23 ILE B  46      26.186  23.110  20.786  1.00 12.50           H
ATOM   1196 HD11 ILE B  46      23.183  24.491  23.800  1.00 24.48           H
ATOM   1197 HD12 ILE B  46      24.608  23.738  24.536  1.00 24.48           H
ATOM   1198 HD13 ILE B  46      24.812  24.884  23.204  1.00 24.48           H
ATOM   1199  N   LEU B  47      26.900  19.658  20.483  1.00 18.00           N
ATOM   1200  CA  LEU B  47      28.172  18.991  20.240  1.00 17.89           C
ATOM   1201  C   LEU B  47      29.320  19.973  20.097  1.00 17.88           C
ATOM   1202  O   LEU B  47      30.435  19.646  20.495  1.00 24.04           O
ATOM   1203  CB  LEU B  47      28.084  18.112  18.990  1.00 20.84           C
ATOM   1204  CG  LEU B  47      27.068  16.947  19.112  1.00 21.56           C
ATOM   1205  CD1 LEU B  47      27.225  16.033  17.895  1.00 19.66           C
ATOM   1206  CD2 LEU B  47      27.271  16.127  20.397  1.00 19.24           C
ATOM   1207  H   LEU B  47      26.442  20.069  19.682  1.00 21.60           H
ATOM   1208  HA  LEU B  47      28.404  18.365  21.100  1.00 21.46           H
ATOM   1209  HB2 LEU B  47      27.825  18.731  18.131  1.00 25.01           H
ATOM   1210  HB3 LEU B  47      29.078  17.701  18.810  1.00 25.01           H
ATOM   1211  HG  LEU B  47      26.060  17.366  19.101  1.00 25.87           H
ATOM   1212 HD11 LEU B  47      26.557  15.179  17.970  1.00 23.59           H
ATOM   1213 HD12 LEU B  47      26.992  16.591  16.988  1.00 23.59           H
ATOM   1214 HD13 LEU B  47      28.248  15.666  17.832  1.00 23.59           H
ATOM   1215 HD21 LEU B  47      26.613  15.257  20.381  1.00 23.09           H
ATOM   1216 HD22 LEU B  47      28.309  15.801  20.473  1.00 23.09           H
ATOM   1217 HD23 LEU B  47      27.009  16.715  21.277  1.00 23.09           H
ATOM   1218  N   SER B  48      29.052  21.135  19.498  1.00 21.64           N
ATOM   1219  CA  SER B  48      30.014  22.190  19.196  1.00 26.48           C
ATOM   1220  C   SER B  48      29.246  23.489  18.858  1.00 26.11           C
ATOM   1221  O   SER B  48      28.018  23.534  18.949  1.00 25.55           O
ATOM   1222  CB  SER B  48      30.951  21.753  18.045  1.00 26.64           C
ATOM   1223  OG  SER B  48      30.236  21.769  16.827  1.00 24.67           O
ATOM   1224  H   SER B  48      28.102  21.311  19.202  1.00 25.96           H
ATOM   1225  HA  SER B  48      30.617  22.365  20.083  1.00 31.77           H
ATOM   1226  HB2 SER B  48      31.784  22.451  17.976  1.00 31.97           H
ATOM   1227  HB3 SER B  48      31.347  20.751  18.213  1.00 31.97           H
ATOM   1228  HG  SER B  48      30.519  21.155  16.328  1.00 29.60           H
ATOM   1229  N   GLU B  49      29.963  24.547  18.469  1.00 20.25           N
ATOM   1230  CA  GLU B  49      29.338  25.815  18.165  1.00 22.14           C
ATOM   1231  C   GLU B  49      28.422  25.718  16.936  1.00 24.05           C
ATOM   1232  O   GLU B  49      27.444  26.458  16.887  1.00 26.15           O
ATOM   1233  CB  GLU B  49      30.406  26.896  17.988  1.00 27.17           C
ATOM   1234  CG  GLU B  49      31.240  26.779  16.703  1.00 25.68           C
ATOM   1235  CD  GLU B  49      32.430  27.749  16.635  1.00 25.09           C
ATOM   1236  OE1 GLU B  49      32.455  28.714  17.430  1.00 23.03           O
ATOM   1237  OE2 GLU B  49      33.314  27.493  15.790  1.00 27.77           O1-
ATOM   1238  H   GLU B  49      30.970  24.494  18.428  1.00 24.30           H
ATOM   1239  HA  GLU B  49      28.729  26.089  19.027  1.00 26.57           H
ATOM   1240  HB2 GLU B  49      29.903  27.863  17.976  1.00 32.60           H
ATOM   1241  HB3 GLU B  49      31.072  26.883  18.851  1.00 32.60           H
ATOM   1242  HG2 GLU B  49      31.590  25.760  16.539  1.00 30.82           H
ATOM   1243  HG3 GLU B  49      30.598  27.005  15.854  1.00 30.82           H
ATOM   1244  N   PHE B  50      28.712  24.846  15.950  1.00 24.04           N
ATOM   1245  CA  PHE B  50      27.880  24.673  14.748  1.00 22.16           C
ATOM   1246  C   PHE B  50      26.963  23.456  14.766  1.00 23.06           C
ATOM   1247  O   PHE B  50      26.084  23.414  13.914  1.00 25.63           O
ATOM   1248  CB  PHE B  50      28.743  24.639  13.469  1.00 25.99           C
ATOM   1249  CG  PHE B  50      29.295  25.994  13.028  1.00 18.25           C
ATOM   1250  CD1 PHE B  50      28.425  26.959  12.493  1.00 26.85           C
ATOM   1251  CD2 PHE B  50      30.655  26.313  13.209  1.00 20.61           C
ATOM   1252  CE1 PHE B  50      28.898  28.244  12.162  1.00 26.51           C
ATOM   1253  CE2 PHE B  50      31.122  27.607  12.915  1.00 32.30           C
ATOM   1254  CZ  PHE B  50      30.245  28.567  12.380  1.00 24.59           C
ATOM   1255  H   PHE B  50      29.546  24.284  16.033  1.00 28.85           H
ATOM   1256  HA  PHE B  50      27.218  25.535  14.657  1.00 26.59           H
ATOM   1257  HB2 PHE B  50      29.560  23.930  13.611  1.00 31.18           H
ATOM   1258  HB3 PHE B  50      28.131  24.272  12.645  1.00 31.18           H
ATOM   1259  HD1 PHE B  50      27.379  26.724  12.360  1.00 32.22           H
ATOM   1260  HD2 PHE B  50      31.338  25.592  13.632  1.00 24.74           H
ATOM   1261  HE1 PHE B  50      28.220  28.987  11.766  1.00 31.81           H
ATOM   1262  HE2 PHE B  50      32.155  27.867  13.114  1.00 38.76           H
ATOM   1263  HZ  PHE B  50      30.607  29.561  12.165  1.00 29.50           H
ATOM   1264  N   TYR B  51      27.176  22.446  15.620  1.00 26.52           N
ATOM   1265  CA  TYR B  51      26.488  21.158  15.502  1.00 24.26           C
ATOM   1266  C   TYR B  51      25.652  20.787  16.722  1.00 16.86           C
ATOM   1267  O   TYR B  51      26.115  20.855  17.860  1.00 18.82           O
ATOM   1268  CB  TYR B  51      27.481  20.044  15.162  1.00 20.55           C
ATOM   1269  CG  TYR B  51      28.054  20.195  13.769  1.00 19.99           C
ATOM   1270  CD1 TYR B  51      27.277  19.793  12.671  1.00 21.27           C
ATOM   1271  CD2 TYR B  51      29.361  20.681  13.555  1.00 25.39           C
ATOM   1272  CE1 TYR B  51      27.775  19.892  11.365  1.00 27.08           C
ATOM   1273  CE2 TYR B  51      29.860  20.823  12.243  1.00 24.69           C
ATOM   1274  CZ  TYR B  51      29.053  20.451  11.132  1.00 32.76           C
ATOM   1275  OH  TYR B  51      29.486  20.604   9.845  1.00 29.18           O
ATOM   1276  H   TYR B  51      27.902  22.530  16.317  1.00 31.82           H
ATOM   1277  HA  TYR B  51      25.813  21.204  14.659  1.00 29.12           H
ATOM   1278  HB2 TYR B  51      28.276  20.019  15.903  1.00 24.66           H
ATOM   1279  HB3 TYR B  51      26.964  19.085  15.208  1.00 24.66           H
ATOM   1280  HD1 TYR B  51      26.272  19.435  12.830  1.00 25.52           H
ATOM   1281  HD2 TYR B  51      29.980  20.957  14.391  1.00 30.47           H
ATOM   1282  HE1 TYR B  51      27.170  19.556  10.533  1.00 32.49           H
ATOM   1283  HE2 TYR B  51      30.853  21.216  12.087  1.00 29.63           H
ATOM   1284  HH  TYR B  51      30.433  20.477   9.755  1.00 35.02           H
ATOM   1285  N   ILE B  52      24.438  20.311  16.436  1.00 14.85           N
ATOM   1286  CA  ILE B  52      23.485  19.754  17.389  1.00 22.53           C
ATOM   1287  C   ILE B  52      23.235  18.290  17.033  1.00 21.04           C
ATOM   1288  O   ILE B  52      23.011  17.982  15.868  1.00 19.09           O
ATOM   1289  CB  ILE B  52      22.137  20.505  17.329  1.00 16.12           C
ATOM   1290  CG1 ILE B  52      22.255  22.019  17.537  1.00 18.25           C
ATOM   1291  CG2 ILE B  52      21.128  19.836  18.285  1.00 15.17           C
ATOM   1292  CD1 ILE B  52      22.726  22.418  18.942  1.00 17.92           C
ATOM   1293  H   ILE B  52      24.155  20.311  15.466  1.00 17.82           H
ATOM   1294  HA  ILE B  52      23.881  19.831  18.400  1.00 27.03           H
ATOM   1295  HB  ILE B  52      21.747  20.361  16.327  1.00 19.35           H
ATOM   1296 HG12 ILE B  52      22.942  22.434  16.801  1.00 21.90           H
ATOM   1297 HG13 ILE B  52      21.286  22.466  17.337  1.00 21.90           H
ATOM   1298 HG21 ILE B  52      20.268  20.486  18.452  1.00 18.21           H
ATOM   1299 HG22 ILE B  52      20.759  18.910  17.841  1.00 18.21           H
ATOM   1300 HG23 ILE B  52      21.598  19.612  19.244  1.00 18.21           H
ATOM   1301 HD11 ILE B  52      22.637  23.495  19.053  1.00 21.50           H
ATOM   1302 HD12 ILE B  52      22.105  21.949  19.705  1.00 21.50           H
ATOM   1303 HD13 ILE B  52      23.766  22.122  19.082  1.00 21.50           H
ATOM   1304  N   LEU B  53      23.163  17.427  18.050  1.00 19.72           N
ATOM   1305  CA  LEU B  53      22.742  16.034  17.950  1.00 17.33           C
ATOM   1306  C   LEU B  53      21.272  15.941  18.324  1.00 18.84           C
ATOM   1307  O   LEU B  53      20.880  16.481  19.354  1.00 16.07           O
ATOM   1308  CB  LEU B  53      23.556  15.172  18.934  1.00 18.03           C
ATOM   1309  CG  LEU B  53      23.352  13.646  18.783  1.00 23.06           C
ATOM   1310  CD1 LEU B  53      23.871  13.112  17.447  1.00 11.04           C
ATOM   1311  CD2 LEU B  53      24.068  12.913  19.913  1.00 18.02           C
ATOM   1312  H   LEU B  53      23.323  17.780  18.981  1.00 23.66           H
ATOM   1313  HA  LEU B  53      22.898  15.672  16.934  1.00 20.79           H
ATOM   1314  HB2 LEU B  53      24.609  15.402  18.843  1.00 21.64           H
ATOM   1315  HB3 LEU B  53      23.251  15.447  19.941  1.00 21.64           H
ATOM   1316  HG  LEU B  53      22.286  13.429  18.858  1.00 27.67           H
ATOM   1317 HD11 LEU B  53      23.769  12.035  17.421  1.00 13.25           H
ATOM   1318 HD12 LEU B  53      23.290  13.529  16.628  1.00 13.25           H
ATOM   1319 HD13 LEU B  53      24.922  13.371  17.323  1.00 13.25           H
ATOM   1320 HD21 LEU B  53      23.907  11.840  19.823  1.00 21.63           H
ATOM   1321 HD22 LEU B  53      25.138  13.118  19.873  1.00 21.63           H
ATOM   1322 HD23 LEU B  53      23.675  13.246  20.875  1.00 21.63           H
ATOM   1323  N   THR B  54      20.487  15.204  17.538  1.00 15.68           N
ATOM   1324  CA  THR B  54      19.105  14.870  17.863  1.00 19.20           C
ATOM   1325  C   THR B  54      18.741  13.477  17.321  1.00 15.86           C
ATOM   1326  O   THR B  54      19.589  12.753  16.820  1.00 20.73           O
ATOM   1327  CB  THR B  54      18.179  16.010  17.399  1.00 16.90           C
ATOM   1328  OG1 THR B  54      16.838  15.868  17.850  1.00 19.68           O
ATOM   1329  CG2 THR B  54      18.146  16.129  15.877  1.00 23.48           C
ATOM   1330  H   THR B  54      20.877  14.798  16.698  1.00 18.81           H
ATOM   1331  HA  THR B  54      19.010  14.784  18.940  1.00 23.04           H
ATOM   1332  HB  THR B  54      18.567  16.940  17.814  1.00 20.28           H
ATOM   1333  HG1 THR B  54      16.797  16.099  18.785  1.00 23.62           H
ATOM   1334 HG21 THR B  54      17.506  16.967  15.597  1.00 28.18           H
ATOM   1335 HG22 THR B  54      19.153  16.296  15.491  1.00 28.18           H
ATOM   1336 HG23 THR B  54      17.723  15.221  15.445  1.00 28.18           H
ATOM   1337  N   ALA B  55      17.487  13.079  17.479  1.00 21.18           N
ATOM   1338  CA  ALA B  55      16.911  11.864  16.927  1.00 23.98           C
ATOM   1339  C   ALA B  55      16.448  12.144  15.510  1.00 21.72           C
ATOM   1340  O   ALA B  55      15.833  13.172  15.253  1.00 36.93           O
ATOM   1341  CB  ALA B  55      15.697  11.472  17.777  1.00 19.22           C
ATOM   1342  H   ALA B  55      16.845  13.727  17.913  1.00 25.41           H
ATOM   1343  HA  ALA B  55      17.635  11.048  16.945  1.00 28.77           H
ATOM   1344  HB1 ALA B  55      15.236  10.578  17.372  1.00 23.07           H
ATOM   1345  HB2 ALA B  55      16.003  11.268  18.802  1.00 23.07           H
ATOM   1346  HB3 ALA B  55      14.960  12.275  17.778  1.00 23.07           H
ATOM   1347  N   ALA B  56      16.686  11.209  14.600  1.00 23.78           N
ATOM   1348  CA  ALA B  56      16.152  11.261  13.252  1.00 30.16           C
ATOM   1349  C   ALA B  56      14.630  11.368  13.257  1.00 28.43           C
ATOM   1350  O   ALA B  56      14.106  12.066  12.407  1.00 31.95           O
ATOM   1351  CB  ALA B  56      16.620  10.020  12.470  1.00 25.64           C
ATOM   1352  H   ALA B  56      17.168  10.368  14.877  1.00 28.54           H
ATOM   1353  HA  ALA B  56      16.545  12.149  12.756  1.00 36.20           H
ATOM   1354  HB1 ALA B  56      16.212  10.038  11.461  1.00 30.76           H
ATOM   1355  HB2 ALA B  56      17.706   9.999  12.403  1.00 30.76           H
ATOM   1356  HB3 ALA B  56      16.272   9.115  12.970  1.00 30.76           H
ATOM   1357  N   HIS B  57      13.899  10.698  14.160  1.00 24.81           N
ATOM   1358  CA  HIS B  57      12.448  10.720  14.128  1.00 28.84           C
ATOM   1359  C   HIS B  57      11.864  12.109  14.461  1.00 28.90           C
ATOM   1360  O   HIS B  57      10.708  12.378  14.127  1.00 32.46           O
ATOM   1361  CB  HIS B  57      11.865   9.621  15.018  1.00 25.82           C
ATOM   1362  CG  HIS B  57      11.779   9.965  16.472  1.00 29.33           C
ATOM   1363  ND1 HIS B  57      12.643   9.545  17.452  1.00 32.32           N
ATOM   1364  CD2 HIS B  57      10.845  10.761  17.075  1.00 26.68           C
ATOM   1365  CE1 HIS B  57      12.253  10.084  18.612  1.00 28.98           C
ATOM   1366  NE2 HIS B  57      11.164  10.846  18.435  1.00 23.55           N
ATOM   1367  H   HIS B  57      14.355  10.095  14.834  1.00 29.77           H
ATOM   1368  HA  HIS B  57      12.156  10.469  13.110  1.00 34.61           H
ATOM   1369  HB2 HIS B  57      12.454   8.710  14.900  1.00 30.98           H
ATOM   1370  HB3 HIS B  57      10.852   9.412  14.685  1.00 30.98           H
ATOM   1371  HD1 HIS B  57      13.449   8.948  17.320  1.00 38.78           H
ATOM   1372  HD2 HIS B  57      10.032  11.268  16.575  1.00 32.01           H
ATOM   1373  HE1 HIS B  57      12.803   9.983  19.533  1.00 34.78           H
ATOM   1374  N   CYS B  58      12.637  12.983  15.121  1.00 26.08           N
ATOM   1375  CA  CYS B  58      12.229  14.349  15.422  1.00 26.02           C
ATOM   1376  C   CYS B  58      12.010  15.166  14.143  1.00 26.90           C
ATOM   1377  O   CYS B  58      11.173  16.052  14.149  1.00 22.03           O
ATOM   1378  CB  CYS B  58      13.247  15.021  16.359  1.00 25.95           C
ATOM   1379  SG  CYS B  58      13.012  14.273  17.965  1.00 23.63           S
ATOM   1380  H   CYS B  58      13.582  12.717  15.364  1.00 31.30           H
ATOM   1381  HA  CYS B  58      11.276  14.306  15.946  1.00 31.22           H
ATOM   1382  HB2 CYS B  58      14.267  14.872  16.010  1.00 31.15           H
ATOM   1383  HB3 CYS B  58      13.047  16.090  16.435  1.00 31.15           H
ATOM   1384  N   LEU B  59      12.719  14.833  13.057  1.00 35.05           N
ATOM   1385  CA  LEU B  59      12.708  15.501  11.756  1.00 43.00           C
ATOM   1386  C   LEU B  59      11.397  15.345  10.951  1.00 42.15           C
ATOM   1387  O   LEU B  59      11.377  15.586   9.746  1.00 54.92           O
ATOM   1388  CB  LEU B  59      13.915  14.975  10.953  1.00 31.60           C
ATOM   1389  CG  LEU B  59      15.289  15.097  11.645  1.00 32.99           C
ATOM   1390  CD1 LEU B  59      16.365  14.520  10.719  1.00 36.53           C
ATOM   1391  CD2 LEU B  59      15.639  16.551  11.983  1.00 32.91           C
ATOM   1392  H   LEU B  59      13.361  14.057  13.146  1.00 42.05           H
ATOM   1393  HA  LEU B  59      12.850  16.569  11.920  1.00 51.59           H
ATOM   1394  HB2 LEU B  59      13.733  13.931  10.703  1.00 37.92           H
ATOM   1395  HB3 LEU B  59      13.963  15.526  10.013  1.00 37.92           H
ATOM   1396  HG  LEU B  59      15.285  14.512  12.563  1.00 39.59           H
ATOM   1397 HD11 LEU B  59      17.350  14.737  11.122  1.00 43.84           H
ATOM   1398 HD12 LEU B  59      16.241  13.441  10.633  1.00 43.84           H
ATOM   1399 HD13 LEU B  59      16.293  14.962   9.728  1.00 43.84           H
ATOM   1400 HD21 LEU B  59      16.627  16.582  12.442  1.00 39.49           H
ATOM   1401 HD22 LEU B  59      15.641  17.155  11.078  1.00 39.49           H
ATOM   1402 HD23 LEU B  59      14.921  16.961  12.691  1.00 39.49           H
ATOM   1403  N   TYR B  60      10.320  14.908  11.603  1.00 43.84           N
ATOM   1404  CA  TYR B  60       9.034  14.580  10.999  1.00 47.29           C
ATOM   1405  C   TYR B  60       7.867  15.114  11.845  1.00 56.40           C
ATOM   1406  O   TYR B  60       6.720  14.996  11.411  1.00 57.16           O
ATOM   1407  CB  TYR B  60       8.917  13.051  10.845  1.00 50.30           C
ATOM   1408  CG  TYR B  60       9.975  12.399   9.970  1.00 53.90           C
ATOM   1409  CD1 TYR B  60       9.800  12.282   8.573  1.00 58.63           C
ATOM   1410  CD2 TYR B  60      11.139  11.881  10.568  1.00 53.33           C
ATOM   1411  CE1 TYR B  60      10.769  11.637   7.780  1.00 54.97           C
ATOM   1412  CE2 TYR B  60      12.114  11.235   9.786  1.00 51.02           C
ATOM   1413  CZ  TYR B  60      11.924  11.103   8.394  1.00 59.35           C
ATOM   1414  OH  TYR B  60      12.813  10.384   7.667  1.00 62.34           O
ATOM   1415  H   TYR B  60      10.417  14.745  12.594  1.00 52.61           H
ATOM   1416  HA  TYR B  60       8.963  15.043  10.012  1.00 56.75           H
ATOM   1417  HB2 TYR B  60       8.949  12.596  11.836  1.00 60.35           H
ATOM   1418  HB3 TYR B  60       7.939  12.822  10.423  1.00 60.35           H
ATOM   1419  HD1 TYR B  60       8.917  12.689   8.106  1.00 70.36           H
ATOM   1420  HD2 TYR B  60      11.284  11.983  11.632  1.00 64.00           H
ATOM   1421  HE1 TYR B  60      10.626  11.537   6.716  1.00 65.96           H
ATOM   1422  HE2 TYR B  60      12.993  10.817  10.258  1.00 61.22           H
ATOM   1423  HH  TYR B  60      13.444  10.135   8.162  1.00 74.81           H
ATOM   1424  N   GLN B  61       8.153  15.654  13.049  1.00 53.55           N
ATOM   1425  CA  GLN B  61       7.175  16.249  13.966  1.00 48.63           C
ATOM   1426  C   GLN B  61       6.989  17.750  13.677  1.00 46.69           C
ATOM   1427  O   GLN B  61       6.194  18.387  14.361  1.00 61.04           O
ATOM   1428  CB  GLN B  61       7.513  16.018  15.468  1.00 57.30           C
ATOM   1429  CG  GLN B  61       8.584  14.980  15.869  1.00 52.35           C
ATOM   1430  CD  GLN B  61       8.076  13.607  16.278  1.00 57.01           C
ATOM   1431  OE1 GLN B  61       8.171  13.239  17.442  1.00 55.42           O
ATOM   1432  NE2 GLN B  61       7.573  12.817  15.330  1.00 67.45           N
ATOM   1433  H   GLN B  61       9.124  15.738  13.321  1.00 64.25           H
ATOM   1434  HA  GLN B  61       6.208  15.778  13.789  1.00 58.36           H
ATOM   1435  HB2 GLN B  61       7.817  16.972  15.899  1.00 68.76           H
ATOM   1436  HB3 GLN B  61       6.584  15.751  15.974  1.00 68.76           H
ATOM   1437  HG2 GLN B  61       9.298  14.838  15.074  1.00 62.82           H
ATOM   1438  HG3 GLN B  61       9.119  15.390  16.725  1.00 62.82           H
ATOM   1439 HE21 GLN B  61       7.499  13.154  14.382  1.00 80.94           H
ATOM   1440 HE22 GLN B  61       7.234  11.904  15.591  1.00 80.94           H
ATOM   1441  N   ALA B  61A      7.723  18.315  12.704  1.00 38.10           N
ATOM   1442  CA  ALA B  61A      7.632  19.708  12.262  1.00 48.10           C
ATOM   1443  C   ALA B  61A      8.256  19.862  10.862  1.00 52.39           C
ATOM   1444  O   ALA B  61A      9.282  19.247  10.557  1.00 59.30           O
ATOM   1445  CB  ALA B  61A      8.330  20.651  13.263  1.00 45.48           C
ATOM   1446  H   ALA B  61A      8.374  17.732  12.201  1.00 45.73           H
ATOM   1447  HA  ALA B  61A      6.581  19.990  12.218  1.00 57.72           H
ATOM   1448  HB1 ALA B  61A      8.204  21.686  12.942  1.00 54.58           H
ATOM   1449  HB2 ALA B  61A      7.892  20.544  14.257  1.00 54.58           H
ATOM   1450  HB3 ALA B  61A      9.396  20.429  13.307  1.00 54.58           H
ATOM   1451  N   LYS B  62       7.633  20.687  10.006  1.00 58.46           N
ATOM   1452  CA  LYS B  62       8.070  20.945   8.627  1.00 65.51           C
ATOM   1453  C   LYS B  62       9.226  21.941   8.584  1.00 50.26           C
ATOM   1454  O   LYS B  62      10.121  21.797   7.757  1.00 65.31           O
ATOM   1455  CB  LYS B  62       6.864  21.381   7.765  1.00 71.91           C
ATOM   1456  CG  LYS B  62       7.202  21.845   6.328  1.00 84.24           C
ATOM   1457  CD  LYS B  62       7.845  20.795   5.391  1.00 94.16           C
ATOM   1458  CE  LYS B  62       6.866  20.137   4.408  1.00 99.67           C
ATOM   1459  NZ  LYS B  62       5.787  19.395   5.090  1.00 94.54           N1+
ATOM   1460  H   LYS B  62       6.796  21.157  10.324  1.00 70.15           H
ATOM   1461  HA  LYS B  62       8.454  20.009   8.218  1.00 78.62           H
ATOM   1462  HB2 LYS B  62       6.141  20.566   7.724  1.00 86.29           H
ATOM   1463  HB3 LYS B  62       6.377  22.221   8.267  1.00 86.29           H
ATOM   1464  HG2 LYS B  62       6.280  22.208   5.872  1.00101.09           H
ATOM   1465  HG3 LYS B  62       7.878  22.691   6.390  1.00101.09           H
ATOM   1466  HD2 LYS B  62       8.630  21.284   4.813  1.00112.99           H
ATOM   1467  HD3 LYS B  62       8.323  20.010   5.976  1.00112.99           H
ATOM   1468  HE2 LYS B  62       6.428  20.909   3.772  1.00119.61           H
ATOM   1469  HE3 LYS B  62       7.424  19.450   3.770  1.00119.61           H
ATOM   1470  HZ1 LYS B  62       5.171  18.979   4.405  1.00113.45           H
ATOM   1471  HZ2 LYS B  62       6.191  18.665   5.661  1.00113.45           H
ATOM   1472  HZ3 LYS B  62       5.257  20.023   5.679  1.00113.45           H
ATOM   1473  N   ARG B  63       9.181  22.950   9.455  1.00 48.81           N
ATOM   1474  CA  ARG B  63      10.235  23.945   9.655  1.00 57.07           C
ATOM   1475  C   ARG B  63      10.462  24.007  11.157  1.00 47.25           C
ATOM   1476  O   ARG B  63       9.494  24.029  11.921  1.00 51.56           O
ATOM   1477  CB  ARG B  63       9.866  25.365   9.145  1.00 59.45           C
ATOM   1478  CG  ARG B  63       8.616  25.538   8.263  1.00 72.19           C
ATOM   1479  CD  ARG B  63       8.874  25.367   6.763  1.00 80.79           C
ATOM   1480  NE  ARG B  63       7.596  25.244   6.038  1.00 88.90           N
ATOM   1481  CZ  ARG B  63       7.281  25.793   4.858  1.00100.82           C
ATOM   1482  NH1 ARG B  63       6.089  25.531   4.322  1.00101.21           N
ATOM   1483  NH2 ARG B  63       8.121  26.597   4.203  1.00100.91           N1+
ATOM   1484  H   ARG B  63       8.405  22.980  10.101  1.00 58.57           H
ATOM   1485  HA  ARG B  63      11.156  23.621   9.166  1.00 68.49           H
ATOM   1486  HB2 ARG B  63       9.734  26.031  10.001  1.00 71.34           H
ATOM   1487  HB3 ARG B  63      10.731  25.749   8.602  1.00 71.34           H
ATOM   1488  HG2 ARG B  63       7.790  24.914   8.609  1.00 86.63           H
ATOM   1489  HG3 ARG B  63       8.306  26.572   8.375  1.00 86.63           H
ATOM   1490  HD2 ARG B  63       9.424  26.240   6.411  1.00 96.95           H
ATOM   1491  HD3 ARG B  63       9.481  24.479   6.588  1.00 96.95           H
ATOM   1492  HE  ARG B  63       6.895  24.669   6.479  1.00106.68           H
ATOM   1493 HH11 ARG B  63       5.435  24.940   4.810  1.00121.46           H
ATOM   1494 HH12 ARG B  63       5.832  25.948   3.440  1.00121.46           H
ATOM   1495 HH21 ARG B  63       9.017  26.822   4.611  1.00121.09           H
ATOM   1496 HH22 ARG B  63       7.851  27.013   3.324  1.00121.09           H
ATOM   1497  N   PHE B  64      11.733  24.040  11.560  1.00 32.32           N
ATOM   1498  CA  PHE B  64      12.114  24.196  12.962  1.00 33.17           C
ATOM   1499  C   PHE B  64      13.459  24.916  13.085  1.00 26.10           C
ATOM   1500  O   PHE B  64      14.310  24.895  12.190  1.00 26.32           O
ATOM   1501  CB  PHE B  64      12.129  22.827  13.687  1.00 28.17           C
ATOM   1502  CG  PHE B  64      13.142  21.838  13.155  1.00 19.90           C
ATOM   1503  CD1 PHE B  64      12.785  20.900  12.171  1.00 30.06           C
ATOM   1504  CD2 PHE B  64      14.461  21.877  13.634  1.00 19.69           C
ATOM   1505  CE1 PHE B  64      13.751  20.009  11.660  1.00 31.54           C
ATOM   1506  CE2 PHE B  64      15.423  20.992  13.123  1.00 25.84           C
ATOM   1507  CZ  PHE B  64      15.079  20.072  12.122  1.00 26.16           C
ATOM   1508  H   PHE B  64      12.473  23.993  10.875  1.00 38.78           H
ATOM   1509  HA  PHE B  64      11.364  24.822  13.444  1.00 39.80           H
ATOM   1510  HB2 PHE B  64      12.358  23.000  14.737  1.00 33.81           H
ATOM   1511  HB3 PHE B  64      11.134  22.385  13.632  1.00 33.81           H
ATOM   1512  HD1 PHE B  64      11.772  20.866  11.795  1.00 36.07           H
ATOM   1513  HD2 PHE B  64      14.744  22.597  14.385  1.00 23.63           H
ATOM   1514  HE1 PHE B  64      13.478  19.297  10.895  1.00 37.85           H
ATOM   1515  HE2 PHE B  64      16.438  21.036  13.482  1.00 31.01           H
ATOM   1516  HZ  PHE B  64      15.833  19.419  11.712  1.00 31.39           H
ATOM   1517  N   LYS B  65      13.623  25.553  14.235  1.00 36.65           N
ATOM   1518  CA  LYS B  65      14.850  26.193  14.697  1.00 30.46           C
ATOM   1519  C   LYS B  65      15.326  25.451  15.944  1.00 24.51           C
ATOM   1520  O   LYS B  65      14.684  24.508  16.405  1.00 19.53           O
ATOM   1521  CB  LYS B  65      14.534  27.668  14.975  1.00 31.58           C
ATOM   1522  CG  LYS B  65      14.246  28.409  13.661  1.00 35.35           C
ATOM   1523  CD  LYS B  65      13.816  29.842  13.933  1.00 38.10           C
ATOM   1524  CE  LYS B  65      13.302  30.474  12.647  1.00 42.74           C
ATOM   1525  NZ  LYS B  65      13.194  31.939  12.800  1.00 48.89           N1+
ATOM   1526  H   LYS B  65      12.847  25.541  14.887  1.00 43.98           H
ATOM   1527  HA  LYS B  65      15.643  26.135  13.950  1.00 36.55           H
ATOM   1528  HB2 LYS B  65      13.689  27.753  15.657  1.00 37.89           H
ATOM   1529  HB3 LYS B  65      15.400  28.139  15.442  1.00 37.89           H
ATOM   1530  HG2 LYS B  65      15.157  28.433  13.070  1.00 42.42           H
ATOM   1531  HG3 LYS B  65      13.464  27.906  13.096  1.00 42.42           H
ATOM   1532  HD2 LYS B  65      13.026  29.857  14.683  1.00 45.72           H
ATOM   1533  HD3 LYS B  65      14.675  30.405  14.295  1.00 45.72           H
ATOM   1534  HE2 LYS B  65      14.028  30.260  11.863  1.00 51.29           H
ATOM   1535  HE3 LYS B  65      12.340  30.042  12.364  1.00 51.29           H
ATOM   1536  HZ1 LYS B  65      12.649  32.337  12.051  1.00 58.67           H
ATOM   1537  HZ2 LYS B  65      12.760  32.164  13.687  1.00 58.67           H
ATOM   1538  HZ3 LYS B  65      14.118  32.355  12.792  1.00 58.67           H
ATOM   1539  N   VAL B  66      16.482  25.871  16.444  1.00 26.28           N
ATOM   1540  CA  VAL B  66      17.069  25.394  17.682  1.00 26.14           C
ATOM   1541  C   VAL B  66      17.258  26.560  18.662  1.00 23.45           C
ATOM   1542  O   VAL B  66      17.962  27.517  18.348  1.00 24.05           O
ATOM   1543  CB  VAL B  66      18.395  24.676  17.390  1.00 21.27           C
ATOM   1544  CG1 VAL B  66      18.817  23.920  18.638  1.00 24.38           C
ATOM   1545  CG2 VAL B  66      18.286  23.664  16.255  1.00 18.71           C
ATOM   1546  H   VAL B  66      16.983  26.592  15.945  1.00 31.53           H
ATOM   1547  HA  VAL B  66      16.396  24.669  18.134  1.00 31.36           H
ATOM   1548  HB  VAL B  66      19.162  25.409  17.134  1.00 25.52           H
ATOM   1549 HG11 VAL B  66      19.777  23.442  18.473  1.00 29.26           H
ATOM   1550 HG12 VAL B  66      18.922  24.608  19.477  1.00 29.26           H
ATOM   1551 HG13 VAL B  66      18.070  23.163  18.881  1.00 29.26           H
ATOM   1552 HG21 VAL B  66      19.227  23.121  16.159  1.00 22.46           H
ATOM   1553 HG22 VAL B  66      17.473  22.967  16.459  1.00 22.46           H
ATOM   1554 HG23 VAL B  66      18.088  24.177  15.317  1.00 22.46           H
ATOM   1555  N   ARG B  67      16.663  26.461  19.858  1.00 18.97           N
ATOM   1556  CA  ARG B  67      16.894  27.361  20.982  1.00 21.22           C
ATOM   1557  C   ARG B  67      17.859  26.683  21.954  1.00 26.77           C
ATOM   1558  O   ARG B  67      17.639  25.537  22.302  1.00 24.28           O
ATOM   1559  CB  ARG B  67      15.549  27.734  21.636  1.00 25.36           C
ATOM   1560  CG  ARG B  67      15.666  28.451  22.988  1.00 29.10           C
ATOM   1561  CD  ARG B  67      14.442  29.294  23.346  1.00 28.99           C
ATOM   1562  NE  ARG B  67      13.225  28.510  23.613  1.00 41.33           N
ATOM   1563  CZ  ARG B  67      12.052  28.616  22.967  1.00 45.82           C
ATOM   1564  NH1 ARG B  67      11.877  29.425  21.923  1.00 47.83           N
ATOM   1565  NH2 ARG B  67      11.012  27.889  23.368  1.00 53.42           N1+
ATOM   1566  H   ARG B  67      16.087  25.652  20.041  1.00 22.77           H
ATOM   1567  HA  ARG B  67      17.343  28.280  20.628  1.00 25.46           H
ATOM   1568  HB2 ARG B  67      14.978  28.348  20.944  1.00 30.43           H
ATOM   1569  HB3 ARG B  67      14.986  26.815  21.812  1.00 30.43           H
ATOM   1570  HG2 ARG B  67      15.854  27.724  23.775  1.00 34.92           H
ATOM   1571  HG3 ARG B  67      16.515  29.133  22.944  1.00 34.92           H
ATOM   1572  HD2 ARG B  67      14.688  29.829  24.266  1.00 34.79           H
ATOM   1573  HD3 ARG B  67      14.268  30.028  22.564  1.00 34.79           H
ATOM   1574  HE  ARG B  67      13.261  27.905  24.424  1.00 49.59           H
ATOM   1575 HH11 ARG B  67      12.636  30.011  21.611  1.00 57.40           H
ATOM   1576 HH12 ARG B  67      10.975  29.480  21.476  1.00 57.40           H
ATOM   1577 HH21 ARG B  67      11.111  27.284  24.168  1.00 64.10           H
ATOM   1578 HH22 ARG B  67      10.123  27.975  22.900  1.00 64.10           H
ATOM   1579  N   VAL B  68      18.892  27.385  22.411  1.00 24.05           N
ATOM   1580  CA  VAL B  68      19.810  26.982  23.471  1.00 18.78           C
ATOM   1581  C   VAL B  68      19.749  28.006  24.611  1.00 22.71           C
ATOM   1582  O   VAL B  68      19.229  29.104  24.433  1.00 21.82           O
ATOM   1583  CB  VAL B  68      21.253  26.854  22.926  1.00 17.56           C
ATOM   1584  CG1 VAL B  68      21.337  25.788  21.820  1.00 20.99           C
ATOM   1585  CG2 VAL B  68      21.817  28.159  22.355  1.00 20.37           C
ATOM   1586  H   VAL B  68      19.012  28.325  22.063  1.00 28.86           H
ATOM   1587  HA  VAL B  68      19.511  26.013  23.866  1.00 22.53           H
ATOM   1588  HB  VAL B  68      21.901  26.540  23.746  1.00 21.07           H
ATOM   1589 HG11 VAL B  68      22.378  25.629  21.543  1.00 25.19           H
ATOM   1590 HG12 VAL B  68      20.929  24.846  22.184  1.00 25.19           H
ATOM   1591 HG13 VAL B  68      20.780  26.108  20.939  1.00 25.19           H
ATOM   1592 HG21 VAL B  68      22.840  27.997  22.022  1.00 24.44           H
ATOM   1593 HG22 VAL B  68      21.220  28.498  21.508  1.00 24.44           H
ATOM   1594 HG23 VAL B  68      21.825  28.934  23.122  1.00 24.44           H
ATOM   1595  N   GLY B  69      20.274  27.652  25.789  1.00 22.20           N
ATOM   1596  CA  GLY B  69      20.398  28.563  26.923  1.00 24.87           C
ATOM   1597  C   GLY B  69      19.097  28.828  27.675  1.00 22.91           C
ATOM   1598  O   GLY B  69      19.025  29.804  28.414  1.00 38.51           O
ATOM   1599  H   GLY B  69      20.652  26.724  25.908  1.00 26.64           H
ATOM   1600  HA2 GLY B  69      21.103  28.145  27.637  1.00 29.84           H
ATOM   1601  HA3 GLY B  69      20.776  29.513  26.553  1.00 29.84           H
ATOM   1602  N   ASP B  70      18.102  27.963  27.473  1.00 21.57           N
ATOM   1603  CA  ASP B  70      16.759  28.074  28.004  1.00 26.15           C
ATOM   1604  C   ASP B  70      16.542  26.965  29.054  1.00 24.91           C
ATOM   1605  O   ASP B  70      16.821  25.804  28.873  1.00 26.07           O
ATOM   1606  CB  ASP B  70      15.664  27.872  26.941  1.00 28.45           C
ATOM   1607  CG  ASP B  70      14.323  28.507  27.301  1.00 27.04           C
ATOM   1608  OD1 ASP B  70      14.325  29.320  28.282  1.00 34.50           O
ATOM   1609  OD2 ASP B  70      13.321  28.206  26.635  1.00 30.26           O1-
ATOM   1610  H   ASP B  70      18.303  27.189  26.884  1.00 25.89           H
ATOM   1611  HA  ASP B  70      16.592  29.087  28.471  1.00 31.38           H
ATOM   1612  HB2 ASP B  70      15.992  28.311  25.978  1.00 34.14           H
ATOM   1613  HB3 ASP B  70      15.485  26.796  26.744  1.00 34.14           H
ATOM   1614  N   ARG B  71      15.973  27.410  30.180  1.00 23.89           N
ATOM   1615  CA  ARG B  71      15.554  26.562  31.290  1.00 31.47           C
ATOM   1616  C   ARG B  71      14.077  26.715  31.618  1.00 23.76           C
ATOM   1617  O   ARG B  71      13.515  25.877  32.321  1.00 22.04           O
ATOM   1618  CB  ARG B  71      16.401  26.890  32.515  1.00 18.90           C
ATOM   1619  CG  ARG B  71      17.893  26.583  32.310  1.00 26.39           C
ATOM   1620  CD  ARG B  71      18.575  26.359  33.663  1.00 23.73           C
ATOM   1621  NE  ARG B  71      18.592  27.611  34.419  1.00 26.56           N
ATOM   1622  CZ  ARG B  71      18.174  27.825  35.670  1.00 28.84           C
ATOM   1623  NH1 ARG B  71      17.684  26.856  36.432  1.00 24.65           N
ATOM   1624  NH2 ARG B  71      18.269  29.050  36.173  1.00 26.77           N1+
ATOM   1625  H   ARG B  71      15.746  28.395  30.236  1.00 28.67           H
ATOM   1626  HA  ARG B  71      15.712  25.517  31.030  1.00 37.77           H
ATOM   1627  HB2 ARG B  71      16.293  27.953  32.727  1.00 22.68           H
ATOM   1628  HB3 ARG B  71      16.032  26.326  33.371  1.00 22.68           H
ATOM   1629  HG2 ARG B  71      18.002  25.668  31.726  1.00 31.67           H
ATOM   1630  HG3 ARG B  71      18.374  27.394  31.761  1.00 31.67           H
ATOM   1631  HD2 ARG B  71      18.044  25.583  34.209  1.00 28.47           H
ATOM   1632  HD3 ARG B  71      19.598  26.020  33.501  1.00 28.47           H
ATOM   1633  HE  ARG B  71      18.960  28.410  33.923  1.00 31.87           H
ATOM   1634 HH11 ARG B  71      17.609  25.924  36.053  1.00 29.58           H
ATOM   1635 HH12 ARG B  71      17.379  27.053  37.372  1.00 29.58           H
ATOM   1636 HH21 ARG B  71      18.646  29.800  35.610  1.00 32.13           H
ATOM   1637 HH22 ARG B  71      17.966  29.246  37.112  1.00 32.13           H
ATOM   1638  N   ASN B  72      13.485  27.817  31.185  1.00 28.87           N
ATOM   1639  CA  ASN B  72      12.155  28.229  31.582  1.00 24.13           C
ATOM   1640  C   ASN B  72      11.551  28.922  30.350  1.00 32.95           C
ATOM   1641  O   ASN B  72      11.938  30.017  30.005  1.00 37.70           O
ATOM   1642  CB  ASN B  72      12.141  29.265  32.722  1.00 30.79           C
ATOM   1643  CG  ASN B  72      10.706  29.549  33.095  1.00 37.37           C
ATOM   1644  OD1 ASN B  72       9.728  29.097  32.508  1.00 31.52           O
ATOM   1645  ND2 ASN B  72      10.543  30.335  34.224  1.00 32.80           N
ATOM   1646  H   ASN B  72      14.040  28.448  30.641  1.00 34.64           H
ATOM   1647  HA  ASN B  72      11.529  27.362  31.903  1.00 28.96           H
ATOM   1648  HB2 ASN B  72      12.722  28.888  33.583  1.00 36.95           H
ATOM   1649  HB3 ASN B  72      12.676  30.193  32.407  1.00 36.95           H
ATOM   1650 HD21 ASN B  72       9.619  30.666  34.465  1.00 39.36           H
ATOM   1651 HD22 ASN B  72      11.306  30.893  34.601  1.00 39.36           H
ATOM   1652  N   THR B  73      10.583  28.262  29.701  1.00 39.16           N
ATOM   1653  CA  THR B  73      10.015  28.684  28.414  1.00 42.81           C
ATOM   1654  C   THR B  73       9.037  29.853  28.546  1.00 40.41           C
ATOM   1655  O   THR B  73       8.763  30.499  27.531  1.00 49.81           O
ATOM   1656  CB  THR B  73       9.285  27.522  27.714  1.00 35.30           C
ATOM   1657  OG1 THR B  73       8.267  27.008  28.536  1.00 38.18           O
ATOM   1658  CG2 THR B  73      10.218  26.382  27.315  1.00 36.90           C
ATOM   1659  H   THR B  73      10.263  27.382  30.077  1.00 46.99           H
ATOM   1660  HA  THR B  73      10.835  28.990  27.767  1.00 51.37           H
ATOM   1661  HB  THR B  73       8.825  27.908  26.806  1.00 42.36           H
ATOM   1662  HG1 THR B  73       7.881  26.255  28.086  1.00 45.82           H
ATOM   1663 HG21 THR B  73       9.649  25.605  26.809  1.00 44.27           H
ATOM   1664 HG22 THR B  73      10.996  26.754  26.648  1.00 44.27           H
ATOM   1665 HG23 THR B  73      10.676  25.950  28.203  1.00 44.27           H
ATOM   1666  N   GLU B  74       8.468  30.102  29.732  1.00 37.45           N
ATOM   1667  CA  GLU B  74       7.424  31.124  29.913  1.00 51.66           C
ATOM   1668  C   GLU B  74       7.971  32.353  30.637  1.00 46.72           C
ATOM   1669  O   GLU B  74       7.392  32.872  31.590  1.00 64.33           O
ATOM   1670  CB  GLU B  74       6.148  30.510  30.511  1.00 48.83           C
ATOM   1671  CG  GLU B  74       6.325  29.855  31.885  1.00 46.53           C
ATOM   1672  CD  GLU B  74       5.066  29.150  32.404  1.00 60.94           C
ATOM   1673  OE1 GLU B  74       5.079  28.788  33.605  1.00 61.13           O
ATOM   1674  OE2 GLU B  74       4.129  28.939  31.597  1.00 66.99           O1-
ATOM   1675  H   GLU B  74       8.785  29.598  30.548  1.00 44.94           H
ATOM   1676  HA  GLU B  74       7.122  31.488  28.931  1.00 61.99           H
ATOM   1677  HB2 GLU B  74       5.386  31.287  30.587  1.00 58.60           H
ATOM   1678  HB3 GLU B  74       5.774  29.762  29.809  1.00 58.60           H
ATOM   1679  HG2 GLU B  74       7.104  29.098  31.820  1.00 55.83           H
ATOM   1680  HG3 GLU B  74       6.684  30.563  32.630  1.00 55.83           H
ATOM   1681  N   GLN B  75       9.106  32.823  30.124  1.00 42.36           N
ATOM   1682  CA  GLN B  75      10.010  33.735  30.807  1.00 56.97           C
ATOM   1683  C   GLN B  75      11.316  33.775  29.978  1.00 59.16           C
ATOM   1684  O   GLN B  75      11.637  32.830  29.283  1.00 50.03           O
ATOM   1685  CB  GLN B  75      10.433  33.222  32.219  1.00 53.23           C
ATOM   1686  CG  GLN B  75      10.376  34.267  33.335  1.00 63.59           C
ATOM   1687  CD  GLN B  75      11.105  33.730  34.557  1.00 76.25           C
ATOM   1688  OE1 GLN B  75      11.928  32.819  34.501  1.00 84.63           O
ATOM   1689  NE2 GLN B  75      10.808  34.273  35.800  1.00 67.38           N
ATOM   1690  H   GLN B  75       9.476  32.304  29.356  1.00 50.83           H
ATOM   1691  HA  GLN B  75       9.561  34.759  30.895  1.00 68.36           H
ATOM   1692  HB2 GLN B  75       9.803  32.351  32.504  1.00 63.88           H
ATOM   1693  HB3 GLN B  75      11.454  32.774  32.182  1.00 63.88           H
ATOM   1694  HG2 GLN B  75      10.868  35.213  33.021  1.00 76.31           H
ATOM   1695  HG3 GLN B  75       9.325  34.534  33.560  1.00 76.31           H
ATOM   1696 HE21 GLN B  75      10.221  35.076  35.930  1.00 80.86           H
ATOM   1697 HE22 GLN B  75      11.369  33.999  36.599  1.00 80.86           H
ATOM   1698  N   GLU B  76      12.057  34.890  30.150  1.00 62.49           N
ATOM   1699  CA  GLU B  76      13.389  35.145  29.594  1.00 57.23           C
ATOM   1700  C   GLU B  76      14.399  35.420  30.719  1.00 59.39           C
ATOM   1701  O   GLU B  76      14.239  36.392  31.457  1.00 67.35           O
ATOM   1702  CB  GLU B  76      13.354  36.356  28.641  1.00 63.11           C
ATOM   1703  CG  GLU B  76      13.499  36.009  27.152  1.00 71.02           C
ATOM   1704  CD  GLU B  76      12.179  35.614  26.488  1.00 82.22           C
ATOM   1705  OE1 GLU B  76      11.820  36.288  25.494  1.00 90.46           O
ATOM   1706  OE2 GLU B  76      11.550  34.645  26.964  1.00 82.90           O1-
ATOM   1707  H   GLU B  76      11.704  35.606  30.764  1.00 74.99           H
ATOM   1708  HA  GLU B  76      13.720  34.267  29.043  1.00 68.68           H
ATOM   1709  HB2 GLU B  76      12.429  36.916  28.788  1.00 75.73           H
ATOM   1710  HB3 GLU B  76      14.174  37.034  28.886  1.00 75.73           H
ATOM   1711  HG2 GLU B  76      13.924  36.868  26.633  1.00 85.22           H
ATOM   1712  HG3 GLU B  76      14.196  35.175  27.079  1.00 85.22           H
ATOM   1713  N   GLU B  77      15.442  34.582  30.823  1.00 68.01           N
ATOM   1714  CA  GLU B  77      16.611  34.740  31.701  1.00 69.13           C
ATOM   1715  C   GLU B  77      17.891  35.151  30.922  1.00 78.71           C
ATOM   1716  O   GLU B  77      19.005  35.051  31.455  1.00 65.89           O
ATOM   1717  CB  GLU B  77      16.814  33.478  32.568  1.00 72.21           C
ATOM   1718  CG  GLU B  77      15.725  33.288  33.650  1.00 83.22           C
ATOM   1719  CD  GLU B  77      15.814  34.175  34.911  1.00 94.72           C
ATOM   1720  OE1 GLU B  77      16.858  34.838  35.121  1.00 90.37           O
ATOM   1721  OE2 GLU B  77      14.832  34.134  35.692  1.00 88.91           O1-
ATOM   1722  H   GLU B  77      15.458  33.776  30.205  1.00 81.61           H
ATOM   1723  HA  GLU B  77      16.409  35.557  32.393  1.00 82.96           H
ATOM   1724  HB2 GLU B  77      16.810  32.606  31.916  1.00 86.65           H
ATOM   1725  HB3 GLU B  77      17.789  33.502  33.055  1.00 86.65           H
ATOM   1726  HG2 GLU B  77      14.724  33.377  33.232  1.00 99.86           H
ATOM   1727  HG3 GLU B  77      15.772  32.256  33.996  1.00 99.86           H
ATOM   1728  N   GLY B  78      17.711  35.640  29.675  1.00 72.08           N
ATOM   1729  CA  GLY B  78      18.644  36.454  28.893  1.00 60.45           C
ATOM   1730  C   GLY B  78      19.686  35.669  28.108  1.00 54.64           C
ATOM   1731  O   GLY B  78      20.138  36.128  27.057  1.00 71.53           O
ATOM   1732  H   GLY B  78      16.787  35.537  29.274  1.00 86.50           H
ATOM   1733  HA2 GLY B  78      18.057  37.027  28.176  1.00 72.54           H
ATOM   1734  HA3 GLY B  78      19.169  37.140  29.557  1.00 72.54           H
ATOM   1735  N   GLY B  79      20.090  34.514  28.636  1.00 39.12           N
ATOM   1736  CA  GLY B  79      21.038  33.610  28.001  1.00 44.40           C
ATOM   1737  C   GLY B  79      20.435  32.742  26.904  1.00 33.41           C
ATOM   1738  O   GLY B  79      21.181  31.972  26.305  1.00 28.48           O
ATOM   1739  H   GLY B  79      19.667  34.219  29.504  1.00 46.95           H
ATOM   1740  HA2 GLY B  79      21.839  34.202  27.558  1.00 53.29           H
ATOM   1741  HA3 GLY B  79      21.451  32.943  28.753  1.00 53.29           H
ATOM   1742  N   GLU B  80      19.141  32.891  26.606  1.00 27.91           N
ATOM   1743  CA  GLU B  80      18.538  32.215  25.478  1.00 28.73           C
ATOM   1744  C   GLU B  80      19.062  32.779  24.133  1.00 30.30           C
ATOM   1745  O   GLU B  80      19.426  33.924  24.006  1.00 42.43           O
ATOM   1746  CB  GLU B  80      16.987  32.326  25.425  1.00 37.43           C
ATOM   1747  CG  GLU B  80      16.273  31.694  26.618  1.00 31.04           C
ATOM   1748  CD  GLU B  80      16.041  32.725  27.728  1.00 43.01           C
ATOM   1749  OE1 GLU B  80      16.479  33.866  27.646  1.00 44.80           O
ATOM   1750  OE2 GLU B  80      15.457  32.325  28.824  1.00 49.04           O1-
ATOM   1751  H   GLU B  80      18.627  33.624  27.064  1.00 33.50           H
ATOM   1752  HA  GLU B  80      18.781  31.125  25.544  1.00 34.48           H
ATOM   1753  HB2 GLU B  80      16.705  33.408  25.373  1.00 44.92           H
ATOM   1754  HB3 GLU B  80      16.617  31.864  24.489  1.00 44.92           H
ATOM   1755  HG2 GLU B  80      15.324  31.222  26.298  1.00 37.25           H
ATOM   1756  HG3 GLU B  80      16.866  30.858  27.046  1.00 37.25           H
ATOM   1757  N   ALA B  81      19.052  31.877  23.131  1.00 26.60           N
ATOM   1758  CA  ALA B  81      19.456  32.121  21.753  1.00 30.27           C
ATOM   1759  C   ALA B  81      18.763  31.149  20.798  1.00 24.34           C
ATOM   1760  O   ALA B  81      18.895  29.945  20.934  1.00 26.07           O
ATOM   1761  CB  ALA B  81      20.977  31.945  21.589  1.00 32.73           C
ATOM   1762  H   ALA B  81      18.763  30.936  23.353  1.00 31.92           H
ATOM   1763  HA  ALA B  81      19.186  33.139  21.482  1.00 36.33           H
ATOM   1764  HB1 ALA B  81      21.254  32.071  20.543  1.00 39.28           H
ATOM   1765  HB2 ALA B  81      21.497  32.694  22.180  1.00 39.28           H
ATOM   1766  HB3 ALA B  81      21.292  30.950  21.908  1.00 39.28           H
ATOM   1767  N   VAL B  82      18.122  31.674  19.761  1.00 28.63           N
ATOM   1768  CA  VAL B  82      17.581  30.915  18.639  1.00 26.52           C
ATOM   1769  C   VAL B  82      18.591  30.892  17.482  1.00 29.62           C
ATOM   1770  O   VAL B  82      19.313  31.852  17.204  1.00 20.54           O
ATOM   1771  CB  VAL B  82      16.210  31.496  18.240  1.00 21.79           C
ATOM   1772  CG1 VAL B  82      15.592  30.809  17.013  1.00 31.12           C
ATOM   1773  CG2 VAL B  82      15.231  31.301  19.404  1.00 24.51           C
ATOM   1774  H   VAL B  82      18.070  32.678  19.696  1.00 34.35           H
ATOM   1775  HA  VAL B  82      17.406  29.888  18.959  1.00 31.82           H
ATOM   1776  HB  VAL B  82      16.321  32.559  18.030  1.00 26.15           H
ATOM   1777 HG11 VAL B  82      14.600  31.220  16.824  1.00 37.35           H
ATOM   1778 HG12 VAL B  82      16.207  30.978  16.128  1.00 37.35           H
ATOM   1779 HG13 VAL B  82      15.503  29.735  17.190  1.00 37.35           H
ATOM   1780 HG21 VAL B  82      14.264  31.730  19.149  1.00 29.41           H
ATOM   1781 HG22 VAL B  82      15.109  30.237  19.606  1.00 29.41           H
ATOM   1782 HG23 VAL B  82      15.592  31.797  20.302  1.00 29.41           H
ATOM   1783  N   HIS B  83      18.652  29.728  16.836  1.00 28.55           N
ATOM   1784  CA  HIS B  83      19.577  29.395  15.785  1.00 21.31           C
ATOM   1785  C   HIS B  83      18.795  28.719  14.676  1.00 27.03           C
ATOM   1786  O   HIS B  83      18.138  27.702  14.889  1.00 32.27           O
ATOM   1787  CB  HIS B  83      20.676  28.480  16.339  1.00 19.12           C
ATOM   1788  CG  HIS B  83      21.747  29.229  17.079  1.00 17.96           C
ATOM   1789  ND1 HIS B  83      22.869  29.780  16.519  1.00 16.52           N
ATOM   1790  CD2 HIS B  83      21.718  29.618  18.390  1.00 18.70           C
ATOM   1791  CE1 HIS B  83      23.470  30.529  17.452  1.00 20.22           C
ATOM   1792  NE2 HIS B  83      22.821  30.436  18.621  1.00 22.63           N
ATOM   1793  H   HIS B  83      18.050  28.980  17.150  1.00 34.26           H
ATOM   1794  HA  HIS B  83      20.046  30.297  15.391  1.00 25.57           H
ATOM   1795  HB2 HIS B  83      21.150  27.958  15.510  1.00 22.95           H
ATOM   1796  HB3 HIS B  83      20.242  27.723  16.993  1.00 22.95           H
ATOM   1797  HD1 HIS B  83      23.150  29.691  15.552  1.00 19.82           H
ATOM   1798  HD2 HIS B  83      20.923  29.425  19.096  1.00 22.44           H
ATOM   1799  HE1 HIS B  83      24.282  31.211  17.261  1.00 24.27           H
ATOM   1800  N   GLU B  84      18.902  29.264  13.470  1.00 31.13           N
ATOM   1801  CA  GLU B  84      18.410  28.586  12.286  1.00 32.04           C
ATOM   1802  C   GLU B  84      19.307  27.432  11.863  1.00 32.06           C
ATOM   1803  O   GLU B  84      20.523  27.461  12.060  1.00 30.18           O
ATOM   1804  CB  GLU B  84      18.271  29.562  11.124  1.00 30.27           C
ATOM   1805  CG  GLU B  84      17.112  30.533  11.359  1.00 44.34           C
ATOM   1806  CD  GLU B  84      16.830  31.532  10.227  1.00 50.85           C
ATOM   1807  OE1 GLU B  84      17.428  31.413   9.132  1.00 48.65           O
ATOM   1808  OE2 GLU B  84      15.987  32.416  10.481  1.00 59.88           O1-
ATOM   1809  H   GLU B  84      19.399  30.136  13.354  1.00 37.36           H
ATOM   1810  HA  GLU B  84      17.424  28.198  12.521  1.00 38.45           H
ATOM   1811  HB2 GLU B  84      19.206  30.107  11.015  1.00 36.32           H
ATOM   1812  HB3 GLU B  84      18.068  29.001  10.214  1.00 36.32           H
ATOM   1813  HG2 GLU B  84      16.197  29.966  11.528  1.00 53.21           H
ATOM   1814  HG3 GLU B  84      17.261  31.089  12.284  1.00 53.21           H
ATOM   1815  N   VAL B  85      18.685  26.430  11.245  1.00 23.93           N
ATOM   1816  CA  VAL B  85      19.338  25.225  10.773  1.00 34.21           C
ATOM   1817  C   VAL B  85      19.684  25.426   9.292  1.00 34.84           C
ATOM   1818  O   VAL B  85      18.807  25.673   8.465  1.00 31.03           O
ATOM   1819  CB  VAL B  85      18.451  23.988  11.054  1.00 29.89           C
ATOM   1820  CG1 VAL B  85      19.153  22.700  10.610  1.00 32.53           C
ATOM   1821  CG2 VAL B  85      18.140  23.859  12.553  1.00 26.04           C
ATOM   1822  H   VAL B  85      17.690  26.500  11.101  1.00 28.72           H
ATOM   1823  HA  VAL B  85      20.266  25.082  11.329  1.00 41.05           H
ATOM   1824  HB  VAL B  85      17.513  24.082  10.503  1.00 35.87           H
ATOM   1825 HG11 VAL B  85      18.536  21.836  10.860  1.00 39.04           H
ATOM   1826 HG12 VAL B  85      19.318  22.710   9.534  1.00 39.04           H
ATOM   1827 HG13 VAL B  85      20.115  22.613  11.117  1.00 39.04           H
ATOM   1828 HG21 VAL B  85      17.556  22.957  12.732  1.00 31.25           H
ATOM   1829 HG22 VAL B  85      19.069  23.803  13.121  1.00 31.25           H
ATOM   1830 HG23 VAL B  85      17.558  24.712  12.899  1.00 31.25           H
ATOM   1831  N   GLU B  86      20.979  25.296   8.984  1.00 28.20           N
ATOM   1832  CA  GLU B  86      21.523  25.300   7.651  1.00 28.63           C
ATOM   1833  C   GLU B  86      21.345  23.948   6.962  1.00 37.03           C
ATOM   1834  O   GLU B  86      20.939  23.906   5.800  1.00 29.98           O
ATOM   1835  CB  GLU B  86      23.026  25.620   7.713  1.00 31.11           C
ATOM   1836  CG  GLU B  86      23.544  26.074   6.340  1.00 35.81           C
ATOM   1837  CD  GLU B  86      24.982  26.577   6.455  1.00 50.29           C
ATOM   1838  OE1 GLU B  86      25.135  27.772   6.799  1.00 42.00           O
ATOM   1839  OE2 GLU B  86      25.899  25.756   6.211  1.00 47.97           O1-
ATOM   1840  H   GLU B  86      21.634  25.097   9.727  1.00 33.84           H
ATOM   1841  HA  GLU B  86      21.008  26.067   7.073  1.00 34.35           H
ATOM   1842  HB2 GLU B  86      23.241  26.369   8.466  1.00 37.33           H
ATOM   1843  HB3 GLU B  86      23.580  24.728   8.008  1.00 37.33           H
ATOM   1844  HG2 GLU B  86      23.505  25.222   5.658  1.00 42.97           H
ATOM   1845  HG3 GLU B  86      22.903  26.891   6.002  1.00 42.97           H
ATOM   1846  N   VAL B  87      21.755  22.867   7.648  1.00 32.50           N
ATOM   1847  CA  VAL B  87      21.841  21.516   7.075  1.00 34.47           C
ATOM   1848  C   VAL B  87      21.299  20.515   8.068  1.00 33.02           C
ATOM   1849  O   VAL B  87      21.667  20.530   9.243  1.00 25.36           O
ATOM   1850  CB  VAL B  87      23.272  21.095   6.693  1.00 27.95           C
ATOM   1851  CG1 VAL B  87      23.203  19.844   5.806  1.00 45.92           C
ATOM   1852  CG2 VAL B  87      24.054  22.180   5.945  1.00 49.30           C
ATOM   1853  H   VAL B  87      22.091  22.997   8.594  1.00 39.00           H
ATOM   1854  HA  VAL B  87      21.230  21.465   6.175  1.00 41.36           H
ATOM   1855  HB  VAL B  87      23.819  20.827   7.595  1.00 33.54           H
ATOM   1856 HG11 VAL B  87      24.210  19.538   5.520  1.00 55.10           H
ATOM   1857 HG12 VAL B  87      22.751  19.014   6.348  1.00 55.10           H
ATOM   1858 HG13 VAL B  87      22.619  20.051   4.909  1.00 55.10           H
ATOM   1859 HG21 VAL B  87      25.042  21.803   5.674  1.00 59.16           H
ATOM   1860 HG22 VAL B  87      23.519  22.479   5.042  1.00 59.16           H
ATOM   1861 HG23 VAL B  87      24.202  23.045   6.587  1.00 59.16           H
ATOM   1862  N   VAL B  88      20.456  19.619   7.557  1.00 28.81           N
ATOM   1863  CA  VAL B  88      20.018  18.453   8.290  1.00 30.86           C
ATOM   1864  C   VAL B  88      20.737  17.246   7.699  1.00 33.75           C
ATOM   1865  O   VAL B  88      20.581  16.957   6.516  1.00 38.45           O
ATOM   1866  CB  VAL B  88      18.491  18.343   8.245  1.00 27.66           C
ATOM   1867  CG1 VAL B  88      18.062  17.098   9.027  1.00 31.77           C
ATOM   1868  CG2 VAL B  88      17.787  19.573   8.859  1.00 27.23           C
ATOM   1869  H   VAL B  88      20.187  19.694   6.585  1.00 34.57           H
ATOM   1870  HA  VAL B  88      20.298  18.547   9.340  1.00 37.03           H
ATOM   1871  HB  VAL B  88      18.171  18.236   7.207  1.00 33.20           H
ATOM   1872 HG11 VAL B  88      16.976  17.036   9.014  1.00 38.12           H
ATOM   1873 HG12 VAL B  88      18.469  16.195   8.572  1.00 38.12           H
ATOM   1874 HG13 VAL B  88      18.397  17.168  10.062  1.00 38.12           H
ATOM   1875 HG21 VAL B  88      16.708  19.456   8.788  1.00 32.68           H
ATOM   1876 HG22 VAL B  88      18.061  19.679   9.907  1.00 32.68           H
ATOM   1877 HG23 VAL B  88      18.061  20.479   8.321  1.00 32.68           H
ATOM   1878  N   ILE B  89      21.483  16.530   8.548  1.00 28.87           N
ATOM   1879  CA  ILE B  89      22.171  15.285   8.227  1.00 31.00           C
ATOM   1880  C   ILE B  89      21.460  14.166   8.995  1.00 34.75           C
ATOM   1881  O   ILE B  89      21.763  13.899  10.151  1.00 32.50           O
ATOM   1882  CB  ILE B  89      23.680  15.370   8.550  1.00 27.87           C
ATOM   1883  CG1 ILE B  89      24.346  16.637   7.969  1.00 23.99           C
ATOM   1884  CG2 ILE B  89      24.354  14.106   8.008  1.00 30.01           C
ATOM   1885  CD1 ILE B  89      25.788  16.856   8.440  1.00 39.48           C
ATOM   1886  H   ILE B  89      21.573  16.857   9.499  1.00 34.65           H
ATOM   1887  HA  ILE B  89      22.068  15.090   7.160  1.00 37.20           H
ATOM   1888  HB  ILE B  89      23.811  15.390   9.633  1.00 33.44           H
ATOM   1889 HG12 ILE B  89      24.333  16.578   6.882  1.00 28.78           H
ATOM   1890 HG13 ILE B  89      23.787  17.523   8.266  1.00 28.78           H
ATOM   1891 HG21 ILE B  89      25.420  14.111   8.228  1.00 36.02           H
ATOM   1892 HG22 ILE B  89      23.927  13.223   8.481  1.00 36.02           H
ATOM   1893 HG23 ILE B  89      24.218  14.040   6.929  1.00 36.02           H
ATOM   1894 HD11 ILE B  89      26.150  17.811   8.051  1.00 47.37           H
ATOM   1895 HD12 ILE B  89      25.828  16.885   9.530  1.00 47.37           H
ATOM   1896 HD13 ILE B  89      26.445  16.069   8.066  1.00 47.37           H
ATOM   1897  N   LYS B  90      20.496  13.508   8.352  1.00 28.43           N
ATOM   1898  CA  LYS B  90      19.798  12.371   8.905  1.00 30.94           C
ATOM   1899  C   LYS B  90      20.559  11.107   8.535  1.00 36.38           C
ATOM   1900  O   LYS B  90      21.097  11.027   7.433  1.00 37.97           O
ATOM   1901  CB  LYS B  90      18.377  12.392   8.354  1.00 38.94           C
ATOM   1902  CG  LYS B  90      17.593  11.123   8.721  1.00 52.52           C
ATOM   1903  CD  LYS B  90      16.154  11.130   8.190  1.00 54.71           C
ATOM   1904  CE  LYS B  90      16.149  10.898   6.678  1.00 51.65           C
ATOM   1905  NZ  LYS B  90      14.857  11.276   6.070  1.00 72.84           N1+
ATOM   1906  H   LYS B  90      20.275  13.773   7.402  1.00 34.12           H
ATOM   1907  HA  LYS B  90      19.743  12.442   9.991  1.00 37.13           H
ATOM   1908  HB2 LYS B  90      17.861  13.271   8.736  1.00 46.73           H
ATOM   1909  HB3 LYS B  90      18.433  12.466   7.269  1.00 46.73           H
ATOM   1910  HG2 LYS B  90      18.091  10.261   8.287  1.00 63.02           H
ATOM   1911  HG3 LYS B  90      17.584  11.009   9.805  1.00 63.02           H
ATOM   1912  HD2 LYS B  90      15.594  10.327   8.674  1.00 65.65           H
ATOM   1913  HD3 LYS B  90      15.679  12.082   8.432  1.00 65.65           H
ATOM   1914  HE2 LYS B  90      16.926  11.521   6.235  1.00 61.98           H
ATOM   1915  HE3 LYS B  90      16.377   9.851   6.466  1.00 61.98           H
ATOM   1916  HZ1 LYS B  90      14.505  10.510   5.513  1.00 87.41           H
ATOM   1917  HZ2 LYS B  90      14.191  11.469   6.808  1.00 87.41           H
ATOM   1918  HZ3 LYS B  90      14.960  12.101   5.495  1.00 87.41           H
ATOM   1919  N   HIS B  91      20.598  10.121   9.444  1.00 30.53           N
ATOM   1920  CA  HIS B  91      21.183   8.820   9.131  1.00 40.25           C
ATOM   1921  C   HIS B  91      20.356   8.148   8.045  1.00 34.45           C
ATOM   1922  O   HIS B  91      19.140   8.026   8.185  1.00 35.91           O
ATOM   1923  CB  HIS B  91      21.231   7.935  10.371  1.00 36.49           C
ATOM   1924  CG  HIS B  91      22.187   6.788  10.178  1.00 31.37           C
ATOM   1925  ND1 HIS B  91      21.998   5.698   9.323  1.00 32.24           N
ATOM   1926  CD2 HIS B  91      23.410   6.686  10.777  1.00 31.82           C
ATOM   1927  CE1 HIS B  91      23.135   4.987   9.401  1.00 32.37           C
ATOM   1928  NE2 HIS B  91      23.992   5.545  10.277  1.00 37.82           N
ATOM   1929  H   HIS B  91      20.158  10.244  10.345  1.00 36.63           H
ATOM   1930  HA  HIS B  91      22.205   8.967   8.777  1.00 48.30           H
ATOM   1931  HB2 HIS B  91      20.235   7.560  10.620  1.00 43.79           H
ATOM   1932  HB3 HIS B  91      21.594   8.542  11.194  1.00 43.79           H
ATOM   1933  HD2 HIS B  91      23.847   7.389  11.472  1.00 38.18           H
ATOM   1934  HE1 HIS B  91      23.367   4.136   8.784  1.00 38.85           H
ATOM   1935  HE2 HIS B  91      24.928   5.223  10.479  1.00 45.38           H
ATOM   1936  N   ASN B  92      21.009   7.741   6.957  1.00 39.05           N
ATOM   1937  CA  ASN B  92      20.290   7.215   5.800  1.00 47.74           C
ATOM   1938  C   ASN B  92      19.611   5.855   6.086  1.00 41.11           C
ATOM   1939  O   ASN B  92      18.611   5.558   5.433  1.00 41.73           O
ATOM   1940  CB  ASN B  92      21.171   7.246   4.538  1.00 39.46           C
ATOM   1941  CG  ASN B  92      22.457   6.423   4.614  1.00 53.62           C
ATOM   1942  OD1 ASN B  92      22.762   5.749   5.594  1.00 67.35           O
ATOM   1943  ND2 ASN B  92      23.253   6.480   3.553  1.00 61.76           N
ATOM   1944  H   ASN B  92      22.009   7.860   6.900  1.00 46.86           H
ATOM   1945  HA  ASN B  92      19.481   7.918   5.596  1.00 57.29           H
ATOM   1946  HB2 ASN B  92      20.583   6.894   3.692  1.00 47.35           H
ATOM   1947  HB3 ASN B  92      21.437   8.281   4.322  1.00 47.35           H
ATOM   1948 HD21 ASN B  92      24.107   5.944   3.545  1.00 74.11           H
ATOM   1949 HD22 ASN B  92      22.989   7.039   2.756  1.00 74.11           H
ATOM   1950  N   ARG B  93      20.093   5.072   7.075  1.00 36.96           N
ATOM   1951  CA  ARG B  93      19.477   3.813   7.512  1.00 29.97           C
ATOM   1952  C   ARG B  93      18.375   3.989   8.555  1.00 33.51           C
ATOM   1953  O   ARG B  93      17.903   2.970   9.059  1.00 34.13           O
ATOM   1954  CB  ARG B  93      20.514   2.782   7.987  1.00 28.26           C
ATOM   1955  CG  ARG B  93      21.524   2.360   6.909  1.00 35.02           C
ATOM   1956  CD  ARG B  93      22.703   1.527   7.457  1.00 42.95           C
ATOM   1957  NE  ARG B  93      22.377   0.109   7.693  1.00 51.95           N
ATOM   1958  CZ  ARG B  93      23.248  -0.914   7.838  1.00 69.06           C
ATOM   1959  NH1 ARG B  93      24.571  -0.740   7.784  1.00 56.54           N
ATOM   1960  NH2 ARG B  93      22.795  -2.152   8.042  1.00 59.53           N1+
ATOM   1961  H   ARG B  93      20.884   5.404   7.612  1.00 44.35           H
ATOM   1962  HA  ARG B  93      18.995   3.369   6.643  1.00 35.96           H
ATOM   1963  HB2 ARG B  93      21.037   3.174   8.854  1.00 33.92           H
ATOM   1964  HB3 ARG B  93      19.992   1.877   8.298  1.00 33.92           H
ATOM   1965  HG2 ARG B  93      21.005   1.802   6.128  1.00 42.02           H
ATOM   1966  HG3 ARG B  93      21.949   3.254   6.457  1.00 42.02           H
ATOM   1967  HD2 ARG B  93      23.518   1.581   6.734  1.00 51.54           H
ATOM   1968  HD3 ARG B  93      23.045   1.964   8.394  1.00 51.54           H
ATOM   1969  HE  ARG B  93      21.392  -0.116   7.752  1.00 62.34           H
ATOM   1970 HH11 ARG B  93      24.948   0.182   7.627  1.00 67.84           H
ATOM   1971 HH12 ARG B  93      25.184  -1.532   7.895  1.00 67.84           H
ATOM   1972 HH21 ARG B  93      21.797  -2.317   8.100  1.00 71.43           H
ATOM   1973 HH22 ARG B  93      23.434  -2.922   8.156  1.00 71.43           H
ATOM   1974  N   PHE B  94      17.965   5.227   8.897  1.00 28.81           N
ATOM   1975  CA  PHE B  94      16.834   5.472   9.795  1.00 23.38           C
ATOM   1976  C   PHE B  94      15.586   4.804   9.245  1.00 32.09           C
ATOM   1977  O   PHE B  94      15.213   5.075   8.102  1.00 43.89           O
ATOM   1978  CB  PHE B  94      16.531   6.965  10.039  1.00 27.43           C
ATOM   1979  CG  PHE B  94      15.261   7.161  10.868  1.00 23.00           C
ATOM   1980  CD1 PHE B  94      15.171   6.615  12.160  1.00 24.36           C
ATOM   1981  CD2 PHE B  94      14.119   7.788  10.321  1.00 36.59           C
ATOM   1982  CE1 PHE B  94      13.976   6.682  12.896  1.00 23.17           C
ATOM   1983  CE2 PHE B  94      12.916   7.859  11.054  1.00 34.68           C
ATOM   1984  CZ  PHE B  94      12.845   7.307  12.345  1.00 30.04           C
ATOM   1985  H   PHE B  94      18.410   6.024   8.468  1.00 34.57           H
ATOM   1986  HA  PHE B  94      17.065   5.041  10.763  1.00 28.05           H
ATOM   1987  HB2 PHE B  94      17.373   7.421  10.560  1.00 32.92           H
ATOM   1988  HB3 PHE B  94      16.416   7.474   9.080  1.00 32.92           H
ATOM   1989  HD1 PHE B  94      16.030   6.133  12.595  1.00 29.23           H
ATOM   1990  HD2 PHE B  94      14.153   8.204   9.324  1.00 43.91           H
ATOM   1991  HE1 PHE B  94      13.942   6.294  13.901  1.00 27.81           H
ATOM   1992  HE2 PHE B  94      12.054   8.341  10.619  1.00 41.62           H
ATOM   1993  HZ  PHE B  94      11.935   7.375  12.918  1.00 36.04           H
ATOM   1994  N   THR B  95      14.924   3.993  10.085  1.00 33.62           N
ATOM   1995  CA  THR B  95      13.675   3.324   9.740  1.00 38.40           C
ATOM   1996  C   THR B  95      12.602   3.617  10.778  1.00 39.79           C
ATOM   1997  O   THR B  95      12.742   3.274  11.950  1.00 34.28           O
ATOM   1998  CB  THR B  95      13.857   1.814   9.515  1.00 49.98           C
ATOM   1999  OG1 THR B  95      12.581   1.204   9.543  1.00 52.73           O
ATOM   2000  CG2 THR B  95      14.777   1.104  10.509  1.00 38.53           C
ATOM   2001  H   THR B  95      15.289   3.853  11.017  1.00 40.34           H
ATOM   2002  HA  THR B  95      13.295   3.728   8.800  1.00 46.08           H
ATOM   2003  HB  THR B  95      14.272   1.675   8.516  1.00 59.97           H
ATOM   2004  HG1 THR B  95      12.698   0.251   9.510  1.00 63.28           H
ATOM   2005 HG21 THR B  95      14.780   0.035  10.303  1.00 46.24           H
ATOM   2006 HG22 THR B  95      15.795   1.484  10.420  1.00 46.24           H
ATOM   2007 HG23 THR B  95      14.408   1.265  11.519  1.00 46.24           H
ATOM   2008  N   LYS B  96      11.496   4.198  10.286  1.00 41.76           N
ATOM   2009  CA  LYS B  96      10.338   4.603  11.072  1.00 38.22           C
ATOM   2010  C   LYS B  96       9.635   3.417  11.725  1.00 45.30           C
ATOM   2011  O   LYS B  96       8.844   3.605  12.645  1.00 52.37           O
ATOM   2012  CB  LYS B  96       9.374   5.381  10.153  1.00 41.85           C
ATOM   2013  CG  LYS B  96       8.431   6.343  10.900  1.00 66.50           C
ATOM   2014  CD  LYS B  96       9.160   7.511  11.602  1.00 65.07           C
ATOM   2015  CE  LYS B  96       8.196   8.587  12.122  1.00 64.87           C
ATOM   2016  NZ  LYS B  96       8.886   9.600  12.948  1.00 62.21           N1+
ATOM   2017  H   LYS B  96      11.449   4.351   9.288  1.00 50.11           H
ATOM   2018  HA  LYS B  96      10.710   5.253  11.860  1.00 45.86           H
ATOM   2019  HB2 LYS B  96       9.956   5.985   9.455  1.00 50.22           H
ATOM   2020  HB3 LYS B  96       8.790   4.678   9.555  1.00 50.22           H
ATOM   2021  HG2 LYS B  96       7.733   6.759  10.172  1.00 79.80           H
ATOM   2022  HG3 LYS B  96       7.852   5.780  11.633  1.00 79.80           H
ATOM   2023  HD2 LYS B  96       9.731   7.122  12.439  1.00 78.09           H
ATOM   2024  HD3 LYS B  96       9.848   7.973  10.894  1.00 78.09           H
ATOM   2025  HE2 LYS B  96       7.681   9.074  11.292  1.00 77.85           H
ATOM   2026  HE3 LYS B  96       7.454   8.088  12.749  1.00 77.85           H
ATOM   2027  HZ1 LYS B  96       8.320  10.434  13.016  1.00 74.66           H
ATOM   2028  HZ2 LYS B  96       9.034   9.230  13.879  1.00 74.66           H
ATOM   2029  HZ3 LYS B  96       9.778   9.833  12.534  1.00 74.66           H
ATOM   2030  N   GLU B  97       9.900   2.216  11.219  1.00 36.56           N
ATOM   2031  CA  GLU B  97       9.222   0.992  11.602  1.00 50.55           C
ATOM   2032  C   GLU B  97       9.646   0.531  13.007  1.00 45.31           C
ATOM   2033  O   GLU B  97       8.832   0.003  13.766  1.00 39.91           O
ATOM   2034  CB  GLU B  97       9.535  -0.093  10.548  1.00 46.77           C
ATOM   2035  CG  GLU B  97       9.328   0.363   9.090  1.00 58.92           C
ATOM   2036  CD  GLU B  97       7.868   0.670   8.732  1.00 75.15           C
ATOM   2037  OE1 GLU B  97       6.975  -0.022   9.274  1.00 68.18           O
ATOM   2038  OE2 GLU B  97       7.674   1.600   7.915  1.00 76.79           O1-
ATOM   2039  H   GLU B  97      10.549   2.154  10.450  1.00 43.87           H
ATOM   2040  HA  GLU B  97       8.149   1.180  11.605  1.00 60.66           H
ATOM   2041  HB2 GLU B  97      10.578  -0.392  10.658  1.00 56.12           H
ATOM   2042  HB3 GLU B  97       8.925  -0.974  10.743  1.00 56.12           H
ATOM   2043  HG2 GLU B  97       9.979   1.194   8.813  1.00 70.70           H
ATOM   2044  HG3 GLU B  97       9.633  -0.478   8.468  1.00 70.70           H
ATOM   2045  N   THR B  98      10.936   0.688  13.326  1.00 35.48           N
ATOM   2046  CA  THR B  98      11.570   0.198  14.556  1.00 42.00           C
ATOM   2047  C   THR B  98      12.304   1.318  15.301  1.00 41.19           C
ATOM   2048  O   THR B  98      12.814   1.087  16.391  1.00 36.37           O
ATOM   2049  CB  THR B  98      12.589  -0.884  14.185  1.00 30.70           C
ATOM   2050  OG1 THR B  98      13.509  -0.329  13.271  1.00 33.32           O
ATOM   2051  CG2 THR B  98      11.949  -2.144  13.564  1.00 45.37           C
ATOM   2052  H   THR B  98      11.554   1.083  12.632  1.00 42.58           H
ATOM   2053  HA  THR B  98      10.827  -0.223  15.230  1.00 50.40           H
ATOM   2054  HB  THR B  98      13.131  -1.177  15.086  1.00 36.84           H
ATOM   2055  HG1 THR B  98      14.082  -1.033  12.958  1.00 39.99           H
ATOM   2056 HG21 THR B  98      12.722  -2.886  13.359  1.00 54.45           H
ATOM   2057 HG22 THR B  98      11.220  -2.571  14.256  1.00 54.45           H
ATOM   2058 HG23 THR B  98      11.455  -1.904  12.622  1.00 54.45           H
ATOM   2059  N   TYR B  99      12.462   2.481  14.666  1.00 32.60           N
ATOM   2060  CA  TYR B  99      13.248   3.601  15.151  1.00 33.13           C
ATOM   2061  C   TYR B  99      14.719   3.203  15.343  1.00 31.26           C
ATOM   2062  O   TYR B  99      15.409   3.734  16.185  1.00 31.41           O
ATOM   2063  CB  TYR B  99      12.747   4.248  16.461  1.00 28.83           C
ATOM   2064  CG  TYR B  99      11.594   5.196  16.324  1.00 32.67           C
ATOM   2065  CD1 TYR B  99      10.726   5.234  15.219  1.00 29.89           C
ATOM   2066  CD2 TYR B  99      11.384   6.075  17.401  1.00 27.85           C
ATOM   2067  CE1 TYR B  99       9.710   6.183  15.154  1.00 28.29           C
ATOM   2068  CE2 TYR B  99      10.392   7.050  17.345  1.00 29.25           C
ATOM   2069  CZ  TYR B  99       9.596   7.119  16.192  1.00 27.41           C
ATOM   2070  OH  TYR B  99       8.663   8.107  16.020  1.00 42.96           O
ATOM   2071  H   TYR B  99      12.001   2.583  13.792  1.00 39.12           H
ATOM   2072  HA  TYR B  99      13.253   4.387  14.345  1.00 39.75           H
ATOM   2073  HB2 TYR B  99      12.480   3.471  17.212  1.00 34.60           H
ATOM   2074  HB3 TYR B  99      13.613   4.794  16.915  1.00 34.60           H
ATOM   2075  HD1 TYR B  99      10.834   4.518  14.406  1.00 35.87           H
ATOM   2076  HD2 TYR B  99      12.017   6.008  18.288  1.00 33.42           H
ATOM   2077  HE1 TYR B  99       9.003   6.201  14.330  1.00 33.94           H
ATOM   2078  HE2 TYR B  99      10.270   7.758  18.158  1.00 35.10           H
ATOM   2079  HH  TYR B  99       8.600   8.712  16.838  1.00 51.55           H
ATOM   2080  N   ASP B 100      15.175   2.250  14.518  1.00 29.57           N
ATOM   2081  CA  ASP B 100      16.591   1.890  14.418  1.00 28.06           C
ATOM   2082  C   ASP B 100      17.330   2.982  13.636  1.00 23.27           C
ATOM   2083  O   ASP B 100      16.726   3.625  12.774  1.00 25.17           O
ATOM   2084  CB  ASP B 100      16.703   0.557  13.678  1.00 26.57           C
ATOM   2085  CG  ASP B 100      18.099  -0.047  13.743  1.00 26.65           C
ATOM   2086  OD1 ASP B 100      18.876   0.284  14.664  1.00 26.44           O
ATOM   2087  OD2 ASP B 100      18.367  -0.885  12.867  1.00 30.56           O1-
ATOM   2088  H   ASP B 100      14.537   1.840  13.853  1.00 35.49           H
ATOM   2089  HA  ASP B 100      17.025   1.784  15.413  1.00 33.67           H
ATOM   2090  HB2 ASP B 100      16.015  -0.157  14.136  1.00 31.88           H
ATOM   2091  HB3 ASP B 100      16.398   0.642  12.639  1.00 31.88           H
ATOM   2092  N   PHE B 101      18.626   3.177  13.929  1.00 20.89           N
ATOM   2093  CA  PHE B 101      19.428   4.277  13.400  1.00 26.79           C
ATOM   2094  C   PHE B 101      18.779   5.651  13.691  1.00 20.21           C
ATOM   2095  O   PHE B 101      18.689   6.508  12.808  1.00 32.97           O
ATOM   2096  CB  PHE B 101      19.695   4.069  11.901  1.00 26.46           C
ATOM   2097  CG  PHE B 101      20.535   2.855  11.609  1.00 30.16           C
ATOM   2098  CD1 PHE B 101      19.933   1.607  11.399  1.00 39.45           C
ATOM   2099  CD2 PHE B 101      21.928   2.970  11.555  1.00 32.04           C
ATOM   2100  CE1 PHE B 101      20.722   0.484  11.115  1.00 27.56           C
ATOM   2101  CE2 PHE B 101      22.728   1.844  11.296  1.00 41.27           C
ATOM   2102  CZ  PHE B 101      22.116   0.602  11.064  1.00 28.79           C
ATOM   2103  H   PHE B 101      19.065   2.568  14.606  1.00 25.06           H
ATOM   2104  HA  PHE B 101      20.392   4.254  13.910  1.00 32.15           H
ATOM   2105  HB2 PHE B 101      18.758   3.976  11.367  1.00 31.75           H
ATOM   2106  HB3 PHE B 101      20.219   4.941  11.509  1.00 31.75           H
ATOM   2107  HD1 PHE B 101      18.857   1.516  11.444  1.00 47.34           H
ATOM   2108  HD2 PHE B 101      22.379   3.930  11.746  1.00 38.45           H
ATOM   2109  HE1 PHE B 101      20.248  -0.466  10.932  1.00 33.07           H
ATOM   2110  HE2 PHE B 101      23.804   1.937  11.259  1.00 49.52           H
ATOM   2111  HZ  PHE B 101      22.720  -0.248  10.802  1.00 34.55           H
ATOM   2112  N   ASP B 102      18.275   5.864  14.906  1.00 21.40           N
ATOM   2113  CA  ASP B 102      17.526   7.084  15.219  1.00 25.39           C
ATOM   2114  C   ASP B 102      18.509   8.185  15.667  1.00 21.60           C
ATOM   2115  O   ASP B 102      18.717   8.430  16.855  1.00 21.23           O
ATOM   2116  CB  ASP B 102      16.458   6.740  16.255  1.00 21.45           C
ATOM   2117  CG  ASP B 102      15.460   7.858  16.512  1.00 26.80           C
ATOM   2118  OD1 ASP B 102      15.337   8.748  15.645  1.00 31.22           O
ATOM   2119  OD2 ASP B 102      14.782   7.791  17.552  1.00 24.10           O1-
ATOM   2120  H   ASP B 102      18.298   5.128  15.596  1.00 25.68           H
ATOM   2121  HA  ASP B 102      17.019   7.415  14.314  1.00 30.47           H
ATOM   2122  HB2 ASP B 102      15.865   5.961  15.799  1.00 25.74           H
ATOM   2123  HB3 ASP B 102      16.875   6.343  17.182  1.00 25.74           H
ATOM   2124  N   ILE B 103      19.126   8.838  14.677  1.00 21.78           N
ATOM   2125  CA  ILE B 103      20.211   9.779  14.867  1.00 20.89           C
ATOM   2126  C   ILE B 103      20.309  10.734  13.686  1.00 24.68           C
ATOM   2127  O   ILE B 103      20.224  10.365  12.517  1.00 32.07           O
ATOM   2128  CB  ILE B 103      21.531   9.026  15.123  1.00 24.83           C
ATOM   2129  CG1 ILE B 103      22.634  10.063  15.448  1.00 18.42           C
ATOM   2130  CG2 ILE B 103      21.968   8.114  13.973  1.00 24.14           C
ATOM   2131  CD1 ILE B 103      23.932   9.383  15.879  1.00 12.30           C
ATOM   2132  H   ILE B 103      18.887   8.600  13.720  1.00 26.13           H
ATOM   2133  HA  ILE B 103      19.992  10.372  15.757  1.00 25.06           H
ATOM   2134  HB  ILE B 103      21.410   8.399  16.004  1.00 29.80           H
ATOM   2135 HG12 ILE B 103      22.847  10.676  14.574  1.00 22.11           H
ATOM   2136 HG13 ILE B 103      22.289  10.729  16.237  1.00 22.11           H
ATOM   2137 HG21 ILE B 103      22.728   7.414  14.323  1.00 28.97           H
ATOM   2138 HG22 ILE B 103      21.131   7.531  13.597  1.00 28.97           H
ATOM   2139 HG23 ILE B 103      22.389   8.721  13.173  1.00 28.97           H
ATOM   2140 HD11 ILE B 103      24.636  10.135  16.215  1.00 14.76           H
ATOM   2141 HD12 ILE B 103      23.734   8.687  16.693  1.00 14.76           H
ATOM   2142 HD13 ILE B 103      24.368   8.854  15.034  1.00 14.76           H
ATOM   2143  N   ALA B 104      20.505  11.990  14.027  1.00 22.62           N
ATOM   2144  CA  ALA B 104      20.641  13.056  13.073  1.00 27.24           C
ATOM   2145  C   ALA B 104      21.539  14.135  13.658  1.00 19.06           C
ATOM   2146  O   ALA B 104      21.519  14.376  14.859  1.00 21.70           O
ATOM   2147  CB  ALA B 104      19.237  13.577  12.764  1.00 25.30           C
ATOM   2148  H   ALA B 104      20.531  12.237  15.006  1.00 27.14           H
ATOM   2149  HA  ALA B 104      21.086  12.677  12.157  1.00 32.69           H
ATOM   2150  HB1 ALA B 104      19.316  14.459  12.131  1.00 30.36           H
ATOM   2151  HB2 ALA B 104      18.675  12.805  12.236  1.00 30.36           H
ATOM   2152  HB3 ALA B 104      18.719  13.833  13.690  1.00 30.36           H
ATOM   2153  N   VAL B 105      22.313  14.790  12.806  1.00 17.78           N
ATOM   2154  CA  VAL B 105      23.097  15.959  13.145  1.00 22.85           C
ATOM   2155  C   VAL B 105      22.554  17.177  12.390  1.00 27.03           C
ATOM   2156  O   VAL B 105      22.206  17.068  11.220  1.00 27.46           O
ATOM   2157  CB  VAL B 105      24.570  15.652  12.875  1.00 20.57           C
ATOM   2158  CG1 VAL B 105      25.468  16.892  12.809  1.00 25.64           C
ATOM   2159  CG2 VAL B 105      25.081  14.779  14.017  1.00 22.30           C
ATOM   2160  H   VAL B 105      22.319  14.504  11.838  1.00 21.34           H
ATOM   2161  HA  VAL B 105      23.000  16.165  14.207  1.00 27.42           H
ATOM   2162  HB  VAL B 105      24.662  15.109  11.932  1.00 24.69           H
ATOM   2163 HG11 VAL B 105      26.509  16.590  12.680  1.00 30.77           H
ATOM   2164 HG12 VAL B 105      25.189  17.512  11.957  1.00 30.77           H
ATOM   2165 HG13 VAL B 105      25.370  17.468  13.729  1.00 30.77           H
ATOM   2166 HG21 VAL B 105      26.104  14.465  13.807  1.00 26.76           H
ATOM   2167 HG22 VAL B 105      25.050  15.331  14.959  1.00 26.76           H
ATOM   2168 HG23 VAL B 105      24.460  13.895  14.117  1.00 26.76           H
ATOM   2169  N   LEU B 106      22.475  18.330  13.071  1.00 26.66           N
ATOM   2170  CA  LEU B 106      22.031  19.600  12.518  1.00 21.39           C
ATOM   2171  C   LEU B 106      23.239  20.541  12.477  1.00 24.85           C
ATOM   2172  O   LEU B 106      23.838  20.792  13.518  1.00 20.88           O
ATOM   2173  CB  LEU B 106      20.915  20.220  13.371  1.00 17.38           C
ATOM   2174  CG  LEU B 106      19.813  19.288  13.888  1.00 18.79           C
ATOM   2175  CD1 LEU B 106      18.877  20.071  14.820  1.00 17.48           C
ATOM   2176  CD2 LEU B 106      18.991  18.686  12.751  1.00 26.82           C
ATOM   2177  H   LEU B 106      22.775  18.342  14.036  1.00 31.99           H
ATOM   2178  HA  LEU B 106      21.648  19.460  11.509  1.00 25.67           H
ATOM   2179  HB2 LEU B 106      21.369  20.721  14.218  1.00 20.86           H
ATOM   2180  HB3 LEU B 106      20.437  20.994  12.771  1.00 20.86           H
ATOM   2181  HG  LEU B 106      20.260  18.482  14.466  1.00 22.55           H
ATOM   2182 HD11 LEU B 106      18.049  19.439  15.145  1.00 20.97           H
ATOM   2183 HD12 LEU B 106      19.417  20.402  15.704  1.00 20.97           H
ATOM   2184 HD13 LEU B 106      18.490  20.950  14.305  1.00 20.97           H
ATOM   2185 HD21 LEU B 106      18.258  17.998  13.166  1.00 32.18           H
ATOM   2186 HD22 LEU B 106      18.476  19.481  12.210  1.00 32.18           H
ATOM   2187 HD23 LEU B 106      19.640  18.138  12.069  1.00 32.18           H
ATOM   2188  N   ARG B 107      23.577  21.096  11.302  1.00 29.22           N
ATOM   2189  CA  ARG B 107      24.467  22.260  11.208  1.00 27.75           C
ATOM   2190  C   ARG B 107      23.647  23.541  11.306  1.00 22.70           C
ATOM   2191  O   ARG B 107      22.707  23.735  10.545  1.00 26.40           O
ATOM   2192  CB  ARG B 107      25.355  22.230   9.961  1.00 29.83           C
ATOM   2193  CG  ARG B 107      26.198  23.504   9.842  1.00 31.60           C
ATOM   2194  CD  ARG B 107      27.470  23.235   9.048  1.00 29.64           C
ATOM   2195  NE  ARG B 107      28.268  24.452   8.935  1.00 34.64           N
ATOM   2196  CZ  ARG B 107      29.416  24.749   9.564  1.00 36.81           C
ATOM   2197  NH1 ARG B 107      30.155  23.826  10.169  1.00 35.46           N
ATOM   2198  NH2 ARG B 107      29.850  26.006   9.576  1.00 33.07           N1+
ATOM   2199  H   ARG B 107      23.076  20.811  10.470  1.00 35.06           H
ATOM   2200  HA  ARG B 107      25.156  22.228  12.049  1.00 33.30           H
ATOM   2201  HB2 ARG B 107      25.996  21.352   9.988  1.00 35.80           H
ATOM   2202  HB3 ARG B 107      24.717  22.174   9.082  1.00 35.80           H
ATOM   2203  HG2 ARG B 107      25.613  24.297   9.373  1.00 37.92           H
ATOM   2204  HG3 ARG B 107      26.499  23.830  10.838  1.00 37.92           H
ATOM   2205  HD2 ARG B 107      28.017  22.519   9.650  1.00 35.57           H
ATOM   2206  HD3 ARG B 107      27.275  22.800   8.066  1.00 35.57           H
ATOM   2207  HE  ARG B 107      27.780  25.236   8.525  1.00 41.57           H
ATOM   2208 HH11 ARG B 107      29.847  22.864  10.155  1.00 42.55           H
ATOM   2209 HH12 ARG B 107      31.015  24.093  10.623  1.00 42.55           H
ATOM   2210 HH21 ARG B 107      29.295  26.725   9.130  1.00 39.68           H
ATOM   2211 HH22 ARG B 107      30.708  26.246  10.047  1.00 39.68           H
ATOM   2212  N   LEU B 108      24.007  24.414  12.243  1.00 23.53           N
ATOM   2213  CA  LEU B 108      23.367  25.719  12.418  1.00 35.28           C
ATOM   2214  C   LEU B 108      23.952  26.721  11.418  1.00 21.16           C
ATOM   2215  O   LEU B 108      25.104  26.567  11.027  1.00 28.93           O
ATOM   2216  CB  LEU B 108      23.592  26.173  13.867  1.00 21.88           C
ATOM   2217  CG  LEU B 108      23.106  25.168  14.923  1.00 19.06           C
ATOM   2218  CD1 LEU B 108      23.413  25.751  16.315  1.00 15.54           C
ATOM   2219  CD2 LEU B 108      21.612  24.856  14.774  1.00 23.30           C
ATOM   2220  H   LEU B 108      24.807  24.203  12.823  1.00 28.23           H
ATOM   2221  HA  LEU B 108      22.295  25.640  12.242  1.00 42.33           H
ATOM   2222  HB2 LEU B 108      24.659  26.353  14.015  1.00 26.26           H
ATOM   2223  HB3 LEU B 108      23.071  27.114  14.016  1.00 26.26           H
ATOM   2224  HG  LEU B 108      23.662  24.237  14.816  1.00 22.87           H
ATOM   2225 HD11 LEU B 108      23.045  25.073  17.080  1.00 18.64           H
ATOM   2226 HD12 LEU B 108      24.489  25.877  16.438  1.00 18.64           H
ATOM   2227 HD13 LEU B 108      22.924  26.711  16.440  1.00 18.64           H
ATOM   2228 HD21 LEU B 108      21.288  24.263  15.629  1.00 27.96           H
ATOM   2229 HD22 LEU B 108      21.029  25.777  14.735  1.00 27.96           H
ATOM   2230 HD23 LEU B 108      21.433  24.275  13.871  1.00 27.96           H
ATOM   2231  N   LYS B 109      23.180  27.735  11.008  1.00 24.28           N
ATOM   2232  CA  LYS B 109      23.660  28.810  10.131  1.00 33.19           C
ATOM   2233  C   LYS B 109      24.692  29.683  10.834  1.00 23.56           C
ATOM   2234  O   LYS B 109      25.711  29.980  10.232  1.00 37.84           O
ATOM   2235  CB  LYS B 109      22.510  29.675   9.610  1.00 33.11           C
ATOM   2236  CG  LYS B 109      21.821  29.078   8.372  1.00 51.20           C
ATOM   2237  CD  LYS B 109      20.303  29.304   8.372  1.00 51.22           C
ATOM   2238  CE  LYS B 109      19.696  29.362   6.971  1.00 44.64           C
ATOM   2239  NZ  LYS B 109      18.243  29.615   7.055  1.00 56.79           N1+
ATOM   2240  H   LYS B 109      22.241  27.810  11.370  1.00 29.14           H
ATOM   2241  HA  LYS B 109      24.168  28.375   9.267  1.00 39.82           H
ATOM   2242  HB2 LYS B 109      21.803  29.874  10.418  1.00 39.73           H
ATOM   2243  HB3 LYS B 109      22.928  30.633   9.294  1.00 39.73           H
ATOM   2244  HG2 LYS B 109      22.289  29.458   7.461  1.00 61.44           H
ATOM   2245  HG3 LYS B 109      21.950  28.006   8.398  1.00 61.44           H
ATOM   2246  HD2 LYS B 109      19.840  28.477   8.910  1.00 61.46           H
ATOM   2247  HD3 LYS B 109      20.079  30.237   8.885  1.00 61.46           H
ATOM   2248  HE2 LYS B 109      20.173  30.158   6.396  1.00 53.57           H
ATOM   2249  HE3 LYS B 109      19.872  28.409   6.472  1.00 53.57           H
ATOM   2250  HZ1 LYS B 109      17.859  29.783   6.139  1.00 68.15           H
ATOM   2251  HZ2 LYS B 109      17.783  28.822   7.478  1.00 68.15           H
ATOM   2252  HZ3 LYS B 109      18.068  30.428   7.637  1.00 68.15           H
ATOM   2253  N   THR B 110      24.430  30.074  12.083  1.00 23.76           N
ATOM   2254  CA  THR B 110      25.302  30.910  12.901  1.00 29.05           C
ATOM   2255  C   THR B 110      25.886  30.058  14.052  1.00 27.33           C
ATOM   2256  O   THR B 110      25.188  29.181  14.574  1.00 23.21           O
ATOM   2257  CB  THR B 110      24.542  32.156  13.428  1.00 25.37           C
ATOM   2258  OG1 THR B 110      23.509  31.847  14.354  1.00 23.40           O
ATOM   2259  CG2 THR B 110      23.928  33.015  12.304  1.00 20.53           C
ATOM   2260  H   THR B 110      23.576  29.759  12.511  1.00 28.51           H
ATOM   2261  HA  THR B 110      26.119  31.285  12.281  1.00 34.86           H
ATOM   2262  HB  THR B 110      25.266  32.772  13.962  1.00 30.45           H
ATOM   2263  HG1 THR B 110      23.915  31.620  15.195  1.00 28.09           H
ATOM   2264 HG21 THR B 110      23.465  33.905  12.734  1.00 24.64           H
ATOM   2265 HG22 THR B 110      24.708  33.315  11.607  1.00 24.64           H
ATOM   2266 HG23 THR B 110      23.157  32.464  11.763  1.00 24.64           H
ATOM   2267  N   PRO B 111      27.127  30.335  14.507  1.00 29.44           N
ATOM   2268  CA  PRO B 111      27.696  29.565  15.603  1.00 24.86           C
ATOM   2269  C   PRO B 111      27.025  29.952  16.909  1.00 21.54           C
ATOM   2270  O   PRO B 111      26.623  31.095  17.077  1.00 21.78           O
ATOM   2271  CB  PRO B 111      29.174  29.960  15.653  1.00 26.56           C
ATOM   2272  CG  PRO B 111      29.221  31.342  14.983  1.00 35.77           C
ATOM   2273  CD  PRO B 111      28.088  31.295  13.963  1.00 21.87           C
ATOM   2274  HA  PRO B 111      27.666  28.497  15.389  1.00 29.83           H
ATOM   2275  HB2 PRO B 111      29.625  29.948  16.644  1.00 31.87           H
ATOM   2276  HB3 PRO B 111      29.700  29.253  15.016  1.00 31.87           H
ATOM   2277  HG2 PRO B 111      29.057  32.120  15.728  1.00 42.92           H
ATOM   2278  HG3 PRO B 111      30.169  31.504  14.471  1.00 42.92           H
ATOM   2279  HD2 PRO B 111      27.660  32.291  13.881  1.00 26.24           H
ATOM   2280  HD3 PRO B 111      28.473  30.935  13.011  1.00 26.24           H
ATOM   2281  N   ILE B 112      26.951  29.003  17.848  1.00 24.29           N
ATOM   2282  CA  ILE B 112      26.499  29.218  19.222  1.00 23.06           C
ATOM   2283  C   ILE B 112      27.643  29.860  19.970  1.00 22.24           C
ATOM   2284  O   ILE B 112      28.782  29.385  19.885  1.00 22.50           O
ATOM   2285  CB  ILE B 112      26.122  27.902  19.933  1.00 19.64           C
ATOM   2286  CG1 ILE B 112      24.891  27.246  19.306  1.00 19.58           C
ATOM   2287  CG2 ILE B 112      25.887  28.098  21.442  1.00 25.11           C
ATOM   2288  CD1 ILE B 112      24.866  25.746  19.577  1.00 18.79           C
ATOM   2289  H   ILE B 112      27.277  28.079  17.622  1.00 29.15           H
ATOM   2290  HA  ILE B 112      25.630  29.877  19.224  1.00 27.67           H
ATOM   2291  HB  ILE B 112      26.965  27.220  19.829  1.00 23.56           H
ATOM   2292 HG12 ILE B 112      23.984  27.714  19.690  1.00 23.50           H
ATOM   2293 HG13 ILE B 112      24.914  27.381  18.226  1.00 23.50           H
ATOM   2294 HG21 ILE B 112      25.547  27.172  21.900  1.00 30.13           H
ATOM   2295 HG22 ILE B 112      26.805  28.391  21.944  1.00 30.13           H
ATOM   2296 HG23 ILE B 112      25.135  28.869  21.597  1.00 30.13           H
ATOM   2297 HD11 ILE B 112      23.978  25.312  19.129  1.00 22.54           H
ATOM   2298 HD12 ILE B 112      25.749  25.278  19.141  1.00 22.54           H
ATOM   2299 HD13 ILE B 112      24.845  25.550  20.646  1.00 22.54           H
ATOM   2300  N   THR B 113      27.293  30.877  20.755  1.00 18.73           N
ATOM   2301  CA  THR B 113      28.215  31.568  21.616  1.00 25.59           C
ATOM   2302  C   THR B 113      28.043  30.956  22.996  1.00 25.89           C
ATOM   2303  O   THR B 113      26.990  31.081  23.620  1.00 27.93           O
ATOM   2304  CB  THR B 113      27.970  33.093  21.526  1.00 41.81           C
ATOM   2305  OG1 THR B 113      27.945  33.556  20.170  1.00 25.06           O
ATOM   2306  CG2 THR B 113      29.107  33.813  22.257  1.00 35.05           C
ATOM   2307  H   THR B 113      26.331  31.187  20.765  1.00 22.48           H
ATOM   2308  HA  THR B 113      29.226  31.384  21.249  1.00 30.71           H
ATOM   2309  HB  THR B 113      27.019  33.340  22.003  1.00 50.17           H
ATOM   2310  HG1 THR B 113      27.853  34.510  20.183  1.00 30.08           H
ATOM   2311 HG21 THR B 113      28.955  34.890  22.209  1.00 42.06           H
ATOM   2312 HG22 THR B 113      29.142  33.502  23.301  1.00 42.06           H
ATOM   2313 HG23 THR B 113      30.059  33.590  21.779  1.00 42.06           H
ATOM   2314  N   PHE B 114      29.086  30.266  23.462  1.00 22.66           N
ATOM   2315  CA  PHE B 114      29.047  29.603  24.747  1.00 22.14           C
ATOM   2316  C   PHE B 114      29.092  30.614  25.867  1.00 23.99           C
ATOM   2317  O   PHE B 114      29.817  31.599  25.810  1.00 33.48           O
ATOM   2318  CB  PHE B 114      30.207  28.611  24.888  1.00 22.36           C
ATOM   2319  CG  PHE B 114      30.251  27.517  23.845  1.00 14.74           C
ATOM   2320  CD1 PHE B 114      29.071  27.058  23.227  1.00 14.94           C
ATOM   2321  CD2 PHE B 114      31.487  26.966  23.471  1.00 21.96           C
ATOM   2322  CE1 PHE B 114      29.130  26.115  22.193  1.00 16.52           C
ATOM   2323  CE2 PHE B 114      31.549  26.020  22.429  1.00 20.87           C
ATOM   2324  CZ  PHE B 114      30.372  25.605  21.796  1.00 17.41           C
ATOM   2325  H   PHE B 114      29.935  30.207  22.918  1.00 27.19           H
ATOM   2326  HA  PHE B 114      28.111  29.053  24.826  1.00 26.57           H
ATOM   2327  HB2 PHE B 114      31.151  29.157  24.864  1.00 26.83           H
ATOM   2328  HB3 PHE B 114      30.119  28.141  25.865  1.00 26.83           H
ATOM   2329  HD1 PHE B 114      28.108  27.420  23.542  1.00 17.93           H
ATOM   2330  HD2 PHE B 114      32.390  27.261  23.980  1.00 26.35           H
ATOM   2331  HE1 PHE B 114      28.224  25.783  21.708  1.00 19.83           H
ATOM   2332  HE2 PHE B 114      32.497  25.598  22.130  1.00 25.05           H
ATOM   2333  HZ  PHE B 114      30.423  24.874  21.011  1.00 20.89           H
ATOM   2334  N   ARG B 115      28.284  30.350  26.882  1.00 25.13           N
ATOM   2335  CA  ARG B 115      28.041  31.207  28.019  1.00 26.22           C
ATOM   2336  C   ARG B 115      27.437  30.357  29.129  1.00 29.12           C
ATOM   2337  O   ARG B 115      27.287  29.140  28.982  1.00 23.79           O
ATOM   2338  CB  ARG B 115      27.195  32.429  27.613  1.00 28.18           C
ATOM   2339  CG  ARG B 115      25.939  32.234  26.752  1.00 31.28           C
ATOM   2340  CD  ARG B 115      24.630  32.693  27.418  1.00 34.03           C
ATOM   2341  NE  ARG B 115      24.612  34.120  27.781  1.00 53.08           N
ATOM   2342  CZ  ARG B 115      24.349  34.630  28.998  1.00 43.11           C
ATOM   2343  NH1 ARG B 115      24.107  33.871  30.063  1.00 37.45           N
ATOM   2344  NH2 ARG B 115      24.306  35.947  29.155  1.00 53.88           N1+
ATOM   2345  H   ARG B 115      27.760  29.485  26.856  1.00 30.15           H
ATOM   2346  HA  ARG B 115      28.992  31.581  28.394  1.00 31.47           H
ATOM   2347  HB2 ARG B 115      26.933  32.970  28.520  1.00 33.82           H
ATOM   2348  HB3 ARG B 115      27.854  33.083  27.040  1.00 33.82           H
ATOM   2349  HG2 ARG B 115      26.064  32.796  25.826  1.00 37.54           H
ATOM   2350  HG3 ARG B 115      25.836  31.189  26.478  1.00 37.54           H
ATOM   2351  HD2 ARG B 115      23.817  32.513  26.717  1.00 40.84           H
ATOM   2352  HD3 ARG B 115      24.454  32.089  28.294  1.00 40.84           H
ATOM   2353  HE  ARG B 115      24.768  34.772  27.026  1.00 63.70           H
ATOM   2354 HH11 ARG B 115      24.108  32.864  29.976  1.00 44.94           H
ATOM   2355 HH12 ARG B 115      23.907  34.299  30.953  1.00 44.94           H
ATOM   2356 HH21 ARG B 115      24.456  36.552  28.360  1.00 64.66           H
ATOM   2357 HH22 ARG B 115      24.100  36.339  30.062  1.00 64.66           H
ATOM   2358  N   MET B 116      27.142  30.972  30.270  1.00 24.76           N
ATOM   2359  CA  MET B 116      26.304  30.336  31.280  1.00 32.88           C
ATOM   2360  C   MET B 116      25.059  29.723  30.618  1.00 29.76           C
ATOM   2361  O   MET B 116      24.392  30.403  29.835  1.00 27.19           O
ATOM   2362  CB  MET B 116      25.904  31.413  32.281  1.00 24.46           C
ATOM   2363  CG  MET B 116      25.189  30.862  33.498  1.00 38.17           C
ATOM   2364  SD  MET B 116      26.316  30.015  34.597  1.00 41.06           S
ATOM   2365  CE  MET B 116      25.369  30.275  36.097  1.00 41.31           C
ATOM   2366  H   MET B 116      27.392  31.942  30.399  1.00 29.71           H
ATOM   2367  HA  MET B 116      26.877  29.564  31.789  1.00 39.45           H
ATOM   2368  HB2 MET B 116      26.796  31.942  32.617  1.00 29.35           H
ATOM   2369  HB3 MET B 116      25.242  32.125  31.794  1.00 29.35           H
ATOM   2370  HG2 MET B 116      24.728  31.689  34.039  1.00 45.80           H
ATOM   2371  HG3 MET B 116      24.410  30.170  33.199  1.00 45.80           H
ATOM   2372  HE1 MET B 116      25.918  29.877  36.949  1.00 49.58           H
ATOM   2373  HE2 MET B 116      25.196  31.340  36.245  1.00 49.58           H
ATOM   2374  HE3 MET B 116      24.420  29.756  35.999  1.00 49.58           H
ATOM   2375  N   ASN B 117      24.786  28.446  30.919  1.00 22.85           N
ATOM   2376  CA  ASN B 117      23.702  27.629  30.353  1.00 13.40           C
ATOM   2377  C   ASN B 117      23.867  27.240  28.880  1.00 16.29           C
ATOM   2378  O   ASN B 117      22.934  26.704  28.304  1.00 20.68           O
ATOM   2379  CB  ASN B 117      22.332  28.263  30.620  1.00 24.09           C
ATOM   2380  CG  ASN B 117      22.122  28.397  32.109  1.00 28.05           C
ATOM   2381  OD1 ASN B 117      22.075  27.388  32.798  1.00 21.44           O
ATOM   2382  ND2 ASN B 117      21.987  29.618  32.616  1.00 28.38           N
ATOM   2383  H   ASN B 117      25.402  27.988  31.576  1.00 27.42           H
ATOM   2384  HA  ASN B 117      23.716  26.683  30.892  1.00 16.08           H
ATOM   2385  HB2 ASN B 117      22.216  29.221  30.110  1.00 28.91           H
ATOM   2386  HB3 ASN B 117      21.582  27.558  30.256  1.00 28.91           H
ATOM   2387 HD21 ASN B 117      21.884  29.731  33.617  1.00 34.05           H
ATOM   2388 HD22 ASN B 117      22.047  30.434  32.025  1.00 34.05           H
ATOM   2389  N   VAL B 118      25.003  27.487  28.238  1.00 14.50           N
ATOM   2390  CA  VAL B 118      25.213  27.169  26.840  1.00 18.99           C
ATOM   2391  C   VAL B 118      26.647  26.674  26.703  1.00 17.16           C
ATOM   2392  O   VAL B 118      27.588  27.458  26.660  1.00 21.61           O
ATOM   2393  CB  VAL B 118      24.986  28.379  25.909  1.00 21.53           C
ATOM   2394  CG1 VAL B 118      24.939  27.858  24.459  1.00 18.93           C
ATOM   2395  CG2 VAL B 118      23.695  29.138  26.225  1.00 23.11           C
ATOM   2396  H   VAL B 118      25.760  27.941  28.731  1.00 17.39           H
ATOM   2397  HA  VAL B 118      24.534  26.371  26.541  1.00 22.79           H
ATOM   2398  HB  VAL B 118      25.815  29.080  25.991  1.00 25.84           H
ATOM   2399 HG11 VAL B 118      24.778  28.697  23.789  1.00 22.71           H
ATOM   2400 HG12 VAL B 118      25.877  27.374  24.200  1.00 22.71           H
ATOM   2401 HG13 VAL B 118      24.121  27.150  24.334  1.00 22.71           H
ATOM   2402 HG21 VAL B 118      23.567  29.973  25.537  1.00 27.74           H
ATOM   2403 HG22 VAL B 118      22.865  28.449  26.106  1.00 27.74           H
ATOM   2404 HG23 VAL B 118      23.718  29.536  27.240  1.00 27.74           H
ATOM   2405  N   ALA B 119      26.811  25.366  26.608  1.00 15.72           N
ATOM   2406  CA  ALA B 119      28.099  24.742  26.418  1.00 20.56           C
ATOM   2407  C   ALA B 119      27.902  23.333  25.847  1.00 18.87           C
ATOM   2408  O   ALA B 119      26.864  22.722  26.084  1.00 15.85           O
ATOM   2409  CB  ALA B 119      28.835  24.739  27.758  1.00 19.01           C
ATOM   2410  H   ALA B 119      26.001  24.766  26.656  1.00 18.86           H
ATOM   2411  HA  ALA B 119      28.680  25.338  25.714  1.00 24.67           H
ATOM   2412  HB1 ALA B 119      29.835  24.323  27.632  1.00 22.81           H
ATOM   2413  HB2 ALA B 119      28.950  25.757  28.135  1.00 22.81           H
ATOM   2414  HB3 ALA B 119      28.288  24.136  28.486  1.00 22.81           H
ATOM   2415  N   PRO B 120      28.898  22.781  25.137  1.00 19.79           N
ATOM   2416  CA  PRO B 120      28.780  21.476  24.502  1.00 15.65           C
ATOM   2417  C   PRO B 120      29.032  20.335  25.484  1.00 14.96           C
ATOM   2418  O   PRO B 120      29.725  20.517  26.475  1.00 14.00           O
ATOM   2419  CB  PRO B 120      29.860  21.517  23.428  1.00 14.91           C
ATOM   2420  CG  PRO B 120      30.925  22.454  23.972  1.00 12.93           C
ATOM   2421  CD  PRO B 120      30.169  23.411  24.861  1.00 18.10           C
ATOM   2422  HA  PRO B 120      27.839  21.369  23.974  1.00 18.78           H
ATOM   2423  HB2 PRO B 120      30.261  20.545  23.133  1.00 17.89           H
ATOM   2424  HB3 PRO B 120      29.413  22.008  22.567  1.00 17.89           H
ATOM   2425  HG2 PRO B 120      31.659  21.895  24.544  1.00 15.51           H
ATOM   2426  HG3 PRO B 120      31.405  23.004  23.165  1.00 15.51           H
ATOM   2427  HD2 PRO B 120      30.744  23.560  25.772  1.00 21.72           H
ATOM   2428  HD3 PRO B 120      30.008  24.336  24.314  1.00 21.72           H
ATOM   2429  N   ALA B 121      28.510  19.133  25.190  1.00 20.13           N
ATOM   2430  CA  ALA B 121      28.948  17.901  25.846  1.00 15.78           C
ATOM   2431  C   ALA B 121      30.120  17.335  25.063  1.00 14.25           C
ATOM   2432  O   ALA B 121      30.269  17.628  23.883  1.00 22.33           O
ATOM   2433  CB  ALA B 121      27.807  16.894  25.917  1.00 15.75           C
ATOM   2434  H   ALA B 121      27.960  19.033  24.347  1.00 24.16           H
ATOM   2435  HA  ALA B 121      29.269  18.101  26.870  1.00 18.94           H
ATOM   2436  HB1 ALA B 121      28.171  15.945  26.312  1.00 18.90           H
ATOM   2437  HB2 ALA B 121      27.030  17.271  26.579  1.00 18.90           H
ATOM   2438  HB3 ALA B 121      27.388  16.748  24.924  1.00 18.90           H
ATOM   2439  N   CYS B 122      30.993  16.577  25.724  1.00 15.77           N
ATOM   2440  CA  CYS B 122      32.097  15.907  25.060  1.00 14.25           C
ATOM   2441  C   CYS B 122      31.610  14.684  24.290  1.00 13.29           C
ATOM   2442  O   CYS B 122      30.877  13.854  24.827  1.00 16.72           O
ATOM   2443  CB  CYS B 122      33.095  15.460  26.126  1.00 21.39           C
ATOM   2444  SG  CYS B 122      33.821  16.890  26.952  1.00 17.30           S
ATOM   2445  H   CYS B 122      30.873  16.421  26.717  1.00 18.92           H
ATOM   2446  HA  CYS B 122      32.595  16.592  24.372  1.00 17.10           H
ATOM   2447  HB2 CYS B 122      32.608  14.832  26.874  1.00 25.67           H
ATOM   2448  HB3 CYS B 122      33.901  14.889  25.660  1.00 25.67           H
ATOM   2449  N   LEU B 123      32.118  14.504  23.072  1.00 14.95           N
ATOM   2450  CA  LEU B 123      32.055  13.219  22.402  1.00 21.53           C
ATOM   2451  C   LEU B 123      33.166  12.350  22.988  1.00 17.96           C
ATOM   2452  O   LEU B 123      34.327  12.763  23.000  1.00 16.28           O
ATOM   2453  CB  LEU B 123      32.206  13.402  20.879  1.00 20.36           C
ATOM   2454  CG  LEU B 123      30.914  13.929  20.232  1.00 16.30           C
ATOM   2455  CD1 LEU B 123      31.219  14.543  18.863  1.00 26.89           C
ATOM   2456  CD2 LEU B 123      29.854  12.827  20.078  1.00 16.44           C
ATOM   2457  H   LEU B 123      32.759  15.190  22.703  1.00 17.94           H
ATOM   2458  HA  LEU B 123      31.077  12.777  22.593  1.00 25.84           H
ATOM   2459  HB2 LEU B 123      33.018  14.106  20.696  1.00 24.44           H
ATOM   2460  HB3 LEU B 123      32.491  12.460  20.417  1.00 24.44           H
ATOM   2461  HG  LEU B 123      30.486  14.705  20.863  1.00 19.56           H
ATOM   2462 HD11 LEU B 123      30.329  15.041  18.486  1.00 32.27           H
ATOM   2463 HD12 LEU B 123      32.014  15.282  18.954  1.00 32.27           H
ATOM   2464 HD13 LEU B 123      31.514  13.777  18.155  1.00 32.27           H
ATOM   2465 HD21 LEU B 123      28.954  13.238  19.621  1.00 19.73           H
ATOM   2466 HD22 LEU B 123      30.238  12.016  19.459  1.00 19.73           H
ATOM   2467 HD23 LEU B 123      29.582  12.429  21.053  1.00 19.73           H
ATOM   2468  N   PRO B 124      32.857  11.123  23.415  1.00 18.57           N
ATOM   2469  CA  PRO B 124      33.873  10.183  23.872  1.00 22.35           C
ATOM   2470  C   PRO B 124      34.403   9.318  22.718  1.00 16.35           C
ATOM   2471  O   PRO B 124      33.973   9.448  21.577  1.00 19.29           O
ATOM   2472  CB  PRO B 124      33.114   9.321  24.869  1.00 13.74           C
ATOM   2473  CG  PRO B 124      31.785   9.128  24.140  1.00 14.37           C
ATOM   2474  CD  PRO B 124      31.545  10.514  23.503  1.00 18.48           C
ATOM   2475  HA  PRO B 124      34.669  10.672  24.427  1.00 26.83           H
ATOM   2476  HB2 PRO B 124      33.615   8.396  25.138  1.00 16.49           H
ATOM   2477  HB3 PRO B 124      32.953   9.916  25.765  1.00 16.49           H
ATOM   2478  HG2 PRO B 124      31.881   8.340  23.395  1.00 17.25           H
ATOM   2479  HG3 PRO B 124      30.984   8.897  24.842  1.00 17.25           H
ATOM   2480  HD2 PRO B 124      31.095  10.390  22.522  1.00 22.17           H
ATOM   2481  HD3 PRO B 124      30.923  11.109  24.171  1.00 22.17           H
ATOM   2482  N   GLU B 124A     35.367   8.456  23.015  1.00 21.15           N
ATOM   2483  CA  GLU B 124A     35.853   7.434  22.101  1.00 26.82           C
ATOM   2484  C   GLU B 124A     35.104   6.138  22.368  1.00 21.56           C
ATOM   2485  O   GLU B 124A     34.714   5.897  23.511  1.00 22.15           O
ATOM   2486  CB  GLU B 124A     37.344   7.197  22.322  1.00 27.08           C
ATOM   2487  CG  GLU B 124A     38.228   8.341  21.825  1.00 25.98           C
ATOM   2488  CD  GLU B 124A     39.697   8.185  22.228  1.00 45.41           C
ATOM   2489  OE1 GLU B 124A     39.965   7.225  22.982  1.00 45.62           O
ATOM   2490  OE2 GLU B 124A     40.537   9.004  21.783  1.00 37.47           O1-
ATOM   2491  H   GLU B 124A     35.746   8.446  23.950  1.00 25.39           H
ATOM   2492  HA  GLU B 124A     35.703   7.747  21.067  1.00 32.18           H
ATOM   2493  HB2 GLU B 124A     37.509   7.039  23.388  1.00 32.50           H
ATOM   2494  HB3 GLU B 124A     37.629   6.296  21.780  1.00 32.50           H
ATOM   2495  HG2 GLU B 124A     38.167   8.435  20.741  1.00 31.18           H
ATOM   2496  HG3 GLU B 124A     37.872   9.292  22.215  1.00 31.18           H
ATOM   2497  N   ARG B 125      34.880   5.319  21.328  1.00 33.09           N
ATOM   2498  CA  ARG B 125      33.954   4.193  21.386  1.00 25.76           C
ATOM   2499  C   ARG B 125      34.375   3.178  22.432  1.00 23.99           C
ATOM   2500  O   ARG B 125      33.549   2.796  23.255  1.00 27.09           O
ATOM   2501  CB  ARG B 125      33.786   3.526  20.013  1.00 29.21           C
ATOM   2502  CG  ARG B 125      32.897   2.254  20.089  1.00 32.44           C
ATOM   2503  CD  ARG B 125      32.983   1.450  18.808  1.00 34.11           C
ATOM   2504  NE  ARG B 125      34.273   0.750  18.729  1.00 44.38           N
ATOM   2505  CZ  ARG B 125      34.754   0.109  17.658  1.00 45.61           C
ATOM   2506  NH1 ARG B 125      33.997  -0.163  16.595  1.00 51.44           N
ATOM   2507  NH2 ARG B 125      36.029  -0.263  17.650  1.00 41.85           N1+
ATOM   2508  H   ARG B 125      35.286   5.539  20.429  1.00 39.71           H
ATOM   2509  HA  ARG B 125      32.982   4.581  21.691  1.00 30.91           H
ATOM   2510  HB2 ARG B 125      33.351   4.232  19.308  1.00 35.05           H
ATOM   2511  HB3 ARG B 125      34.772   3.251  19.636  1.00 35.05           H
ATOM   2512  HG2 ARG B 125      33.226   1.587  20.885  1.00 38.93           H
ATOM   2513  HG3 ARG B 125      31.866   2.532  20.290  1.00 38.93           H
ATOM   2514  HD2 ARG B 125      32.184   0.709  18.847  1.00 40.93           H
ATOM   2515  HD3 ARG B 125      32.839   2.093  17.940  1.00 40.93           H
ATOM   2516  HE  ARG B 125      34.916   0.902  19.497  1.00 53.26           H
ATOM   2517 HH11 ARG B 125      33.026   0.110  16.601  1.00 61.73           H
ATOM   2518 HH12 ARG B 125      34.393  -0.653  15.809  1.00 61.73           H
ATOM   2519 HH21 ARG B 125      36.613  -0.068  18.454  1.00 50.23           H
ATOM   2520 HH22 ARG B 125      36.422  -0.743  16.857  1.00 50.23           H
ATOM   2521  N   ASP B 126      35.626   2.731  22.390  1.00 21.42           N
ATOM   2522  CA  ASP B 126      36.072   1.648  23.263  1.00 29.31           C
ATOM   2523  C   ASP B 126      36.034   2.093  24.715  1.00 20.43           C
ATOM   2524  O   ASP B 126      35.474   1.392  25.560  1.00 25.34           O
ATOM   2525  CB  ASP B 126      37.450   1.090  22.839  1.00 24.94           C
ATOM   2526  CG  ASP B 126      37.500   0.416  21.461  1.00 29.08           C
ATOM   2527  OD1 ASP B 126      36.434   0.202  20.835  1.00 21.82           O
ATOM   2528  OD2 ASP B 126      38.642   0.124  21.042  1.00 38.91           O1-
ATOM   2529  H   ASP B 126      36.267   3.098  21.704  1.00 25.70           H
ATOM   2530  HA  ASP B 126      35.357   0.827  23.159  1.00 35.17           H
ATOM   2531  HB2 ASP B 126      38.221   1.855  22.888  1.00 29.93           H
ATOM   2532  HB3 ASP B 126      37.784   0.355  23.568  1.00 29.93           H
ATOM   2533  N   TRP B 127      36.569   3.284  25.005  1.00 18.01           N
ATOM   2534  CA  TRP B 127      36.600   3.768  26.366  1.00 18.94           C
ATOM   2535  C   TRP B 127      35.197   3.996  26.899  1.00 16.56           C
ATOM   2536  O   TRP B 127      34.919   3.618  28.030  1.00 21.05           O
ATOM   2537  CB  TRP B 127      37.451   5.020  26.466  1.00 19.51           C
ATOM   2538  CG  TRP B 127      37.452   5.592  27.843  1.00 22.71           C
ATOM   2539  CD1 TRP B 127      38.218   5.175  28.872  1.00 22.47           C
ATOM   2540  CD2 TRP B 127      36.667   6.713  28.355  1.00 17.26           C
ATOM   2541  NE1 TRP B 127      37.954   5.944  29.977  1.00 25.17           N
ATOM   2542  CE2 TRP B 127      37.047   6.936  29.706  1.00 19.87           C
ATOM   2543  CE3 TRP B 127      35.735   7.594  27.790  1.00 11.97           C
ATOM   2544  CZ2 TRP B 127      36.550   7.994  30.464  1.00 19.48           C
ATOM   2545  CZ3 TRP B 127      35.308   8.727  28.509  1.00 20.75           C
ATOM   2546  CH2 TRP B 127      35.720   8.931  29.840  1.00 20.57           C
ATOM   2547  H   TRP B 127      36.988   3.849  24.280  1.00 21.61           H
ATOM   2548  HA  TRP B 127      37.072   2.999  26.981  1.00 22.72           H
ATOM   2549  HB2 TRP B 127      38.472   4.770  26.182  1.00 23.41           H
ATOM   2550  HB3 TRP B 127      37.063   5.769  25.773  1.00 23.41           H
ATOM   2551  HD1 TRP B 127      38.925   4.360  28.838  1.00 26.96           H
ATOM   2552  HE1 TRP B 127      38.446   5.832  30.850  1.00 30.20           H
ATOM   2553  HE3 TRP B 127      35.425   7.455  26.767  1.00 14.37           H
ATOM   2554  HZ2 TRP B 127      36.865   8.117  31.483  1.00 23.37           H
ATOM   2555  HZ3 TRP B 127      34.659   9.450  28.037  1.00 24.90           H
ATOM   2556  HH2 TRP B 127      35.377   9.794  30.391  1.00 24.68           H
ATOM   2557  N   ALA B 128      34.329   4.614  26.089  1.00 19.40           N
ATOM   2558  CA  ALA B 128      32.938   4.849  26.414  1.00 18.48           C
ATOM   2559  C   ALA B 128      32.225   3.555  26.744  1.00 19.60           C
ATOM   2560  O   ALA B 128      31.609   3.477  27.801  1.00 21.36           O
ATOM   2561  CB  ALA B 128      32.218   5.527  25.259  1.00 24.70           C
ATOM   2562  H   ALA B 128      34.649   4.909  25.176  1.00 23.28           H
ATOM   2563  HA  ALA B 128      32.904   5.508  27.279  1.00 22.18           H
ATOM   2564  HB1 ALA B 128      31.170   5.671  25.529  1.00 29.64           H
ATOM   2565  HB2 ALA B 128      32.662   6.492  25.053  1.00 29.64           H
ATOM   2566  HB3 ALA B 128      32.288   4.907  24.365  1.00 29.64           H
ATOM   2567  N   GLU B 129      32.347   2.530  25.893  1.00 21.34           N
ATOM   2568  CA  GLU B 129      31.709   1.245  26.130  1.00 18.62           C
ATOM   2569  C   GLU B 129      32.255   0.545  27.373  1.00 18.98           C
ATOM   2570  O   GLU B 129      31.443  -0.007  28.111  1.00 20.31           O
ATOM   2571  CB  GLU B 129      31.745   0.380  24.871  1.00 29.49           C
ATOM   2572  CG  GLU B 129      30.792   0.946  23.807  1.00 21.10           C
ATOM   2573  CD  GLU B 129      30.802   0.253  22.455  1.00 26.15           C
ATOM   2574  OE1 GLU B 129      31.539  -0.743  22.292  1.00 30.58           O
ATOM   2575  OE2 GLU B 129      30.053   0.731  21.573  1.00 31.42           O1-
ATOM   2576  H   GLU B 129      32.911   2.630  25.062  1.00 25.61           H
ATOM   2577  HA  GLU B 129      30.655   1.444  26.323  1.00 22.35           H
ATOM   2578  HB2 GLU B 129      32.764   0.349  24.483  1.00 35.39           H
ATOM   2579  HB3 GLU B 129      31.435  -0.635  25.123  1.00 35.39           H
ATOM   2580  HG2 GLU B 129      29.769   0.950  24.182  1.00 25.32           H
ATOM   2581  HG3 GLU B 129      31.016   1.993  23.625  1.00 25.32           H
ATOM   2582  N   SER B 130      33.576   0.557  27.651  1.00 22.20           N
ATOM   2583  CA  SER B 130      34.079  -0.094  28.880  1.00 25.48           C
ATOM   2584  C   SER B 130      33.786   0.701  30.148  1.00 24.18           C
ATOM   2585  O   SER B 130      33.689   0.062  31.189  1.00 28.13           O
ATOM   2586  CB  SER B 130      35.598  -0.326  28.924  1.00 27.98           C
ATOM   2587  OG  SER B 130      36.142  -0.693  27.694  1.00 43.93           O
ATOM   2588  H   SER B 130      34.234   1.015  27.031  1.00 26.64           H
ATOM   2589  HA  SER B 130      33.592  -1.067  28.970  1.00 30.58           H
ATOM   2590  HB2 SER B 130      36.118   0.561  29.293  1.00 33.57           H
ATOM   2591  HB3 SER B 130      35.778  -1.140  29.627  1.00 33.57           H
ATOM   2592  HG  SER B 130      36.470   0.104  27.266  1.00 52.72           H
ATOM   2593  N   THR B 131      33.819   2.050  30.091  1.00 21.44           N
ATOM   2594  CA  THR B 131      34.000   2.915  31.252  1.00 24.45           C
ATOM   2595  C   THR B 131      32.797   3.793  31.517  1.00 21.41           C
ATOM   2596  O   THR B 131      32.425   3.931  32.675  1.00 32.08           O
ATOM   2597  CB  THR B 131      35.280   3.760  31.131  1.00 26.79           C
ATOM   2598  OG1 THR B 131      36.349   2.923  30.786  1.00 22.30           O
ATOM   2599  CG2 THR B 131      35.630   4.441  32.458  1.00 30.12           C
ATOM   2600  H   THR B 131      33.907   2.491  29.187  1.00 25.73           H
ATOM   2601  HA  THR B 131      34.133   2.263  32.114  1.00 29.34           H
ATOM   2602  HB  THR B 131      35.149   4.530  30.371  1.00 32.15           H
ATOM   2603  HG1 THR B 131      36.179   2.559  29.913  1.00 26.76           H
ATOM   2604 HG21 THR B 131      36.540   5.031  32.334  1.00 36.14           H
ATOM   2605 HG22 THR B 131      34.829   5.108  32.776  1.00 36.14           H
ATOM   2606 HG23 THR B 131      35.810   3.694  33.233  1.00 36.14           H
ATOM   2607  N   LEU B 131A     32.200   4.410  30.493  1.00 20.07           N
ATOM   2608  CA  LEU B 131A     31.006   5.228  30.686  1.00 16.78           C
ATOM   2609  C   LEU B 131A     29.775   4.336  30.839  1.00 24.04           C
ATOM   2610  O   LEU B 131A     29.052   4.427  31.825  1.00 23.73           O
ATOM   2611  CB  LEU B 131A     30.833   6.239  29.538  1.00 20.15           C
ATOM   2612  CG  LEU B 131A     31.955   7.276  29.442  1.00 17.43           C
ATOM   2613  CD1 LEU B 131A     31.639   8.168  28.248  1.00 20.07           C
ATOM   2614  CD2 LEU B 131A     32.069   8.128  30.712  1.00 19.44           C
ATOM   2615  H   LEU B 131A     32.546   4.266  29.554  1.00 24.08           H
ATOM   2616  HA  LEU B 131A     31.110   5.792  31.610  1.00 20.14           H
ATOM   2617  HB2 LEU B 131A     30.760   5.713  28.590  1.00 24.18           H
ATOM   2618  HB3 LEU B 131A     29.891   6.764  29.696  1.00 24.18           H
ATOM   2619  HG  LEU B 131A     32.901   6.764  29.264  1.00 20.92           H
ATOM   2620 HD11 LEU B 131A     32.394   8.948  28.172  1.00 24.08           H
ATOM   2621 HD12 LEU B 131A     31.639   7.583  27.328  1.00 24.08           H
ATOM   2622 HD13 LEU B 131A     30.662   8.626  28.379  1.00 24.08           H
ATOM   2623 HD21 LEU B 131A     32.825   8.900  30.557  1.00 23.32           H
ATOM   2624 HD22 LEU B 131A     31.113   8.605  30.931  1.00 23.32           H
ATOM   2625 HD23 LEU B 131A     32.372   7.523  31.567  1.00 23.32           H
ATOM   2626  N   MET B 131B     29.539   3.452  29.864  1.00 22.90           N
ATOM   2627  CA  MET B 131B     28.365   2.606  29.812  1.00 22.99           C
ATOM   2628  C   MET B 131B     28.345   1.518  30.876  1.00 17.64           C
ATOM   2629  O   MET B 131B     27.380   0.781  30.919  1.00 27.92           O
ATOM   2630  CB  MET B 131B     28.181   2.063  28.395  1.00 23.66           C
ATOM   2631  CG  MET B 131B     27.804   3.210  27.472  1.00 23.54           C
ATOM   2632  SD  MET B 131B     27.344   2.670  25.834  1.00 28.85           S
ATOM   2633  CE  MET B 131B     25.710   1.989  26.176  1.00 30.26           C
ATOM   2634  H   MET B 131B     30.196   3.380  29.100  1.00 27.48           H
ATOM   2635  HA  MET B 131B     27.503   3.231  30.026  1.00 27.59           H
ATOM   2636  HB2 MET B 131B     29.101   1.599  28.050  1.00 28.40           H
ATOM   2637  HB3 MET B 131B     27.388   1.319  28.385  1.00 28.40           H
ATOM   2638  HG2 MET B 131B     26.956   3.745  27.893  1.00 28.24           H
ATOM   2639  HG3 MET B 131B     28.642   3.898  27.391  1.00 28.24           H
ATOM   2640  HE1 MET B 131B     25.175   1.841  25.239  1.00 36.31           H
ATOM   2641  HE2 MET B 131B     25.822   1.028  26.672  1.00 36.31           H
ATOM   2642  HE3 MET B 131B     25.149   2.674  26.810  1.00 36.31           H
ATOM   2643  N   THR B 132      29.354   1.434  31.746  1.00 28.07           N
ATOM   2644  CA  THR B 132      29.378   0.525  32.899  1.00 25.05           C
ATOM   2645  C   THR B 132      29.318   1.283  34.223  1.00 19.64           C
ATOM   2646  O   THR B 132      29.309   0.634  35.271  1.00 28.84           O
ATOM   2647  CB  THR B 132      30.631  -0.357  32.845  1.00 20.46           C
ATOM   2648  OG1 THR B 132      31.769   0.465  32.943  1.00 30.10           O
ATOM   2649  CG2 THR B 132      30.751  -1.196  31.561  1.00 23.58           C
ATOM   2650  H   THR B 132      30.147   2.047  31.629  1.00 33.68           H
ATOM   2651  HA  THR B 132      28.512  -0.134  32.869  1.00 30.06           H
ATOM   2652  HB  THR B 132      30.605  -1.035  33.698  1.00 24.56           H
ATOM   2653  HG1 THR B 132      32.376   0.224  32.233  1.00 36.12           H
ATOM   2654 HG21 THR B 132      31.663  -1.794  31.596  1.00 28.29           H
ATOM   2655 HG22 THR B 132      29.893  -1.861  31.459  1.00 28.29           H
ATOM   2656 HG23 THR B 132      30.812  -0.553  30.683  1.00 28.29           H
ATOM   2657  N   GLN B 133      29.275   2.628  34.211  1.00 28.74           N
ATOM   2658  CA  GLN B 133      28.874   3.431  35.373  1.00 20.98           C
ATOM   2659  C   GLN B 133      27.484   2.962  35.850  1.00 32.98           C
ATOM   2660  O   GLN B 133      26.751   2.288  35.114  1.00 23.47           O
ATOM   2661  CB  GLN B 133      28.804   4.922  35.008  1.00 22.43           C
ATOM   2662  CG  GLN B 133      30.132   5.568  34.590  1.00 25.77           C
ATOM   2663  CD  GLN B 133      31.179   5.471  35.679  1.00 35.74           C
ATOM   2664  OE1 GLN B 133      30.981   5.998  36.769  1.00 50.49           O
ATOM   2665  NE2 GLN B 133      32.301   4.809  35.400  1.00 35.93           N
ATOM   2666  H   GLN B 133      29.332   3.105  33.322  1.00 34.49           H
ATOM   2667  HA  GLN B 133      29.592   3.310  36.183  1.00 25.17           H
ATOM   2668  HB2 GLN B 133      28.078   5.061  34.205  1.00 26.91           H
ATOM   2669  HB3 GLN B 133      28.422   5.468  35.868  1.00 26.91           H
ATOM   2670  HG2 GLN B 133      30.501   5.123  33.677  1.00 30.92           H
ATOM   2671  HG3 GLN B 133      29.920   6.627  34.429  1.00 30.92           H
ATOM   2672 HE21 GLN B 133      32.426   4.399  34.486  1.00 43.12           H
ATOM   2673 HE22 GLN B 133      33.028   4.723  36.092  1.00 43.12           H
ATOM   2674  N   LYS B 134      27.103   3.306  37.090  1.00 31.75           N
ATOM   2675  CA  LYS B 134      25.768   2.959  37.573  1.00 32.59           C
ATOM   2676  C   LYS B 134      24.695   3.649  36.735  1.00 29.84           C
ATOM   2677  O   LYS B 134      23.691   3.012  36.424  1.00 35.42           O
ATOM   2678  CB  LYS B 134      25.583   3.233  39.070  1.00 30.29           C
ATOM   2679  CG  LYS B 134      26.104   2.104  39.964  1.00 53.86           C
ATOM   2680  CD  LYS B 134      27.640   1.972  40.014  1.00 69.97           C
ATOM   2681  CE  LYS B 134      28.114   0.630  40.603  1.00 76.77           C
ATOM   2682  NZ  LYS B 134      27.612   0.397  41.974  1.00 78.59           N1+
ATOM   2683  H   LYS B 134      27.726   3.831  37.689  1.00 38.10           H
ATOM   2684  HA  LYS B 134      25.619   1.888  37.418  1.00 39.11           H
ATOM   2685  HB2 LYS B 134      26.034   4.189  39.338  1.00 36.35           H
ATOM   2686  HB3 LYS B 134      24.513   3.297  39.273  1.00 36.35           H
ATOM   2687  HG2 LYS B 134      25.753   2.321  40.975  1.00 64.64           H
ATOM   2688  HG3 LYS B 134      25.655   1.160  39.650  1.00 64.64           H
ATOM   2689  HD2 LYS B 134      28.064   2.048  39.017  1.00 83.96           H
ATOM   2690  HD3 LYS B 134      28.048   2.785  40.615  1.00 83.96           H
ATOM   2691  HE2 LYS B 134      27.757  -0.171  39.953  1.00 92.13           H
ATOM   2692  HE3 LYS B 134      29.205   0.604  40.603  1.00 92.13           H
ATOM   2693  HZ1 LYS B 134      28.023  -0.449  42.344  1.00 94.31           H
ATOM   2694  HZ2 LYS B 134      27.866   1.180  42.562  1.00 94.31           H
ATOM   2695  HZ3 LYS B 134      26.605   0.303  41.957  1.00 94.31           H
ATOM   2696  N   THR B 135      24.929   4.909  36.355  1.00 20.13           N
ATOM   2697  CA  THR B 135      23.896   5.813  35.851  1.00 28.78           C
ATOM   2698  C   THR B 135      24.447   6.719  34.741  1.00 20.76           C
ATOM   2699  O   THR B 135      25.652   6.949  34.635  1.00 28.32           O
ATOM   2700  CB  THR B 135      23.360   6.693  37.002  1.00 24.28           C
ATOM   2701  OG1 THR B 135      24.399   7.489  37.514  1.00 31.54           O
ATOM   2702  CG2 THR B 135      22.759   5.926  38.184  1.00 22.22           C
ATOM   2703  H   THR B 135      25.844   5.304  36.523  1.00 24.15           H
ATOM   2704  HA  THR B 135      23.074   5.226  35.439  1.00 34.54           H
ATOM   2705  HB  THR B 135      22.590   7.347  36.595  1.00 29.14           H
ATOM   2706  HG1 THR B 135      25.180   6.931  37.556  1.00 37.84           H
ATOM   2707 HG21 THR B 135      22.443   6.632  38.948  1.00 26.67           H
ATOM   2708 HG22 THR B 135      21.901   5.325  37.885  1.00 26.67           H
ATOM   2709 HG23 THR B 135      23.509   5.295  38.649  1.00 26.67           H
ATOM   2710  N   GLY B 136      23.513   7.225  33.936  1.00 22.35           N
ATOM   2711  CA  GLY B 136      23.650   8.423  33.117  1.00 23.16           C
ATOM   2712  C   GLY B 136      22.564   9.432  33.519  1.00 25.86           C
ATOM   2713  O   GLY B 136      21.813   9.214  34.468  1.00 17.95           O
ATOM   2714  H   GLY B 136      22.564   6.895  34.055  1.00 26.82           H
ATOM   2715  HA2 GLY B 136      24.633   8.869  33.259  1.00 27.79           H
ATOM   2716  HA3 GLY B 136      23.516   8.156  32.069  1.00 27.79           H
ATOM   2717  N   ILE B 137      22.495  10.549  32.790  1.00 19.46           N
ATOM   2718  CA  ILE B 137      21.590  11.646  33.042  1.00 16.11           C
ATOM   2719  C   ILE B 137      20.912  11.979  31.727  1.00 18.28           C
ATOM   2720  O   ILE B 137      21.568  12.253  30.712  1.00 19.68           O
ATOM   2721  CB  ILE B 137      22.313  12.842  33.686  1.00 22.47           C
ATOM   2722  CG1 ILE B 137      22.800  12.463  35.101  1.00 24.01           C
ATOM   2723  CG2 ILE B 137      21.369  14.047  33.793  1.00 19.81           C
ATOM   2724  CD1 ILE B 137      23.880  13.404  35.606  1.00 28.70           C
ATOM   2725  H   ILE B 137      23.115  10.648  31.998  1.00 23.35           H
ATOM   2726  HA  ILE B 137      20.832  11.323  33.746  1.00 19.33           H
ATOM   2727  HB  ILE B 137      23.160  13.116  33.055  1.00 26.97           H
ATOM   2728 HG12 ILE B 137      21.965  12.445  35.801  1.00 28.81           H
ATOM   2729 HG13 ILE B 137      23.251  11.475  35.091  1.00 28.81           H
ATOM   2730 HG21 ILE B 137      21.844  14.869  34.326  1.00 23.77           H
ATOM   2731 HG22 ILE B 137      21.103  14.407  32.799  1.00 23.77           H
ATOM   2732 HG23 ILE B 137      20.458  13.760  34.318  1.00 23.77           H
ATOM   2733 HD11 ILE B 137      24.192  13.076  36.595  1.00 34.44           H
ATOM   2734 HD12 ILE B 137      24.724  13.327  34.925  1.00 34.44           H
ATOM   2735 HD13 ILE B 137      23.525  14.433  35.670  1.00 34.44           H
ATOM   2736  N   VAL B 138      19.584  11.978  31.788  1.00 14.19           N
ATOM   2737  CA  VAL B 138      18.686  12.351  30.706  1.00 15.12           C
ATOM   2738  C   VAL B 138      18.004  13.674  31.069  1.00 20.15           C
ATOM   2739  O   VAL B 138      17.804  13.946  32.248  1.00 18.20           O
ATOM   2740  CB  VAL B 138      17.701  11.216  30.381  1.00 15.29           C
ATOM   2741  CG1 VAL B 138      16.667  10.951  31.488  1.00 17.85           C
ATOM   2742  CG2 VAL B 138      16.929  11.550  29.111  1.00 22.65           C
ATOM   2743  H   VAL B 138      19.156  11.808  32.687  1.00 17.03           H
ATOM   2744  HA  VAL B 138      19.283  12.497  29.819  1.00 18.15           H
ATOM   2745  HB  VAL B 138      18.267  10.299  30.195  1.00 18.35           H
ATOM   2746 HG11 VAL B 138      16.021  10.118  31.215  1.00 21.42           H
ATOM   2747 HG12 VAL B 138      17.175  10.700  32.416  1.00 21.42           H
ATOM   2748 HG13 VAL B 138      16.052  11.832  31.648  1.00 21.42           H
ATOM   2749 HG21 VAL B 138      16.301  10.709  28.830  1.00 27.18           H
ATOM   2750 HG22 VAL B 138      16.290  12.420  29.261  1.00 27.18           H
ATOM   2751 HG23 VAL B 138      17.639  11.755  28.309  1.00 27.18           H
ATOM   2752  N   SER B 139      17.675  14.508  30.076  1.00 18.85           N
ATOM   2753  CA  SER B 139      17.114  15.831  30.342  1.00 22.17           C
ATOM   2754  C   SER B 139      16.195  16.300  29.212  1.00 19.04           C
ATOM   2755  O   SER B 139      16.329  15.868  28.067  1.00 23.49           O
ATOM   2756  CB  SER B 139      18.251  16.837  30.677  1.00 14.80           C
ATOM   2757  OG  SER B 139      19.127  16.983  29.578  1.00 19.39           O
ATOM   2758  H   SER B 139      17.902  14.271  29.121  1.00 22.62           H
ATOM   2759  HA  SER B 139      16.486  15.730  31.221  1.00 26.61           H
ATOM   2760  HB2 SER B 139      17.851  17.812  30.939  1.00 17.76           H
ATOM   2761  HB3 SER B 139      18.816  16.467  31.533  1.00 17.76           H
ATOM   2762  HG  SER B 139      18.707  17.544  28.915  1.00 23.27           H
ATOM   2763  N   GLY B 140      15.229  17.159  29.544  1.00 23.79           N
ATOM   2764  CA  GLY B 140      14.362  17.803  28.560  1.00 21.57           C
ATOM   2765  C   GLY B 140      13.167  18.565  29.161  1.00 19.71           C
ATOM   2766  O   GLY B 140      12.937  18.589  30.375  1.00 18.40           O
ATOM   2767  H   GLY B 140      15.128  17.432  30.514  1.00 28.55           H
ATOM   2768  HA2 GLY B 140      14.975  18.509  28.002  1.00 25.88           H
ATOM   2769  HA3 GLY B 140      13.999  17.055  27.858  1.00 25.88           H
ATOM   2770  N   PHE B 141      12.428  19.209  28.256  1.00 20.22           N
ATOM   2771  CA  PHE B 141      11.166  19.921  28.462  1.00 24.78           C
ATOM   2772  C   PHE B 141       9.957  19.039  28.121  1.00 26.43           C
ATOM   2773  O   PHE B 141       8.857  19.548  27.948  1.00 29.25           O
ATOM   2774  CB  PHE B 141      11.142  21.164  27.573  1.00 25.46           C
ATOM   2775  CG  PHE B 141      12.138  22.213  27.962  1.00 21.38           C
ATOM   2776  CD1 PHE B 141      11.792  23.169  28.926  1.00 25.50           C
ATOM   2777  CD2 PHE B 141      13.385  22.266  27.320  1.00 21.99           C
ATOM   2778  CE1 PHE B 141      12.673  24.234  29.188  1.00 34.39           C
ATOM   2779  CE2 PHE B 141      14.262  23.331  27.582  1.00 20.64           C
ATOM   2780  CZ  PHE B 141      13.890  24.328  28.490  1.00 23.40           C
ATOM   2781  H   PHE B 141      12.743  19.167  27.296  1.00 24.26           H
ATOM   2782  HA  PHE B 141      11.087  20.248  29.500  1.00 29.73           H
ATOM   2783  HB2 PHE B 141      11.308  20.868  26.535  1.00 30.55           H
ATOM   2784  HB3 PHE B 141      10.160  21.632  27.634  1.00 30.55           H
ATOM   2785  HD1 PHE B 141      10.838  23.119  29.429  1.00 30.60           H
ATOM   2786  HD2 PHE B 141      13.667  21.501  26.613  1.00 26.38           H
ATOM   2787  HE1 PHE B 141      12.402  25.005  29.896  1.00 41.26           H
ATOM   2788  HE2 PHE B 141      15.215  23.389  27.076  1.00 24.76           H
ATOM   2789  HZ  PHE B 141      14.529  25.174  28.656  1.00 28.08           H
ATOM   2790  N   GLY B 142      10.148  17.716  28.021  1.00 23.88           N
ATOM   2791  CA  GLY B 142       9.105  16.751  27.711  1.00 29.23           C
ATOM   2792  C   GLY B 142       8.122  16.548  28.861  1.00 31.63           C
ATOM   2793  O   GLY B 142       8.199  17.176  29.916  1.00 28.39           O
ATOM   2794  H   GLY B 142      11.083  17.352  28.152  1.00 28.65           H
ATOM   2795  HA2 GLY B 142       8.535  17.144  26.874  1.00 35.08           H
ATOM   2796  HA3 GLY B 142       9.555  15.794  27.456  1.00 35.08           H
ATOM   2797  N   ARG B 143       7.165  15.656  28.637  1.00 27.40           N
ATOM   2798  CA  ARG B 143       6.073  15.504  29.558  1.00 23.71           C
ATOM   2799  C   ARG B 143       6.573  14.898  30.877  1.00 23.38           C
ATOM   2800  O   ARG B 143       7.453  14.073  30.919  1.00 33.56           O
ATOM   2801  CB  ARG B 143       4.971  14.563  29.066  1.00 29.82           C
ATOM   2802  CG  ARG B 143       4.440  14.930  27.682  1.00 32.06           C
ATOM   2803  CD  ARG B 143       3.553  13.760  27.242  1.00 34.17           C
ATOM   2804  NE  ARG B 143       2.949  14.053  25.914  1.00 41.47           N
ATOM   2805  CZ  ARG B 143       1.739  13.549  25.519  1.00 43.86           C
ATOM   2806  NH1 ARG B 143       0.946  12.779  26.329  1.00 38.71           N
ATOM   2807  NH2 ARG B 143       1.343  13.793  24.184  1.00 48.30           N1+
ATOM   2808  H   ARG B 143       7.314  14.979  27.928  1.00 32.88           H
ATOM   2809  HA  ARG B 143       5.628  16.517  29.762  1.00 28.45           H
ATOM   2810  HB2 ARG B 143       5.343  13.516  29.073  1.00 35.79           H
ATOM   2811  HB3 ARG B 143       4.139  14.621  29.795  1.00 35.79           H
ATOM   2812  HG2 ARG B 143       3.888  15.887  27.722  1.00 38.47           H
ATOM   2813  HG3 ARG B 143       5.289  15.097  26.978  1.00 38.47           H
ATOM   2814  HD2 ARG B 143       4.146  12.814  27.166  1.00 41.01           H
ATOM   2815  HD3 ARG B 143       2.762  13.572  28.008  1.00 41.01           H
ATOM   2816  HE  ARG B 143       3.458  14.707  25.307  1.00 49.77           H
ATOM   2817 HH11 ARG B 143       1.304  12.292  27.197  1.00 46.45           H
ATOM   2818 HH12 ARG B 143       0.062  12.407  25.981  1.00 46.45           H
ATOM   2819 HH21 ARG B 143       1.727  14.626  23.728  1.00 57.97           H
ATOM   2820 HH22 ARG B 143       0.360  13.657  23.953  1.00 57.97           H
ATOM   2821  N   THR B 144       5.934  15.407  31.941  1.00 20.30           N
ATOM   2822  CA  THR B 144       6.206  15.054  33.332  1.00 34.10           C
ATOM   2823  C   THR B 144       5.322  13.922  33.855  1.00 25.31           C
ATOM   2824  O   THR B 144       5.623  13.378  34.912  1.00 29.66           O
ATOM   2825  CB  THR B 144       6.161  16.283  34.257  1.00 30.43           C
ATOM   2826  OG1 THR B 144       4.850  16.752  34.398  1.00 31.47           O
ATOM   2827  CG2 THR B 144       7.021  17.438  33.755  1.00 29.20           C
ATOM   2828  H   THR B 144       5.209  16.087  31.784  1.00 24.36           H
ATOM   2829  HA  THR B 144       7.210  14.659  33.370  1.00 40.92           H
ATOM   2830  HB  THR B 144       6.529  15.981  35.236  1.00 36.52           H
ATOM   2831  HG1 THR B 144       4.896  17.685  34.623  1.00 37.77           H
ATOM   2832 HG21 THR B 144       7.002  18.258  34.474  1.00 35.04           H
ATOM   2833 HG22 THR B 144       8.052  17.119  33.608  1.00 35.04           H
ATOM   2834 HG23 THR B 144       6.612  17.811  32.817  1.00 35.04           H
ATOM   2835  N   HIS B 145       4.285  13.547  33.100  1.00 34.07           N
ATOM   2836  CA  HIS B 145       3.573  12.268  33.177  1.00 32.03           C
ATOM   2837  C   HIS B 145       3.177  11.871  31.757  1.00 29.61           C
ATOM   2838  O   HIS B 145       3.177  12.696  30.837  1.00 32.77           O
ATOM   2839  CB  HIS B 145       2.322  12.366  34.062  1.00 32.56           C
ATOM   2840  CG  HIS B 145       2.558  12.984  35.417  1.00 41.75           C
ATOM   2841  ND1 HIS B 145       2.373  14.336  35.743  1.00 40.65           N
ATOM   2842  CD2 HIS B 145       3.088  12.328  36.499  1.00 45.98           C
ATOM   2843  CE1 HIS B 145       2.749  14.441  37.035  1.00 43.60           C
ATOM   2844  NE2 HIS B 145       3.185  13.258  37.514  1.00 50.51           N
ATOM   2845  H   HIS B 145       4.087  14.105  32.280  1.00 40.88           H
ATOM   2846  HA  HIS B 145       4.230  11.503  33.591  1.00 38.43           H
ATOM   2847  HB2 HIS B 145       1.947  11.356  34.215  1.00 39.07           H
ATOM   2848  HB3 HIS B 145       1.572  12.941  33.526  1.00 39.07           H
ATOM   2849  HD2 HIS B 145       3.396  11.294  36.535  1.00 55.17           H
ATOM   2850  HE1 HIS B 145       2.622  15.322  37.644  1.00 52.32           H
ATOM   2851  HE2 HIS B 145       3.464  13.075  38.469  1.00 60.61           H
ATOM   2852  N   GLU B 147       2.847  10.596  31.581  1.00 22.95           N
ATOM   2853  CA  GLU B 147       2.702   9.966  30.271  1.00 27.48           C
ATOM   2854  C   GLU B 147       1.643  10.670  29.411  1.00 35.23           C
ATOM   2855  O   GLU B 147       1.873  10.984  28.239  1.00 42.98           O
ATOM   2856  CB  GLU B 147       2.279   8.478  30.425  1.00 33.44           C
ATOM   2857  CG  GLU B 147       2.261   7.732  29.107  1.00 32.86           C
ATOM   2858  CD  GLU B 147       1.873   6.201  29.267  1.00 43.66           C
ATOM   2859  OE1 GLU B 147       2.460   5.536  30.140  1.00 28.09           O
ATOM   2860  OE2 GLU B 147       1.061   5.812  28.412  1.00 53.27           O1-
ATOM   2861  H   GLU B 147       2.769  10.031  32.400  1.00 27.54           H
ATOM   2862  HA  GLU B 147       3.680  10.010  29.719  1.00 32.98           H
ATOM   2863  HB2 GLU B 147       2.987   7.953  31.112  1.00 40.13           H
ATOM   2864  HB3 GLU B 147       1.295   8.394  30.928  1.00 40.13           H
ATOM   2865  HG2 GLU B 147       1.544   8.168  28.399  1.00 39.43           H
ATOM   2866  HG3 GLU B 147       3.254   7.726  28.637  1.00 39.43           H
ATOM   2867  N   LYS B 148       0.495  10.984  30.041  1.00 38.51           N
ATOM   2868  CA  LYS B 148      -0.682  11.631  29.432  1.00 51.19           C
ATOM   2869  C   LYS B 148      -0.712  13.154  29.634  1.00 40.53           C
ATOM   2870  O   LYS B 148      -1.636  13.796  29.131  1.00 48.08           O
ATOM   2871  CB  LYS B 148      -1.995  11.029  29.985  1.00 42.67           C
ATOM   2872  CG  LYS B 148      -1.930   9.516  30.256  1.00 54.07           C
ATOM   2873  CD  LYS B 148      -3.281   8.786  30.302  1.00 52.29           C
ATOM   2874  CE  LYS B 148      -3.681   8.138  28.967  1.00 67.55           C
ATOM   2875  NZ  LYS B 148      -2.740   7.085  28.515  1.00 81.11           N1+
ATOM   2876  H   LYS B 148       0.419  10.750  31.024  1.00 46.22           H
ATOM   2877  HA  LYS B 148      -0.659  11.437  28.360  1.00 61.43           H
ATOM   2878  HB2 LYS B 148      -2.212  11.516  30.939  1.00 51.21           H
ATOM   2879  HB3 LYS B 148      -2.814  11.260  29.302  1.00 51.21           H
ATOM   2880  HG2 LYS B 148      -1.325   9.071  29.467  1.00 64.89           H
ATOM   2881  HG3 LYS B 148      -1.414   9.338  31.194  1.00 64.89           H
ATOM   2882  HD2 LYS B 148      -3.227   8.012  31.069  1.00 62.75           H
ATOM   2883  HD3 LYS B 148      -4.063   9.486  30.600  1.00 62.75           H
ATOM   2884  HE2 LYS B 148      -4.688   7.725  29.034  1.00 81.06           H
ATOM   2885  HE3 LYS B 148      -3.689   8.932  28.220  1.00 81.06           H
ATOM   2886  HZ1 LYS B 148      -3.195   6.512  27.819  1.00 97.34           H
ATOM   2887  HZ2 LYS B 148      -1.919   7.512  28.106  1.00 97.34           H
ATOM   2888  HZ3 LYS B 148      -2.464   6.508  29.298  1.00 97.34           H
ATOM   2889  N   GLY B 149       0.239  13.709  30.403  1.00 39.42           N
ATOM   2890  CA  GLY B 149       0.358  15.132  30.700  1.00 36.20           C
ATOM   2891  C   GLY B 149       0.881  15.973  29.522  1.00 44.99           C
ATOM   2892  O   GLY B 149       1.142  15.475  28.429  1.00 43.94           O
ATOM   2893  H   GLY B 149       0.949  13.109  30.793  1.00 47.30           H
ATOM   2894  HA2 GLY B 149      -0.620  15.514  30.984  1.00 43.44           H
ATOM   2895  HA3 GLY B 149       1.036  15.240  31.544  1.00 43.44           H
ATOM   2896  N   ARG B 150       1.049  17.278  29.762  1.00 42.26           N
ATOM   2897  CA  ARG B 150       1.592  18.220  28.786  1.00 46.68           C
ATOM   2898  C   ARG B 150       3.089  18.421  29.020  1.00 40.00           C
ATOM   2899  O   ARG B 150       3.645  17.922  29.994  1.00 40.96           O
ATOM   2900  CB  ARG B 150       0.745  19.511  28.815  1.00 53.43           C
ATOM   2901  CG  ARG B 150       0.885  20.414  30.065  1.00 67.47           C
ATOM   2902  CD  ARG B 150      -0.445  20.919  30.682  1.00 81.49           C
ATOM   2903  NE  ARG B 150      -1.374  21.504  29.692  1.00 91.93           N
ATOM   2904  CZ  ARG B 150      -2.471  20.915  29.183  1.00 94.08           C
ATOM   2905  NH1 ARG B 150      -3.032  21.439  28.096  1.00 96.61           N
ATOM   2906  NH2 ARG B 150      -3.023  19.820  29.718  1.00 75.89           N1+
ATOM   2907  H   ARG B 150       0.898  17.616  30.703  1.00 50.71           H
ATOM   2908  HA  ARG B 150       1.479  17.800  27.784  1.00 56.02           H
ATOM   2909  HB2 ARG B 150       1.032  20.116  27.958  1.00 64.12           H
ATOM   2910  HB3 ARG B 150      -0.299  19.229  28.665  1.00 64.12           H
ATOM   2911  HG2 ARG B 150       1.397  19.849  30.846  1.00 80.97           H
ATOM   2912  HG3 ARG B 150       1.524  21.264  29.822  1.00 80.97           H
ATOM   2913  HD2 ARG B 150      -0.916  20.061  31.158  1.00 97.79           H
ATOM   2914  HD3 ARG B 150      -0.247  21.657  31.461  1.00 97.79           H
ATOM   2915  HE  ARG B 150      -1.039  22.330  29.216  1.00110.31           H
ATOM   2916 HH11 ARG B 150      -2.636  22.265  27.670  1.00115.93           H
ATOM   2917 HH12 ARG B 150      -3.854  21.014  27.695  1.00115.93           H
ATOM   2918 HH21 ARG B 150      -2.625  19.416  30.551  1.00 91.06           H
ATOM   2919 HH22 ARG B 150      -3.849  19.418  29.303  1.00 91.06           H
ATOM   2920  N   GLN B 151       3.749  19.093  28.080  1.00 33.14           N
ATOM   2921  CA  GLN B 151       5.167  19.421  28.138  1.00 38.41           C
ATOM   2922  C   GLN B 151       5.478  20.208  29.428  1.00 35.33           C
ATOM   2923  O   GLN B 151       4.618  20.929  29.937  1.00 39.61           O
ATOM   2924  CB  GLN B 151       5.493  20.262  26.900  1.00 38.67           C
ATOM   2925  CG  GLN B 151       5.170  19.566  25.562  1.00 39.79           C
ATOM   2926  CD  GLN B 151       6.174  18.503  25.173  1.00 47.64           C
ATOM   2927  OE1 GLN B 151       5.817  17.337  24.994  1.00 50.98           O
ATOM   2928  NE2 GLN B 151       7.425  18.926  25.014  1.00 39.55           N
ATOM   2929  H   GLN B 151       3.225  19.487  27.310  1.00 39.77           H
ATOM   2930  HA  GLN B 151       5.767  18.511  28.099  1.00 46.09           H
ATOM   2931  HB2 GLN B 151       4.910  21.184  26.949  1.00 46.41           H
ATOM   2932  HB3 GLN B 151       6.542  20.555  26.924  1.00 46.41           H
ATOM   2933  HG2 GLN B 151       4.188  19.102  25.584  1.00 47.74           H
ATOM   2934  HG3 GLN B 151       5.163  20.325  24.778  1.00 47.74           H
ATOM   2935 HE21 GLN B 151       7.649  19.899  25.176  1.00 47.46           H
ATOM   2936 HE22 GLN B 151       8.153  18.283  24.751  1.00 47.46           H
ATOM   2937  N   SER B 152       6.695  20.055  29.963  1.00 33.54           N
ATOM   2938  CA  SER B 152       7.189  20.866  31.074  1.00 27.24           C
ATOM   2939  C   SER B 152       7.599  22.250  30.539  1.00 26.97           C
ATOM   2940  O   SER B 152       8.122  22.357  29.429  1.00 24.62           O
ATOM   2941  CB  SER B 152       8.359  20.122  31.709  1.00 29.97           C
ATOM   2942  OG  SER B 152       8.777  20.766  32.890  1.00 39.28           O
ATOM   2943  H   SER B 152       7.371  19.481  29.478  1.00 40.25           H
ATOM   2944  HA  SER B 152       6.409  20.964  31.830  1.00 32.69           H
ATOM   2945  HB2 SER B 152       8.057  19.109  31.950  1.00 35.97           H
ATOM   2946  HB3 SER B 152       9.197  20.078  31.012  1.00 35.97           H
ATOM   2947  HG  SER B 152       9.612  21.216  32.711  1.00 47.14           H
ATOM   2948  N   THR B 153       7.375  23.314  31.313  1.00 22.46           N
ATOM   2949  CA  THR B 153       7.901  24.647  30.981  1.00 28.60           C
ATOM   2950  C   THR B 153       9.318  24.787  31.535  1.00 24.88           C
ATOM   2951  O   THR B 153      10.024  25.712  31.149  1.00 26.86           O
ATOM   2952  CB  THR B 153       7.010  25.759  31.555  1.00 37.35           C
ATOM   2953  OG1 THR B 153       6.667  25.489  32.899  1.00 36.19           O
ATOM   2954  CG2 THR B 153       5.737  25.896  30.736  1.00 28.66           C
ATOM   2955  H   THR B 153       6.911  23.203  32.204  1.00 26.95           H
ATOM   2956  HA  THR B 153       7.931  24.765  29.899  1.00 34.33           H
ATOM   2957  HB  THR B 153       7.542  26.712  31.513  1.00 44.82           H
ATOM   2958  HG1 THR B 153       6.428  26.322  33.317  1.00 43.43           H
ATOM   2959 HG21 THR B 153       5.083  26.627  31.202  1.00 34.39           H
ATOM   2960 HG22 THR B 153       5.978  26.227  29.727  1.00 34.39           H
ATOM   2961 HG23 THR B 153       5.204  24.948  30.708  1.00 34.39           H
ATOM   2962  N   ARG B 154       9.709  23.882  32.439  1.00 22.96           N
ATOM   2963  CA  ARG B 154      11.009  23.804  33.073  1.00 20.80           C
ATOM   2964  C   ARG B 154      11.824  22.657  32.492  1.00 26.19           C
ATOM   2965  O   ARG B 154      11.363  21.514  32.423  1.00 25.68           O
ATOM   2966  CB  ARG B 154      10.859  23.621  34.589  1.00 16.41           C
ATOM   2967  CG  ARG B 154      10.130  24.786  35.261  1.00 38.10           C
ATOM   2968  CD  ARG B 154      10.921  26.085  35.119  1.00 34.29           C
ATOM   2969  NE  ARG B 154      10.276  27.141  35.885  1.00 33.32           N
ATOM   2970  CZ  ARG B 154      10.861  28.047  36.671  1.00 33.00           C
ATOM   2971  NH1 ARG B 154      12.161  28.061  36.943  1.00 34.88           N
ATOM   2972  NH2 ARG B 154      10.102  28.992  37.197  1.00 32.02           N1+
ATOM   2973  H   ARG B 154       9.034  23.179  32.702  1.00 27.55           H
ATOM   2974  HA  ARG B 154      11.538  24.735  32.890  1.00 24.96           H
ATOM   2975  HB2 ARG B 154      10.316  22.698  34.795  1.00 19.69           H
ATOM   2976  HB3 ARG B 154      11.850  23.528  35.036  1.00 19.69           H
ATOM   2977  HG2 ARG B 154       9.140  24.911  34.822  1.00 45.71           H
ATOM   2978  HG3 ARG B 154      10.012  24.559  36.321  1.00 45.71           H
ATOM   2979  HD2 ARG B 154      11.938  25.920  35.461  1.00 41.15           H
ATOM   2980  HD3 ARG B 154      10.927  26.387  34.070  1.00 41.15           H
ATOM   2981  HE  ARG B 154       9.284  27.246  35.723  1.00 39.99           H
ATOM   2982 HH11 ARG B 154      12.755  27.353  36.536  1.00 41.85           H
ATOM   2983 HH12 ARG B 154      12.555  28.778  37.529  1.00 41.85           H
ATOM   2984 HH21 ARG B 154       9.116  29.009  36.982  1.00 38.42           H
ATOM   2985 HH22 ARG B 154      10.516  29.699  37.782  1.00 38.42           H
ATOM   2986  N   LEU B 155      13.069  22.968  32.139  1.00 26.53           N
ATOM   2987  CA  LEU B 155      14.050  21.973  31.795  1.00 23.16           C
ATOM   2988  C   LEU B 155      14.295  21.059  33.001  1.00 21.95           C
ATOM   2989  O   LEU B 155      14.624  21.521  34.086  1.00 14.55           O
ATOM   2990  CB  LEU B 155      15.338  22.646  31.332  1.00 24.96           C
ATOM   2991  CG  LEU B 155      16.463  21.639  31.037  1.00 26.96           C
ATOM   2992  CD1 LEU B 155      16.036  20.581  30.001  1.00 19.32           C
ATOM   2993  CD2 LEU B 155      17.684  22.447  30.592  1.00 19.32           C
ATOM   2994  H   LEU B 155      13.372  23.930  32.212  1.00 31.84           H
ATOM   2995  HA  LEU B 155      13.647  21.398  30.957  1.00 27.79           H
ATOM   2996  HB2 LEU B 155      15.136  23.222  30.435  1.00 29.95           H
ATOM   2997  HB3 LEU B 155      15.674  23.329  32.112  1.00 29.95           H
ATOM   2998  HG  LEU B 155      16.704  21.123  31.958  1.00 32.35           H
ATOM   2999 HD11 LEU B 155      16.900  19.977  29.737  1.00 23.18           H
ATOM   3000 HD12 LEU B 155      15.296  19.914  30.428  1.00 23.18           H
ATOM   3001 HD13 LEU B 155      15.620  21.052  29.111  1.00 23.18           H
ATOM   3002 HD21 LEU B 155      18.507  21.775  30.359  1.00 23.18           H
ATOM   3003 HD22 LEU B 155      17.435  23.029  29.703  1.00 23.18           H
ATOM   3004 HD23 LEU B 155      17.998  23.116  31.395  1.00 23.18           H
ATOM   3005  N   LYS B 156      14.152  19.746  32.801  1.00 22.65           N
ATOM   3006  CA  LYS B 156      14.366  18.760  33.848  1.00 22.17           C
ATOM   3007  C   LYS B 156      15.491  17.807  33.483  1.00 24.77           C
ATOM   3008  O   LYS B 156      15.866  17.672  32.330  1.00 23.38           O
ATOM   3009  CB  LYS B 156      13.038  18.045  34.152  1.00 24.69           C
ATOM   3010  CG  LYS B 156      12.018  18.989  34.850  1.00 29.53           C
ATOM   3011  CD  LYS B 156      10.693  18.309  35.168  1.00 26.83           C
ATOM   3012  CE  LYS B 156      10.873  17.317  36.318  1.00 29.78           C
ATOM   3013  NZ  LYS B 156       9.830  16.279  36.291  1.00 27.48           N1+
ATOM   3014  H   LYS B 156      13.845  19.415  31.895  1.00 27.18           H
ATOM   3015  HA  LYS B 156      14.687  19.246  34.762  1.00 26.61           H
ATOM   3016  HB2 LYS B 156      12.616  17.685  33.218  1.00 29.63           H
ATOM   3017  HB3 LYS B 156      13.240  17.197  34.809  1.00 29.63           H
ATOM   3018  HG2 LYS B 156      12.451  19.348  35.782  1.00 35.44           H
ATOM   3019  HG3 LYS B 156      11.809  19.853  34.223  1.00 35.44           H
ATOM   3020  HD2 LYS B 156       9.963  19.068  35.447  1.00 32.20           H
ATOM   3021  HD3 LYS B 156      10.337  17.790  34.277  1.00 32.20           H
ATOM   3022  HE2 LYS B 156      11.858  16.848  36.282  1.00 35.74           H
ATOM   3023  HE3 LYS B 156      10.790  17.880  37.249  1.00 35.74           H
ATOM   3024  HZ1 LYS B 156      10.102  15.525  36.910  1.00 32.97           H
ATOM   3025  HZ2 LYS B 156       8.945  16.663  36.587  1.00 32.97           H
ATOM   3026  HZ3 LYS B 156       9.749  15.912  35.353  1.00 32.97           H
ATOM   3027  N   MET B 157      16.034  17.166  34.503  1.00 22.13           N
ATOM   3028  CA  MET B 157      17.025  16.129  34.405  1.00 27.57           C
ATOM   3029  C   MET B 157      16.652  14.985  35.323  1.00 18.95           C
ATOM   3030  O   MET B 157      15.902  15.153  36.274  1.00 21.72           O
ATOM   3031  CB  MET B 157      18.406  16.636  34.815  1.00 22.01           C
ATOM   3032  CG  MET B 157      18.422  17.142  36.258  1.00 24.83           C
ATOM   3033  SD  MET B 157      19.977  16.955  37.116  1.00 39.69           S
ATOM   3034  CE  MET B 157      19.912  15.162  37.381  1.00 26.16           C
ATOM   3035  H   MET B 157      15.648  17.324  35.423  1.00 26.56           H
ATOM   3036  HA  MET B 157      17.068  15.782  33.383  1.00 33.08           H
ATOM   3037  HB2 MET B 157      19.111  15.815  34.707  1.00 26.42           H
ATOM   3038  HB3 MET B 157      18.728  17.418  34.135  1.00 26.42           H
ATOM   3039  HG2 MET B 157      18.144  18.197  36.254  1.00 29.79           H
ATOM   3040  HG3 MET B 157      17.695  16.615  36.869  1.00 29.79           H
ATOM   3041  HE1 MET B 157      20.803  14.834  37.918  1.00 31.39           H
ATOM   3042  HE2 MET B 157      19.027  14.929  37.972  1.00 31.39           H
ATOM   3043  HE3 MET B 157      19.859  14.637  36.431  1.00 31.39           H
ATOM   3044  N   LEU B 158      17.237  13.830  35.050  1.00 21.77           N
ATOM   3045  CA  LEU B 158      16.956  12.588  35.742  1.00 18.85           C
ATOM   3046  C   LEU B 158      18.167  11.680  35.609  1.00 19.74           C
ATOM   3047  O   LEU B 158      18.567  11.360  34.499  1.00 20.73           O
ATOM   3048  CB  LEU B 158      15.711  11.934  35.121  1.00 18.64           C
ATOM   3049  CG  LEU B 158      15.433  10.530  35.676  1.00 23.71           C
ATOM   3050  CD1 LEU B 158      15.096  10.541  37.162  1.00 21.36           C
ATOM   3051  CD2 LEU B 158      14.286   9.884  34.920  1.00 23.98           C
ATOM   3052  H   LEU B 158      17.849  13.783  34.246  1.00 26.12           H
ATOM   3053  HA  LEU B 158      16.776  12.801  36.793  1.00 22.62           H
ATOM   3054  HB2 LEU B 158      14.845  12.562  35.319  1.00 22.37           H
ATOM   3055  HB3 LEU B 158      15.845  11.871  34.042  1.00 22.37           H
ATOM   3056  HG  LEU B 158      16.302   9.894  35.553  1.00 28.45           H
ATOM   3057 HD11 LEU B 158      15.106   9.518  37.528  1.00 25.63           H
ATOM   3058 HD12 LEU B 158      15.840  11.093  37.724  1.00 25.63           H
ATOM   3059 HD13 LEU B 158      14.114  10.991  37.313  1.00 25.63           H
ATOM   3060 HD21 LEU B 158      14.181   8.849  35.251  1.00 28.78           H
ATOM   3061 HD22 LEU B 158      13.364  10.436  35.114  1.00 28.78           H
ATOM   3062 HD23 LEU B 158      14.488   9.887  33.848  1.00 28.78           H
ATOM   3063  N   GLU B 159      18.690  11.219  36.733  1.00 18.78           N
ATOM   3064  CA  GLU B 159      19.618  10.109  36.807  1.00 34.15           C
ATOM   3065  C   GLU B 159      18.885   8.777  36.499  1.00 23.60           C
ATOM   3066  O   GLU B 159      17.912   8.405  37.156  1.00 24.86           O
ATOM   3067  CB  GLU B 159      20.273  10.200  38.184  1.00 24.59           C
ATOM   3068  CG  GLU B 159      21.486   9.295  38.362  1.00 37.13           C
ATOM   3069  CD  GLU B 159      22.280   9.606  39.645  1.00 55.43           C
ATOM   3070  OE1 GLU B 159      21.723  10.325  40.505  1.00 53.25           O
ATOM   3071  OE2 GLU B 159      23.436   9.133  39.757  1.00 52.32           O1-
ATOM   3072  H   GLU B 159      18.328  11.560  37.610  1.00 22.54           H
ATOM   3073  HA  GLU B 159      20.397  10.275  36.070  1.00 40.98           H
ATOM   3074  HB2 GLU B 159      20.593  11.230  38.345  1.00 29.51           H
ATOM   3075  HB3 GLU B 159      19.531   9.947  38.941  1.00 29.51           H
ATOM   3076  HG2 GLU B 159      21.138   8.266  38.393  1.00 44.56           H
ATOM   3077  HG3 GLU B 159      22.157   9.365  37.506  1.00 44.56           H
ATOM   3078  N   VAL B 160      19.315   8.076  35.449  1.00 21.16           N
ATOM   3079  CA  VAL B 160      18.722   6.797  35.013  1.00 24.56           C
ATOM   3080  C   VAL B 160      19.804   5.708  35.059  1.00 20.87           C
ATOM   3081  O   VAL B 160      20.813   5.800  34.342  1.00 20.26           O
ATOM   3082  CB  VAL B 160      18.085   6.891  33.609  1.00 15.05           C
ATOM   3083  CG1 VAL B 160      16.742   7.619  33.673  1.00 16.37           C
ATOM   3084  CG2 VAL B 160      18.936   7.632  32.564  1.00 24.37           C
ATOM   3085  H   VAL B 160      20.108   8.425  34.928  1.00 25.39           H
ATOM   3086  HA  VAL B 160      17.914   6.528  35.689  1.00 29.47           H
ATOM   3087  HB  VAL B 160      17.904   5.887  33.238  1.00 18.07           H
ATOM   3088 HG11 VAL B 160      16.288   7.640  32.689  1.00 19.64           H
ATOM   3089 HG12 VAL B 160      16.065   7.124  34.369  1.00 19.64           H
ATOM   3090 HG13 VAL B 160      16.905   8.647  33.974  1.00 19.64           H
ATOM   3091 HG21 VAL B 160      18.435   7.590  31.595  1.00 29.24           H
ATOM   3092 HG22 VAL B 160      19.080   8.678  32.841  1.00 29.24           H
ATOM   3093 HG23 VAL B 160      19.909   7.161  32.454  1.00 29.24           H
ATOM   3094  N   PRO B 161      19.608   4.647  35.855  1.00 21.36           N
ATOM   3095  CA  PRO B 161      20.505   3.503  35.814  1.00 20.01           C
ATOM   3096  C   PRO B 161      20.620   2.922  34.397  1.00 18.61           C
ATOM   3097  O   PRO B 161      19.627   2.808  33.679  1.00 19.92           O
ATOM   3098  CB  PRO B 161      19.881   2.486  36.769  1.00 24.42           C
ATOM   3099  CG  PRO B 161      19.096   3.354  37.751  1.00 28.06           C
ATOM   3100  CD  PRO B 161      18.599   4.503  36.888  1.00 23.23           C
ATOM   3101  HA  PRO B 161      21.464   3.791  36.230  1.00 24.01           H
ATOM   3102  HB2 PRO B 161      19.162   1.891  36.201  1.00 29.30           H
ATOM   3103  HB3 PRO B 161      20.598   1.831  37.268  1.00 29.30           H
ATOM   3104  HG2 PRO B 161      18.243   2.807  38.151  1.00 33.67           H
ATOM   3105  HG3 PRO B 161      19.750   3.701  38.552  1.00 33.67           H
ATOM   3106  HD2 PRO B 161      17.636   4.245  36.446  1.00 27.87           H
ATOM   3107  HD3 PRO B 161      18.544   5.390  37.517  1.00 27.87           H
ATOM   3108  N   TYR B 162      21.840   2.542  34.009  1.00 22.99           N
ATOM   3109  CA  TYR B 162      22.069   1.613  32.902  1.00 26.39           C
ATOM   3110  C   TYR B 162      21.358   0.298  33.227  1.00 23.68           C
ATOM   3111  O   TYR B 162      21.409  -0.153  34.369  1.00 33.04           O
ATOM   3112  CB  TYR B 162      23.589   1.412  32.709  1.00 25.20           C
ATOM   3113  CG  TYR B 162      24.261   2.537  31.951  1.00 21.14           C
ATOM   3114  CD1 TYR B 162      23.966   2.646  30.594  1.00 16.24           C
ATOM   3115  CD2 TYR B 162      25.083   3.506  32.560  1.00 21.01           C
ATOM   3116  CE1 TYR B 162      24.486   3.677  29.823  1.00 18.07           C
ATOM   3117  CE2 TYR B 162      25.653   4.531  31.787  1.00 16.17           C
ATOM   3118  CZ  TYR B 162      25.334   4.630  30.415  1.00 20.17           C
ATOM   3119  OH  TYR B 162      25.827   5.619  29.621  1.00 17.63           O
ATOM   3120  H   TYR B 162      22.621   2.726  34.624  1.00 27.59           H
ATOM   3121  HA  TYR B 162      21.636   2.020  31.989  1.00 31.66           H
ATOM   3122  HB2 TYR B 162      24.073   1.284  33.680  1.00 30.24           H
ATOM   3123  HB3 TYR B 162      23.738   0.504  32.126  1.00 30.24           H
ATOM   3124  HD1 TYR B 162      23.279   1.949  30.146  1.00 19.48           H
ATOM   3125  HD2 TYR B 162      25.276   3.471  33.618  1.00 25.21           H
ATOM   3126  HE1 TYR B 162      24.239   3.749  28.776  1.00 21.69           H
ATOM   3127  HE2 TYR B 162      26.306   5.256  32.248  1.00 19.40           H
ATOM   3128  HH  TYR B 162      26.348   6.270  30.105  1.00 21.15           H
ATOM   3129  N   VAL B 163      20.642  -0.264  32.252  1.00 27.06           N
ATOM   3130  CA  VAL B 163      19.871  -1.502  32.406  1.00 34.27           C
ATOM   3131  C   VAL B 163      20.510  -2.625  31.594  1.00 30.16           C
ATOM   3132  O   VAL B 163      20.717  -2.463  30.398  1.00 37.16           O
ATOM   3133  CB  VAL B 163      18.428  -1.262  31.951  1.00 25.77           C
ATOM   3134  CG1 VAL B 163      17.628  -2.571  31.886  1.00 28.97           C
ATOM   3135  CG2 VAL B 163      17.731  -0.285  32.904  1.00 30.08           C
ATOM   3136  H   VAL B 163      20.602   0.191  31.347  1.00 32.47           H
ATOM   3137  HA  VAL B 163      19.844  -1.798  33.455  1.00 41.13           H
ATOM   3138  HB  VAL B 163      18.443  -0.829  30.955  1.00 30.92           H
ATOM   3139 HG11 VAL B 163      16.596  -2.356  31.615  1.00 34.76           H
ATOM   3140 HG12 VAL B 163      18.031  -3.230  31.123  1.00 34.76           H
ATOM   3141 HG13 VAL B 163      17.649  -3.081  32.849  1.00 34.76           H
ATOM   3142 HG21 VAL B 163      16.783   0.016  32.471  1.00 36.09           H
ATOM   3143 HG22 VAL B 163      17.564  -0.749  33.877  1.00 36.09           H
ATOM   3144 HG23 VAL B 163      18.329   0.614  33.040  1.00 36.09           H
ATOM   3145  N   ASP B 164      20.749  -3.768  32.236  1.00 39.77           N
ATOM   3146  CA  ASP B 164      21.273  -4.975  31.614  1.00 34.08           C
ATOM   3147  C   ASP B 164      20.571  -5.250  30.283  1.00 31.95           C
ATOM   3148  O   ASP B 164      19.342  -5.292  30.193  1.00 30.63           O
ATOM   3149  CB  ASP B 164      21.123  -6.151  32.594  1.00 39.63           C
ATOM   3150  CG  ASP B 164      21.677  -7.431  31.953  1.00 47.39           C
ATOM   3151  OD1 ASP B 164      22.919  -7.582  31.966  1.00 56.75           O
ATOM   3152  OD2 ASP B 164      20.870  -8.207  31.398  1.00 33.81           O1-
ATOM   3153  H   ASP B 164      20.511  -3.825  33.216  1.00 47.72           H
ATOM   3154  HA  ASP B 164      22.338  -4.827  31.433  1.00 40.89           H
ATOM   3155  HB2 ASP B 164      21.709  -5.906  33.482  1.00 47.55           H
ATOM   3156  HB3 ASP B 164      20.069  -6.275  32.837  1.00 47.55           H
ATOM   3157  N   ARG B 165      21.382  -5.424  29.243  1.00 33.38           N
ATOM   3158  CA  ARG B 165      20.929  -5.613  27.877  1.00 28.08           C
ATOM   3159  C   ARG B 165      20.001  -6.816  27.706  1.00 38.23           C
ATOM   3160  O   ARG B 165      19.048  -6.735  26.923  1.00 34.84           O
ATOM   3161  CB  ARG B 165      22.175  -5.705  26.999  1.00 27.85           C
ATOM   3162  CG  ARG B 165      21.783  -5.642  25.535  1.00 24.93           C
ATOM   3163  CD  ARG B 165      23.017  -5.427  24.669  1.00 28.04           C
ATOM   3164  NE  ARG B 165      22.572  -5.070  23.323  1.00 28.47           N
ATOM   3165  CZ  ARG B 165      22.129  -3.851  23.010  1.00 31.95           C
ATOM   3166  NH1 ARG B 165      22.460  -2.761  23.718  1.00 33.51           N
ATOM   3167  NH2 ARG B 165      21.335  -3.745  21.959  1.00 30.38           N1+
ATOM   3168  H   ARG B 165      22.378  -5.351  29.396  1.00 40.05           H
ATOM   3169  HA  ARG B 165      20.366  -4.724  27.592  1.00 33.70           H
ATOM   3170  HB2 ARG B 165      22.834  -4.866  27.225  1.00 33.42           H
ATOM   3171  HB3 ARG B 165      22.713  -6.632  27.202  1.00 33.42           H
ATOM   3172  HG2 ARG B 165      21.287  -6.566  25.236  1.00 29.92           H
ATOM   3173  HG3 ARG B 165      21.093  -4.810  25.392  1.00 29.92           H
ATOM   3174  HD2 ARG B 165      23.677  -4.662  25.085  1.00 33.64           H
ATOM   3175  HD3 ARG B 165      23.566  -6.369  24.625  1.00 33.64           H
ATOM   3176  HE  ARG B 165      22.289  -5.829  22.725  1.00 34.16           H
ATOM   3177 HH11 ARG B 165      23.066  -2.836  24.525  1.00 40.21           H
ATOM   3178 HH12 ARG B 165      22.102  -1.855  23.450  1.00 40.21           H
ATOM   3179 HH21 ARG B 165      21.086  -4.562  21.423  1.00 36.46           H
ATOM   3180 HH22 ARG B 165      20.973  -2.841  21.687  1.00 36.46           H
ATOM   3181  N   ASN B 166      20.256  -7.925  28.419  1.00 34.58           N
ATOM   3182  CA  ASN B 166      19.327  -9.043  28.386  1.00 38.37           C
ATOM   3183  C   ASN B 166      17.972  -8.670  29.024  1.00 34.67           C
ATOM   3184  O   ASN B 166      16.945  -8.901  28.401  1.00 31.79           O
ATOM   3185  CB  ASN B 166      19.954 -10.293  29.000  1.00 46.69           C
ATOM   3186  CG  ASN B 166      19.074 -11.479  28.661  1.00 40.67           C
ATOM   3187  OD1 ASN B 166      18.935 -11.824  27.490  1.00 53.85           O
ATOM   3188  ND2 ASN B 166      18.493 -12.109  29.679  1.00 43.19           N
ATOM   3189  H   ASN B 166      21.044  -7.961  29.052  1.00 41.50           H
ATOM   3190  HA  ASN B 166      19.137  -9.270  27.336  1.00 46.05           H
ATOM   3191  HB2 ASN B 166      20.919 -10.445  28.521  1.00 56.03           H
ATOM   3192  HB3 ASN B 166      20.074 -10.196  30.077  1.00 56.03           H
ATOM   3193 HD21 ASN B 166      17.908 -12.911  29.499  1.00 51.83           H
ATOM   3194 HD22 ASN B 166      18.619 -11.768  30.623  1.00 51.83           H
ATOM   3195  N   SER B 167      17.945  -8.054  30.215  1.00 35.15           N
ATOM   3196  CA  SER B 167      16.710  -7.593  30.854  1.00 28.51           C
ATOM   3197  C   SER B 167      15.936  -6.609  29.975  1.00 37.30           C
ATOM   3198  O   SER B 167      14.720  -6.721  29.844  1.00 40.04           O
ATOM   3199  CB  SER B 167      17.008  -6.898  32.174  1.00 37.37           C
ATOM   3200  OG  SER B 167      17.836  -7.687  32.994  1.00 36.47           O
ATOM   3201  H   SER B 167      18.815  -7.897  30.707  1.00 42.18           H
ATOM   3202  HA  SER B 167      16.086  -8.465  31.052  1.00 34.21           H
ATOM   3203  HB2 SER B 167      17.497  -5.947  31.977  1.00 44.85           H
ATOM   3204  HB3 SER B 167      16.068  -6.713  32.691  1.00 44.85           H
ATOM   3205  HG  SER B 167      17.983  -7.213  33.816  1.00 43.76           H
ATOM   3206  N   CYS B 168      16.639  -5.659  29.353  1.00 35.31           N
ATOM   3207  CA  CYS B 168      16.114  -4.751  28.346  1.00 30.40           C
ATOM   3208  C   CYS B 168      15.389  -5.529  27.230  1.00 35.06           C
ATOM   3209  O   CYS B 168      14.231  -5.251  26.927  1.00 29.86           O
ATOM   3210  CB  CYS B 168      17.325  -3.945  27.875  1.00 34.26           C
ATOM   3211  SG  CYS B 168      16.944  -2.807  26.538  1.00 41.62           S
ATOM   3212  H   CYS B 168      17.631  -5.616  29.536  1.00 42.37           H
ATOM   3213  HA  CYS B 168      15.408  -4.067  28.813  1.00 36.48           H
ATOM   3214  HB2 CYS B 168      17.720  -3.391  28.722  1.00 41.11           H
ATOM   3215  HB3 CYS B 168      18.100  -4.617  27.523  1.00 41.11           H
ATOM   3216  N   LYS B 169      16.043  -6.536  26.634  1.00 37.06           N
ATOM   3217  CA  LYS B 169      15.471  -7.297  25.517  1.00 36.42           C
ATOM   3218  C   LYS B 169      14.184  -8.003  25.925  1.00 34.00           C
ATOM   3219  O   LYS B 169      13.171  -7.913  25.233  1.00 31.86           O
ATOM   3220  CB  LYS B 169      16.515  -8.268  24.926  1.00 43.30           C
ATOM   3221  CG  LYS B 169      17.369  -7.597  23.834  1.00 43.07           C
ATOM   3222  CD  LYS B 169      18.694  -8.323  23.606  1.00 38.73           C
ATOM   3223  CE  LYS B 169      19.467  -7.662  22.459  1.00 48.30           C
ATOM   3224  NZ  LYS B 169      20.546  -8.532  21.946  1.00 46.97           N1+
ATOM   3225  H   LYS B 169      16.977  -6.769  26.945  1.00 44.47           H
ATOM   3226  HA  LYS B 169      15.183  -6.600  24.728  1.00 43.71           H
ATOM   3227  HB2 LYS B 169      17.141  -8.695  25.714  1.00 51.96           H
ATOM   3228  HB3 LYS B 169      15.984  -9.090  24.448  1.00 51.96           H
ATOM   3229  HG2 LYS B 169      16.798  -7.561  22.908  1.00 51.68           H
ATOM   3230  HG3 LYS B 169      17.601  -6.576  24.138  1.00 51.68           H
ATOM   3231  HD2 LYS B 169      19.292  -8.268  24.515  1.00 46.47           H
ATOM   3232  HD3 LYS B 169      18.491  -9.366  23.362  1.00 46.47           H
ATOM   3233  HE2 LYS B 169      18.771  -7.449  21.646  1.00 57.96           H
ATOM   3234  HE3 LYS B 169      19.889  -6.718  22.807  1.00 57.96           H
ATOM   3235  HZ1 LYS B 169      21.016  -8.070  21.180  1.00 56.37           H
ATOM   3236  HZ2 LYS B 169      21.201  -8.746  22.684  1.00 56.37           H
ATOM   3237  HZ3 LYS B 169      20.142  -9.398  21.612  1.00 56.37           H
ATOM   3238  N   LEU B 170      14.226  -8.659  27.080  1.00 35.84           N
ATOM   3239  CA  LEU B 170      13.096  -9.376  27.622  1.00 40.80           C
ATOM   3240  C   LEU B 170      11.935  -8.455  28.001  1.00 39.99           C
ATOM   3241  O   LEU B 170      10.784  -8.884  27.918  1.00 40.79           O
ATOM   3242  CB  LEU B 170      13.560 -10.182  28.831  1.00 35.24           C
ATOM   3243  CG  LEU B 170      14.584 -11.283  28.490  1.00 49.77           C
ATOM   3244  CD1 LEU B 170      14.890 -12.036  29.789  1.00 37.59           C
ATOM   3245  CD2 LEU B 170      14.126 -12.261  27.394  1.00 61.96           C
ATOM   3246  H   LEU B 170      15.091  -8.676  27.601  1.00 43.01           H
ATOM   3247  HA  LEU B 170      12.731 -10.063  26.859  1.00 48.95           H
ATOM   3248  HB2 LEU B 170      14.003  -9.501  29.557  1.00 42.29           H
ATOM   3249  HB3 LEU B 170      12.684 -10.644  29.289  1.00 42.29           H
ATOM   3250  HG  LEU B 170      15.502 -10.824  28.138  1.00 59.72           H
ATOM   3251 HD11 LEU B 170      15.692 -12.754  29.617  1.00 45.11           H
ATOM   3252 HD12 LEU B 170      15.205 -11.336  30.564  1.00 45.11           H
ATOM   3253 HD13 LEU B 170      14.000 -12.568  30.127  1.00 45.11           H
ATOM   3254 HD21 LEU B 170      14.860 -13.061  27.286  1.00 74.35           H
ATOM   3255 HD22 LEU B 170      13.158 -12.694  27.647  1.00 74.35           H
ATOM   3256 HD23 LEU B 170      14.059 -11.749  26.432  1.00 74.35           H
ATOM   3257  N   SER B 171      12.217  -7.222  28.450  1.00 34.43           N
ATOM   3258  CA  SER B 171      11.171  -6.316  28.911  1.00 32.14           C
ATOM   3259  C   SER B 171      10.338  -5.773  27.759  1.00 31.91           C
ATOM   3260  O   SER B 171       9.241  -5.282  28.000  1.00 33.26           O
ATOM   3261  CB  SER B 171      11.755  -5.159  29.712  1.00 33.48           C
ATOM   3262  OG  SER B 171      12.434  -4.282  28.851  1.00 31.41           O
ATOM   3263  H   SER B 171      13.179  -6.915  28.500  1.00 41.32           H
ATOM   3264  HA  SER B 171      10.515  -6.874  29.581  1.00 38.56           H
ATOM   3265  HB2 SER B 171      10.954  -4.606  30.191  1.00 40.18           H
ATOM   3266  HB3 SER B 171      12.432  -5.547  30.472  1.00 40.18           H
ATOM   3267  HG  SER B 171      13.150  -4.768  28.430  1.00 37.69           H
ATOM   3268  N   SER B 172      10.893  -5.785  26.547  1.00 24.91           N
ATOM   3269  CA  SER B 172      10.444  -4.987  25.430  1.00 30.69           C
ATOM   3270  C   SER B 172       9.580  -5.806  24.490  1.00 33.24           C
ATOM   3271  O   SER B 172       9.980  -6.897  24.101  1.00 31.75           O
ATOM   3272  CB  SER B 172      11.702  -4.499  24.713  1.00 34.61           C
ATOM   3273  OG  SER B 172      11.337  -3.664  23.647  1.00 35.73           O
ATOM   3274  H   SER B 172      11.772  -6.270  26.434  1.00 29.89           H
ATOM   3275  HA  SER B 172       9.897  -4.114  25.791  1.00 36.83           H
ATOM   3276  HB2 SER B 172      12.315  -3.931  25.416  1.00 41.54           H
ATOM   3277  HB3 SER B 172      12.286  -5.338  24.329  1.00 41.54           H
ATOM   3278  HG  SER B 172      11.392  -4.168  22.826  1.00 42.87           H
ATOM   3279  N   SER B 173       8.453  -5.226  24.069  1.00 29.37           N
ATOM   3280  CA  SER B 173       7.595  -5.743  23.004  1.00 30.76           C
ATOM   3281  C   SER B 173       8.112  -5.484  21.584  1.00 40.37           C
ATOM   3282  O   SER B 173       7.602  -6.082  20.631  1.00 41.70           O
ATOM   3283  CB  SER B 173       6.201  -5.112  23.126  1.00 31.90           C
ATOM   3284  OG  SER B 173       5.606  -5.442  24.371  1.00 34.66           O
ATOM   3285  H   SER B 173       8.196  -4.328  24.458  1.00 35.24           H
ATOM   3286  HA  SER B 173       7.496  -6.822  23.122  1.00 36.91           H
ATOM   3287  HB2 SER B 173       6.275  -4.029  23.033  1.00 38.29           H
ATOM   3288  HB3 SER B 173       5.565  -5.488  22.325  1.00 38.29           H
ATOM   3289  HG  SER B 173       4.694  -5.141  24.360  1.00 41.60           H
ATOM   3290  N   PHE B 174       9.067  -4.557  21.422  1.00 40.87           N
ATOM   3291  CA  PHE B 174       9.618  -4.185  20.115  1.00 32.32           C
ATOM   3292  C   PHE B 174      11.096  -4.513  20.097  1.00 28.52           C
ATOM   3293  O   PHE B 174      11.718  -4.593  21.159  1.00 34.13           O
ATOM   3294  CB  PHE B 174       9.349  -2.708  19.848  1.00 35.42           C
ATOM   3295  CG  PHE B 174       7.881  -2.364  19.987  1.00 39.77           C
ATOM   3296  CD1 PHE B 174       7.023  -2.530  18.892  1.00 38.64           C
ATOM   3297  CD2 PHE B 174       7.357  -1.966  21.233  1.00 38.58           C
ATOM   3298  CE1 PHE B 174       5.644  -2.320  19.041  1.00 46.15           C
ATOM   3299  CE2 PHE B 174       5.971  -1.811  21.392  1.00 41.86           C
ATOM   3300  CZ  PHE B 174       5.111  -2.001  20.299  1.00 39.00           C
ATOM   3301  H   PHE B 174       9.434  -4.082  22.233  1.00 49.04           H
ATOM   3302  HA  PHE B 174       9.132  -4.749  19.317  1.00 38.79           H
ATOM   3303  HB2 PHE B 174       9.922  -2.105  20.542  1.00 42.51           H
ATOM   3304  HB3 PHE B 174       9.675  -2.474  18.834  1.00 42.51           H
ATOM   3305  HD1 PHE B 174       7.412  -2.855  17.938  1.00 46.37           H
ATOM   3306  HD2 PHE B 174       8.007  -1.863  22.088  1.00 46.29           H
ATOM   3307  HE1 PHE B 174       4.984  -2.468  18.197  1.00 55.38           H
ATOM   3308  HE2 PHE B 174       5.555  -1.588  22.359  1.00 50.24           H
ATOM   3309  HZ  PHE B 174       4.042  -1.909  20.426  1.00 46.80           H
ATOM   3310  N   ILE B 175      11.668  -4.768  18.914  1.00 30.73           N
ATOM   3311  CA  ILE B 175      13.076  -5.139  18.848  1.00 38.40           C
ATOM   3312  C   ILE B 175      13.952  -4.019  19.445  1.00 37.01           C
ATOM   3313  O   ILE B 175      13.800  -2.832  19.140  1.00 31.52           O
ATOM   3314  CB  ILE B 175      13.510  -5.504  17.413  1.00 28.98           C
ATOM   3315  CG1 ILE B 175      14.866  -6.240  17.492  1.00 41.49           C
ATOM   3316  CG2 ILE B 175      13.561  -4.273  16.482  1.00 41.95           C
ATOM   3317  CD1 ILE B 175      15.445  -6.676  16.138  1.00 64.96           C
ATOM   3318  H   ILE B 175      11.134  -4.710  18.058  1.00 36.87           H
ATOM   3319  HA  ILE B 175      13.195  -6.037  19.459  1.00 46.09           H
ATOM   3320  HB  ILE B 175      12.784  -6.206  16.999  1.00 34.77           H
ATOM   3321 HG12 ILE B 175      15.610  -5.609  17.976  1.00 49.79           H
ATOM   3322 HG13 ILE B 175      14.731  -7.139  18.096  1.00 49.79           H
ATOM   3323 HG21 ILE B 175      13.698  -4.589  15.448  1.00 50.34           H
ATOM   3324 HG22 ILE B 175      12.624  -3.717  16.546  1.00 50.34           H
ATOM   3325 HG23 ILE B 175      14.387  -3.620  16.754  1.00 50.34           H
ATOM   3326 HD11 ILE B 175      16.283  -7.356  16.302  1.00 77.95           H
ATOM   3327 HD12 ILE B 175      14.681  -7.189  15.554  1.00 77.95           H
ATOM   3328 HD13 ILE B 175      15.808  -5.813  15.582  1.00 77.95           H
ATOM   3329  N   ILE B 176      14.903  -4.449  20.266  1.00 32.53           N
ATOM   3330  CA  ILE B 176      16.048  -3.674  20.695  1.00 26.52           C
ATOM   3331  C   ILE B 176      17.208  -4.084  19.776  1.00 27.18           C
ATOM   3332  O   ILE B 176      17.829  -5.123  19.965  1.00 33.46           O
ATOM   3333  CB  ILE B 176      16.311  -3.973  22.177  1.00 22.96           C
ATOM   3334  CG1 ILE B 176      15.076  -3.730  23.080  1.00 24.09           C
ATOM   3335  CG2 ILE B 176      17.564  -3.204  22.646  1.00 28.05           C
ATOM   3336  CD1 ILE B 176      14.389  -2.370  22.930  1.00 29.45           C
ATOM   3337  H   ILE B 176      14.906  -5.431  20.509  1.00 39.03           H
ATOM   3338  HA  ILE B 176      15.849  -2.609  20.577  1.00 31.82           H
ATOM   3339  HB  ILE B 176      16.548  -5.034  22.262  1.00 27.56           H
ATOM   3340 HG12 ILE B 176      14.328  -4.494  22.860  1.00 28.90           H
ATOM   3341 HG13 ILE B 176      15.358  -3.873  24.123  1.00 28.90           H
ATOM   3342 HG21 ILE B 176      17.787  -3.457  23.681  1.00 33.66           H
ATOM   3343 HG22 ILE B 176      18.432  -3.480  22.047  1.00 33.66           H
ATOM   3344 HG23 ILE B 176      17.395  -2.131  22.562  1.00 33.66           H
ATOM   3345 HD11 ILE B 176      13.670  -2.235  23.738  1.00 35.35           H
ATOM   3346 HD12 ILE B 176      15.122  -1.564  22.972  1.00 35.35           H
ATOM   3347 HD13 ILE B 176      13.858  -2.326  21.981  1.00 35.35           H
ATOM   3348  N   THR B 177      17.503  -3.264  18.772  1.00 29.87           N
ATOM   3349  CA  THR B 177      18.617  -3.470  17.856  1.00 23.54           C
ATOM   3350  C   THR B 177      19.932  -3.156  18.567  1.00 27.16           C
ATOM   3351  O   THR B 177      19.940  -2.599  19.665  1.00 24.61           O
ATOM   3352  CB  THR B 177      18.478  -2.551  16.641  1.00 29.91           C
ATOM   3353  OG1 THR B 177      18.761  -1.222  17.002  1.00 28.80           O
ATOM   3354  CG2 THR B 177      17.102  -2.652  15.993  1.00 26.52           C
ATOM   3355  H   THR B 177      16.967  -2.415  18.662  1.00 35.85           H
ATOM   3356  HA  THR B 177      18.629  -4.500  17.503  1.00 28.24           H
ATOM   3357  HB  THR B 177      19.212  -2.836  15.892  1.00 35.89           H
ATOM   3358  HG1 THR B 177      18.833  -0.699  16.194  1.00 34.56           H
ATOM   3359 HG21 THR B 177      17.083  -2.071  15.077  1.00 31.82           H
ATOM   3360 HG22 THR B 177      16.897  -3.693  15.752  1.00 31.82           H
ATOM   3361 HG23 THR B 177      16.334  -2.259  16.656  1.00 31.82           H
ATOM   3362  N   GLN B 178      21.055  -3.466  17.923  1.00 23.74           N
ATOM   3363  CA  GLN B 178      22.367  -3.130  18.445  1.00 27.03           C
ATOM   3364  C   GLN B 178      22.722  -1.619  18.419  1.00 30.23           C
ATOM   3365  O   GLN B 178      23.747  -1.243  18.992  1.00 20.17           O
ATOM   3366  CB  GLN B 178      23.410  -4.077  17.821  1.00 28.10           C
ATOM   3367  CG  GLN B 178      24.302  -3.544  16.694  1.00 43.01           C
ATOM   3368  CD  GLN B 178      23.597  -3.464  15.351  1.00 49.14           C
ATOM   3369  OE1 GLN B 178      22.472  -2.992  15.245  1.00 52.22           O
ATOM   3370  NE2 GLN B 178      24.284  -3.897  14.299  1.00 48.09           N
ATOM   3371  H   GLN B 178      21.006  -3.889  17.006  1.00 28.49           H
ATOM   3372  HA  GLN B 178      22.338  -3.394  19.501  1.00 32.43           H
ATOM   3373  HB2 GLN B 178      24.063  -4.422  18.623  1.00 33.72           H
ATOM   3374  HB3 GLN B 178      22.908  -4.970  17.444  1.00 33.72           H
ATOM   3375  HG2 GLN B 178      24.640  -2.542  16.950  1.00 51.61           H
ATOM   3376  HG3 GLN B 178      25.179  -4.187  16.609  1.00 51.61           H
ATOM   3377 HE21 GLN B 178      25.227  -4.239  14.410  1.00 57.71           H
ATOM   3378 HE22 GLN B 178      23.874  -3.822  13.380  1.00 57.71           H
ATOM   3379  N   ASN B 179      21.880  -0.762  17.813  1.00 22.31           N
ATOM   3380  CA  ASN B 179      21.966   0.697  17.892  1.00 27.42           C
ATOM   3381  C   ASN B 179      21.112   1.296  19.015  1.00 23.00           C
ATOM   3382  O   ASN B 179      20.837   2.492  18.993  1.00 24.15           O
ATOM   3383  CB  ASN B 179      21.559   1.323  16.560  1.00 19.02           C
ATOM   3384  CG  ASN B 179      22.347   0.720  15.432  1.00 26.48           C
ATOM   3385  OD1 ASN B 179      23.566   0.695  15.477  1.00 32.86           O
ATOM   3386  ND2 ASN B 179      21.665   0.279  14.386  1.00 35.33           N
ATOM   3387  H   ASN B 179      21.070  -1.137  17.338  1.00 26.78           H
ATOM   3388  HA  ASN B 179      23.000   0.987  18.080  1.00 32.90           H
ATOM   3389  HB2 ASN B 179      20.487   1.236  16.398  1.00 22.82           H
ATOM   3390  HB3 ASN B 179      21.834   2.367  16.630  1.00 22.82           H
ATOM   3391 HD21 ASN B 179      22.154  -0.080  13.583  1.00 42.39           H
ATOM   3392 HD22 ASN B 179      20.658   0.358  14.376  1.00 42.39           H
ATOM   3393  N   MET B 180      20.684   0.489  19.986  1.00 20.68           N
ATOM   3394  CA  MET B 180      19.840   0.911  21.101  1.00 23.19           C
ATOM   3395  C   MET B 180      20.429   0.409  22.419  1.00 22.92           C
ATOM   3396  O   MET B 180      21.172  -0.569  22.418  1.00 19.35           O
ATOM   3397  CB  MET B 180      18.409   0.370  20.943  1.00 29.18           C
ATOM   3398  CG  MET B 180      17.723   0.787  19.638  1.00 26.18           C
ATOM   3399  SD  MET B 180      16.105  -0.020  19.449  1.00 25.24           S
ATOM   3400  CE  MET B 180      15.718   0.351  17.727  1.00 24.17           C
ATOM   3401  H   MET B 180      20.992  -0.471  19.983  1.00 24.82           H
ATOM   3402  HA  MET B 180      19.780   1.996  21.127  1.00 27.83           H
ATOM   3403  HB2 MET B 180      18.433  -0.718  20.998  1.00 35.02           H
ATOM   3404  HB3 MET B 180      17.801   0.737  21.773  1.00 35.02           H
ATOM   3405  HG2 MET B 180      17.594   1.867  19.660  1.00 31.42           H
ATOM   3406  HG3 MET B 180      18.347   0.526  18.788  1.00 31.42           H
ATOM   3407  HE1 MET B 180      14.841  -0.216  17.422  1.00 29.01           H
ATOM   3408  HE2 MET B 180      15.502   1.411  17.626  1.00 29.01           H
ATOM   3409  HE3 MET B 180      16.558   0.086  17.090  1.00 29.01           H
ATOM   3410  N   PHE B 181      20.041   1.046  23.533  1.00 17.92           N
ATOM   3411  CA  PHE B 181      20.227   0.551  24.879  1.00 16.57           C
ATOM   3412  C   PHE B 181      19.106   1.059  25.793  1.00 22.32           C
ATOM   3413  O   PHE B 181      18.435   2.046  25.491  1.00 18.35           O
ATOM   3414  CB  PHE B 181      21.636   0.904  25.400  1.00 17.61           C
ATOM   3415  CG  PHE B 181      21.870   2.364  25.744  1.00 28.28           C
ATOM   3416  CD1 PHE B 181      21.764   2.807  27.079  1.00 22.95           C
ATOM   3417  CD2 PHE B 181      22.201   3.274  24.727  1.00 19.58           C
ATOM   3418  CE1 PHE B 181      21.961   4.165  27.386  1.00 25.64           C
ATOM   3419  CE2 PHE B 181      22.465   4.612  25.050  1.00 20.01           C
ATOM   3420  CZ  PHE B 181      22.313   5.065  26.370  1.00 20.33           C
ATOM   3421  H   PHE B 181      19.469   1.875  23.442  1.00 21.51           H
ATOM   3422  HA  PHE B 181      20.150  -0.535  24.848  1.00 19.89           H
ATOM   3423  HB2 PHE B 181      21.809   0.319  26.303  1.00 21.13           H
ATOM   3424  HB3 PHE B 181      22.379   0.594  24.664  1.00 21.13           H
ATOM   3425  HD1 PHE B 181      21.502   2.114  27.866  1.00 27.54           H
ATOM   3426  HD2 PHE B 181      22.251   2.943  23.702  1.00 23.49           H
ATOM   3427  HE1 PHE B 181      21.831   4.519  28.399  1.00 30.77           H
ATOM   3428  HE2 PHE B 181      22.726   5.310  24.271  1.00 24.01           H
ATOM   3429  HZ  PHE B 181      22.445   6.110  26.599  1.00 24.39           H
ATOM   3430  N   CYS B 182      18.882   0.338  26.897  1.00 26.30           N
ATOM   3431  CA  CYS B 182      17.896   0.675  27.913  1.00 25.22           C
ATOM   3432  C   CYS B 182      18.548   1.404  29.086  1.00 21.86           C
ATOM   3433  O   CYS B 182      19.678   1.102  29.494  1.00 23.60           O
ATOM   3434  CB  CYS B 182      17.202  -0.591  28.461  1.00 34.43           C
ATOM   3435  SG  CYS B 182      15.975  -1.314  27.326  1.00 40.73           S
ATOM   3436  H   CYS B 182      19.474  -0.460  27.085  1.00 31.56           H
ATOM   3437  HA  CYS B 182      17.136   1.301  27.461  1.00 30.27           H
ATOM   3438  HB2 CYS B 182      17.958  -1.331  28.720  1.00 41.32           H
ATOM   3439  HB3 CYS B 182      16.670  -0.324  29.376  1.00 41.32           H
ATOM   3440  N   ALA B 183      17.772   2.317  29.670  1.00 17.93           N
ATOM   3441  CA  ALA B 183      18.061   2.968  30.935  1.00 26.36           C
ATOM   3442  C   ALA B 183      16.753   3.375  31.593  1.00 17.29           C
ATOM   3443  O   ALA B 183      15.750   3.597  30.928  1.00 21.11           O
ATOM   3444  CB  ALA B 183      18.968   4.208  30.740  1.00 21.47           C
ATOM   3445  H   ALA B 183      16.878   2.533  29.252  1.00 21.52           H
ATOM   3446  HA  ALA B 183      18.575   2.259  31.579  1.00 31.64           H
ATOM   3447  HB1 ALA B 183      19.213   4.634  31.716  1.00 25.77           H
ATOM   3448  HB2 ALA B 183      19.897   3.924  30.241  1.00 25.77           H
ATOM   3449  HB3 ALA B 183      18.462   4.971  30.151  1.00 25.77           H
ATOM   3450  N   GLY B 184      16.808   3.486  32.908  1.00 17.98           N
ATOM   3451  CA  GLY B 184      15.699   3.844  33.746  1.00 31.87           C
ATOM   3452  C   GLY B 184      15.515   2.765  34.804  1.00 30.70           C
ATOM   3453  O   GLY B 184      16.479   2.186  35.302  1.00 24.31           O
ATOM   3454  H   GLY B 184      17.685   3.288  33.371  1.00 21.57           H
ATOM   3455  HA2 GLY B 184      15.913   4.788  34.246  1.00 38.24           H
ATOM   3456  HA3 GLY B 184      14.798   3.948  33.146  1.00 38.24           H
ATOM   3457  N   TYR B 185      14.252   2.545  35.145  1.00 28.46           N
ATOM   3458  CA  TYR B 185      13.802   1.759  36.269  1.00 33.53           C
ATOM   3459  C   TYR B 185      12.723   0.791  35.832  1.00 32.26           C
ATOM   3460  O   TYR B 185      11.960   1.088  34.918  1.00 25.49           O
ATOM   3461  CB  TYR B 185      13.210   2.723  37.277  1.00 37.98           C
ATOM   3462  CG  TYR B 185      14.256   3.598  37.910  1.00 33.34           C
ATOM   3463  CD1 TYR B 185      15.129   3.051  38.865  1.00 26.71           C
ATOM   3464  CD2 TYR B 185      14.348   4.957  37.549  1.00 33.90           C
ATOM   3465  CE1 TYR B 185      16.046   3.895  39.511  1.00 31.58           C
ATOM   3466  CE2 TYR B 185      15.274   5.804  38.175  1.00 29.01           C
ATOM   3467  CZ  TYR B 185      16.116   5.268  39.170  1.00 28.10           C
ATOM   3468  OH  TYR B 185      17.024   6.069  39.777  1.00 33.37           O
ATOM   3469  H   TYR B 185      13.532   3.061  34.657  1.00 34.15           H
ATOM   3470  HA  TYR B 185      14.622   1.210  36.729  1.00 40.23           H
ATOM   3471  HB2 TYR B 185      12.453   3.341  36.789  1.00 45.58           H
ATOM   3472  HB3 TYR B 185      12.718   2.151  38.059  1.00 45.58           H
ATOM   3473  HD1 TYR B 185      15.083   2.001  39.110  1.00 32.05           H
ATOM   3474  HD2 TYR B 185      13.702   5.352  36.778  1.00 40.68           H
ATOM   3475  HE1 TYR B 185      16.723   3.488  40.245  1.00 37.89           H
ATOM   3476  HE2 TYR B 185      15.345   6.845  37.891  1.00 34.81           H
ATOM   3477  HH  TYR B 185      16.973   6.985  39.480  1.00 40.04           H
ATOM   3478  N   ASP B 185A     12.678  -0.359  36.501  1.00 33.62           N
ATOM   3479  CA  ASP B 185A     11.636  -1.360  36.336  1.00 37.54           C
ATOM   3480  C   ASP B 185A     10.286  -0.775  36.764  1.00 34.97           C
ATOM   3481  O   ASP B 185A      9.366  -0.746  35.963  1.00 34.26           O
ATOM   3482  CB  ASP B 185A     12.031  -2.585  37.159  1.00 36.55           C
ATOM   3483  CG  ASP B 185A     11.089  -3.790  37.057  1.00 35.31           C
ATOM   3484  OD1 ASP B 185A      9.984  -3.668  36.488  1.00 39.36           O
ATOM   3485  OD2 ASP B 185A     11.507  -4.848  37.562  1.00 42.77           O1-
ATOM   3486  H   ASP B 185A     13.368  -0.536  37.214  1.00 40.34           H
ATOM   3487  HA  ASP B 185A     11.586  -1.653  35.286  1.00 45.05           H
ATOM   3488  HB2 ASP B 185A     13.038  -2.907  36.891  1.00 43.86           H
ATOM   3489  HB3 ASP B 185A     12.105  -2.314  38.213  1.00 43.86           H
ATOM   3490  N   THR B 185B     10.165  -0.296  38.003  1.00 33.23           N
ATOM   3491  CA  THR B 185B      8.877   0.076  38.577  1.00 39.04           C
ATOM   3492  C   THR B 185B      8.826   1.526  39.084  1.00 32.39           C
ATOM   3493  O   THR B 185B      7.720   2.048  39.249  1.00 44.47           O
ATOM   3494  CB  THR B 185B      8.536  -0.934  39.701  1.00 41.90           C
ATOM   3495  OG1 THR B 185B      9.564  -1.014  40.678  1.00 43.15           O
ATOM   3496  CG2 THR B 185B      8.330  -2.355  39.161  1.00 41.60           C
ATOM   3497  H   THR B 185B     10.960  -0.349  38.624  1.00 39.87           H
ATOM   3498  HA  THR B 185B      8.113  -0.003  37.810  1.00 46.84           H
ATOM   3499  HB  THR B 185B      7.613  -0.618  40.188  1.00 50.28           H
ATOM   3500  HG1 THR B 185B      9.819  -0.121  40.923  1.00 51.78           H
ATOM   3501 HG21 THR B 185B      8.002  -3.013  39.967  1.00 49.93           H
ATOM   3502 HG22 THR B 185B      7.594  -2.361  38.357  1.00 49.93           H
ATOM   3503 HG23 THR B 185B      9.273  -2.753  38.790  1.00 49.93           H
ATOM   3504  N   LYS B 186       9.975   2.147  39.400  1.00 35.06           N
ATOM   3505  CA  LYS B 186      10.056   3.492  39.993  1.00 40.86           C
ATOM   3506  C   LYS B 186       9.616   4.538  38.961  1.00 37.80           C
ATOM   3507  O   LYS B 186      10.078   4.500  37.825  1.00 37.21           O
ATOM   3508  CB  LYS B 186      11.486   3.747  40.516  1.00 26.95           C
ATOM   3509  CG  LYS B 186      11.618   5.137  41.160  1.00 46.94           C
ATOM   3510  CD  LYS B 186      13.016   5.365  41.746  1.00 38.16           C
ATOM   3511  CE  LYS B 186      13.123   6.791  42.275  1.00 43.18           C
ATOM   3512  NZ  LYS B 186      14.507   7.129  42.654  1.00 52.92           N1+
ATOM   3513  H   LYS B 186      10.844   1.663  39.224  1.00 42.07           H
ATOM   3514  HA  LYS B 186       9.379   3.539  40.849  1.00 49.04           H
ATOM   3515  HB2 LYS B 186      11.744   2.984  41.251  1.00 32.34           H
ATOM   3516  HB3 LYS B 186      12.189   3.679  39.690  1.00 32.34           H
ATOM   3517  HG2 LYS B 186      11.417   5.905  40.415  1.00 56.33           H
ATOM   3518  HG3 LYS B 186      10.883   5.229  41.960  1.00 56.33           H
ATOM   3519  HD2 LYS B 186      13.182   4.669  42.567  1.00 45.79           H
ATOM   3520  HD3 LYS B 186      13.769   5.203  40.975  1.00 45.79           H
ATOM   3521  HE2 LYS B 186      12.779   7.480  41.505  1.00 51.82           H
ATOM   3522  HE3 LYS B 186      12.473   6.898  43.143  1.00 51.82           H
ATOM   3523  HZ1 LYS B 186      14.549   8.086  42.977  1.00 63.50           H
ATOM   3524  HZ2 LYS B 186      14.840   6.506  43.375  1.00 63.50           H
ATOM   3525  HZ3 LYS B 186      15.102   7.054  41.839  1.00 63.50           H
ATOM   3526  N   GLN B 187       8.747   5.467  39.378  1.00 35.17           N
ATOM   3527  CA  GLN B 187       8.025   6.386  38.498  1.00 44.25           C
ATOM   3528  C   GLN B 187       8.894   7.555  38.009  1.00 35.03           C
ATOM   3529  O   GLN B 187       8.600   8.714  38.263  1.00 36.73           O
ATOM   3530  CB  GLN B 187       6.718   6.852  39.179  1.00 44.93           C
ATOM   3531  CG  GLN B 187       5.664   5.735  39.353  1.00 51.29           C
ATOM   3532  CD  GLN B 187       5.317   5.125  37.995  1.00 57.53           C
ATOM   3533  OE1 GLN B 187       4.746   5.802  37.138  1.00 51.46           O
ATOM   3534  NE2 GLN B 187       5.702   3.863  37.781  1.00 47.20           N
ATOM   3535  H   GLN B 187       8.488   5.470  40.353  1.00 42.21           H
ATOM   3536  HA  GLN B 187       7.754   5.814  37.616  1.00 53.10           H
ATOM   3537  HB2 GLN B 187       6.961   7.262  40.161  1.00 53.92           H
ATOM   3538  HB3 GLN B 187       6.269   7.648  38.583  1.00 53.92           H
ATOM   3539  HG2 GLN B 187       6.012   4.975  40.054  1.00 61.55           H
ATOM   3540  HG3 GLN B 187       4.771   6.224  39.747  1.00 61.55           H
ATOM   3541 HE21 GLN B 187       6.224   3.360  38.485  1.00 56.64           H
ATOM   3542 HE22 GLN B 187       5.581   3.463  36.863  1.00 56.64           H
ATOM   3543  N   GLU B 188       9.946   7.222  37.272  1.00 30.51           N
ATOM   3544  CA  GLU B 188      11.037   8.073  36.839  1.00 31.45           C
ATOM   3545  C   GLU B 188      11.459   7.561  35.488  1.00 25.67           C
ATOM   3546  O   GLU B 188      11.777   6.382  35.365  1.00 31.67           O
ATOM   3547  CB  GLU B 188      12.256   8.034  37.793  1.00 24.23           C
ATOM   3548  CG  GLU B 188      11.898   8.787  39.075  1.00 26.70           C
ATOM   3549  CD  GLU B 188      13.081   9.371  39.826  1.00 35.00           C
ATOM   3550  OE1 GLU B 188      14.085   8.645  39.973  1.00 30.66           O
ATOM   3551  OE2 GLU B 188      12.939  10.530  40.283  1.00 43.13           O1-
ATOM   3552  H   GLU B 188      10.058   6.243  37.049  1.00 36.61           H
ATOM   3553  HA  GLU B 188      10.671   9.088  36.750  1.00 37.74           H
ATOM   3554  HB2 GLU B 188      12.516   7.003  38.034  1.00 29.07           H
ATOM   3555  HB3 GLU B 188      13.109   8.499  37.311  1.00 29.07           H
ATOM   3556  HG2 GLU B 188      11.171   9.565  38.875  1.00 32.03           H
ATOM   3557  HG3 GLU B 188      11.420   8.066  39.736  1.00 32.03           H
ATOM   3558  N   ASP B 189      11.420   8.430  34.486  1.00 23.38           N
ATOM   3559  CA  ASP B 189      11.710   8.058  33.113  1.00 25.39           C
ATOM   3560  C   ASP B 189      11.645   9.341  32.266  1.00 22.53           C
ATOM   3561  O   ASP B 189      11.121  10.382  32.629  1.00 26.67           O
ATOM   3562  CB  ASP B 189      10.653   7.092  32.550  1.00 26.22           C
ATOM   3563  CG  ASP B 189      10.986   6.405  31.248  1.00 25.88           C
ATOM   3564  OD1 ASP B 189      12.076   6.607  30.622  1.00 24.58           O
ATOM   3565  OD2 ASP B 189      10.071   5.659  30.806  1.00 21.13           O1-
ATOM   3566  H   ASP B 189      11.055   9.343  34.671  1.00 28.06           H
ATOM   3567  HA  ASP B 189      12.727   7.587  33.040  1.00 30.47           H
ATOM   3568  HB2 ASP B 189      10.405   6.288  33.275  1.00 31.47           H
ATOM   3569  HB3 ASP B 189       9.691   7.634  32.412  1.00 31.47           H
ATOM   3570  N   ALA B 190      12.277   9.277  31.022  1.00 18.98           N
ATOM   3571  CA  ALA B 190      11.960  10.323  30.043  1.00 24.06           C
ATOM   3572  C   ALA B 190      10.570   9.992  29.471  1.00 25.01           C
ATOM   3573  O   ALA B 190       9.928   9.003  29.774  1.00 23.30           O
ATOM   3574  CB  ALA B 190      13.042  10.402  28.974  1.00 25.35           C
ATOM   3575  H   ALA B 190      12.536   8.346  30.634  1.00 22.78           H
ATOM   3576  HA  ALA B 190      11.881  11.317  30.583  1.00 28.87           H
ATOM   3577  HB1 ALA B 190      12.947  11.294  28.345  1.00 30.42           H
ATOM   3578  HB2 ALA B 190      14.034  10.444  29.456  1.00 30.42           H
ATOM   3579  HB3 ALA B 190      13.055   9.526  28.312  1.00 30.42           H
ATOM   3580  N   CYS B 191      10.065  10.966  28.602  1.00 24.08           N
ATOM   3581  CA  CYS B 191       8.708  10.844  28.041  1.00 28.92           C
ATOM   3582  C   CYS B 191       8.618  11.646  26.739  1.00 24.51           C
ATOM   3583  O   CYS B 191       9.571  12.211  26.234  1.00 28.71           O
ATOM   3584  CB  CYS B 191       7.710  11.316  29.100  1.00 28.55           C
ATOM   3585  SG  CYS B 191       6.087  10.650  28.728  1.00 24.18           S
ATOM   3586  H   CYS B 191      10.567  11.832  28.402  1.00 28.90           H
ATOM   3587  HA  CYS B 191       8.559   9.744  27.786  1.00 34.70           H
ATOM   3588  HB2 CYS B 191       8.047  10.992  30.118  1.00 34.26           H
ATOM   3589  HB3 CYS B 191       7.651  12.429  29.188  1.00 34.26           H
ATOM   3590  N   GLN B 192       7.356  11.663  26.081  1.00 32.31           N
ATOM   3591  CA  GLN B 192       7.281  12.505  24.849  1.00 26.41           C
ATOM   3592  C   GLN B 192       7.624  13.964  25.183  1.00 18.10           C
ATOM   3593  O   GLN B 192       7.260  14.510  26.184  1.00 25.78           O
ATOM   3594  CB  GLN B 192       5.892  12.388  24.184  1.00 30.01           C
ATOM   3595  CG  GLN B 192       5.804  12.942  22.753  1.00 44.54           C
ATOM   3596  CD  GLN B 192       6.521  12.004  21.784  1.00 58.63           C
ATOM   3597  OE1 GLN B 192       7.357  11.183  22.121  1.00 57.48           O
ATOM   3598  NE2 GLN B 192       6.107  12.034  20.440  1.00 64.41           N
ATOM   3599  H   GLN B 192       6.510  11.676  26.655  1.00 38.77           H
ATOM   3600  HA  GLN B 192       8.058  12.090  24.129  1.00 31.69           H
ATOM   3601  HB2 GLN B 192       5.645  11.303  24.152  1.00 36.01           H
ATOM   3602  HB3 GLN B 192       5.118  12.864  24.810  1.00 36.01           H
ATOM   3603  HG2 GLN B 192       4.739  13.054  22.474  1.00 53.45           H
ATOM   3604  HG3 GLN B 192       6.229  13.962  22.670  1.00 53.45           H
ATOM   3605 HE21 GLN B 192       5.625  12.829  20.052  1.00 77.30           H
ATOM   3606 HE22 GLN B 192       6.717  11.560  19.769  1.00 77.30           H
ATOM   3607  N   GLY B 193       8.378  14.546  24.243  1.00 24.96           N
ATOM   3608  CA  GLY B 193       8.955  15.878  24.240  1.00 27.63           C
ATOM   3609  C   GLY B 193      10.455  15.874  24.520  1.00 27.49           C
ATOM   3610  O   GLY B 193      11.172  16.736  24.020  1.00 25.76           O
ATOM   3611  H   GLY B 193       8.601  13.993  23.429  1.00 29.96           H
ATOM   3612  HA2 GLY B 193       8.812  16.299  23.242  1.00 33.15           H
ATOM   3613  HA3 GLY B 193       8.455  16.504  24.969  1.00 33.15           H
ATOM   3614  N   ASP B 194      10.934  14.900  25.298  1.00 23.82           N
ATOM   3615  CA  ASP B 194      12.345  14.728  25.578  1.00 20.67           C
ATOM   3616  C   ASP B 194      13.104  14.094  24.419  1.00 18.20           C
ATOM   3617  O   ASP B 194      14.326  14.068  24.439  1.00 17.88           O
ATOM   3618  CB  ASP B 194      12.532  13.842  26.811  1.00 25.93           C
ATOM   3619  CG  ASP B 194      11.962  14.428  28.092  1.00 22.47           C
ATOM   3620  OD1 ASP B 194      12.107  15.646  28.293  1.00 21.82           O
ATOM   3621  OD2 ASP B 194      11.396  13.635  28.870  1.00 23.36           O1-
ATOM   3622  H   ASP B 194      10.302  14.191  25.643  1.00 28.59           H
ATOM   3623  HA  ASP B 194      12.768  15.710  25.790  1.00 24.80           H
ATOM   3624  HB2 ASP B 194      12.133  12.840  26.641  1.00 31.11           H
ATOM   3625  HB3 ASP B 194      13.608  13.755  26.974  1.00 31.11           H
ATOM   3626  N   SER B 195      12.402  13.517  23.453  1.00 19.63           N
ATOM   3627  CA  SER B 195      13.023  12.800  22.360  1.00 22.77           C
ATOM   3628  C   SER B 195      13.977  13.715  21.550  1.00 26.00           C
ATOM   3629  O   SER B 195      13.768  14.888  21.403  1.00 24.62           O
ATOM   3630  CB  SER B 195      11.962  12.295  21.368  1.00 25.09           C
ATOM   3631  OG  SER B 195      10.928  11.682  22.160  1.00 27.02           O
ATOM   3632  H   SER B 195      11.411  13.559  23.491  1.00 23.56           H
ATOM   3633  HA  SER B 195      13.614  11.924  22.754  1.00 27.33           H
ATOM   3634  HB2 SER B 195      11.528  13.125  20.778  1.00 30.11           H
ATOM   3635  HB3 SER B 195      12.399  11.550  20.697  1.00 30.11           H
ATOM   3636  HG  SER B 195      10.228  11.303  21.570  1.00 32.42           H
ATOM   3637  N   GLY B 196      15.072  13.105  21.088  1.00 18.21           N
ATOM   3638  CA  GLY B 196      16.209  13.779  20.485  1.00 17.06           C
ATOM   3639  C   GLY B 196      17.156  14.373  21.539  1.00 18.06           C
ATOM   3640  O   GLY B 196      18.237  14.816  21.189  1.00 16.82           O
ATOM   3641  H   GLY B 196      15.174  12.120  21.268  1.00 21.85           H
ATOM   3642  HA2 GLY B 196      16.768  13.059  19.901  1.00 20.47           H
ATOM   3643  HA3 GLY B 196      15.846  14.577  19.841  1.00 20.47           H
ATOM   3644  N   GLY B 197      16.780  14.380  22.818  1.00 14.83           N
ATOM   3645  CA  GLY B 197      17.492  14.969  23.915  1.00 10.77           C
ATOM   3646  C   GLY B 197      18.755  14.251  24.385  1.00 17.63           C
ATOM   3647  O   GLY B 197      19.025  13.121  23.969  1.00 14.27           O
ATOM   3648  H   GLY B 197      15.864  14.018  23.035  1.00 17.79           H
ATOM   3649  HA2 GLY B 197      17.747  15.981  23.617  1.00 12.92           H
ATOM   3650  HA3 GLY B 197      16.819  14.985  24.762  1.00 12.92           H
ATOM   3651  N   PRO B 198      19.534  14.904  25.279  1.00 15.42           N
ATOM   3652  CA  PRO B 198      20.787  14.373  25.802  1.00 21.21           C
ATOM   3653  C   PRO B 198      20.578  13.211  26.779  1.00 18.32           C
ATOM   3654  O   PRO B 198      19.836  13.311  27.753  1.00 14.94           O
ATOM   3655  CB  PRO B 198      21.442  15.538  26.557  1.00  9.40           C
ATOM   3656  CG  PRO B 198      20.690  16.762  26.101  1.00 14.88           C
ATOM   3657  CD  PRO B 198      19.311  16.225  25.812  1.00 10.94           C
ATOM   3658  HA  PRO B 198      21.463  14.120  24.986  1.00 25.45           H
ATOM   3659  HB2 PRO B 198      21.241  15.437  27.614  1.00 11.29           H
ATOM   3660  HB3 PRO B 198      22.517  15.624  26.399  1.00 11.29           H
ATOM   3661  HG2 PRO B 198      20.644  17.510  26.891  1.00 17.86           H
ATOM   3662  HG3 PRO B 198      21.153  17.184  25.213  1.00 17.86           H
ATOM   3663  HD2 PRO B 198      18.717  16.180  26.724  1.00 13.13           H
ATOM   3664  HD3 PRO B 198      18.866  16.898  25.085  1.00 13.13           H
ATOM   3665  N   HIS B 199      21.306  12.134  26.533  1.00 14.75           N
ATOM   3666  CA  HIS B 199      21.704  11.189  27.547  1.00 16.44           C
ATOM   3667  C   HIS B 199      23.225  11.324  27.643  1.00 12.08           C
ATOM   3668  O   HIS B 199      23.927  11.060  26.672  1.00 18.68           O
ATOM   3669  CB  HIS B 199      21.188   9.779  27.192  1.00 15.98           C
ATOM   3670  CG  HIS B 199      21.733   8.725  28.108  1.00 14.44           C
ATOM   3671  ND1 HIS B 199      23.072   8.363  28.176  1.00 13.97           N
ATOM   3672  CD2 HIS B 199      21.022   7.996  29.023  1.00 15.08           C
ATOM   3673  CE1 HIS B 199      23.158   7.531  29.226  1.00 17.16           C
ATOM   3674  NE2 HIS B 199      21.936   7.242  29.711  1.00 15.47           N
ATOM   3675  H   HIS B 199      21.811  12.085  25.660  1.00 17.70           H
ATOM   3676  HA  HIS B 199      21.263  11.468  28.499  1.00 19.73           H
ATOM   3677  HB2 HIS B 199      21.471   9.529  26.183  1.00 19.17           H
ATOM   3678  HB3 HIS B 199      20.100   9.781  27.248  1.00 19.17           H
ATOM   3679  HD2 HIS B 199      19.962   8.054  29.221  1.00 18.09           H
ATOM   3680  HE1 HIS B 199      24.071   7.307  29.751  1.00 20.60           H
ATOM   3681  HE2 HIS B 199      21.758   6.722  30.561  1.00 18.57           H
ATOM   3682  N   VAL B 200      23.727  11.792  28.780  1.00 13.25           N
ATOM   3683  CA  VAL B 200      25.149  11.993  29.034  1.00 12.06           C
ATOM   3684  C   VAL B 200      25.541  11.167  30.250  1.00 13.59           C
ATOM   3685  O   VAL B 200      24.677  10.810  31.039  1.00 15.80           O
ATOM   3686  CB  VAL B 200      25.522  13.500  29.202  1.00 12.85           C
ATOM   3687  CG1 VAL B 200      25.210  14.330  27.955  1.00 16.35           C
ATOM   3688  CG2 VAL B 200      24.844  14.157  30.394  1.00 15.54           C
ATOM   3689  H   VAL B 200      23.090  12.021  29.535  1.00 15.90           H
ATOM   3690  HA  VAL B 200      25.709  11.607  28.188  1.00 14.47           H
ATOM   3691  HB  VAL B 200      26.599  13.576  29.371  1.00 15.42           H
ATOM   3692 HG11 VAL B 200      25.574  15.351  28.083  1.00 19.62           H
ATOM   3693 HG12 VAL B 200      25.713  13.906  27.090  1.00 19.62           H
ATOM   3694 HG13 VAL B 200      24.135  14.346  27.782  1.00 19.62           H
ATOM   3695 HG21 VAL B 200      25.213  15.178  30.508  1.00 18.65           H
ATOM   3696 HG22 VAL B 200      23.766  14.171  30.248  1.00 18.65           H
ATOM   3697 HG23 VAL B 200      25.066  13.599  31.304  1.00 18.65           H
ATOM   3698  N   THR B 201      26.829  10.852  30.390  1.00 14.32           N
ATOM   3699  CA  THR B 201      27.381  10.157  31.536  1.00 13.67           C
ATOM   3700  C   THR B 201      28.526  10.976  32.075  1.00 19.80           C
ATOM   3701  O   THR B 201      29.397  11.405  31.324  1.00 20.02           O
ATOM   3702  CB  THR B 201      27.899   8.762  31.136  1.00 21.73           C
ATOM   3703  OG1 THR B 201      26.873   7.984  30.582  1.00 20.64           O
ATOM   3704  CG2 THR B 201      28.444   7.981  32.336  1.00 15.22           C
ATOM   3705  H   THR B 201      27.482  11.154  29.679  1.00 17.18           H
ATOM   3706  HA  THR B 201      26.608  10.052  32.297  1.00 16.41           H
ATOM   3707  HB  THR B 201      28.687   8.875  30.389  1.00 26.08           H
ATOM   3708  HG1 THR B 201      26.554   8.430  29.788  1.00 24.77           H
ATOM   3709 HG21 THR B 201      28.775   7.001  32.004  1.00 18.26           H
ATOM   3710 HG22 THR B 201      29.293   8.497  32.780  1.00 18.26           H
ATOM   3711 HG23 THR B 201      27.667   7.841  33.088  1.00 18.26           H
ATOM   3712  N   ARG B 202      28.539  11.141  33.390  1.00 19.54           N
ATOM   3713  CA  ARG B 202      29.554  11.886  34.085  1.00 23.73           C
ATOM   3714  C   ARG B 202      30.731  10.965  34.350  1.00 18.29           C
ATOM   3715  O   ARG B 202      30.524   9.842  34.776  1.00 18.62           O
ATOM   3716  CB  ARG B 202      28.909  12.386  35.373  1.00 22.55           C
ATOM   3717  CG  ARG B 202      29.824  13.277  36.224  1.00 36.80           C
ATOM   3718  CD  ARG B 202      29.156  13.358  37.589  1.00 37.50           C
ATOM   3719  NE  ARG B 202      29.767  14.366  38.433  1.00 41.22           N
ATOM   3720  CZ  ARG B 202      29.271  14.701  39.630  1.00 67.25           C
ATOM   3721  NH1 ARG B 202      28.042  14.362  40.031  1.00 51.24           N
ATOM   3722  NH2 ARG B 202      30.024  15.398  40.468  1.00 76.40           N1+
ATOM   3723  H   ARG B 202      27.807  10.719  33.944  1.00 23.44           H
ATOM   3724  HA  ARG B 202      29.863  12.746  33.492  1.00 28.48           H
ATOM   3725  HB2 ARG B 202      28.026  12.967  35.108  1.00 27.06           H
ATOM   3726  HB3 ARG B 202      28.580  11.529  35.965  1.00 27.06           H
ATOM   3727  HG2 ARG B 202      30.804  12.816  36.338  1.00 44.16           H
ATOM   3728  HG3 ARG B 202      29.937  14.266  35.778  1.00 44.16           H
ATOM   3729  HD2 ARG B 202      28.123  13.661  37.410  1.00 45.01           H
ATOM   3730  HD3 ARG B 202      29.151  12.392  38.094  1.00 45.01           H
ATOM   3731  HE  ARG B 202      30.704  14.666  38.209  1.00 49.47           H
ATOM   3732 HH11 ARG B 202      27.435  13.839  39.416  1.00 61.48           H
ATOM   3733 HH12 ARG B 202      27.710  14.649  40.938  1.00 61.48           H
ATOM   3734 HH21 ARG B 202      30.951  15.686  40.181  1.00 91.68           H
ATOM   3735 HH22 ARG B 202      29.668  15.673  41.369  1.00 91.68           H
ATOM   3736  N   PHE B 203      31.956  11.460  34.177  1.00 21.83           N
ATOM   3737  CA  PHE B 203      33.178  10.794  34.587  1.00 21.54           C
ATOM   3738  C   PHE B 203      34.162  11.854  35.028  1.00 18.87           C
ATOM   3739  O   PHE B 203      34.580  12.675  34.205  1.00 20.05           O
ATOM   3740  CB  PHE B 203      33.697   9.959  33.411  1.00 20.79           C
ATOM   3741  CG  PHE B 203      34.865   9.092  33.799  1.00 12.62           C
ATOM   3742  CD1 PHE B 203      34.634   7.872  34.454  1.00 19.59           C
ATOM   3743  CD2 PHE B 203      36.177   9.527  33.566  1.00 16.10           C
ATOM   3744  CE1 PHE B 203      35.725   7.079  34.863  1.00 16.38           C
ATOM   3745  CE2 PHE B 203      37.262   8.756  33.999  1.00 18.72           C
ATOM   3746  CZ  PHE B 203      37.033   7.536  34.648  1.00 22.15           C
ATOM   3747  H   PHE B 203      32.055  12.370  33.758  1.00 26.19           H
ATOM   3748  HA  PHE B 203      32.973  10.141  35.432  1.00 25.85           H
ATOM   3749  HB2 PHE B 203      32.895   9.300  33.081  1.00 24.94           H
ATOM   3750  HB3 PHE B 203      33.967  10.614  32.581  1.00 24.94           H
ATOM   3751  HD1 PHE B 203      33.622   7.545  34.647  1.00 23.51           H
ATOM   3752  HD2 PHE B 203      36.360  10.466  33.064  1.00 19.32           H
ATOM   3753  HE1 PHE B 203      35.563   6.133  35.360  1.00 19.66           H
ATOM   3754  HE2 PHE B 203      38.272   9.103  33.843  1.00 22.46           H
ATOM   3755  HZ  PHE B 203      37.868   6.954  34.990  1.00 26.58           H
ATOM   3756  N   LYS B 204      34.487  11.864  36.327  1.00 23.73           N
ATOM   3757  CA  LYS B 204      35.315  12.892  36.980  1.00 26.09           C
ATOM   3758  C   LYS B 204      34.854  14.341  36.689  1.00 33.70           C
ATOM   3759  O   LYS B 204      35.662  15.214  36.368  1.00 35.46           O
ATOM   3760  CB  LYS B 204      36.795  12.715  36.573  1.00 19.63           C
ATOM   3761  CG  LYS B 204      37.453  11.505  37.187  1.00 22.85           C
ATOM   3762  CD  LYS B 204      38.891  11.399  36.653  1.00 28.70           C
ATOM   3763  CE  LYS B 204      39.467   9.993  36.828  1.00 25.89           C
ATOM   3764  NZ  LYS B 204      39.311   9.557  38.230  1.00 30.02           N1+
ATOM   3765  H   LYS B 204      34.136  11.119  36.911  1.00 28.47           H
ATOM   3766  HA  LYS B 204      35.231  12.764  38.058  1.00 31.30           H
ATOM   3767  HB2 LYS B 204      36.887  12.683  35.487  1.00 23.55           H
ATOM   3768  HB3 LYS B 204      37.374  13.565  36.934  1.00 23.55           H
ATOM   3769  HG2 LYS B 204      37.467  11.631  38.270  1.00 27.42           H
ATOM   3770  HG3 LYS B 204      36.889  10.604  36.933  1.00 27.42           H
ATOM   3771  HD2 LYS B 204      38.911  11.649  35.597  1.00 34.44           H
ATOM   3772  HD3 LYS B 204      39.530  12.104  37.185  1.00 34.44           H
ATOM   3773  HE2 LYS B 204      38.905   9.314  36.183  1.00 31.07           H
ATOM   3774  HE3 LYS B 204      40.517   9.962  36.526  1.00 31.07           H
ATOM   3775  HZ1 LYS B 204      39.877   8.731  38.387  1.00 36.02           H
ATOM   3776  HZ2 LYS B 204      39.627  10.291  38.849  1.00 36.02           H
ATOM   3777  HZ3 LYS B 204      38.341   9.342  38.419  1.00 36.02           H
ATOM   3778  N   ASP B 205      33.558  14.617  36.808  1.00 28.31           N
ATOM   3779  CA  ASP B 205      32.991  15.958  36.629  1.00 29.31           C
ATOM   3780  C   ASP B 205      33.055  16.427  35.189  1.00 28.17           C
ATOM   3781  O   ASP B 205      32.932  17.622  34.952  1.00 25.24           O
ATOM   3782  CB  ASP B 205      33.585  17.021  37.576  1.00 34.23           C
ATOM   3783  CG  ASP B 205      33.587  16.515  39.007  1.00 60.49           C
ATOM   3784  OD1 ASP B 205      32.472  16.453  39.570  1.00 59.85           O
ATOM   3785  OD2 ASP B 205      34.679  16.148  39.498  1.00 63.76           O1-
ATOM   3786  H   ASP B 205      32.932  13.875  37.084  1.00 33.98           H
ATOM   3787  HA  ASP B 205      31.933  15.878  36.877  1.00 35.17           H
ATOM   3788  HB2 ASP B 205      34.591  17.294  37.263  1.00 41.08           H
ATOM   3789  HB3 ASP B 205      32.922  17.885  37.534  1.00 41.08           H
ATOM   3790  N   THR B 206      33.220  15.499  34.233  1.00 21.28           N
ATOM   3791  CA  THR B 206      33.127  15.793  32.816  1.00 20.05           C
ATOM   3792  C   THR B 206      32.041  14.914  32.254  1.00 24.00           C
ATOM   3793  O   THR B 206      31.956  13.727  32.564  1.00 21.10           O
ATOM   3794  CB  THR B 206      34.478  15.659  32.120  1.00 22.10           C
ATOM   3795  OG1 THR B 206      35.377  16.525  32.767  1.00 23.81           O
ATOM   3796  CG2 THR B 206      34.452  16.071  30.656  1.00 19.08           C
ATOM   3797  H   THR B 206      33.354  14.536  34.497  1.00 25.54           H
ATOM   3798  HA  THR B 206      32.829  16.831  32.700  1.00 24.06           H
ATOM   3799  HB  THR B 206      34.830  14.636  32.188  1.00 26.51           H
ATOM   3800  HG1 THR B 206      36.271  16.253  32.531  1.00 28.57           H
ATOM   3801 HG21 THR B 206      35.455  15.988  30.244  1.00 22.90           H
ATOM   3802 HG22 THR B 206      33.781  15.427  30.089  1.00 22.90           H
ATOM   3803 HG23 THR B 206      34.141  17.112  30.568  1.00 22.90           H
ATOM   3804  N   TYR B 207      31.159  15.529  31.478  1.00 18.29           N
ATOM   3805  CA  TYR B 207      29.952  14.897  30.992  1.00 17.86           C
ATOM   3806  C   TYR B 207      30.146  14.616  29.502  1.00 16.17           C
ATOM   3807  O   TYR B 207      30.469  15.524  28.734  1.00 10.42           O
ATOM   3808  CB  TYR B 207      28.763  15.808  31.312  1.00 18.56           C
ATOM   3809  CG  TYR B 207      28.406  15.917  32.793  1.00 20.86           C
ATOM   3810  CD1 TYR B 207      29.146  16.741  33.664  1.00 19.10           C
ATOM   3811  CD2 TYR B 207      27.295  15.217  33.304  1.00 22.21           C
ATOM   3812  CE1 TYR B 207      28.784  16.872  35.013  1.00 23.74           C
ATOM   3813  CE2 TYR B 207      26.903  15.389  34.645  1.00 24.08           C
ATOM   3814  CZ  TYR B 207      27.652  16.197  35.516  1.00 26.86           C
ATOM   3815  OH  TYR B 207      27.306  16.282  36.830  1.00 33.97           O
ATOM   3816  H   TYR B 207      31.291  16.510  31.274  1.00 21.95           H
ATOM   3817  HA  TYR B 207      29.780  13.955  31.510  1.00 21.43           H
ATOM   3818  HB2 TYR B 207      28.964  16.804  30.919  1.00 22.27           H
ATOM   3819  HB3 TYR B 207      27.894  15.421  30.779  1.00 22.27           H
ATOM   3820  HD1 TYR B 207      30.006  17.277  33.315  1.00 22.92           H
ATOM   3821  HD2 TYR B 207      26.721  14.569  32.660  1.00 26.65           H
ATOM   3822  HE1 TYR B 207      29.366  17.503  35.663  1.00 28.48           H
ATOM   3823  HE2 TYR B 207      26.031  14.899  35.027  1.00 28.90           H
ATOM   3824  HH  TYR B 207      26.431  15.930  37.011  1.00 40.76           H
ATOM   3825  N   PHE B 208      29.970  13.336  29.128  1.00 14.07           N
ATOM   3826  CA  PHE B 208      30.127  12.799  27.775  1.00 18.04           C
ATOM   3827  C   PHE B 208      28.794  12.348  27.196  1.00 21.31           C
ATOM   3828  O   PHE B 208      28.062  11.677  27.922  1.00 17.80           O
ATOM   3829  CB  PHE B 208      31.047  11.573  27.835  1.00 12.66           C
ATOM   3830  CG  PHE B 208      32.470  11.914  28.236  1.00 14.81           C
ATOM   3831  CD1 PHE B 208      33.425  12.227  27.255  1.00 13.36           C
ATOM   3832  CD2 PHE B 208      32.836  11.955  29.592  1.00 14.61           C
ATOM   3833  CE1 PHE B 208      34.733  12.587  27.616  1.00 13.68           C
ATOM   3834  CE2 PHE B 208      34.148  12.312  29.949  1.00 20.44           C
ATOM   3835  CZ  PHE B 208      35.089  12.659  28.965  1.00 12.07           C
ATOM   3836  H   PHE B 208      29.757  12.664  29.851  1.00 16.88           H
ATOM   3837  HA  PHE B 208      30.570  13.551  27.130  1.00 21.65           H
ATOM   3838  HB2 PHE B 208      30.633  10.872  28.555  1.00 15.20           H
ATOM   3839  HB3 PHE B 208      31.055  11.080  26.865  1.00 15.20           H
ATOM   3840  HD1 PHE B 208      33.140  12.246  26.213  1.00 16.03           H
ATOM   3841  HD2 PHE B 208      32.117  11.712  30.362  1.00 17.54           H
ATOM   3842  HE1 PHE B 208      35.454  12.861  26.858  1.00 16.41           H
ATOM   3843  HE2 PHE B 208      34.429  12.348  30.993  1.00 24.53           H
ATOM   3844  HZ  PHE B 208      36.080  12.984  29.240  1.00 14.48           H
ATOM   3845  N   VAL B 209      28.509  12.633  25.907  1.00 15.70           N
ATOM   3846  CA  VAL B 209      27.303  12.105  25.244  1.00 23.44           C
ATOM   3847  C   VAL B 209      27.410  10.587  25.141  1.00 14.93           C
ATOM   3848  O   VAL B 209      28.382  10.074  24.598  1.00 18.48           O
ATOM   3849  CB  VAL B 209      27.028  12.635  23.811  1.00 18.67           C
ATOM   3850  CG1 VAL B 209      25.508  12.579  23.536  1.00 28.54           C
ATOM   3851  CG2 VAL B 209      27.525  14.038  23.567  1.00 22.21           C
ATOM   3852  H   VAL B 209      29.170  13.156  25.351  1.00 18.84           H
ATOM   3853  HA  VAL B 209      26.445  12.357  25.863  1.00 28.13           H
ATOM   3854  HB  VAL B 209      27.519  12.005  23.068  1.00 22.40           H
ATOM   3855 HG11 VAL B 209      25.306  12.899  22.516  1.00 34.25           H
ATOM   3856 HG12 VAL B 209      25.137  11.563  23.656  1.00 34.25           H
ATOM   3857 HG13 VAL B 209      24.961  13.232  24.218  1.00 34.25           H
ATOM   3858 HG21 VAL B 209      27.283  14.325  22.546  1.00 26.65           H
ATOM   3859 HG22 VAL B 209      27.039  14.711  24.268  1.00 26.65           H
ATOM   3860 HG23 VAL B 209      28.605  14.076  23.679  1.00 26.65           H
ATOM   3861  N   THR B 210      26.392   9.894  25.635  1.00 19.28           N
ATOM   3862  CA  THR B 210      26.291   8.436  25.600  1.00 19.72           C
ATOM   3863  C   THR B 210      24.976   7.990  24.989  1.00 19.95           C
ATOM   3864  O   THR B 210      24.884   6.822  24.643  1.00 22.98           O
ATOM   3865  CB  THR B 210      26.511   7.842  26.993  1.00 15.37           C
ATOM   3866  OG1 THR B 210      25.899   8.602  28.018  1.00 17.25           O
ATOM   3867  CG2 THR B 210      28.008   7.762  27.275  1.00 14.88           C
ATOM   3868  H   THR B 210      25.655  10.397  26.110  1.00 23.13           H
ATOM   3869  HA  THR B 210      27.062   8.048  24.939  1.00 23.67           H
ATOM   3870  HB  THR B 210      26.095   6.836  27.019  1.00 18.44           H
ATOM   3871  HG1 THR B 210      24.946   8.602  27.881  1.00 20.70           H
ATOM   3872 HG21 THR B 210      28.164   7.295  28.246  1.00 17.85           H
ATOM   3873 HG22 THR B 210      28.516   7.176  26.510  1.00 17.85           H
ATOM   3874 HG23 THR B 210      28.426   8.768  27.294  1.00 17.85           H
ATOM   3875  N   GLY B 211      23.986   8.869  24.805  1.00 17.98           N
ATOM   3876  CA  GLY B 211      22.746   8.488  24.160  1.00 19.30           C
ATOM   3877  C   GLY B 211      21.931   9.656  23.641  1.00 15.84           C
ATOM   3878  O   GLY B 211      22.200  10.818  23.922  1.00 18.17           O
ATOM   3879  H   GLY B 211      24.085   9.824  25.120  1.00 21.58           H
ATOM   3880  HA2 GLY B 211      22.986   7.839  23.326  1.00 23.16           H
ATOM   3881  HA3 GLY B 211      22.144   7.916  24.863  1.00 23.16           H
ATOM   3882  N   ILE B 212      20.885   9.292  22.914  1.00 18.12           N
ATOM   3883  CA  ILE B 212      19.861  10.189  22.420  1.00 18.57           C
ATOM   3884  C   ILE B 212      18.529   9.600  22.876  1.00 21.11           C
ATOM   3885  O   ILE B 212      18.295   8.413  22.654  1.00 19.98           O
ATOM   3886  CB  ILE B 212      19.914  10.298  20.888  1.00 17.74           C
ATOM   3887  CG1 ILE B 212      21.279  10.765  20.349  1.00 18.09           C
ATOM   3888  CG2 ILE B 212      18.780  11.226  20.393  1.00 19.04           C
ATOM   3889  CD1 ILE B 212      21.523  10.308  18.905  1.00 23.20           C
ATOM   3890  H   ILE B 212      20.730   8.305  22.765  1.00 21.74           H
ATOM   3891  HA  ILE B 212      19.987  11.184  22.841  1.00 22.29           H
ATOM   3892  HB  ILE B 212      19.702   9.310  20.496  1.00 21.29           H
ATOM   3893 HG12 ILE B 212      21.335  11.851  20.401  1.00 21.71           H
ATOM   3894 HG13 ILE B 212      22.087  10.359  20.950  1.00 21.71           H
ATOM   3895 HG21 ILE B 212      18.868  11.386  19.321  1.00 22.85           H
ATOM   3896 HG22 ILE B 212      17.808  10.773  20.581  1.00 22.85           H
ATOM   3897 HG23 ILE B 212      18.840  12.181  20.912  1.00 22.85           H
ATOM   3898 HD11 ILE B 212      22.524  10.603  18.605  1.00 27.84           H
ATOM   3899 HD12 ILE B 212      21.461   9.223  18.832  1.00 27.84           H
ATOM   3900 HD13 ILE B 212      20.793  10.755  18.229  1.00 27.84           H
ATOM   3901  N   VAL B 213      17.641  10.414  23.475  1.00 19.76           N
ATOM   3902  CA  VAL B 213      16.301   9.958  23.833  1.00 18.98           C
ATOM   3903  C   VAL B 213      15.563   9.531  22.529  1.00 22.97           C
ATOM   3904  O   VAL B 213      15.367  10.292  21.608  1.00 23.16           O
ATOM   3905  CB  VAL B 213      15.454  11.042  24.528  1.00 25.83           C
ATOM   3906  CG1 VAL B 213      14.137  10.422  25.020  1.00 26.52           C
ATOM   3907  CG2 VAL B 213      16.214  11.651  25.697  1.00 22.84           C
ATOM   3908  H   VAL B 213      17.863  11.380  23.546  1.00 23.72           H
ATOM   3909  HA  VAL B 213      16.373   9.068  24.517  1.00 22.78           H
ATOM   3910  HB  VAL B 213      15.225  11.832  23.767  1.00 30.99           H
ATOM   3911 HG11 VAL B 213      13.543  11.160  25.569  1.00 31.83           H
ATOM   3912 HG12 VAL B 213      13.516  10.065  24.191  1.00 31.83           H
ATOM   3913 HG13 VAL B 213      14.306   9.578  25.702  1.00 31.83           H
ATOM   3914 HG21 VAL B 213      15.622  12.405  26.225  1.00 27.41           H
ATOM   3915 HG22 VAL B 213      16.487  10.885  26.421  1.00 27.41           H
ATOM   3916 HG23 VAL B 213      17.142  12.133  25.381  1.00 27.41           H
ATOM   3917  N   SER B 214      15.215   8.235  22.483  1.00 16.69           N
ATOM   3918  CA  SER B 214      14.704   7.613  21.276  1.00 25.81           C
ATOM   3919  C   SER B 214      13.216   7.317  21.416  1.00 24.61           C
ATOM   3920  O   SER B 214      12.404   7.957  20.755  1.00 26.88           O
ATOM   3921  CB  SER B 214      15.554   6.395  20.884  1.00 27.19           C
ATOM   3922  OG  SER B 214      15.109   6.006  19.597  1.00 17.90           O
ATOM   3923  H   SER B 214      15.418   7.633  23.267  1.00 20.03           H
ATOM   3924  HA  SER B 214      14.815   8.321  20.453  1.00 30.97           H
ATOM   3925  HB2 SER B 214      16.610   6.667  20.845  1.00 32.63           H
ATOM   3926  HB3 SER B 214      15.420   5.566  21.580  1.00 32.63           H
ATOM   3927  HG  SER B 214      15.151   6.766  19.005  1.00 21.48           H
ATOM   3928  N   TRP B 215      12.849   6.381  22.289  1.00 25.96           N
ATOM   3929  CA  TRP B 215      11.487   5.888  22.356  1.00 24.82           C
ATOM   3930  C   TRP B 215      11.309   5.149  23.691  1.00 24.87           C
ATOM   3931  O   TRP B 215      12.182   4.985  24.526  1.00 27.07           O
ATOM   3932  CB  TRP B 215      11.057   4.993  21.149  1.00 23.11           C
ATOM   3933  CG  TRP B 215      11.807   3.731  20.934  1.00 28.00           C
ATOM   3934  CD1 TRP B 215      12.984   3.620  20.202  1.00 29.78           C
ATOM   3935  CD2 TRP B 215      11.444   2.394  21.338  1.00 29.24           C
ATOM   3936  NE1 TRP B 215      13.434   2.289  20.193  1.00 30.52           N
ATOM   3937  CE2 TRP B 215      12.488   1.519  20.889  1.00 32.26           C
ATOM   3938  CE3 TRP B 215      10.323   1.823  21.976  1.00 32.48           C
ATOM   3939  CZ2 TRP B 215      12.478   0.132  21.148  1.00 36.77           C
ATOM   3940  CZ3 TRP B 215      10.296   0.464  22.204  1.00 24.39           C
ATOM   3941  CH2 TRP B 215      11.385  -0.369  21.825  1.00 33.30           C
ATOM   3942  H   TRP B 215      13.572   5.839  22.716  1.00 31.15           H
ATOM   3943  HA  TRP B 215      10.777   6.767  22.377  1.00 29.79           H
ATOM   3944  HB2 TRP B 215       9.974   4.769  21.241  1.00 27.73           H
ATOM   3945  HB3 TRP B 215      11.143   5.613  20.230  1.00 27.73           H
ATOM   3946  HD1 TRP B 215      13.488   4.372  19.643  1.00 35.74           H
ATOM   3947  HE1 TRP B 215      14.281   1.956  19.772  1.00 36.63           H
ATOM   3948  HE3 TRP B 215       9.490   2.456  22.266  1.00 38.98           H
ATOM   3949  HZ2 TRP B 215      13.301  -0.494  20.823  1.00 44.12           H
ATOM   3950  HZ3 TRP B 215       9.438  -0.001  22.693  1.00 29.26           H
ATOM   3951  HH2 TRP B 215      11.349  -1.430  22.081  1.00 39.96           H
ATOM   3952  N   GLY B 216       9.988   4.785  23.938  1.00 30.86           N
ATOM   3953  CA  GLY B 216       9.672   3.733  24.918  1.00 24.48           C
ATOM   3954  C   GLY B 216       8.200   3.370  24.777  1.00 24.70           C
ATOM   3955  O   GLY B 216       7.442   3.949  23.987  1.00 34.50           O
ATOM   3956  H   GLY B 216       9.280   4.887  23.195  1.00 37.04           H
ATOM   3957  HA2 GLY B 216      10.326   2.836  24.772  1.00 29.38           H
ATOM   3958  HA3 GLY B 216       9.893   4.106  25.948  1.00 29.38           H
ATOM   3959  N   GLU B 217       7.773   2.411  25.645  1.00 24.36           N
ATOM   3960  CA  GLU B 217       6.365   1.944  25.693  1.00 32.11           C
ATOM   3961  C   GLU B 217       5.779   2.694  26.906  1.00 32.63           C
ATOM   3962  O   GLU B 217       6.034   2.444  28.070  1.00 26.54           O
ATOM   3963  CB  GLU B 217       6.319   0.428  25.882  1.00 32.34           C
ATOM   3964  CG  GLU B 217       6.863  -0.267  24.650  1.00 36.32           C
ATOM   3965  CD  GLU B 217       6.823  -1.822  24.918  1.00 44.59           C
ATOM   3966  OE1 GLU B 217       5.715  -2.266  25.264  1.00 37.07           O
ATOM   3967  OE2 GLU B 217       7.902  -2.419  24.774  1.00 42.09           O1-
ATOM   3968  H   GLU B 217       8.425   1.874  26.223  1.00 29.24           H
ATOM   3969  HA  GLU B 217       5.843   2.214  24.737  1.00 38.53           H
ATOM   3970  HB2 GLU B 217       6.866   0.120  26.796  1.00 38.80           H
ATOM   3971  HB3 GLU B 217       5.276   0.082  26.061  1.00 38.80           H
ATOM   3972  HG2 GLU B 217       6.240  -0.061  23.772  1.00 43.58           H
ATOM   3973  HG3 GLU B 217       7.892   0.023  24.405  1.00 43.58           H
ATOM   3974  N   GLY B 219       4.974   3.766  26.516  1.00 24.43           N
ATOM   3975  CA  GLY B 219       4.520   4.731  27.511  1.00 29.32           C
ATOM   3976  C   GLY B 219       5.667   5.462  28.177  1.00 21.51           C
ATOM   3977  O   GLY B 219       6.767   5.688  27.655  1.00 21.67           O
ATOM   3978  H   GLY B 219       4.886   4.054  25.533  1.00 29.32           H
ATOM   3979  HA2 GLY B 219       3.797   5.454  27.064  1.00 35.19           H
ATOM   3980  HA3 GLY B 219       3.929   4.189  28.311  1.00 35.19           H
ATOM   3981  N   CYS B 220       5.340   5.930  29.430  1.00 22.38           N
ATOM   3982  CA  CYS B 220       6.405   6.534  30.231  1.00 24.50           C
ATOM   3983  C   CYS B 220       6.213   6.136  31.701  1.00 24.98           C
ATOM   3984  O   CYS B 220       5.156   6.243  32.273  1.00 34.82           O
ATOM   3985  CB  CYS B 220       6.408   8.074  30.171  1.00 24.59           C
ATOM   3986  SG  CYS B 220       6.316   8.618  28.445  1.00 29.11           S
ATOM   3987  H   CYS B 220       4.414   5.730  29.913  1.00 26.86           H
ATOM   3988  HA  CYS B 220       7.407   6.142  29.859  1.00 29.40           H
ATOM   3989  HB2 CYS B 220       5.541   8.484  30.735  1.00 29.50           H
ATOM   3990  HB3 CYS B 220       7.347   8.457  30.639  1.00 29.50           H
ATOM   3991  N   ALA B 221       7.365   5.694  32.229  1.00 30.56           N
ATOM   3992  CA  ALA B 221       7.598   5.121  33.547  1.00 33.83           C
ATOM   3993  C   ALA B 221       6.701   3.918  33.808  1.00 29.63           C
ATOM   3994  O   ALA B 221       6.463   3.578  34.960  1.00 37.63           O
ATOM   3995  CB  ALA B 221       7.538   6.186  34.647  1.00 27.02           C
ATOM   3996  H   ALA B 221       8.164   5.652  31.609  1.00 36.67           H
ATOM   3997  HA  ALA B 221       8.620   4.741  33.547  1.00 40.59           H
ATOM   3998  HB1 ALA B 221       7.930   5.745  35.559  1.00 32.43           H
ATOM   3999  HB2 ALA B 221       8.167   7.037  34.390  1.00 32.43           H
ATOM   4000  HB3 ALA B 221       6.512   6.526  34.799  1.00 32.43           H
ATOM   4001  N   ARG B 222       6.217   3.253  32.750  1.00 33.44           N
ATOM   4002  CA  ARG B 222       5.386   2.066  32.868  1.00 38.77           C
ATOM   4003  C   ARG B 222       6.205   0.982  33.550  1.00 35.43           C
ATOM   4004  O   ARG B 222       7.339   0.734  33.161  1.00 35.88           O
ATOM   4005  CB  ARG B 222       4.950   1.589  31.484  1.00 31.82           C
ATOM   4006  CG  ARG B 222       3.760   2.364  30.931  1.00 39.23           C
ATOM   4007  CD  ARG B 222       3.242   1.673  29.655  1.00 35.02           C
ATOM   4008  NE  ARG B 222       2.227   2.492  28.974  1.00 39.88           N
ATOM   4009  CZ  ARG B 222       1.766   2.281  27.737  1.00 44.15           C
ATOM   4010  NH1 ARG B 222       2.099   1.206  27.041  1.00 57.18           N
ATOM   4011  NH2 ARG B 222       0.959   3.163  27.162  1.00 51.38           N1+
ATOM   4012  H   ARG B 222       6.500   3.539  31.823  1.00 40.13           H
ATOM   4013  HA  ARG B 222       4.502   2.277  33.468  1.00 46.53           H
ATOM   4014  HB2 ARG B 222       5.789   1.642  30.790  1.00 38.18           H
ATOM   4015  HB3 ARG B 222       4.649   0.544  31.564  1.00 38.18           H
ATOM   4016  HG2 ARG B 222       2.961   2.363  31.676  1.00 47.08           H
ATOM   4017  HG3 ARG B 222       4.058   3.393  30.728  1.00 47.08           H
ATOM   4018  HD2 ARG B 222       4.057   1.434  28.976  1.00 42.02           H
ATOM   4019  HD3 ARG B 222       2.774   0.738  29.958  1.00 42.02           H
ATOM   4020  HE  ARG B 222       1.957   3.354  29.431  1.00 47.86           H
ATOM   4021 HH11 ARG B 222       2.719   0.524  27.453  1.00 68.61           H
ATOM   4022 HH12 ARG B 222       1.746   1.074  26.104  1.00 68.61           H
ATOM   4023 HH21 ARG B 222       0.708   4.005  27.662  1.00 61.66           H
ATOM   4024 HH22 ARG B 222       0.624   2.998  26.224  1.00 61.66           H
ATOM   4025  N   LYS B 223       5.596   0.315  34.524  1.00 34.88           N
ATOM   4026  CA  LYS B 223       6.177  -0.813  35.250  1.00 41.09           C
ATOM   4027  C   LYS B 223       6.550  -1.957  34.292  1.00 32.52           C
ATOM   4028  O   LYS B 223       5.822  -2.215  33.330  1.00 29.72           O
ATOM   4029  CB  LYS B 223       5.226  -1.226  36.399  1.00 37.13           C
ATOM   4030  CG  LYS B 223       5.341  -0.232  37.600  1.00 54.96           C
ATOM   4031  CD  LYS B 223       4.064   0.474  38.128  1.00 65.77           C
ATOM   4032  CE  LYS B 223       3.315  -0.217  39.287  1.00 64.70           C
ATOM   4033  NZ  LYS B 223       4.152  -0.405  40.496  1.00 67.44           N1+
ATOM   4034  H   LYS B 223       4.644   0.567  34.741  1.00 41.86           H
ATOM   4035  HA  LYS B 223       7.100  -0.466  35.703  1.00 49.31           H
ATOM   4036  HB2 LYS B 223       4.202  -1.309  36.030  1.00 44.56           H
ATOM   4037  HB3 LYS B 223       5.539  -2.209  36.754  1.00 44.56           H
ATOM   4038  HG2 LYS B 223       5.796  -0.781  38.422  1.00 65.95           H
ATOM   4039  HG3 LYS B 223       6.042   0.565  37.347  1.00 65.95           H
ATOM   4040  HD2 LYS B 223       4.338   1.477  38.459  1.00 78.92           H
ATOM   4041  HD3 LYS B 223       3.359   0.595  37.305  1.00 78.92           H
ATOM   4042  HE2 LYS B 223       2.427   0.361  39.551  1.00 77.64           H
ATOM   4043  HE3 LYS B 223       2.987  -1.196  38.933  1.00 77.64           H
ATOM   4044  HZ1 LYS B 223       3.565  -0.619  41.291  1.00 80.93           H
ATOM   4045  HZ2 LYS B 223       4.795  -1.170  40.347  1.00 80.93           H
ATOM   4046  HZ3 LYS B 223       4.676   0.439  40.684  1.00 80.93           H
ATOM   4047  N   GLY B 223A      7.734  -2.557  34.521  1.00 30.38           N
ATOM   4048  CA  GLY B 223A      8.376  -3.566  33.682  1.00 33.36           C
ATOM   4049  C   GLY B 223A      8.771  -3.087  32.280  1.00 36.95           C
ATOM   4050  O   GLY B 223A      9.028  -3.918  31.411  1.00 33.27           O
ATOM   4051  H   GLY B 223A      8.282  -2.237  35.307  1.00 36.45           H
ATOM   4052  HA2 GLY B 223A      9.283  -3.910  34.174  1.00 40.03           H
ATOM   4053  HA3 GLY B 223A      7.684  -4.398  33.570  1.00 40.03           H
ATOM   4054  N   LYS B 224       8.850  -1.766  32.073  1.00 34.08           N
ATOM   4055  CA  LYS B 224       9.367  -1.117  30.861  1.00 39.42           C
ATOM   4056  C   LYS B 224      10.455  -0.113  31.199  1.00 35.81           C
ATOM   4057  O   LYS B 224      10.494   0.403  32.308  1.00 40.66           O
ATOM   4058  CB  LYS B 224       8.224  -0.411  30.128  1.00 34.65           C
ATOM   4059  CG  LYS B 224       7.155  -1.394  29.664  1.00 32.76           C
ATOM   4060  CD  LYS B 224       7.670  -2.338  28.581  1.00 43.79           C
ATOM   4061  CE  LYS B 224       6.816  -3.599  28.553  1.00 36.01           C
ATOM   4062  NZ  LYS B 224       6.827  -4.174  27.204  1.00 32.43           N1+
ATOM   4063  H   LYS B 224       8.623  -1.155  32.846  1.00 40.89           H
ATOM   4064  HA  LYS B 224       9.833  -1.858  30.219  1.00 47.31           H
ATOM   4065  HB2 LYS B 224       7.772   0.348  30.762  1.00 41.58           H
ATOM   4066  HB3 LYS B 224       8.623   0.097  29.258  1.00 41.58           H
ATOM   4067  HG2 LYS B 224       6.760  -1.957  30.509  1.00 39.31           H
ATOM   4068  HG3 LYS B 224       6.337  -0.811  29.239  1.00 39.31           H
ATOM   4069  HD2 LYS B 224       7.627  -1.832  27.620  1.00 52.55           H
ATOM   4070  HD3 LYS B 224       8.699  -2.638  28.750  1.00 52.55           H
ATOM   4071  HE2 LYS B 224       7.225  -4.320  29.262  1.00 43.21           H
ATOM   4072  HE3 LYS B 224       5.796  -3.348  28.845  1.00 43.21           H
ATOM   4073  HZ1 LYS B 224       6.383  -5.080  27.211  1.00 38.92           H
ATOM   4074  HZ2 LYS B 224       6.363  -3.556  26.549  1.00 38.92           H
ATOM   4075  HZ3 LYS B 224       7.789  -4.297  26.914  1.00 38.92           H
ATOM   4076  N   TYR B 225      11.351   0.143  30.249  1.00 28.45           N
ATOM   4077  CA  TYR B 225      12.490   1.041  30.420  1.00 24.79           C
ATOM   4078  C   TYR B 225      12.420   2.142  29.381  1.00 29.05           C
ATOM   4079  O   TYR B 225      11.686   2.031  28.406  1.00 21.33           O
ATOM   4080  CB  TYR B 225      13.793   0.253  30.249  1.00 26.51           C
ATOM   4081  CG  TYR B 225      13.975  -0.831  31.293  1.00 29.70           C
ATOM   4082  CD1 TYR B 225      14.261  -0.469  32.621  1.00 32.71           C
ATOM   4083  CD2 TYR B 225      13.757  -2.183  30.965  1.00 33.22           C
ATOM   4084  CE1 TYR B 225      14.348  -1.452  33.618  1.00 27.99           C
ATOM   4085  CE2 TYR B 225      13.819  -3.172  31.958  1.00 34.08           C
ATOM   4086  CZ  TYR B 225      14.113  -2.803  33.291  1.00 30.17           C
ATOM   4087  OH  TYR B 225      14.188  -3.731  34.277  1.00 36.70           O
ATOM   4088  H   TYR B 225      11.252  -0.318  29.358  1.00 34.14           H
ATOM   4089  HA  TYR B 225      12.498   1.494  31.412  1.00 29.75           H
ATOM   4090  HB2 TYR B 225      13.810  -0.189  29.250  1.00 31.81           H
ATOM   4091  HB3 TYR B 225      14.635   0.942  30.330  1.00 31.81           H
ATOM   4092  HD1 TYR B 225      14.406   0.575  32.877  1.00 39.25           H
ATOM   4093  HD2 TYR B 225      13.537  -2.443  29.948  1.00 39.87           H
ATOM   4094  HE1 TYR B 225      14.590  -1.169  34.635  1.00 33.59           H
ATOM   4095  HE2 TYR B 225      13.663  -4.204  31.702  1.00 40.89           H
ATOM   4096  HH  TYR B 225      13.837  -4.580  34.000  1.00 44.04           H
ATOM   4097  N   GLY B 226      13.229   3.186  29.558  1.00 26.60           N
ATOM   4098  CA  GLY B 226      13.549   4.068  28.464  1.00 21.45           C
ATOM   4099  C   GLY B 226      14.597   3.495  27.468  1.00 18.99           C
ATOM   4100  O   GLY B 226      15.606   2.947  27.831  1.00 23.20           O
ATOM   4101  H   GLY B 226      13.823   3.203  30.359  1.00 31.92           H
ATOM   4102  HA2 GLY B 226      12.634   4.342  27.896  1.00 25.74           H
ATOM   4103  HA3 GLY B 226      13.988   5.014  28.871  1.00 25.74           H
ATOM   4104  N   ILE B 227      14.327   3.744  26.172  1.00 17.30           N
ATOM   4105  CA  ILE B 227      15.129   3.343  25.017  1.00 16.07           C
ATOM   4106  C   ILE B 227      15.806   4.559  24.346  1.00 22.11           C
ATOM   4107  O   ILE B 227      15.179   5.574  24.013  1.00 16.97           O
ATOM   4108  CB  ILE B 227      14.295   2.562  23.986  1.00 18.74           C
ATOM   4109  CG1 ILE B 227      13.293   1.534  24.591  1.00 23.86           C
ATOM   4110  CG2 ILE B 227      15.268   1.894  22.990  1.00 15.26           C
ATOM   4111  CD1 ILE B 227      13.994   0.417  25.359  1.00 18.51           C
ATOM   4112  H   ILE B 227      13.479   4.252  25.961  1.00 20.76           H
ATOM   4113  HA  ILE B 227      15.908   2.674  25.382  1.00 19.29           H
ATOM   4114  HB  ILE B 227      13.721   3.290  23.414  1.00 22.49           H
ATOM   4115 HG12 ILE B 227      12.578   2.031  25.248  1.00 28.63           H
ATOM   4116 HG13 ILE B 227      12.721   1.081  23.787  1.00 28.63           H
ATOM   4117 HG21 ILE B 227      14.753   1.128  22.417  1.00 18.31           H
ATOM   4118 HG22 ILE B 227      15.660   2.632  22.289  1.00 18.31           H
ATOM   4119 HG23 ILE B 227      16.098   1.420  23.513  1.00 18.31           H
ATOM   4120 HD11 ILE B 227      13.255  -0.300  25.707  1.00 22.21           H
ATOM   4121 HD12 ILE B 227      14.703  -0.103  24.717  1.00 22.21           H
ATOM   4122 HD13 ILE B 227      14.508   0.831  26.224  1.00 22.21           H
ATOM   4123  N   TYR B 228      17.122   4.421  24.176  1.00 15.46           N
ATOM   4124  CA  TYR B 228      18.045   5.457  23.743  1.00 21.44           C
ATOM   4125  C   TYR B 228      18.844   4.942  22.575  1.00 19.48           C
ATOM   4126  O   TYR B 228      19.207   3.767  22.554  1.00 18.53           O
ATOM   4127  CB  TYR B 228      19.037   5.786  24.862  1.00 18.04           C
ATOM   4128  CG  TYR B 228      18.365   6.323  26.096  1.00 22.09           C
ATOM   4129  CD1 TYR B 228      17.787   5.445  27.038  1.00 20.40           C
ATOM   4130  CD2 TYR B 228      18.248   7.712  26.257  1.00 18.37           C
ATOM   4131  CE1 TYR B 228      17.063   5.942  28.137  1.00 17.23           C
ATOM   4132  CE2 TYR B 228      17.515   8.204  27.334  1.00 13.94           C
ATOM   4133  CZ  TYR B 228      16.936   7.344  28.283  1.00 22.26           C
ATOM   4134  OH  TYR B 228      16.283   7.884  29.345  1.00 21.42           O
ATOM   4135  H   TYR B 228      17.548   3.558  24.482  1.00 18.56           H
ATOM   4136  HA  TYR B 228      17.496   6.354  23.464  1.00 25.73           H
ATOM   4137  HB2 TYR B 228      19.592   4.886  25.129  1.00 21.65           H
ATOM   4138  HB3 TYR B 228      19.748   6.522  24.490  1.00 21.65           H
ATOM   4139  HD1 TYR B 228      17.877   4.375  26.899  1.00 24.48           H
ATOM   4140  HD2 TYR B 228      18.700   8.391  25.547  1.00 22.05           H
ATOM   4141  HE1 TYR B 228      16.607   5.264  28.851  1.00 20.67           H
ATOM   4142  HE2 TYR B 228      17.432   9.265  27.467  1.00 16.72           H
ATOM   4143  HH  TYR B 228      16.404   8.834  29.395  1.00 25.70           H
ATOM   4144  N   THR B 229      19.163   5.830  21.634  1.00 21.59           N
ATOM   4145  CA  THR B 229      20.114   5.523  20.586  1.00 15.36           C
ATOM   4146  C   THR B 229      21.508   5.373  21.173  1.00 21.20           C
ATOM   4147  O   THR B 229      21.954   6.206  21.961  1.00 16.45           O
ATOM   4148  CB  THR B 229      20.102   6.640  19.575  1.00 17.44           C
ATOM   4149  OG1 THR B 229      18.776   6.925  19.207  1.00 18.18           O
ATOM   4150  CG2 THR B 229      20.917   6.250  18.349  1.00 19.22           C
ATOM   4151  H   THR B 229      18.784   6.766  21.670  1.00 25.91           H
ATOM   4152  HA  THR B 229      19.787   4.606  20.096  1.00 18.44           H
ATOM   4153  HB  THR B 229      20.553   7.513  20.031  1.00 20.93           H
ATOM   4154  HG1 THR B 229      18.795   7.530  18.457  1.00 21.82           H
ATOM   4155 HG21 THR B 229      20.875   7.061  17.629  1.00 23.07           H
ATOM   4156 HG22 THR B 229      21.956   6.078  18.626  1.00 23.07           H
ATOM   4157 HG23 THR B 229      20.505   5.363  17.877  1.00 23.07           H
ATOM   4158  N   LYS B 230      22.204   4.316  20.751  1.00 24.85           N
ATOM   4159  CA  LYS B 230      23.542   3.993  21.195  1.00 18.09           C
ATOM   4160  C   LYS B 230      24.497   4.900  20.440  1.00 19.86           C
ATOM   4161  O   LYS B 230      24.869   4.593  19.307  1.00 18.70           O
ATOM   4162  CB  LYS B 230      23.795   2.486  21.012  1.00 22.68           C
ATOM   4163  CG  LYS B 230      25.036   2.065  21.803  1.00 23.86           C
ATOM   4164  CD  LYS B 230      25.407   0.609  21.551  1.00 25.75           C
ATOM   4165  CE  LYS B 230      26.445   0.204  22.576  1.00 26.99           C
ATOM   4166  NZ  LYS B 230      26.869  -1.203  22.425  1.00 27.52           N1+
ATOM   4167  H   LYS B 230      21.780   3.705  20.068  1.00 29.82           H
ATOM   4168  HA  LYS B 230      23.600   4.220  22.260  1.00 21.70           H
ATOM   4169  HB2 LYS B 230      22.946   1.935  21.421  1.00 27.21           H
ATOM   4170  HB3 LYS B 230      23.897   2.231  19.956  1.00 27.21           H
ATOM   4171  HG2 LYS B 230      25.872   2.684  21.487  1.00 28.64           H
ATOM   4172  HG3 LYS B 230      24.858   2.224  22.867  1.00 28.64           H
ATOM   4173  HD2 LYS B 230      24.522  -0.021  21.653  1.00 30.90           H
ATOM   4174  HD3 LYS B 230      25.826   0.507  20.549  1.00 30.90           H
ATOM   4175  HE2 LYS B 230      27.310   0.859  22.492  1.00 32.39           H
ATOM   4176  HE3 LYS B 230      26.003   0.343  23.564  1.00 32.39           H
ATOM   4177  HZ1 LYS B 230      26.092  -1.815  22.629  1.00 33.03           H
ATOM   4178  HZ2 LYS B 230      27.188  -1.363  21.481  1.00 33.03           H
ATOM   4179  HZ3 LYS B 230      27.620  -1.403  23.073  1.00 33.03           H
ATOM   4180  N   VAL B 231      24.872   6.027  21.083  1.00 19.35           N
ATOM   4181  CA  VAL B 231      25.746   7.022  20.470  1.00 19.26           C
ATOM   4182  C   VAL B 231      27.099   6.383  20.175  1.00 23.41           C
ATOM   4183  O   VAL B 231      27.685   6.725  19.161  1.00 20.81           O
ATOM   4184  CB  VAL B 231      25.864   8.310  21.321  1.00 11.21           C
ATOM   4185  CG1 VAL B 231      27.029   9.203  20.884  1.00 17.27           C
ATOM   4186  CG2 VAL B 231      24.602   9.174  21.217  1.00 16.36           C
ATOM   4187  H   VAL B 231      24.541   6.196  22.022  1.00 23.21           H
ATOM   4188  HA  VAL B 231      25.296   7.300  19.515  1.00 23.12           H
ATOM   4189  HB  VAL B 231      26.017   8.036  22.363  1.00 13.46           H
ATOM   4190 HG11 VAL B 231      27.052  10.116  21.482  1.00 20.73           H
ATOM   4191 HG12 VAL B 231      27.979   8.695  21.038  1.00 20.73           H
ATOM   4192 HG13 VAL B 231      26.921   9.469  19.831  1.00 20.73           H
ATOM   4193 HG21 VAL B 231      24.666  10.008  21.912  1.00 19.63           H
ATOM   4194 HG22 VAL B 231      24.503   9.560  20.201  1.00 19.63           H
ATOM   4195 HG23 VAL B 231      23.718   8.591  21.457  1.00 19.63           H
ATOM   4196  N   THR B 232      27.608   5.490  21.039  1.00 21.04           N
ATOM   4197  CA  THR B 232      28.920   4.873  20.838  1.00 20.54           C
ATOM   4198  C   THR B 232      28.989   4.113  19.515  1.00 24.27           C
ATOM   4199  O   THR B 232      30.107   3.957  19.023  1.00 25.97           O
ATOM   4200  CB  THR B 232      29.300   3.933  21.994  1.00 23.04           C
ATOM   4201  OG1 THR B 232      28.263   3.007  22.224  1.00 25.99           O
ATOM   4202  CG2 THR B 232      29.623   4.687  23.283  1.00 27.55           C
ATOM   4203  H   THR B 232      27.101   5.262  21.885  1.00 25.25           H
ATOM   4204  HA  THR B 232      29.656   5.673  20.804  1.00 24.65           H
ATOM   4205  HB  THR B 232      30.191   3.375  21.708  1.00 27.65           H
ATOM   4206  HG1 THR B 232      28.661   2.218  22.597  1.00 31.19           H
ATOM   4207 HG21 THR B 232      29.910   3.980  24.063  1.00 33.06           H
ATOM   4208 HG22 THR B 232      30.434   5.394  23.099  1.00 33.06           H
ATOM   4209 HG23 THR B 232      28.744   5.230  23.632  1.00 33.06           H
ATOM   4210  N   ALA B 233      27.851   3.657  18.944  1.00 21.65           N
ATOM   4211  CA  ALA B 233      27.822   2.982  17.636  1.00 21.74           C
ATOM   4212  C   ALA B 233      27.997   3.949  16.454  1.00 28.07           C
ATOM   4213  O   ALA B 233      28.258   3.498  15.340  1.00 24.78           O
ATOM   4214  CB  ALA B 233      26.530   2.175  17.465  1.00 18.23           C
ATOM   4215  H   ALA B 233      26.968   3.849  19.395  1.00 25.98           H
ATOM   4216  HA  ALA B 233      28.645   2.272  17.603  1.00 26.09           H
ATOM   4217  HB1 ALA B 233      26.583   1.606  16.538  1.00 21.88           H
ATOM   4218  HB2 ALA B 233      26.407   1.478  18.295  1.00 21.88           H
ATOM   4219  HB3 ALA B 233      25.668   2.840  17.413  1.00 21.88           H
ATOM   4220  N   PHE B 234      27.810   5.260  16.680  1.00 28.53           N
ATOM   4221  CA  PHE B 234      27.724   6.293  15.647  1.00 22.94           C
ATOM   4222  C   PHE B 234      28.828   7.331  15.718  1.00 23.02           C
ATOM   4223  O   PHE B 234      28.722   8.340  15.032  1.00 26.35           O
ATOM   4224  CB  PHE B 234      26.346   6.940  15.665  1.00 25.20           C
ATOM   4225  CG  PHE B 234      25.291   5.918  15.380  1.00 20.52           C
ATOM   4226  CD1 PHE B 234      25.264   5.289  14.131  1.00 23.31           C
ATOM   4227  CD2 PHE B 234      24.389   5.551  16.385  1.00 23.80           C
ATOM   4228  CE1 PHE B 234      24.291   4.314  13.869  1.00 31.96           C
ATOM   4229  CE2 PHE B 234      23.426   4.568  16.133  1.00 18.59           C
ATOM   4230  CZ  PHE B 234      23.358   3.967  14.862  1.00 30.15           C
ATOM   4231  H   PHE B 234      27.590   5.547  17.625  1.00 34.24           H
ATOM   4232  HA  PHE B 234      27.812   5.825  14.671  1.00 27.52           H
ATOM   4233  HB2 PHE B 234      26.170   7.412  16.632  1.00 30.24           H
ATOM   4234  HB3 PHE B 234      26.292   7.698  14.885  1.00 30.24           H
ATOM   4235  HD1 PHE B 234      25.975   5.561  13.365  1.00 27.97           H
ATOM   4236  HD2 PHE B 234      24.420   6.045  17.343  1.00 28.56           H
ATOM   4237  HE1 PHE B 234      24.280   3.815  12.914  1.00 38.35           H
ATOM   4238  HE2 PHE B 234      22.731   4.303  16.910  1.00 22.31           H
ATOM   4239  HZ  PHE B 234      22.607   3.227  14.644  1.00 36.18           H
ATOM   4240  N   LEU B 235      29.889   7.104  16.504  1.00 25.50           N
ATOM   4241  CA  LEU B 235      30.910   8.126  16.711  1.00 25.93           C
ATOM   4242  C   LEU B 235      31.671   8.455  15.440  1.00 26.90           C
ATOM   4243  O   LEU B 235      31.849   9.640  15.158  1.00 32.11           O
ATOM   4244  CB  LEU B 235      31.868   7.740  17.825  1.00 26.94           C
ATOM   4245  CG  LEU B 235      31.162   7.752  19.190  1.00 27.20           C
ATOM   4246  CD1 LEU B 235      32.077   7.008  20.166  1.00 29.56           C
ATOM   4247  CD2 LEU B 235      30.854   9.194  19.622  1.00 28.95           C
ATOM   4248  H   LEU B 235      29.947   6.249  17.037  1.00 30.60           H
ATOM   4249  HA  LEU B 235      30.391   9.035  17.010  1.00 31.12           H
ATOM   4250  HB2 LEU B 235      32.254   6.745  17.612  1.00 32.33           H
ATOM   4251  HB3 LEU B 235      32.716   8.424  17.839  1.00 32.33           H
ATOM   4252  HG  LEU B 235      30.227   7.204  19.108  1.00 32.64           H
ATOM   4253 HD11 LEU B 235      31.695   7.096  21.182  1.00 35.48           H
ATOM   4254 HD12 LEU B 235      32.099   5.955  19.898  1.00 35.48           H
ATOM   4255 HD13 LEU B 235      33.088   7.412  20.115  1.00 35.48           H
ATOM   4256 HD21 LEU B 235      30.539   9.194  20.663  1.00 34.74           H
ATOM   4257 HD22 LEU B 235      31.735   9.829  19.519  1.00 34.74           H
ATOM   4258 HD23 LEU B 235      30.038   9.604  19.027  1.00 34.74           H
ATOM   4259  N   LYS B 236      32.074   7.442  14.656  1.00 27.86           N
ATOM   4260  CA  LYS B 236      32.657   7.681  13.328  1.00 39.40           C
ATOM   4261  C   LYS B 236      31.702   8.490  12.450  1.00 30.49           C
ATOM   4262  O   LYS B 236      32.124   9.411  11.753  1.00 35.20           O
ATOM   4263  CB  LYS B 236      33.073   6.389  12.608  1.00 34.13           C
ATOM   4264  CG  LYS B 236      34.259   5.658  13.267  1.00 53.59           C
ATOM   4265  CD  LYS B 236      34.444   4.230  12.686  1.00 68.66           C
ATOM   4266  CE  LYS B 236      35.643   3.453  13.255  1.00 67.35           C
ATOM   4267  NZ  LYS B 236      36.911   4.197  13.109  1.00 79.50           N1+
ATOM   4268  H   LYS B 236      31.903   6.492  14.950  1.00 33.43           H
ATOM   4269  HA  LYS B 236      33.552   8.291  13.468  1.00 47.28           H
ATOM   4270  HB2 LYS B 236      32.219   5.723  12.518  1.00 40.95           H
ATOM   4271  HB3 LYS B 236      33.386   6.663  11.599  1.00 40.95           H
ATOM   4272  HG2 LYS B 236      35.161   6.256  13.134  1.00 64.31           H
ATOM   4273  HG3 LYS B 236      34.065   5.565  14.335  1.00 64.31           H
ATOM   4274  HD2 LYS B 236      33.546   3.646  12.894  1.00 82.39           H
ATOM   4275  HD3 LYS B 236      34.559   4.296  11.603  1.00 82.39           H
ATOM   4276  HE2 LYS B 236      35.464   3.265  14.316  1.00 80.82           H
ATOM   4277  HE3 LYS B 236      35.729   2.492  12.747  1.00 80.82           H
ATOM   4278  HZ1 LYS B 236      37.684   3.633  13.437  1.00 95.40           H
ATOM   4279  HZ2 LYS B 236      37.064   4.442  12.141  1.00 95.40           H
ATOM   4280  HZ3 LYS B 236      36.876   5.042  13.665  1.00 95.40           H
ATOM   4281  N   TRP B 237      30.418   8.130  12.475  1.00 30.32           N
ATOM   4282  CA  TRP B 237      29.391   8.777  11.665  1.00 31.15           C
ATOM   4283  C   TRP B 237      29.195  10.250  12.031  1.00 26.10           C
ATOM   4284  O   TRP B 237      29.012  11.081  11.152  1.00 28.03           O
ATOM   4285  CB  TRP B 237      28.082   7.992  11.767  1.00 22.28           C
ATOM   4286  CG  TRP B 237      26.969   8.547  10.947  1.00 22.91           C
ATOM   4287  CD1 TRP B 237      26.623   8.137   9.715  1.00 29.51           C
ATOM   4288  CD2 TRP B 237      26.007   9.588  11.297  1.00 32.00           C
ATOM   4289  NE1 TRP B 237      25.567   8.891   9.250  1.00 26.89           N
ATOM   4290  CE2 TRP B 237      25.139   9.798  10.187  1.00 30.37           C
ATOM   4291  CE3 TRP B 237      25.748  10.335  12.459  1.00 24.96           C
ATOM   4292  CZ2 TRP B 237      24.099  10.728  10.207  1.00 23.44           C
ATOM   4293  CZ3 TRP B 237      24.698  11.257  12.498  1.00 22.92           C
ATOM   4294  CH2 TRP B 237      23.895  11.472  11.370  1.00 26.26           C
ATOM   4295  H   TRP B 237      30.138   7.387  13.100  1.00 36.39           H
ATOM   4296  HA  TRP B 237      29.717   8.743  10.624  1.00 37.37           H
ATOM   4297  HB2 TRP B 237      28.272   6.967  11.456  1.00 26.74           H
ATOM   4298  HB3 TRP B 237      27.745   7.983  12.802  1.00 26.74           H
ATOM   4299  HD1 TRP B 237      27.118   7.351   9.166  1.00 35.41           H
ATOM   4300  HE1 TRP B 237      25.144   8.749   8.345  1.00 32.27           H
ATOM   4301  HE3 TRP B 237      26.354  10.175  13.331  1.00 29.95           H
ATOM   4302  HZ2 TRP B 237      23.472  10.867   9.342  1.00 28.13           H
ATOM   4303  HZ3 TRP B 237      24.505  11.804  13.404  1.00 27.50           H
ATOM   4304  HH2 TRP B 237      23.103  12.197  11.409  1.00 31.52           H
ATOM   4305  N   ILE B 238      29.218  10.549  13.325  1.00 31.44           N
ATOM   4306  CA  ILE B 238      29.071  11.882  13.860  1.00 30.50           C
ATOM   4307  C   ILE B 238      30.236  12.730  13.380  1.00 28.49           C
ATOM   4308  O   ILE B 238      30.004  13.869  12.984  1.00 25.40           O
ATOM   4309  CB  ILE B 238      28.940  11.819  15.396  1.00 30.89           C
ATOM   4310  CG1 ILE B 238      27.502  11.367  15.737  1.00 22.96           C
ATOM   4311  CG2 ILE B 238      29.327  13.151  16.080  1.00 22.57           C
ATOM   4312  CD1 ILE B 238      27.297  11.129  17.235  1.00 26.52           C
ATOM   4313  H   ILE B 238      29.383   9.806  13.989  1.00 37.73           H
ATOM   4314  HA  ILE B 238      28.149  12.307  13.458  1.00 36.60           H
ATOM   4315  HB  ILE B 238      29.629  11.059  15.766  1.00 37.07           H
ATOM   4316 HG12 ILE B 238      26.790  12.116  15.394  1.00 27.55           H
ATOM   4317 HG13 ILE B 238      27.279  10.434  15.232  1.00 27.55           H
ATOM   4318 HG21 ILE B 238      29.230  13.061  17.158  1.00 27.08           H
ATOM   4319 HG22 ILE B 238      30.370  13.394  15.880  1.00 27.08           H
ATOM   4320 HG23 ILE B 238      28.691  13.964  15.727  1.00 27.08           H
ATOM   4321 HD11 ILE B 238      26.329  10.669  17.412  1.00 31.82           H
ATOM   4322 HD12 ILE B 238      28.071  10.457  17.608  1.00 31.82           H
ATOM   4323 HD13 ILE B 238      27.329  12.071  17.781  1.00 31.82           H
ATOM   4324  N   ASP B 239      31.457  12.181  13.425  1.00 27.50           N
ATOM   4325  CA  ASP B 239      32.645  12.873  12.946  1.00 28.93           C
ATOM   4326  C   ASP B 239      32.620  13.182  11.461  1.00 36.87           C
ATOM   4327  O   ASP B 239      32.959  14.312  11.100  1.00 32.02           O
ATOM   4328  CB  ASP B 239      33.937  12.191  13.386  1.00 29.53           C
ATOM   4329  CG  ASP B 239      34.334  12.481  14.831  1.00 56.65           C
ATOM   4330  OD1 ASP B 239      33.853  13.475  15.436  1.00 54.86           O
ATOM   4331  OD2 ASP B 239      35.159  11.680  15.314  1.00 65.09           O1-
ATOM   4332  H   ASP B 239      31.567  11.246  13.791  1.00 33.00           H
ATOM   4333  HA  ASP B 239      32.627  13.850  13.429  1.00 34.71           H
ATOM   4334  HB2 ASP B 239      33.876  11.113  13.237  1.00 35.43           H
ATOM   4335  HB3 ASP B 239      34.764  12.518  12.753  1.00 35.43           H
ATOM   4336  N   ARG B 240      32.189  12.227  10.619  1.00 31.11           N
ATOM   4337  CA  ARG B 240      31.944  12.498   9.196  1.00 42.77           C
ATOM   4338  C   ARG B 240      30.861  13.564   8.978  1.00 34.84           C
ATOM   4339  O   ARG B 240      31.025  14.429   8.124  1.00 47.37           O
ATOM   4340  CB  ARG B 240      31.647  11.204   8.416  1.00 44.23           C
ATOM   4341  CG  ARG B 240      32.938  10.411   8.168  1.00 56.66           C
ATOM   4342  CD  ARG B 240      32.712   9.064   7.459  1.00 63.92           C
ATOM   4343  NE  ARG B 240      32.282   8.012   8.395  1.00 66.30           N
ATOM   4344  CZ  ARG B 240      31.157   7.289   8.337  1.00 63.73           C
ATOM   4345  NH1 ARG B 240      30.239   7.448   7.385  1.00 66.31           N
ATOM   4346  NH2 ARG B 240      30.949   6.370   9.273  1.00 55.02           N1+
ATOM   4347  H   ARG B 240      31.933  11.321  10.988  1.00 37.34           H
ATOM   4348  HA  ARG B 240      32.855  12.929   8.774  1.00 51.33           H
ATOM   4349  HB2 ARG B 240      30.911  10.602   8.951  1.00 53.08           H
ATOM   4350  HB3 ARG B 240      31.234  11.467   7.440  1.00 53.08           H
ATOM   4351  HG2 ARG B 240      33.614  11.014   7.562  1.00 67.99           H
ATOM   4352  HG3 ARG B 240      33.427  10.221   9.125  1.00 67.99           H
ATOM   4353  HD2 ARG B 240      31.980   9.200   6.663  1.00 76.71           H
ATOM   4354  HD3 ARG B 240      33.651   8.747   7.004  1.00 76.71           H
ATOM   4355  HE  ARG B 240      32.913   7.823   9.159  1.00 79.56           H
ATOM   4356 HH11 ARG B 240      30.360   8.154   6.672  1.00 79.57           H
ATOM   4357 HH12 ARG B 240      29.401   6.889   7.386  1.00 79.57           H
ATOM   4358 HH21 ARG B 240      31.626   6.231  10.006  1.00 66.02           H
ATOM   4359 HH22 ARG B 240      30.110   5.809   9.260  1.00 66.02           H
ATOM   4360  N   SER B 241      29.783  13.525   9.758  1.00 29.35           N
ATOM   4361  CA  SER B 241      28.720  14.517   9.688  1.00 40.47           C
ATOM   4362  C   SER B 241      29.195  15.940  10.116  1.00 36.88           C
ATOM   4363  O   SER B 241      28.709  16.935   9.585  1.00 32.10           O
ATOM   4364  CB  SER B 241      27.546  14.015  10.533  1.00 24.51           C
ATOM   4365  OG  SER B 241      27.094  12.769  10.053  1.00 35.83           O
ATOM   4366  H   SER B 241      29.712  12.808  10.463  1.00 35.22           H
ATOM   4367  HA  SER B 241      28.380  14.590   8.653  1.00 48.56           H
ATOM   4368  HB2 SER B 241      27.843  13.921  11.577  1.00 29.41           H
ATOM   4369  HB3 SER B 241      26.724  14.726  10.457  1.00 29.41           H
ATOM   4370  HG  SER B 241      27.699  12.090  10.374  1.00 43.00           H
ATOM   4371  N   MET B 242      30.122  16.052  11.079  1.00 31.27           N
ATOM   4372  CA  MET B 242      30.634  17.317  11.604  1.00 32.73           C
ATOM   4373  C   MET B 242      31.740  17.932  10.727  1.00 37.02           C
ATOM   4374  O   MET B 242      31.905  19.152  10.682  1.00 43.69           O
ATOM   4375  CB  MET B 242      31.098  17.113  13.041  1.00 32.14           C
ATOM   4376  CG  MET B 242      29.917  16.998  14.003  1.00 23.55           C
ATOM   4377  SD  MET B 242      30.408  16.588  15.694  1.00 28.70           S
ATOM   4378  CE  MET B 242      31.062  18.200  16.219  1.00 36.22           C
ATOM   4379  H   MET B 242      30.467  15.209  11.517  1.00 37.52           H
ATOM   4380  HA  MET B 242      29.806  18.019  11.639  1.00 39.28           H
ATOM   4381  HB2 MET B 242      31.696  16.202  13.094  1.00 38.57           H
ATOM   4382  HB3 MET B 242      31.726  17.951  13.339  1.00 38.57           H
ATOM   4383  HG2 MET B 242      29.390  17.945  14.012  1.00 28.26           H
ATOM   4384  HG3 MET B 242      29.233  16.228  13.653  1.00 28.26           H
ATOM   4385  HE1 MET B 242      31.404  18.134  17.251  1.00 43.46           H
ATOM   4386  HE2 MET B 242      31.898  18.492  15.587  1.00 43.46           H
ATOM   4387  HE3 MET B 242      30.283  18.956  16.158  1.00 43.46           H
ATOM   4388  N   LYS B 243      32.514  17.088  10.040  1.00 46.67           N
ATOM   4389  CA  LYS B 243      33.543  17.500   9.087  1.00 43.83           C
ATOM   4390  C   LYS B 243      32.898  18.058   7.798  1.00 48.45           C
ATOM   4391  O   LYS B 243      33.581  18.693   6.998  1.00 63.50           O
ATOM   4392  CB  LYS B 243      34.473  16.294   8.861  1.00 52.77           C
ATOM   4393  CG  LYS B 243      35.875  16.605   8.312  1.00 68.45           C
ATOM   4394  CD  LYS B 243      36.882  17.067   9.383  1.00 81.16           C
ATOM   4395  CE  LYS B 243      38.296  17.096   8.778  1.00 72.65           C
ATOM   4396  NZ  LYS B 243      39.327  16.800   9.792  1.00 71.60           N1+
ATOM   4397  H   LYS B 243      32.346  16.095  10.142  1.00 56.00           H
ATOM   4398  HA  LYS B 243      34.127  18.295   9.552  1.00 52.60           H
ATOM   4399  HB2 LYS B 243      34.636  15.824   9.831  1.00 63.32           H
ATOM   4400  HB3 LYS B 243      33.975  15.558   8.227  1.00 63.32           H
ATOM   4401  HG2 LYS B 243      36.260  15.679   7.883  1.00 82.14           H
ATOM   4402  HG3 LYS B 243      35.811  17.338   7.507  1.00 82.14           H
ATOM   4403  HD2 LYS B 243      36.620  18.072   9.716  1.00 97.39           H
ATOM   4404  HD3 LYS B 243      36.845  16.392  10.241  1.00 97.39           H
ATOM   4405  HE2 LYS B 243      38.365  16.369   7.967  1.00 87.19           H
ATOM   4406  HE3 LYS B 243      38.472  18.089   8.363  1.00 87.19           H
ATOM   4407  HZ1 LYS B 243      40.234  16.740   9.351  1.00 85.92           H
ATOM   4408  HZ2 LYS B 243      39.338  17.534  10.486  1.00 85.92           H
ATOM   4409  HZ3 LYS B 243      39.118  15.921  10.245  1.00 85.92           H
ATOM   4410  N   THR B 244      31.590  17.839   7.611  1.00 53.39           N
ATOM   4411  CA  THR B 244      30.832  18.175   6.405  1.00 68.43           C
ATOM   4412  C   THR B 244      29.316  18.082   6.725  1.00 58.96           C
ATOM   4413  O   THR B 244      28.739  19.138   7.087  1.00 47.49           O
ATOM   4414  CB  THR B 244      31.261  17.246   5.217  1.00 80.98           C
ATOM   4415  OG1 THR B 244      32.186  16.206   5.548  1.00 69.36           O
ATOM   4416  CG2 THR B 244      31.868  18.080   4.077  1.00 73.05           C
ATOM   4417  H   THR B 244      31.085  17.345   8.330  1.00 64.07           H
ATOM   4418  HA  THR B 244      31.073  19.213   6.170  1.00 82.12           H
ATOM   4419  HB  THR B 244      30.376  16.752   4.814  1.00 97.18           H
ATOM   4420  HG1 THR B 244      31.839  15.735   6.311  1.00 83.23           H
ATOM   4421 HG21 THR B 244      32.764  18.595   4.423  1.00 87.66           H
ATOM   4422 HG22 THR B 244      31.138  18.808   3.721  1.00 87.66           H
ATOM   4423 HG23 THR B 244      32.150  17.420   3.256  1.00 87.66           H
ATOM   4424  HC  THR B 244      28.759  16.962   6.611  1.00 70.75           H
TER
HETATM 4425 CA    CA B   1      13.572  31.316  29.145  1.00 32.26          Ca2+
HETATM 4426  C1  CMB B 301       3.710   9.767  25.751  1.00 49.40           C1-
HETATM 4427  C10 CMB B 301       2.602  10.932  22.330  1.00 50.19           C
HETATM 4428  C11 CMB B 301       6.909   7.183  21.185  1.00 40.32           C
HETATM 4429  C13 CMB B 301       7.262   6.061  18.961  1.00 36.95           C
HETATM 4430  C14 CMB B 301       7.517   4.600  19.273  1.00 35.03           C
HETATM 4431  C17 CMB B 301       7.000   6.914  24.212  1.00 37.75           C
HETATM 4432  C18 CMB B 301       8.251   7.608  24.701  1.00 33.11           C
HETATM 4433  C2  CMB B 301       4.943   8.969  25.512  1.00 41.10           C
HETATM 4434  C21 CMB B 301       8.907   8.673  24.082  1.00 28.22           C1+
HETATM 4435  C22 CMB B 301      10.166   9.084  24.540  1.00 25.50           C
HETATM 4436  C23 CMB B 301      10.753   8.462  25.636  1.00 27.39           C
HETATM 4437  C24 CMB B 301      10.059   7.437  26.302  1.00 20.90           C
HETATM 4438  C25 CMB B 301       8.823   7.008  25.829  1.00 27.40           C
HETATM 4439  C26 CMB B 301       8.487   3.901  18.531  1.00 31.82           C
HETATM 4440  C27 CMB B 301       8.701   2.547  18.806  1.00 43.94           C
HETATM 4441  C28 CMB B 301       7.980   1.867  19.795  1.00 40.43           C
HETATM 4442  C29 CMB B 301       6.997   2.578  20.486  1.00 37.37           C
HETATM 4443  C3  CMB B 301       5.155   8.640  24.086  1.00 48.20           C
HETATM 4444  C30 CMB B 301       6.761   3.936  20.246  1.00 38.79           C
HETATM 4445  C31 CMB B 301      10.556   6.813  27.549  1.00 21.11           C
HETATM 4446  C4  CMB B 301       4.409   9.336  23.030  1.00 49.05           C
HETATM 4447  C5  CMB B 301       3.346  10.155  23.346  1.00 52.57           C
HETATM 4448  C6  CMB B 301       2.968  10.293  24.740  1.00 47.18           C
HETATM 4449  C8  CMB B 301       5.963   7.949  22.073  1.00 50.04           C
HETATM 4450  C9  CMB B 301       5.013   8.904  21.779  1.00 40.38           C
HETATM 4451  N12 CMB B 301       6.406   6.807  19.932  1.00 40.54           N
HETATM 4452  N32 CMB B 301      11.863   6.918  27.918  1.00 22.81           N
HETATM 4453  N53 CMB B 301       9.700   6.115  28.316  1.00 24.30           N
HETATM 4454  N7  CMB B 301       6.042   7.795  23.511  1.00 51.17           N
HETATM 4455  O45 CMB B 301       8.066   6.980  21.520  1.00 39.76           O
HETATM 4456 CL1  CMB B 301       9.909   1.683  17.910  1.00 47.71          Cl
HETATM 4457 CL2  CMB B 301       6.016   1.769  21.653  1.00 49.50          Cl
HETATM 4458  H1  CMB B 301       3.426   9.918  26.809  1.00 59.29           H
HETATM 4459  H2  CMB B 301       4.945   8.044  26.165  1.00 49.33           H
HETATM 4460  H3  CMB B 301       5.854   9.520  25.910  1.00 49.33           H
HETATM 4461  H10 CMB B 301       8.250   6.585  18.876  1.00 44.34           H
HETATM 4462  H11 CMB B 301       6.770   6.150  17.959  1.00 44.34           H
HETATM 4463  H12 CMB B 301       7.310   6.058  23.531  1.00 45.30           H
HETATM 4464  H13 CMB B 301       6.471   6.388  25.060  1.00 45.30           H
HETATM 4465  H14 CMB B 301       8.458   9.188  23.229  1.00 33.86           H
HETATM 4466  H15 CMB B 301      10.683   9.913  24.045  1.00 30.60           H
HETATM 4467  H16 CMB B 301      11.742   8.779  25.973  1.00 32.87           H
HETATM 4468  H17 CMB B 301       8.278   6.179  26.319  1.00 32.88           H
HETATM 4469  H18 CMB B 301       9.085   4.394  17.759  1.00 38.18           H
HETATM 4470  H19 CMB B 301       8.188   0.815  20.027  1.00 48.51           H
HETATM 4471  H20 CMB B 301       5.986   4.450  20.806  1.00 46.55           H
HETATM 4472  H21 CMB B 301      12.579   7.265  27.277  1.00 27.37           H
HETATM 4473  H22 CMB B 301      12.160   6.604  28.887  1.00 27.37           H
HETATM 4474  H23 CMB B 301       8.683   6.096  28.137  1.00 29.16           H
HETATM 4475  H24 CMB B 301      10.009   5.677  29.281  1.00 29.16           H
HETATM 4476  H4  CMB B 301       2.049  10.833  24.957  1.00 56.62           H
HETATM 4477  H5  CMB B 301       4.747   9.293  20.809  1.00 48.46           H
HETATM 4478  H6  CMB B 301       3.018  10.830  21.312  1.00 60.23           H
HETATM 4479  H7  CMB B 301       2.573  12.008  22.564  1.00 60.23           H
HETATM 4480  H8  CMB B 301       1.549  10.599  22.266  1.00 60.23           H
HETATM 4481  H9  CMB B 301       5.403   6.643  19.822  1.00 48.65           H
TER
HETATM 4482  O   HOH A  52      31.702  24.437  29.818  1.00 26.78           O
HETATM 4483  H1  HOH A  52      31.049  23.992  30.362  1.00 32.13           H
HETATM 4484  H2  HOH A  52      32.044  23.747  29.244  1.00 32.13           H
HETATM 4485  O   HOH A  53      43.084  11.421  30.038  1.00 21.95           O
HETATM 4486  H1  HOH A  53      42.985  11.469  29.083  1.00 26.34           H
HETATM 4487  H2  HOH A  53      43.797  12.033  30.233  1.00 26.34           H
HETATM 4488  O   HOH A  54      44.761  14.080  24.266  1.00 33.68           O
HETATM 4489  H1  HOH A  54      44.574  14.995  24.044  1.00 40.41           H
HETATM 4490  H2  HOH A  54      45.716  14.014  24.224  1.00 40.41           H
HETATM 4491  O   HOH A  55      35.738  21.476  24.320  1.00 23.80           O
HETATM 4492  H1  HOH A  55      36.413  20.921  23.927  1.00 28.56           H
HETATM 4493  H2  HOH A  55      35.650  22.214  23.711  1.00 28.56           H
HETATM 4494  O   HOH A  56      49.581   8.925  29.036  1.00 34.89           O
HETATM 4495  H1  HOH A  56      50.471   9.229  28.862  1.00 41.86           H
HETATM 4496  H2  HOH A  56      49.205   9.609  29.600  1.00 41.86           H
HETATM 4497  O   HOH A  57      44.618   5.668  40.117  1.00 31.64           O
HETATM 4498  H1  HOH A  57      44.860   6.567  39.874  1.00 37.97           H
HETATM 4499  H2  HOH A  57      43.672   5.718  40.283  1.00 37.97           H
HETATM 4500  O   HOH A  58      50.784  17.693  34.975  1.00 32.03           O
HETATM 4501  H1  HOH A  58      51.521  18.045  35.474  1.00 38.44           H
HETATM 4502  H2  HOH A  58      50.004  17.995  35.445  1.00 38.44           H
HETATM 4503  O   HOH A  59      38.195   5.925  37.423  1.00 29.06           O
HETATM 4504  H1  HOH A  59      37.640   5.608  38.137  1.00 34.87           H
HETATM 4505  H2  HOH A  59      39.081   5.882  37.794  1.00 34.87           H
HETATM 4506  O   HOH A  60      38.052  15.806  32.488  1.00 27.31           O
HETATM 4507  H1  HOH A  60      38.876  16.201  32.790  1.00 32.77           H
HETATM 4508  H2  HOH A  60      37.811  15.195  33.188  1.00 32.77           H
HETATM 4509  O   HOH A  61      34.868  19.137  22.254  1.00 32.87           O
HETATM 4510  H1  HOH A  61      35.796  19.158  22.503  1.00 39.45           H
HETATM 4511  H2  HOH A  61      34.416  18.939  23.075  1.00 39.45           H
HETATM 4512  O   HOH A  62      40.289   2.761  24.822  1.00 38.65           O
HETATM 4513  H1  HOH A  62      41.081   2.505  24.348  1.00 46.38           H
HETATM 4514  H2  HOH A  62      40.616   3.293  25.551  1.00 46.38           H
HETATM 4515  O   HOH A  63      48.546  10.529  24.623  1.00 50.80           O
HETATM 4516  H1  HOH A  63      48.089  10.100  23.898  1.00 60.96           H
HETATM 4517  H2  HOH A  63      47.987  10.367  25.387  1.00 60.96           H
HETATM 4518  O   HOH A  64      31.999  22.515  36.494  1.00 44.73           O
HETATM 4519  H1  HOH A  64      31.477  22.703  37.275  1.00 53.67           H
HETATM 4520  H2  HOH A  64      31.677  23.139  35.839  1.00 53.67           H
HETATM 4521  O   HOH A  65      38.704   1.316  35.432  1.00 33.17           O
HETATM 4522  H1  HOH A  65      38.012   1.981  35.418  1.00 39.81           H
HETATM 4523  H2  HOH A  65      39.069   1.335  34.544  1.00 39.81           H
HETATM 4524  O   HOH A  66      34.511  24.193  23.850  1.00 31.09           O
HETATM 4525  H1  HOH A  66      34.805  25.080  23.634  1.00 37.31           H
HETATM 4526  H2  HOH A  66      34.108  24.293  24.719  1.00 37.31           H
HETATM 4527  O   HOH A  67      31.548  28.645  33.430  1.00 61.03           O
HETATM 4528  H1  HOH A  67      32.388  28.764  32.983  1.00 73.23           H
HETATM 4529  H2  HOH A  67      31.064  29.453  33.239  1.00 73.23           H
HETATM 4530  O   HOH A  68      36.222  14.553  21.570  1.00 46.41           O
HETATM 4531  H1  HOH A  68      35.387  14.465  22.034  1.00 55.70           H
HETATM 4532  H2  HOH A  68      36.478  13.646  21.384  1.00 55.70           H
HETATM 4533  O   HOH A  69      51.030   1.820  32.812  1.00 46.89           O
HETATM 4534  H1  HOH A  69      51.009   2.700  33.188  1.00 56.27           H
HETATM 4535  H2  HOH A  69      51.761   1.842  32.191  1.00 56.27           H
HETATM 4536  O   HOH A  70      46.233   2.263  36.704  1.00 41.37           O
HETATM 4537  H1  HOH A  70      45.282   2.138  36.706  1.00 49.64           H
HETATM 4538  H2  HOH A  70      46.349   3.163  37.008  1.00 49.64           H
HETATM 4539  O   HOH A  71      50.690  20.388  32.655  1.00 56.61           O
HETATM 4540  H1  HOH A  71      50.560  21.053  31.981  1.00 67.93           H
HETATM 4541  H2  HOH A  71      50.971  20.878  33.427  1.00 67.93           H
HETATM 4542  O   HOH A  72      40.319  17.070  33.505  1.00 45.39           O
HETATM 4543  H1  HOH A  72      40.952  17.677  33.114  1.00 54.47           H
HETATM 4544  H2  HOH A  72      40.868  16.450  33.998  1.00 54.47           H
HETATM 4545  O   HOH A  73      30.199  34.397  29.469  1.00 50.84           O
HETATM 4546  H1  HOH A  73      30.378  33.613  29.998  1.00 61.01           H
HETATM 4547  H2  HOH A  73      31.034  34.867  29.459  1.00 61.01           H
HETATM 4548  O   HOH A  74      39.421   0.158  39.735  1.00 46.55           O
HETATM 4549  H1  HOH A  74      38.717   0.808  39.763  1.00 55.86           H
HETATM 4550  H2  HOH A  74      40.116   0.546  40.269  1.00 55.86           H
HETATM 4551  O   HOH A  75      43.830  16.607  23.122  1.00 57.05           O
HETATM 4552  H1  HOH A  75      42.957  16.365  22.808  1.00 68.46           H
HETATM 4553  H2  HOH A  75      43.680  17.406  23.634  1.00 68.46           H
HETATM 4554  O   HOH A  76      41.728  -6.476  32.936  1.00 67.02           O
HETATM 4555  H1  HOH A  76      41.492  -5.683  32.454  1.00 80.42           H
HETATM 4556  H2  HOH A  76      40.906  -6.795  33.301  1.00 80.42           H
HETATM 4557  O   HOH A  77      42.417  -0.314  25.811  1.00 46.19           O
HETATM 4558  H1  HOH A  77      41.584  -0.611  25.440  1.00 55.43           H
HETATM 4559  H2  HOH A  77      42.882   0.064  25.062  1.00 55.43           H
HETATM 4560  O   HOH A  78      47.572  -4.582  26.288  1.00 48.62           O
HETATM 4561  H1  HOH A  78      47.109  -4.762  25.469  1.00 58.35           H
HETATM 4562  H2  HOH A  78      46.940  -4.082  26.807  1.00 58.35           H
HETATM 4563  O   HOH A  79      38.056  24.425  25.749  1.00 45.06           O
HETATM 4564  H1  HOH A  79      38.182  23.517  26.029  1.00 54.07           H
HETATM 4565  H2  HOH A  79      37.422  24.785  26.373  1.00 54.07           H
HETATM 4566  O   HOH A  80      24.240  18.140  38.459  1.00 38.59           O
HETATM 4567  H1  HOH A  80      23.409  17.910  38.044  1.00 46.31           H
HETATM 4568  H2  HOH A  80      24.029  18.897  39.011  1.00 46.31           H
HETATM 4569  O   HOH A  81      38.634  -0.876  30.652  1.00 52.53           O
HETATM 4570  H1  HOH A  81      39.430  -1.206  30.235  1.00 63.03           H
HETATM 4571  H2  HOH A  81      38.855   0.021  30.907  1.00 63.03           H
HETATM 4572  O   HOH A  82      48.979  -1.214  36.247  1.00 60.69           O
HETATM 4573  H1  HOH A  82      49.170  -0.279  36.340  1.00 72.83           H
HETATM 4574  H2  HOH A  82      48.023  -1.265  36.316  1.00 72.83           H
HETATM 4575  O   HOH A  83      41.759  -3.562  30.841  1.00 47.82           O
HETATM 4576  H1  HOH A  83      42.137  -2.702  30.630  1.00 57.38           H
HETATM 4577  H2  HOH A  83      42.089  -4.125  30.140  1.00 57.38           H
HETATM 4578  O   HOH A  84      44.410   7.221  25.197  1.00 39.27           O
HETATM 4579  H1  HOH A  84      44.197   8.149  25.319  1.00 47.13           H
HETATM 4580  H2  HOH A  84      44.824   6.961  26.022  1.00 47.13           H
HETATM 4581  O   HOH A  85      45.583   5.528  22.712  1.00 55.81           O
HETATM 4582  H1  HOH A  85      45.784   5.423  23.642  1.00 66.97           H
HETATM 4583  H2  HOH A  85      46.373   5.218  22.258  1.00 66.97           H
HETATM 4584  O   HOH A  86      40.286  29.529  29.759  1.00 66.18           O
HETATM 4585  H1  HOH A  86      40.717  29.392  30.603  1.00 79.41           H
HETATM 4586  H2  HOH A  86      39.571  28.892  29.752  1.00 79.41           H
HETATM 4587  O   HOH A  87      40.683  15.502  37.513  1.00 38.07           O
HETATM 4588  H1  HOH A  87      40.900  16.196  36.889  1.00 45.68           H
HETATM 4589  H2  HOH A  87      41.259  14.777  37.254  1.00 45.68           H
HETATM 4590  O   HOH A  88      41.767  16.558  20.580  1.00 60.08           O
HETATM 4591  H1  HOH A  88      41.242  15.842  20.945  1.00 72.10           H
HETATM 4592  H2  HOH A  88      42.555  16.122  20.254  1.00 72.10           H
HETATM 4593  O   HOH A  89      47.984  17.993  36.314  1.00 31.71           O
HETATM 4594  H1  HOH A  89      47.209  18.149  35.774  1.00 38.05           H
HETATM 4595  H2  HOH A  89      47.694  18.193  37.205  1.00 38.05           H
HETATM 4596  O   HOH A  90      37.508  -0.490  37.742  1.00 70.34           O
HETATM 4597  H1  HOH A  90      38.327  -0.352  38.224  1.00 84.41           H
HETATM 4598  H2  HOH A  90      37.735  -0.264  36.837  1.00 84.41           H
HETATM 4599  O   HOH A  91      41.394  19.610  20.473  1.00 46.19           O
HETATM 4600  H1  HOH A  91      41.857  18.813  20.744  1.00 55.42           H
HETATM 4601  H2  HOH A  91      42.063  20.123  20.018  1.00 55.42           H
HETATM 4602  O   HOH A  92      45.074  23.488  27.755  1.00 58.30           O
HETATM 4603  H1  HOH A  92      44.376  23.945  28.230  1.00 69.96           H
HETATM 4604  H2  HOH A  92      44.981  22.573  28.021  1.00 69.96           H
HETATM 4605  O   HOH A  93      46.996  16.686  24.240  1.00 40.99           O
HETATM 4606  H1  HOH A  93      47.727  17.143  23.820  1.00 49.18           H
HETATM 4607  H2  HOH A  93      46.277  16.744  23.608  1.00 49.18           H
HETATM 4608  O   HOH A  94      34.866  20.297  37.102  1.00 42.82           O
HETATM 4609  H1  HOH A  94      34.781  21.249  37.178  1.00 51.38           H
HETATM 4610  H2  HOH A  94      34.569  19.969  37.955  1.00 51.38           H
HETATM 4611  O   HOH A  95      43.674  -4.272  32.686  1.00 74.68           O
HETATM 4612  H1  HOH A  95      44.024  -4.934  32.085  1.00 89.62           H
HETATM 4613  H2  HOH A  95      43.152  -3.701  32.114  1.00 89.62           H
HETATM 4614  O   HOH A  96      54.187   4.354  30.722  1.00 60.21           O
HETATM 4615  H1  HOH A  96      54.281   5.139  30.180  1.00 72.25           H
HETATM 4616  H2  HOH A  96      53.294   4.055  30.546  1.00 72.25           H
HETATM 4617  O   HOH A  97      38.783  19.257  34.655  1.00 59.69           O
HETATM 4618  H1  HOH A  97      39.435  19.537  35.298  1.00 71.63           H
HETATM 4619  H2  HOH A  97      39.145  18.444  34.293  1.00 71.63           H
HETATM 4620  O   HOH A  98      34.376  28.889  23.936  1.00 59.09           O
HETATM 4621  H1  HOH A  98      33.728  28.911  23.229  1.00 70.90           H
HETATM 4622  H2  HOH A  98      34.063  29.547  24.558  1.00 70.90           H
HETATM 4623  O   HOH A  99      32.821  26.056  31.670  1.00 36.75           O
HETATM 4624  H1  HOH A  99      33.247  25.380  32.198  1.00 44.10           H
HETATM 4625  H2  HOH A  99      32.339  25.564  30.999  1.00 44.10           H
HETATM 4626  O   HOH A 100      44.223  26.289  31.163  1.00 42.15           O
HETATM 4627  H1  HOH A 100      43.679  27.076  31.132  1.00 50.58           H
HETATM 4628  H2  HOH A 100      43.789  25.680  30.564  1.00 50.58           H
HETATM 4629  O   HOH A 101      41.234  13.750  21.046  1.00 43.87           O
HETATM 4630  H1  HOH A 101      41.219  13.882  22.000  1.00 52.64           H
HETATM 4631  H2  HOH A 101      41.650  12.892  20.943  1.00 52.64           H
HETATM 4632  O   HOH A 102      37.438  26.506  31.920  1.00 54.63           O
HETATM 4633  H1  HOH A 102      36.634  27.015  31.806  1.00 65.55           H
HETATM 4634  H2  HOH A 102      37.943  26.680  31.124  1.00 65.55           H
HETATM 4635  O   HOH A 103      43.697  20.461  21.929  1.00 50.19           O
HETATM 4636  H1  HOH A 103      43.553  21.371  22.183  1.00 60.23           H
HETATM 4637  H2  HOH A 103      43.476  19.958  22.714  1.00 60.23           H
HETATM 4638  O   HOH A 104      36.104  26.917  25.422  1.00 48.01           O
HETATM 4639  H1  HOH A 104      36.775  26.649  24.794  1.00 57.61           H
HETATM 4640  H2  HOH A 104      35.591  27.583  24.958  1.00 57.61           H
HETATM 4641  O   HOH A 105      53.078   2.752  27.221  1.00 57.54           O
HETATM 4642  H1  HOH A 105      52.281   3.229  27.455  1.00 69.05           H
HETATM 4643  H2  HOH A 105      52.765   2.029  26.674  1.00 69.05           H
HETATM 4644  O   HOH A 106      39.837   1.590  28.402  1.00 50.20           O
HETATM 4645  H1  HOH A 106      40.515   2.153  28.019  1.00 60.23           H
HETATM 4646  H2  HOH A 106      39.700   1.948  29.281  1.00 60.23           H
HETATM 4647  O   HOH A 107      38.736  13.268  19.753  1.00 60.16           O
HETATM 4648  H1  HOH A 107      38.330  12.723  20.430  1.00 72.19           H
HETATM 4649  H2  HOH A 107      39.586  13.514  20.131  1.00 72.19           H
HETATM 4650  O   HOH A 108      46.842   8.517  22.631  1.00 59.14           O
HETATM 4651  H1  HOH A 108      47.019   8.359  23.558  1.00 70.97           H
HETATM 4652  H2  HOH A 108      46.718   7.639  22.265  1.00 70.97           H
HETATM 4653  O   HOH A 109      44.690  -5.640  30.321  1.00 52.06           O
HETATM 4654  H1  HOH A 109      44.742  -4.907  29.698  1.00 62.47           H
HETATM 4655  H2  HOH A 109      44.001  -6.199  29.962  1.00 62.47           H
HETATM 4656  O   HOH A 110      36.770   3.536  35.891  1.00 33.00           O
HETATM 4657  H1  HOH A 110      36.095   3.370  36.550  1.00 39.60           H
HETATM 4658  H2  HOH A 110      37.248   4.299  36.223  1.00 39.60           H
HETATM 4659  O   HOH A 111      34.791  25.009  33.566  1.00 37.65           O
HETATM 4660  H1  HOH A 111      35.588  25.476  33.312  1.00 45.18           H
HETATM 4661  H2  HOH A 111      34.232  25.682  33.957  1.00 45.18           H
TER
HETATM 4662  O   HOH B 302      31.822  23.231  14.935  1.00 14.52           O
HETATM 4663  H1  HOH B 302      32.241  23.086  14.086  1.00 17.42           H
HETATM 4664  H2  HOH B 302      32.334  23.939  15.337  1.00 17.42           H
HETATM 4665  O   HOH B 303      20.856  14.208  21.673  1.00 19.16           O
HETATM 4666  H1  HOH B 303      20.040  14.601  21.354  1.00 23.00           H
HETATM 4667  H2  HOH B 303      20.606  13.784  22.495  1.00 23.00           H
HETATM 4668  O   HOH B 304      24.418  31.812  20.558  1.00 24.82           O
HETATM 4669  H1  HOH B 304      23.803  31.398  19.946  1.00 29.78           H
HETATM 4670  H2  HOH B 304      24.121  31.521  21.425  1.00 29.78           H
HETATM 4671  O   HOH B 305      13.197  18.496  25.581  1.00 23.55           O
HETATM 4672  H1  HOH B 305      12.911  17.589  25.467  1.00 28.26           H
HETATM 4673  H2  HOH B 305      13.835  18.630  24.880  1.00 28.26           H
HETATM 4674  O   HOH B 306      33.017  24.628  18.939  1.00 31.86           O
HETATM 4675  H1  HOH B 306      33.404  25.506  18.917  1.00 38.23           H
HETATM 4676  H2  HOH B 306      33.221  24.298  19.817  1.00 38.23           H
HETATM 4677  O   HOH B 307      31.281  17.154  21.425  1.00 23.66           O
HETATM 4678  H1  HOH B 307      30.911  17.221  22.309  1.00 28.39           H
HETATM 4679  H2  HOH B 307      31.006  17.970  20.998  1.00 28.39           H
HETATM 4680  O   HOH B 308      15.288  16.576  25.702  1.00 13.62           O
HETATM 4681  H1  HOH B 308      15.063  15.708  25.363  1.00 16.35           H
HETATM 4682  H2  HOH B 308      15.627  16.399  26.586  1.00 16.35           H
HETATM 4683  O   HOH B 309      22.016   5.146  31.787  1.00 17.31           O
HETATM 4684  H1  HOH B 309      22.746   4.542  31.932  1.00 20.77           H
HETATM 4685  H2  HOH B 309      21.671   5.321  32.666  1.00 20.77           H
HETATM 4686  O   HOH B 310      31.067  19.752  35.475  1.00 26.65           O
HETATM 4687  H1  HOH B 310      31.481  20.448  35.992  1.00 31.98           H
HETATM 4688  H2  HOH B 310      31.772  19.117  35.329  1.00 31.98           H
HETATM 4689  O   HOH B 311      26.472   9.759  34.953  1.00 22.46           O
HETATM 4690  H1  HOH B 311      25.968  10.247  35.610  1.00 26.96           H
HETATM 4691  H2  HOH B 311      26.310   8.839  35.172  1.00 26.96           H
HETATM 4692  O   HOH B 312      33.969  16.464  21.760  1.00 30.01           O
HETATM 4693  H1  HOH B 312      34.510  17.251  21.681  1.00 36.01           H
HETATM 4694  H2  HOH B 312      33.080  16.767  21.554  1.00 36.01           H
HETATM 4695  O   HOH B 313      15.125  24.163  34.754  1.00 20.64           O
HETATM 4696  H1  HOH B 313      15.976  24.071  35.188  1.00 24.77           H
HETATM 4697  H2  HOH B 313      14.932  23.283  34.426  1.00 24.77           H
HETATM 4698  O   HOH B 314      21.516  25.143  26.406  1.00 23.18           O
HETATM 4699  H1  HOH B 314      21.139  24.338  26.040  1.00 27.82           H
HETATM 4700  H2  HOH B 314      22.452  24.949  26.488  1.00 27.82           H
HETATM 4701  O   HOH B 315      14.867   6.288  31.160  1.00 21.36           O
HETATM 4702  H1  HOH B 315      13.899   6.208  31.118  1.00 25.63           H
HETATM 4703  H2  HOH B 315      15.154   6.774  30.405  1.00 25.63           H
HETATM 4704  O   HOH B 316      10.487  17.524  31.505  1.00 24.57           O
HETATM 4705  H1  HOH B 316      11.304  17.905  31.175  1.00 29.48           H
HETATM 4706  H2  HOH B 316       9.821  17.806  30.872  1.00 29.48           H
HETATM 4707  O   HOH B 317      35.072  -2.348  20.954  1.00 23.00           O
HETATM 4708  H1  HOH B 317      35.605  -1.548  20.956  1.00 27.60           H
HETATM 4709  H2  HOH B 317      34.655  -2.359  21.821  1.00 27.60           H
HETATM 4710  O   HOH B 318      12.455   4.341  33.693  1.00 31.00           O
HETATM 4711  H1  HOH B 318      11.680   3.942  33.286  1.00 37.20           H
HETATM 4712  H2  HOH B 318      12.092   4.971  34.323  1.00 37.20           H
HETATM 4713  O   HOH B 319      18.810   3.580  17.165  1.00 24.44           O
HETATM 4714  H1  HOH B 319      19.407   3.264  17.845  1.00 29.33           H
HETATM 4715  H2  HOH B 319      17.980   3.719  17.631  1.00 29.33           H
HETATM 4716  O   HOH B 320      33.500  -2.330  23.257  1.00 24.52           O
HETATM 4717  H1  HOH B 320      32.776  -1.764  22.965  1.00 29.43           H
HETATM 4718  H2  HOH B 320      33.634  -2.098  24.176  1.00 29.43           H
HETATM 4719  O   HOH B 321      20.539  31.649  12.869  1.00 31.52           O
HETATM 4720  H1  HOH B 321      20.156  32.526  12.941  1.00 37.82           H
HETATM 4721  H2  HOH B 321      21.460  31.776  13.106  1.00 37.82           H
HETATM 4722  O   HOH B 322      38.623   4.338  23.191  1.00 37.23           O
HETATM 4723  H1  HOH B 322      39.183   3.727  23.682  1.00 44.68           H
HETATM 4724  H2  HOH B 322      39.097   5.173  23.251  1.00 44.68           H
HETATM 4725  O   HOH B 323      36.904  13.274  32.856  1.00 22.74           O
HETATM 4726  H1  HOH B 323      36.232  13.013  33.490  1.00 27.29           H
HETATM 4727  H2  HOH B 323      37.608  12.632  32.975  1.00 27.29           H
HETATM 4728  O   HOH B 324      38.449  -1.622  18.968  1.00 36.89           O
HETATM 4729  H1  HOH B 324      39.052  -2.286  19.301  1.00 44.26           H
HETATM 4730  H2  HOH B 324      38.375  -0.994  19.696  1.00 44.26           H
HETATM 4731  O   HOH B 325      20.349  25.042  29.124  1.00 22.95           O
HETATM 4732  H1  HOH B 325      20.812  24.208  29.220  1.00 27.54           H
HETATM 4733  H2  HOH B 325      20.860  25.519  28.464  1.00 27.54           H
HETATM 4734  O   HOH B 326      26.119   4.567  23.709  1.00 24.59           O
HETATM 4735  H1  HOH B 326      25.678   5.305  24.136  1.00 29.51           H
HETATM 4736  H2  HOH B 326      26.563   4.108  24.425  1.00 29.51           H
HETATM 4737  O   HOH B 327      35.572  -1.683  25.125  1.00 23.36           O
HETATM 4738  H1  HOH B 327      35.316  -0.922  24.603  1.00 28.03           H
HETATM 4739  H2  HOH B 327      35.748  -1.329  26.000  1.00 28.03           H
HETATM 4740  O   HOH B 328      21.302  15.183  30.037  1.00 25.43           O
HETATM 4741  H1  HOH B 328      20.590  15.784  29.803  1.00 30.52           H
HETATM 4742  H2  HOH B 328      21.018  14.331  29.700  1.00 30.52           H
HETATM 4743  O   HOH B 329       9.418   1.565  34.416  1.00 30.86           O
HETATM 4744  H1  HOH B 329       8.813   1.035  33.890  1.00 37.04           H
HETATM 4745  H2  HOH B 329      10.283   1.185  34.235  1.00 37.04           H
HETATM 4746  O   HOH B 330      18.260  24.399  27.018  1.00 32.86           O
HETATM 4747  H1  HOH B 330      17.598  24.776  27.605  1.00 39.43           H
HETATM 4748  H2  HOH B 330      19.088  24.562  27.475  1.00 39.43           H
HETATM 4749  O   HOH B 331      39.066   2.480  31.292  1.00 36.20           O
HETATM 4750  H1  HOH B 331      39.408   3.326  31.592  1.00 43.44           H
HETATM 4751  H2  HOH B 331      38.113   2.596  31.297  1.00 43.44           H
HETATM 4752  O   HOH B 332      23.033  25.925  39.906  1.00 26.38           O
HETATM 4753  H1  HOH B 332      23.310  26.301  39.065  1.00 31.65           H
HETATM 4754  H2  HOH B 332      23.455  25.067  39.928  1.00 31.65           H
HETATM 4755  O   HOH B 333      32.410  12.661  38.490  1.00 35.40           O
HETATM 4756  H1  HOH B 333      32.945  13.045  39.186  1.00 42.48           H
HETATM 4757  H2  HOH B 333      31.948  11.934  38.912  1.00 42.48           H
HETATM 4758  O   HOH B 334      26.790  33.758  16.132  1.00 26.67           O
HETATM 4759  H1  HOH B 334      27.247  34.169  16.868  1.00 32.00           H
HETATM 4760  H2  HOH B 334      26.769  32.827  16.367  1.00 32.00           H
HETATM 4761  O   HOH B 335      24.274  -5.595  29.731  1.00 31.33           O
HETATM 4762  H1  HOH B 335      24.630  -6.311  29.200  1.00 37.60           H
HETATM 4763  H2  HOH B 335      24.297  -5.941  30.626  1.00 37.60           H
HETATM 4764  O   HOH B 336      10.393   3.213  32.262  1.00 22.11           O
HETATM 4765  H1  HOH B 336       9.871   3.596  31.555  1.00 26.54           H
HETATM 4766  H2  HOH B 336      10.147   2.285  32.273  1.00 26.54           H
HETATM 4767  O   HOH B 337      10.524  -1.332  25.443  1.00 26.29           O
HETATM 4768  H1  HOH B 337       9.623  -1.579  25.213  1.00 31.55           H
HETATM 4769  H2  HOH B 337      11.060  -1.724  24.751  1.00 31.55           H
HETATM 4770  O   HOH B 338      18.780  19.892  40.289  1.00 29.23           O
HETATM 4771  H1  HOH B 338      19.685  20.060  40.014  1.00 35.08           H
HETATM 4772  H2  HOH B 338      18.263  20.077  39.502  1.00 35.08           H
HETATM 4773  O   HOH B 339      29.472  -2.063  27.911  1.00 46.62           O
HETATM 4774  H1  HOH B 339      30.143  -1.394  28.067  1.00 55.94           H
HETATM 4775  H2  HOH B 339      28.797  -1.880  28.566  1.00 55.94           H
HETATM 4776  O   HOH B 340      16.487   3.808  18.680  1.00 28.25           O
HETATM 4777  H1  HOH B 340      16.150   4.633  19.039  1.00 33.90           H
HETATM 4778  H2  HOH B 340      16.079   3.751  17.812  1.00 33.90           H
HETATM 4779  O   HOH B 341      17.423  12.272  39.379  1.00 31.43           O
HETATM 4780  H1  HOH B 341      16.625  12.162  39.901  1.00 37.71           H
HETATM 4781  H2  HOH B 341      18.103  12.474  40.023  1.00 37.71           H
HETATM 4782  O   HOH B 342       9.645   0.797  27.128  1.00 33.69           O
HETATM 4783  H1  HOH B 342      10.021   0.057  26.646  1.00 40.43           H
HETATM 4784  H2  HOH B 342      10.386   1.145  27.634  1.00 40.43           H
HETATM 4785  O   HOH B 343      31.340  30.950  18.574  1.00 31.54           O
HETATM 4786  H1  HOH B 343      30.561  30.516  18.921  1.00 37.84           H
HETATM 4787  H2  HOH B 343      31.827  30.244  18.135  1.00 37.84           H
HETATM 4788  O   HOH B 344      30.077   5.283  13.811  1.00 26.36           O
HETATM 4789  H1  HOH B 344      29.863   5.017  14.708  1.00 31.63           H
HETATM 4790  H2  HOH B 344      30.587   4.547  13.472  1.00 31.63           H
HETATM 4791  O   HOH B 345      21.567  24.976  31.809  1.00 23.74           O
HETATM 4792  H1  HOH B 345      21.866  25.782  32.240  1.00 28.49           H
HETATM 4793  H2  HOH B 345      21.077  25.286  31.041  1.00 28.49           H
HETATM 4794  O   HOH B 346      15.900  26.953  11.195  1.00 34.38           O
HETATM 4795  H1  HOH B 346      15.358  26.324  11.680  1.00 41.26           H
HETATM 4796  H2  HOH B 346      15.471  27.025  10.344  1.00 41.26           H
HETATM 4797  O   HOH B 347      16.802  25.537  24.959  1.00 35.29           O
HETATM 4798  H1  HOH B 347      17.271  25.495  24.123  1.00 42.34           H
HETATM 4799  H2  HOH B 347      17.381  25.093  25.583  1.00 42.34           H
HETATM 4800  O   HOH B 348       6.914  14.160  37.312  1.00 35.06           O
HETATM 4801  H1  HOH B 348       6.342  13.886  36.588  1.00 42.08           H
HETATM 4802  H2  HOH B 348       6.344  14.677  37.885  1.00 42.08           H
HETATM 4803  O   HOH B 349      14.217  26.677  35.565  1.00 29.01           O
HETATM 4804  H1  HOH B 349      14.319  25.838  35.107  1.00 34.81           H
HETATM 4805  H2  HOH B 349      14.824  26.614  36.306  1.00 34.81           H
HETATM 4806  O   HOH B 350      17.023  -0.010  36.819  1.00 40.25           O
HETATM 4807  H1  HOH B 350      16.783   0.752  36.281  1.00 48.30           H
HETATM 4808  H2  HOH B 350      17.980   0.033  36.867  1.00 48.30           H
HETATM 4809  O   HOH B 351      12.440   0.333  39.933  1.00 33.48           O
HETATM 4810  H1  HOH B 351      12.403  -0.213  40.717  1.00 40.17           H
HETATM 4811  H2  HOH B 351      13.269   0.084  39.518  1.00 40.17           H
HETATM 4812  O   HOH B 352      19.509  -3.971  35.116  1.00 44.74           O
HETATM 4813  H1  HOH B 352      19.620  -3.279  35.771  1.00 53.69           H
HETATM 4814  H2  HOH B 352      18.728  -4.445  35.402  1.00 53.69           H
HETATM 4815  O   HOH B 353      11.368  -1.792  28.128  1.00 24.72           O
HETATM 4816  H1  HOH B 353      11.760  -2.644  28.333  1.00 29.67           H
HETATM 4817  H2  HOH B 353      11.152  -1.849  27.193  1.00 29.67           H
HETATM 4818  O   HOH B 354      23.776  16.945  34.061  1.00 31.89           O
HETATM 4819  H1  HOH B 354      24.585  17.449  34.160  1.00 38.27           H
HETATM 4820  H2  HOH B 354      23.200  17.293  34.748  1.00 38.27           H
HETATM 4821  O   HOH B 355      22.041  29.392  13.506  1.00 44.17           O
HETATM 4822  H1  HOH B 355      21.446  30.143  13.553  1.00 53.00           H
HETATM 4823  H2  HOH B 355      21.501  28.681  13.153  1.00 53.00           H
HETATM 4824  O   HOH B 356      34.981  10.573  19.143  1.00 43.60           O
HETATM 4825  H1  HOH B 356      34.545  10.191  19.910  1.00 52.31           H
HETATM 4826  H2  HOH B 356      34.306  11.122  18.737  1.00 52.31           H
HETATM 4827  O   HOH B 357      15.209  26.713  38.212  1.00 43.23           O
HETATM 4828  H1  HOH B 357      14.955  27.515  38.671  1.00 51.87           H
HETATM 4829  H2  HOH B 357      14.559  26.063  38.496  1.00 51.87           H
HETATM 4830  O   HOH B 358      20.481  -2.122  27.655  1.00 26.20           O
HETATM 4831  H1  HOH B 358      21.419  -2.060  27.462  1.00 31.44           H
HETATM 4832  H2  HOH B 358      20.445  -2.297  28.599  1.00 31.44           H
HETATM 4833  O   HOH B 359      22.439  17.224  31.567  1.00 37.15           O
HETATM 4834  H1  HOH B 359      22.076  16.379  31.295  1.00 44.58           H
HETATM 4835  H2  HOH B 359      22.781  17.066  32.451  1.00 44.58           H
HETATM 4836  O   HOH B 360      41.514   7.820  37.973  1.00 30.48           O
HETATM 4837  H1  HOH B 360      42.289   7.918  38.532  1.00 36.58           H
HETATM 4838  H2  HOH B 360      41.567   6.914  37.658  1.00 36.58           H
HETATM 4839  O   HOH B 361      25.764  -2.604  20.155  1.00 40.48           O
HETATM 4840  H1  HOH B 361      25.083  -2.006  19.834  1.00 48.58           H
HETATM 4841  H2  HOH B 361      26.363  -2.703  19.412  1.00 48.58           H
HETATM 4842  O   HOH B 362      27.048   6.679  37.791  1.00 37.18           O
HETATM 4843  H1  HOH B 362      27.739   7.241  37.431  1.00 44.62           H
HETATM 4844  H2  HOH B 362      26.530   7.269  38.335  1.00 44.62           H
HETATM 4845  O   HOH B 363      27.612  34.041  30.971  1.00 36.34           O
HETATM 4846  H1  HOH B 363      28.356  34.256  30.408  1.00 43.60           H
HETATM 4847  H2  HOH B 363      28.023  33.725  31.786  1.00 43.60           H
HETATM 4848  O   HOH B 364      15.016  -7.454  21.080  1.00 27.03           O
HETATM 4849  H1  HOH B 364      14.373  -7.811  21.698  1.00 32.43           H
HETATM 4850  H2  HOH B 364      15.670  -8.147  20.988  1.00 32.43           H
HETATM 4851  O   HOH B 365      20.589  -6.053  20.088  1.00 24.40           O
HETATM 4852  H1  HOH B 365      20.930  -5.917  19.201  1.00 29.28           H
HETATM 4853  H2  HOH B 365      19.641  -5.913  19.997  1.00 29.28           H
HETATM 4854  O   HOH B 366      23.466  -1.977  12.383  1.00 57.70           O
HETATM 4855  H1  HOH B 366      22.525  -2.169  12.419  1.00 69.24           H
HETATM 4856  H2  HOH B 366      23.689  -1.706  13.275  1.00 69.24           H
HETATM 4857  O   HOH B 367      31.588   4.431  16.516  1.00 35.80           O
HETATM 4858  H1  HOH B 367      31.610   3.529  16.179  1.00 42.96           H
HETATM 4859  H2  HOH B 367      31.257   4.334  17.413  1.00 42.96           H
HETATM 4860  O   HOH B 368      35.799   6.456  18.648  1.00 34.99           O
HETATM 4861  H1  HOH B 368      35.837   7.380  18.391  1.00 41.99           H
HETATM 4862  H2  HOH B 368      36.690   6.255  18.937  1.00 41.99           H
HETATM 4863  O   HOH B 369      22.704  33.214  24.409  1.00 44.18           O
HETATM 4864  H1  HOH B 369      22.273  32.610  25.020  1.00 53.01           H
HETATM 4865  H2  HOH B 369      21.997  33.796  24.123  1.00 53.01           H
HETATM 4866  O   HOH B 370      26.697   4.287  10.710  1.00 27.90           O
HETATM 4867  H1  HOH B 370      27.381   4.791  10.264  1.00 33.48           H
HETATM 4868  H2  HOH B 370      26.719   3.424  10.294  1.00 33.48           H
HETATM 4869  O   HOH B 371      29.550   0.240  18.908  1.00 37.84           O
HETATM 4870  H1  HOH B 371      29.960  -0.614  19.051  1.00 45.41           H
HETATM 4871  H2  HOH B 371      29.667   0.689  19.751  1.00 45.41           H
HETATM 4872  O   HOH B 372      16.870   8.787  39.679  1.00 43.46           O
HETATM 4873  H1  HOH B 372      15.913   8.815  39.594  1.00 52.15           H
HETATM 4874  H2  HOH B 372      17.193   8.890  38.780  1.00 52.15           H
HETATM 4875  O   HOH B 373      37.657   3.594  20.524  1.00 37.93           O
HETATM 4876  H1  HOH B 373      37.965   4.145  21.248  1.00 45.52           H
HETATM 4877  H2  HOH B 373      38.184   2.798  20.604  1.00 45.52           H
HETATM 4878  O   HOH B 374      27.012  27.072   8.913  1.00 41.70           O
HETATM 4879  H1  HOH B 374      26.489  27.276   8.132  1.00 50.05           H
HETATM 4880  H2  HOH B 374      26.377  27.103   9.633  1.00 50.05           H
HETATM 4881  O   HOH B 375      24.144   8.221   6.752  1.00 35.72           O
HETATM 4882  H1  HOH B 375      23.840   7.360   6.460  1.00 42.86           H
HETATM 4883  H2  HOH B 375      24.604   8.584   5.992  1.00 42.86           H
HETATM 4884  O   HOH B 376       7.670   3.294  29.941  1.00 39.82           O
HETATM 4885  H1  HOH B 376       8.546   3.232  29.591  1.00 47.78           H
HETATM 4886  H2  HOH B 376       7.170   2.555  29.572  1.00 47.78           H
HETATM 4887  O   HOH B 377       9.471  22.434  38.178  1.00 37.80           O
HETATM 4888  H1  HOH B 377      10.310  22.903  38.140  1.00 45.37           H
HETATM 4889  H2  HOH B 377       8.958  22.935  38.812  1.00 45.37           H
HETATM 4890  O   HOH B 378      18.567  33.442  14.717  1.00 35.32           O
HETATM 4891  H1  HOH B 378      18.776  33.546  15.647  1.00 42.38           H
HETATM 4892  H2  HOH B 378      18.370  32.508  14.624  1.00 42.38           H
HETATM 4893  O   HOH B 379      23.381  -0.052  36.554  1.00 50.27           O
HETATM 4894  H1  HOH B 379      23.537   0.892  36.481  1.00 60.33           H
HETATM 4895  H2  HOH B 379      22.675  -0.220  35.926  1.00 60.33           H
HETATM 4896  O   HOH B 380      26.025   0.105  14.099  1.00 40.55           O
HETATM 4897  H1  HOH B 380      26.321   1.016  14.137  1.00 48.66           H
HETATM 4898  H2  HOH B 380      25.228   0.099  14.635  1.00 48.66           H
HETATM 4899  O   HOH B 381      14.791  -0.808  38.522  1.00 45.22           O
HETATM 4900  H1  HOH B 381      15.062  -1.642  38.906  1.00 54.26           H
HETATM 4901  H2  HOH B 381      15.521  -0.573  37.942  1.00 54.26           H
HETATM 4902  O   HOH B 382      28.079  31.640   9.297  1.00 67.79           O
HETATM 4903  H1  HOH B 382      28.007  31.395   8.374  1.00 81.35           H
HETATM 4904  H2  HOH B 382      27.457  31.062   9.744  1.00 81.35           H
HETATM 4905  O   HOH B 383      33.905   9.508  38.175  1.00 39.96           O
HETATM 4906  H1  HOH B 383      34.495   9.231  38.879  1.00 47.96           H
[truncated: 35,401 more chars]
