# Supplementary material for: High-throughput quantum-mechanics/molecular-mechanics (ONIOM) macromolecular crystallographic refinement with PHENIX/DivCon: the impact of mixed Hamiltonian methods on ligand and protein structure
Source: Acta Crystallogr D Struct Biol. 2018 Oct 29;74(Pt 11):1063–77. doi: 10.1107/S2059798318012913 (PMC6213575; doi:10.1107/S2059798318012913)
Supplement: Supplementary file 2 [file d-74-01063-sup2.gz › results_ONIOM/1LPZ-H.cif]

# Generated by MOE 2016.08 on 2017-01-11 05:16.13
# Structure optimized with MOE using MMFF94x forcefield to determine
# ideal geometry (Gas Phase with Electrostatics disabled).
data_comp_list
_chem_comp.id	CMB
_chem_comp.three_letter_code	CMB
_chem_comp.name	1LPZ.B
_chem_comp.group	non-polymer
_chem_comp.number_atoms_all	56
_chem_comp.number_atoms_nh	32
_chem_comp.desc_level	?
#
data_comp_CMB
#
loop_
_chem_comp_atom.comp_id
_chem_comp_atom.atom_id
_chem_comp_atom.type_symbol
_chem_comp_atom.type_energy
_chem_comp_atom.partial_charge
_chem_comp_atom.x
_chem_comp_atom.y
_chem_comp_atom.z
CMB	C1	C	CR16	-0.842	3.9020	9.7100	25.8190	
CMB	H1	H	HCR6	-0.023	3.6687	9.8897	26.8581	
CMB	C2	C	CH2	0.02	5.0190	8.9440	25.4540	
CMB	H2	H	HCH2	0.08	4.8891	7.9648	25.9147	
CMB	H3	H	HCH2	0.08	5.8895	9.4367	25.8872	
CMB	C3	C	CR56	-0.3316	5.3240	8.7110	24.0820	
CMB	C4	C	CR56	-0.046	4.5650	9.2430	23.0410	
CMB	C5	C	CR6	-0.0922	3.4020	10.0360	23.4190	
CMB	C6	C	CR16	-0.285	3.0890	10.2410	24.7900	
CMB	H4	H	HCR6	0.15	2.2120	10.8143	25.0520	
CMB	N7	N	NR5	0.0476	6.3100	7.8910	23.5500	
CMB	C8	C	CR5	-0.2366	6.1790	7.9630	22.1710	
CMB	C9	C	CR15	-0.15	5.1020	8.8590	21.7940	
CMB	H5	H	HCR5	0.15	4.7890	9.1579	20.8045	
CMB	C10	C	CH3	-0.1018	2.5560	10.6660	22.3880	
CMB	H6	H	HCH3	0.08	2.9348	10.4072	21.3993	
CMB	H7	H	HCH3	0.08	2.5764	11.7486	22.5130	
CMB	H8	H	HCH3	0.08	1.5316	10.3078	22.4899	
CMB	C11	C	C	0.715	6.9710	7.2330	21.2470	
CMB	N12	N	NH1	-0.7301	6.4300	6.9100	20.0470	
CMB	H9	H	HNH1	0.37	5.4864	7.1928	19.8238	
CMB	C13	C	CH2	0.2836	7.2180	6.1500	19.0760	
CMB	H10	H	HCH2	0.08	8.1703	6.6654	18.9510	
CMB	H11	H	HCH2	0.08	6.6731	6.1594	18.1320	
CMB	C14	C	CR6	-0.1435	7.5250	4.6930	19.4150	
CMB	C17	C	CH2	0.2338	7.1730	7.0070	24.3450	
CMB	H12	H	HCH2	0.08	7.4117	6.1302	23.7431	
CMB	H13	H	HCH2	0.08	6.6214	6.6988	25.2332	
CMB	C18	C	CR6	-0.2732	8.4660	7.6430	24.7880	
CMB	C21	C	CR16	1.293	9.1520	8.6530	24.0800	
CMB	H14	H	HCR6	-0.023	8.6870	9.1265	23.2280	
CMB	C22	C	CR16	-0.285	10.4430	9.0430	24.4850	
CMB	H15	H	HCR6	0.15	10.9882	9.7980	23.9381	
CMB	C23	C	CR16	-0.15	11.0080	8.4270	25.6190	
CMB	H16	H	HCR6	0.15	12.0094	8.6880	25.9279	
CMB	C24	C	CR6	4.95770804122077e-018	10.2730	7.4690	26.3560	
CMB	C25	C	CR16	-0.15	9.0090	7.0820	25.9340	
CMB	H17	H	HCR6	0.15	8.4508	6.3474	26.4954	
CMB	C26	C	CR16	-0.15	8.4830	3.9960	18.6620	
CMB	H18	H	HCR6	0.15	9.0555	4.5298	17.9179	
CMB	C27	C	CR6	0.177	8.7180	2.6240	18.8490	
CMB	C28	C	CR16	-0.15	7.9850	1.9400	19.8330	
CMB	H19	H	HCR6	0.15	8.1623	0.8873	19.9969	
CMB	C29	C	CR6	0.177	7.0210	2.6140	20.6080	
CMB	C30	C	CR16	-0.15	6.8080	3.9930	20.3970	
CMB	H20	H	HCR6	0.15	6.0820	4.5175	21.0006	
CMB	C31	C	C	0.2	10.7420	6.8550	27.5860	
CMB	N32	N	NH2	-0.9	12.0200	6.8870	27.9700	
CMB	H21	H	HNH2	0.4	12.7082	7.3528	27.3960	
CMB	H22	H	HNH2	0.4	12.2988	6.4454	28.8345	
CMB	CL1	Cl	CL	-0.177	9.8430	1.7730	17.8020	
CMB	CL2	Cl	CL	-0.177	6.0320	1.7510	21.7850	
CMB	O45	O	O	-0.57	8.1180	6.8820	21.5360	
CMB	N53	N	NH2	-0.9	9.8220	6.2060	28.2890	
CMB	H23	H	HNH2	0.4	8.8690	6.1644	27.9570	
CMB	H24	H	HNH2	0.4	10.0749	5.7537	29.1560	
#
#
loop_
_chem_comp_tree.comp_id
_chem_comp_tree.atom_id
_chem_comp_tree.atom_back
_chem_comp_tree.atom_forward
_chem_comp_tree.connect_type
CMB	C1	?	H1	START	
CMB	H1	C1	?	?	
CMB	C2	C1	H2	?	
CMB	H2	C2	?	?	
CMB	H3	C2	?	?	
CMB	C3	C2	C4	?	
CMB	C4	C3	C9	?	
CMB	C9	C4	H5	?	
CMB	H5	C9	?	?	
CMB	C8	C9	C11	?	
CMB	C11	C8	N12	?	
CMB	N12	C11	H9	?	
CMB	H9	N12	?	?	
CMB	C13	N12	H10	?	
CMB	H10	C13	?	?	
CMB	H11	C13	?	?	
CMB	C14	C13	C26	?	
CMB	C26	C14	H18	?	
CMB	H18	C26	?	?	
CMB	C27	C26	C28	?	
CMB	C28	C27	H19	?	
CMB	H19	C28	?	?	
CMB	C29	C28	C30	?	
CMB	C30	C29	H20	?	
CMB	H20	C30	?	?	
CMB	CL2	C29	?	?	
CMB	CL1	C27	?	?	
CMB	O45	C11	?	?	
CMB	N7	C8	C17	?	
CMB	C17	N7	H12	?	
CMB	H12	C17	?	?	
CMB	H13	C17	?	?	
CMB	C18	C17	C21	?	
CMB	C21	C18	H14	?	
CMB	H14	C21	?	?	
CMB	C22	C21	H15	?	
CMB	H15	C22	?	?	
CMB	C23	C22	H16	?	
CMB	H16	C23	?	?	
CMB	C24	C23	C25	?	
CMB	C25	C24	H17	?	
CMB	H17	C25	?	?	
CMB	C31	C24	N32	?	
CMB	N32	C31	H21	?	
CMB	H21	N32	?	?	
CMB	H22	N32	?	?	
CMB	N53	C31	H23	?	
CMB	H23	N53	?	?	
CMB	H24	N53	?	?	
CMB	C5	C4	C10	?	
CMB	C10	C5	H6	?	
CMB	H6	C10	?	?	
CMB	H7	C10	?	?	
CMB	H8	C10	?	?	
CMB	C6	C5	H4	?	
CMB	H4	C6	?	END	
CMB	C1	C6	?	ADD	
CMB	C3	N7	?	ADD	
CMB	C14	C30	?	ADD	
CMB	C18	C25	?	ADD	
#
#
loop_
_chem_comp_bond.comp_id
_chem_comp_bond.atom_id_1
_chem_comp_bond.atom_id_2
_chem_comp_bond.type
_chem_comp_bond.value_dist
_chem_comp_bond.value_dist_esd
CMB	H1	C1	single	1.085	0.020	
CMB	C2	C1	single	1.542	0.020	
CMB	H2	C2	single	1.094	0.020	
CMB	H3	C2	single	1.096	0.020	
CMB	C3	C2	single	1.497	0.020	
CMB	C4	C3	aromatic	1.378	0.020	
CMB	C9	C4	aromatic	1.405	0.020	
CMB	H5	C9	single	1.082	0.020	
CMB	C8	C9	aromatic	1.394	0.020	
CMB	C11	C8	single	1.462	0.020	
CMB	N12	C11	single	1.393	0.020	
CMB	H9	N12	single	1.015	0.020	
CMB	C13	N12	single	1.454	0.020	
CMB	H10	C13	single	1.096	0.020	
CMB	H11	C13	single	1.096	0.020	
CMB	C14	C13	single	1.505	0.020	
CMB	C26	C14	aromatic	1.402	0.020	
CMB	H18	C26	single	1.088	0.020	
CMB	C27	C26	aromatic	1.396	0.020	
CMB	C28	C27	aromatic	1.394	0.020	
CMB	H19	C28	single	1.087	0.020	
CMB	C29	C28	aromatic	1.394	0.020	
CMB	C30	C29	aromatic	1.396	0.020	
CMB	H20	C30	single	1.088	0.020	
CMB	CL2	C29	single	1.723	0.020	
CMB	CL1	C27	single	1.723	0.020	
CMB	O45	C11	double	1.230	0.020	
CMB	N7	C8	aromatic	1.395	0.020	
CMB	C17	N7	single	1.463	0.020	
CMB	H12	C17	single	1.093	0.020	
CMB	H13	C17	single	1.097	0.020	
CMB	C18	C17	single	1.508	0.020	
CMB	C21	C18	single	1.515	0.020	
CMB	H14	C21	single	1.085	0.020	
CMB	C22	C21	single	1.500	0.020	
CMB	H15	C22	single	1.084	0.020	
CMB	C23	C22	double	1.344	0.020	
CMB	H16	C23	single	1.084	0.020	
CMB	C24	C23	single	1.479	0.020	
CMB	C25	C24	single	1.482	0.020	
CMB	H17	C25	single	1.084	0.020	
CMB	C31	C24	double	1.370	0.020	
CMB	N32	C31	single	1.380	0.020	
CMB	H21	N32	single	1.009	0.020	
CMB	H22	N32	single	1.013	0.020	
CMB	N53	C31	single	1.380	0.020	
CMB	H23	N53	single	1.009	0.020	
CMB	H24	N53	single	1.013	0.020	
CMB	C5	C4	single	1.431	0.020	
CMB	C10	C5	single	1.498	0.020	
CMB	H6	C10	single	1.095	0.020	
CMB	H7	C10	single	1.096	0.020	
CMB	H8	C10	single	1.096	0.020	
CMB	C6	C5	double	1.351	0.020	
CMB	H4	C6	single	1.086	0.020	
CMB	C1	C6	single	1.511	0.020	
CMB	C3	N7	aromatic	1.378	0.020	
CMB	C14	C30	aromatic	1.402	0.020	
CMB	C18	C25	double	1.351	0.020	
#
#
loop_
_chem_comp_angle.comp_id
_chem_comp_angle.atom_id_1
_chem_comp_angle.atom_id_2
_chem_comp_angle.atom_id_3
_chem_comp_angle.value_angle
_chem_comp_angle.value_angle_esd
CMB	H1	C1	C2	109.90	3.000	
CMB	H1	C1	C6	110.08	3.000	
CMB	C2	C1	C6	114.47	3.000	
CMB	H2	C2	H3	108.41	3.000	
CMB	H2	C2	C3	111.72	3.000	
CMB	H3	C2	C3	109.30	3.000	
CMB	C1	C2	H2	108.13	3.000	
CMB	C1	C2	H3	108.89	3.000	
CMB	C1	C2	C3	110.33	3.000	
CMB	C2	C3	C4	124.98	3.000	
CMB	C2	C3	N7	127.11	3.000	
CMB	C4	C3	N7	107.88	3.000	
CMB	C5	C4	C9	133.11	3.000	
CMB	C3	C4	C9	107.88	3.000	
CMB	C3	C4	C5	119.01	3.000	
CMB	C6	C5	C10	122.74	3.000	
CMB	C4	C5	C10	116.20	3.000	
CMB	C4	C5	C6	121.04	3.000	
CMB	C1	C6	H4	118.28	3.000	
CMB	C1	C6	C5	121.52	3.000	
CMB	C5	C6	H4	119.98	3.000	
CMB	C3	N7	C17	123.81	3.000	
CMB	C3	N7	C8	109.60	3.000	
CMB	C8	N7	C17	126.58	3.000	
CMB	C9	C8	C11	127.32	3.000	
CMB	N7	C8	C9	106.32	3.000	
CMB	N7	C8	C11	126.35	3.000	
CMB	C4	C9	H5	126.33	3.000	
CMB	C4	C9	C8	108.32	3.000	
CMB	C8	C9	H5	125.34	3.000	
CMB	H6	C10	H7	108.73	3.000	
CMB	H6	C10	H8	107.25	3.000	
CMB	H7	C10	H8	107.22	3.000	
CMB	C5	C10	H6	110.88	3.000	
CMB	C5	C10	H7	110.95	3.000	
CMB	C5	C10	H8	111.65	3.000	
CMB	C8	C11	N12	114.41	3.000	
CMB	C8	C11	O45	123.46	3.000	
CMB	N12	C11	O45	122.13	3.000	
CMB	H9	N12	C13	116.69	3.000	
CMB	C11	N12	H9	120.26	3.000	
CMB	C11	N12	C13	123.05	3.000	
CMB	H10	C13	H11	107.13	3.000	
CMB	H10	C13	C14	110.77	3.000	
CMB	H11	C13	C14	110.18	3.000	
CMB	N12	C13	H10	109.54	3.000	
CMB	N12	C13	H11	107.56	3.000	
CMB	N12	C13	C14	111.52	3.000	
CMB	C26	C14	C30	119.21	3.000	
CMB	C13	C14	C26	120.52	3.000	
CMB	C13	C14	C30	120.24	3.000	
CMB	H12	C17	H13	105.05	3.000	
CMB	H12	C17	C18	110.87	3.000	
CMB	H13	C17	C18	111.72	3.000	
CMB	N7	C17	H12	109.30	3.000	
CMB	N7	C17	H13	106.29	3.000	
CMB	N7	C17	C18	113.20	3.000	
CMB	C21	C18	C25	118.56	3.000	
CMB	C17	C18	C21	119.72	3.000	
CMB	C17	C18	C25	121.65	3.000	
CMB	H14	C21	C22	118.73	3.000	
CMB	C18	C21	H14	119.41	3.000	
CMB	C18	C21	C22	117.94	3.000	
CMB	H15	C22	C23	120.48	3.000	
CMB	C21	C22	H15	119.29	3.000	
CMB	C21	C22	C23	120.22	3.000	
CMB	H16	C23	C24	120.36	3.000	
CMB	C22	C23	H16	117.48	3.000	
CMB	C22	C23	C24	122.15	3.000	
CMB	C23	C24	C25	116.69	3.000	
CMB	C23	C24	C31	121.61	3.000	
CMB	C25	C24	C31	121.67	3.000	
CMB	C18	C25	H17	117.93	3.000	
CMB	C18	C25	C24	123.09	3.000	
CMB	C24	C25	H17	118.96	3.000	
CMB	H18	C26	C27	120.13	3.000	
CMB	C14	C26	H18	119.76	3.000	
CMB	C14	C26	C27	120.11	3.000	
CMB	C26	C27	C28	120.68	3.000	
CMB	C26	C27	CL1	119.63	3.000	
CMB	C28	C27	CL1	119.69	3.000	
CMB	H19	C28	C29	120.40	3.000	
CMB	C27	C28	H19	120.40	3.000	
CMB	C27	C28	C29	119.20	3.000	
CMB	C30	C29	CL2	119.65	3.000	
CMB	C28	C29	C30	120.66	3.000	
CMB	C28	C29	CL2	119.69	3.000	
CMB	C14	C30	H20	119.66	3.000	
CMB	C14	C30	C29	120.13	3.000	
CMB	C29	C30	H20	120.22	3.000	
CMB	C24	C31	N32	122.16	3.000	
CMB	C24	C31	N53	122.24	3.000	
CMB	N32	C31	N53	115.59	3.000	
CMB	H21	N32	H22	119.31	3.000	
CMB	C31	N32	H21	122.46	3.000	
CMB	C31	N32	H22	118.23	3.000	
CMB	H23	N53	H24	119.28	3.000	
CMB	C31	N53	H23	122.50	3.000	
CMB	C31	N53	H24	118.22	3.000	
#
#
loop_
_chem_comp_tor.comp_id
_chem_comp_tor.id
_chem_comp_tor.atom_id_1
_chem_comp_tor.atom_id_2
_chem_comp_tor.atom_id_3
_chem_comp_tor.atom_id_4
_chem_comp_tor.value_angle
_chem_comp_tor.value_angle_esd
_chem_comp_tor.period
CMB	CONST_1	H1	C1	C2	H2	80.05	20.0	3	
CMB	CONST_2	H1	C1	C6	H4	-33.72	20.0	1	
CMB	CONST_3	H2	C2	C3	C4	142.57	20.0	3	
CMB	CONST_4	C2	C3	C4	C9	178.38	20.0	1	
CMB	CONST_5	C2	C3	N7	C17	2.54	20.0	1	
CMB	CONST_6	C5	C4	C9	H5	0.45	20.0	1	
CMB	CONST_7	C3	C4	C5	C10	169.91	20.0	1	
CMB	Var_1	C6	C5	C10	H6	-118.51	0.0	0	
CMB	CONST_8	C4	C5	C6	H4	-179.87	20.0	1	
CMB	Var_2	C3	N7	C17	H12	160.05	0.0	0	
CMB	CONST_9	C3	N7	C8	C9	0.22	20.0	1	
CMB	Var_3	C9	C8	C11	N12	-23.57	0.0	0	
CMB	CONST_10	N7	C8	C9	H5	178.95	20.0	1	
CMB	Var_4	C8	C11	N12	H9	-1.32	0.0	0	
CMB	Var_5	H9	N12	C13	H10	149.31	0.0	0	
CMB	Var_6	H10	C13	C14	C26	24.22	0.0	0	
CMB	CONST_11	C26	C14	C30	H20	179.34	20.0	1	
CMB	CONST_12	C13	C14	C26	H18	-1.12	20.0	1	
CMB	Var_7	H12	C17	C18	C21	57.29	0.0	0	
CMB	CONST_13	C21	C18	C25	H17	-177.82	20.0	1	
CMB	CONST_14	C17	C18	C21	H14	33.97	20.0	3	
CMB	CONST_15	H14	C21	C22	H15	-32.32	20.0	3	
CMB	CONST_16	H15	C22	C23	H16	-0.07	20.0	1	
CMB	CONST_17	H16	C23	C24	C25	-169.68	20.0	1	
CMB	CONST_18	C23	C24	C25	H17	168.89	20.0	1	
CMB	Var_8	C23	C24	C31	N32	1.22	0.0	0	
CMB	CONST_19	H18	C26	C27	C28	179.70	20.0	1	
CMB	CONST_20	C26	C27	C28	H19	-179.97	20.0	1	
CMB	CONST_21	H19	C28	C29	C30	179.94	20.0	1	
CMB	CONST_22	C28	C29	C30	H20	-179.66	20.0	1	
CMB	Var_9	C24	C31	N32	H21	0.48	0.0	0	
CMB	Var_10	C24	C31	N53	H23	-0.84	0.0	0	
#
#
loop_
_chem_comp_plane_atom.comp_id
_chem_comp_plane_atom.plane_id
_chem_comp_plane_atom.atom_id
_chem_comp_plane_atom.dist_esd
CMB	plan-1	C8	0.020	
CMB	plan-1	C11	0.020	
CMB	plan-1	N12	0.020	
CMB	plan-1	O45	0.020	
CMB	plan-2	C21	0.020	
CMB	plan-2	C22	0.020	
CMB	plan-2	C23	0.020	
CMB	plan-2	C24	0.020	
CMB	plan-3	C23	0.020	
CMB	plan-3	C24	0.020	
CMB	plan-3	C31	0.020	
CMB	plan-3	N53	0.020	
CMB	plan-4	C3	0.020	
CMB	plan-4	C4	0.020	
CMB	plan-4	C5	0.020	
CMB	plan-4	N7	0.020	
CMB	plan-4	C8	0.020	
CMB	plan-4	C9	0.020	
CMB	plan-4	C17	0.020	
CMB	plan-5	C3	0.020	
CMB	plan-5	C4	0.020	
CMB	plan-5	N7	0.020	
CMB	plan-5	C8	0.020	
CMB	plan-5	C9	0.020	
CMB	plan-5	C11	0.020	
CMB	plan-5	C17	0.020	
CMB	plan-6	C14	0.020	
CMB	plan-6	C26	0.020	
CMB	plan-6	C27	0.020	
CMB	plan-6	C28	0.020	
CMB	plan-6	C29	0.020	
CMB	plan-6	C30	0.020	
CMB	plan-6	CL1	0.020	
CMB	plan-6	CL2	0.020	
#
