# Supplementary material for: High-throughput quantum-mechanics/molecular-mechanics (ONIOM) macromolecular crystallographic refinement with PHENIX/DivCon: the impact of mixed Hamiltonian methods on ligand and protein structure
Source: Acta Crystallogr D Struct Biol. 2018 Oct 29;74(Pt 11):1063–77. doi: 10.1107/S2059798318012913 (PMC6213575; doi:10.1107/S2059798318012913)
Supplement: Supplementary file 2 [file d-74-01063-sup2.gz › results_ONIOM/1LRH-H_refine_001.pdb]

REMARK Date 2017-01-24 Time 02:06:21 EST -0500 (1485241581.66 s)
REMARK PHENIX refinement
REMARK 
REMARK ****************** INPUT FILES AND LABELS ******************************
REMARK Reflections:
REMARK   file name      : 1LRH.mtz
REMARK   labels         : ['F-obs,SIGF-obs']
REMARK R-free flags:
REMARK   file name      : 1LRH.mtz
REMARK   label          : R-free-flags
REMARK   test_flag_value: 0
REMARK Model file name(s): 
REMARK   /scratch/oleg/2712029.gondor.quantumbioinc.com/1LRH-H.pdb
REMARK 
REMARK ******************** REFINEMENT SUMMARY: QUICK FACTS *******************
REMARK Start: r_work = 0.1865 r_free = 0.2335 bonds = 0.018 angles = 2.878
REMARK Final: r_work = 0.1819 r_free = 0.2241 bonds = 0.028 angles = 1.883
REMARK ************************************************************************
REMARK 
REMARK ****************** REFINEMENT STATISTICS STEP BY STEP ******************
REMARK leading digit, like 1_, means number of macro-cycle                     
REMARK 0    : statistics at the very beginning when nothing is done yet        
REMARK 1_bss: bulk solvent correction and/or (anisotropic) scaling             
REMARK 1_xyz: refinement of coordinates                                        
REMARK 1_adp: refinement of ADPs (Atomic Displacement Parameters)              
REMARK 1_occ: refinement of occupancies                                        
REMARK ------------------------------------------------------------------------
REMARK  stage       r-work r-free bonds angles b_min b_max b_ave n_water shift
REMARK       0    : 0.2481 0.2814 0.018  2.88   4.4  98.0  16.5 1125      0.000
REMARK       1_bss: 0.1865 0.2335 0.018  2.88   4.1  97.7  16.2 1125      0.000
REMARK 1_settarget: 0.1865 0.2335 0.018  2.88   4.1  97.7  16.2 1125      0.000
REMARK       1_nqh: 0.1865 0.2332 0.018  2.88   4.1  97.7  16.2 1125      0.005
REMARK    1_weight: 0.1865 0.2332 0.018  2.88   4.1  97.7  16.2 1125      0.005
REMARK    1_checkH: 0.1866 0.2338 0.018  2.88   4.1  97.7  16.2 1125      0.391
REMARK    1_xyzrec: 0.1866 0.2338 0.018  2.88   4.1  97.7  16.2 1125      0.391
REMARK    1_checkH: 0.1866 0.2338 0.018  2.88   4.1  97.7  16.2 1125      0.391
REMARK       1_adp: 0.1826 0.2344 0.018  2.88   4.8  92.7  16.2 1125      0.391
REMARK   1_regHadp: 0.1817 0.2341 0.018  2.88   4.8  92.7  16.2 1125      0.391
REMARK       2_bss: 0.1817 0.2343 0.018  2.88   4.4  92.3  15.8 1125      0.391
REMARK 2_settarget: 0.1817 0.2343 0.018  2.88   4.4  92.3  15.8 1125      0.391
REMARK 2_updatecdl: 0.1817 0.2343 0.018  2.88   4.4  92.3  15.8 1125      0.391
REMARK       2_nqh: 0.1817 0.2343 0.018  2.88   4.4  92.3  15.8 1125      0.391
REMARK    2_weight: 0.1817 0.2343 0.018  2.88   4.4  92.3  15.8 1125      0.391
REMARK    2_checkH: 0.1817 0.2343 0.018  2.88   4.4  92.3  15.8 1125      0.391
REMARK    2_xyzrec: 0.1860 0.2261 0.028  1.94   4.4  92.3  15.8 1125      0.489
REMARK    2_checkH: 0.1861 0.2263 0.028  1.94   4.4  92.3  15.8 1125      0.489
REMARK       2_adp: 0.1859 0.2266 0.028  1.94   3.3  91.4  15.7 1125      0.489
REMARK   2_regHadp: 0.1859 0.2265 0.028  1.94   3.3  91.4  15.7 1125      0.489
REMARK       3_bss: 0.1855 0.2260 0.028  1.94   3.1  91.3  15.6 1125      0.489
REMARK 3_settarget: 0.1855 0.2260 0.028  1.94   3.1  91.3  15.6 1125      0.489
REMARK 3_updatecdl: 0.1855 0.2260 0.028  1.95   3.1  91.3  15.6 1125      0.489
REMARK       3_nqh: 0.1855 0.2261 0.028  1.95   3.1  91.3  15.6 1125      0.490
REMARK    3_weight: 0.1855 0.2261 0.028  1.95   3.1  91.3  15.6 1125      0.490
REMARK    3_checkH: 0.1856 0.2261 0.028  1.95   3.1  91.3  15.6 1125      0.490
REMARK    3_xyzrec: 0.1839 0.2250 0.028  1.88   3.1  91.3  15.6 1125      0.506
REMARK    3_checkH: 0.1839 0.2250 0.028  1.88   3.1  91.3  15.6 1125      0.506
REMARK       3_adp: 0.1819 0.2244 0.028  1.88   2.3  86.7  15.3 1125      0.506
REMARK   3_regHadp: 0.1820 0.2242 0.028  1.88   2.3  86.7  15.3 1125      0.506
REMARK         end: 0.1819 0.2241 0.028  1.88   2.2  86.6  15.2 1125      0.506
REMARK ------------------------------------------------------------------------
REMARK MODEL CONTENT.
REMARK  ELEMENT        ATOM RECORD COUNT   OCCUPANCY SUM
REMARK        C                     3448         3448.00
REMARK        H                     5969         5969.00
REMARK        O                     1379         1379.00
REMARK        N                      864          864.00
REMARK        S                       28           28.00
REMARK     Zn2+                        4            4.00
REMARK      O1-                       76           76.00
REMARK    TOTAL                    11768        11768.00
REMARK -----------------------------------------------------------------------
REMARK r_free_flags.md5.hexdigest bd3cef26011034ef32adf51dfb26e39d
REMARK 
REMARK IF THIS FILE IS FOR PDB DEPOSITION: REMOVE ALL FROM THIS LINE UP.
REMARK   3
REMARK   3 REFINEMENT.
REMARK   3   PROGRAM     : PHENIX (1.11.1_2575: ???)
REMARK   3   AUTHORS     : Adams,Afonine,Bunkoczi,Burnley,Chen,Dar,Davis,
REMARK   3               : Draizen,Echols,Gildea,Gros,Grosse-Kunstleve,Headd,
REMARK   3               : Hintze,Hung,Ioerger,Liebschner,McCoy,McKee,Moriarty,
REMARK   3               : Oeffner,Poon,Read,Richardson,Richardson,Sacchettini,
REMARK   3               : Sauter,Sobolev,Storoni,Terwilliger,Williams,Zwart
REMARK   3
REMARK   3  REFINEMENT TARGET : ML
REMARK   3  
REMARK   3  DATA USED IN REFINEMENT.
REMARK   3   RESOLUTION RANGE HIGH (ANGSTROMS) : 1.900   
REMARK   3   RESOLUTION RANGE LOW  (ANGSTROMS) : 29.382  
REMARK   3   MIN(FOBS/SIGMA_FOBS)              : 1.37  
REMARK   3   COMPLETENESS FOR RANGE        (%) : 98.67 
REMARK   3   NUMBER OF REFLECTIONS             : 54257     
REMARK   3   NUMBER OF REFLECTIONS (NON-ANOMALOUS) : 54257     
REMARK   3  
REMARK   3  FIT TO DATA USED IN REFINEMENT.
REMARK   3   R VALUE     (WORKING + TEST SET) : 0.1840
REMARK   3   R VALUE            (WORKING SET) : 0.1819
REMARK   3   FREE R VALUE                     : 0.2241
REMARK   3   FREE R VALUE TEST SET SIZE   (%) : 5.00  
REMARK   3   FREE R VALUE TEST SET COUNT      : 2715      
REMARK   3  
REMARK   3  FIT TO DATA USED IN REFINEMENT (IN BINS).
REMARK   3   BIN  RESOLUTION RANGE  COMPL.    NWORK NFREE   RWORK  RFREE  CCWORK CCFREE
REMARK   3     1 29.3853 -  5.0618    0.99     2784   162  0.1916 0.2186   0.899  0.864
REMARK   3     2  5.0618 -  4.0210    1.00     2767   155  0.1559 0.1762   0.940  0.920
REMARK   3     3  4.0210 -  3.5137    1.00     2772   130  0.1706 0.2018   0.920  0.893
REMARK   3     4  3.5137 -  3.1928    1.00     2751   147  0.1941 0.2104   0.898  0.870
REMARK   3     5  3.1928 -  2.9642    1.00     2759   143  0.2068 0.2594   0.882  0.808
REMARK   3     6  2.9642 -  2.7896    1.00     2736   143  0.1948 0.2249   0.891  0.870
REMARK   3     7  2.7896 -  2.6500    1.00     2744   128  0.1922 0.2468   0.900  0.842
REMARK   3     8  2.6500 -  2.5347    1.00     2741   153  0.1896 0.2408   0.899  0.858
REMARK   3     9  2.5347 -  2.4372    1.00     2715   173  0.1844 0.2468   0.903  0.829
REMARK   3    10  2.4372 -  2.3531    1.00     2704   144  0.1865 0.2539   0.903  0.858
REMARK   3    11  2.3531 -  2.2796    1.00     2772   147  0.1789 0.1999   0.917  0.857
REMARK   3    12  2.2796 -  2.2144    1.00     2739   151  0.1732 0.2569   0.918  0.804
REMARK   3    13  2.2144 -  2.1561    1.00     2760   126  0.1800 0.2169   0.907  0.880
REMARK   3    14  2.1561 -  2.1035    1.00     2735   137  0.1831 0.2319   0.902  0.832
REMARK   3    15  2.1035 -  2.0557    1.00     2705   133  0.1760 0.2376   0.918  0.847
REMARK   3    16  2.0557 -  2.0120    1.00     2760   143  0.1785 0.2303   0.910  0.852
REMARK   3    17  2.0120 -  1.9718    0.99     2709   143  0.1754 0.2419   0.918  0.848
REMARK   3    18  1.9718 -  1.9346    0.93     2543   131  0.1671 0.2207   0.924  0.844
REMARK   3    19  1.9346 -  1.9000    0.85     2346   126  0.1732 0.2365   0.922  0.849
REMARK   3  
REMARK   3  BULK SOLVENT MODELLING.
REMARK   3   METHOD USED        : FLAT BULK SOLVENT MODEL
REMARK   3   SOLVENT RADIUS     : 1.11    
REMARK   3   SHRINKAGE RADIUS   : 0.90    
REMARK   3   GRID STEP FACTOR   : 4.00    
REMARK   3  
REMARK   3  ERROR ESTIMATES.
REMARK   3   COORDINATE ERROR (MAXIMUM-LIKELIHOOD BASED)     : 0.18    
REMARK   3   PHASE ERROR (DEGREES, MAXIMUM-LIKELIHOOD BASED) : 21.44   
REMARK   3  
REMARK   3  STRUCTURE FACTORS CALCULATION ALGORITHM : FFT
REMARK   3  
REMARK   3  RESTRAINTS LIBRARY
REMARK   3    GEOSTD + MON.LIB. + CDL v1.2
REMARK   3  
REMARK   3  DEVIATIONS FROM IDEAL VALUES.
REMARK   3                 RMSD     MAX  COUNT
REMARK   3   BOND      :  0.028   1.731   5600
REMARK   3   ANGLE     :  1.883  41.166   7644
REMARK   3   CHIRALITY :  0.149   2.912    888
REMARK   3   PLANARITY :  0.013   0.099    932
REMARK   3   DIHEDRAL  : 12.180  80.371   3152
REMARK   3   MIN NONBONDED DISTANCE : 0.781 
REMARK   3  
REMARK   3  MOLPROBITY STATISTICS.
REMARK   3   ALL-ATOM CLASHSCORE : 1.04
REMARK   3   RAMACHANDRAN PLOT:
REMARK   3     OUTLIERS : 0.00  %
REMARK   3     ALLOWED  : 1.90  %
REMARK   3     FAVORED  : 98.10 %
REMARK   3   ROTAMER OUTLIERS : 0.52 %
REMARK   3   CBETA DEVIATIONS : 0
REMARK   3   PEPTIDE PLANE:
REMARK   3     CIS-PROLINE     : 8
REMARK   3     CIS-GENERAL     : 0
REMARK   3     TWISTED PROLINE : 0
REMARK   3     TWISTED GENERAL : 0
REMARK   3  
REMARK   3  ATOMIC DISPLACEMENT PARAMETERS.
REMARK   3   WILSON B : 12.06
REMARK   3   RMS(B_ISO_OR_EQUIVALENT_BONDED) : 3.61
REMARK   3   ATOMS          NUMBER OF ATOMS
REMARK   3                    ISO.  ANISO. 
REMARK   3    ALL         :  11768       0
REMARK   3    ALL (NO H)  :   5799       0
REMARK   3    SOLVENT     :    375       0
REMARK   3    NON-SOLVENT :   5424       0
REMARK   3    HYDROGENS   :   5969       0
REMARK   3
REMARK   3
REMARK   3   OTHER REFINEMENT REMARKS:
REMARK   3   XRAY REFINEMENT USING QUANTUM MECHANICAL FUNCTIONAL
REMARK   3   PROGRAM      :QuantumBio DivCon 6 build-7.1.1-b4015.17
REMARK   3   AUTHORS      :BORBULEVYCH O.Y., PLUMLEY J., 
REMARK   3                :MARTIN, R.I., WESTERHOFF L.M. 
REMARK   3
REMARK   3   REFERENCE     :BORBULEVYCH O.Y., PLUMLEY J.A.,
REMARK   3                 :MARTIN, R.I., MERZ, K.M.,  WESTERHOFF L.M.
REMARK   3                 :ACTA CRYSTLLOGRAPHICA SECTION D, 2014, 
REMARK   3                 :V. D70, pp. 1233-1247
REMARK   3   QM METHOD(HAMILTONIAN): PM6 AMBERFF14
REMARK   3   REGION QM REFINEMENT: 
REMARK   3      MAIN/BUFFER QM REGION RADII (A): 3.0 / 0.0
REMARK   3      LIGAND / STRAIN ENERGY: NLA_A_5190 / 4.51 KCAL/MOLE
REMARK   3      LIGAND / STRAIN ENERGY: NLA_B_6190 / 4.13 KCAL/MOLE
REMARK   3      LIGAND / STRAIN ENERGY: NLA_C_7190 / 3.91 KCAL/MOLE
REMARK   3      LIGAND / STRAIN ENERGY: NLA_D_8190 / 4.23 KCAL/MOLE
REMARK   3
HELIX    1   1 ILE A   12  GLN A   14  5               Generated by MOE    3
HELIX    2   2 ALA A   33  HIS A   36  1               Generated by MOE    4
HELIX    3   3 HIS A  140  ALA A  142  5               Generated by MOE    3
HELIX    4   4 GLU A  153  ALA A  159  1               Generated by MOE    7
HELIX    5   5 ILE B   12  GLN B   14  5               Generated by MOE    3
HELIX    6   6 ALA B   33  HIS B   36  1               Generated by MOE    4
HELIX    7   7 HIS B  140  ALA B  142  5               Generated by MOE    3
HELIX    8   8 VAL B  150  ASP B  152  5               Generated by MOE    3
HELIX    9   9 GLU B  153  ALA B  159  1               Generated by MOE    7
HELIX   10  10 ILE C   12  GLN C   14  5               Generated by MOE    3
HELIX   11  11 ALA C   33  HIS C   36  1               Generated by MOE    4
HELIX   12  12 HIS C  140  ALA C  142  5               Generated by MOE    3
HELIX   13  13 VAL C  150  ASP C  152  5               Generated by MOE    3
HELIX   14  14 GLU C  153  ALA C  159  1               Generated by MOE    7
HELIX   15  15 ILE D   12  GLN D   14  5               Generated by MOE    3
HELIX   16  16 ALA D   33  HIS D   36  1               Generated by MOE    4
HELIX   17  17 HIS D  140  ALA D  142  5               Generated by MOE    3
HELIX   18  18 VAL D  150  ASP D  152  5               Generated by MOE    3
HELIX   19  19 GLU D  153  ALA D  158  1               Generated by MOE    6
SHEET    1       VAL A   9  ASP A  11                  Generated by MOE
SHEET    2       LEU A  25  ALA A  31                  Generated by MOE
SHEET    3       VAL A  41  ILE A  48                  Generated by MOE
SHEET    4       ILE A  56  HIS A  59                  Generated by MOE
SHEET    5       GLU A  63  LYS A  69                  Generated by MOE
SHEET    6       GLY A  72  MET A  76                  Generated by MOE
SHEET    7       GLN A  88  PHE A  92                  Generated by MOE
SHEET    8       THR A  96  ILE A 100                  Generated by MOE
SHEET    9       HIS A 106  TRP A 109                  Generated by MOE
SHEET   10       LEU A 117  SER A 124                  Generated by MOE
SHEET   11       ILE A 130  TYR A 133                  Generated by MOE
SHEET   12       VAL A 144  LYS A 146                  Generated by MOE
SHEET   13       VAL B   9  ASP B  11                  Generated by MOE
SHEET   14       LEU B  25  ALA B  31                  Generated by MOE
SHEET   15       VAL B  41  ILE B  48                  Generated by MOE
SHEET   16       ILE B  56  HIS B  59                  Generated by MOE
SHEET   17       GLU B  63  LYS B  69                  Generated by MOE
SHEET   18       GLY B  72  MET B  76                  Generated by MOE
SHEET   19       GLN B  88  PHE B  92                  Generated by MOE
SHEET   20       THR B  96  SER B  99                  Generated by MOE
SHEET   21       HIS B 106  TRP B 109                  Generated by MOE
SHEET   22       LEU B 117  SER B 124                  Generated by MOE
SHEET   23       ILE B 130  TYR B 133                  Generated by MOE
SHEET   24       VAL B 144  LYS B 146                  Generated by MOE
SHEET   25       VAL C   9  ASP C  11                  Generated by MOE
SHEET   26       LEU C  25  ALA C  31                  Generated by MOE
SHEET   27       VAL C  41  ILE C  48                  Generated by MOE
SHEET   28       ILE C  56  HIS C  59                  Generated by MOE
SHEET   29       GLU C  63  LYS C  69                  Generated by MOE
SHEET   30       GLY C  72  MET C  76                  Generated by MOE
SHEET   31       GLN C  88  PHE C  92                  Generated by MOE
SHEET   32       THR C  96  SER C  99                  Generated by MOE
SHEET   33       HIS C 106  TRP C 109                  Generated by MOE
SHEET   34       LEU C 117  SER C 124                  Generated by MOE
SHEET   35       ILE C 130  TYR C 133                  Generated by MOE
SHEET   36       VAL C 144  LYS C 146                  Generated by MOE
SHEET   37       VAL D   9  ASP D  11                  Generated by MOE
SHEET   38       LEU D  25  ALA D  31                  Generated by MOE
SHEET   39       VAL D  41  ILE D  48                  Generated by MOE
SHEET   40       ILE D  56  ARG D  58                  Generated by MOE
SHEET   41       GLU D  63  LYS D  69                  Generated by MOE
SHEET   42       GLY D  72  MET D  76                  Generated by MOE
SHEET   43       GLN D  88  PHE D  92                  Generated by MOE
SHEET   44       THR D  96  SER D  99                  Generated by MOE
SHEET   45       HIS D 106  TRP D 109                  Generated by MOE
SHEET   46       LEU D 117  SER D 124                  Generated by MOE
SHEET   47       ILE D 130  TYR D 133                  Generated by MOE
SHEET   48       VAL D 144  LYS D 146                  Generated by MOE
LINK         O3  MAN A 184                 C1  MAN A 185 
LINK         O6  MAN A 184                 C1  MAN A 186 
LINK         O3  MAN B 184                 C1  MAN B 185 
LINK         O6  MAN B 184                 C1  MAN B 186 
LINK         O3  MAN C 184                 C1  MAN C 185 
LINK         O6  MAN C 184                 C1  MAN C 186 
LINK         O3  MAN D 184                 C1  MAN D 185 
LINK         O6  MAN D 184                 C1  MAN D 186 
LINK         C1  MAN A 184                 O6  BMA A 183 
LINK         C1  MAN B 184                 O6  BMA B 183 
LINK         C1  MAN C 184                 O6  BMA C 183 
LINK         C1  MAN D 184                 O6  BMA D 183 
LINK         C1  NAG A 182                 O4  NAG A 181 
LINK         C1  BMA A 183                 O4  NAG A 182 
LINK         C1  NAG B 182                 O4  NAG B 181 
LINK         C1  BMA B 183                 O4  NAG B 182 
LINK         C1  NAG C 182                 O4  NAG C 181 
LINK         C1  BMA C 183                 O4  NAG C 182 
LINK         C1  NAG D 182                 O4  NAG D 181 
LINK         C1  BMA D 183                 O4  NAG D 182 
LINK         C1  NAG A 181                 ND2 ASN A  95 
LINK         C1  NAG B 181                 ND2 ASN B  95 
LINK         C1  NAG C 181                 ND2 ASN C  95 
LINK         C1  NAG D 181                 ND2 ASN D  95 
SSBOND   1 CYS A    2    CYS A  155 
SSBOND   2 CYS B    2    CYS B  155 
SSBOND   3 CYS C    2    CYS C  155 
SSBOND   4 CYS D    2    CYS D  155 
CRYST1   61.583   82.433   69.962  90.00  94.37  90.00 P 1 21 1
SCALE1      0.016238  0.000000  0.001241        0.00000
SCALE2      0.000000  0.012131  0.000000        0.00000
SCALE3      0.000000  0.000000  0.014335        0.00000
ATOM      1  N   SER A   1       9.889  76.416  61.177  1.00 23.22           N
ATOM      2  CA  SER A   1      11.109  76.972  60.558  1.00 21.86           C
ATOM      3  C   SER A   1      12.332  76.078  60.807  1.00 16.83           C
ATOM      4  O   SER A   1      12.339  75.265  61.731  1.00 16.76           O
ATOM      5  CB  SER A   1      11.390  78.381  61.094  1.00 23.26           C
ATOM      6  OG  SER A   1      11.765  78.315  62.461  1.00 30.24           O
ATOM      7  H1  SER A   1      10.079  76.251  62.157  1.00 27.89           H
ATOM      8  H2  SER A   1       9.697  75.511  60.754  1.00 27.89           H
ATOM      9  HA  SER A   1      10.953  77.054  59.482  1.00 26.25           H
ATOM     10  HB2 SER A   1      10.501  79.004  60.988  1.00 27.93           H
ATOM     11  HB3 SER A   1      12.205  78.823  60.521  1.00 27.93           H
ATOM     12  HG  SER A   1      12.199  79.135  62.709  1.00 36.30           H
ATOM     13  N   CYS A   2      13.378  76.266  60.000  1.00 15.65           N
ATOM     14  CA  CYS A   2      14.657  75.603  60.197  1.00 14.07           C
ATOM     15  C   CYS A   2      15.368  76.225  61.408  1.00 13.80           C
ATOM     16  O   CYS A   2      15.567  77.443  61.436  1.00 13.09           O
ATOM     17  CB  CYS A   2      15.490  75.787  58.926  1.00 15.29           C
ATOM     18  SG  CYS A   2      17.137  75.083  59.193  1.00 15.29           S
ATOM     19  H   CYS A   2      13.312  76.947  59.258  1.00 18.80           H
ATOM     20  HA  CYS A   2      14.490  74.538  60.361  1.00 16.90           H
ATOM     21  HB2 CYS A   2      15.002  75.295  58.091  1.00 18.37           H
ATOM     22  HB3 CYS A   2      15.585  76.850  58.706  1.00 18.37           H
ATOM     23  N   VAL A   3      15.781  75.389  62.369  1.00 12.84           N
ATOM     24  CA  VAL A   3      16.596  75.817  63.516  1.00 11.29           C
ATOM     25  C   VAL A   3      17.977  75.191  63.367  1.00 12.48           C
ATOM     26  O   VAL A   3      18.148  74.008  63.642  1.00 14.34           O
ATOM     27  CB  VAL A   3      15.924  75.451  64.851  1.00 12.02           C
ATOM     28  CG1 VAL A   3      16.758  75.962  66.037  1.00 15.82           C
ATOM     29  CG2 VAL A   3      14.511  76.046  64.948  1.00 17.03           C
ATOM     30  H   VAL A   3      15.560  74.407  62.292  1.00 15.43           H
ATOM     31  HA  VAL A   3      16.709  76.901  63.498  1.00 13.57           H
ATOM     32  HB  VAL A   3      15.842  74.365  64.921  1.00 14.44           H
ATOM     33 HG11 VAL A   3      16.272  75.686  66.973  1.00 19.00           H
ATOM     34 HG12 VAL A   3      17.751  75.513  66.028  1.00 19.00           H
ATOM     35 HG13 VAL A   3      16.855  77.047  65.988  1.00 19.00           H
ATOM     36 HG21 VAL A   3      14.085  75.820  65.921  1.00 20.45           H
ATOM     37 HG22 VAL A   3      14.547  77.128  64.818  1.00 20.45           H
ATOM     38 HG23 VAL A   3      13.863  75.612  64.186  1.00 20.45           H
ATOM     39  N   ARG A   4      18.953  76.000  62.941  1.00 11.60           N
ATOM     40  CA  ARG A   4      20.368  75.642  62.894  1.00 10.63           C
ATOM     41  C   ARG A   4      21.011  76.104  64.191  1.00  8.83           C
ATOM     42  O   ARG A   4      20.756  77.229  64.619  1.00 12.67           O
ATOM     43  CB  ARG A   4      21.087  76.303  61.704  1.00 13.87           C
ATOM     44  CG  ARG A   4      20.545  75.835  60.351  1.00 28.47           C
ATOM     45  CD  ARG A   4      21.488  76.270  59.223  1.00 31.26           C
ATOM     46  NE  ARG A   4      20.836  76.176  57.903  1.00 34.22           N
ATOM     47  CZ  ARG A   4      20.827  77.104  56.936  1.00 39.40           C
ATOM     48  NH1 ARG A   4      21.385  78.305  57.108  1.00 39.31           N
ATOM     49  NH2 ARG A   4      20.246  76.827  55.767  1.00 39.95           N1+
ATOM     50  H   ARG A   4      18.726  76.968  62.765  1.00 13.93           H
ATOM     51  HA  ARG A   4      20.462  74.566  62.795  1.00 12.78           H
ATOM     52  HB2 ARG A   4      20.980  77.386  61.773  1.00 16.66           H
ATOM     53  HB3 ARG A   4      22.152  76.067  61.757  1.00 16.66           H
ATOM     54  HG2 ARG A   4      20.484  74.746  60.349  1.00 34.18           H
ATOM     55  HG3 ARG A   4      19.550  76.249  60.196  1.00 34.18           H
ATOM     56  HD2 ARG A   4      21.848  77.281  59.412  1.00 37.53           H
ATOM     57  HD3 ARG A   4      22.347  75.597  59.231  1.00 37.53           H
ATOM     58  HE  ARG A   4      20.406  75.286  57.687  1.00 41.08           H
ATOM     59 HH11 ARG A   4      21.825  78.526  57.987  1.00 47.18           H
ATOM     60 HH12 ARG A   4      21.366  78.982  56.362  1.00 47.18           H
ATOM     61 HH21 ARG A   4      19.824  75.920  55.621  1.00 47.95           H
ATOM     62 HH22 ARG A   4      20.229  77.511  55.025  1.00 47.95           H
ATOM     63  N   ASP A   5      21.857  75.271  64.798  1.00 10.02           N
ATOM     64  CA  ASP A   5      22.601  75.695  65.972  1.00  7.96           C
ATOM     65  C   ASP A   5      24.044  75.206  65.835  1.00  9.09           C
ATOM     66  O   ASP A   5      24.333  74.014  65.924  1.00  8.43           O
ATOM     67  CB  ASP A   5      21.877  75.231  67.241  1.00  6.91           C
ATOM     68  CG  ASP A   5      22.431  75.860  68.527  1.00  9.04           C
ATOM     69  OD1 ASP A   5      23.514  76.469  68.449  1.00  8.36           O
ATOM     70  OD2 ASP A   5      21.763  75.749  69.572  1.00  8.76           O1-
ATOM     71  H   ASP A   5      22.033  74.354  64.413  1.00 12.04           H
ATOM     72  HA  ASP A   5      22.633  76.784  65.999  1.00  9.57           H
ATOM     73  HB2 ASP A   5      20.807  75.438  67.176  1.00  8.30           H
ATOM     74  HB3 ASP A   5      21.950  74.149  67.338  1.00  8.30           H
ATOM     75  N   ASN A   6      24.948  76.162  65.604  1.00  6.13           N
ATOM     76  CA  ASN A   6      26.378  75.919  65.477  1.00 13.94           C
ATOM     77  C   ASN A   6      27.111  75.917  66.829  1.00 10.40           C
ATOM     78  O   ASN A   6      28.343  75.844  66.841  1.00 10.99           O
ATOM     79  CB  ASN A   6      26.983  76.915  64.464  1.00 16.00           C
ATOM     80  CG  ASN A   6      26.236  76.873  63.129  1.00 15.62           C
ATOM     81  OD1 ASN A   6      25.967  75.810  62.570  1.00 18.77           O
ATOM     82  ND2 ASN A   6      25.930  78.047  62.574  1.00 19.54           N
ATOM     83  H   ASN A   6      24.631  77.117  65.541  1.00  7.37           H
ATOM     84  HA  ASN A   6      26.514  74.931  65.039  1.00 16.75           H
ATOM     85  HB2 ASN A   6      27.000  77.926  64.874  1.00 19.22           H
ATOM     86  HB3 ASN A   6      28.005  76.582  64.274  1.00 19.22           H
ATOM     87 HD21 ASN A   6      25.438  78.055  61.694  1.00 23.46           H
ATOM     88 HD22 ASN A   6      26.184  78.905  63.038  1.00 23.46           H
ATOM     89  N   SER A   7      26.384  75.995  67.956  1.00  5.77           N
ATOM     90  CA  SER A   7      26.980  75.974  69.297  1.00 11.09           C
ATOM     91  C   SER A   7      27.524  74.586  69.654  1.00 10.31           C
ATOM     92  O   SER A   7      26.927  73.571  69.309  1.00 11.39           O
ATOM     93  CB  SER A   7      25.968  76.372  70.376  1.00 12.26           C
ATOM     94  OG  SER A   7      25.356  77.614  70.084  1.00 10.33           O
ATOM     95  H   SER A   7      25.376  76.019  67.896  1.00  6.95           H
ATOM     96  HA  SER A   7      27.795  76.695  69.328  1.00 13.32           H
ATOM     97  HB2 SER A   7      25.200  75.606  70.472  1.00 14.73           H
ATOM     98  HB3 SER A   7      26.487  76.454  71.329  1.00 14.73           H
ATOM     99  HG  SER A   7      24.620  77.432  69.486  1.00 12.41           H
ATOM    100  N   LEU A   8      28.645  74.565  70.386  1.00  7.84           N
ATOM    101  CA  LEU A   8      29.297  73.354  70.871  1.00  9.55           C
ATOM    102  C   LEU A   8      28.435  72.631  71.924  1.00 10.24           C
ATOM    103  O   LEU A   8      28.101  71.470  71.708  1.00  8.84           O
ATOM    104  CB  LEU A   8      30.707  73.745  71.350  1.00  9.82           C
ATOM    105  CG  LEU A   8      31.575  72.601  71.917  1.00  9.93           C
ATOM    106  CD1 LEU A   8      31.711  71.422  70.945  1.00  8.23           C
ATOM    107  CD2 LEU A   8      32.977  73.155  72.223  1.00 16.32           C
ATOM    108  H   LEU A   8      29.088  75.445  70.605  1.00  9.42           H
ATOM    109  HA  LEU A   8      29.409  72.684  70.016  1.00 11.47           H
ATOM    110  HB2 LEU A   8      31.237  74.190  70.508  1.00 11.80           H
ATOM    111  HB3 LEU A   8      30.610  74.514  72.117  1.00 11.80           H
ATOM    112  HG  LEU A   8      31.133  72.240  72.845  1.00 11.93           H
ATOM    113 HD11 LEU A   8      32.396  70.679  71.355  1.00  9.90           H
ATOM    114 HD12 LEU A   8      30.747  70.941  70.793  1.00  9.90           H
ATOM    115 HD13 LEU A   8      32.105  71.765  69.991  1.00  9.90           H
ATOM    116 HD21 LEU A   8      33.578  72.395  72.726  1.00 19.60           H
ATOM    117 HD22 LEU A   8      33.479  73.441  71.299  1.00 19.60           H
ATOM    118 HD23 LEU A   8      32.904  74.031  72.865  1.00 19.60           H
ATOM    119  N   VAL A   9      28.046  73.295  73.029  1.00  9.24           N
ATOM    120  CA  VAL A   9      27.194  72.717  74.077  1.00  9.27           C
ATOM    121  C   VAL A   9      25.787  73.300  73.952  1.00 11.86           C
ATOM    122  O   VAL A   9      25.613  74.520  73.959  1.00 10.35           O
ATOM    123  CB  VAL A   9      27.771  72.952  75.490  1.00  9.45           C
ATOM    124  CG1 VAL A   9      26.848  72.372  76.572  1.00  8.79           C
ATOM    125  CG2 VAL A   9      29.159  72.308  75.653  1.00 12.80           C
ATOM    126  H   VAL A   9      28.310  74.262  73.128  1.00 11.10           H
ATOM    127  HA  VAL A   9      27.136  71.641  73.938  1.00 11.14           H
ATOM    128  HB  VAL A   9      27.863  74.026  75.661  1.00 11.35           H
ATOM    129 HG11 VAL A   9      27.269  72.558  77.560  1.00 10.57           H
ATOM    130 HG12 VAL A   9      25.868  72.847  76.538  1.00 10.57           H
ATOM    131 HG13 VAL A   9      26.726  71.297  76.434  1.00 10.57           H
ATOM    132 HG21 VAL A   9      29.560  72.531  76.642  1.00 15.38           H
ATOM    133 HG22 VAL A   9      29.091  71.227  75.550  1.00 15.38           H
ATOM    134 HG23 VAL A   9      29.846  72.693  74.902  1.00 15.38           H
ATOM    135  N   ARG A  10      24.783  72.430  73.851  1.00  8.55           N
ATOM    136  CA  ARG A  10      23.380  72.823  73.694  1.00  6.38           C
ATOM    137  C   ARG A  10      22.503  72.166  74.754  1.00 10.07           C
ATOM    138  O   ARG A  10      22.681  70.996  75.052  1.00 11.67           O
ATOM    139  CB  ARG A  10      22.906  72.411  72.286  1.00  8.62           C
ATOM    140  CG  ARG A  10      23.691  73.114  71.161  1.00  8.38           C
ATOM    141  CD  ARG A  10      23.160  72.763  69.761  1.00  8.28           C
ATOM    142  NE  ARG A  10      23.201  71.321  69.456  1.00  7.74           N
ATOM    143  CZ  ARG A  10      24.218  70.633  68.940  1.00  8.12           C
ATOM    144  NH1 ARG A  10      25.393  71.189  68.705  1.00 11.32           N
ATOM    145  NH2 ARG A  10      24.059  69.355  68.649  1.00  7.63           N1+
ATOM    146  H   ARG A  10      24.995  71.440  73.856  1.00 10.28           H
ATOM    147  HA  ARG A  10      23.277  73.905  73.801  1.00  7.67           H
ATOM    148  HB2 ARG A  10      23.018  71.331  72.180  1.00 10.36           H
ATOM    149  HB3 ARG A  10      21.847  72.657  72.190  1.00 10.36           H
ATOM    150  HG2 ARG A  10      23.604  74.192  71.294  1.00 10.07           H
ATOM    151  HG3 ARG A  10      24.745  72.844  71.212  1.00 10.07           H
ATOM    152  HD2 ARG A  10      22.125  73.097  69.688  1.00  9.95           H
ATOM    153  HD3 ARG A  10      23.743  73.304  69.015  1.00  9.95           H
ATOM    154  HE  ARG A  10      22.360  70.801  69.642  1.00  9.31           H
ATOM    155 HH11 ARG A  10      25.552  72.160  68.930  1.00 13.61           H
ATOM    156 HH12 ARG A  10      26.149  70.632  68.333  1.00 13.61           H
ATOM    157 HH21 ARG A  10      23.177  68.894  68.822  1.00  9.18           H
ATOM    158 HH22 ARG A  10      24.834  68.823  68.285  1.00  9.18           H
ATOM    159  N   ASP A  11      21.521  72.900  75.283  1.00  7.79           N
ATOM    160  CA  ASP A  11      20.481  72.369  76.156  1.00 12.86           C
ATOM    161  C   ASP A  11      19.353  71.731  75.323  1.00 14.13           C
ATOM    162  O   ASP A  11      18.641  72.420  74.586  1.00  8.82           O
ATOM    163  CB  ASP A  11      20.004  73.512  77.065  1.00 13.66           C
ATOM    164  CG  ASP A  11      18.896  73.153  78.053  1.00 19.78           C
ATOM    165  OD1 ASP A  11      18.406  72.004  78.009  1.00 12.49           O
ATOM    166  OD2 ASP A  11      18.539  74.054  78.844  1.00 20.85           O1-
ATOM    167  H   ASP A  11      21.414  73.852  74.972  1.00  9.36           H
ATOM    168  HA  ASP A  11      20.921  71.609  76.801  1.00 15.45           H
ATOM    169  HB2 ASP A  11      20.843  73.924  77.628  1.00 16.41           H
ATOM    170  HB3 ASP A  11      19.652  74.347  76.457  1.00 16.41           H
ATOM    171  N   ILE A  12      19.187  70.409  75.461  1.00 13.68           N
ATOM    172  CA  ILE A  12      18.187  69.623  74.737  1.00 10.07           C
ATOM    173  C   ILE A  12      16.760  70.139  74.984  1.00 15.19           C
ATOM    174  O   ILE A  12      15.964  70.143  74.044  1.00 12.22           O
ATOM    175  CB  ILE A  12      18.326  68.118  75.071  1.00 12.80           C
ATOM    176  CG1 ILE A  12      19.656  67.541  74.533  1.00 10.71           C
ATOM    177  CG2 ILE A  12      17.128  67.321  74.538  1.00  8.82           C
ATOM    178  CD1 ILE A  12      19.966  66.106  74.983  1.00 14.72           C
ATOM    179  H   ILE A  12      19.761  69.917  76.133  1.00 16.43           H
ATOM    180  HA  ILE A  12      18.395  69.737  73.679  1.00 12.10           H
ATOM    181  HB  ILE A  12      18.321  68.018  76.155  1.00 15.37           H
ATOM    182 HG12 ILE A  12      19.634  67.569  73.444  1.00 12.86           H
ATOM    183 HG13 ILE A  12      20.481  68.171  74.860  1.00 12.86           H
ATOM    184 HG21 ILE A  12      17.256  66.257  74.729  1.00 10.60           H
ATOM    185 HG22 ILE A  12      16.213  67.614  75.056  1.00 10.60           H
ATOM    186 HG23 ILE A  12      17.015  67.483  73.465  1.00 10.60           H
ATOM    187 HD11 ILE A  12      20.942  65.810  74.608  1.00 17.68           H
ATOM    188 HD12 ILE A  12      19.983  66.054  76.071  1.00 17.68           H
ATOM    189 HD13 ILE A  12      19.236  65.402  74.589  1.00 17.68           H
ATOM    190  N   SER A  13      16.441  70.572  76.213  1.00 15.11           N
ATOM    191  CA  SER A  13      15.119  71.094  76.565  1.00 16.20           C
ATOM    192  C   SER A  13      14.781  72.431  75.896  1.00 17.83           C
ATOM    193  O   SER A  13      13.626  72.847  75.972  1.00 16.54           O
ATOM    194  CB  SER A  13      14.948  71.170  78.090  1.00 15.79           C
ATOM    195  OG  SER A  13      15.662  72.244  78.679  1.00 16.73           O
ATOM    196  H   SER A  13      17.153  70.575  76.930  1.00 18.14           H
ATOM    197  HA  SER A  13      14.391  70.367  76.213  1.00 19.46           H
ATOM    198  HB2 SER A  13      13.890  71.304  78.310  1.00 18.97           H
ATOM    199  HB3 SER A  13      15.274  70.230  78.538  1.00 18.97           H
ATOM    200  HG  SER A  13      16.606  72.062  78.613  1.00 20.09           H
ATOM    201  N   GLN A  14      15.756  73.103  75.260  1.00 15.41           N
ATOM    202  CA  GLN A  14      15.539  74.345  74.496  1.00 18.54           C
ATOM    203  C   GLN A  14      15.616  74.132  72.974  1.00 16.66           C
ATOM    204  O   GLN A  14      15.507  75.097  72.214  1.00 14.75           O
ATOM    205  CB  GLN A  14      16.531  75.439  74.935  1.00 17.11           C
ATOM    206  CG  GLN A  14      16.629  75.658  76.451  1.00 24.79           C
ATOM    207  CD  GLN A  14      15.296  75.934  77.145  1.00 30.99           C
ATOM    208  OE1 GLN A  14      14.489  76.746  76.693  1.00 36.15           O
ATOM    209  NE2 GLN A  14      15.079  75.275  78.280  1.00 32.94           N
ATOM    210  H   GLN A  14      16.691  72.717  75.265  1.00 18.51           H
ATOM    211  HA  GLN A  14      14.539  74.723  74.711  1.00 22.26           H
ATOM    212  HB2 GLN A  14      17.526  75.184  74.565  1.00 20.55           H
ATOM    213  HB3 GLN A  14      16.243  76.384  74.472  1.00 20.55           H
ATOM    214  HG2 GLN A  14      17.116  74.798  76.900  1.00 29.76           H
ATOM    215  HG3 GLN A  14      17.263  76.535  76.586  1.00 29.76           H
ATOM    216 HE21 GLN A  14      15.766  74.609  78.611  1.00 39.55           H
ATOM    217 HE22 GLN A  14      14.204  75.384  78.760  1.00 39.55           H
ATOM    218  N   MET A  15      15.808  72.887  72.519  1.00 10.92           N
ATOM    219  CA  MET A  15      15.746  72.500  71.114  1.00 13.43           C
ATOM    220  C   MET A  15      14.276  72.217  70.784  1.00 16.86           C
ATOM    221  O   MET A  15      13.729  71.272  71.352  1.00 19.23           O
ATOM    222  CB  MET A  15      16.580  71.223  70.914  1.00 14.29           C
ATOM    223  CG  MET A  15      18.063  71.387  71.236  1.00 30.33           C
ATOM    224  SD  MET A  15      18.983  69.821  71.106  1.00 46.89           S
ATOM    225  CE  MET A  15      20.398  70.382  70.144  1.00  9.62           C
ATOM    226  H   MET A  15      15.893  72.138  73.192  1.00 13.12           H
ATOM    227  HA  MET A  15      16.155  73.292  70.489  1.00 16.14           H
ATOM    228  HB2 MET A  15      16.187  70.443  71.561  1.00 17.17           H
ATOM    229  HB3 MET A  15      16.473  70.878  69.888  1.00 17.17           H
ATOM    230  HG2 MET A  15      18.494  72.142  70.580  1.00 36.41           H
ATOM    231  HG3 MET A  15      18.158  71.739  72.259  1.00 36.41           H
ATOM    232  HE1 MET A  15      21.231  69.705  70.295  1.00 11.57           H
ATOM    233  HE2 MET A  15      20.126  70.433  69.090  1.00 11.57           H
ATOM    234  HE3 MET A  15      20.691  71.371  70.497  1.00 11.57           H
ATOM    235  N   PRO A  16      13.604  72.995  69.915  1.00 21.98           N
ATOM    236  CA  PRO A  16      12.148  72.945  69.863  1.00 20.67           C
ATOM    237  C   PRO A  16      11.678  71.592  69.361  1.00 17.18           C
ATOM    238  O   PRO A  16      12.212  71.071  68.389  1.00 20.37           O
ATOM    239  CB  PRO A  16      11.733  74.071  68.904  1.00 24.08           C
ATOM    240  CG  PRO A  16      12.999  74.397  68.115  1.00 25.65           C
ATOM    241  CD  PRO A  16      14.129  74.065  69.090  1.00 24.35           C
ATOM    242  HA  PRO A  16      11.717  73.184  70.835  1.00 24.82           H
ATOM    243  HB2 PRO A  16      10.880  73.842  68.263  1.00 28.92           H
ATOM    244  HB3 PRO A  16      11.495  74.938  69.522  1.00 28.92           H
ATOM    245  HG2 PRO A  16      13.044  73.784  67.215  1.00 30.80           H
ATOM    246  HG3 PRO A  16      13.027  75.457  67.862  1.00 30.80           H
ATOM    247  HD2 PRO A  16      15.000  73.745  68.518  1.00 29.24           H
ATOM    248  HD3 PRO A  16      14.338  74.936  69.714  1.00 29.24           H
ATOM    249  N   GLN A  17      10.706  71.023  70.072  1.00 17.15           N
ATOM    250  CA  GLN A  17      10.074  69.763  69.725  1.00 17.43           C
ATOM    251  C   GLN A  17       8.832  70.018  68.885  1.00 18.92           C
ATOM    252  O   GLN A  17       8.234  71.095  68.953  1.00 16.96           O
ATOM    253  CB  GLN A  17       9.773  68.946  70.993  1.00 18.39           C
ATOM    254  CG  GLN A  17       8.703  69.519  71.927  1.00 25.97           C
ATOM    255  CD  GLN A  17       8.633  68.786  73.272  1.00 25.05           C
ATOM    256  OE1 GLN A  17       9.593  68.168  73.732  1.00 21.31           O
ATOM    257  NE2 GLN A  17       7.482  68.890  73.932  1.00 23.42           N
ATOM    258  H   GLN A  17      10.380  71.490  70.905  1.00 20.59           H
ATOM    259  HA  GLN A  17      10.776  69.173  69.143  1.00 20.93           H
ATOM    260  HB2 GLN A  17       9.470  67.941  70.695  1.00 22.08           H
ATOM    261  HB3 GLN A  17      10.698  68.863  71.554  1.00 22.08           H
ATOM    262  HG2 GLN A  17       8.949  70.561  72.129  1.00 31.18           H
ATOM    263  HG3 GLN A  17       7.734  69.483  71.438  1.00 31.18           H
ATOM    264 HE21 GLN A  17       6.706  69.390  73.528  1.00 28.12           H
ATOM    265 HE22 GLN A  17       7.382  68.425  74.820  1.00 28.12           H
ATOM    266  N   SER A  18       8.453  69.001  68.106  1.00 14.88           N
ATOM    267  CA  SER A  18       7.219  68.985  67.339  1.00 13.00           C
ATOM    268  C   SER A  18       6.810  67.560  67.008  1.00 15.34           C
ATOM    269  O   SER A  18       7.633  66.644  66.957  1.00 15.89           O
ATOM    270  CB  SER A  18       7.388  69.830  66.067  1.00 14.94           C
ATOM    271  OG  SER A  18       6.217  69.829  65.269  1.00 18.51           O
ATOM    272  H   SER A  18       9.014  68.160  68.094  1.00 17.88           H
ATOM    273  HA  SER A  18       6.440  69.434  67.949  1.00 15.61           H
ATOM    274  HB2 SER A  18       7.613  70.861  66.342  1.00 17.95           H
ATOM    275  HB3 SER A  18       8.217  69.432  65.481  1.00 17.95           H
ATOM    276  HG  SER A  18       6.406  70.305  64.455  1.00 22.22           H
ATOM    277  N   SER A  19       5.512  67.398  66.758  1.00 14.94           N
ATOM    278  CA  SER A  19       4.954  66.222  66.129  1.00 15.54           C
ATOM    279  C   SER A  19       5.314  66.120  64.650  1.00 14.08           C
ATOM    280  O   SER A  19       5.286  65.023  64.106  1.00 15.49           O
ATOM    281  CB  SER A  19       3.427  66.251  66.298  1.00 24.70           C
ATOM    282  OG  SER A  19       2.865  67.337  65.589  1.00 19.25           O
ATOM    283  H   SER A  19       4.899  68.194  66.856  1.00 17.95           H
ATOM    284  HA  SER A  19       5.353  65.341  66.622  1.00 18.67           H
ATOM    285  HB2 SER A  19       3.003  65.333  65.905  1.00 29.65           H
ATOM    286  HB3 SER A  19       3.168  66.334  67.355  1.00 29.65           H
ATOM    287  HG  SER A  19       1.907  67.222  65.598  1.00 23.11           H
ATOM    288  N   TYR A  20       5.555  67.262  63.986  1.00 18.09           N
ATOM    289  CA  TYR A  20       5.623  67.378  62.530  1.00 17.19           C
ATOM    290  C   TYR A  20       4.391  66.742  61.852  1.00 19.70           C
ATOM    291  O   TYR A  20       4.503  66.110  60.801  1.00 26.83           O
ATOM    292  CB  TYR A  20       6.958  66.814  62.009  1.00 20.97           C
ATOM    293  CG  TYR A  20       8.184  67.532  62.532  1.00 17.77           C
ATOM    294  CD1 TYR A  20       8.580  68.729  61.908  1.00 20.59           C
ATOM    295  CD2 TYR A  20       8.898  67.039  63.643  1.00 13.92           C
ATOM    296  CE1 TYR A  20       9.673  69.452  62.395  1.00 20.06           C
ATOM    297  CE2 TYR A  20      10.002  67.759  64.135  1.00 20.79           C
ATOM    298  CZ  TYR A  20      10.388  68.969  63.509  1.00 21.01           C
ATOM    299  OH  TYR A  20      11.441  69.688  63.966  1.00 19.24           O
ATOM    300  H   TYR A  20       5.571  68.122  64.514  1.00 21.73           H
ATOM    301  HA  TYR A  20       5.605  68.440  62.285  1.00 20.65           H
ATOM    302  HB2 TYR A  20       7.027  65.755  62.257  1.00 25.18           H
ATOM    303  HB3 TYR A  20       6.960  66.916  60.927  1.00 25.18           H
ATOM    304  HD1 TYR A  20       8.037  69.097  61.050  1.00 24.72           H
ATOM    305  HD2 TYR A  20       8.585  66.125  64.129  1.00 16.72           H
ATOM    306  HE1 TYR A  20       9.970  70.375  61.920  1.00 24.08           H
ATOM    307  HE2 TYR A  20      10.535  67.400  64.999  1.00 24.96           H
ATOM    308  HH  TYR A  20      11.710  69.420  64.851  1.00 23.10           H
ATOM    309  N   GLY A  21       3.203  66.911  62.451  1.00 20.23           N
ATOM    310  CA  GLY A  21       1.940  66.370  61.949  1.00 25.22           C
ATOM    311  C   GLY A  21       1.751  64.868  62.162  1.00 29.51           C
ATOM    312  O   GLY A  21       0.767  64.311  61.675  1.00 33.59           O
ATOM    313  H   GLY A  21       3.169  67.422  63.322  1.00 24.29           H
ATOM    314  HA2 GLY A  21       1.122  66.884  62.455  1.00 30.29           H
ATOM    315  HA3 GLY A  21       1.881  66.561  60.877  1.00 30.29           H
ATOM    316  N   ILE A  22       2.668  64.222  62.891  1.00 27.99           N
ATOM    317  CA  ILE A  22       2.626  62.801  63.211  1.00 24.47           C
ATOM    318  C   ILE A  22       2.083  62.702  64.657  1.00 28.70           C
ATOM    319  O   ILE A  22       2.713  63.031  65.638  1.00 22.17           O
ATOM    320  CB  ILE A  22       3.996  62.090  63.099  1.00 22.19           C
ATOM    321  CG1 ILE A  22       4.537  62.199  61.659  1.00 23.56           C
ATOM    322  CG2 ILE A  22       3.834  60.623  63.515  1.00 21.93           C
ATOM    323  CD1 ILE A  22       5.939  61.606  61.513  1.00 21.23           C
ATOM    324  H   ILE A  22       3.420  64.758  63.260  1.00 33.60           H
ATOM    325  HA  ILE A  22       1.928  62.269  62.508  1.00 29.39           H
ATOM    326  HB  ILE A  22       4.715  62.573  63.805  1.00 26.65           H
ATOM    327 HG12 ILE A  22       3.847  61.694  60.957  1.00 28.29           H
ATOM    328 HG13 ILE A  22       4.556  63.264  61.358  1.00 28.29           H
ATOM    329 HG21 ILE A  22       4.797  60.094  63.465  1.00 26.33           H
ATOM    330 HG22 ILE A  22       3.478  60.528  64.550  1.00 26.33           H
ATOM    331 HG23 ILE A  22       3.134  60.089  62.861  1.00 26.33           H
ATOM    332 HD11 ILE A  22       6.326  61.748  60.496  1.00 25.50           H
ATOM    333 HD12 ILE A  22       6.651  62.078  62.203  1.00 25.50           H
ATOM    334 HD13 ILE A  22       5.951  60.528  61.716  1.00 25.50           H
ATOM    335  N   GLU A  23       0.826  62.236  64.702  1.00 24.86           N
ATOM    336  CA  GLU A  23      -0.020  62.266  65.889  1.00 25.47           C
ATOM    337  C   GLU A  23       0.551  61.374  67.002  1.00 13.17           C
ATOM    338  O   GLU A  23       0.923  60.219  66.772  1.00 15.65           O
ATOM    339  CB  GLU A  23      -1.461  61.862  65.528  1.00 24.75           C
ATOM    340  CG  GLU A  23      -2.103  62.773  64.461  1.00 30.83           C
ATOM    341  CD  GLU A  23      -2.189  64.263  64.828  1.00 40.02           C
ATOM    342  OE1 GLU A  23      -2.492  64.581  65.999  1.00 35.29           O
ATOM    343  OE2 GLU A  23      -1.950  65.087  63.915  1.00 44.81           O1-
ATOM    344  H   GLU A  23       0.392  61.927  63.843  1.00 29.85           H
ATOM    345  HA  GLU A  23      -0.052  63.293  66.251  1.00 30.58           H
ATOM    346  HB2 GLU A  23      -1.448  60.843  65.139  1.00 29.72           H
ATOM    347  HB3 GLU A  23      -2.073  61.849  66.426  1.00 29.72           H
ATOM    348  HG2 GLU A  23      -1.608  62.651  63.498  1.00 37.01           H
ATOM    349  HG3 GLU A  23      -3.128  62.420  64.345  1.00 37.01           H
ATOM    350  N   GLY A  24       0.634  61.948  68.207  1.00 22.14           N
ATOM    351  CA  GLY A  24       1.213  61.307  69.382  1.00 21.27           C
ATOM    352  C   GLY A  24       2.752  61.270  69.387  1.00 27.04           C
ATOM    353  O   GLY A  24       3.330  60.737  70.333  1.00 19.75           O
ATOM    354  H   GLY A  24       0.315  62.902  68.315  1.00 26.59           H
ATOM    355  HA2 GLY A  24       0.870  61.844  70.260  1.00 25.54           H
ATOM    356  HA3 GLY A  24       0.857  60.286  69.429  1.00 25.54           H
ATOM    357  N   LEU A  25       3.409  61.836  68.361  1.00 17.80           N
ATOM    358  CA  LEU A  25       4.859  61.987  68.298  1.00 14.98           C
ATOM    359  C   LEU A  25       5.254  63.366  68.877  1.00 15.54           C
ATOM    360  O   LEU A  25       4.656  64.381  68.608  1.00 13.48           O
ATOM    361  CB  LEU A  25       5.390  61.932  66.845  1.00 16.62           C
ATOM    362  CG  LEU A  25       6.913  62.160  66.689  1.00 13.97           C
ATOM    363  CD1 LEU A  25       7.733  61.078  67.401  1.00 16.04           C
ATOM    364  CD2 LEU A  25       7.283  62.180  65.197  1.00 16.56           C
ATOM    365  H   LEU A  25       2.865  62.306  67.662  1.00 21.37           H
ATOM    366  HA  LEU A  25       5.350  61.163  68.875  1.00 17.99           H
ATOM    367  HB2 LEU A  25       5.115  60.959  66.396  1.00 19.97           H
ATOM    368  HB3 LEU A  25       4.845  62.695  66.237  1.00 19.97           H
ATOM    369  HG  LEU A  25       7.179  63.161  67.109  1.00 16.78           H
ATOM    370 HD11 LEU A  25       8.807  61.229  67.249  1.00 19.27           H
ATOM    371 HD12 LEU A  25       7.554  61.067  68.476  1.00 19.27           H
ATOM    372 HD13 LEU A  25       7.486  60.080  67.019  1.00 19.27           H
ATOM    373 HD21 LEU A  25       8.357  62.325  65.044  1.00 19.89           H
ATOM    374 HD22 LEU A  25       7.013  61.235  64.706  1.00 19.89           H
ATOM    375 HD23 LEU A  25       6.764  62.986  64.669  1.00 19.89           H
ATOM    376  N   SER A  26       6.364  63.354  69.639  1.00 11.89           N
ATOM    377  CA  SER A  26       7.175  64.528  69.957  1.00  9.40           C
ATOM    378  C   SER A  26       8.637  64.216  69.609  1.00 13.75           C
ATOM    379  O   SER A  26       9.201  63.284  70.171  1.00 10.58           O
ATOM    380  CB  SER A  26       7.037  64.826  71.453  1.00 16.23           C
ATOM    381  OG  SER A  26       7.736  66.006  71.793  1.00 15.23           O
ATOM    382  H   SER A  26       6.749  62.456  69.901  1.00 14.28           H
ATOM    383  HA  SER A  26       6.824  65.389  69.386  1.00 11.30           H
ATOM    384  HB2 SER A  26       5.986  64.923  71.738  1.00 19.49           H
ATOM    385  HB3 SER A  26       7.471  63.995  72.009  1.00 19.49           H
ATOM    386  HG  SER A  26       7.650  66.156  72.615  1.00 18.29           H
ATOM    387  N   HIS A  27       9.249  64.973  68.690  1.00  9.20           N
ATOM    388  CA  HIS A  27      10.589  64.720  68.147  1.00  9.37           C
ATOM    389  C   HIS A  27      11.498  65.922  68.378  1.00 12.94           C
ATOM    390  O   HIS A  27      11.086  67.038  68.080  1.00 12.01           O
ATOM    391  CB  HIS A  27      10.475  64.493  66.625  1.00  9.44           C
ATOM    392  CG  HIS A  27      11.814  64.315  65.943  1.00  9.56           C
ATOM    393  ND1 HIS A  27      12.429  63.111  65.689  1.00 10.65           N1+
ATOM    394  CD2 HIS A  27      12.651  65.302  65.483  1.00  8.44           C
ATOM    395  CE1 HIS A  27      13.571  63.347  65.034  1.00 10.41           C
ATOM    396  NE2 HIS A  27      13.742  64.672  64.925  1.00  9.93           N
ATOM    397  H   HIS A  27       8.728  65.735  68.279  1.00 11.06           H
ATOM    398  HA  HIS A  27      11.030  63.837  68.613  1.00 11.26           H
ATOM    399  HB2 HIS A  27       9.981  65.355  66.176  1.00 11.35           H
ATOM    400  HB3 HIS A  27       9.856  63.616  66.439  1.00 11.35           H
ATOM    401  HD1 HIS A  27      12.073  62.200  65.932  1.00 12.80           H
ATOM    402  HD2 HIS A  27      12.482  66.367  65.529  1.00 10.14           H
ATOM    403  HE1 HIS A  27      14.233  62.595  64.638  1.00 12.51           H
ATOM    404  HE2 HIS A  27      14.504  65.112  64.426  1.00 11.93           H
ATOM    405  N   ILE A  28      12.752  65.675  68.767  1.00  7.21           N
ATOM    406  CA  ILE A  28      13.864  66.622  68.735  1.00  8.67           C
ATOM    407  C   ILE A  28      15.036  65.937  68.021  1.00 11.39           C
ATOM    408  O   ILE A  28      15.404  64.826  68.391  1.00  7.38           O
ATOM    409  CB  ILE A  28      14.272  67.015  70.172  1.00  8.59           C
ATOM    410  CG1 ILE A  28      13.159  67.801  70.894  1.00 10.77           C
ATOM    411  CG2 ILE A  28      15.548  67.882  70.160  1.00 14.33           C
ATOM    412  CD1 ILE A  28      13.384  67.968  72.399  1.00  6.60           C
ATOM    413  H   ILE A  28      12.984  64.728  69.032  1.00  8.67           H
ATOM    414  HA  ILE A  28      13.585  67.523  68.189  1.00 10.42           H
ATOM    415  HB  ILE A  28      14.478  66.100  70.729  1.00 10.33           H
ATOM    416 HG12 ILE A  28      13.071  68.785  70.436  1.00 12.95           H
ATOM    417 HG13 ILE A  28      12.211  67.292  70.762  1.00 12.95           H
ATOM    418 HG21 ILE A  28      15.843  68.157  71.169  1.00 17.21           H
ATOM    419 HG22 ILE A  28      16.384  67.331  69.736  1.00 17.21           H
ATOM    420 HG23 ILE A  28      15.374  68.784  69.572  1.00 17.21           H
ATOM    421 HD11 ILE A  28      12.536  68.488  72.841  1.00  7.94           H
ATOM    422 HD12 ILE A  28      13.481  66.993  72.873  1.00  7.94           H
ATOM    423 HD13 ILE A  28      14.275  68.558  72.600  1.00  7.94           H
ATOM    424  N   THR A  29      15.655  66.614  67.050  1.00  8.06           N
ATOM    425  CA  THR A  29      16.987  66.252  66.567  1.00 11.94           C
ATOM    426  C   THR A  29      18.016  66.862  67.508  1.00  5.84           C
ATOM    427  O   THR A  29      18.199  68.077  67.556  1.00  9.51           O
ATOM    428  CB  THR A  29      17.196  66.696  65.112  1.00  9.37           C
ATOM    429  OG1 THR A  29      16.242  66.047  64.307  1.00  4.92           O
ATOM    430  CG2 THR A  29      18.596  66.328  64.619  1.00  6.63           C
ATOM    431  H   THR A  29      15.317  67.533  66.810  1.00  9.68           H
ATOM    432  HA  THR A  29      17.067  65.165  66.588  1.00 14.34           H
ATOM    433  HB  THR A  29      17.057  67.775  65.032  1.00 11.27           H
ATOM    434  HG1 THR A  29      15.400  66.479  64.478  1.00  5.92           H
ATOM    435 HG21 THR A  29      18.689  66.588  63.569  1.00  7.98           H
ATOM    436 HG22 THR A  29      19.353  66.880  65.178  1.00  7.98           H
ATOM    437 HG23 THR A  29      18.769  65.255  64.716  1.00  7.98           H
ATOM    438  N   VAL A  30      18.666  65.999  68.276  1.00  7.28           N
ATOM    439  CA  VAL A  30      19.674  66.363  69.269  1.00  7.71           C
ATOM    440  C   VAL A  30      20.948  66.841  68.564  1.00  5.13           C
ATOM    441  O   VAL A  30      21.564  67.827  68.955  1.00  4.94           O
ATOM    442  CB  VAL A  30      19.927  65.134  70.168  1.00  9.40           C
ATOM    443  CG1 VAL A  30      21.058  65.333  71.187  1.00  6.47           C
ATOM    444  CG2 VAL A  30      18.660  64.746  70.940  1.00 11.35           C
ATOM    445  H   VAL A  30      18.466  65.016  68.162  1.00  8.75           H
ATOM    446  HA  VAL A  30      19.285  67.171  69.890  1.00  9.27           H
ATOM    447  HB  VAL A  30      20.210  64.293  69.539  1.00 11.30           H
ATOM    448 HG11 VAL A  30      21.188  64.416  71.763  1.00  7.78           H
ATOM    449 HG12 VAL A  30      21.996  65.546  70.677  1.00  7.78           H
ATOM    450 HG13 VAL A  30      20.811  66.143  71.872  1.00  7.78           H
ATOM    451 HG21 VAL A  30      18.854  63.861  71.548  1.00 13.64           H
ATOM    452 HG22 VAL A  30      18.352  65.564  71.593  1.00 13.64           H
ATOM    453 HG23 VAL A  30      17.847  64.513  70.254  1.00 13.64           H
ATOM    454  N   ALA A  31      21.364  66.128  67.520  1.00  5.49           N
ATOM    455  CA  ALA A  31      22.602  66.377  66.792  1.00  8.14           C
ATOM    456  C   ALA A  31      22.434  65.791  65.398  1.00  6.75           C
ATOM    457  O   ALA A  31      22.377  64.570  65.268  1.00  7.12           O
ATOM    458  CB  ALA A  31      23.785  65.718  67.513  1.00 11.86           C
ATOM    459  H   ALA A  31      20.818  65.328  67.243  1.00  6.60           H
ATOM    460  HA  ALA A  31      22.793  67.445  66.731  1.00  9.79           H
ATOM    461  HB1 ALA A  31      24.703  65.887  66.948  1.00 14.25           H
ATOM    462  HB2 ALA A  31      23.893  66.141  68.513  1.00 14.25           H
ATOM    463  HB3 ALA A  31      23.615  64.644  67.600  1.00 14.25           H
ATOM    464  N   GLY A  32      22.346  66.632  64.364  1.00  5.59           N
ATOM    465  CA  GLY A  32      22.057  66.148  63.021  1.00 10.37           C
ATOM    466  C   GLY A  32      22.751  66.894  61.900  1.00  8.86           C
ATOM    467  O   GLY A  32      23.416  67.912  62.102  1.00  5.56           O
ATOM    468  H   GLY A  32      22.390  67.629  64.518  1.00  6.73           H
ATOM    469  HA2 GLY A  32      22.368  65.108  62.940  1.00 12.47           H
ATOM    470  HA3 GLY A  32      20.983  66.193  62.873  1.00 12.47           H
ATOM    471  N   ALA A  33      22.568  66.338  60.701  1.00  5.87           N
ATOM    472  CA  ALA A  33      23.157  66.819  59.471  1.00  7.70           C
ATOM    473  C   ALA A  33      22.717  68.236  59.130  1.00  6.32           C
ATOM    474  O   ALA A  33      23.557  69.123  59.044  1.00  8.63           O
ATOM    475  CB  ALA A  33      22.866  65.833  58.335  1.00  6.95           C
ATOM    476  H   ALA A  33      21.983  65.514  60.639  1.00  7.06           H
ATOM    477  HA  ALA A  33      24.225  66.858  59.626  1.00  9.26           H
ATOM    478  HB1 ALA A  33      23.275  66.216  57.400  1.00  8.36           H
ATOM    479  HB2 ALA A  33      23.330  64.872  58.554  1.00  8.36           H
ATOM    480  HB3 ALA A  33      21.794  65.686  58.218  1.00  8.36           H
ATOM    481  N   LEU A  34      21.426  68.448  58.881  1.00  6.81           N
ATOM    482  CA  LEU A  34      20.937  69.746  58.429  1.00  9.15           C
ATOM    483  C   LEU A  34      20.881  70.775  59.570  1.00 10.57           C
ATOM    484  O   LEU A  34      21.096  71.962  59.324  1.00  8.79           O
ATOM    485  CB  LEU A  34      19.581  69.554  57.745  1.00  9.15           C
ATOM    486  CG  LEU A  34      19.668  68.728  56.446  1.00 14.53           C
ATOM    487  CD1 LEU A  34      18.257  68.432  55.946  1.00 13.47           C
ATOM    488  CD2 LEU A  34      20.440  69.461  55.339  1.00 19.41           C
ATOM    489  H   LEU A  34      20.769  67.682  58.960  1.00  8.19           H
ATOM    490  HA  LEU A  34      21.636  70.137  57.692  1.00 11.00           H
ATOM    491  HB2 LEU A  34      18.920  69.043  58.442  1.00 11.00           H
ATOM    492  HB3 LEU A  34      19.151  70.525  57.517  1.00 11.00           H
ATOM    493  HG  LEU A  34      20.165  67.778  56.644  1.00 17.45           H
ATOM    494 HD11 LEU A  34      18.304  67.768  55.083  1.00 16.18           H
ATOM    495 HD12 LEU A  34      17.694  67.940  56.735  1.00 16.18           H
ATOM    496 HD13 LEU A  34      17.754  69.358  55.670  1.00 16.18           H
ATOM    497 HD21 LEU A  34      20.430  68.860  54.429  1.00 23.30           H
ATOM    498 HD22 LEU A  34      19.982  70.429  55.133  1.00 23.30           H
ATOM    499 HD23 LEU A  34      21.478  69.607  55.630  1.00 23.30           H
ATOM    500  N   ASN A  35      20.570  70.346  60.799  1.00  7.09           N
ATOM    501  CA  ASN A  35      20.456  71.243  61.950  1.00  6.90           C
ATOM    502  C   ASN A  35      21.825  71.680  62.513  1.00  8.92           C
ATOM    503  O   ASN A  35      21.928  72.807  63.002  1.00 11.51           O
ATOM    504  CB  ASN A  35      19.589  70.627  63.068  1.00  7.23           C
ATOM    505  CG  ASN A  35      18.114  70.370  62.726  1.00 13.79           C
ATOM    506  OD1 ASN A  35      17.690  69.251  62.442  1.00  9.92           O
ATOM    507  ND2 ASN A  35      17.282  71.400  62.768  1.00 10.61           N
ATOM    508  H   ASN A  35      20.408  69.358  60.945  1.00  8.52           H
ATOM    509  HA  ASN A  35      19.939  72.142  61.609  1.00  8.30           H
ATOM    510  HB2 ASN A  35      20.040  69.672  63.336  1.00  8.69           H
ATOM    511  HB3 ASN A  35      19.629  71.288  63.933  1.00  8.69           H
ATOM    512 HD21 ASN A  35      16.308  71.248  62.557  1.00 12.75           H
ATOM    513 HD22 ASN A  35      17.623  72.314  63.030  1.00 12.75           H
ATOM    514  N   HIS A  36      22.850  70.805  62.524  1.00  9.10           N
ATOM    515  CA  HIS A  36      24.106  71.033  63.269  1.00  4.50           C
ATOM    516  C   HIS A  36      25.371  70.704  62.450  1.00  8.27           C
ATOM    517  O   HIS A  36      26.479  70.866  62.955  1.00  7.10           O
ATOM    518  CB  HIS A  36      24.110  70.219  64.590  1.00  5.52           C
ATOM    519  CG  HIS A  36      22.820  70.288  65.372  1.00 11.06           C
ATOM    520  ND1 HIS A  36      21.836  69.298  65.384  1.00  7.26           N
ATOM    521  CD2 HIS A  36      22.362  71.349  66.091  1.00  5.48           C
ATOM    522  CE1 HIS A  36      20.857  69.747  66.164  1.00  5.99           C
ATOM    523  NE2 HIS A  36      21.133  70.989  66.600  1.00  9.29           N
ATOM    524  H   HIS A  36      22.703  69.881  62.140  1.00 10.94           H
ATOM    525  HA  HIS A  36      24.171  72.088  63.534  1.00  5.42           H
ATOM    526  HB2 HIS A  36      24.919  70.569  65.229  1.00  6.64           H
ATOM    527  HB3 HIS A  36      24.301  69.170  64.357  1.00  6.64           H
ATOM    528  HD2 HIS A  36      22.863  72.282  66.242  1.00  6.60           H
ATOM    529  HE1 HIS A  36      20.004  69.161  66.462  1.00  7.21           H
ATOM    530  HE2 HIS A  36      20.570  71.528  67.242  1.00 11.17           H
ATOM    531  N   GLY A  37      25.244  70.217  61.211  1.00  7.58           N
ATOM    532  CA  GLY A  37      26.382  69.927  60.337  1.00  7.21           C
ATOM    533  C   GLY A  37      27.027  68.553  60.517  1.00 11.48           C
ATOM    534  O   GLY A  37      28.116  68.344  59.983  1.00  5.89           O
ATOM    535  H   GLY A  37      24.317  70.077  60.831  1.00  9.11           H
ATOM    536  HA2 GLY A  37      26.051  70.008  59.302  1.00  8.67           H
ATOM    537  HA3 GLY A  37      27.151  70.678  60.515  1.00  8.67           H
ATOM    538  N   MET A  38      26.395  67.609  61.223  1.00  8.27           N
ATOM    539  CA  MET A  38      26.918  66.246  61.326  1.00  9.29           C
ATOM    540  C   MET A  38      26.998  65.562  59.951  1.00 11.16           C
ATOM    541  O   MET A  38      26.189  65.842  59.073  1.00  8.08           O
ATOM    542  CB  MET A  38      26.028  65.406  62.241  1.00  6.34           C
ATOM    543  CG  MET A  38      25.838  65.951  63.660  1.00  9.85           C
ATOM    544  SD  MET A  38      27.343  66.149  64.661  1.00 11.05           S
ATOM    545  CE  MET A  38      27.770  64.407  64.940  1.00  5.03           C
ATOM    546  H   MET A  38      25.506  67.818  61.658  1.00  9.94           H
ATOM    547  HA  MET A  38      27.918  66.278  61.765  1.00 11.17           H
ATOM    548  HB2 MET A  38      25.052  65.275  61.774  1.00  7.63           H
ATOM    549  HB3 MET A  38      26.491  64.426  62.312  1.00  7.63           H
ATOM    550  HG2 MET A  38      25.333  66.916  63.606  1.00 11.84           H
ATOM    551  HG3 MET A  38      25.175  65.262  64.188  1.00 11.84           H
ATOM    552  HE1 MET A  38      28.657  64.346  65.569  1.00  6.05           H
ATOM    553  HE2 MET A  38      26.945  63.887  65.428  1.00  6.05           H
ATOM    554  HE3 MET A  38      27.967  63.922  63.990  1.00  6.05           H
ATOM    555  N   LYS A  39      27.971  64.669  59.748  1.00  8.22           N
ATOM    556  CA  LYS A  39      28.196  63.990  58.467  1.00  7.29           C
ATOM    557  C   LYS A  39      28.111  62.471  58.536  1.00  8.60           C
ATOM    558  O   LYS A  39      27.942  61.838  57.496  1.00  6.58           O
ATOM    559  CB  LYS A  39      29.552  64.398  57.891  1.00  9.50           C
ATOM    560  CG  LYS A  39      29.628  65.882  57.521  1.00 12.17           C
ATOM    561  CD  LYS A  39      31.020  66.186  56.960  1.00 18.40           C
ATOM    562  CE  LYS A  39      31.100  67.627  56.464  1.00 25.51           C
ATOM    563  NZ  LYS A  39      32.427  67.889  55.871  1.00 31.92           N1+
ATOM    564  H   LYS A  39      28.616  64.471  60.504  1.00  9.89           H
ATOM    565  HA  LYS A  39      27.426  64.293  57.757  1.00  8.77           H
ATOM    566  HB2 LYS A  39      30.340  64.153  58.605  1.00 11.42           H
ATOM    567  HB3 LYS A  39      29.721  63.817  56.984  1.00 11.42           H
ATOM    568  HG2 LYS A  39      28.866  66.113  56.775  1.00 14.62           H
ATOM    569  HG3 LYS A  39      29.466  66.495  58.408  1.00 14.62           H
ATOM    570  HD2 LYS A  39      31.762  66.041  57.746  1.00 22.10           H
ATOM    571  HD3 LYS A  39      31.242  65.507  56.136  1.00 22.10           H
ATOM    572  HE2 LYS A  39      30.321  67.799  55.719  1.00 30.62           H
ATOM    573  HE3 LYS A  39      30.935  68.305  57.304  1.00 30.62           H
ATOM    574  HZ1 LYS A  39      32.468  68.835  55.519  1.00 38.32           H
ATOM    575  HZ2 LYS A  39      33.137  67.757  56.579  1.00 38.32           H
ATOM    576  HZ3 LYS A  39      32.590  67.236  55.116  1.00 38.32           H
ATOM    577  N   GLU A  40      28.300  61.884  59.721  1.00  6.27           N
ATOM    578  CA  GLU A  40      28.476  60.450  59.892  1.00  8.24           C
ATOM    579  C   GLU A  40      27.415  59.833  60.803  1.00  7.37           C
ATOM    580  O   GLU A  40      27.025  58.694  60.565  1.00  8.57           O
ATOM    581  CB  GLU A  40      29.883  60.126  60.424  1.00  6.16           C
ATOM    582  CG  GLU A  40      30.991  60.664  59.511  1.00 12.59           C
ATOM    583  CD  GLU A  40      32.378  60.376  60.067  1.00  9.85           C
ATOM    584  OE1 GLU A  40      32.613  59.212  60.438  1.00  9.94           O
ATOM    585  OE2 GLU A  40      33.207  61.307  60.108  1.00 13.16           O1-
ATOM    586  H   GLU A  40      28.443  62.463  60.539  1.00  7.54           H
ATOM    587  HA  GLU A  40      28.378  59.970  58.918  1.00  9.90           H
ATOM    588  HB2 GLU A  40      30.013  60.516  61.432  1.00  7.41           H
ATOM    589  HB3 GLU A  40      29.971  59.041  60.479  1.00  7.41           H
ATOM    590  HG2 GLU A  40      30.894  60.135  58.562  1.00 15.12           H
ATOM    591  HG3 GLU A  40      30.884  61.735  59.335  1.00 15.12           H
ATOM    592  N   VAL A  41      26.975  60.545  61.848  1.00  7.26           N
ATOM    593  CA  VAL A  41      25.911  60.110  62.753  1.00  5.67           C
ATOM    594  C   VAL A  41      24.927  61.230  63.019  1.00  6.11           C
ATOM    595  O   VAL A  41      25.294  62.404  63.014  1.00  8.00           O
ATOM    596  CB  VAL A  41      26.434  59.568  64.098  1.00  8.57           C
ATOM    597  CG1 VAL A  41      27.078  58.218  63.862  1.00 16.31           C
ATOM    598  CG2 VAL A  41      27.415  60.497  64.826  1.00  7.28           C
ATOM    599  H   VAL A  41      27.392  61.449  62.032  1.00  8.72           H
ATOM    600  HA  VAL A  41      25.363  59.308  62.267  1.00  6.83           H
ATOM    601  HB  VAL A  41      25.587  59.397  64.766  1.00 10.30           H
ATOM    602 HG11 VAL A  41      27.368  57.768  64.814  1.00 19.59           H
ATOM    603 HG12 VAL A  41      26.344  57.594  63.362  1.00 19.59           H
ATOM    604 HG13 VAL A  41      27.948  58.309  63.219  1.00 19.59           H
ATOM    605 HG21 VAL A  41      27.682  60.069  65.791  1.00  8.75           H
ATOM    606 HG22 VAL A  41      28.321  60.628  64.236  1.00  8.75           H
ATOM    607 HG23 VAL A  41      26.954  61.468  64.992  1.00  8.75           H
ATOM    608  N   GLU A  42      23.681  60.847  63.313  1.00  7.35           N
ATOM    609  CA  GLU A  42      22.619  61.760  63.731  1.00  7.75           C
ATOM    610  C   GLU A  42      21.793  61.122  64.852  1.00  9.20           C
ATOM    611  O   GLU A  42      21.547  59.921  64.843  1.00  6.34           O
ATOM    612  CB  GLU A  42      21.777  62.180  62.520  1.00  8.26           C
ATOM    613  CG  GLU A  42      20.442  62.862  62.833  1.00  7.78           C
ATOM    614  CD  GLU A  42      19.831  63.580  61.625  1.00  8.38           C
ATOM    615  OE1 GLU A  42      20.580  64.077  60.755  1.00  6.64           O
ATOM    616  OE2 GLU A  42      18.589  63.651  61.585  1.00  8.43           O1-
ATOM    617  H   GLU A  42      23.467  59.858  63.327  1.00  8.84           H
ATOM    618  HA  GLU A  42      23.090  62.659  64.115  1.00  9.32           H
ATOM    619  HB2 GLU A  42      22.389  62.844  61.910  1.00  9.93           H
ATOM    620  HB3 GLU A  42      21.547  61.292  61.943  1.00  9.93           H
ATOM    621  HG2 GLU A  42      19.734  62.151  63.257  1.00  9.35           H
ATOM    622  HG3 GLU A  42      20.610  63.615  63.600  1.00  9.35           H
ATOM    623  N   VAL A  43      21.393  61.946  65.821  1.00  5.85           N
ATOM    624  CA  VAL A  43      20.816  61.547  67.097  1.00  7.78           C
ATOM    625  C   VAL A  43      19.476  62.246  67.261  1.00  8.38           C
ATOM    626  O   VAL A  43      19.404  63.474  67.229  1.00  6.18           O
ATOM    627  CB  VAL A  43      21.755  61.939  68.260  1.00  8.40           C
ATOM    628  CG1 VAL A  43      21.210  61.438  69.611  1.00  5.28           C
ATOM    629  CG2 VAL A  43      23.169  61.372  68.059  1.00 14.20           C
ATOM    630  H   VAL A  43      21.614  62.925  65.717  1.00  7.03           H
ATOM    631  HA  VAL A  43      20.678  60.468  67.112  1.00  9.35           H
ATOM    632  HB  VAL A  43      21.831  63.026  68.295  1.00 10.09           H
ATOM    633 HG11 VAL A  43      21.882  61.740  70.416  1.00  6.35           H
ATOM    634 HG12 VAL A  43      20.230  61.867  69.814  1.00  6.35           H
ATOM    635 HG13 VAL A  43      21.131  60.350  69.604  1.00  6.35           H
ATOM    636 HG21 VAL A  43      23.792  61.617  68.917  1.00 17.05           H
ATOM    637 HG22 VAL A  43      23.126  60.289  67.944  1.00 17.05           H
ATOM    638 HG23 VAL A  43      23.629  61.811  67.175  1.00 17.05           H
ATOM    639  N   TRP A  44      18.430  61.453  67.485  1.00  6.92           N
ATOM    640  CA  TRP A  44      17.091  61.919  67.766  1.00  7.13           C
ATOM    641  C   TRP A  44      16.653  61.487  69.191  1.00  8.73           C
ATOM    642  O   TRP A  44      17.012  60.456  69.706  1.00  8.03           O
ATOM    643  CB  TRP A  44      16.017  61.281  66.842  1.00  9.36           C
ATOM    644  CG  TRP A  44      16.328  61.415  65.406  1.00  8.27           C
ATOM    645  CD1 TRP A  44      16.975  62.478  64.799  1.00  5.39           C
ATOM    646  CD2 TRP A  44      15.978  60.455  64.377  1.00  7.53           C
ATOM    647  NE1 TRP A  44      17.030  62.240  63.408  1.00  7.82           N
ATOM    648  CE2 TRP A  44      16.488  60.974  63.142  1.00  7.42           C
ATOM    649  CE3 TRP A  44      15.348  59.199  64.367  1.00 12.11           C
ATOM    650  CZ2 TRP A  44      16.413  60.266  61.930  1.00  9.64           C
ATOM    651  CZ3 TRP A  44      15.289  58.493  63.177  1.00 10.24           C
ATOM    652  CH2 TRP A  44      15.806  59.024  61.972  1.00 10.90           C
ATOM    653  H   TRP A  44      18.576  60.469  67.442  1.00  8.33           H
ATOM    654  HA  TRP A  44      17.037  63.030  67.666  1.00  8.57           H
ATOM    655  HB2 TRP A  44      15.894  60.209  67.100  1.00 11.25           H
ATOM    656  HB3 TRP A  44      15.027  61.745  67.047  1.00 11.25           H
ATOM    657  HD1 TRP A  44      17.372  63.374  65.225  1.00  6.49           H
ATOM    658  HE1 TRP A  44      17.640  62.732  62.783  1.00  9.40           H
ATOM    659  HE3 TRP A  44      14.943  58.774  65.285  1.00 14.55           H
ATOM    660  HZ2 TRP A  44      16.852  60.659  61.026  1.00 11.59           H
ATOM    661  HZ3 TRP A  44      14.887  57.464  63.154  1.00 12.31           H
ATOM    662  HH2 TRP A  44      15.737  58.412  61.071  1.00 13.10           H
ATOM    663  N   LEU A  45      15.786  62.328  69.776  1.00  9.12           N
ATOM    664  CA  LEU A  45      15.030  62.050  70.992  1.00  8.34           C
ATOM    665  C   LEU A  45      13.554  62.082  70.612  1.00  7.76           C
ATOM    666  O   LEU A  45      13.076  63.053  70.015  1.00 10.89           O
ATOM    667  CB  LEU A  45      15.369  63.081  72.084  1.00  7.26           C
ATOM    668  CG  LEU A  45      14.643  62.835  73.424  1.00 10.97           C
ATOM    669  CD1 LEU A  45      15.132  61.570  74.142  1.00  8.40           C
ATOM    670  CD2 LEU A  45      14.812  64.033  74.373  1.00  9.44           C
ATOM    671  H   LEU A  45      15.532  63.170  69.279  1.00 10.96           H
ATOM    672  HA  LEU A  45      15.292  61.059  71.362  1.00 10.02           H
ATOM    673  HB2 LEU A  45      16.443  63.074  72.265  1.00  8.73           H
ATOM    674  HB3 LEU A  45      15.101  64.069  71.714  1.00  8.73           H
ATOM    675  HG  LEU A  45      13.581  62.705  73.226  1.00 13.18           H
ATOM    676 HD11 LEU A  45      14.588  61.447  75.077  1.00 10.10           H
ATOM    677 HD12 LEU A  45      14.963  60.694  73.525  1.00 10.10           H
ATOM    678 HD13 LEU A  45      16.196  61.655  74.370  1.00 10.10           H
ATOM    679 HD21 LEU A  45      14.242  63.870  75.288  1.00 11.34           H
ATOM    680 HD22 LEU A  45      15.861  64.172  74.630  1.00 11.34           H
ATOM    681 HD23 LEU A  45      14.439  64.937  73.893  1.00 11.34           H
ATOM    682  N   GLN A  46      12.855  60.993  70.900  1.00  6.09           N
ATOM    683  CA  GLN A  46      11.490  60.805  70.444  1.00  8.46           C
ATOM    684  C   GLN A  46      10.668  60.177  71.584  1.00  9.76           C
ATOM    685  O   GLN A  46      11.035  59.175  72.186  1.00 10.65           O
ATOM    686  CB  GLN A  46      11.379  59.892  69.201  1.00  9.93           C
ATOM    687  CG  GLN A  46      12.015  60.532  67.958  1.00  8.51           C
ATOM    688  CD  GLN A  46      11.959  59.574  66.783  1.00 17.13           C
ATOM    689  OE1 GLN A  46      12.094  58.367  66.871  1.00 17.49           O
ATOM    690  NE2 GLN A  46      11.818  60.143  65.512  1.00 13.24           N
ATOM    691  H   GLN A  46      13.336  60.210  71.290  1.00  7.33           H
ATOM    692  HA  GLN A  46      11.044  61.795  70.171  1.00 10.17           H
ATOM    693  HB2 GLN A  46      11.875  58.916  69.401  1.00 11.93           H
ATOM    694  HB3 GLN A  46      10.320  59.651  68.995  1.00 11.93           H
ATOM    695  HG2 GLN A  46      11.535  61.501  67.737  1.00 10.23           H
ATOM    696  HG3 GLN A  46      13.094  60.742  68.156  1.00 10.23           H
ATOM    697 HE21 GLN A  46      11.475  61.063  65.320  1.00 15.90           H
ATOM    698 HE22 GLN A  46      11.804  59.513  64.712  1.00 15.90           H
ATOM    699  N   THR A  47       9.501  60.788  71.806  1.00  9.49           N
ATOM    700  CA  THR A  47       8.430  60.283  72.655  1.00  8.55           C
ATOM    701  C   THR A  47       7.224  59.916  71.791  1.00 11.97           C
ATOM    702  O   THR A  47       6.804  60.702  70.944  1.00  9.76           O
ATOM    703  CB  THR A  47       8.045  61.284  73.756  1.00  9.93           C
ATOM    704  OG1 THR A  47       9.115  61.413  74.670  1.00 13.72           O
ATOM    705  CG2 THR A  47       6.825  60.806  74.560  1.00 11.01           C
ATOM    706  H   THR A  47       9.286  61.620  71.266  1.00 11.41           H
ATOM    707  HA  THR A  47       8.822  59.407  73.153  1.00 10.28           H
ATOM    708  HB  THR A  47       7.828  62.253  73.312  1.00 11.93           H
ATOM    709  HG1 THR A  47       9.855  61.820  74.209  1.00 16.48           H
ATOM    710 HG21 THR A  47       6.622  61.505  75.372  1.00 13.23           H
ATOM    711 HG22 THR A  47       5.939  60.733  73.933  1.00 13.23           H
ATOM    712 HG23 THR A  47       7.053  59.831  74.985  1.00 13.23           H
ATOM    713  N   ILE A  48       6.652  58.743  72.068  1.00  9.52           N
ATOM    714  CA  ILE A  48       5.499  58.175  71.388  1.00 11.16           C
ATOM    715  C   ILE A  48       4.464  57.862  72.496  1.00 11.86           C
ATOM    716  O   ILE A  48       4.728  57.153  73.443  1.00 13.58           O
ATOM    717  CB  ILE A  48       5.837  56.833  70.655  1.00 14.08           C
ATOM    718  CG1 ILE A  48       7.019  57.037  69.685  1.00 14.61           C
ATOM    719  CG2 ILE A  48       4.595  56.346  69.905  1.00 19.21           C
ATOM    720  CD1 ILE A  48       7.489  55.722  69.060  1.00 18.87           C
ATOM    721  H   ILE A  48       7.089  58.181  72.766  1.00 11.44           H
ATOM    722  HA  ILE A  48       5.084  58.895  70.642  1.00 13.40           H
ATOM    723  HB  ILE A  48       6.130  56.075  71.421  1.00 16.91           H
ATOM    724 HG12 ILE A  48       6.731  57.753  68.894  1.00 17.55           H
ATOM    725 HG13 ILE A  48       7.866  57.498  70.231  1.00 17.55           H
ATOM    726 HG21 ILE A  48       4.836  55.469  69.286  1.00 23.07           H
ATOM    727 HG22 ILE A  48       3.792  56.045  70.584  1.00 23.07           H
ATOM    728 HG23 ILE A  48       4.210  57.124  69.232  1.00 23.07           H
ATOM    729 HD11 ILE A  48       8.354  55.885  68.404  1.00 22.66           H
ATOM    730 HD12 ILE A  48       7.797  55.000  69.826  1.00 22.66           H
ATOM    731 HD13 ILE A  48       6.703  55.255  68.454  1.00 22.66           H
ATOM    732  N   SER A  49       3.263  58.435  72.315  1.00 12.05           N
ATOM    733  CA  SER A  49       2.185  58.372  73.300  1.00  7.02           C
ATOM    734  C   SER A  49       1.488  57.002  73.294  1.00  9.95           C
ATOM    735  O   SER A  49       1.682  56.238  72.346  1.00 11.19           O
ATOM    736  CB  SER A  49       1.213  59.535  73.056  1.00 15.13           C
ATOM    737  OG  SER A  49       0.467  59.334  71.881  1.00 19.95           O
ATOM    738  H   SER A  49       3.107  59.006  71.494  1.00 14.47           H
ATOM    739  HA  SER A  49       2.633  58.534  74.277  1.00  8.44           H
ATOM    740  HB2 SER A  49       0.535  59.636  73.904  1.00 18.18           H
ATOM    741  HB3 SER A  49       1.778  60.466  72.964  1.00 18.18           H
ATOM    742  HG  SER A  49      -0.038  60.134  71.709  1.00 23.95           H
ATOM    743  N   PRO A  50       0.709  56.652  74.339  1.00 13.28           N
ATOM    744  CA  PRO A  50       0.174  55.305  74.498  1.00 11.07           C
ATOM    745  C   PRO A  50      -0.692  54.869  73.321  1.00 14.45           C
ATOM    746  O   PRO A  50      -1.546  55.613  72.843  1.00 12.36           O
ATOM    747  CB  PRO A  50      -0.653  55.371  75.790  1.00 11.54           C
ATOM    748  CG  PRO A  50       0.096  56.405  76.611  1.00 16.16           C
ATOM    749  CD  PRO A  50       0.461  57.432  75.539  1.00 13.26           C
ATOM    750  HA  PRO A  50       0.988  54.605  74.675  1.00 13.30           H
ATOM    751  HB2 PRO A  50      -1.644  55.764  75.556  1.00 13.87           H
ATOM    752  HB3 PRO A  50      -0.750  54.424  76.312  1.00 13.87           H
ATOM    753  HG2 PRO A  50      -0.545  56.864  77.365  1.00 19.41           H
ATOM    754  HG3 PRO A  50       0.971  55.948  77.073  1.00 19.41           H
ATOM    755  HD2 PRO A  50      -0.369  58.119  75.376  1.00 15.93           H
ATOM    756  HD3 PRO A  50       1.349  57.943  75.882  1.00 15.93           H
ATOM    757  N   GLY A  51      -0.438  53.647  72.849  1.00 14.51           N
ATOM    758  CA  GLY A  51      -1.111  53.026  71.725  1.00 13.74           C
ATOM    759  C   GLY A  51      -0.583  53.424  70.348  1.00 14.59           C
ATOM    760  O   GLY A  51      -0.946  52.755  69.383  1.00 16.60           O
ATOM    761  H   GLY A  51       0.281  53.098  73.303  1.00 17.42           H
ATOM    762  HA2 GLY A  51      -0.996  51.946  71.831  1.00 16.51           H
ATOM    763  HA3 GLY A  51      -2.170  53.281  71.763  1.00 16.51           H
ATOM    764  N   GLN A  52       0.215  54.495  70.220  1.00 14.64           N
ATOM    765  CA  GLN A  52       0.629  55.002  68.913  1.00 12.33           C
ATOM    766  C   GLN A  52       1.802  54.202  68.328  1.00 12.56           C
ATOM    767  O   GLN A  52       2.523  53.500  69.042  1.00 10.84           O
ATOM    768  CB  GLN A  52       0.919  56.512  68.972  1.00 14.51           C
ATOM    769  CG  GLN A  52      -0.269  57.360  69.455  1.00 26.98           C
ATOM    770  CD  GLN A  52      -1.561  57.106  68.677  1.00 30.13           C
ATOM    771  OE1 GLN A  52      -1.670  57.421  67.493  1.00 31.93           O
ATOM    772  NE2 GLN A  52      -2.556  56.524  69.344  1.00 30.51           N
ATOM    773  H   GLN A  52       0.506  55.003  71.046  1.00 17.58           H
ATOM    774  HA  GLN A  52      -0.207  54.876  68.224  1.00 14.81           H
ATOM    775  HB2 GLN A  52       1.753  56.688  69.646  1.00 17.42           H
ATOM    776  HB3 GLN A  52       1.211  56.860  67.980  1.00 17.42           H
ATOM    777  HG2 GLN A  52      -0.425  57.212  70.525  1.00 32.40           H
ATOM    778  HG3 GLN A  52       0.018  58.390  69.260  1.00 32.40           H
ATOM    779 HE21 GLN A  52      -2.437  56.284  70.318  1.00 36.63           H
ATOM    780 HE22 GLN A  52      -3.417  56.326  68.862  1.00 36.63           H
ATOM    781  N   ARG A  53       1.939  54.265  66.999  1.00 14.23           N
ATOM    782  CA  ARG A  53       2.891  53.487  66.205  1.00 13.75           C
ATOM    783  C   ARG A  53       3.615  54.410  65.234  1.00 15.94           C
ATOM    784  O   ARG A  53       2.992  55.286  64.635  1.00 16.73           O
ATOM    785  CB  ARG A  53       2.146  52.423  65.367  1.00 14.66           C
ATOM    786  CG  ARG A  53       1.385  51.365  66.174  1.00 21.09           C
ATOM    787  CD  ARG A  53       0.642  50.368  65.275  1.00 13.01           C
ATOM    788  NE  ARG A  53      -0.132  49.376  66.049  1.00 16.49           N
ATOM    789  CZ  ARG A  53       0.218  48.105  66.289  1.00 21.31           C
ATOM    790  NH1 ARG A  53       1.369  47.596  65.858  1.00 21.13           N
ATOM    791  NH2 ARG A  53      -0.596  47.310  66.979  1.00 21.12           N1+
ATOM    792  H   ARG A  53       1.284  54.834  66.482  1.00 17.09           H
ATOM    793  HA  ARG A  53       3.616  53.009  66.857  1.00 16.52           H
ATOM    794  HB2 ARG A  53       1.440  52.932  64.709  1.00 17.61           H
ATOM    795  HB3 ARG A  53       2.877  51.911  64.742  1.00 17.61           H
ATOM    796  HG2 ARG A  53       2.104  50.824  66.781  1.00 25.33           H
ATOM    797  HG3 ARG A  53       0.662  51.856  66.824  1.00 25.33           H
ATOM    798  HD2 ARG A  53      -0.048  50.919  64.639  1.00 15.63           H
ATOM    799  HD3 ARG A  53       1.362  49.864  64.635  1.00 15.63           H
ATOM    800  HE  ARG A  53      -1.003  49.697  66.442  1.00 19.80           H
ATOM    801 HH11 ARG A  53       2.008  48.176  65.334  1.00 25.37           H
ATOM    802 HH12 ARG A  53       1.609  46.637  66.060  1.00 25.37           H
ATOM    803 HH21 ARG A  53      -1.473  47.660  67.329  1.00 25.36           H
ATOM    804 HH22 ARG A  53      -0.323  46.356  67.168  1.00 25.36           H
ATOM    805  N   THR A  54       4.897  54.146  64.992  1.00 13.17           N
ATOM    806  CA  THR A  54       5.569  54.691  63.835  1.00 13.89           C
ATOM    807  C   THR A  54       4.917  54.071  62.580  1.00 12.52           C
ATOM    808  O   THR A  54       4.239  53.055  62.554  1.00 10.72           O
ATOM    809  CB  THR A  54       7.105  54.389  63.739  1.00 17.11           C
ATOM    810  OG1 THR A  54       7.357  53.009  63.436  1.00 14.13           O
ATOM    811  CG2 THR A  54       7.814  54.667  65.043  1.00 15.82           C
ATOM    812  H   THR A  54       5.293  53.344  65.428  1.00 15.82           H
ATOM    813  HA  THR A  54       5.458  55.810  63.811  1.00 16.68           H
ATOM    814  HB  THR A  54       7.526  55.017  62.910  1.00 20.55           H
ATOM    815  HG1 THR A  54       7.226  52.832  62.475  1.00 16.97           H
ATOM    816 HG21 THR A  54       8.879  54.389  64.976  1.00 19.00           H
ATOM    817 HG22 THR A  54       7.762  55.732  65.309  1.00 19.00           H
ATOM    818 HG23 THR A  54       7.381  54.104  65.877  1.00 19.00           H
ATOM    819  N   PRO A  55       5.084  54.748  61.360  1.00  9.56           N
ATOM    820  CA  PRO A  55       4.802  53.972  60.139  1.00 12.91           C
ATOM    821  C   PRO A  55       5.748  52.773  60.051  1.00 11.20           C
ATOM    822  O   PRO A  55       6.811  52.689  60.661  1.00  7.81           O
ATOM    823  CB  PRO A  55       5.054  54.960  58.969  1.00 11.50           C
ATOM    824  CG  PRO A  55       6.007  56.022  59.536  1.00 18.26           C
ATOM    825  CD  PRO A  55       5.819  56.004  61.070  1.00 16.57           C
ATOM    826  HA  PRO A  55       3.737  53.616  60.156  1.00 15.51           H
ATOM    827  HB2 PRO A  55       5.478  54.453  58.086  1.00 13.82           H
ATOM    828  HB3 PRO A  55       4.099  55.415  58.649  1.00 13.82           H
ATOM    829  HG2 PRO A  55       7.054  55.774  59.274  1.00 21.93           H
ATOM    830  HG3 PRO A  55       5.795  57.017  59.116  1.00 21.93           H
ATOM    831  HD2 PRO A  55       6.801  56.028  61.598  1.00 19.91           H
ATOM    832  HD3 PRO A  55       5.210  56.861  61.421  1.00 19.91           H
ATOM    833  N   ILE A  56       5.308  51.832  59.222  1.00  7.27           N
ATOM    834  CA  ILE A  56       6.098  50.724  58.711  1.00  9.10           C
ATOM    835  C   ILE A  56       7.066  51.323  57.700  1.00 10.71           C
ATOM    836  O   ILE A  56       6.637  51.966  56.745  1.00  9.78           O
ATOM    837  CB  ILE A  56       5.211  49.638  58.056  1.00  7.13           C
ATOM    838  CG1 ILE A  56       4.114  49.103  58.999  1.00  9.00           C
ATOM    839  CG2 ILE A  56       6.108  48.482  57.577  1.00 10.59           C
ATOM    840  CD1 ILE A  56       3.024  48.317  58.256  1.00 12.17           C
ATOM    841  H   ILE A  56       4.412  51.988  58.779  1.00  8.74           H
ATOM    842  HA  ILE A  56       6.647  50.269  59.535  1.00 10.94           H
ATOM    843  HB  ILE A  56       4.721  50.078  57.188  1.00  8.57           H
ATOM    844 HG12 ILE A  56       4.564  48.472  59.764  1.00 10.81           H
ATOM    845 HG13 ILE A  56       3.621  49.933  59.498  1.00 10.81           H
ATOM    846 HG21 ILE A  56       5.515  47.709  57.088  1.00 12.72           H
ATOM    847 HG22 ILE A  56       6.846  48.835  56.858  1.00 12.72           H
ATOM    848 HG23 ILE A  56       6.634  48.042  58.426  1.00 12.72           H
ATOM    849 HD11 ILE A  56       2.240  48.032  58.956  1.00 14.62           H
ATOM    850 HD12 ILE A  56       2.593  48.944  57.476  1.00 14.62           H
ATOM    851 HD13 ILE A  56       3.436  47.413  57.810  1.00 14.62           H
ATOM    852  N   HIS A  57       8.367  51.117  57.899  1.00  5.59           N
ATOM    853  CA  HIS A  57       9.359  51.733  57.046  1.00  5.53           C
ATOM    854  C   HIS A  57      10.678  50.954  57.075  1.00  7.57           C
ATOM    855  O   HIS A  57      10.898  50.059  57.860  1.00  8.55           O
ATOM    856  CB  HIS A  57       9.631  53.214  57.479  1.00  7.96           C
ATOM    857  CG  HIS A  57      10.262  53.306  58.809  1.00  5.87           C
ATOM    858  ND1 HIS A  57       9.587  53.180  60.035  1.00 10.99           N
ATOM    859  CD2 HIS A  57      11.599  53.551  59.108  1.00  8.80           C
ATOM    860  CE1 HIS A  57      10.538  53.315  61.045  1.00 13.40           C
ATOM    861  NE2 HIS A  57      11.762  53.544  60.497  1.00 12.25           N
ATOM    862  H   HIS A  57       8.668  50.621  58.723  1.00  6.72           H
ATOM    863  HA  HIS A  57       8.997  51.765  55.989  1.00  6.65           H
ATOM    864  HB2 HIS A  57       8.664  53.758  57.482  1.00  9.57           H
ATOM    865  HB3 HIS A  57      10.255  53.742  56.736  1.00  9.57           H
ATOM    866  HD1 HIS A  57       8.623  52.883  60.154  1.00 13.21           H
ATOM    867  HD2 HIS A  57      12.421  53.711  58.433  1.00 10.58           H
ATOM    868  HE1 HIS A  57      10.333  53.280  62.124  1.00 16.10           H
ATOM    869  N   ARG A  58      11.564  51.334  56.136  1.00  8.58           N
ATOM    870  CA  ARG A  58      12.974  50.935  56.091  1.00  6.87           C
ATOM    871  C   ARG A  58      13.854  52.144  55.794  1.00 13.52           C
ATOM    872  O   ARG A  58      13.378  53.177  55.316  1.00  8.96           O
ATOM    873  CB  ARG A  58      13.228  49.854  55.028  1.00  7.33           C
ATOM    874  CG  ARG A  58      13.160  50.371  53.574  1.00  7.81           C
ATOM    875  CD  ARG A  58      13.648  49.338  52.568  1.00  7.67           C
ATOM    876  NE  ARG A  58      13.793  49.943  51.232  1.00 10.86           N
ATOM    877  CZ  ARG A  58      12.924  49.889  50.219  1.00 12.28           C
ATOM    878  NH1 ARG A  58      11.785  49.213  50.317  1.00 10.46           N
ATOM    879  NH2 ARG A  58      13.198  50.527  49.083  1.00 10.01           N1+
ATOM    880  H   ARG A  58      11.298  52.091  55.523  1.00 10.31           H
ATOM    881  HA  ARG A  58      13.252  50.526  57.065  1.00  8.26           H
ATOM    882  HB2 ARG A  58      14.229  49.457  55.196  1.00  8.81           H
ATOM    883  HB3 ARG A  58      12.517  49.037  55.170  1.00  8.81           H
ATOM    884  HG2 ARG A  58      12.132  50.647  53.345  1.00  9.38           H
ATOM    885  HG3 ARG A  58      13.796  51.246  53.451  1.00  9.38           H
ATOM    886  HD2 ARG A  58      14.620  48.964  52.886  1.00  9.22           H
ATOM    887  HD3 ARG A  58      12.962  48.497  52.543  1.00  9.22           H
ATOM    888  HE  ARG A  58      14.626  50.498  51.094  1.00 13.05           H
ATOM    889 HH11 ARG A  58      11.565  48.733  51.179  1.00 12.57           H
ATOM    890 HH12 ARG A  58      11.142  49.191  49.540  1.00 12.57           H
ATOM    891 HH21 ARG A  58      14.055  51.050  48.997  1.00 12.03           H
ATOM    892 HH22 ARG A  58      12.544  50.508  48.315  1.00 12.03           H
ATOM    893  N   HIS A  59      15.155  51.970  56.013  1.00  8.80           N
ATOM    894  CA  HIS A  59      16.155  52.965  55.673  1.00  7.88           C
ATOM    895  C   HIS A  59      17.529  52.273  55.612  1.00 12.03           C
ATOM    896  O   HIS A  59      17.881  51.454  56.438  1.00 13.10           O
ATOM    897  CB  HIS A  59      16.230  54.149  56.683  1.00 10.50           C
ATOM    898  CG  HIS A  59      15.941  53.739  58.081  1.00 11.96           C
ATOM    899  ND1 HIS A  59      16.646  52.750  58.770  1.00 12.72           N
ATOM    900  CD2 HIS A  59      14.906  54.150  58.929  1.00 12.14           C
ATOM    901  CE1 HIS A  59      16.014  52.571  60.010  1.00 10.19           C
ATOM    902  NE2 HIS A  59      14.945  53.403  60.112  1.00 11.10           N
ATOM    903  H   HIS A  59      15.432  51.162  56.526  1.00 10.57           H
ATOM    904  HA  HIS A  59      15.904  53.408  54.671  1.00  9.48           H
ATOM    905  HB2 HIS A  59      15.497  54.928  56.386  1.00 12.61           H
ATOM    906  HB3 HIS A  59      17.218  54.639  56.638  1.00 12.61           H
ATOM    907  HD1 HIS A  59      17.400  52.185  58.395  1.00 15.29           H
ATOM    908  HD2 HIS A  59      14.170  54.926  58.777  1.00 14.59           H
ATOM    909  HE1 HIS A  59      16.360  51.908  60.810  1.00 12.25           H
ATOM    910  N   SER A  60      18.288  52.669  54.571  1.00 11.07           N
ATOM    911  CA  SER A  60      19.613  52.165  54.220  1.00 11.72           C
ATOM    912  C   SER A  60      20.698  52.852  55.059  1.00 15.45           C
ATOM    913  O   SER A  60      21.494  53.657  54.571  1.00 15.13           O
ATOM    914  CB  SER A  60      19.846  52.349  52.713  1.00 18.73           C
ATOM    915  OG  SER A  60      21.033  51.686  52.347  1.00 23.33           O
ATOM    916  H   SER A  60      17.909  53.371  53.954  1.00 13.30           H
ATOM    917  HA  SER A  60      19.613  51.096  54.438  1.00 14.08           H
ATOM    918  HB2 SER A  60      19.014  51.933  52.146  1.00 22.49           H
ATOM    919  HB3 SER A  60      19.933  53.413  52.484  1.00 22.49           H
ATOM    920  HG  SER A  60      21.289  51.986  51.471  1.00 28.01           H
ATOM    921  N   CYS A  61      20.718  52.501  56.338  1.00 11.87           N
ATOM    922  CA  CYS A  61      21.643  52.988  57.351  1.00 13.49           C
ATOM    923  C   CYS A  61      21.487  52.084  58.572  1.00  9.53           C
ATOM    924  O   CYS A  61      20.487  51.375  58.701  1.00  9.10           O
ATOM    925  CB  CYS A  61      21.327  54.455  57.717  1.00  8.40           C
ATOM    926  SG  CYS A  61      19.685  54.676  58.501  1.00 11.70           S
ATOM    927  H   CYS A  61      20.032  51.831  56.660  1.00 14.26           H
ATOM    928  HA  CYS A  61      22.669  52.923  56.984  1.00 16.20           H
ATOM    929  HB2 CYS A  61      22.086  54.805  58.412  1.00 10.10           H
ATOM    930  HB3 CYS A  61      21.389  55.073  56.820  1.00 10.10           H
ATOM    931  HG  CYS A  61      19.104  53.573  58.027  1.00 14.06           H
ATOM    932  N   GLU A  62      22.469  52.095  59.468  1.00  6.83           N
ATOM    933  CA  GLU A  62      22.272  51.511  60.777  1.00  6.15           C
ATOM    934  C   GLU A  62      21.391  52.422  61.628  1.00 11.24           C
ATOM    935  O   GLU A  62      21.333  53.638  61.431  1.00  7.81           O
ATOM    936  CB  GLU A  62      23.617  51.266  61.469  1.00  7.24           C
ATOM    937  CG  GLU A  62      24.390  50.096  60.860  1.00 10.16           C
ATOM    938  CD  GLU A  62      25.647  49.730  61.651  1.00 11.19           C
ATOM    939  OE1 GLU A  62      26.133  50.587  62.409  1.00  9.78           O
ATOM    940  OE2 GLU A  62      26.117  48.585  61.488  1.00  9.41           O1-
ATOM    941  H   GLU A  62      23.266  52.702  59.344  1.00  8.21           H
ATOM    942  HA  GLU A  62      21.775  50.546  60.666  1.00  7.40           H
ATOM    943  HB2 GLU A  62      24.221  52.173  61.421  1.00  8.71           H
ATOM    944  HB3 GLU A  62      23.436  51.043  62.520  1.00  8.71           H
ATOM    945  HG2 GLU A  62      23.757  49.214  60.751  1.00 12.21           H
ATOM    946  HG3 GLU A  62      24.700  50.370  59.854  1.00 12.21           H
ATOM    947  N   GLU A  63      20.691  51.800  62.570  1.00  8.55           N
ATOM    948  CA  GLU A  63      19.755  52.493  63.427  1.00  8.85           C
ATOM    949  C   GLU A  63      19.726  51.739  64.776  1.00  8.48           C
ATOM    950  O   GLU A  63      19.445  50.565  64.831  1.00 11.09           O
ATOM    951  CB  GLU A  63      18.323  52.592  62.873  1.00  5.90           C
ATOM    952  CG  GLU A  63      17.411  53.285  63.879  1.00 10.48           C
ATOM    953  CD  GLU A  63      16.067  53.720  63.255  1.00 16.58           C
ATOM    954  OE1 GLU A  63      15.294  52.761  62.869  1.00 13.62           O
ATOM    955  OE2 GLU A  63      15.837  54.927  63.203  1.00 18.90           O1-
ATOM    956  H   GLU A  63      20.723  50.804  62.593  1.00 10.27           H
ATOM    957  HA  GLU A  63      20.116  53.535  63.564  1.00 10.64           H
ATOM    958  HB2 GLU A  63      18.326  53.134  61.911  1.00  7.10           H
ATOM    959  HB3 GLU A  63      17.935  51.580  62.658  1.00  7.10           H
ATOM    960  HG2 GLU A  63      17.185  52.617  64.732  1.00 12.59           H
ATOM    961  HG3 GLU A  63      17.909  54.178  64.305  1.00 12.59           H
ATOM    962  N   VAL A  64      20.027  52.493  65.853  1.00  7.79           N
ATOM    963  CA  VAL A  64      20.124  52.013  67.233  1.00  6.49           C
ATOM    964  C   VAL A  64      19.197  52.831  68.132  1.00  7.41           C
ATOM    965  O   VAL A  64      19.327  54.044  68.250  1.00  6.88           O
ATOM    966  CB  VAL A  64      21.564  52.108  67.788  1.00 11.21           C
ATOM    967  CG1 VAL A  64      21.621  51.542  69.228  1.00 12.99           C
ATOM    968  CG2 VAL A  64      22.562  51.346  66.926  1.00 10.89           C
ATOM    969  H   VAL A  64      20.197  53.479  65.704  1.00  9.37           H
ATOM    970  HA  VAL A  64      19.815  50.970  67.262  1.00  7.80           H
ATOM    971  HB  VAL A  64      21.868  53.154  67.813  1.00 13.47           H
ATOM    972 HG11 VAL A  64      22.638  51.604  69.612  1.00 15.61           H
ATOM    973 HG12 VAL A  64      20.980  52.116  69.896  1.00 15.61           H
ATOM    974 HG13 VAL A  64      21.301  50.501  69.234  1.00 15.61           H
ATOM    975 HG21 VAL A  64      23.557  51.449  67.357  1.00 13.08           H
ATOM    976 HG22 VAL A  64      22.289  50.292  66.878  1.00 13.08           H
ATOM    977 HG23 VAL A  64      22.583  51.758  65.919  1.00 13.08           H
ATOM    978  N   PHE A  65      18.320  52.124  68.823  1.00  7.17           N
ATOM    979  CA  PHE A  65      17.393  52.651  69.806  1.00  7.40           C
ATOM    980  C   PHE A  65      17.871  52.278  71.236  1.00  8.76           C
ATOM    981  O   PHE A  65      18.260  51.158  71.499  1.00  7.44           O
ATOM    982  CB  PHE A  65      16.007  51.961  69.711  1.00  8.22           C
ATOM    983  CG  PHE A  65      15.234  52.349  68.488  1.00  8.86           C
ATOM    984  CD1 PHE A  65      15.511  51.754  67.246  1.00  8.71           C
ATOM    985  CD2 PHE A  65      14.217  53.304  68.591  1.00  7.56           C
ATOM    986  CE1 PHE A  65      14.749  52.093  66.128  1.00  9.14           C
ATOM    987  CE2 PHE A  65      13.449  53.625  67.467  1.00  8.05           C
ATOM    988  CZ  PHE A  65      13.704  53.021  66.237  1.00  5.88           C
ATOM    989  H   PHE A  65      18.303  51.147  68.647  1.00  8.63           H
ATOM    990  HA  PHE A  65      17.269  53.753  69.685  1.00  8.90           H
ATOM    991  HB2 PHE A  65      16.160  50.861  69.731  1.00  9.88           H
ATOM    992  HB3 PHE A  65      15.419  52.194  70.622  1.00  9.88           H
ATOM    993  HD1 PHE A  65      16.326  51.040  67.152  1.00 10.47           H
ATOM    994  HD2 PHE A  65      14.012  53.791  69.538  1.00  9.09           H
ATOM    995  HE1 PHE A  65      14.967  51.662  65.149  1.00 10.99           H
ATOM    996  HE2 PHE A  65      12.660  54.367  67.555  1.00  9.68           H
ATOM    997  HZ  PHE A  65      13.117  53.283  65.348  1.00  7.07           H
ATOM    998  N   THR A  66      17.722  53.248  72.155  1.00  5.66           N
ATOM    999  CA  THR A  66      17.884  53.079  73.605  1.00  5.91           C
ATOM   1000  C   THR A  66      16.631  53.609  74.319  1.00  7.84           C
ATOM   1001  O   THR A  66      16.222  54.754  74.129  1.00  7.37           O
ATOM   1002  CB  THR A  66      19.164  53.740  74.138  1.00  7.24           C
ATOM   1003  OG1 THR A  66      19.078  55.140  74.066  1.00 28.46           O
ATOM   1004  CG2 THR A  66      20.405  53.293  73.376  1.00  2.74           C
ATOM   1005  H   THR A  66      17.393  54.150  71.837  1.00  6.81           H
ATOM   1006  HA  THR A  66      17.979  52.016  73.822  1.00  7.11           H
ATOM   1007  HB  THR A  66      19.303  53.463  75.189  1.00  8.71           H
ATOM   1008  HG1 THR A  66      19.878  55.507  74.452  1.00 34.17           H
ATOM   1009 HG21 THR A  66      21.295  53.752  73.814  1.00  3.30           H
ATOM   1010 HG22 THR A  66      20.488  52.206  73.444  1.00  3.30           H
ATOM   1011 HG23 THR A  66      20.346  53.602  72.328  1.00  3.30           H
ATOM   1012  N   VAL A  67      15.989  52.754  75.119  1.00  8.24           N
ATOM   1013  CA  VAL A  67      14.709  53.050  75.764  1.00  7.32           C
ATOM   1014  C   VAL A  67      14.944  53.712  77.120  1.00  5.99           C
ATOM   1015  O   VAL A  67      15.398  53.095  78.089  1.00  8.36           O
ATOM   1016  CB  VAL A  67      13.814  51.802  75.898  1.00  5.99           C
ATOM   1017  CG1 VAL A  67      12.423  52.215  76.407  1.00  5.84           C
ATOM   1018  CG2 VAL A  67      13.652  51.043  74.579  1.00 12.05           C
ATOM   1019  H   VAL A  67      16.377  51.831  75.245  1.00  9.91           H
ATOM   1020  HA  VAL A  67      14.177  53.757  75.128  1.00  8.80           H
ATOM   1021  HB  VAL A  67      14.258  51.125  76.629  1.00  7.20           H
ATOM   1022 HG11 VAL A  67      11.779  51.340  76.477  1.00  7.02           H
ATOM   1023 HG12 VAL A  67      12.491  52.665  77.395  1.00  7.02           H
ATOM   1024 HG13 VAL A  67      11.977  52.934  75.723  1.00  7.02           H
ATOM   1025 HG21 VAL A  67      13.060  50.149  74.753  1.00 14.48           H
ATOM   1026 HG22 VAL A  67      13.154  51.672  73.841  1.00 14.48           H
ATOM   1027 HG23 VAL A  67      14.623  50.730  74.195  1.00 14.48           H
ATOM   1028  N   LEU A  68      14.618  54.998  77.160  1.00  6.57           N
ATOM   1029  CA  LEU A  68      14.815  55.872  78.303  1.00  7.65           C
ATOM   1030  C   LEU A  68      13.661  55.752  79.292  1.00 10.31           C
ATOM   1031  O   LEU A  68      13.917  55.740  80.496  1.00  8.57           O
ATOM   1032  CB  LEU A  68      14.974  57.327  77.828  1.00  9.41           C
ATOM   1033  CG  LEU A  68      16.124  57.605  76.838  1.00 11.27           C
ATOM   1034  CD1 LEU A  68      16.161  59.115  76.597  1.00 14.58           C
ATOM   1035  CD2 LEU A  68      17.476  57.141  77.394  1.00 16.01           C
ATOM   1036  H   LEU A  68      14.233  55.412  76.322  1.00  7.90           H
ATOM   1037  HA  LEU A  68      15.730  55.577  78.818  1.00  9.20           H
ATOM   1038  HB2 LEU A  68      14.039  57.654  77.374  1.00 11.31           H
ATOM   1039  HB3 LEU A  68      15.135  57.940  78.714  1.00 11.31           H
ATOM   1040  HG  LEU A  68      15.931  57.103  75.889  1.00 13.54           H
ATOM   1041 HD11 LEU A  68      16.919  59.361  75.854  1.00 17.51           H
ATOM   1042 HD12 LEU A  68      15.194  59.453  76.234  1.00 17.51           H
ATOM   1043 HD13 LEU A  68      16.391  59.636  77.525  1.00 17.51           H
ATOM   1044 HD21 LEU A  68      18.275  57.446  76.718  1.00 19.23           H
ATOM   1045 HD22 LEU A  68      17.651  57.582  78.375  1.00 19.23           H
ATOM   1046 HD23 LEU A  68      17.496  56.055  77.473  1.00 19.23           H
ATOM   1047  N   LYS A  69      12.410  55.704  78.788  1.00  9.85           N
ATOM   1048  CA  LYS A  69      11.184  55.583  79.583  1.00 14.38           C
ATOM   1049  C   LYS A  69      10.177  54.693  78.863  1.00 11.45           C
ATOM   1050  O   LYS A  69      10.079  54.732  77.642  1.00  9.80           O
ATOM   1051  CB  LYS A  69      10.507  56.950  79.771  1.00 10.79           C
ATOM   1052  CG  LYS A  69      11.408  57.999  80.417  1.00 18.87           C
ATOM   1053  CD  LYS A  69      10.632  59.275  80.746  1.00 23.56           C
ATOM   1054  CE  LYS A  69      11.613  60.354  81.208  1.00 24.01           C
ATOM   1055  NZ  LYS A  69      10.901  61.501  81.793  1.00 30.25           N1+
ATOM   1056  H   LYS A  69      12.304  55.728  77.783  1.00 11.83           H
ATOM   1057  HA  LYS A  69      11.414  55.152  80.558  1.00 17.28           H
ATOM   1058  HB2 LYS A  69      10.182  57.322  78.801  1.00 12.96           H
ATOM   1059  HB3 LYS A  69       9.619  56.818  80.387  1.00 12.96           H
ATOM   1060  HG2 LYS A  69      11.797  57.586  81.348  1.00 22.66           H
ATOM   1061  HG3 LYS A  69      12.241  58.239  79.756  1.00 22.66           H
ATOM   1062  HD2 LYS A  69      10.098  59.630  79.863  1.00 28.29           H
ATOM   1063  HD3 LYS A  69       9.914  59.068  81.542  1.00 28.29           H
ATOM   1064  HE2 LYS A  69      12.326  59.947  81.928  1.00 28.82           H
ATOM   1065  HE3 LYS A  69      12.166  60.703  80.334  1.00 28.82           H
ATOM   1066  HZ1 LYS A  69      11.553  62.097  82.284  1.00 36.32           H
ATOM   1067  HZ2 LYS A  69      10.480  62.036  81.042  1.00 36.32           H
ATOM   1068  HZ3 LYS A  69      10.173  61.178  82.411  1.00 36.32           H
ATOM   1069  N   GLY A  70       9.384  53.954  79.634  1.00 12.35           N
ATOM   1070  CA  GLY A  70       8.246  53.203  79.134  1.00 11.79           C
ATOM   1071  C   GLY A  70       8.675  51.896  78.487  1.00 13.86           C
ATOM   1072  O   GLY A  70       9.750  51.368  78.759  1.00 10.65           O
ATOM   1073  H   GLY A  70       9.512  53.992  80.633  1.00 14.83           H
ATOM   1074  HA2 GLY A  70       7.574  52.979  79.962  1.00 14.17           H
ATOM   1075  HA3 GLY A  70       7.721  53.805  78.392  1.00 14.17           H
ATOM   1076  N   LYS A  71       7.775  51.340  77.678  1.00  8.30           N
ATOM   1077  CA  LYS A  71       7.826  49.987  77.154  1.00  9.09           C
ATOM   1078  C   LYS A  71       7.120  49.984  75.809  1.00 10.96           C
ATOM   1079  O   LYS A  71       6.465  50.956  75.430  1.00 12.04           O
ATOM   1080  CB  LYS A  71       7.058  49.019  78.079  1.00 12.50           C
ATOM   1081  CG  LYS A  71       7.429  48.991  79.565  1.00 22.50           C
ATOM   1082  CD  LYS A  71       6.173  48.892  80.436  1.00 24.00           C
ATOM   1083  CE  LYS A  71       6.559  49.010  81.911  1.00 31.78           C
ATOM   1084  NZ  LYS A  71       5.418  49.460  82.724  1.00 34.67           N1+
ATOM   1085  H   LYS A  71       6.940  51.870  77.469  1.00  9.98           H
ATOM   1086  HA  LYS A  71       8.859  49.673  77.023  1.00 10.93           H
ATOM   1087  HB2 LYS A  71       5.997  49.262  77.997  1.00 15.01           H
ATOM   1088  HB3 LYS A  71       7.182  48.007  77.694  1.00 15.01           H
ATOM   1089  HG2 LYS A  71       8.099  48.154  79.761  1.00 27.02           H
ATOM   1090  HG3 LYS A  71       7.935  49.903  79.859  1.00 27.02           H
ATOM   1091  HD2 LYS A  71       5.483  49.697  80.177  1.00 28.82           H
ATOM   1092  HD3 LYS A  71       5.687  47.930  80.267  1.00 28.82           H
ATOM   1093  HE2 LYS A  71       6.917  48.045  82.275  1.00 38.16           H
ATOM   1094  HE3 LYS A  71       7.365  49.739  82.007  1.00 38.16           H
ATOM   1095  HZ1 LYS A  71       5.673  49.477  83.700  1.00 41.62           H
ATOM   1096  HZ2 LYS A  71       5.160  50.400  82.437  1.00 41.62           H
ATOM   1097  HZ3 LYS A  71       4.630  48.848  82.569  1.00 41.62           H
ATOM   1098  N   GLY A  72       7.260  48.879  75.081  1.00 11.52           N
ATOM   1099  CA  GLY A  72       6.561  48.723  73.822  1.00 11.42           C
ATOM   1100  C   GLY A  72       6.881  47.409  73.131  1.00 13.51           C
ATOM   1101  O   GLY A  72       7.361  46.457  73.745  1.00  9.23           O
ATOM   1102  H   GLY A  72       7.819  48.111  75.425  1.00 13.84           H
ATOM   1103  HA2 GLY A  72       5.491  48.782  74.015  1.00 13.72           H
ATOM   1104  HA3 GLY A  72       6.831  49.557  73.174  1.00 13.72           H
ATOM   1105  N   THR A  73       6.567  47.377  71.839  1.00  9.58           N
ATOM   1106  CA  THR A  73       6.744  46.230  70.978  1.00  9.93           C
ATOM   1107  C   THR A  73       7.436  46.684  69.691  1.00  6.35           C
ATOM   1108  O   THR A  73       6.977  47.610  69.024  1.00 10.35           O
ATOM   1109  CB  THR A  73       5.375  45.591  70.711  1.00 14.80           C
ATOM   1110  OG1 THR A  73       4.736  45.190  71.905  1.00 11.63           O
ATOM   1111  CG2 THR A  73       5.526  44.325  69.876  1.00 11.33           C
ATOM   1112  H   THR A  73       6.179  48.211  71.422  1.00 11.51           H
ATOM   1113  HA  THR A  73       7.361  45.495  71.495  1.00 11.93           H
ATOM   1114  HB  THR A  73       4.736  46.302  70.186  1.00 17.77           H
ATOM   1115  HG1 THR A  73       3.907  44.775  71.657  1.00 13.97           H
ATOM   1116 HG21 THR A  73       4.541  43.891  69.686  1.00 13.61           H
ATOM   1117 HG22 THR A  73       6.009  44.566  68.933  1.00 13.61           H
ATOM   1118 HG23 THR A  73       6.125  43.596  70.426  1.00 13.61           H
ATOM   1119  N   LEU A  74       8.529  46.012  69.331  1.00  8.34           N
ATOM   1120  CA  LEU A  74       9.197  46.148  68.050  1.00  6.53           C
ATOM   1121  C   LEU A  74       8.625  45.126  67.061  1.00 11.60           C
ATOM   1122  O   LEU A  74       8.652  43.926  67.334  1.00  9.76           O
ATOM   1123  CB  LEU A  74      10.706  45.961  68.258  1.00  7.05           C
ATOM   1124  CG  LEU A  74      11.540  45.947  66.964  1.00  8.17           C
ATOM   1125  CD1 LEU A  74      11.442  47.291  66.231  1.00 10.98           C
ATOM   1126  CD2 LEU A  74      13.006  45.638  67.311  1.00 13.58           C
ATOM   1127  H   LEU A  74       8.860  45.273  69.931  1.00 10.03           H
ATOM   1128  HA  LEU A  74       9.031  47.155  67.667  1.00  7.86           H
ATOM   1129  HB2 LEU A  74      11.075  46.765  68.894  1.00  8.48           H
ATOM   1130  HB3 LEU A  74      10.870  45.022  68.786  1.00  8.48           H
ATOM   1131  HG  LEU A  74      11.173  45.164  66.304  1.00  9.82           H
ATOM   1132 HD11 LEU A  74      12.068  47.266  65.341  1.00 13.19           H
ATOM   1133 HD12 LEU A  74      10.420  47.482  65.915  1.00 13.19           H
ATOM   1134 HD13 LEU A  74      11.776  48.099  66.880  1.00 13.19           H
ATOM   1135 HD21 LEU A  74      13.601  45.591  66.401  1.00 16.31           H
ATOM   1136 HD22 LEU A  74      13.405  46.413  67.959  1.00 16.31           H
ATOM   1137 HD23 LEU A  74      13.069  44.685  67.832  1.00 16.31           H
ATOM   1138  N   LEU A  75       8.143  45.603  65.906  1.00 12.20           N
ATOM   1139  CA  LEU A  75       7.639  44.781  64.814  1.00  9.44           C
ATOM   1140  C   LEU A  75       8.656  44.730  63.681  1.00 14.50           C
ATOM   1141  O   LEU A  75       9.051  45.773  63.170  1.00  9.57           O
ATOM   1142  CB  LEU A  75       6.282  45.291  64.323  1.00 11.59           C
ATOM   1143  CG  LEU A  75       5.144  45.280  65.369  1.00 19.62           C
ATOM   1144  CD1 LEU A  75       3.782  45.338  64.672  1.00 22.35           C
ATOM   1145  CD2 LEU A  75       5.132  44.008  66.211  1.00 27.29           C
ATOM   1146  H   LEU A  75       8.198  46.598  65.738  1.00 14.65           H
ATOM   1147  HA  LEU A  75       7.490  43.780  65.184  1.00 11.35           H
ATOM   1148  HB2 LEU A  75       6.402  46.304  63.953  1.00 13.92           H
ATOM   1149  HB3 LEU A  75       5.991  44.669  63.482  1.00 13.92           H
ATOM   1150  HG  LEU A  75       5.250  46.149  66.021  1.00 23.57           H
ATOM   1151 HD11 LEU A  75       2.993  45.429  65.416  1.00 26.84           H
ATOM   1152 HD12 LEU A  75       3.748  46.194  64.010  1.00 26.84           H
ATOM   1153 HD13 LEU A  75       3.612  44.435  64.088  1.00 26.84           H
ATOM   1154 HD21 LEU A  75       4.249  43.972  66.849  1.00 32.77           H
ATOM   1155 HD22 LEU A  75       5.156  43.149  65.546  1.00 32.77           H
ATOM   1156 HD23 LEU A  75       6.007  43.986  66.849  1.00 32.77           H
ATOM   1157  N   MET A  76       9.092  43.520  63.316  1.00  9.92           N
ATOM   1158  CA  MET A  76      10.156  43.290  62.339  1.00 10.16           C
ATOM   1159  C   MET A  76       9.622  42.456  61.179  1.00 16.07           C
ATOM   1160  O   MET A  76       9.076  41.376  61.406  1.00 12.22           O
ATOM   1161  CB  MET A  76      11.312  42.492  62.966  1.00 10.56           C
ATOM   1162  CG  MET A  76      12.078  43.239  64.045  1.00  9.78           C
ATOM   1163  SD  MET A  76      12.858  44.773  63.493  1.00 16.41           S
ATOM   1164  CE  MET A  76      14.077  44.123  62.338  1.00 13.84           C
ATOM   1165  H   MET A  76       8.723  42.714  63.802  1.00 11.92           H
ATOM   1166  HA  MET A  76      10.539  44.238  61.960  1.00 12.21           H
ATOM   1167  HB2 MET A  76      10.916  41.582  63.411  1.00 12.69           H
ATOM   1168  HB3 MET A  76      12.006  42.194  62.182  1.00 12.69           H
ATOM   1169  HG2 MET A  76      11.406  43.467  64.870  1.00 11.75           H
ATOM   1170  HG3 MET A  76      12.856  42.570  64.406  1.00 11.75           H
ATOM   1171  HE1 MET A  76      14.653  44.953  61.931  1.00 16.62           H
ATOM   1172  HE2 MET A  76      14.746  43.437  62.859  1.00 16.62           H
ATOM   1173  HE3 MET A  76      13.580  43.608  61.518  1.00 16.62           H
ATOM   1174  N   GLY A  77       9.851  42.920  59.949  1.00 13.28           N
ATOM   1175  CA  GLY A  77       9.543  42.167  58.742  1.00 10.10           C
ATOM   1176  C   GLY A  77      10.803  41.621  58.076  1.00  9.13           C
ATOM   1177  O   GLY A  77      11.924  41.839  58.534  1.00  9.53           O
ATOM   1178  H   GLY A  77      10.352  43.792  59.840  1.00 15.95           H
ATOM   1179  HA2 GLY A  77       8.884  41.333  58.983  1.00 12.13           H
ATOM   1180  HA3 GLY A  77       9.028  42.822  58.044  1.00 12.13           H
ATOM   1181  N   SER A  78      10.586  40.916  56.959  1.00 14.42           N
ATOM   1182  CA  SER A  78      11.614  40.233  56.178  1.00 16.63           C
ATOM   1183  C   SER A  78      12.189  41.123  55.078  1.00 15.95           C
ATOM   1184  O   SER A  78      11.434  41.721  54.314  1.00 14.56           O
ATOM   1185  CB  SER A  78      10.982  38.965  55.586  1.00 16.51           C
ATOM   1186  OG  SER A  78      11.876  38.277  54.724  1.00 17.06           O
ATOM   1187  H   SER A  78       9.630  40.795  56.656  1.00 17.32           H
ATOM   1188  HA  SER A  78      12.419  39.922  56.845  1.00 19.97           H
ATOM   1189  HB2 SER A  78      10.700  38.299  56.403  1.00 19.83           H
ATOM   1190  HB3 SER A  78      10.079  39.228  55.032  1.00 19.83           H
ATOM   1191  HG  SER A  78      11.487  37.424  54.516  1.00 20.49           H
ATOM   1192  N   SER A  79      13.521  41.110  54.934  1.00 17.23           N
ATOM   1193  CA  SER A  79      14.203  41.650  53.751  1.00 22.90           C
ATOM   1194  C   SER A  79      14.433  40.605  52.641  1.00 22.17           C
ATOM   1195  O   SER A  79      14.831  40.987  51.539  1.00 27.85           O
ATOM   1196  CB  SER A  79      15.524  42.322  54.150  1.00 23.06           C
ATOM   1197  OG  SER A  79      16.465  41.367  54.612  1.00 23.61           O
ATOM   1198  H   SER A  79      14.084  40.618  55.615  1.00 20.70           H
ATOM   1199  HA  SER A  79      13.581  42.440  53.330  1.00 27.50           H
ATOM   1200  HB2 SER A  79      15.939  42.837  53.282  1.00 27.69           H
ATOM   1201  HB3 SER A  79      15.338  43.067  54.925  1.00 27.69           H
ATOM   1202  HG  SER A  79      16.543  41.469  55.567  1.00 28.35           H
ATOM   1203  N   SER A  80      14.217  39.307  52.912  1.00 21.20           N
ATOM   1204  CA  SER A  80      14.450  38.223  51.947  1.00 17.99           C
ATOM   1205  C   SER A  80      13.243  37.914  51.050  1.00 20.24           C
ATOM   1206  O   SER A  80      13.406  37.695  49.848  1.00 21.45           O
ATOM   1207  CB  SER A  80      14.932  36.969  52.666  1.00 17.68           C
ATOM   1208  OG  SER A  80      13.921  36.394  53.472  1.00 21.37           O
ATOM   1209  H   SER A  80      13.900  39.054  53.837  1.00 25.46           H
ATOM   1210  HA  SER A  80      15.267  38.533  51.296  1.00 21.60           H
ATOM   1211  HB2 SER A  80      15.240  36.239  51.916  1.00 21.23           H
ATOM   1212  HB3 SER A  80      15.795  37.212  53.288  1.00 21.23           H
ATOM   1213  HG  SER A  80      13.817  36.939  54.256  1.00 25.66           H
ATOM   1214  N   LEU A  81      12.033  37.892  51.618  1.00 20.16           N
ATOM   1215  CA  LEU A  81      10.801  37.926  50.836  1.00 17.41           C
ATOM   1216  C   LEU A  81      10.731  39.211  50.017  1.00 15.32           C
ATOM   1217  O   LEU A  81      11.427  40.181  50.303  1.00  9.87           O
ATOM   1218  CB  LEU A  81       9.589  37.856  51.770  1.00 17.88           C
ATOM   1219  CG  LEU A  81       9.390  36.532  52.527  1.00 25.57           C
ATOM   1220  CD1 LEU A  81       8.089  36.649  53.331  1.00 26.17           C
ATOM   1221  CD2 LEU A  81       9.318  35.320  51.585  1.00 24.18           C
ATOM   1222  H   LEU A  81      11.962  38.063  52.610  1.00 24.20           H
ATOM   1223  HA  LEU A  81      10.777  37.078  50.153  1.00 20.91           H
ATOM   1224  HB2 LEU A  81       9.694  38.650  52.506  1.00 21.48           H
ATOM   1225  HB3 LEU A  81       8.688  38.055  51.187  1.00 21.48           H
ATOM   1226  HG  LEU A  81      10.217  36.388  53.223  1.00 30.70           H
ATOM   1227 HD11 LEU A  81       7.939  35.748  53.926  1.00 31.42           H
ATOM   1228 HD12 LEU A  81       8.141  37.508  54.001  1.00 31.42           H
ATOM   1229 HD13 LEU A  81       7.241  36.778  52.658  1.00 31.42           H
ATOM   1230 HD21 LEU A  81       9.092  34.422  52.160  1.00 29.03           H
ATOM   1231 HD22 LEU A  81       8.541  35.472  50.837  1.00 29.03           H
ATOM   1232 HD23 LEU A  81      10.276  35.169  51.091  1.00 29.03           H
ATOM   1233  N   LYS A  82       9.856  39.228  49.005  1.00 14.07           N
ATOM   1234  CA  LYS A  82       9.606  40.401  48.168  1.00 11.75           C
ATOM   1235  C   LYS A  82       8.787  41.463  48.908  1.00 11.52           C
ATOM   1236  O   LYS A  82       8.636  42.555  48.382  1.00 11.83           O
ATOM   1237  CB  LYS A  82       8.933  39.990  46.846  1.00 14.26           C
ATOM   1238  CG  LYS A  82       9.804  39.099  45.934  1.00 15.58           C
ATOM   1239  CD  LYS A  82      10.865  39.888  45.162  1.00 23.78           C
ATOM   1240  CE  LYS A  82      11.791  38.952  44.369  1.00 27.84           C
ATOM   1241  NZ  LYS A  82      13.111  39.575  44.133  1.00 26.33           N1+
ATOM   1242  H   LYS A  82       9.297  38.401  48.844  1.00 16.90           H
ATOM   1243  HA  LYS A  82      10.566  40.860  47.931  1.00 14.12           H
ATOM   1244  HB2 LYS A  82       7.997  39.473  47.064  1.00 17.13           H
ATOM   1245  HB3 LYS A  82       8.681  40.896  46.294  1.00 17.13           H
ATOM   1246  HG2 LYS A  82      10.283  38.312  46.517  1.00 18.72           H
ATOM   1247  HG3 LYS A  82       9.149  38.624  45.201  1.00 18.72           H
ATOM   1248  HD2 LYS A  82      10.367  40.554  44.456  1.00 28.55           H
ATOM   1249  HD3 LYS A  82      11.457  40.487  45.854  1.00 28.55           H
ATOM   1250  HE2 LYS A  82      11.925  38.022  44.923  1.00 33.43           H
ATOM   1251  HE3 LYS A  82      11.331  38.716  43.407  1.00 33.43           H
ATOM   1252  HZ1 LYS A  82      13.696  38.955  43.588  1.00 31.61           H
ATOM   1253  HZ2 LYS A  82      13.003  40.451  43.642  1.00 31.61           H
ATOM   1254  HZ3 LYS A  82      13.563  39.753  45.021  1.00 31.61           H
ATOM   1255  N   TYR A  83       8.244  41.144  50.084  1.00 12.02           N
ATOM   1256  CA  TYR A  83       7.437  42.017  50.922  1.00 11.58           C
ATOM   1257  C   TYR A  83       7.761  41.732  52.398  1.00 12.41           C
ATOM   1258  O   TYR A  83       8.235  40.630  52.713  1.00 13.43           O
ATOM   1259  CB  TYR A  83       5.943  41.793  50.591  1.00  9.79           C
ATOM   1260  CG  TYR A  83       5.466  40.359  50.753  1.00 14.48           C
ATOM   1261  CD1 TYR A  83       5.770  39.405  49.760  1.00 13.46           C
ATOM   1262  CD2 TYR A  83       4.774  39.960  51.915  1.00 16.38           C
ATOM   1263  CE1 TYR A  83       5.431  38.056  49.939  1.00 14.37           C
ATOM   1264  CE2 TYR A  83       4.424  38.607  52.098  1.00 19.88           C
ATOM   1265  CZ  TYR A  83       4.762  37.652  51.112  1.00 18.14           C
ATOM   1266  OH  TYR A  83       4.475  36.336  51.294  1.00 20.28           O
ATOM   1267  H   TYR A  83       8.422  40.222  50.455  1.00 14.44           H
ATOM   1268  HA  TYR A  83       7.683  43.056  50.701  1.00 13.92           H
ATOM   1269  HB2 TYR A  83       5.339  42.446  51.223  1.00 11.77           H
ATOM   1270  HB3 TYR A  83       5.768  42.087  49.555  1.00 11.77           H
ATOM   1271  HD1 TYR A  83       6.287  39.705  48.862  1.00 16.17           H
ATOM   1272  HD2 TYR A  83       4.527  40.690  52.673  1.00 19.68           H
ATOM   1273  HE1 TYR A  83       5.687  37.326  49.190  1.00 17.26           H
ATOM   1274  HE2 TYR A  83       3.914  38.297  52.998  1.00 23.87           H
ATOM   1275  HH  TYR A  83       4.038  36.172  52.131  1.00 24.35           H
ATOM   1276  N   PRO A  84       7.503  42.676  53.317  1.00 12.36           N
ATOM   1277  CA  PRO A  84       7.850  42.474  54.719  1.00 10.89           C
ATOM   1278  C   PRO A  84       7.207  41.234  55.330  1.00 14.39           C
ATOM   1279  O   PRO A  84       7.877  40.487  56.036  1.00  9.50           O
ATOM   1280  CB  PRO A  84       7.368  43.741  55.437  1.00 11.11           C
ATOM   1281  CG  PRO A  84       7.474  44.803  54.348  1.00 12.34           C
ATOM   1282  CD  PRO A  84       7.095  44.055  53.075  1.00  7.66           C
ATOM   1283  HA  PRO A  84       8.934  42.441  54.812  1.00 13.08           H
ATOM   1284  HB2 PRO A  84       6.311  43.612  55.673  1.00 13.35           H
ATOM   1285  HB3 PRO A  84       7.920  43.996  56.341  1.00 13.35           H
ATOM   1286  HG2 PRO A  84       6.762  45.613  54.520  1.00 14.82           H
ATOM   1287  HG3 PRO A  84       8.492  45.189  54.305  1.00 14.82           H
ATOM   1288  HD2 PRO A  84       6.022  44.118  52.912  1.00  9.20           H
ATOM   1289  HD3 PRO A  84       7.657  44.501  52.257  1.00  9.20           H
ATOM   1290  N   GLY A  85       5.941  40.960  54.996  1.00 12.30           N
ATOM   1291  CA  GLY A  85       5.199  39.823  55.513  1.00 11.72           C
ATOM   1292  C   GLY A  85       4.749  40.061  56.957  1.00 12.36           C
ATOM   1293  O   GLY A  85       5.143  41.040  57.588  1.00 10.84           O
ATOM   1294  H   GLY A  85       5.444  41.619  54.412  1.00 14.78           H
ATOM   1295  HA2 GLY A  85       4.317  39.671  54.896  1.00 14.08           H
ATOM   1296  HA3 GLY A  85       5.839  38.942  55.479  1.00 14.08           H
ATOM   1297  N   GLN A  86       3.927  39.147  57.487  1.00 12.30           N
ATOM   1298  CA  GLN A  86       3.419  39.238  58.856  1.00 16.87           C
ATOM   1299  C   GLN A  86       4.597  39.421  59.834  1.00 14.13           C
ATOM   1300  O   GLN A  86       5.550  38.643  59.768  1.00 10.26           O
ATOM   1301  CB  GLN A  86       2.680  37.933  59.195  1.00 19.50           C
ATOM   1302  CG  GLN A  86       1.949  37.984  60.548  1.00 22.96           C
ATOM   1303  CD  GLN A  86       0.785  38.981  60.619  1.00 33.67           C
ATOM   1304  OE1 GLN A  86       0.515  39.555  61.670  1.00 32.82           O
ATOM   1305  NE2 GLN A  86       0.072  39.196  59.515  1.00 27.35           N
ATOM   1306  H   GLN A  86       3.675  38.342  56.936  1.00 14.78           H
ATOM   1307  HA  GLN A  86       2.719  40.069  58.910  1.00 20.26           H
ATOM   1308  HB2 GLN A  86       1.968  37.699  58.403  1.00 23.42           H
ATOM   1309  HB3 GLN A  86       3.404  37.118  59.231  1.00 23.42           H
ATOM   1310  HG2 GLN A  86       1.547  36.993  60.765  1.00 27.56           H
ATOM   1311  HG3 GLN A  86       2.650  38.190  61.358  1.00 27.56           H
ATOM   1312 HE21 GLN A  86       0.305  38.710  58.665  1.00 32.83           H
ATOM   1313 HE22 GLN A  86      -0.678  39.869  59.546  1.00 32.83           H
ATOM   1314  N   PRO A  87       4.554  40.405  60.738  1.00 10.81           N
ATOM   1315  CA  PRO A  87       5.766  40.774  61.457  1.00  8.98           C
ATOM   1316  C   PRO A  87       6.024  39.909  62.692  1.00 13.53           C
ATOM   1317  O   PRO A  87       5.098  39.405  63.319  1.00 13.58           O
ATOM   1318  CB  PRO A  87       5.475  42.208  61.914  1.00 11.11           C
ATOM   1319  CG  PRO A  87       3.956  42.239  62.086  1.00 13.45           C
ATOM   1320  CD  PRO A  87       3.506  41.403  60.894  1.00 12.44           C
ATOM   1321  HA  PRO A  87       6.628  40.824  60.794  1.00 10.80           H
ATOM   1322  HB2 PRO A  87       6.010  42.512  62.814  1.00 13.35           H
ATOM   1323  HB3 PRO A  87       5.745  42.873  61.093  1.00 13.35           H
ATOM   1324  HG2 PRO A  87       3.671  41.802  63.044  1.00 16.16           H
ATOM   1325  HG3 PRO A  87       3.561  43.250  61.994  1.00 16.16           H
ATOM   1326  HD2 PRO A  87       2.543  40.959  61.131  1.00 14.94           H
ATOM   1327  HD3 PRO A  87       3.467  42.032  60.005  1.00 14.94           H
ATOM   1328  N   GLN A  88       7.295  39.775  63.070  1.00 10.17           N
ATOM   1329  CA  GLN A  88       7.663  39.289  64.396  1.00 16.08           C
ATOM   1330  C   GLN A  88       7.348  40.387  65.400  1.00 14.85           C
ATOM   1331  O   GLN A  88       7.631  41.542  65.113  1.00 14.58           O
ATOM   1332  CB  GLN A  88       9.165  39.033  64.481  1.00 16.56           C
ATOM   1333  CG  GLN A  88       9.728  38.039  63.476  1.00 23.03           C
ATOM   1334  CD  GLN A  88      11.235  38.003  63.662  1.00 24.92           C
ATOM   1335  OE1 GLN A  88      11.733  37.760  64.761  1.00 16.63           O
ATOM   1336  NE2 GLN A  88      11.959  38.262  62.577  1.00 28.72           N
ATOM   1337  H   GLN A  88       8.018  40.209  62.513  1.00 12.23           H
ATOM   1338  HA  GLN A  88       7.122  38.374  64.637  1.00 19.32           H
ATOM   1339  HB2 GLN A  88       9.690  39.977  64.348  1.00 19.89           H
ATOM   1340  HB3 GLN A  88       9.386  38.669  65.486  1.00 19.89           H
ATOM   1341  HG2 GLN A  88       9.318  37.060  63.730  1.00 27.65           H
ATOM   1342  HG3 GLN A  88       9.467  38.318  62.455  1.00 27.65           H
ATOM   1343 HE21 GLN A  88      11.494  38.480  61.707  1.00 34.48           H
ATOM   1344 HE22 GLN A  88      12.965  38.290  62.648  1.00 34.48           H
ATOM   1345  N   GLU A  89       6.811  40.038  66.566  1.00 11.85           N
ATOM   1346  CA  GLU A  89       6.542  40.988  67.633  1.00 12.95           C
ATOM   1347  C   GLU A  89       7.544  40.700  68.750  1.00 19.02           C
ATOM   1348  O   GLU A  89       7.571  39.587  69.276  1.00 13.25           O
ATOM   1349  CB  GLU A  89       5.095  40.854  68.130  1.00 21.46           C
ATOM   1350  CG  GLU A  89       4.043  40.781  67.009  1.00 29.61           C
ATOM   1351  CD  GLU A  89       2.665  41.269  67.454  1.00 35.40           C
ATOM   1352  OE1 GLU A  89       2.273  40.941  68.597  1.00 37.62           O
ATOM   1353  OE2 GLU A  89       2.016  41.948  66.631  1.00 38.69           O1-
ATOM   1354  H   GLU A  89       6.621  39.067  66.754  1.00 14.24           H
ATOM   1355  HA  GLU A  89       6.690  42.005  67.280  1.00 15.55           H
ATOM   1356  HB2 GLU A  89       5.005  39.954  68.738  1.00 25.76           H
ATOM   1357  HB3 GLU A  89       4.881  41.710  68.767  1.00 25.76           H
ATOM   1358  HG2 GLU A  89       4.359  41.302  66.112  1.00 35.54           H
ATOM   1359  HG3 GLU A  89       3.946  39.729  66.739  1.00 35.54           H
ATOM   1360  N   ILE A  90       8.377  41.684  69.093  1.00 10.36           N
ATOM   1361  CA  ILE A  90       9.417  41.536  70.104  1.00 14.93           C
ATOM   1362  C   ILE A  90       9.148  42.580  71.202  1.00 13.80           C
ATOM   1363  O   ILE A  90       9.293  43.779  70.951  1.00 11.40           O
ATOM   1364  CB  ILE A  90      10.838  41.652  69.487  1.00  9.59           C
ATOM   1365  CG1 ILE A  90      11.111  40.697  68.300  1.00 15.63           C
ATOM   1366  CG2 ILE A  90      11.830  41.290  70.607  1.00 12.32           C
ATOM   1367  CD1 ILE A  90      10.868  41.336  66.931  1.00 16.66           C
ATOM   1368  H   ILE A  90       8.307  42.572  68.617  1.00 12.45           H
ATOM   1369  HA  ILE A  90       9.350  40.538  70.527  1.00 17.93           H
ATOM   1370  HB  ILE A  90      11.023  42.680  69.179  1.00 11.53           H
ATOM   1371 HG12 ILE A  90      12.153  40.381  68.311  1.00 18.77           H
ATOM   1372 HG13 ILE A  90      10.503  39.798  68.398  1.00 18.77           H
ATOM   1373 HG21 ILE A  90      12.854  41.357  70.241  1.00 14.80           H
ATOM   1374 HG22 ILE A  90      11.730  41.983  71.440  1.00 14.80           H
ATOM   1375 HG23 ILE A  90      11.648  40.276  70.963  1.00 14.80           H
ATOM   1376 HD11 ILE A  90      11.188  40.650  66.149  1.00 20.01           H
ATOM   1377 HD12 ILE A  90       9.812  41.554  66.798  1.00 20.01           H
ATOM   1378 HD13 ILE A  90      11.440  42.259  66.850  1.00 20.01           H
ATOM   1379  N   PRO A  91       8.800  42.172  72.432  1.00 12.68           N
ATOM   1380  CA  PRO A  91       8.646  43.142  73.511  1.00 12.23           C
ATOM   1381  C   PRO A  91       9.985  43.791  73.863  1.00  8.19           C
ATOM   1382  O   PRO A  91      11.038  43.155  73.793  1.00 10.61           O
ATOM   1383  CB  PRO A  91       8.143  42.340  74.723  1.00 17.26           C
ATOM   1384  CG  PRO A  91       8.027  40.889  74.275  1.00 15.85           C
ATOM   1385  CD  PRO A  91       8.617  40.802  72.873  1.00 18.74           C
ATOM   1386  HA  PRO A  91       7.866  43.865  73.271  1.00 14.69           H
ATOM   1387  HB2 PRO A  91       8.878  42.395  75.527  1.00 20.73           H
ATOM   1388  HB3 PRO A  91       7.183  42.706  75.091  1.00 20.73           H
ATOM   1389  HG2 PRO A  91       8.559  40.227  74.960  1.00 19.04           H
ATOM   1390  HG3 PRO A  91       6.972  40.616  74.243  1.00 19.04           H
ATOM   1391  HD2 PRO A  91       9.577  40.286  72.914  1.00 22.50           H
ATOM   1392  HD3 PRO A  91       7.898  40.285  72.236  1.00 22.50           H
ATOM   1393  N   PHE A  92       9.925  45.045  74.294  1.00  9.30           N
ATOM   1394  CA  PHE A  92      11.040  45.759  74.891  1.00 13.20           C
ATOM   1395  C   PHE A  92      10.498  46.618  76.038  1.00 12.76           C
ATOM   1396  O   PHE A  92       9.290  46.816  76.169  1.00 12.35           O
ATOM   1397  CB  PHE A  92      11.795  46.541  73.808  1.00  6.89           C
ATOM   1398  CG  PHE A  92      11.018  47.654  73.141  1.00  7.35           C
ATOM   1399  CD1 PHE A  92      10.734  48.841  73.842  1.00 11.85           C
ATOM   1400  CD2 PHE A  92      10.570  47.507  71.816  1.00  8.48           C
ATOM   1401  CE1 PHE A  92       9.985  49.858  73.228  1.00 10.96           C
ATOM   1402  CE2 PHE A  92       9.825  48.529  71.207  1.00 13.79           C
ATOM   1403  CZ  PHE A  92       9.524  49.698  71.917  1.00 13.82           C
ATOM   1404  H   PHE A  92       9.038  45.526  74.287  1.00 11.17           H
ATOM   1405  HA  PHE A  92      11.741  45.042  75.320  1.00 15.86           H
ATOM   1406  HB2 PHE A  92      12.679  46.979  74.255  1.00  8.28           H
ATOM   1407  HB3 PHE A  92      12.137  45.839  73.049  1.00  8.28           H
ATOM   1408  HD1 PHE A  92      11.072  48.974  74.857  1.00 14.23           H
ATOM   1409  HD2 PHE A  92      10.793  46.605  71.267  1.00 10.19           H
ATOM   1410  HE1 PHE A  92       9.745  50.750  73.777  1.00 13.17           H
ATOM   1411  HE2 PHE A  92       9.490  48.423  70.188  1.00 16.56           H
ATOM   1412  HZ  PHE A  92       8.936  50.475  71.454  1.00 16.59           H
ATOM   1413  N   PHE A  93      11.390  47.072  76.916  1.00 11.58           N
ATOM   1414  CA  PHE A  93      11.040  47.750  78.158  1.00 12.18           C
ATOM   1415  C   PHE A  93      12.124  48.754  78.549  1.00  9.72           C
ATOM   1416  O   PHE A  93      13.097  48.925  77.815  1.00  7.42           O
ATOM   1417  CB  PHE A  93      10.716  46.697  79.238  1.00 15.09           C
ATOM   1418  CG  PHE A  93      11.747  45.608  79.409  1.00 16.40           C
ATOM   1419  CD1 PHE A  93      11.656  44.424  78.645  1.00 18.78           C
ATOM   1420  CD2 PHE A  93      12.793  45.769  80.339  1.00 22.74           C
ATOM   1421  CE1 PHE A  93      12.629  43.421  78.795  1.00 24.56           C
ATOM   1422  CE2 PHE A  93      13.749  44.752  80.501  1.00 14.97           C
ATOM   1423  CZ  PHE A  93      13.670  43.583  79.726  1.00 15.32           C
ATOM   1424  H   PHE A  93      12.373  46.911  76.748  1.00 13.92           H
ATOM   1425  HA  PHE A  93      10.137  48.336  78.004  1.00 14.63           H
ATOM   1426  HB2 PHE A  93      10.561  47.192  80.194  1.00 18.12           H
ATOM   1427  HB3 PHE A  93       9.772  46.221  78.970  1.00 18.12           H
ATOM   1428  HD1 PHE A  93      10.852  44.291  77.936  1.00 22.55           H
ATOM   1429  HD2 PHE A  93      12.865  46.675  80.925  1.00 27.30           H
ATOM   1430  HE1 PHE A  93      12.574  42.523  78.198  1.00 29.49           H
ATOM   1431  HE2 PHE A  93      14.552  44.873  81.212  1.00 17.98           H
ATOM   1432  HZ  PHE A  93      14.416  42.812  79.844  1.00 18.40           H
ATOM   1433  N   GLN A  94      11.919  49.484  79.656  1.00  9.36           N
ATOM   1434  CA  GLN A  94      12.806  50.562  80.067  1.00 10.71           C
ATOM   1435  C   GLN A  94      14.231  50.042  80.250  1.00  9.92           C
ATOM   1436  O   GLN A  94      14.445  48.886  80.611  1.00 10.18           O
ATOM   1437  CB  GLN A  94      12.309  51.232  81.356  1.00 13.44           C
ATOM   1438  CG  GLN A  94      13.113  52.522  81.618  1.00 20.00           C
ATOM   1439  CD  GLN A  94      12.858  53.159  82.982  1.00 29.83           C
ATOM   1440  OE1 GLN A  94      12.431  52.507  83.932  1.00 34.08           O
ATOM   1441  NE2 GLN A  94      13.168  54.447  83.100  1.00 27.42           N
ATOM   1442  H   GLN A  94      11.083  49.331  80.197  1.00 11.25           H
ATOM   1443  HA  GLN A  94      12.812  51.319  79.283  1.00 12.87           H
ATOM   1444  HB2 GLN A  94      11.254  51.492  81.254  1.00 16.15           H
ATOM   1445  HB3 GLN A  94      12.422  50.544  82.195  1.00 16.15           H
ATOM   1446  HG2 GLN A  94      14.177  52.291  81.585  1.00 24.01           H
ATOM   1447  HG3 GLN A  94      12.899  53.244  80.830  1.00 24.01           H
ATOM   1448 HE21 GLN A  94      13.533  54.951  82.302  1.00 32.92           H
ATOM   1449 HE22 GLN A  94      13.042  54.906  83.987  1.00 32.92           H
ATOM   1450  N   ASN A  95      15.235  50.643  79.689  1.00  8.90           N
ATOM   1451  CA  ASN A  95      16.673  50.325  79.702  1.00  8.92           C
ATOM   1452  C   ASN A  95      17.021  49.075  78.900  1.00 10.09           C
ATOM   1453  O   ASN A  95      17.891  48.297  79.243  1.00 12.36           O
ATOM   1454  CB  ASN A  95      17.137  50.228  81.177  1.00  9.78           C
ATOM   1455  CG  ASN A  95      18.556  50.699  81.357  1.00 15.17           C
ATOM   1456  OD1 ASN A  95      19.146  51.372  80.532  1.00 13.08           O
ATOM   1457  ND2 ASN A  95      18.987  50.587  82.622  1.00 10.83           N
ATOM   1458  H   ASN A  95      15.077  51.482  79.134  1.00 10.70           H
ATOM   1459  HA  ASN A  95      17.181  51.153  79.200  1.00 10.72           H
ATOM   1460  HB2 ASN A  95      17.036  49.209  81.547  1.00 11.76           H
ATOM   1461  HB3 ASN A  95      16.509  50.858  81.810  1.00 11.76           H
ATOM   1462 HD21 ASN A  95      18.438  50.065  83.287  1.00 13.02           H
ATOM   1463  N   THR A  96      16.343  48.916  77.740  1.00  3.66           N
ATOM   1464  CA  THR A  96      16.753  47.981  76.694  1.00  6.97           C
ATOM   1465  C   THR A  96      17.296  48.768  75.497  1.00  6.24           C
ATOM   1466  O   THR A  96      17.087  49.972  75.382  1.00  7.12           O
ATOM   1467  CB  THR A  96      15.615  47.036  76.268  1.00  8.89           C
ATOM   1468  OG1 THR A  96      14.545  47.746  75.680  1.00  9.46           O
ATOM   1469  CG2 THR A  96      15.095  46.165  77.421  1.00 10.73           C
ATOM   1470  H   THR A  96      15.621  49.590  77.535  1.00  4.41           H
ATOM   1471  HA  THR A  96      17.558  47.356  77.072  1.00  8.38           H
ATOM   1472  HB  THR A  96      16.014  46.362  75.510  1.00 10.68           H
ATOM   1473  HG1 THR A  96      14.219  48.388  76.318  1.00 11.37           H
ATOM   1474 HG21 THR A  96      14.321  45.494  77.051  1.00 12.89           H
ATOM   1475 HG22 THR A  96      15.910  45.574  77.835  1.00 12.89           H
ATOM   1476 HG23 THR A  96      14.669  46.785  78.209  1.00 12.89           H
ATOM   1477  N   THR A  97      18.004  48.066  74.614  1.00  8.74           N
ATOM   1478  CA  THR A  97      18.510  48.567  73.350  1.00  3.99           C
ATOM   1479  C   THR A  97      18.152  47.608  72.224  1.00  9.03           C
ATOM   1480  O   THR A  97      18.053  46.394  72.440  1.00  8.14           O
ATOM   1481  CB  THR A  97      20.025  48.851  73.446  1.00  5.10           C
ATOM   1482  OG1 THR A  97      20.515  49.491  72.276  1.00  8.67           O
ATOM   1483  CG2 THR A  97      20.868  47.591  73.688  1.00  7.61           C
ATOM   1484  H   THR A  97      18.164  47.087  74.803  1.00 10.51           H
ATOM   1485  HA  THR A  97      18.015  49.505  73.133  1.00  4.80           H
ATOM   1486  HB  THR A  97      20.185  49.527  74.286  1.00  6.14           H
ATOM   1487  HG1 THR A  97      19.997  50.289  72.126  1.00 10.42           H
ATOM   1488 HG21 THR A  97      21.911  47.873  73.773  1.00  9.14           H
ATOM   1489 HG22 THR A  97      20.564  47.101  74.614  1.00  9.14           H
ATOM   1490 HG23 THR A  97      20.774  46.898  72.851  1.00  9.14           H
ATOM   1491  N   PHE A  98      17.984  48.151  71.011  1.00  7.53           N
ATOM   1492  CA  PHE A  98      17.856  47.340  69.809  1.00  8.72           C
ATOM   1493  C   PHE A  98      18.421  48.049  68.584  1.00  9.96           C
ATOM   1494  O   PHE A  98      18.334  49.262  68.472  1.00  8.43           O
ATOM   1495  CB  PHE A  98      16.409  46.857  69.599  1.00  9.03           C
ATOM   1496  CG  PHE A  98      15.300  47.873  69.821  1.00  5.83           C
ATOM   1497  CD1 PHE A  98      14.770  48.073  71.111  1.00  8.67           C
ATOM   1498  CD2 PHE A  98      14.756  48.570  68.729  1.00  9.66           C
ATOM   1499  CE1 PHE A  98      13.729  49.001  71.308  1.00  9.85           C
ATOM   1500  CE2 PHE A  98      13.680  49.454  68.922  1.00 11.56           C
ATOM   1501  CZ  PHE A  98      13.180  49.680  70.209  1.00  7.08           C
ATOM   1502  H   PHE A  98      18.057  49.153  70.897  1.00  9.06           H
ATOM   1503  HA  PHE A  98      18.472  46.458  69.951  1.00 10.48           H
ATOM   1504  HB2 PHE A  98      16.322  46.441  68.594  1.00 10.86           H
ATOM   1505  HB3 PHE A  98      16.241  46.037  70.291  1.00 10.86           H
ATOM   1506  HD1 PHE A  98      15.173  47.531  71.954  1.00 10.43           H
ATOM   1507  HD2 PHE A  98      15.154  48.422  67.736  1.00 11.61           H
ATOM   1508  HE1 PHE A  98      13.343  49.181  72.299  1.00 11.84           H
ATOM   1509  HE2 PHE A  98      13.258  49.980  68.077  1.00 13.89           H
ATOM   1510  HZ  PHE A  98      12.370  50.379  70.355  1.00  8.51           H
ATOM   1511  N   SER A  99      19.041  47.272  67.699  1.00  8.71           N
ATOM   1512  CA  SER A  99      19.653  47.713  66.454  1.00  8.23           C
ATOM   1513  C   SER A  99      18.872  47.101  65.299  1.00 15.36           C
ATOM   1514  O   SER A  99      18.667  45.891  65.279  1.00 10.07           O
ATOM   1515  CB  SER A  99      21.127  47.289  66.448  1.00 14.52           C
ATOM   1516  OG  SER A  99      21.701  47.503  65.179  1.00 14.60           O
ATOM   1517  H   SER A  99      19.065  46.279  67.877  1.00 10.46           H
ATOM   1518  HA  SER A  99      19.611  48.796  66.396  1.00  9.89           H
ATOM   1519  HB2 SER A  99      21.670  47.877  67.192  1.00 17.45           H
ATOM   1520  HB3 SER A  99      21.219  46.231  66.685  1.00 17.45           H
ATOM   1521  HG  SER A  99      22.650  47.357  65.242  1.00 17.54           H
ATOM   1522  N   ILE A 100      18.439  47.923  64.340  1.00  9.69           N
ATOM   1523  CA  ILE A 100      17.636  47.479  63.213  1.00  7.28           C
ATOM   1524  C   ILE A 100      18.583  47.153  62.060  1.00  8.07           C
ATOM   1525  O   ILE A 100      19.271  48.055  61.586  1.00  9.22           O
ATOM   1526  CB  ILE A 100      16.652  48.600  62.824  1.00  7.11           C
ATOM   1527  CG1 ILE A 100      15.788  49.096  64.002  1.00  9.23           C
ATOM   1528  CG2 ILE A 100      15.785  48.176  61.633  1.00 10.62           C
ATOM   1529  CD1 ILE A 100      14.840  48.082  64.650  1.00 11.49           C
ATOM   1530  H   ILE A 100      18.631  48.912  64.417  1.00 11.64           H
ATOM   1531  HA  ILE A 100      17.052  46.607  63.499  1.00  8.76           H
ATOM   1532  HB  ILE A 100      17.239  49.452  62.487  1.00  8.55           H
ATOM   1533 HG12 ILE A 100      16.436  49.499  64.778  1.00 11.09           H
ATOM   1534 HG13 ILE A 100      15.180  49.924  63.642  1.00 11.09           H
ATOM   1535 HG21 ILE A 100      15.133  49.005  61.386  1.00 12.76           H
ATOM   1536 HG22 ILE A 100      16.399  47.974  60.757  1.00 12.76           H
ATOM   1537 HG23 ILE A 100      15.188  47.294  61.868  1.00 12.76           H
ATOM   1538 HD11 ILE A 100      14.286  48.572  65.450  1.00 13.81           H
ATOM   1539 HD12 ILE A 100      14.126  47.713  63.915  1.00 13.81           H
ATOM   1540 HD13 ILE A 100      15.401  47.248  65.070  1.00 13.81           H
ATOM   1541  N   PRO A 101      18.618  45.914  61.547  1.00 10.48           N
ATOM   1542  CA  PRO A 101      19.493  45.609  60.425  1.00 14.73           C
ATOM   1543  C   PRO A 101      19.226  46.549  59.241  1.00 15.28           C
ATOM   1544  O   PRO A 101      18.071  46.908  58.989  1.00 13.53           O
ATOM   1545  CB  PRO A 101      19.181  44.153  60.078  1.00 18.74           C
ATOM   1546  CG  PRO A 101      18.640  43.577  61.387  1.00 19.28           C
ATOM   1547  CD  PRO A 101      17.879  44.751  61.990  1.00 12.79           C
ATOM   1548  HA  PRO A 101      20.533  45.642  60.748  1.00 17.69           H
ATOM   1549  HB2 PRO A 101      18.381  44.159  59.343  1.00 22.51           H
ATOM   1550  HB3 PRO A 101      20.029  43.590  59.687  1.00 22.51           H
ATOM   1551  HG2 PRO A 101      17.960  42.745  61.215  1.00 23.15           H
ATOM   1552  HG3 PRO A 101      19.473  43.262  62.017  1.00 23.15           H
ATOM   1553  HD2 PRO A 101      16.867  44.787  61.590  1.00 15.36           H
ATOM   1554  HD3 PRO A 101      17.890  44.646  63.074  1.00 15.36           H
ATOM   1555  N   VAL A 102      20.297  46.944  58.540  1.00 12.30           N
ATOM   1556  CA  VAL A 102      20.239  47.872  57.413  1.00 13.90           C
ATOM   1557  C   VAL A 102      19.197  47.368  56.417  1.00 14.34           C
ATOM   1558  O   VAL A 102      19.233  46.200  56.025  1.00  9.50           O
ATOM   1559  CB  VAL A 102      21.611  48.014  56.726  1.00 16.43           C
ATOM   1560  CG1 VAL A 102      21.518  48.897  55.470  1.00 19.04           C
ATOM   1561  CG2 VAL A 102      22.667  48.637  57.650  1.00 18.46           C
ATOM   1562  H   VAL A 102      21.205  46.603  58.820  1.00 14.77           H
ATOM   1563  HA  VAL A 102      19.943  48.852  57.788  1.00 16.70           H
ATOM   1564  HB  VAL A 102      21.951  47.021  56.423  1.00 19.73           H
ATOM   1565 HG11 VAL A 102      22.508  49.029  55.034  1.00 22.87           H
ATOM   1566 HG12 VAL A 102      20.877  48.433  54.722  1.00 22.87           H
ATOM   1567 HG13 VAL A 102      21.116  49.873  55.736  1.00 22.87           H
ATOM   1568 HG21 VAL A 102      23.629  48.686  57.136  1.00 22.17           H
ATOM   1569 HG22 VAL A 102      22.370  49.639  57.942  1.00 22.17           H
ATOM   1570 HG23 VAL A 102      22.791  48.037  58.549  1.00 22.17           H
ATOM   1571  N   ASN A 103      18.274  48.266  56.046  1.00 12.43           N
ATOM   1572  CA  ASN A 103      17.184  48.031  55.102  1.00 13.99           C
ATOM   1573  C   ASN A 103      16.059  47.098  55.539  1.00 14.32           C
ATOM   1574  O   ASN A 103      15.126  46.904  54.754  1.00 10.29           O
ATOM   1575  CB  ASN A 103      17.714  47.653  53.703  1.00 16.86           C
ATOM   1576  CG  ASN A 103      18.115  48.888  52.925  1.00 16.98           C
ATOM   1577  OD1 ASN A 103      17.447  49.909  53.010  1.00 14.99           O
ATOM   1578  ND2 ASN A 103      19.143  48.794  52.089  1.00 27.36           N
ATOM   1579  H   ASN A 103      18.294  49.173  56.489  1.00 14.94           H
ATOM   1580  HA  ASN A 103      16.688  48.998  55.025  1.00 16.80           H
ATOM   1581  HB2 ASN A 103      18.532  46.938  53.752  1.00 20.25           H
ATOM   1582  HB3 ASN A 103      16.906  47.185  53.139  1.00 20.25           H
ATOM   1583 HD21 ASN A 103      19.419  49.606  51.560  1.00 32.85           H
ATOM   1584 HD22 ASN A 103      19.661  47.928  52.021  1.00 32.85           H
ATOM   1585  N   ASP A 104      16.094  46.528  56.746  1.00 10.73           N
ATOM   1586  CA  ASP A 104      14.965  45.721  57.187  1.00 11.55           C
ATOM   1587  C   ASP A 104      13.708  46.571  57.424  1.00 10.78           C
ATOM   1588  O   ASP A 104      13.797  47.641  58.017  1.00  8.88           O
ATOM   1589  CB  ASP A 104      15.266  44.916  58.451  1.00 17.08           C
ATOM   1590  CG  ASP A 104      16.054  43.617  58.270  1.00 21.28           C
ATOM   1591  OD1 ASP A 104      16.481  43.291  57.140  1.00 19.16           O
ATOM   1592  OD2 ASP A 104      16.178  42.925  59.301  1.00 21.66           O1-
ATOM   1593  H   ASP A 104      16.851  46.718  57.388  1.00 12.89           H
ATOM   1594  HA  ASP A 104      14.775  45.001  56.394  1.00 13.88           H
ATOM   1595  HB2 ASP A 104      15.799  45.538  59.171  1.00 20.51           H
ATOM   1596  HB3 ASP A 104      14.338  44.665  58.967  1.00 20.51           H
ATOM   1597  N   PRO A 105      12.524  46.093  57.025  1.00  9.11           N
ATOM   1598  CA  PRO A 105      11.294  46.812  57.300  1.00  6.01           C
ATOM   1599  C   PRO A 105      10.896  46.599  58.763  1.00  8.68           C
ATOM   1600  O   PRO A 105      11.026  45.502  59.312  1.00  9.32           O
ATOM   1601  CB  PRO A 105      10.281  46.185  56.336  1.00 12.39           C
ATOM   1602  CG  PRO A 105      10.791  44.758  56.151  1.00 15.44           C
ATOM   1603  CD  PRO A 105      12.310  44.897  56.239  1.00 12.34           C
ATOM   1604  HA  PRO A 105      11.372  47.858  57.013  1.00  7.22           H
ATOM   1605  HB2 PRO A 105       9.244  46.233  56.669  1.00 14.88           H
ATOM   1606  HB3 PRO A 105      10.383  46.703  55.380  1.00 14.88           H
ATOM   1607  HG2 PRO A 105      10.396  44.127  56.940  1.00 18.54           H
ATOM   1608  HG3 PRO A 105      10.520  44.360  55.178  1.00 18.54           H
ATOM   1609  HD2 PRO A 105      12.715  44.012  56.733  1.00 14.83           H
ATOM   1610  HD3 PRO A 105      12.720  45.040  55.238  1.00 14.83           H
ATOM   1611  N   HIS A 106      10.406  47.659  59.395  1.00  5.82           N
ATOM   1612  CA  HIS A 106      10.134  47.673  60.815  1.00  8.01           C
ATOM   1613  C   HIS A 106       9.155  48.805  61.172  1.00 10.39           C
ATOM   1614  O   HIS A 106       8.910  49.733  60.434  1.00 11.53           O
ATOM   1615  CB  HIS A 106      11.421  47.818  61.702  1.00  8.90           C
ATOM   1616  CG  HIS A 106      12.182  49.053  61.429  1.00  5.31           C
ATOM   1617  ND1 HIS A 106      12.832  49.240  60.201  1.00  6.43           N
ATOM   1618  CD2 HIS A 106      12.399  50.224  62.166  1.00  9.50           C
ATOM   1619  CE1 HIS A 106      13.370  50.522  60.194  1.00  7.18           C
ATOM   1620  NE2 HIS A 106      13.142  51.122  61.393  1.00  8.70           N
ATOM   1621  H   HIS A 106      10.313  48.523  58.887  1.00  7.00           H
ATOM   1622  HA  HIS A 106       9.654  46.699  61.100  1.00  9.63           H
ATOM   1623  HB2 HIS A 106      12.069  46.935  61.527  1.00 10.70           H
ATOM   1624  HB3 HIS A 106      11.159  47.774  62.779  1.00 10.70           H
ATOM   1625  HD1 HIS A 106      12.757  48.634  59.396  1.00  7.73           H
ATOM   1626  HD2 HIS A 106      12.086  50.472  63.171  1.00 11.42           H
ATOM   1627  HE1 HIS A 106      13.900  50.947  59.349  1.00  8.64           H
ATOM   1628  N   GLN A 107       8.580  48.632  62.376  1.00  7.48           N
ATOM   1629  CA  GLN A 107       7.666  49.549  63.068  1.00  9.23           C
ATOM   1630  C   GLN A 107       7.870  49.484  64.597  1.00 11.36           C
ATOM   1631  O   GLN A 107       8.034  48.404  65.163  1.00 11.15           O
ATOM   1632  CB  GLN A 107       6.222  49.187  62.660  1.00 10.22           C
ATOM   1633  CG  GLN A 107       5.138  49.988  63.388  1.00  7.79           C
ATOM   1634  CD  GLN A 107       3.733  49.560  62.958  1.00 14.13           C
ATOM   1635  OE1 GLN A 107       3.246  48.502  63.339  1.00 11.72           O
ATOM   1636  NE2 GLN A 107       3.055  50.384  62.172  1.00  8.69           N
ATOM   1637  H   GLN A 107       8.838  47.799  62.888  1.00  8.99           H
ATOM   1638  HA  GLN A 107       7.868  50.568  62.740  1.00 11.09           H
ATOM   1639  HB2 GLN A 107       6.112  49.348  61.587  1.00 12.28           H
ATOM   1640  HB3 GLN A 107       6.059  48.131  62.850  1.00 12.28           H
ATOM   1641  HG2 GLN A 107       5.232  49.757  64.448  1.00  9.37           H
ATOM   1642  HG3 GLN A 107       5.307  51.044  63.228  1.00  9.37           H
ATOM   1643 HE21 GLN A 107       3.472  51.266  61.903  1.00 10.44           H
ATOM   1644 HE22 GLN A 107       2.141  50.125  61.845  1.00 10.44           H
ATOM   1645  N   VAL A 108       7.799  50.633  65.280  1.00  8.26           N
ATOM   1646  CA  VAL A 108       7.848  50.712  66.740  1.00  7.99           C
ATOM   1647  C   VAL A 108       6.470  51.105  67.263  1.00  8.93           C
ATOM   1648  O   VAL A 108       5.878  52.080  66.810  1.00 11.39           O
ATOM   1649  CB  VAL A 108       8.945  51.688  67.209  1.00 11.03           C
ATOM   1650  CG1 VAL A 108       9.027  51.679  68.745  1.00 12.75           C
ATOM   1651  CG2 VAL A 108      10.314  51.314  66.626  1.00  9.23           C
ATOM   1652  H   VAL A 108       7.683  51.498  64.772  1.00  9.93           H
ATOM   1653  HA  VAL A 108       8.104  49.737  67.154  1.00  9.60           H
ATOM   1654  HB  VAL A 108       8.701  52.696  66.887  1.00 13.26           H
ATOM   1655 HG11 VAL A 108       9.792  52.383  69.077  1.00 15.32           H
ATOM   1656 HG12 VAL A 108       8.079  51.982  69.185  1.00 15.32           H
ATOM   1657 HG13 VAL A 108       9.289  50.682  69.096  1.00 15.32           H
ATOM   1658 HG21 VAL A 108      11.075  51.993  67.009  1.00 11.09           H
ATOM   1659 HG22 VAL A 108      10.575  50.293  66.904  1.00 11.09           H
ATOM   1660 HG23 VAL A 108      10.305  51.400  65.541  1.00 11.09           H
ATOM   1661  N   TRP A 109       5.951  50.335  68.217  1.00 10.90           N
ATOM   1662  CA  TRP A 109       4.618  50.508  68.777  1.00 12.81           C
ATOM   1663  C   TRP A 109       4.712  50.694  70.285  1.00 10.20           C
ATOM   1664  O   TRP A 109       5.258  49.840  70.982  1.00 11.52           O
ATOM   1665  CB  TRP A 109       3.785  49.269  68.435  1.00  8.71           C
ATOM   1666  CG  TRP A 109       2.422  49.145  69.051  1.00 14.97           C
ATOM   1667  CD1 TRP A 109       1.583  50.131  69.445  1.00 12.73           C
ATOM   1668  CD2 TRP A 109       1.739  47.904  69.381  1.00 15.40           C
ATOM   1669  NE1 TRP A 109       0.420  49.589  69.960  1.00 13.39           N
ATOM   1670  CE2 TRP A 109       0.471  48.212  69.956  1.00 13.38           C
ATOM   1671  CE3 TRP A 109       2.083  46.542  69.242  1.00 14.03           C
ATOM   1672  CZ2 TRP A 109      -0.412  47.210  70.378  1.00 16.83           C
ATOM   1673  CZ3 TRP A 109       1.196  45.532  69.644  1.00 20.20           C
ATOM   1674  CH2 TRP A 109      -0.050  45.863  70.210  1.00 21.01           C
ATOM   1675  H   TRP A 109       6.494  49.550  68.554  1.00 13.10           H
ATOM   1676  HA  TRP A 109       4.131  51.382  68.346  1.00 15.39           H
ATOM   1677  HB2 TRP A 109       3.675  49.215  67.353  1.00 10.47           H
ATOM   1678  HB3 TRP A 109       4.351  48.382  68.723  1.00 10.47           H
ATOM   1679  HD1 TRP A 109       1.780  51.186  69.359  1.00 15.30           H
ATOM   1680  HE1 TRP A 109      -0.325  50.155  70.338  1.00 16.09           H
ATOM   1681  HE3 TRP A 109       3.029  46.272  68.799  1.00 16.85           H
ATOM   1682  HZ2 TRP A 109      -1.352  47.471  70.841  1.00 20.21           H
ATOM   1683  HZ3 TRP A 109       1.473  44.494  69.516  1.00 24.26           H
ATOM   1684  HH2 TRP A 109      -0.718  45.077  70.533  1.00 25.23           H
ATOM   1685  N   ASN A 110       4.138  51.788  70.788  1.00  8.65           N
ATOM   1686  CA  ASN A 110       3.909  51.942  72.212  1.00  9.16           C
ATOM   1687  C   ASN A 110       2.669  51.131  72.593  1.00  9.91           C
ATOM   1688  O   ASN A 110       1.555  51.638  72.615  1.00  9.91           O
ATOM   1689  CB  ASN A 110       3.791  53.413  72.625  1.00  8.61           C
ATOM   1690  CG  ASN A 110       3.725  53.499  74.150  1.00 10.66           C
ATOM   1691  OD1 ASN A 110       3.714  52.486  74.843  1.00 10.65           O
ATOM   1692  ND2 ASN A 110       3.679  54.704  74.702  1.00 10.25           N
ATOM   1693  H   ASN A 110       3.714  52.459  70.161  1.00 10.39           H
ATOM   1694  HA  ASN A 110       4.776  51.534  72.733  1.00 11.01           H
ATOM   1695  HB2 ASN A 110       4.657  53.972  72.264  1.00 10.35           H
ATOM   1696  HB3 ASN A 110       2.894  53.860  72.195  1.00 10.35           H
ATOM   1697 HD21 ASN A 110       3.619  54.782  75.708  1.00 12.32           H
ATOM   1698 HD22 ASN A 110       3.701  55.531  74.120  1.00 12.32           H
ATOM   1699  N   SER A 111       2.885  49.861  72.905  1.00 14.64           N
ATOM   1700  CA  SER A 111       1.821  48.936  73.293  1.00 15.75           C
ATOM   1701  C   SER A 111       1.364  49.091  74.748  1.00 22.16           C
ATOM   1702  O   SER A 111       0.451  48.390  75.188  1.00 13.84           O
ATOM   1703  CB  SER A 111       2.266  47.516  72.941  1.00  8.60           C
ATOM   1704  OG  SER A 111       3.559  47.273  73.440  1.00 14.68           O
ATOM   1705  H   SER A 111       3.832  49.508  72.856  1.00 17.59           H
ATOM   1706  HA  SER A 111       0.941  49.137  72.685  1.00 18.91           H
ATOM   1707  HB2 SER A 111       1.567  46.772  73.340  1.00 10.34           H
ATOM   1708  HB3 SER A 111       2.306  47.427  71.854  1.00 10.34           H
ATOM   1709  HG  SER A 111       3.922  46.534  72.944  1.00 17.64           H
ATOM   1710  N   ASP A 112       1.978  50.010  75.496  1.00 11.04           N
ATOM   1711  CA  ASP A 112       1.557  50.343  76.844  1.00 21.15           C
ATOM   1712  C   ASP A 112       0.391  51.341  76.736  1.00 19.93           C
ATOM   1713  O   ASP A 112       0.382  52.230  75.879  1.00 18.84           O
ATOM   1714  CB  ASP A 112       2.760  50.934  77.588  1.00 21.17           C
ATOM   1715  CG  ASP A 112       2.571  50.808  79.096  1.00 26.21           C
ATOM   1716  OD1 ASP A 112       2.854  49.704  79.615  1.00 31.66           O
ATOM   1717  OD2 ASP A 112       2.139  51.808  79.708  1.00 18.26           O1-
ATOM   1718  H   ASP A 112       2.709  50.575  75.092  1.00 13.26           H
ATOM   1719  HA  ASP A 112       1.232  49.443  77.370  1.00 25.40           H
ATOM   1720  HB2 ASP A 112       3.646  50.368  77.297  1.00 25.42           H
ATOM   1721  HB3 ASP A 112       2.849  51.986  77.314  1.00 25.42           H
ATOM   1722  N   GLU A 113      -0.613  51.181  77.602  1.00 13.91           N
ATOM   1723  CA  GLU A 113      -1.748  52.095  77.698  1.00 16.61           C
ATOM   1724  C   GLU A 113      -1.496  53.193  78.737  1.00 19.71           C
ATOM   1725  O   GLU A 113      -2.236  54.174  78.754  1.00 13.41           O
ATOM   1726  CB  GLU A 113      -3.045  51.337  78.062  1.00 23.27           C
ATOM   1727  CG  GLU A 113      -3.538  50.363  76.974  1.00 22.18           C
ATOM   1728  CD  GLU A 113      -4.842  49.668  77.409  1.00 28.67           C
ATOM   1729  OE1 GLU A 113      -4.769  48.833  78.338  1.00 17.19           O
ATOM   1730  OE2 GLU A 113      -5.897  49.982  76.811  1.00 33.27           O1-
ATOM   1731  H   GLU A 113      -0.565  50.428  78.269  1.00 16.71           H
ATOM   1732  HA  GLU A 113      -1.911  52.560  76.727  1.00 19.95           H
ATOM   1733  HB2 GLU A 113      -2.876  50.785  78.988  1.00 27.95           H
ATOM   1734  HB3 GLU A 113      -3.837  52.063  78.247  1.00 27.95           H
ATOM   1735  HG2 GLU A 113      -3.692  50.914  76.045  1.00 26.63           H
ATOM   1736  HG3 GLU A 113      -2.762  49.607  76.855  1.00 26.63           H
ATOM   1737  N   HIS A 114      -0.540  52.974  79.656  1.00 20.87           N
ATOM   1738  CA  HIS A 114      -0.411  53.717  80.902  1.00 22.75           C
ATOM   1739  C   HIS A 114       0.594  54.872  80.826  1.00 20.25           C
ATOM   1740  O   HIS A 114       0.433  55.831  81.573  1.00 19.57           O
ATOM   1741  CB  HIS A 114      -0.035  52.726  82.016  1.00 21.04           C
ATOM   1742  CG  HIS A 114      -0.204  53.278  83.405  1.00 22.64           C
ATOM   1743  ND1 HIS A 114      -1.424  53.524  84.033  1.00 18.60           N
ATOM   1744  CD2 HIS A 114       0.812  53.583  84.263  1.00 22.09           C
ATOM   1745  CE1 HIS A 114      -1.109  53.976  85.255  1.00 16.06           C
ATOM   1746  NE2 HIS A 114       0.224  54.016  85.426  1.00 21.33           N
ATOM   1747  H   HIS A 114       0.084  52.186  79.536  1.00 25.06           H
ATOM   1748  HA  HIS A 114      -1.385  54.145  81.144  1.00 27.32           H
ATOM   1749  HB2 HIS A 114       1.003  52.421  81.892  1.00 25.27           H
ATOM   1750  HB3 HIS A 114      -0.664  51.838  81.931  1.00 25.27           H
ATOM   1751  HD2 HIS A 114       1.869  53.494  84.062  1.00 26.52           H
ATOM   1752  HE1 HIS A 114      -1.830  54.301  85.990  1.00 19.29           H
ATOM   1753  HE2 HIS A 114       0.710  54.348  86.247  1.00 25.62           H
ATOM   1754  N   GLU A 115       1.658  54.763  80.018  1.00 16.00           N
ATOM   1755  CA  GLU A 115       2.752  55.734  80.038  1.00 17.31           C
ATOM   1756  C   GLU A 115       3.387  55.918  78.649  1.00 13.41           C
ATOM   1757  O   GLU A 115       3.364  55.037  77.790  1.00 10.54           O
ATOM   1758  CB  GLU A 115       3.781  55.358  81.127  1.00 22.71           C
ATOM   1759  CG  GLU A 115       4.695  54.164  80.824  1.00 23.70           C
ATOM   1760  CD  GLU A 115       5.548  53.795  82.047  1.00 30.88           C
ATOM   1761  OE1 GLU A 115       6.432  54.607  82.414  1.00 27.78           O
ATOM   1762  OE2 GLU A 115       5.306  52.698  82.600  1.00 31.36           O1-
ATOM   1763  H   GLU A 115       1.779  53.925  79.464  1.00 19.22           H
ATOM   1764  HA  GLU A 115       2.342  56.705  80.317  1.00 20.79           H
ATOM   1765  HB2 GLU A 115       4.407  56.231  81.312  1.00 27.27           H
ATOM   1766  HB3 GLU A 115       3.244  55.149  82.054  1.00 27.27           H
ATOM   1767  HG2 GLU A 115       4.089  53.313  80.518  1.00 28.45           H
ATOM   1768  HG3 GLU A 115       5.360  54.477  80.019  1.00 28.45           H
ATOM   1769  N   ASP A 116       3.929  57.108  78.429  1.00 12.38           N
ATOM   1770  CA  ASP A 116       4.663  57.450  77.225  1.00 15.54           C
ATOM   1771  C   ASP A 116       5.920  56.601  77.072  1.00 13.44           C
ATOM   1772  O   ASP A 116       6.550  56.227  78.059  1.00 12.01           O
ATOM   1773  CB  ASP A 116       5.054  58.924  77.295  1.00 12.75           C
ATOM   1774  CG  ASP A 116       3.867  59.882  77.198  1.00 16.40           C
ATOM   1775  OD1 ASP A 116       2.874  59.553  76.521  1.00 18.54           O
ATOM   1776  OD2 ASP A 116       3.989  60.977  77.766  1.00 19.04           O1-
ATOM   1777  H   ASP A 116       3.902  57.800  79.161  1.00 14.87           H
ATOM   1778  HA  ASP A 116       4.017  57.297  76.358  1.00 18.67           H
ATOM   1779  HB2 ASP A 116       5.646  59.137  78.187  1.00 15.32           H
ATOM   1780  HB3 ASP A 116       5.699  59.126  76.450  1.00 15.32           H
ATOM   1781  N   LEU A 117       6.296  56.333  75.822  1.00 11.59           N
ATOM   1782  CA  LEU A 117       7.539  55.664  75.460  1.00  9.69           C
ATOM   1783  C   LEU A 117       8.532  56.725  74.998  1.00  8.38           C
ATOM   1784  O   LEU A 117       8.238  57.411  74.028  1.00  7.59           O
ATOM   1785  CB  LEU A 117       7.217  54.631  74.360  1.00  9.84           C
ATOM   1786  CG  LEU A 117       8.409  54.082  73.559  1.00  7.60           C
ATOM   1787  CD1 LEU A 117       9.389  53.364  74.492  1.00  7.70           C
ATOM   1788  CD2 LEU A 117       7.914  53.137  72.454  1.00  8.58           C
ATOM   1789  H   LEU A 117       5.731  56.688  75.062  1.00 13.92           H
ATOM   1790  HA  LEU A 117       7.939  55.134  76.323  1.00 11.65           H
ATOM   1791  HB2 LEU A 117       6.697  53.793  74.823  1.00 11.82           H
ATOM   1792  HB3 LEU A 117       6.528  55.090  73.652  1.00 11.82           H
ATOM   1793  HG  LEU A 117       8.934  54.904  73.075  1.00  9.14           H
ATOM   1794 HD11 LEU A 117      10.210  52.950  73.910  1.00  9.26           H
ATOM   1795 HD12 LEU A 117       9.810  54.066  75.204  1.00  9.26           H
ATOM   1796 HD13 LEU A 117       8.884  52.565  75.033  1.00  9.26           H
ATOM   1797 HD21 LEU A 117       8.758  52.797  71.855  1.00 10.31           H
ATOM   1798 HD22 LEU A 117       7.409  52.274  72.891  1.00 10.31           H
ATOM   1799 HD23 LEU A 117       7.216  53.659  71.802  1.00 10.31           H
ATOM   1800  N   GLN A 118       9.699  56.848  75.643  1.00  8.78           N
ATOM   1801  CA  GLN A 118      10.764  57.749  75.212  1.00  6.97           C
ATOM   1802  C   GLN A 118      12.016  56.961  74.838  1.00  8.16           C
ATOM   1803  O   GLN A 118      12.458  56.120  75.617  1.00  8.88           O
ATOM   1804  CB  GLN A 118      11.067  58.758  76.322  1.00  9.69           C
ATOM   1805  CG  GLN A 118      12.015  59.851  75.821  1.00 11.32           C
ATOM   1806  CD  GLN A 118      12.283  60.890  76.897  1.00 11.48           C
ATOM   1807  OE1 GLN A 118      12.727  60.553  77.992  1.00 11.69           O
ATOM   1808  NE2 GLN A 118      12.067  62.162  76.574  1.00 11.67           N
ATOM   1809  H   GLN A 118       9.889  56.238  76.426  1.00 10.55           H
ATOM   1810  HA  GLN A 118      10.431  58.309  74.343  1.00  8.38           H
ATOM   1811  HB2 GLN A 118      10.134  59.210  76.661  1.00 11.64           H
ATOM   1812  HB3 GLN A 118      11.529  58.238  77.162  1.00 11.64           H
ATOM   1813  HG2 GLN A 118      12.963  59.362  75.600  1.00 13.60           H
ATOM   1814  HG3 GLN A 118      11.621  60.315  74.918  1.00 13.60           H
ATOM   1815 HE21 GLN A 118      11.717  62.402  75.657  1.00 14.02           H
ATOM   1816 HE22 GLN A 118      12.244  62.891  77.249  1.00 14.02           H
ATOM   1817  N   VAL A 119      12.587  57.265  73.664  1.00  7.81           N
ATOM   1818  CA  VAL A 119      13.752  56.609  73.073  1.00  8.41           C
ATOM   1819  C   VAL A 119      14.765  57.651  72.578  1.00  8.84           C
ATOM   1820  O   VAL A 119      14.392  58.700  72.046  1.00 10.28           O
ATOM   1821  CB  VAL A 119      13.374  55.649  71.918  1.00  9.47           C
ATOM   1822  CG1 VAL A 119      12.610  54.412  72.406  1.00  7.73           C
ATOM   1823  CG2 VAL A 119      12.553  56.328  70.808  1.00  9.41           C
ATOM   1824  H   VAL A 119      12.169  58.003  73.116  1.00  9.38           H
ATOM   1825  HA  VAL A 119      14.228  56.016  73.848  1.00 10.11           H
ATOM   1826  HB  VAL A 119      14.299  55.290  71.466  1.00 11.38           H
ATOM   1827 HG11 VAL A 119      12.407  53.740  71.573  1.00  9.29           H
ATOM   1828 HG12 VAL A 119      13.218  53.880  73.131  1.00  9.29           H
ATOM   1829 HG13 VAL A 119      11.669  54.705  72.868  1.00  9.29           H
ATOM   1830 HG21 VAL A 119      12.377  55.626  69.994  1.00 11.31           H
ATOM   1831 HG22 VAL A 119      11.591  56.668  71.190  1.00 11.31           H
ATOM   1832 HG23 VAL A 119      13.096  57.179  70.406  1.00 11.31           H
ATOM   1833  N   LEU A 120      16.055  57.331  72.713  1.00  7.84           N
ATOM   1834  CA  LEU A 120      17.130  57.993  71.979  1.00  8.29           C
ATOM   1835  C   LEU A 120      17.456  57.082  70.795  1.00 11.64           C
ATOM   1836  O   LEU A 120      17.622  55.872  70.973  1.00  9.38           O
ATOM   1837  CB  LEU A 120      18.356  58.206  72.888  1.00  9.01           C
ATOM   1838  CG  LEU A 120      19.395  59.200  72.339  1.00 12.52           C
ATOM   1839  CD1 LEU A 120      18.910  60.642  72.543  1.00  8.73           C
ATOM   1840  CD2 LEU A 120      20.744  59.033  73.055  1.00 15.57           C
ATOM   1841  H   LEU A 120      16.284  56.458  73.168  1.00  9.43           H
ATOM   1842  HA  LEU A 120      16.793  58.965  71.631  1.00  9.96           H
ATOM   1843  HB2 LEU A 120      18.042  58.513  73.885  1.00 10.83           H
ATOM   1844  HB3 LEU A 120      18.855  57.250  72.966  1.00 10.83           H
ATOM   1845  HG  LEU A 120      19.539  59.021  71.273  1.00 15.04           H
ATOM   1846 HD11 LEU A 120      19.636  61.337  72.127  1.00 10.49           H
ATOM   1847 HD12 LEU A 120      17.958  60.799  72.045  1.00 10.49           H
ATOM   1848 HD13 LEU A 120      18.782  60.852  73.604  1.00 10.49           H
ATOM   1849 HD21 LEU A 120      21.462  59.754  72.668  1.00 18.70           H
ATOM   1850 HD22 LEU A 120      20.622  59.197  74.126  1.00 18.70           H
ATOM   1851 HD23 LEU A 120      21.131  58.029  72.887  1.00 18.70           H
ATOM   1852  N   VAL A 121      17.525  57.661  69.601  1.00  9.16           N
ATOM   1853  CA  VAL A 121      17.692  56.939  68.340  1.00  8.08           C
ATOM   1854  C   VAL A 121      18.926  57.489  67.618  1.00 10.91           C
ATOM   1855  O   VAL A 121      19.057  58.696  67.467  1.00  7.45           O
ATOM   1856  CB  VAL A 121      16.434  57.095  67.467  1.00 10.01           C
ATOM   1857  CG1 VAL A 121      16.462  56.144  66.263  1.00  6.16           C
ATOM   1858  CG2 VAL A 121      15.142  56.846  68.256  1.00 11.56           C
ATOM   1859  H   VAL A 121      17.384  58.658  69.542  1.00 11.01           H
ATOM   1860  HA  VAL A 121      17.832  55.880  68.540  1.00  9.71           H
ATOM   1861  HB  VAL A 121      16.420  58.113  67.091  1.00 12.02           H
ATOM   1862 HG11 VAL A 121      15.553  56.267  65.673  1.00  7.41           H
ATOM   1863 HG12 VAL A 121      17.309  56.369  65.617  1.00  7.41           H
ATOM   1864 HG13 VAL A 121      16.531  55.108  66.593  1.00  7.41           H
ATOM   1865 HG21 VAL A 121      14.286  56.869  67.582  1.00 13.89           H
ATOM   1866 HG22 VAL A 121      15.190  55.872  68.739  1.00 13.89           H
ATOM   1867 HG23 VAL A 121      15.004  57.620  69.008  1.00 13.89           H
ATOM   1868  N   ILE A 122      19.814  56.614  67.142  1.00  8.18           N
ATOM   1869  CA  ILE A 122      21.037  56.982  66.437  1.00  7.28           C
ATOM   1870  C   ILE A 122      20.931  56.384  65.040  1.00 10.72           C
ATOM   1871  O   ILE A 122      20.660  55.197  64.935  1.00  9.00           O
ATOM   1872  CB  ILE A 122      22.283  56.430  67.159  1.00 10.00           C
ATOM   1873  CG1 ILE A 122      22.391  56.965  68.598  1.00 16.69           C
ATOM   1874  CG2 ILE A 122      23.547  56.836  66.371  1.00 13.32           C
ATOM   1875  CD1 ILE A 122      21.783  56.035  69.644  1.00 20.13           C
ATOM   1876  H   ILE A 122      19.635  55.629  67.271  1.00  9.84           H
ATOM   1877  HA  ILE A 122      21.128  58.063  66.370  1.00  8.75           H
ATOM   1878  HB  ILE A 122      22.237  55.342  67.175  1.00 12.01           H
ATOM   1879 HG12 ILE A 122      23.438  57.063  68.856  1.00 20.05           H
ATOM   1880 HG13 ILE A 122      21.939  57.954  68.673  1.00 20.05           H
ATOM   1881 HG21 ILE A 122      24.427  56.404  66.841  1.00 16.00           H
ATOM   1882 HG22 ILE A 122      23.512  56.454  65.353  1.00 16.00           H
ATOM   1883 HG23 ILE A 122      23.643  57.921  66.341  1.00 16.00           H
ATOM   1884 HD11 ILE A 122      22.030  56.405  70.639  1.00 24.17           H
ATOM   1885 HD12 ILE A 122      20.701  56.000  69.547  1.00 24.17           H
ATOM   1886 HD13 ILE A 122      22.189  55.032  69.524  1.00 24.17           H
ATOM   1887  N   ILE A 123      21.190  57.174  63.995  1.00  5.45           N
ATOM   1888  CA  ILE A 123      21.340  56.680  62.622  1.00  6.57           C
ATOM   1889  C   ILE A 123      22.729  56.983  62.069  1.00  6.09           C
ATOM   1890  O   ILE A 123      23.319  58.007  62.407  1.00  7.39           O
ATOM   1891  CB  ILE A 123      20.245  57.246  61.696  1.00  9.12           C
ATOM   1892  CG1 ILE A 123      20.245  58.788  61.620  1.00 11.09           C
ATOM   1893  CG2 ILE A 123      18.861  56.714  62.111  1.00  9.91           C
ATOM   1894  CD1 ILE A 123      19.635  59.319  60.327  1.00 10.80           C
ATOM   1895  H   ILE A 123      21.376  58.152  64.163  1.00  6.55           H
ATOM   1896  HA  ILE A 123      21.222  55.605  62.638  1.00  7.90           H
ATOM   1897  HB  ILE A 123      20.451  56.865  60.695  1.00 10.96           H
ATOM   1898 HG12 ILE A 123      19.714  59.212  62.472  1.00 13.33           H
ATOM   1899 HG13 ILE A 123      21.264  59.153  61.646  1.00 13.33           H
ATOM   1900 HG21 ILE A 123      18.093  57.068  61.424  1.00 11.90           H
ATOM   1901 HG22 ILE A 123      18.867  55.624  62.092  1.00 11.90           H
ATOM   1902 HG23 ILE A 123      18.609  57.049  63.117  1.00 11.90           H
ATOM   1903 HD11 ILE A 123      19.616  60.409  60.355  1.00 12.97           H
ATOM   1904 HD12 ILE A 123      20.238  59.001  59.481  1.00 12.97           H
ATOM   1905 HD13 ILE A 123      18.621  58.946  60.216  1.00 12.97           H
ATOM   1906  N   SER A 124      23.218  56.126  61.163  1.00  9.25           N
ATOM   1907  CA  SER A 124      24.379  56.410  60.322  1.00  7.11           C
ATOM   1908  C   SER A 124      23.969  57.083  59.007  1.00 10.29           C
ATOM   1909  O   SER A 124      22.790  57.090  58.653  1.00  8.99           O
ATOM   1910  CB  SER A 124      25.181  55.133  60.047  1.00  8.08           C
ATOM   1911  OG  SER A 124      24.476  54.227  59.242  1.00  6.95           O
ATOM   1912  H   SER A 124      22.670  55.308  60.935  1.00 11.11           H
ATOM   1913  HA  SER A 124      25.045  57.082  60.862  1.00  8.55           H
ATOM   1914  HB2 SER A 124      26.101  55.409  59.530  1.00  9.72           H
ATOM   1915  HB3 SER A 124      25.440  54.637  60.976  1.00  9.72           H
ATOM   1916  HG  SER A 124      25.104  53.851  58.613  1.00  8.36           H
ATOM   1917  N   ARG A 125      24.945  57.646  58.284  1.00  9.42           N
ATOM   1918  CA  ARG A 125      24.779  58.194  56.925  1.00 10.07           C
ATOM   1919  C   ARG A 125      23.682  59.270  56.851  1.00  9.60           C
ATOM   1920  O   ARG A 125      22.823  59.202  55.960  1.00  8.13           O
ATOM   1921  CB  ARG A 125      24.482  57.069  55.914  1.00 12.64           C
ATOM   1922  CG  ARG A 125      25.397  55.845  55.938  1.00 20.05           C
ATOM   1923  CD  ARG A 125      24.938  54.870  54.841  1.00 21.86           C
ATOM   1924  NE  ARG A 125      25.166  53.478  55.241  1.00 14.09           N
ATOM   1925  CZ  ARG A 125      24.716  52.399  54.597  1.00 24.07           C
ATOM   1926  NH1 ARG A 125      24.063  52.496  53.440  1.00 22.56           N
ATOM   1927  NH2 ARG A 125      24.929  51.194  55.109  1.00 22.52           N1+
ATOM   1928  H   ARG A 125      25.885  57.630  58.656  1.00 11.32           H
ATOM   1929  HA  ARG A 125      25.724  58.662  56.649  1.00 12.10           H
ATOM   1930  HB2 ARG A 125      23.469  56.707  56.097  1.00 15.19           H
ATOM   1931  HB3 ARG A 125      24.515  57.498  54.911  1.00 15.19           H
ATOM   1932  HG2 ARG A 125      26.425  56.152  55.745  1.00 24.08           H
ATOM   1933  HG3 ARG A 125      25.344  55.363  56.911  1.00 24.08           H
ATOM   1934  HD2 ARG A 125      23.882  55.014  54.613  1.00 26.25           H
ATOM   1935  HD3 ARG A 125      25.510  55.076  53.937  1.00 26.25           H
ATOM   1936  HE  ARG A 125      25.661  53.327  56.111  1.00 16.92           H
ATOM   1937 HH11 ARG A 125      23.886  53.405  53.044  1.00 27.09           H
ATOM   1938 HH12 ARG A 125      23.737  51.656  52.982  1.00 27.09           H
ATOM   1939 HH21 ARG A 125      25.420  51.097  55.992  1.00 27.05           H
ATOM   1940 HH22 ARG A 125      24.597  50.376  54.621  1.00 27.05           H
ATOM   1941  N   PRO A 126      23.633  60.255  57.757  1.00  7.39           N
ATOM   1942  CA  PRO A 126      22.488  61.161  57.782  1.00  9.26           C
ATOM   1943  C   PRO A 126      22.541  62.164  56.616  1.00  7.16           C
ATOM   1944  O   PRO A 126      23.600  62.351  56.018  1.00  9.78           O
ATOM   1945  CB  PRO A 126      22.628  61.880  59.127  1.00  8.24           C
ATOM   1946  CG  PRO A 126      24.141  61.949  59.331  1.00  7.46           C
ATOM   1947  CD  PRO A 126      24.601  60.593  58.802  1.00  6.63           C
ATOM   1948  HA  PRO A 126      21.546  60.614  57.834  1.00 11.13           H
ATOM   1949  HB2 PRO A 126      22.143  62.853  59.181  1.00  9.90           H
ATOM   1950  HB3 PRO A 126      22.215  61.210  59.879  1.00  9.90           H
ATOM   1951  HG2 PRO A 126      24.563  62.785  58.771  1.00  8.97           H
ATOM   1952  HG3 PRO A 126      24.391  62.026  60.387  1.00  8.97           H
ATOM   1953  HD2 PRO A 126      25.611  60.693  58.406  1.00  7.98           H
ATOM   1954  HD3 PRO A 126      24.549  59.870  59.614  1.00  7.98           H
ATOM   1955  N   PRO A 127      21.420  62.798  56.251  1.00  6.71           N
ATOM   1956  CA  PRO A 127      20.106  62.639  56.881  1.00  8.47           C
ATOM   1957  C   PRO A 127      19.372  61.375  56.396  1.00 12.10           C
ATOM   1958  O   PRO A 127      19.766  60.747  55.413  1.00  7.94           O
ATOM   1959  CB  PRO A 127      19.352  63.887  56.410  1.00  8.44           C
ATOM   1960  CG  PRO A 127      19.933  64.149  55.022  1.00 12.95           C
ATOM   1961  CD  PRO A 127      21.406  63.819  55.212  1.00 14.75           C
ATOM   1962  HA  PRO A 127      20.150  62.712  57.968  1.00 10.17           H
ATOM   1963  HB2 PRO A 127      18.267  63.787  56.407  1.00 10.14           H
ATOM   1964  HB3 PRO A 127      19.646  64.708  57.060  1.00 10.14           H
ATOM   1965  HG2 PRO A 127      19.473  63.498  54.282  1.00 15.56           H
ATOM   1966  HG3 PRO A 127      19.825  65.198  54.744  1.00 15.56           H
ATOM   1967  HD2 PRO A 127      21.808  63.450  54.269  1.00 17.72           H
ATOM   1968  HD3 PRO A 127      21.931  64.707  55.567  1.00 17.72           H
ATOM   1969  N   ALA A 128      18.317  60.994  57.112  1.00  8.55           N
ATOM   1970  CA  ALA A 128      17.574  59.766  56.877  1.00 11.19           C
ATOM   1971  C   ALA A 128      16.940  59.718  55.486  1.00 10.62           C
ATOM   1972  O   ALA A 128      16.374  60.709  55.023  1.00  9.79           O
ATOM   1973  CB  ALA A 128      16.499  59.623  57.955  1.00  8.49           C
ATOM   1974  H   ALA A 128      18.053  61.543  57.920  1.00 10.28           H
ATOM   1975  HA  ALA A 128      18.258  58.930  56.991  1.00 13.45           H
ATOM   1976  HB1 ALA A 128      16.056  58.629  57.888  1.00 10.21           H
ATOM   1977  HB2 ALA A 128      16.940  59.729  58.944  1.00 10.21           H
ATOM   1978  HB3 ALA A 128      15.722  60.380  57.828  1.00 10.21           H
ATOM   1979  N   LYS A 129      17.011  58.550  54.841  1.00 11.03           N
ATOM   1980  CA  LYS A 129      16.352  58.256  53.565  1.00 12.43           C
ATOM   1981  C   LYS A 129      15.321  57.165  53.870  1.00 12.32           C
ATOM   1982  O   LYS A 129      15.640  55.982  53.894  1.00 11.93           O
ATOM   1983  CB  LYS A 129      17.379  57.836  52.489  1.00 13.00           C
ATOM   1984  CG  LYS A 129      18.686  58.648  52.370  1.00 21.54           C
ATOM   1985  CD  LYS A 129      18.513  60.157  52.199  1.00 21.98           C
ATOM   1986  CE  LYS A 129      19.829  60.864  51.822  1.00 26.63           C
ATOM   1987  NZ  LYS A 129      20.911  60.689  52.821  1.00 16.08           N1+
ATOM   1988  H   LYS A 129      17.477  57.780  55.302  1.00 13.25           H
ATOM   1989  HA  LYS A 129      15.834  59.150  53.216  1.00 14.93           H
ATOM   1990  HB2 LYS A 129      17.703  56.821  52.714  1.00 15.61           H
ATOM   1991  HB3 LYS A 129      16.881  57.810  51.519  1.00 15.61           H
ATOM   1992  HG2 LYS A 129      19.276  58.472  53.270  1.00 25.86           H
ATOM   1993  HG3 LYS A 129      19.250  58.260  51.519  1.00 25.86           H
ATOM   1994  HD2 LYS A 129      17.775  60.349  51.420  1.00 26.39           H
ATOM   1995  HD3 LYS A 129      18.152  60.586  53.130  1.00 26.39           H
ATOM   1996  HE2 LYS A 129      20.170  60.458  50.869  1.00 31.97           H
ATOM   1997  HE3 LYS A 129      19.636  61.929  51.686  1.00 31.97           H
ATOM   1998  HZ1 LYS A 129      21.708  61.262  52.577  1.00 19.31           H
ATOM   1999  HZ2 LYS A 129      20.587  60.946  53.745  1.00 19.31           H
ATOM   2000  HZ3 LYS A 129      21.207  59.723  52.855  1.00 19.31           H
ATOM   2001  N   ILE A 130      14.092  57.568  54.165  1.00  9.87           N
ATOM   2002  CA  ILE A 130      13.071  56.691  54.730  1.00  9.35           C
ATOM   2003  C   ILE A 130      12.026  56.396  53.622  1.00  9.62           C
ATOM   2004  O   ILE A 130      11.433  57.270  53.031  1.00 11.42           O
ATOM   2005  CB  ILE A 130      12.364  57.312  55.967  1.00 12.61           C
ATOM   2006  CG1 ILE A 130      13.380  57.549  57.102  1.00 12.30           C
ATOM   2007  CG2 ILE A 130      11.250  56.372  56.436  1.00 12.28           C
ATOM   2008  CD1 ILE A 130      12.760  58.302  58.268  1.00  8.83           C
ATOM   2009  H   ILE A 130      13.892  58.536  54.108  1.00 11.86           H
ATOM   2010  HA  ILE A 130      13.533  55.727  55.068  1.00 11.23           H
ATOM   2011  HB  ILE A 130      11.911  58.291  55.674  1.00 15.15           H
ATOM   2012 HG12 ILE A 130      13.782  56.580  57.459  1.00 14.78           H
ATOM   2013 HG13 ILE A 130      14.244  58.114  56.710  1.00 14.78           H
ATOM   2014 HG21 ILE A 130      10.756  56.776  57.333  1.00 14.75           H
ATOM   2015 HG22 ILE A 130      10.471  56.237  55.679  1.00 14.75           H
ATOM   2016 HG23 ILE A 130      11.642  55.384  56.716  1.00 14.75           H
ATOM   2017 HD11 ILE A 130      13.487  58.442  59.080  1.00 10.62           H
ATOM   2018 HD12 ILE A 130      12.385  59.290  57.975  1.00 10.62           H
ATOM   2019 HD13 ILE A 130      11.918  57.748  58.710  1.00 10.62           H
ATOM   2020  N   PHE A 131      11.877  55.083  53.373  1.00 10.15           N
ATOM   2021  CA  PHE A 131      10.879  54.469  52.498  1.00  6.84           C
ATOM   2022  C   PHE A 131       9.712  53.947  53.349  1.00 10.75           C
ATOM   2023  O   PHE A 131       9.911  53.115  54.233  1.00  9.47           O
ATOM   2024  CB  PHE A 131      11.507  53.315  51.703  1.00  8.31           C
ATOM   2025  CG  PHE A 131      12.443  53.696  50.572  1.00  9.12           C
ATOM   2026  CD1 PHE A 131      13.809  53.949  50.826  1.00  9.54           C
ATOM   2027  CD2 PHE A 131      11.964  53.745  49.251  1.00  7.94           C
ATOM   2028  CE1 PHE A 131      14.678  54.262  49.766  1.00 14.46           C
ATOM   2029  CE2 PHE A 131      12.832  54.079  48.196  1.00 11.59           C
ATOM   2030  CZ  PHE A 131      14.188  54.335  48.452  1.00 13.19           C
ATOM   2031  H   PHE A 131      12.447  54.442  53.910  1.00 12.20           H
ATOM   2032  HA  PHE A 131      10.517  55.207  51.789  1.00  8.22           H
ATOM   2033  HB2 PHE A 131      12.050  52.680  52.398  1.00  9.98           H
ATOM   2034  HB3 PHE A 131      10.698  52.718  51.285  1.00  9.98           H
ATOM   2035  HD1 PHE A 131      14.186  53.904  51.838  1.00 11.46           H
ATOM   2036  HD2 PHE A 131      10.925  53.541  49.044  1.00  9.54           H
ATOM   2037  HE1 PHE A 131      15.721  54.456  49.961  1.00 17.37           H
ATOM   2038  HE2 PHE A 131      12.453  54.134  47.186  1.00 13.93           H
ATOM   2039  HZ  PHE A 131      14.853  54.586  47.638  1.00 15.84           H
ATOM   2040  N   LEU A 132       8.492  54.397  53.049  1.00  5.32           N
ATOM   2041  CA  LEU A 132       7.260  54.071  53.749  1.00  6.05           C
ATOM   2042  C   LEU A 132       6.491  52.942  53.052  1.00 11.69           C
ATOM   2043  O   LEU A 132       6.315  52.981  51.828  1.00  8.62           O
ATOM   2044  CB  LEU A 132       6.373  55.331  53.776  1.00  7.17           C
ATOM   2045  CG  LEU A 132       6.986  56.541  54.511  1.00 10.68           C
ATOM   2046  CD1 LEU A 132       6.089  57.758  54.296  1.00 13.63           C
ATOM   2047  CD2 LEU A 132       7.152  56.277  56.016  1.00  7.68           C
ATOM   2048  H   LEU A 132       8.413  55.089  52.319  1.00  6.40           H
ATOM   2049  HA  LEU A 132       7.478  53.771  54.775  1.00  7.28           H
ATOM   2050  HB2 LEU A 132       6.178  55.622  52.744  1.00  8.63           H
ATOM   2051  HB3 LEU A 132       5.410  55.086  54.229  1.00  8.63           H
ATOM   2052  HG  LEU A 132       7.966  56.769  54.092  1.00 12.84           H
ATOM   2053 HD11 LEU A 132       6.542  58.635  54.762  1.00 16.37           H
ATOM   2054 HD12 LEU A 132       5.976  57.949  53.229  1.00 16.37           H
ATOM   2055 HD13 LEU A 132       5.106  57.587  54.739  1.00 16.37           H
ATOM   2056 HD21 LEU A 132       7.554  57.160  56.510  1.00  9.23           H
ATOM   2057 HD22 LEU A 132       6.189  56.041  56.462  1.00  9.23           H
ATOM   2058 HD23 LEU A 132       7.842  55.453  56.181  1.00  9.23           H
ATOM   2059  N   TYR A 133       5.977  52.001  53.855  1.00  9.59           N
ATOM   2060  CA  TYR A 133       5.068  50.929  53.441  1.00  8.66           C
ATOM   2061  C   TYR A 133       3.663  51.232  53.978  1.00  9.43           C
ATOM   2062  O   TYR A 133       3.532  51.655  55.132  1.00 12.70           O
ATOM   2063  CB  TYR A 133       5.527  49.582  54.015  1.00  7.88           C
ATOM   2064  CG  TYR A 133       6.877  49.072  53.565  1.00  6.88           C
ATOM   2065  CD1 TYR A 133       8.042  49.629  54.112  1.00  8.15           C
ATOM   2066  CD2 TYR A 133       6.980  48.014  52.645  1.00  8.13           C
ATOM   2067  CE1 TYR A 133       9.305  49.162  53.733  1.00  6.90           C
ATOM   2068  CE2 TYR A 133       8.239  47.506  52.293  1.00  6.68           C
ATOM   2069  CZ  TYR A 133       9.407  48.086  52.834  1.00  8.67           C
ATOM   2070  OH  TYR A 133      10.632  47.589  52.540  1.00  7.39           O
ATOM   2071  H   TYR A 133       6.151  52.073  54.849  1.00 11.53           H
ATOM   2072  HA  TYR A 133       5.050  50.857  52.359  1.00 10.41           H
ATOM   2073  HB2 TYR A 133       5.540  49.664  55.097  1.00  9.47           H
ATOM   2074  HB3 TYR A 133       4.777  48.836  53.755  1.00  9.47           H
ATOM   2075  HD1 TYR A 133       7.960  50.420  54.836  1.00  9.79           H
ATOM   2076  HD2 TYR A 133       6.091  47.569  52.227  1.00  9.77           H
ATOM   2077  HE1 TYR A 133      10.193  49.591  54.169  1.00  8.30           H
ATOM   2078  HE2 TYR A 133       8.307  46.666  51.619  1.00  8.03           H
ATOM   2079  HH  TYR A 133      10.594  46.691  52.193  1.00  8.89           H
ATOM   2080  N   ASP A 134       2.611  50.967  53.190  1.00  7.27           N
ATOM   2081  CA  ASP A 134       1.248  51.148  53.684  1.00  8.38           C
ATOM   2082  C   ASP A 134       0.795  50.017  54.629  1.00  8.18           C
ATOM   2083  O   ASP A 134      -0.156  50.196  55.390  1.00  9.42           O
ATOM   2084  CB  ASP A 134       0.242  51.358  52.546  1.00 10.82           C
ATOM   2085  CG  ASP A 134       0.144  50.165  51.599  1.00  9.81           C
ATOM   2086  OD1 ASP A 134      -0.259  49.088  52.074  1.00  7.50           O
ATOM   2087  OD2 ASP A 134       0.416  50.352  50.389  1.00  8.37           O1-
ATOM   2088  H   ASP A 134       2.746  50.611  52.255  1.00  8.74           H
ATOM   2089  HA  ASP A 134       1.237  52.071  54.265  1.00 10.07           H
ATOM   2090  HB2 ASP A 134      -0.731  51.499  53.020  1.00 13.00           H
ATOM   2091  HB3 ASP A 134       0.515  52.256  51.992  1.00 13.00           H
ATOM   2092  N   ASP A 135       1.434  48.847  54.532  1.00  7.62           N
ATOM   2093  CA  ASP A 135       1.083  47.621  55.233  1.00  7.09           C
ATOM   2094  C   ASP A 135       2.229  46.623  55.058  1.00  7.67           C
ATOM   2095  O   ASP A 135       3.042  46.744  54.143  1.00  8.79           O
ATOM   2096  CB  ASP A 135      -0.219  47.027  54.655  1.00  9.42           C
ATOM   2097  CG  ASP A 135      -0.659  45.782  55.423  1.00 14.30           C
ATOM   2098  OD1 ASP A 135      -0.946  45.915  56.625  1.00 12.67           O
ATOM   2099  OD2 ASP A 135      -0.653  44.684  54.816  1.00  9.80           O1-
ATOM   2100  H   ASP A 135       2.191  48.775  53.869  1.00  9.17           H
ATOM   2101  HA  ASP A 135       0.942  47.827  56.293  1.00  8.52           H
ATOM   2102  HB2 ASP A 135      -0.995  47.782  54.787  1.00 11.32           H
ATOM   2103  HB3 ASP A 135      -0.084  46.796  53.597  1.00 11.32           H
ATOM   2104  N   TRP A 136       2.265  45.599  55.918  1.00 10.40           N
ATOM   2105  CA  TRP A 136       3.222  44.512  55.852  1.00  7.34           C
ATOM   2106  C   TRP A 136       3.194  43.747  54.515  1.00 10.08           C
ATOM   2107  O   TRP A 136       4.196  43.152  54.132  1.00  8.98           O
ATOM   2108  CB  TRP A 136       2.945  43.579  57.041  1.00  8.11           C
ATOM   2109  CG  TRP A 136       3.113  44.278  58.354  1.00  7.90           C
ATOM   2110  CD1 TRP A 136       2.117  44.744  59.138  1.00  9.60           C
ATOM   2111  CD2 TRP A 136       4.355  44.696  58.998  1.00  6.33           C
ATOM   2112  NE1 TRP A 136       2.653  45.417  60.216  1.00 10.88           N
ATOM   2113  CE2 TRP A 136       4.030  45.429  60.176  1.00 13.77           C
ATOM   2114  CE3 TRP A 136       5.724  44.537  58.706  1.00  6.74           C
ATOM   2115  CZ2 TRP A 136       5.014  45.967  61.016  1.00  6.97           C
ATOM   2116  CZ3 TRP A 136       6.721  45.106  59.517  1.00  7.67           C
ATOM   2117  CH2 TRP A 136       6.369  45.816  60.675  1.00 12.26           C
ATOM   2118  H   TRP A 136       1.553  45.544  56.632  1.00 12.49           H
ATOM   2119  HA  TRP A 136       4.219  44.937  55.978  1.00  8.83           H
ATOM   2120  HB2 TRP A 136       1.934  43.179  56.965  1.00  9.74           H
ATOM   2121  HB3 TRP A 136       3.645  42.759  56.985  1.00  9.74           H
ATOM   2122  HD1 TRP A 136       1.062  44.643  58.930  1.00 11.54           H
ATOM   2123  HE1 TRP A 136       2.084  45.845  60.934  1.00 13.08           H
ATOM   2124  HE3 TRP A 136       6.008  43.967  57.840  1.00  8.11           H
ATOM   2125  HZ2 TRP A 136       4.726  46.523  61.893  1.00  8.38           H
ATOM   2126  HZ3 TRP A 136       7.762  44.991  59.254  1.00  9.22           H
ATOM   2127  HH2 TRP A 136       7.139  46.248  61.296  1.00 14.73           H
ATOM   2128  N   SER A 137       2.058  43.748  53.808  1.00  7.49           N
ATOM   2129  CA  SER A 137       1.913  43.118  52.504  1.00 11.17           C
ATOM   2130  C   SER A 137       2.559  43.885  51.334  1.00  8.70           C
ATOM   2131  O   SER A 137       2.704  43.300  50.264  1.00  5.60           O
ATOM   2132  CB  SER A 137       0.428  42.834  52.223  1.00  7.51           C
ATOM   2133  OG  SER A 137      -0.342  44.017  52.204  1.00 10.26           O
ATOM   2134  H   SER A 137       1.260  44.250  54.177  1.00  9.01           H
ATOM   2135  HA  SER A 137       2.405  42.146  52.552  1.00 13.42           H
ATOM   2136  HB2 SER A 137       0.333  42.350  51.252  1.00  9.02           H
ATOM   2137  HB3 SER A 137       0.031  42.155  52.980  1.00  9.02           H
ATOM   2138  HG  SER A 137      -0.505  44.291  53.116  1.00 12.33           H
ATOM   2139  N   MET A 138       2.937  45.161  51.482  1.00  6.88           N
ATOM   2140  CA  MET A 138       3.396  45.958  50.339  1.00  6.12           C
ATOM   2141  C   MET A 138       4.786  45.505  49.866  1.00  6.90           C
ATOM   2142  O   MET A 138       5.697  45.404  50.688  1.00  9.33           O
ATOM   2143  CB  MET A 138       3.387  47.452  50.721  1.00  6.03           C
ATOM   2144  CG  MET A 138       3.955  48.319  49.594  1.00  6.40           C
ATOM   2145  SD  MET A 138       4.063  50.073  50.005  1.00  9.31           S
ATOM   2146  CE  MET A 138       3.113  50.795  48.639  1.00  7.61           C
ATOM   2147  H   MET A 138       2.831  45.616  52.380  1.00  8.27           H
ATOM   2148  HA  MET A 138       2.663  45.834  49.545  1.00  7.36           H
ATOM   2149  HB2 MET A 138       2.362  47.768  50.926  1.00  7.25           H
ATOM   2150  HB3 MET A 138       3.973  47.601  51.626  1.00  7.25           H
ATOM   2151  HG2 MET A 138       4.962  47.982  49.359  1.00  7.70           H
ATOM   2152  HG3 MET A 138       3.335  48.186  48.705  1.00  7.70           H
ATOM   2153  HE1 MET A 138       3.035  51.871  48.782  1.00  9.15           H
ATOM   2154  HE2 MET A 138       3.608  50.590  47.693  1.00  9.15           H
ATOM   2155  HE3 MET A 138       2.113  50.364  48.619  1.00  9.15           H
ATOM   2156  N   PRO A 139       5.001  45.271  48.554  1.00  7.27           N
ATOM   2157  CA  PRO A 139       6.309  44.869  48.069  1.00  7.39           C
ATOM   2158  C   PRO A 139       7.380  45.928  48.346  1.00  8.18           C
ATOM   2159  O   PRO A 139       7.088  47.124  48.290  1.00  7.70           O
ATOM   2160  CB  PRO A 139       6.132  44.695  46.553  1.00 11.04           C
ATOM   2161  CG  PRO A 139       4.641  44.391  46.393  1.00  7.96           C
ATOM   2162  CD  PRO A 139       4.021  45.280  47.467  1.00  8.66           C
ATOM   2163  HA  PRO A 139       6.563  43.893  48.474  1.00  8.89           H
ATOM   2164  HB2 PRO A 139       6.336  45.655  46.072  1.00 13.26           H
ATOM   2165  HB3 PRO A 139       6.767  43.924  46.113  1.00 13.26           H
ATOM   2166  HG2 PRO A 139       4.279  44.689  45.408  1.00  9.57           H
ATOM   2167  HG3 PRO A 139       4.446  43.332  46.568  1.00  9.57           H
ATOM   2168  HD2 PRO A 139       3.894  46.294  47.084  1.00 10.41           H
ATOM   2169  HD3 PRO A 139       3.072  44.832  47.759  1.00 10.41           H
ATOM   2170  N   HIS A 140       8.628  45.499  48.586  1.00  9.21           N
ATOM   2171  CA  HIS A 140       9.744  46.426  48.821  1.00  8.71           C
ATOM   2172  C   HIS A 140       9.906  47.397  47.654  1.00  7.31           C
ATOM   2173  O   HIS A 140      10.210  48.570  47.868  1.00 10.12           O
ATOM   2174  CB  HIS A 140      11.065  45.672  49.062  1.00  9.93           C
ATOM   2175  CG  HIS A 140      10.987  44.686  50.190  1.00 11.27           C
ATOM   2176  ND1 HIS A 140      10.611  45.002  51.493  1.00 11.14           N
ATOM   2177  CD2 HIS A 140      11.281  43.358  50.117  1.00 10.26           C
ATOM   2178  CE1 HIS A 140      10.673  43.851  52.173  1.00  9.38           C
ATOM   2179  NE2 HIS A 140      11.071  42.850  51.376  1.00  9.28           N
ATOM   2180  H   HIS A 140       8.813  44.508  48.628  1.00 11.07           H
ATOM   2181  HA  HIS A 140       9.518  47.009  49.715  1.00 10.47           H
ATOM   2182  HB2 HIS A 140      11.846  46.396  49.292  1.00 11.94           H
ATOM   2183  HB3 HIS A 140      11.351  45.143  48.154  1.00 11.94           H
ATOM   2184  HD2 HIS A 140      11.622  42.818  49.248  1.00 12.33           H
ATOM   2185  HE1 HIS A 140      10.343  43.726  53.190  1.00 11.27           H
ATOM   2186  HE2 HIS A 140      11.149  41.878  51.644  1.00 11.16           H
ATOM   2187  N   THR A 141       9.687  46.907  46.430  1.00  9.64           N
ATOM   2188  CA  THR A 141       9.817  47.673  45.198  1.00 10.58           C
ATOM   2189  C   THR A 141       8.760  48.767  45.076  1.00 14.44           C
ATOM   2190  O   THR A 141       8.964  49.654  44.253  1.00 13.00           O
ATOM   2191  CB  THR A 141       9.728  46.742  43.968  1.00 11.68           C
ATOM   2192  OG1 THR A 141       8.627  45.854  44.043  1.00  9.03           O
ATOM   2193  CG2 THR A 141      11.001  45.932  43.741  1.00 14.20           C
ATOM   2194  H   THR A 141       9.436  45.932  46.340  1.00 11.58           H
ATOM   2195  HA  THR A 141      10.799  48.147  45.203  1.00 12.72           H
ATOM   2196  HB  THR A 141       9.586  47.367  43.085  1.00 14.03           H
ATOM   2197  HG1 THR A 141       8.419  45.563  43.152  1.00 10.86           H
ATOM   2198 HG21 THR A 141      10.872  45.289  42.869  1.00 17.06           H
ATOM   2199 HG22 THR A 141      11.837  46.613  43.568  1.00 17.06           H
ATOM   2200 HG23 THR A 141      11.215  45.305  44.606  1.00 17.06           H
ATOM   2201  N   ALA A 142       7.648  48.704  45.828  1.00  8.30           N
ATOM   2202  CA  ALA A 142       6.578  49.701  45.819  1.00 10.53           C
ATOM   2203  C   ALA A 142       6.685  50.735  46.955  1.00  9.81           C
ATOM   2204  O   ALA A 142       5.984  51.751  46.920  1.00  8.00           O
ATOM   2205  CB  ALA A 142       5.231  48.975  45.882  1.00  7.53           C
ATOM   2206  H   ALA A 142       7.552  47.940  46.481  1.00  9.98           H
ATOM   2207  HA  ALA A 142       6.609  50.241  44.871  1.00 12.65           H
ATOM   2208  HB1 ALA A 142       4.420  49.701  45.800  1.00  9.06           H
ATOM   2209  HB2 ALA A 142       5.150  48.262  45.058  1.00  9.06           H
ATOM   2210  HB3 ALA A 142       5.141  48.445  46.831  1.00  9.06           H
ATOM   2211  N   ALA A 143       7.515  50.481  47.976  1.00  6.02           N
ATOM   2212  CA  ALA A 143       7.644  51.387  49.106  1.00  6.80           C
ATOM   2213  C   ALA A 143       8.114  52.762  48.617  1.00  8.23           C
ATOM   2214  O   ALA A 143       8.872  52.834  47.653  1.00 12.12           O
ATOM   2215  CB  ALA A 143       8.613  50.797  50.139  1.00 10.06           C
ATOM   2216  H   ALA A 143       8.058  49.631  47.974  1.00  7.24           H
ATOM   2217  HA  ALA A 143       6.671  51.485  49.585  1.00  8.17           H
ATOM   2218  HB1 ALA A 143       8.647  51.443  51.018  1.00 12.08           H
ATOM   2219  HB2 ALA A 143       8.276  49.804  50.445  1.00 12.08           H
ATOM   2220  HB3 ALA A 143       9.613  50.729  49.713  1.00 12.08           H
ATOM   2221  N   VAL A 144       7.626  53.839  49.238  1.00  7.18           N
ATOM   2222  CA  VAL A 144       7.785  55.187  48.694  1.00 12.85           C
ATOM   2223  C   VAL A 144       8.797  55.958  49.524  1.00  9.36           C
ATOM   2224  O   VAL A 144       8.588  56.117  50.723  1.00  6.92           O
ATOM   2225  CB  VAL A 144       6.421  55.907  48.624  1.00 12.52           C
ATOM   2226  CG1 VAL A 144       6.591  57.354  48.128  1.00 15.83           C
ATOM   2227  CG2 VAL A 144       5.473  55.176  47.660  1.00 19.10           C
ATOM   2228  H   VAL A 144       7.034  53.722  50.049  1.00  8.63           H
ATOM   2229  HA  VAL A 144       8.161  55.120  47.673  1.00 15.44           H
ATOM   2230  HB  VAL A 144       5.973  55.924  49.620  1.00 15.04           H
ATOM   2231 HG11 VAL A 144       5.614  57.826  48.022  1.00 19.01           H
ATOM   2232 HG12 VAL A 144       7.165  57.938  48.845  1.00 19.01           H
ATOM   2233 HG13 VAL A 144       7.096  57.364  47.162  1.00 19.01           H
ATOM   2234 HG21 VAL A 144       4.520  55.702  47.604  1.00 22.94           H
ATOM   2235 HG22 VAL A 144       5.916  55.129  46.664  1.00 22.94           H
ATOM   2236 HG23 VAL A 144       5.284  54.162  48.013  1.00 22.94           H
ATOM   2237  N   LEU A 145       9.859  56.466  48.876  1.00 10.42           N
ATOM   2238  CA  LEU A 145      10.828  57.358  49.524  1.00 13.98           C
ATOM   2239  C   LEU A 145      10.136  58.676  49.874  1.00 15.42           C
ATOM   2240  O   LEU A 145       9.555  59.302  48.982  1.00 12.06           O
ATOM   2241  CB  LEU A 145      12.014  57.612  48.575  1.00 15.66           C
ATOM   2242  CG  LEU A 145      13.098  58.571  49.117  1.00 13.76           C
ATOM   2243  CD1 LEU A 145      13.828  57.985  50.342  1.00  8.26           C
ATOM   2244  CD2 LEU A 145      14.100  58.878  47.998  1.00 18.62           C
ATOM   2245  H   LEU A 145       9.968  56.284  47.889  1.00 12.52           H
ATOM   2246  HA  LEU A 145      11.202  56.872  50.425  1.00 16.79           H
ATOM   2247  HB2 LEU A 145      12.484  56.665  48.326  1.00 18.81           H
ATOM   2248  HB3 LEU A 145      11.616  58.026  47.648  1.00 18.81           H
ATOM   2249  HG  LEU A 145      12.633  59.511  49.409  1.00 16.53           H
ATOM   2250 HD11 LEU A 145      14.607  58.666  50.678  1.00  9.93           H
ATOM   2251 HD12 LEU A 145      13.131  57.845  51.162  1.00  9.93           H
ATOM   2252 HD13 LEU A 145      14.284  57.029  50.094  1.00  9.93           H
ATOM   2253 HD21 LEU A 145      14.859  59.571  48.362  1.00 22.37           H
ATOM   2254 HD22 LEU A 145      14.585  57.959  47.665  1.00 22.37           H
ATOM   2255 HD23 LEU A 145      13.587  59.340  47.155  1.00 22.37           H
ATOM   2256  N   LYS A 146      10.239  59.117  51.138  1.00 10.09           N
ATOM   2257  CA  LYS A 146       9.863  60.466  51.566  1.00 12.80           C
ATOM   2258  C   LYS A 146      11.125  61.185  52.039  1.00 13.02           C
ATOM   2259  O   LYS A 146      11.451  61.137  53.218  1.00 12.58           O
ATOM   2260  CB  LYS A 146       8.752  60.433  52.625  1.00 11.54           C
ATOM   2261  CG  LYS A 146       8.279  61.851  52.997  1.00 13.78           C
ATOM   2262  CD  LYS A 146       6.967  61.826  53.810  1.00 21.16           C
ATOM   2263  CE  LYS A 146       6.493  63.217  54.257  1.00 25.28           C
ATOM   2264  NZ  LYS A 146       6.656  64.240  53.206  1.00 26.93           N1+
ATOM   2265  H   LYS A 146      10.726  58.538  51.811  1.00 12.13           H
ATOM   2266  HA  LYS A 146       9.475  61.008  50.704  1.00 15.37           H
ATOM   2267  HB2 LYS A 146       7.904  59.871  52.231  1.00 13.87           H
ATOM   2268  HB3 LYS A 146       9.116  59.929  53.522  1.00 13.87           H
ATOM   2269  HG2 LYS A 146       9.052  62.376  53.562  1.00 16.55           H
ATOM   2270  HG3 LYS A 146       8.096  62.396  52.070  1.00 16.55           H
ATOM   2271  HD2 LYS A 146       6.176  61.355  53.226  1.00 25.41           H
ATOM   2272  HD3 LYS A 146       7.126  61.228  54.708  1.00 25.41           H
ATOM   2273  HE2 LYS A 146       5.447  63.173  54.568  1.00 30.36           H
ATOM   2274  HE3 LYS A 146       7.092  63.512  55.119  1.00 30.36           H
ATOM   2275  HZ1 LYS A 146       6.150  65.080  53.457  1.00 32.34           H
ATOM   2276  HZ2 LYS A 146       7.636  64.484  53.126  1.00 32.34           H
ATOM   2277  HZ3 LYS A 146       6.332  63.881  52.320  1.00 32.34           H
ATOM   2278  N   PHE A 147      11.819  61.837  51.107  1.00 12.10           N
ATOM   2279  CA  PHE A 147      13.017  62.622  51.376  1.00 11.29           C
ATOM   2280  C   PHE A 147      12.854  64.060  50.834  1.00 10.33           C
ATOM   2281  O   PHE A 147      12.574  64.218  49.644  1.00  9.43           O
ATOM   2282  CB  PHE A 147      14.222  61.932  50.730  1.00  8.87           C
ATOM   2283  CG  PHE A 147      15.490  62.704  51.007  1.00  9.35           C
ATOM   2284  CD1 PHE A 147      16.014  62.717  52.310  1.00 14.52           C
ATOM   2285  CD2 PHE A 147      16.065  63.512  50.010  1.00 15.69           C
ATOM   2286  CE1 PHE A 147      17.076  63.575  52.634  1.00 15.78           C
ATOM   2287  CE2 PHE A 147      17.133  64.367  50.336  1.00 18.83           C
ATOM   2288  CZ  PHE A 147      17.624  64.413  51.652  1.00 14.22           C
ATOM   2289  H   PHE A 147      11.491  61.810  50.152  1.00 14.53           H
ATOM   2290  HA  PHE A 147      13.204  62.632  52.445  1.00 13.57           H
ATOM   2291  HB2 PHE A 147      14.327  60.927  51.136  1.00 10.66           H
ATOM   2292  HB3 PHE A 147      14.066  61.856  49.652  1.00 10.66           H
ATOM   2293  HD1 PHE A 147      15.558  62.116  53.081  1.00 17.45           H
ATOM   2294  HD2 PHE A 147      15.663  63.510  49.008  1.00 18.85           H
ATOM   2295  HE1 PHE A 147      17.428  63.619  53.652  1.00 18.95           H
ATOM   2296  HE2 PHE A 147      17.557  65.008  49.579  1.00 22.61           H
ATOM   2297  HZ  PHE A 147      18.415  65.100  51.910  1.00 17.08           H
ATOM   2298  N   PRO A 148      13.075  65.108  51.656  1.00  7.90           N
ATOM   2299  CA  PRO A 148      13.415  65.025  53.082  1.00 12.41           C
ATOM   2300  C   PRO A 148      12.261  64.460  53.920  1.00 11.46           C
ATOM   2301  O   PRO A 148      11.087  64.656  53.607  1.00 11.06           O
ATOM   2302  CB  PRO A 148      13.675  66.488  53.488  1.00  9.56           C
ATOM   2303  CG  PRO A 148      12.812  67.281  52.505  1.00 13.06           C
ATOM   2304  CD  PRO A 148      12.989  66.491  51.218  1.00 15.60           C
ATOM   2305  HA  PRO A 148      14.346  64.489  53.250  1.00 14.90           H
ATOM   2306  HB2 PRO A 148      13.443  66.718  54.528  1.00 11.49           H
ATOM   2307  HB3 PRO A 148      14.726  66.711  53.288  1.00 11.49           H
ATOM   2308  HG2 PRO A 148      11.776  67.287  52.834  1.00 15.69           H
ATOM   2309  HG3 PRO A 148      13.176  68.297  52.365  1.00 15.69           H
ATOM   2310  HD2 PRO A 148      12.118  66.670  50.587  1.00 18.73           H
ATOM   2311  HD3 PRO A 148      13.919  66.786  50.730  1.00 18.73           H
ATOM   2312  N   PHE A 149      12.585  63.781  55.018  1.00  9.19           N
ATOM   2313  CA  PHE A 149      11.569  63.415  55.992  1.00 10.66           C
ATOM   2314  C   PHE A 149      11.079  64.703  56.710  1.00 10.56           C
ATOM   2315  O   PHE A 149      11.597  65.779  56.521  1.00 10.25           O
ATOM   2316  CB  PHE A 149      12.049  62.356  57.014  1.00  6.42           C
ATOM   2317  CG  PHE A 149      10.929  61.437  57.429  1.00  8.96           C
ATOM   2318  CD1 PHE A 149      10.329  60.591  56.477  1.00 11.83           C
ATOM   2319  CD2 PHE A 149      10.474  61.401  58.754  1.00 13.61           C
ATOM   2320  CE1 PHE A 149       9.286  59.741  56.840  1.00 13.46           C
ATOM   2321  CE2 PHE A 149       9.438  60.534  59.119  1.00 12.37           C
ATOM   2322  CZ  PHE A 149       8.843  59.703  58.164  1.00 11.45           C
ATOM   2323  H   PHE A 149      13.539  63.759  55.288  1.00 11.05           H
ATOM   2324  HA  PHE A 149      10.679  62.975  55.451  1.00 12.81           H
ATOM   2325  HB2 PHE A 149      12.866  61.746  56.578  1.00  7.72           H
ATOM   2326  HB3 PHE A 149      12.518  62.841  57.895  1.00  7.72           H
ATOM   2327  HD1 PHE A 149      10.690  60.576  55.456  1.00 14.22           H
ATOM   2328  HD2 PHE A 149      10.938  62.029  59.518  1.00 16.34           H
ATOM   2329  HE1 PHE A 149       8.837  59.096  56.091  1.00 16.17           H
ATOM   2330  HE2 PHE A 149       9.106  60.500  60.157  1.00 14.87           H
ATOM   2331  HZ  PHE A 149       8.048  59.022  58.453  1.00 13.76           H
ATOM   2332  N   VAL A 150       9.986  64.545  57.475  1.00 14.38           N
ATOM   2333  CA  VAL A 150       9.204  65.661  58.010  1.00 13.32           C
ATOM   2334  C   VAL A 150      10.009  66.561  58.950  1.00 15.13           C
ATOM   2335  O   VAL A 150       9.779  67.767  58.962  1.00 11.92           O
ATOM   2336  CB  VAL A 150       7.895  65.191  58.679  1.00 17.31           C
ATOM   2337  CG1 VAL A 150       7.013  64.411  57.692  1.00 17.57           C
ATOM   2338  CG2 VAL A 150       8.136  64.331  59.926  1.00 17.79           C
ATOM   2339  H   VAL A 150       9.624  63.614  57.625  1.00 17.27           H
ATOM   2340  HA  VAL A 150       8.916  66.274  57.155  1.00 16.00           H
ATOM   2341  HB  VAL A 150       7.332  66.072  58.981  1.00 20.79           H
ATOM   2342 HG11 VAL A 150       6.059  64.167  58.162  1.00 21.10           H
ATOM   2343 HG12 VAL A 150       6.825  65.030  56.814  1.00 21.10           H
ATOM   2344 HG13 VAL A 150       7.505  63.485  57.392  1.00 21.10           H
ATOM   2345 HG21 VAL A 150       7.180  64.071  60.382  1.00 21.36           H
ATOM   2346 HG22 VAL A 150       8.661  63.415  59.657  1.00 21.36           H
ATOM   2347 HG23 VAL A 150       8.720  64.874  60.667  1.00 21.36           H
ATOM   2348  N   TRP A 151      10.925  65.992  59.749  1.00 12.15           N
ATOM   2349  CA  TRP A 151      11.762  66.746  60.672  1.00 12.39           C
ATOM   2350  C   TRP A 151      12.995  67.427  60.014  1.00 13.83           C
ATOM   2351  O   TRP A 151      13.664  68.220  60.641  1.00 14.16           O
ATOM   2352  CB  TRP A 151      12.222  65.886  61.883  1.00 15.24           C
ATOM   2353  CG  TRP A 151      12.797  64.564  61.537  1.00 10.42           C
ATOM   2354  CD1 TRP A 151      14.035  64.326  60.957  1.00 11.59           C
ATOM   2355  CD2 TRP A 151      12.175  63.280  61.774  1.00 10.21           C
ATOM   2356  NE1 TRP A 151      14.217  62.936  60.780  1.00 10.61           N
ATOM   2357  CE2 TRP A 151      13.093  62.279  61.311  1.00 15.75           C
ATOM   2358  CE3 TRP A 151      10.967  62.871  62.374  1.00 12.20           C
ATOM   2359  CZ2 TRP A 151      12.804  60.898  61.397  1.00 17.29           C
ATOM   2360  CZ3 TRP A 151      10.705  61.516  62.481  1.00  8.06           C
ATOM   2361  CH2 TRP A 151      11.602  60.541  61.976  1.00 11.63           C
ATOM   2362  H   TRP A 151      11.065  65.010  59.668  1.00 14.60           H
ATOM   2363  HA  TRP A 151      11.160  67.598  61.100  1.00 14.88           H
ATOM   2364  HB2 TRP A 151      12.953  66.478  62.478  1.00 18.30           H
ATOM   2365  HB3 TRP A 151      11.346  65.735  62.553  1.00 18.30           H
ATOM   2366  HD1 TRP A 151      14.774  65.033  60.630  1.00 13.93           H
ATOM   2367  HE1 TRP A 151      15.096  62.490  60.577  1.00 12.74           H
ATOM   2368  HE3 TRP A 151      10.260  63.614  62.733  1.00 14.66           H
ATOM   2369  HZ2 TRP A 151      13.514  60.148  61.048  1.00 20.77           H
ATOM   2370  HZ3 TRP A 151       9.783  61.172  62.949  1.00  9.69           H
ATOM   2371  HH2 TRP A 151      11.329  59.483  62.055  1.00 13.98           H
ATOM   2372  N   ASP A 152      13.234  67.116  58.727  1.00  9.16           N
ATOM   2373  CA  ASP A 152      14.227  67.725  57.851  1.00  9.16           C
ATOM   2374  C   ASP A 152      13.660  68.679  56.788  1.00  9.33           C
ATOM   2375  O   ASP A 152      14.441  69.357  56.131  1.00  8.25           O
ATOM   2376  CB  ASP A 152      15.046  66.622  57.172  1.00 10.03           C
ATOM   2377  CG  ASP A 152      16.051  65.929  58.090  1.00 17.32           C
ATOM   2378  OD1 ASP A 152      16.594  66.614  58.981  1.00  9.80           O
ATOM   2379  OD2 ASP A 152      16.300  64.727  57.875  1.00  8.56           O1-
ATOM   2380  H   ASP A 152      12.627  66.438  58.289  1.00 11.01           H
ATOM   2381  HA  ASP A 152      14.895  68.319  58.464  1.00 11.01           H
ATOM   2382  HB2 ASP A 152      14.389  65.877  56.721  1.00 12.05           H
ATOM   2383  HB3 ASP A 152      15.608  67.064  56.351  1.00 12.05           H
ATOM   2384  N   GLU A 153      12.345  68.692  56.542  1.00 10.58           N
ATOM   2385  CA  GLU A 153      11.734  69.483  55.465  1.00 12.37           C
ATOM   2386  C   GLU A 153      12.123  70.968  55.536  1.00  9.83           C
ATOM   2387  O   GLU A 153      12.514  71.558  54.524  1.00 10.98           O
ATOM   2388  CB  GLU A 153      10.197  69.340  55.524  1.00 12.08           C
ATOM   2389  CG  GLU A 153       9.583  68.684  54.289  1.00 29.05           C
ATOM   2390  CD  GLU A 153       8.097  68.409  54.542  1.00 23.36           C
ATOM   2391  OE1 GLU A 153       7.366  69.408  54.714  1.00 29.94           O
ATOM   2392  OE2 GLU A 153       7.722  67.211  54.567  1.00 34.81           O1-
ATOM   2393  H   GLU A 153      11.740  68.096  57.087  1.00 12.72           H
ATOM   2394  HA  GLU A 153      12.093  69.078  54.520  1.00 14.86           H
ATOM   2395  HB2 GLU A 153       9.913  68.746  56.394  1.00 14.51           H
ATOM   2396  HB3 GLU A 153       9.745  70.325  55.647  1.00 14.51           H
ATOM   2397  HG2 GLU A 153       9.682  69.405  53.475  1.00 34.88           H
ATOM   2398  HG3 GLU A 153      10.102  67.754  54.066  1.00 34.88           H
ATOM   2399  N   ASP A 154      12.009  71.593  56.708  1.00 11.38           N
ATOM   2400  CA  ASP A 154      12.264  73.016  56.838  1.00 13.06           C
ATOM   2401  C   ASP A 154      13.706  73.393  56.509  1.00 11.18           C
ATOM   2402  O   ASP A 154      13.922  74.326  55.735  1.00  7.24           O
ATOM   2403  CB  ASP A 154      11.806  73.542  58.201  1.00 15.38           C
ATOM   2404  CG  ASP A 154      10.286  73.557  58.400  1.00 20.41           C
ATOM   2405  OD1 ASP A 154       9.551  73.292  57.424  1.00 23.59           O
ATOM   2406  OD2 ASP A 154       9.876  73.888  59.533  1.00 27.16           O1-
ATOM   2407  H   ASP A 154      11.706  71.083  57.526  1.00 13.67           H
ATOM   2408  HA  ASP A 154      11.644  73.517  56.091  1.00 15.69           H
ATOM   2409  HB2 ASP A 154      12.273  72.988  59.018  1.00 18.47           H
ATOM   2410  HB3 ASP A 154      12.164  74.563  58.326  1.00 18.47           H
ATOM   2411  N   CYS A 155      14.693  72.678  57.067  1.00  8.78           N
ATOM   2412  CA  CYS A 155      16.095  72.959  56.795  1.00 12.04           C
ATOM   2413  C   CYS A 155      16.499  72.607  55.362  1.00 14.75           C
ATOM   2414  O   CYS A 155      17.331  73.317  54.801  1.00 12.72           O
ATOM   2415  CB  CYS A 155      17.007  72.266  57.809  1.00  8.48           C
ATOM   2416  SG  CYS A 155      16.966  73.054  59.451  1.00 11.10           S
ATOM   2417  H   CYS A 155      14.464  71.894  57.665  1.00 10.55           H
ATOM   2418  HA  CYS A 155      16.254  74.027  56.893  1.00 14.46           H
ATOM   2419  HB2 CYS A 155      16.752  71.210  57.889  1.00 10.20           H
ATOM   2420  HB3 CYS A 155      18.029  72.346  57.441  1.00 10.20           H
ATOM   2421  N   PHE A 156      15.926  71.550  54.765  1.00 10.36           N
ATOM   2422  CA  PHE A 156      16.185  71.199  53.374  1.00 10.65           C
ATOM   2423  C   PHE A 156      15.734  72.335  52.450  1.00 12.98           C
ATOM   2424  O   PHE A 156      16.480  72.733  51.558  1.00 14.77           O
ATOM   2425  CB  PHE A 156      15.447  69.907  53.009  1.00 11.06           C
ATOM   2426  CG  PHE A 156      15.702  69.418  51.598  1.00 13.87           C
ATOM   2427  CD1 PHE A 156      16.766  68.532  51.355  1.00 16.80           C
ATOM   2428  CD2 PHE A 156      14.853  69.798  50.538  1.00 16.42           C
ATOM   2429  CE1 PHE A 156      16.982  68.022  50.064  1.00 22.36           C
ATOM   2430  CE2 PHE A 156      15.052  69.261  49.253  1.00 16.82           C
ATOM   2431  CZ  PHE A 156      16.110  68.370  49.019  1.00 15.44           C
ATOM   2432  H   PHE A 156      15.236  71.009  55.271  1.00 12.45           H
ATOM   2433  HA  PHE A 156      17.256  71.035  53.249  1.00 12.80           H
ATOM   2434  HB2 PHE A 156      15.759  69.124  53.703  1.00 13.29           H
ATOM   2435  HB3 PHE A 156      14.378  70.068  53.143  1.00 13.29           H
ATOM   2436  HD1 PHE A 156      17.413  68.230  52.167  1.00 20.18           H
ATOM   2437  HD2 PHE A 156      14.027  70.472  50.718  1.00 19.72           H
ATOM   2438  HE1 PHE A 156      17.804  67.346  49.882  1.00 26.85           H
ATOM   2439  HE2 PHE A 156      14.384  69.526  48.448  1.00 20.20           H
ATOM   2440  HZ  PHE A 156      16.260  67.960  48.032  1.00 18.54           H
ATOM   2441  N   GLU A 157      14.528  72.860  52.665  1.00 12.17           N
ATOM   2442  CA  GLU A 157      14.008  73.963  51.857  1.00 16.40           C
ATOM   2443  C   GLU A 157      14.791  75.267  52.080  1.00 19.55           C
ATOM   2444  O   GLU A 157      15.064  75.985  51.120  1.00 19.74           O
ATOM   2445  CB  GLU A 157      12.508  74.146  52.105  1.00 13.68           C
ATOM   2446  CG  GLU A 157      11.688  72.963  51.562  1.00 25.06           C
ATOM   2447  CD  GLU A 157      11.729  72.830  50.036  1.00 27.22           C
ATOM   2448  OE1 GLU A 157      11.842  73.867  49.339  1.00 26.26           O
ATOM   2449  OE2 GLU A 157      11.683  71.670  49.576  1.00 27.91           O1-
ATOM   2450  H   GLU A 157      13.941  72.487  53.401  1.00 14.62           H
ATOM   2451  HA  GLU A 157      14.138  73.683  50.812  1.00 19.70           H
ATOM   2452  HB2 GLU A 157      12.329  74.233  53.177  1.00 16.44           H
ATOM   2453  HB3 GLU A 157      12.176  75.073  51.636  1.00 16.44           H
ATOM   2454  HG2 GLU A 157      11.981  72.020  52.025  1.00 30.08           H
ATOM   2455  HG3 GLU A 157      10.649  73.140  51.844  1.00 30.08           H
ATOM   2456  N   ALA A 158      15.174  75.565  53.330  1.00 20.10           N
ATOM   2457  CA  ALA A 158      16.000  76.720  53.674  1.00 14.56           C
ATOM   2458  C   ALA A 158      17.376  76.690  53.011  1.00 20.25           C
ATOM   2459  O   ALA A 158      17.918  77.752  52.710  1.00 22.51           O
ATOM   2460  CB  ALA A 158      16.151  76.795  55.198  1.00 17.50           C
ATOM   2461  H   ALA A 158      14.903  74.942  54.079  1.00 24.13           H
ATOM   2462  HA  ALA A 158      15.481  77.620  53.341  1.00 17.48           H
ATOM   2463  HB1 ALA A 158      16.720  77.687  55.468  1.00 21.01           H
ATOM   2464  HB2 ALA A 158      15.168  76.848  55.671  1.00 21.01           H
ATOM   2465  HB3 ALA A 158      16.680  75.914  55.564  1.00 21.01           H
ATOM   2466  N   ALA A 159      17.959  75.495  52.830  1.00 20.58           N
ATOM   2467  CA  ALA A 159      19.284  75.313  52.236  1.00 23.74           C
ATOM   2468  C   ALA A 159      19.366  75.755  50.765  1.00 27.34           C
ATOM   2469  O   ALA A 159      20.457  76.088  50.302  1.00 24.21           O
ATOM   2470  CB  ALA A 159      19.722  73.853  52.405  1.00 22.60           C
ATOM   2471  H   ALA A 159      17.453  74.665  53.107  1.00 24.71           H
ATOM   2472  HA  ALA A 159      19.984  75.929  52.799  1.00 28.50           H
ATOM   2473  HB1 ALA A 159      20.720  73.713  51.986  1.00 27.13           H
ATOM   2474  HB2 ALA A 159      19.746  73.589  53.465  1.00 27.13           H
ATOM   2475  HB3 ALA A 159      19.028  73.191  51.890  1.00 27.13           H
ATOM   2476  N   LYS A 160      18.235  75.764  50.045  1.00 27.63           N
ATOM   2477  CA  LYS A 160      18.139  76.300  48.687  1.00 31.40           C
ATOM   2478  C   LYS A 160      18.281  77.836  48.640  1.00 35.64           C
ATOM   2479  O   LYS A 160      18.671  78.326  47.555  1.00 36.35           O
ATOM   2480  CB  LYS A 160      16.792  75.905  48.069  1.00 32.11           C
ATOM   2481  CG  LYS A 160      16.521  74.392  47.993  1.00 36.13           C
ATOM   2482  CD  LYS A 160      15.161  74.190  47.310  1.00 33.96           C
ATOM   2483  CE  LYS A 160      14.677  72.741  47.384  1.00 31.33           C
ATOM   2484  NZ  LYS A 160      13.232  72.670  47.106  1.00 30.25           N1+
ATOM   2485  H   LYS A 160      17.372  75.496  50.497  1.00 33.17           H
ATOM   2486  HA  LYS A 160      18.924  75.861  48.071  1.00 37.70           H
ATOM   2487  HB2 LYS A 160      16.751  76.313  47.057  1.00 38.55           H
ATOM   2488  HB3 LYS A 160      15.999  76.377  48.651  1.00 38.55           H
ATOM   2489  HG2 LYS A 160      16.497  73.958  48.994  1.00 43.38           H
ATOM   2490  HG3 LYS A 160      17.303  73.910  47.405  1.00 43.38           H
ATOM   2491  HD2 LYS A 160      15.253  74.470  46.260  1.00 40.77           H
ATOM   2492  HD3 LYS A 160      14.420  74.839  47.781  1.00 40.77           H
ATOM   2493  HE2 LYS A 160      14.876  72.344  48.380  1.00 37.61           H
ATOM   2494  HE3 LYS A 160      15.218  72.142  46.649  1.00 37.61           H
ATOM   2495  HZ1 LYS A 160      12.737  73.211  47.809  1.00 36.32           H
ATOM   2496  HZ2 LYS A 160      12.904  71.717  47.184  1.00 36.32           H
ATOM   2497  HZ3 LYS A 160      13.026  73.048  46.195  1.00 36.32           H
ATOM   2498  HC  LYS A 160      17.964  78.502  49.651  1.00 42.79           H
TER
ATOM   2499  N   SER B   1      45.584  22.604  47.023  1.00 21.99           N
ATOM   2500  CA  SER B   1      46.974  22.262  47.399  1.00 26.40           C
ATOM   2501  C   SER B   1      47.997  23.026  46.550  1.00 26.02           C
ATOM   2502  O   SER B   1      47.648  23.686  45.571  1.00 21.47           O
ATOM   2503  CB  SER B   1      47.199  20.751  47.301  1.00 30.37           C
ATOM   2504  OG  SER B   1      47.005  20.330  45.968  1.00 32.30           O
ATOM   2505  H1  SER B   1      45.509  23.619  47.003  1.00 26.40           H
ATOM   2506  H2  SER B   1      44.951  22.273  47.735  1.00 26.40           H
ATOM   2507  HA  SER B   1      47.135  22.547  48.441  1.00 31.70           H
ATOM   2508  HB2 SER B   1      46.489  20.237  47.951  1.00 36.46           H
ATOM   2509  HB3 SER B   1      48.211  20.502  47.623  1.00 36.46           H
ATOM   2510  HG  SER B   1      46.127  20.609  45.692  1.00 38.78           H
ATOM   2511  N   CYS B   2      49.267  22.943  46.954  1.00 25.26           N
ATOM   2512  CA  CYS B   2      50.365  23.622  46.291  1.00 25.46           C
ATOM   2513  C   CYS B   2      50.606  23.031  44.890  1.00 28.39           C
ATOM   2514  O   CYS B   2      50.728  21.815  44.745  1.00 22.73           O
ATOM   2515  CB  CYS B   2      51.593  23.460  47.188  1.00 19.15           C
ATOM   2516  SG  CYS B   2      53.021  24.174  46.353  1.00 26.86           S
ATOM   2517  H   CYS B   2      49.481  22.397  47.776  1.00 30.33           H
ATOM   2518  HA  CYS B   2      50.130  24.684  46.205  1.00 30.57           H
ATOM   2519  HB2 CYS B   2      51.418  23.941  48.146  1.00 23.00           H
ATOM   2520  HB3 CYS B   2      51.775  22.398  47.353  1.00 23.00           H
ATOM   2521  N   VAL B   3      50.736  23.898  43.879  1.00 21.56           N
ATOM   2522  CA  VAL B   3      51.194  23.515  42.542  1.00 20.65           C
ATOM   2523  C   VAL B   3      52.552  24.180  42.307  1.00 21.76           C
ATOM   2524  O   VAL B   3      52.621  25.379  42.065  1.00 20.19           O
ATOM   2525  CB  VAL B   3      50.128  23.866  41.485  1.00 24.94           C
ATOM   2526  CG1 VAL B   3      50.588  23.539  40.053  1.00 21.42           C
ATOM   2527  CG2 VAL B   3      48.852  23.054  41.758  1.00 26.97           C
ATOM   2528  H   VAL B   3      50.585  24.881  44.057  1.00 25.89           H
ATOM   2529  HA  VAL B   3      51.339  22.435  42.504  1.00 24.80           H
ATOM   2530  HB  VAL B   3      49.896  24.930  41.559  1.00 29.94           H
ATOM   2531 HG11 VAL B   3      49.811  23.819  39.342  1.00 25.72           H
ATOM   2532 HG12 VAL B   3      51.493  24.096  39.808  1.00 25.72           H
ATOM   2533 HG13 VAL B   3      50.787  22.471  39.957  1.00 25.72           H
ATOM   2534 HG21 VAL B   3      48.131  23.197  40.964  1.00 32.39           H
ATOM   2535 HG22 VAL B   3      49.086  21.991  41.805  1.00 32.39           H
ATOM   2536 HG23 VAL B   3      48.399  23.366  42.697  1.00 32.39           H
ATOM   2537  N   ARG B   4      53.637  23.406  42.393  1.00 10.22           N
ATOM   2538  CA  ARG B   4      54.983  23.869  42.040  1.00 13.15           C
ATOM   2539  C   ARG B   4      55.297  23.407  40.629  1.00 13.68           C
ATOM   2540  O   ARG B   4      54.986  22.262  40.297  1.00 16.76           O
ATOM   2541  CB  ARG B   4      56.052  23.304  42.973  1.00 16.94           C
ATOM   2542  CG  ARG B   4      55.859  23.728  44.422  1.00 32.61           C
ATOM   2543  CD  ARG B   4      57.071  23.282  45.242  1.00 36.34           C
ATOM   2544  NE  ARG B   4      56.704  23.074  46.647  1.00 42.09           N
ATOM   2545  CZ  ARG B   4      57.215  22.147  47.463  1.00 41.89           C
ATOM   2546  NH1 ARG B   4      58.070  21.218  47.033  1.00 38.44           N
ATOM   2547  NH2 ARG B   4      56.858  22.158  48.741  1.00 47.10           N1+
ATOM   2548  H   ARG B   4      53.523  22.425  42.601  1.00 12.28           H
ATOM   2549  HA  ARG B   4      55.020  24.953  42.096  1.00 15.80           H
ATOM   2550  HB2 ARG B   4      56.030  22.215  42.916  1.00 20.34           H
ATOM   2551  HB3 ARG B   4      57.034  23.641  42.637  1.00 20.34           H
ATOM   2552  HG2 ARG B   4      55.767  24.813  44.479  1.00 39.15           H
ATOM   2553  HG3 ARG B   4      54.957  23.258  44.799  1.00 39.15           H
ATOM   2554  HD2 ARG B   4      57.480  22.365  44.818  1.00 43.63           H
ATOM   2555  HD3 ARG B   4      57.836  24.057  45.187  1.00 43.63           H
ATOM   2556  HE  ARG B   4      56.059  23.743  47.043  1.00 50.53           H
ATOM   2557 HH11 ARG B   4      58.343  21.205  46.064  1.00 46.14           H
ATOM   2558 HH12 ARG B   4      58.440  20.537  47.678  1.00 46.14           H
ATOM   2559 HH21 ARG B   4      56.217  22.860  49.078  1.00 56.54           H
ATOM   2560 HH22 ARG B   4      57.231  21.480  49.391  1.00 56.54           H
ATOM   2561  N   ASP B   5      55.946  24.247  39.824  1.00  7.53           N
ATOM   2562  CA  ASP B   5      56.363  23.810  38.494  1.00  7.24           C
ATOM   2563  C   ASP B   5      57.762  24.357  38.230  1.00 13.09           C
ATOM   2564  O   ASP B   5      57.950  25.565  38.145  1.00 11.73           O
ATOM   2565  CB  ASP B   5      55.297  24.204  37.458  1.00  9.32           C
ATOM   2566  CG  ASP B   5      55.524  23.596  36.065  1.00 12.08           C
ATOM   2567  OD1 ASP B   5      56.591  22.982  35.862  1.00  9.68           O
ATOM   2568  OD2 ASP B   5      54.622  23.744  35.219  1.00 10.42           O1-
ATOM   2569  H   ASP B   5      56.198  25.173  40.141  1.00  9.06           H
ATOM   2570  HA  ASP B   5      56.447  22.722  38.484  1.00  8.71           H
ATOM   2571  HB2 ASP B   5      54.302  23.917  37.802  1.00 11.20           H
ATOM   2572  HB3 ASP B   5      55.248  25.287  37.352  1.00 11.20           H
ATOM   2573  N   ASN B   6      58.757  23.464  38.122  1.00  8.82           N
ATOM   2574  CA  ASN B   6      60.119  23.901  37.819  1.00 13.56           C
ATOM   2575  C   ASN B   6      60.475  23.791  36.321  1.00 11.94           C
ATOM   2576  O   ASN B   6      61.644  23.928  35.954  1.00  9.47           O
ATOM   2577  CB  ASN B   6      61.086  23.286  38.755  1.00 26.25           C
ATOM   2578  CG  ASN B   6      61.329  21.846  38.752  1.00 30.39           C
ATOM   2579  OD1 ASN B   6      62.213  21.370  38.052  1.00 42.52           O
ATOM   2580  ND2 ASN B   6      60.506  21.064  39.449  1.00 41.45           N
ATOM   2581  H   ASN B   6      58.546  22.477  38.104  1.00 10.60           H
ATOM   2582  HA  ASN B   6      60.169  24.962  38.037  1.00 16.29           H
ATOM   2583  HB2 ASN B   6      62.057  23.742  38.548  1.00 31.52           H
ATOM   2584  HB3 ASN B   6      60.806  23.540  39.779  1.00 31.52           H
ATOM   2585 HD21 ASN B   6      60.643  20.067  39.380  1.00 49.76           H
ATOM   2586 HD22 ASN B   6      59.749  21.450  39.991  1.00 49.76           H
ATOM   2587  N   SER B   7      59.474  23.597  35.453  1.00  8.88           N
ATOM   2588  CA  SER B   7      59.668  23.541  34.003  1.00 11.86           C
ATOM   2589  C   SER B   7      60.038  24.937  33.474  1.00 14.99           C
ATOM   2590  O   SER B   7      59.553  25.951  33.983  1.00 10.04           O
ATOM   2591  CB  SER B   7      58.394  23.057  33.279  1.00  9.50           C
ATOM   2592  OG  SER B   7      57.904  21.821  33.753  1.00 10.58           O
ATOM   2593  H   SER B   7      58.527  23.521  35.800  1.00 10.67           H
ATOM   2594  HA  SER B   7      60.474  22.846  33.769  1.00 14.25           H
ATOM   2595  HB2 SER B   7      57.609  23.808  33.370  1.00 11.41           H
ATOM   2596  HB3 SER B   7      58.631  22.940  32.222  1.00 11.41           H
ATOM   2597  HG  SER B   7      57.345  22.002  34.519  1.00 12.71           H
ATOM   2598  N   LEU B   8      60.884  24.978  32.434  1.00  8.74           N
ATOM   2599  CA  LEU B   8      61.390  26.226  31.863  1.00 10.25           C
ATOM   2600  C   LEU B   8      60.280  26.985  31.139  1.00 11.18           C
ATOM   2601  O   LEU B   8      60.061  28.142  31.469  1.00 12.54           O
ATOM   2602  CB  LEU B   8      62.585  25.889  30.959  1.00 11.61           C
ATOM   2603  CG  LEU B   8      63.239  27.065  30.218  1.00 11.96           C
ATOM   2604  CD1 LEU B   8      63.852  28.072  31.204  1.00 19.28           C
ATOM   2605  CD2 LEU B   8      64.343  26.487  29.322  1.00 17.59           C
ATOM   2606  H   LEU B   8      61.250  24.114  32.063  1.00 10.51           H
ATOM   2607  HA  LEU B   8      61.749  26.846  32.686  1.00 12.32           H
ATOM   2608  HB2 LEU B   8      63.349  25.410  31.570  1.00 13.95           H
ATOM   2609  HB3 LEU B   8      62.249  25.163  30.219  1.00 13.95           H
ATOM   2610  HG  LEU B   8      62.506  27.579  29.596  1.00 14.37           H
ATOM   2611 HD11 LEU B   8      64.380  28.856  30.661  1.00 23.16           H
ATOM   2612 HD12 LEU B   8      63.066  28.536  31.798  1.00 23.16           H
ATOM   2613 HD13 LEU B   8      64.555  27.569  31.867  1.00 23.16           H
ATOM   2614 HD21 LEU B   8      64.758  27.281  28.709  1.00 21.13           H
ATOM   2615 HD22 LEU B   8      65.135  26.048  29.930  1.00 21.13           H
ATOM   2616 HD23 LEU B   8      63.932  25.724  28.664  1.00 21.13           H
ATOM   2617  N   VAL B   9      59.578  26.351  30.187  1.00  8.98           N
ATOM   2618  CA  VAL B   9      58.482  26.972  29.425  1.00  8.44           C
ATOM   2619  C   VAL B   9      57.169  26.387  29.924  1.00 14.32           C
ATOM   2620  O   VAL B   9      56.996  25.169  29.896  1.00 12.06           O
ATOM   2621  CB  VAL B   9      58.664  26.782  27.904  1.00  8.24           C
ATOM   2622  CG1 VAL B   9      57.476  27.383  27.128  1.00 11.67           C
ATOM   2623  CG2 VAL B   9      59.954  27.448  27.408  1.00 12.94           C
ATOM   2624  H   VAL B   9      59.778  25.381  30.006  1.00 10.79           H
ATOM   2625  HA  VAL B   9      58.475  28.043  29.612  1.00 10.14           H
ATOM   2626  HB  VAL B   9      58.713  25.716  27.679  1.00  9.90           H
ATOM   2627 HG11 VAL B   9      57.630  27.255  26.058  1.00 14.02           H
ATOM   2628 HG12 VAL B   9      56.544  26.885  27.394  1.00 14.02           H
ATOM   2629 HG13 VAL B   9      57.389  28.448  27.345  1.00 14.02           H
ATOM   2630 HG21 VAL B   9      60.071  27.271  26.338  1.00 15.54           H
ATOM   2631 HG22 VAL B   9      59.906  28.522  27.574  1.00 15.54           H
ATOM   2632 HG23 VAL B   9      60.820  27.044  27.927  1.00 15.54           H
ATOM   2633  N   ARG B  10      56.257  27.254  30.389  1.00  8.71           N
ATOM   2634  CA  ARG B  10      54.970  26.854  30.957  1.00  6.72           C
ATOM   2635  C   ARG B  10      53.847  27.585  30.240  1.00  9.50           C
ATOM   2636  O   ARG B  10      53.979  28.761  29.934  1.00  9.42           O
ATOM   2637  CB  ARG B  10      54.906  27.194  32.460  1.00  8.17           C
ATOM   2638  CG  ARG B  10      56.016  26.512  33.264  1.00  8.64           C
ATOM   2639  CD  ARG B  10      55.890  26.730  34.775  1.00 12.24           C
ATOM   2640  NE  ARG B  10      55.911  28.146  35.155  1.00 13.42           N
ATOM   2641  CZ  ARG B  10      56.968  28.944  35.145  1.00 15.89           C
ATOM   2642  NH1 ARG B  10      58.162  28.500  34.784  1.00 21.55           N
ATOM   2643  NH2 ARG B  10      56.823  30.209  35.510  1.00 16.93           N1+
ATOM   2644  H   ARG B  10      56.470  28.243  30.361  1.00 10.47           H
ATOM   2645  HA  ARG B  10      54.826  25.779  30.841  1.00  8.08           H
ATOM   2646  HB2 ARG B  10      54.992  28.275  32.582  1.00  9.83           H
ATOM   2647  HB3 ARG B  10      53.937  26.882  32.850  1.00  9.83           H
ATOM   2648  HG2 ARG B  10      55.965  25.439  33.079  1.00 10.38           H
ATOM   2649  HG3 ARG B  10      56.988  26.873  32.930  1.00 10.38           H
ATOM   2650  HD2 ARG B  10      54.939  26.313  35.106  1.00 14.70           H
ATOM   2651  HD3 ARG B  10      56.692  26.199  35.289  1.00 14.70           H
ATOM   2652  HE  ARG B  10      55.029  28.564  35.406  1.00 16.12           H
ATOM   2653 HH11 ARG B  10      58.283  27.541  34.495  1.00 25.87           H
ATOM   2654 HH12 ARG B  10      58.954  29.129  34.773  1.00 25.87           H
ATOM   2655 HH21 ARG B  10      55.918  30.568  35.781  1.00 20.33           H
ATOM   2656 HH22 ARG B  10      57.618  30.831  35.475  1.00 20.33           H
ATOM   2657  N   ASP B  11      52.732  26.899  30.021  1.00 10.70           N
ATOM   2658  CA  ASP B  11      51.511  27.469  29.470  1.00  7.65           C
ATOM   2659  C   ASP B  11      50.670  28.071  30.611  1.00 13.10           C
ATOM   2660  O   ASP B  11      50.189  27.349  31.490  1.00  9.53           O
ATOM   2661  CB  ASP B  11      50.786  26.371  28.680  1.00 10.07           C
ATOM   2662  CG  ASP B  11      49.528  26.824  27.942  1.00 15.76           C
ATOM   2663  OD1 ASP B  11      49.122  27.994  28.110  1.00 13.05           O
ATOM   2664  OD2 ASP B  11      48.981  25.977  27.201  1.00 15.73           O1-
ATOM   2665  H   ASP B  11      52.692  25.941  30.331  1.00 12.85           H
ATOM   2666  HA  ASP B  11      51.771  28.256  28.763  1.00  9.19           H
ATOM   2667  HB2 ASP B  11      51.459  25.918  27.950  1.00 12.10           H
ATOM   2668  HB3 ASP B  11      50.514  25.549  29.345  1.00 12.10           H
ATOM   2669  N   ILE B  12      50.477  29.399  30.565  1.00 10.12           N
ATOM   2670  CA  ILE B  12      49.701  30.168  31.540  1.00  8.86           C
ATOM   2671  C   ILE B  12      48.266  29.648  31.648  1.00 14.01           C
ATOM   2672  O   ILE B  12      47.737  29.604  32.761  1.00  9.95           O
ATOM   2673  CB  ILE B  12      49.753  31.688  31.231  1.00  8.70           C
ATOM   2674  CG1 ILE B  12      51.196  32.200  31.441  1.00 13.78           C
ATOM   2675  CG2 ILE B  12      48.760  32.491  32.101  1.00 13.99           C
ATOM   2676  CD1 ILE B  12      51.443  33.630  30.954  1.00 11.98           C
ATOM   2677  H   ILE B  12      50.840  29.905  29.768  1.00 12.17           H
ATOM   2678  HA  ILE B  12      50.175  30.019  32.506  1.00 10.65           H
ATOM   2679  HB  ILE B  12      49.468  31.839  30.192  1.00 10.46           H
ATOM   2680 HG12 ILE B  12      51.442  32.141  32.500  1.00 16.55           H
ATOM   2681 HG13 ILE B  12      51.892  31.557  30.905  1.00 16.55           H
ATOM   2682 HG21 ILE B  12      48.826  33.556  31.884  1.00 16.80           H
ATOM   2683 HG22 ILE B  12      47.735  32.193  31.882  1.00 16.80           H
ATOM   2684 HG23 ILE B  12      48.972  32.328  33.158  1.00 16.80           H
ATOM   2685 HD11 ILE B  12      52.492  33.879  31.093  1.00 14.39           H
ATOM   2686 HD12 ILE B  12      51.202  33.702  29.895  1.00 14.39           H
ATOM   2687 HD13 ILE B  12      50.849  34.344  31.520  1.00 14.39           H
ATOM   2688  N   SER B  13      47.658  29.249  30.516  1.00 13.25           N
ATOM   2689  CA  SER B  13      46.280  28.754  30.467  1.00 16.76           C
ATOM   2690  C   SER B  13      46.089  27.425  31.211  1.00 15.97           C
ATOM   2691  O   SER B  13      44.951  27.058  31.511  1.00 17.55           O
ATOM   2692  CB  SER B  13      45.777  28.652  29.017  1.00 15.81           C
ATOM   2693  OG  SER B  13      46.359  27.583  28.290  1.00 16.70           O
ATOM   2694  H   SER B  13      48.176  29.277  29.648  1.00 15.92           H
ATOM   2695  HA  SER B  13      45.661  29.505  30.958  1.00 20.13           H
ATOM   2696  HB2 SER B  13      44.700  28.489  29.044  1.00 18.98           H
ATOM   2697  HB3 SER B  13      45.967  29.591  28.495  1.00 18.98           H
ATOM   2698  HG  SER B  13      47.277  27.804  28.093  1.00 20.05           H
ATOM   2699  N   GLN B  14      47.185  26.695  31.471  1.00 14.96           N
ATOM   2700  CA  GLN B  14      47.196  25.424  32.194  1.00 17.96           C
ATOM   2701  C   GLN B  14      47.656  25.568  33.659  1.00 19.28           C
ATOM   2702  O   GLN B  14      47.679  24.578  34.394  1.00 11.82           O
ATOM   2703  CB  GLN B  14      48.062  24.395  31.442  1.00 16.80           C
ATOM   2704  CG  GLN B  14      47.686  24.224  29.958  1.00 17.60           C
ATOM   2705  CD  GLN B  14      46.217  23.877  29.722  1.00 29.06           C
ATOM   2706  OE1 GLN B  14      45.676  22.951  30.321  1.00 26.78           O
ATOM   2707  NE2 GLN B  14      45.572  24.600  28.808  1.00 31.80           N
ATOM   2708  H   GLN B  14      48.079  27.058  31.171  1.00 17.97           H
ATOM   2709  HA  GLN B  14      46.180  25.030  32.219  1.00 21.57           H
ATOM   2710  HB2 GLN B  14      49.106  24.710  31.495  1.00 20.17           H
ATOM   2711  HB3 GLN B  14      47.984  23.425  31.936  1.00 20.17           H
ATOM   2712  HG2 GLN B  14      47.957  25.119  29.405  1.00 21.14           H
ATOM   2713  HG3 GLN B  14      48.285  23.387  29.596  1.00 21.14           H
ATOM   2714 HE21 GLN B  14      46.049  25.363  28.346  1.00 38.17           H
ATOM   2715 HE22 GLN B  14      44.601  24.422  28.626  1.00 38.17           H
ATOM   2716  N   MET B  15      48.031  26.777  34.097  1.00 12.87           N
ATOM   2717  CA  MET B  15      48.322  27.071  35.501  1.00 16.99           C
ATOM   2718  C   MET B  15      46.994  27.272  36.235  1.00 20.81           C
ATOM   2719  O   MET B  15      46.177  28.070  35.769  1.00 24.66           O
ATOM   2720  CB  MET B  15      49.120  28.376  35.609  1.00 20.87           C
ATOM   2721  CG  MET B  15      50.474  28.312  34.916  1.00 33.89           C
ATOM   2722  SD  MET B  15      51.366  29.887  34.970  1.00 37.10           S
ATOM   2723  CE  MET B  15      53.048  29.239  34.942  1.00 16.11           C
ATOM   2724  H   MET B  15      47.982  27.561  33.460  1.00 15.46           H
ATOM   2725  HA  MET B  15      48.917  26.268  35.935  1.00 20.41           H
ATOM   2726  HB2 MET B  15      48.546  29.186  35.162  1.00 25.07           H
ATOM   2727  HB3 MET B  15      49.272  28.620  36.660  1.00 25.07           H
ATOM   2728  HG2 MET B  15      51.077  27.522  35.361  1.00 40.68           H
ATOM   2729  HG3 MET B  15      50.310  28.063  33.871  1.00 40.68           H
ATOM   2730  HE1 MET B  15      53.735  29.993  34.565  1.00 19.35           H
ATOM   2731  HE2 MET B  15      53.335  28.943  35.950  1.00 19.35           H
ATOM   2732  HE3 MET B  15      53.086  28.374  34.281  1.00 19.35           H
ATOM   2733  N   PRO B  16      46.756  26.613  37.381  1.00 24.55           N
ATOM   2734  CA  PRO B  16      45.443  26.684  38.003  1.00 18.06           C
ATOM   2735  C   PRO B  16      45.084  28.100  38.431  1.00 14.15           C
ATOM   2736  O   PRO B  16      45.913  28.873  38.893  1.00 17.19           O
ATOM   2737  CB  PRO B  16      45.508  25.737  39.206  1.00 28.82           C
ATOM   2738  CG  PRO B  16      46.978  25.357  39.362  1.00 27.46           C
ATOM   2739  CD  PRO B  16      47.610  25.619  38.003  1.00 29.53           C
ATOM   2740  HA  PRO B  16      44.691  26.281  37.323  1.00 21.69           H
ATOM   2741  HB2 PRO B  16      45.085  26.139  40.129  1.00 34.61           H
ATOM   2742  HB3 PRO B  16      44.958  24.837  38.924  1.00 34.61           H
ATOM   2743  HG2 PRO B  16      47.444  25.971  40.134  1.00 32.97           H
ATOM   2744  HG3 PRO B  16      47.056  24.303  39.606  1.00 32.97           H
ATOM   2745  HD2 PRO B  16      48.624  25.990  38.156  1.00 35.46           H
ATOM   2746  HD3 PRO B  16      47.591  24.703  37.408  1.00 35.46           H
ATOM   2747  N   GLN B  17      43.822  28.430  38.204  1.00 14.07           N
ATOM   2748  CA  GLN B  17      43.219  29.731  38.394  1.00 17.80           C
ATOM   2749  C   GLN B  17      42.175  29.614  39.501  1.00 21.58           C
ATOM   2750  O   GLN B  17      41.430  28.633  39.529  1.00 13.97           O
ATOM   2751  CB  GLN B  17      42.636  30.118  37.032  1.00 21.45           C
ATOM   2752  CG  GLN B  17      41.525  31.156  37.054  1.00 21.44           C
ATOM   2753  CD  GLN B  17      41.041  31.412  35.627  1.00 23.34           C
ATOM   2754  OE1 GLN B  17      41.814  31.806  34.760  1.00 17.22           O
ATOM   2755  NE2 GLN B  17      39.760  31.182  35.365  1.00 23.92           N
ATOM   2756  H   GLN B  17      43.221  27.725  37.805  1.00 16.90           H
ATOM   2757  HA  GLN B  17      43.971  30.468  38.666  1.00 21.37           H
ATOM   2758  HB2 GLN B  17      43.450  30.504  36.425  1.00 25.76           H
ATOM   2759  HB3 GLN B  17      42.249  29.229  36.531  1.00 25.76           H
ATOM   2760  HG2 GLN B  17      40.699  30.815  37.675  1.00 25.75           H
ATOM   2761  HG3 GLN B  17      41.967  32.063  37.461  1.00 25.75           H
ATOM   2762 HE21 GLN B  17      39.133  30.915  36.111  1.00 28.72           H
ATOM   2763 HE22 GLN B  17      39.401  31.366  34.441  1.00 28.72           H
ATOM   2764  N   SER B  18      42.116  30.599  40.403  1.00 15.59           N
ATOM   2765  CA  SER B  18      41.141  30.610  41.485  1.00 18.33           C
ATOM   2766  C   SER B  18      40.856  32.031  41.950  1.00 17.47           C
ATOM   2767  O   SER B  18      41.704  32.919  41.860  1.00 16.52           O
ATOM   2768  CB  SER B  18      41.647  29.739  42.649  1.00 19.62           C
ATOM   2769  OG  SER B  18      40.664  29.607  43.665  1.00 17.82           O
ATOM   2770  H   SER B  18      42.758  31.378  40.337  1.00 18.72           H
ATOM   2771  HA  SER B  18      40.215  30.165  41.123  1.00 22.01           H
ATOM   2772  HB2 SER B  18      41.902  28.747  42.274  1.00 23.56           H
ATOM   2773  HB3 SER B  18      42.542  30.193  43.075  1.00 23.56           H
ATOM   2774  HG  SER B  18      41.020  29.050  44.363  1.00 21.40           H
ATOM   2775  N   SER B  19      39.649  32.209  42.482  1.00 16.46           N
ATOM   2776  CA  SER B  19      39.247  33.380  43.249  1.00 14.28           C
ATOM   2777  C   SER B  19      39.887  33.422  44.639  1.00 16.76           C
ATOM   2778  O   SER B  19      39.940  34.484  45.257  1.00 16.77           O
ATOM   2779  CB  SER B  19      37.718  33.388  43.379  1.00 22.17           C
ATOM   2780  OG  SER B  19      37.239  32.271  44.108  1.00 19.55           O
ATOM   2781  H   SER B  19      39.002  31.435  42.457  1.00 19.77           H
ATOM   2782  HA  SER B  19      39.559  34.269  42.704  1.00 17.15           H
ATOM   2783  HB2 SER B  19      37.410  34.290  43.910  1.00 26.62           H
ATOM   2784  HB3 SER B  19      37.273  33.372  42.379  1.00 26.62           H
ATOM   2785  HG  SER B  19      37.118  31.538  43.497  1.00 23.47           H
ATOM   2786  N   TYR B  20      40.310  32.262  45.156  1.00 19.31           N
ATOM   2787  CA  TYR B  20      40.769  32.066  46.534  1.00 20.21           C
ATOM   2788  C   TYR B  20      39.735  32.546  47.576  1.00 21.52           C
ATOM   2789  O   TYR B  20      40.102  32.949  48.679  1.00 25.71           O
ATOM   2790  CB  TYR B  20      42.188  32.642  46.731  1.00 20.14           C
ATOM   2791  CG  TYR B  20      43.242  31.942  45.890  1.00 15.21           C
ATOM   2792  CD1 TYR B  20      43.788  30.717  46.341  1.00 20.72           C
ATOM   2793  CD2 TYR B  20      43.646  32.473  44.648  1.00 20.74           C
ATOM   2794  CE1 TYR B  20      44.684  30.001  45.532  1.00 17.25           C
ATOM   2795  CE2 TYR B  20      44.565  31.775  43.850  1.00 16.95           C
ATOM   2796  CZ  TYR B  20      45.078  30.530  44.287  1.00 18.38           C
ATOM   2797  OH  TYR B  20      45.964  29.831  43.532  1.00 19.09           O
ATOM   2798  H   TYR B  20      40.239  31.435  44.581  1.00 23.19           H
ATOM   2799  HA  TYR B  20      40.858  30.991  46.689  1.00 24.26           H
ATOM   2800  HB2 TYR B  20      42.182  33.711  46.512  1.00 24.19           H
ATOM   2801  HB3 TYR B  20      42.455  32.518  47.780  1.00 24.19           H
ATOM   2802  HD1 TYR B  20      43.507  30.311  47.312  1.00 24.88           H
ATOM   2803  HD2 TYR B  20      43.228  33.407  44.301  1.00 24.91           H
ATOM   2804  HE1 TYR B  20      45.071  29.042  45.862  1.00 20.72           H
ATOM   2805  HE2 TYR B  20      44.864  32.166  42.895  1.00 20.35           H
ATOM   2806  HH  TYR B  20      46.259  29.025  43.964  1.00 22.92           H
ATOM   2807  N   GLY B  21      38.440  32.479  47.232  1.00 21.91           N
ATOM   2808  CA  GLY B  21      37.323  32.913  48.069  1.00 27.76           C
ATOM   2809  C   GLY B  21      37.066  34.424  48.034  1.00 30.24           C
ATOM   2810  O   GLY B  21      36.260  34.913  48.825  1.00 27.46           O
ATOM   2811  H   GLY B  21      38.207  32.166  46.300  1.00 26.31           H
ATOM   2812  HA2 GLY B  21      36.418  32.413  47.724  1.00 33.33           H
ATOM   2813  HA3 GLY B  21      37.523  32.625  49.101  1.00 33.33           H
ATOM   2814  N   ILE B  22      37.717  35.152  47.118  1.00 27.90           N
ATOM   2815  CA  ILE B  22      37.573  36.591  46.956  1.00 28.14           C
ATOM   2816  C   ILE B  22      36.673  36.800  45.714  1.00 27.61           C
ATOM   2817  O   ILE B  22      37.049  36.588  44.582  1.00 22.32           O
ATOM   2818  CB  ILE B  22      38.919  37.352  46.772  1.00 24.18           C
ATOM   2819  CG1 ILE B  22      39.838  37.097  47.981  1.00 26.60           C
ATOM   2820  CG2 ILE B  22      38.597  38.837  46.588  1.00 28.36           C
ATOM   2821  CD1 ILE B  22      41.125  37.920  47.946  1.00 31.31           C
ATOM   2822  H   ILE B  22      38.332  34.674  46.500  1.00 33.49           H
ATOM   2823  HA  ILE B  22      37.076  37.029  47.864  1.00 33.78           H
ATOM   2824  HB  ILE B  22      39.427  36.990  45.843  1.00 29.04           H
ATOM   2825 HG12 ILE B  22      39.290  37.312  48.919  1.00 31.94           H
ATOM   2826 HG13 ILE B  22      40.091  36.019  48.019  1.00 31.94           H
ATOM   2827 HG21 ILE B  22      39.515  39.426  46.443  1.00 34.05           H
ATOM   2828 HG22 ILE B  22      37.971  39.012  45.702  1.00 34.05           H
ATOM   2829 HG23 ILE B  22      38.081  39.253  47.462  1.00 34.05           H
ATOM   2830 HD11 ILE B  22      41.787  37.652  48.779  1.00 37.58           H
ATOM   2831 HD12 ILE B  22      41.684  37.763  47.016  1.00 37.58           H
ATOM   2832 HD13 ILE B  22      40.914  38.994  48.032  1.00 37.58           H
ATOM   2833  N   GLU B  23      35.431  37.208  46.022  1.00 26.29           N
ATOM   2834  CA  GLU B  23      34.317  37.314  45.080  1.00 32.29           C
ATOM   2835  C   GLU B  23      34.706  38.196  43.885  1.00 26.83           C
ATOM   2836  O   GLU B  23      35.212  39.305  44.076  1.00 30.01           O
ATOM   2837  CB  GLU B  23      33.057  37.900  45.761  1.00 37.83           C
ATOM   2838  CG  GLU B  23      32.600  37.160  47.034  1.00 39.43           C
ATOM   2839  CD  GLU B  23      31.997  35.790  46.754  1.00 42.56           C
ATOM   2840  OE1 GLU B  23      30.815  35.760  46.359  1.00 46.69           O
ATOM   2841  OE2 GLU B  23      32.710  34.783  46.969  1.00 47.14           O1-
ATOM   2842  H   GLU B  23      35.209  37.346  46.998  1.00 31.56           H
ATOM   2843  HA  GLU B  23      34.062  36.315  44.729  1.00 38.77           H
ATOM   2844  HB2 GLU B  23      33.254  38.938  46.031  1.00 45.41           H
ATOM   2845  HB3 GLU B  23      32.236  37.905  45.042  1.00 45.41           H
ATOM   2846  HG2 GLU B  23      33.441  37.043  47.704  1.00 47.33           H
ATOM   2847  HG3 GLU B  23      31.832  37.783  47.493  1.00 47.33           H
ATOM   2848  N   GLY B  24      34.485  37.699  42.662  1.00 24.46           N
ATOM   2849  CA  GLY B  24      34.755  38.436  41.427  1.00 24.56           C
ATOM   2850  C   GLY B  24      36.221  38.448  40.969  1.00 23.03           C
ATOM   2851  O   GLY B  24      36.505  38.985  39.900  1.00 19.30           O
ATOM   2852  H   GLY B  24      34.110  36.764  42.569  1.00 29.37           H
ATOM   2853  HA2 GLY B  24      34.156  38.002  40.634  1.00 29.49           H
ATOM   2854  HA3 GLY B  24      34.448  39.467  41.576  1.00 29.49           H
ATOM   2855  N   LEU B  25      37.142  37.890  41.765  1.00 16.08           N
ATOM   2856  CA  LEU B  25      38.556  37.754  41.428  1.00 19.03           C
ATOM   2857  C   LEU B  25      38.806  36.401  40.721  1.00 16.94           C
ATOM   2858  O   LEU B  25      38.272  35.371  41.043  1.00 15.35           O
ATOM   2859  CB  LEU B  25      39.439  37.787  42.708  1.00 16.32           C
ATOM   2860  CG  LEU B  25      40.939  37.464  42.511  1.00 10.93           C
ATOM   2861  CD1 LEU B  25      41.654  38.511  41.644  1.00 17.32           C
ATOM   2862  CD2 LEU B  25      41.656  37.379  43.869  1.00 24.52           C
ATOM   2863  H   LEU B  25      36.812  37.417  42.586  1.00 19.32           H
ATOM   2864  HA  LEU B  25      38.870  38.602  40.769  1.00 22.85           H
ATOM   2865  HB2 LEU B  25      39.333  38.780  43.184  1.00 19.60           H
ATOM   2866  HB3 LEU B  25      39.011  37.068  43.447  1.00 19.60           H
ATOM   2867  HG  LEU B  25      41.041  36.460  42.032  1.00 13.14           H
ATOM   2868 HD11 LEU B  25      42.706  38.248  41.492  1.00 20.80           H
ATOM   2869 HD12 LEU B  25      41.195  38.620  40.663  1.00 20.80           H
ATOM   2870 HD13 LEU B  25      41.637  39.496  42.131  1.00 20.80           H
ATOM   2871 HD21 LEU B  25      42.711  37.113  43.743  1.00 29.44           H
ATOM   2872 HD22 LEU B  25      41.621  38.333  44.411  1.00 29.44           H
ATOM   2873 HD23 LEU B  25      41.204  36.622  44.518  1.00 29.44           H
ATOM   2874  N   SER B  26      39.718  36.457  39.744  1.00 13.91           N
ATOM   2875  CA  SER B  26      40.395  35.314  39.144  1.00 11.09           C
ATOM   2876  C   SER B  26      41.897  35.625  39.144  1.00 13.11           C
ATOM   2877  O   SER B  26      42.299  36.682  38.662  1.00 10.70           O
ATOM   2878  CB  SER B  26      39.845  35.119  37.730  1.00 17.49           C
ATOM   2879  OG  SER B  26      40.539  34.084  37.069  1.00 23.47           O
ATOM   2880  H   SER B  26      40.060  37.370  39.471  1.00 16.71           H
ATOM   2881  HA  SER B  26      40.196  34.409  39.721  1.00 13.33           H
ATOM   2882  HB2 SER B  26      38.782  34.875  37.772  1.00 21.01           H
ATOM   2883  HB3 SER B  26      39.973  36.043  37.168  1.00 21.01           H
ATOM   2884  HG  SER B  26      40.231  34.061  36.157  1.00 28.18           H
ATOM   2885  N   HIS B  27      42.721  34.733  39.710  1.00  9.25           N
ATOM   2886  CA  HIS B  27      44.157  34.936  39.915  1.00  9.54           C
ATOM   2887  C   HIS B  27      44.927  33.732  39.403  1.00 10.53           C
ATOM   2888  O   HIS B  27      44.510  32.608  39.665  1.00 11.73           O
ATOM   2889  CB  HIS B  27      44.440  35.107  41.420  1.00 11.05           C
ATOM   2890  CG  HIS B  27      45.904  35.247  41.781  1.00 10.00           C
ATOM   2891  ND1 HIS B  27      46.561  36.439  41.977  1.00 10.84           N1+
ATOM   2892  CD2 HIS B  27      46.828  34.245  41.956  1.00  9.83           C
ATOM   2893  CE1 HIS B  27      47.841  36.182  42.289  1.00  9.29           C
ATOM   2894  NE2 HIS B  27      48.024  34.853  42.298  1.00 12.99           N
ATOM   2895  H   HIS B  27      42.322  33.880  40.074  1.00 11.12           H
ATOM   2896  HA  HIS B  27      44.495  35.823  39.377  1.00 11.47           H
ATOM   2897  HB2 HIS B  27      44.045  34.243  41.954  1.00 13.27           H
ATOM   2898  HB3 HIS B  27      43.908  35.990  41.776  1.00 13.27           H
ATOM   2899  HD1 HIS B  27      46.140  37.351  41.894  1.00 13.03           H
ATOM   2900  HD2 HIS B  27      46.654  33.184  41.853  1.00 11.81           H
ATOM   2901  HE1 HIS B  27      48.591  36.919  42.535  1.00 11.16           H
ATOM   2902  HE2 HIS B  27      48.881  34.386  42.567  1.00 15.61           H
ATOM   2903  N   ILE B  28      46.073  33.993  38.766  1.00  6.21           N
ATOM   2904  CA  ILE B  28      47.134  33.041  38.437  1.00  5.65           C
ATOM   2905  C   ILE B  28      48.465  33.689  38.830  1.00  7.68           C
ATOM   2906  O   ILE B  28      48.752  34.820  38.431  1.00  7.70           O
ATOM   2907  CB  ILE B  28      47.129  32.709  36.922  1.00 10.51           C
ATOM   2908  CG1 ILE B  28      45.874  31.909  36.503  1.00 10.54           C
ATOM   2909  CG2 ILE B  28      48.420  31.981  36.508  1.00  9.70           C
ATOM   2910  CD1 ILE B  28      45.671  31.837  34.988  1.00  9.79           C
ATOM   2911  H   ILE B  28      46.273  34.961  38.561  1.00  7.47           H
ATOM   2912  HA  ILE B  28      46.997  32.115  38.994  1.00  6.80           H
ATOM   2913  HB  ILE B  28      47.113  33.659  36.385  1.00 12.63           H
ATOM   2914 HG12 ILE B  28      45.948  30.896  36.895  1.00 12.67           H
ATOM   2915 HG13 ILE B  28      44.985  32.366  36.927  1.00 12.67           H
ATOM   2916 HG21 ILE B  28      48.390  31.688  35.462  1.00 11.65           H
ATOM   2917 HG22 ILE B  28      49.280  32.637  36.617  1.00 11.65           H
ATOM   2918 HG23 ILE B  28      48.560  31.090  37.120  1.00 11.65           H
ATOM   2919 HD11 ILE B  28      44.736  31.328  34.767  1.00 11.76           H
ATOM   2920 HD12 ILE B  28      45.625  32.840  34.569  1.00 11.76           H
ATOM   2921 HD13 ILE B  28      46.477  31.282  34.516  1.00 11.76           H
ATOM   2922  N   THR B  29      49.319  32.948  39.537  1.00  5.80           N
ATOM   2923  CA  THR B  29      50.727  33.286  39.642  1.00  7.97           C
ATOM   2924  C   THR B  29      51.458  32.736  38.424  1.00  9.68           C
ATOM   2925  O   THR B  29      51.653  31.529  38.293  1.00 10.42           O
ATOM   2926  CB  THR B  29      51.317  32.794  40.962  1.00 10.74           C
ATOM   2927  OG1 THR B  29      50.576  33.397  41.998  1.00 11.18           O
ATOM   2928  CG2 THR B  29      52.805  33.162  41.045  1.00  8.35           C
ATOM   2929  H   THR B  29      49.046  32.015  39.804  1.00  6.98           H
ATOM   2930  HA  THR B  29      50.800  34.376  39.652  1.00  9.58           H
ATOM   2931  HB  THR B  29      51.207  31.713  41.041  1.00 12.90           H
ATOM   2932  HG1 THR B  29      49.673  33.081  41.902  1.00 13.43           H
ATOM   2933 HG21 THR B  29      53.185  32.858  42.014  1.00 10.03           H
ATOM   2934 HG22 THR B  29      53.375  32.637  40.279  1.00 10.03           H
ATOM   2935 HG23 THR B  29      52.953  34.238  40.946  1.00 10.03           H
ATOM   2936  N   VAL B  30      51.865  33.650  37.546  1.00  7.89           N
ATOM   2937  CA  VAL B  30      52.551  33.357  36.291  1.00  7.37           C
ATOM   2938  C   VAL B  30      53.959  32.834  36.566  1.00  8.78           C
ATOM   2939  O   VAL B  30      54.383  31.848  35.971  1.00  9.19           O
ATOM   2940  CB  VAL B  30      52.579  34.623  35.405  1.00  8.45           C
ATOM   2941  CG1 VAL B  30      53.399  34.425  34.114  1.00 10.05           C
ATOM   2942  CG2 VAL B  30      51.154  35.065  35.023  1.00 10.45           C
ATOM   2943  H   VAL B  30      51.705  34.623  37.767  1.00  9.48           H
ATOM   2944  HA  VAL B  30      51.986  32.584  35.768  1.00  8.86           H
ATOM   2945  HB  VAL B  30      53.046  35.427  35.970  1.00 10.16           H
ATOM   2946 HG11 VAL B  30      53.350  35.325  33.500  1.00 12.07           H
ATOM   2947 HG12 VAL B  30      54.447  34.238  34.347  1.00 12.07           H
ATOM   2948 HG13 VAL B  30      53.005  33.582  33.549  1.00 12.07           H
ATOM   2949 HG21 VAL B  30      51.200  35.967  34.411  1.00 12.55           H
ATOM   2950 HG22 VAL B  30      50.657  34.277  34.456  1.00 12.55           H
ATOM   2951 HG23 VAL B  30      50.574  35.286  35.917  1.00 12.55           H
ATOM   2952  N   ALA B  31      54.687  33.506  37.458  1.00  5.58           N
ATOM   2953  CA  ALA B  31      56.041  33.169  37.857  1.00  9.31           C
ATOM   2954  C   ALA B  31      56.244  33.723  39.259  1.00 10.85           C
ATOM   2955  O   ALA B  31      56.198  34.936  39.431  1.00  9.20           O
ATOM   2956  CB  ALA B  31      57.061  33.754  36.872  1.00 11.62           C
ATOM   2957  H   ALA B  31      54.259  34.300  37.915  1.00  6.71           H
ATOM   2958  HA  ALA B  31      56.164  32.089  37.866  1.00 11.19           H
ATOM   2959  HB1 ALA B  31      58.072  33.506  37.199  1.00 13.96           H
ATOM   2960  HB2 ALA B  31      56.894  33.339  35.876  1.00 13.96           H
ATOM   2961  HB3 ALA B  31      56.962  34.840  36.829  1.00 13.96           H
ATOM   2962  N   GLY B  32      56.456  32.870  40.259  1.00  8.30           N
ATOM   2963  CA  GLY B  32      56.636  33.339  41.621  1.00 11.29           C
ATOM   2964  C   GLY B  32      57.569  32.507  42.482  1.00  7.67           C
ATOM   2965  O   GLY B  32      58.135  31.489  42.067  1.00  8.30           O
ATOM   2966  H   GLY B  32      56.441  31.875  40.083  1.00  9.98           H
ATOM   2967  HA2 GLY B  32      57.038  34.353  41.597  1.00 13.56           H
ATOM   2968  HA3 GLY B  32      55.655  33.368  42.092  1.00 13.56           H
ATOM   2969  N   ALA B  33      57.740  33.000  43.707  1.00  9.64           N
ATOM   2970  CA  ALA B  33      58.674  32.454  44.667  1.00  9.09           C
ATOM   2971  C   ALA B  33      58.295  31.049  45.090  1.00  8.82           C
ATOM   2972  O   ALA B  33      59.086  30.129  44.896  1.00 13.22           O
ATOM   2973  CB  ALA B  33      58.799  33.387  45.873  1.00 11.38           C
ATOM   2974  H   ALA B  33      57.216  33.823  43.978  1.00 11.59           H
ATOM   2975  HA  ALA B  33      59.632  32.384  44.174  1.00 10.92           H
ATOM   2976  HB1 ALA B  33      59.455  32.933  46.616  1.00 13.67           H
ATOM   2977  HB2 ALA B  33      59.233  34.335  45.560  1.00 13.67           H
ATOM   2978  HB3 ALA B  33      57.822  33.564  46.321  1.00 13.67           H
ATOM   2979  N   LEU B  34      57.103  30.882  45.660  1.00 10.66           N
ATOM   2980  CA  LEU B  34      56.678  29.606  46.225  1.00 13.95           C
ATOM   2981  C   LEU B  34      56.311  28.563  45.154  1.00 12.09           C
ATOM   2982  O   LEU B  34      56.610  27.383  45.327  1.00 13.43           O
ATOM   2983  CB  LEU B  34      55.509  29.843  47.188  1.00 11.59           C
ATOM   2984  CG  LEU B  34      55.821  30.734  48.402  1.00 13.32           C
ATOM   2985  CD1 LEU B  34      54.590  30.770  49.312  1.00 16.96           C
ATOM   2986  CD2 LEU B  34      57.034  30.252  49.200  1.00 21.81           C
ATOM   2987  H   LEU B  34      56.474  31.672  45.734  1.00 12.81           H
ATOM   2988  HA  LEU B  34      57.514  29.198  46.794  1.00 16.76           H
ATOM   2989  HB2 LEU B  34      54.691  30.291  46.633  1.00 13.92           H
ATOM   2990  HB3 LEU B  34      55.190  28.874  47.557  1.00 13.92           H
ATOM   2991  HG  LEU B  34      56.023  31.748  48.062  1.00 16.00           H
ATOM   2992 HD11 LEU B  34      54.731  31.512  50.098  1.00 20.37           H
ATOM   2993 HD12 LEU B  34      53.711  31.034  48.729  1.00 20.37           H
ATOM   2994 HD13 LEU B  34      54.429  29.794  49.762  1.00 20.37           H
ATOM   2995 HD21 LEU B  34      57.155  30.876  50.085  1.00 26.19           H
ATOM   2996 HD22 LEU B  34      56.902  29.213  49.503  1.00 26.19           H
ATOM   2997 HD23 LEU B  34      57.938  30.347  48.601  1.00 26.19           H
ATOM   2998  N   ASN B  35      55.666  28.979  44.063  1.00  8.92           N
ATOM   2999  CA  ASN B  35      55.289  28.112  42.953  1.00 10.41           C
ATOM   3000  C   ASN B  35      56.482  27.751  42.040  1.00 11.68           C
ATOM   3001  O   ASN B  35      56.517  26.637  41.527  1.00 14.85           O
ATOM   3002  CB  ASN B  35      54.159  28.757  42.129  1.00  9.31           C
ATOM   3003  CG  ASN B  35      52.840  28.980  42.879  1.00 20.18           C
ATOM   3004  OD1 ASN B  35      52.538  30.073  43.346  1.00 16.47           O
ATOM   3005  ND2 ASN B  35      52.008  27.951  42.994  1.00 15.74           N
ATOM   3006  H   ASN B  35      55.443  29.961  43.987  1.00 10.72           H
ATOM   3007  HA  ASN B  35      54.897  27.184  43.373  1.00 12.51           H
ATOM   3008  HB2 ASN B  35      54.518  29.727  41.786  1.00 11.19           H
ATOM   3009  HB3 ASN B  35      53.966  28.127  41.262  1.00 11.19           H
ATOM   3010 HD21 ASN B  35      51.122  28.082  43.459  1.00 18.90           H
ATOM   3011 HD22 ASN B  35      52.261  27.056  42.606  1.00 18.90           H
ATOM   3012  N   HIS B  36      57.421  28.670  41.754  1.00  8.02           N
ATOM   3013  CA  HIS B  36      58.415  28.482  40.677  1.00 12.37           C
ATOM   3014  C   HIS B  36      59.880  28.716  41.098  1.00  9.66           C
ATOM   3015  O   HIS B  36      60.782  28.513  40.293  1.00  9.74           O
ATOM   3016  CB  HIS B  36      58.030  29.329  39.446  1.00  6.91           C
ATOM   3017  CG  HIS B  36      56.573  29.220  39.050  1.00 11.62           C
ATOM   3018  ND1 HIS B  36      55.611  30.175  39.356  1.00 11.13           N
ATOM   3019  CD2 HIS B  36      55.953  28.178  38.411  1.00 14.86           C
ATOM   3020  CE1 HIS B  36      54.449  29.707  38.881  1.00 13.38           C
ATOM   3021  NE2 HIS B  36      54.621  28.506  38.310  1.00 12.35           N
ATOM   3022  H   HIS B  36      57.345  29.590  42.165  1.00  9.64           H
ATOM   3023  HA  HIS B  36      58.378  27.442  40.353  1.00 14.87           H
ATOM   3024  HB2 HIS B  36      58.651  29.042  38.598  1.00  8.31           H
ATOM   3025  HB3 HIS B  36      58.236  30.377  39.668  1.00  8.31           H
ATOM   3026  HD2 HIS B  36      56.409  27.278  38.045  1.00 17.84           H
ATOM   3027  HE1 HIS B  36      53.500  30.202  39.002  1.00 16.08           H
ATOM   3028  HE2 HIS B  36      53.887  27.936  37.908  1.00 14.83           H
ATOM   3029  N   GLY B  37      60.144  29.110  42.346  1.00  9.06           N
ATOM   3030  CA  GLY B  37      61.489  29.336  42.866  1.00 10.24           C
ATOM   3031  C   GLY B  37      62.107  30.698  42.520  1.00  9.66           C
ATOM   3032  O   GLY B  37      63.313  30.850  42.707  1.00  9.64           O
ATOM   3033  H   GLY B  37      59.371  29.271  42.978  1.00 10.88           H
ATOM   3034  HA2 GLY B  37      61.453  29.245  43.950  1.00 12.31           H
ATOM   3035  HA3 GLY B  37      62.149  28.565  42.468  1.00 12.31           H
ATOM   3036  N   MET B  38      61.320  31.684  42.076  1.00 10.26           N
ATOM   3037  CA  MET B  38      61.805  33.052  41.867  1.00 11.41           C
ATOM   3038  C   MET B  38      62.248  33.668  43.193  1.00  8.26           C
ATOM   3039  O   MET B  38      61.657  33.400  44.236  1.00  8.57           O
ATOM   3040  CB  MET B  38      60.713  33.954  41.279  1.00  6.53           C
ATOM   3041  CG  MET B  38      60.113  33.479  39.946  1.00  6.82           C
ATOM   3042  SD  MET B  38      61.312  33.105  38.636  1.00 10.85           S
ATOM   3043  CE  MET B  38      61.899  34.773  38.254  1.00 11.53           C
ATOM   3044  H   MET B  38      60.327  31.516  41.976  1.00 12.33           H
ATOM   3045  HA  MET B  38      62.645  33.038  41.172  1.00 13.70           H
ATOM   3046  HB2 MET B  38      59.914  34.093  42.006  1.00  7.86           H
ATOM   3047  HB3 MET B  38      61.180  34.920  41.111  1.00  7.86           H
ATOM   3048  HG2 MET B  38      59.518  32.584  40.129  1.00  8.20           H
ATOM   3049  HG3 MET B  38      59.434  34.252  39.585  1.00  8.20           H
ATOM   3050  HE1 MET B  38      62.650  34.725  37.468  1.00 13.86           H
ATOM   3051  HE2 MET B  38      61.061  35.375  37.916  1.00 13.86           H
ATOM   3052  HE3 MET B  38      62.330  35.225  39.141  1.00 13.86           H
ATOM   3053  N   LYS B  39      63.285  34.500  43.175  1.00  6.60           N
ATOM   3054  CA  LYS B  39      63.797  35.152  44.385  1.00  8.53           C
ATOM   3055  C   LYS B  39      63.713  36.680  44.355  1.00 11.80           C
ATOM   3056  O   LYS B  39      63.863  37.296  45.405  1.00  7.73           O
ATOM   3057  CB  LYS B  39      65.249  34.720  44.612  1.00 16.50           C
ATOM   3058  CG  LYS B  39      65.412  33.222  44.947  1.00 13.32           C
ATOM   3059  CD  LYS B  39      66.766  32.725  44.427  1.00 28.13           C
ATOM   3060  CE  LYS B  39      67.404  31.685  45.350  1.00 31.28           C
ATOM   3061  NZ  LYS B  39      68.879  31.790  45.311  1.00 31.52           N1+
ATOM   3062  H   LYS B  39      63.772  34.664  42.301  1.00  7.94           H
ATOM   3063  HA  LYS B  39      63.211  34.838  45.248  1.00 10.25           H
ATOM   3064  HB2 LYS B  39      65.834  34.988  43.732  1.00 19.82           H
ATOM   3065  HB3 LYS B  39      65.648  35.285  45.454  1.00 19.82           H
ATOM   3066  HG2 LYS B  39      65.300  33.062  46.020  1.00 16.00           H
ATOM   3067  HG3 LYS B  39      64.642  32.644  44.439  1.00 16.00           H
ATOM   3068  HD2 LYS B  39      66.618  32.272  43.445  1.00 33.77           H
ATOM   3069  HD3 LYS B  39      67.452  33.564  44.317  1.00 33.77           H
ATOM   3070  HE2 LYS B  39      67.056  31.842  46.371  1.00 37.55           H
ATOM   3071  HE3 LYS B  39      67.104  30.687  45.027  1.00 37.55           H
ATOM   3072  HZ1 LYS B  39      69.294  31.092  45.912  1.00 37.84           H
ATOM   3073  HZ2 LYS B  39      69.200  31.660  44.361  1.00 37.84           H
ATOM   3074  HZ3 LYS B  39      69.154  32.713  45.619  1.00 37.84           H
ATOM   3075  N   GLU B  40      63.545  37.292  43.186  1.00  9.34           N
ATOM   3076  CA  GLU B  40      63.679  38.741  43.008  1.00  5.03           C
ATOM   3077  C   GLU B  40      62.476  39.371  42.300  1.00 10.88           C
ATOM   3078  O   GLU B  40      62.224  40.560  42.510  1.00 13.17           O
ATOM   3079  CB  GLU B  40      64.978  39.065  42.259  1.00  7.39           C
ATOM   3080  CG  GLU B  40      66.243  38.479  42.924  1.00 11.58           C
ATOM   3081  CD  GLU B  40      67.489  38.737  42.081  1.00 15.22           C
ATOM   3082  OE1 GLU B  40      67.761  39.915  41.785  1.00 10.35           O
ATOM   3083  OE2 GLU B  40      68.170  37.756  41.727  1.00 20.28           O1-
ATOM   3084  H   GLU B  40      63.489  36.732  42.345  1.00 11.23           H
ATOM   3085  HA  GLU B  40      63.744  39.207  43.991  1.00  6.05           H
ATOM   3086  HB2 GLU B  40      64.911  38.707  41.232  1.00  8.89           H
ATOM   3087  HB3 GLU B  40      65.084  40.148  42.221  1.00  8.89           H
ATOM   3088  HG2 GLU B  40      66.355  39.004  43.874  1.00 13.91           H
ATOM   3089  HG3 GLU B  40      66.138  37.409  43.097  1.00 13.91           H
ATOM   3090  N   VAL B  41      61.766  38.614  41.453  1.00  7.72           N
ATOM   3091  CA  VAL B  41      60.598  39.070  40.696  1.00 11.59           C
ATOM   3092  C   VAL B  41      59.481  38.041  40.810  1.00 10.60           C
ATOM   3093  O   VAL B  41      59.745  36.842  40.816  1.00  9.14           O
ATOM   3094  CB  VAL B  41      60.938  39.362  39.209  1.00 15.70           C
ATOM   3095  CG1 VAL B  41      62.109  40.328  39.058  1.00 17.55           C
ATOM   3096  CG2 VAL B  41      61.339  38.145  38.388  1.00 21.03           C
ATOM   3097  H   VAL B  41      62.064  37.663  41.284  1.00  9.29           H
ATOM   3098  HA  VAL B  41      60.241  40.004  41.124  1.00 13.93           H
ATOM   3099  HB  VAL B  41      60.058  39.804  38.734  1.00 18.85           H
ATOM   3100 HG11 VAL B  41      62.206  40.660  38.023  1.00 21.08           H
ATOM   3101 HG12 VAL B  41      61.949  41.175  39.708  1.00 21.08           H
ATOM   3102 HG13 VAL B  41      63.020  39.819  39.357  1.00 21.08           H
ATOM   3103 HG21 VAL B  41      61.609  38.456  37.378  1.00 25.25           H
ATOM   3104 HG22 VAL B  41      62.196  37.651  38.844  1.00 25.25           H
ATOM   3105 HG23 VAL B  41      60.502  37.454  38.330  1.00 25.25           H
ATOM   3106  N   GLU B  42      58.232  38.508  40.878  1.00  5.24           N
ATOM   3107  CA  GLU B  42      57.037  37.677  40.822  1.00  8.73           C
ATOM   3108  C   GLU B  42      55.970  38.386  39.994  1.00  9.87           C
ATOM   3109  O   GLU B  42      55.854  39.611  40.035  1.00  8.85           O
ATOM   3110  CB  GLU B  42      56.564  37.280  42.236  1.00  8.33           C
ATOM   3111  CG  GLU B  42      55.170  36.627  42.356  1.00  6.12           C
ATOM   3112  CD  GLU B  42      54.957  35.831  43.652  1.00  7.33           C
ATOM   3113  OE1 GLU B  42      55.937  35.291  44.197  1.00  7.69           O
ATOM   3114  OE2 GLU B  42      53.794  35.766  44.102  1.00  7.89           O1-
ATOM   3115  H   GLU B  42      58.086  39.509  40.888  1.00  6.30           H
ATOM   3116  HA  GLU B  42      57.311  36.764  40.308  1.00 10.49           H
ATOM   3117  HB2 GLU B  42      57.314  36.602  42.642  1.00 10.01           H
ATOM   3118  HB3 GLU B  42      56.555  38.169  42.854  1.00 10.01           H
ATOM   3119  HG2 GLU B  42      54.386  37.372  42.242  1.00  7.36           H
ATOM   3120  HG3 GLU B  42      55.048  35.925  41.534  1.00  7.36           H
ATOM   3121  N   VAL B  43      55.223  37.599  39.216  1.00  5.49           N
ATOM   3122  CA  VAL B  43      54.257  38.065  38.238  1.00  4.31           C
ATOM   3123  C   VAL B  43      52.938  37.368  38.493  1.00  5.86           C
ATOM   3124  O   VAL B  43      52.874  36.139  38.554  1.00  8.42           O
ATOM   3125  CB  VAL B  43      54.747  37.812  36.795  1.00  7.02           C
ATOM   3126  CG1 VAL B  43      53.766  38.408  35.770  1.00 10.23           C
ATOM   3127  CG2 VAL B  43      56.112  38.454  36.523  1.00 10.50           C
ATOM   3128  H   VAL B  43      55.370  36.603  39.268  1.00  6.61           H
ATOM   3129  HA  VAL B  43      54.130  39.133  38.360  1.00  5.18           H
ATOM   3130  HB  VAL B  43      54.833  36.737  36.637  1.00  8.44           H
ATOM   3131 HG11 VAL B  43      54.125  38.221  34.756  1.00 12.29           H
ATOM   3132 HG12 VAL B  43      52.783  37.948  35.871  1.00 12.29           H
ATOM   3133 HG13 VAL B  43      53.671  39.485  35.917  1.00 12.29           H
ATOM   3134 HG21 VAL B  43      56.382  38.293  35.479  1.00 12.61           H
ATOM   3135 HG22 VAL B  43      56.068  39.522  36.732  1.00 12.61           H
ATOM   3136 HG23 VAL B  43      56.880  37.996  37.145  1.00 12.61           H
ATOM   3137  N   TRP B  44      51.889  38.174  38.614  1.00  4.81           N
ATOM   3138  CA  TRP B  44      50.514  37.747  38.732  1.00  5.73           C
ATOM   3139  C   TRP B  44      49.777  38.221  37.452  1.00  6.18           C
ATOM   3140  O   TRP B  44      50.041  39.268  36.911  1.00  7.83           O
ATOM   3141  CB  TRP B  44      49.761  38.386  39.930  1.00  6.80           C
ATOM   3142  CG  TRP B  44      50.445  38.201  41.232  1.00  8.89           C
ATOM   3143  CD1 TRP B  44      51.254  37.143  41.599  1.00  8.08           C
ATOM   3144  CD2 TRP B  44      50.385  39.121  42.352  1.00  6.70           C
ATOM   3145  NE1 TRP B  44      51.713  37.340  42.925  1.00 10.44           N
ATOM   3146  CE2 TRP B  44      51.248  38.588  43.371  1.00 11.17           C
ATOM   3147  CE3 TRP B  44      49.736  40.341  42.601  1.00 13.90           C
ATOM   3148  CZ2 TRP B  44      51.452  39.224  44.610  1.00 10.93           C
ATOM   3149  CZ3 TRP B  44      49.990  41.002  43.795  1.00 13.52           C
ATOM   3150  CH2 TRP B  44      50.818  40.444  44.796  1.00 12.18           C
ATOM   3151  H   TRP B  44      52.058  39.156  38.600  1.00  5.79           H
ATOM   3152  HA  TRP B  44      50.445  36.636  38.823  1.00  6.90           H
ATOM   3153  HB2 TRP B  44      49.614  39.469  39.741  1.00  8.17           H
ATOM   3154  HB3 TRP B  44      48.735  37.963  39.986  1.00  8.17           H
ATOM   3155  HD1 TRP B  44      51.523  36.263  41.049  1.00  9.71           H
ATOM   3156  HE1 TRP B  44      52.522  36.877  43.304  1.00 12.54           H
ATOM   3157  HE3 TRP B  44      49.060  40.774  41.865  1.00 16.70           H
ATOM   3158  HZ2 TRP B  44      52.109  38.809  45.358  1.00 13.14           H
ATOM   3159  HZ3 TRP B  44      49.579  42.008  43.972  1.00 16.25           H
ATOM   3160  HH2 TRP B  44      50.961  41.005  45.720  1.00 14.63           H
ATOM   3161  N   LEU B  45      48.821  37.386  37.030  1.00  5.48           N
ATOM   3162  CA  LEU B  45      47.754  37.727  36.096  1.00  6.67           C
ATOM   3163  C   LEU B  45      46.446  37.712  36.888  1.00 10.28           C
ATOM   3164  O   LEU B  45      46.111  36.715  37.528  1.00  7.51           O
ATOM   3165  CB  LEU B  45      47.715  36.722  34.932  1.00  8.47           C
ATOM   3166  CG  LEU B  45      46.648  37.033  33.864  1.00 10.43           C
ATOM   3167  CD1 LEU B  45      47.008  38.261  33.027  1.00  9.37           C
ATOM   3168  CD2 LEU B  45      46.439  35.821  32.938  1.00 11.85           C
ATOM   3169  H   LEU B  45      48.710  36.512  37.523  1.00  6.59           H
ATOM   3170  HA  LEU B  45      47.933  38.723  35.695  1.00  8.02           H
ATOM   3171  HB2 LEU B  45      48.690  36.677  34.451  1.00 10.18           H
ATOM   3172  HB3 LEU B  45      47.500  35.739  35.348  1.00 10.18           H
ATOM   3173  HG  LEU B  45      45.697  37.246  34.350  1.00 12.54           H
ATOM   3174 HD11 LEU B  45      46.172  38.511  32.377  1.00 11.27           H
ATOM   3175 HD12 LEU B  45      47.206  39.115  33.666  1.00 11.27           H
ATOM   3176 HD13 LEU B  45      47.885  38.056  32.415  1.00 11.27           H
ATOM   3177 HD21 LEU B  45      45.645  36.034  32.223  1.00 14.24           H
ATOM   3178 HD22 LEU B  45      47.356  35.582  32.399  1.00 14.24           H
ATOM   3179 HD23 LEU B  45      46.135  34.953  33.523  1.00 14.24           H
ATOM   3180  N   GLN B  46      45.719  38.825  36.867  1.00  6.06           N
ATOM   3181  CA  GLN B  46      44.531  38.971  37.684  1.00  9.27           C
ATOM   3182  C   GLN B  46      43.442  39.661  36.851  1.00 10.20           C
ATOM   3183  O   GLN B  46      43.701  40.606  36.143  1.00 10.90           O
ATOM   3184  CB  GLN B  46      44.762  39.818  38.965  1.00 10.83           C
ATOM   3185  CG  GLN B  46      45.655  39.098  39.980  1.00 10.20           C
ATOM   3186  CD  GLN B  46      45.933  40.039  41.142  1.00 14.01           C
ATOM   3187  OE1 GLN B  46      45.874  41.257  41.069  1.00 19.21           O
ATOM   3188  NE2 GLN B  46      46.275  39.460  42.360  1.00 12.16           N
ATOM   3189  H   GLN B  46      46.061  39.621  36.366  1.00  7.28           H
ATOM   3190  HA  GLN B  46      44.166  37.965  38.009  1.00 11.14           H
ATOM   3191  HB2 GLN B  46      45.228  40.795  38.693  1.00 13.01           H
ATOM   3192  HB3 GLN B  46      43.795  40.073  39.440  1.00 13.01           H
ATOM   3193  HG2 GLN B  46      45.181  38.157  40.315  1.00 12.26           H
ATOM   3194  HG3 GLN B  46      46.626  38.822  39.509  1.00 12.26           H
ATOM   3195 HE21 GLN B  46      46.330  38.488  42.570  1.00 14.60           H
ATOM   3196 HE22 GLN B  46      46.493  40.077  43.142  1.00 14.60           H
ATOM   3197  N   THR B  47      42.214  39.114  37.004  1.00  9.57           N
ATOM   3198  CA  THR B  47      40.955  39.641  36.482  1.00 11.54           C
ATOM   3199  C   THR B  47      40.028  39.994  37.645  1.00 11.06           C
ATOM   3200  O   THR B  47      39.822  39.196  38.553  1.00 10.57           O
ATOM   3201  CB  THR B  47      40.283  38.674  35.479  1.00 15.46           C
ATOM   3202  OG1 THR B  47      41.055  38.547  34.307  1.00 11.36           O
ATOM   3203  CG2 THR B  47      38.920  39.180  35.004  1.00 12.58           C
ATOM   3204  H   THR B  47      42.135  38.299  37.598  1.00 11.50           H
ATOM   3205  HA  THR B  47      41.203  40.536  35.925  1.00 13.86           H
ATOM   3206  HB  THR B  47      40.164  37.697  35.944  1.00 18.57           H
ATOM   3207  HG1 THR B  47      41.866  38.080  34.531  1.00 13.65           H
ATOM   3208 HG21 THR B  47      38.505  38.485  34.273  1.00 15.11           H
ATOM   3209 HG22 THR B  47      38.218  39.263  35.834  1.00 15.11           H
ATOM   3210 HG23 THR B  47      39.042  40.152  34.528  1.00 15.11           H
ATOM   3211  N   ILE B  48      39.462  41.196  37.577  1.00  6.39           N
ATOM   3212  CA  ILE B  48      38.592  41.809  38.575  1.00 11.65           C
ATOM   3213  C   ILE B  48      37.306  42.188  37.816  1.00 13.04           C
ATOM   3214  O   ILE B  48      37.327  42.821  36.785  1.00 16.33           O
ATOM   3215  CB  ILE B  48      39.281  43.092  39.166  1.00 16.84           C
ATOM   3216  CG1 ILE B  48      40.580  42.694  39.891  1.00 21.42           C
ATOM   3217  CG2 ILE B  48      38.385  43.887  40.108  1.00 19.52           C
ATOM   3218  CD1 ILE B  48      40.352  41.724  41.045  1.00 22.87           C
ATOM   3219  H   ILE B  48      39.709  41.754  36.792  1.00  7.68           H
ATOM   3220  HA  ILE B  48      38.359  41.104  39.409  1.00 14.00           H
ATOM   3221  HB  ILE B  48      39.543  43.750  38.301  1.00 20.22           H
ATOM   3222 HG12 ILE B  48      41.281  42.240  39.162  1.00 25.72           H
ATOM   3223 HG13 ILE B  48      41.085  43.604  40.272  1.00 25.72           H
ATOM   3224 HG21 ILE B  48      38.899  44.798  40.447  1.00 23.44           H
ATOM   3225 HG22 ILE B  48      37.449  44.198  39.633  1.00 23.44           H
ATOM   3226 HG23 ILE B  48      38.131  43.308  41.007  1.00 23.44           H
ATOM   3227 HD11 ILE B  48      41.311  41.451  41.522  1.00 27.46           H
ATOM   3228 HD12 ILE B  48      39.713  42.156  41.824  1.00 27.46           H
ATOM   3229 HD13 ILE B  48      39.875  40.793  40.713  1.00 27.46           H
ATOM   3230  N   SER B  49      36.165  41.745  38.368  1.00 17.16           N
ATOM   3231  CA  SER B  49      34.855  41.937  37.730  1.00 13.92           C
ATOM   3232  C   SER B  49      34.251  43.325  38.041  1.00 13.03           C
ATOM   3233  O   SER B  49      34.761  44.032  38.915  1.00 12.69           O
ATOM   3234  CB  SER B  49      33.947  40.751  38.090  1.00 19.89           C
ATOM   3235  OG  SER B  49      33.591  40.788  39.450  1.00 26.10           O
ATOM   3236  H   SER B  49      36.200  41.182  39.208  1.00 20.60           H
ATOM   3237  HA  SER B  49      35.002  41.876  36.652  1.00 16.72           H
ATOM   3238  HB2 SER B  49      33.048  40.763  37.474  1.00 23.89           H
ATOM   3239  HB3 SER B  49      34.482  39.817  37.894  1.00 23.89           H
ATOM   3240  HG  SER B  49      33.219  39.934  39.680  1.00 31.34           H
ATOM   3241  N   PRO B  50      33.227  43.784  37.293  1.00 14.63           N
ATOM   3242  CA  PRO B  50      32.732  45.151  37.402  1.00 12.23           C
ATOM   3243  C   PRO B  50      32.312  45.507  38.822  1.00 15.66           C
ATOM   3244  O   PRO B  50      31.627  44.751  39.508  1.00 15.91           O
ATOM   3245  CB  PRO B  50      31.530  45.215  36.451  1.00 17.13           C
ATOM   3246  CG  PRO B  50      31.880  44.186  35.380  1.00 20.42           C
ATOM   3247  CD  PRO B  50      32.569  43.093  36.191  1.00 22.73           C
ATOM   3248  HA  PRO B  50      33.471  45.848  37.013  1.00 14.70           H
ATOM   3249  HB2 PRO B  50      30.650  44.853  36.987  1.00 20.57           H
ATOM   3250  HB3 PRO B  50      31.319  46.201  36.042  1.00 20.57           H
ATOM   3251  HG2 PRO B  50      30.981  43.784  34.907  1.00 24.52           H
ATOM   3252  HG3 PRO B  50      32.536  44.633  34.634  1.00 24.52           H
ATOM   3253  HD2 PRO B  50      31.828  42.395  36.580  1.00 27.29           H
ATOM   3254  HD3 PRO B  50      33.285  42.612  35.535  1.00 27.29           H
ATOM   3255  N   GLY B  51      32.750  46.688  39.251  1.00 16.67           N
ATOM   3256  CA  GLY B  51      32.464  47.248  40.560  1.00 14.92           C
ATOM   3257  C   GLY B  51      33.333  46.700  41.692  1.00 17.85           C
ATOM   3258  O   GLY B  51      33.286  47.268  42.785  1.00 19.28           O
ATOM   3259  H   GLY B  51      33.309  47.249  38.623  1.00 20.02           H
ATOM   3260  HA2 GLY B  51      32.613  48.325  40.503  1.00 17.92           H
ATOM   3261  HA3 GLY B  51      31.423  47.037  40.804  1.00 17.92           H
ATOM   3262  N   GLN B  52      34.096  45.617  41.486  1.00 15.38           N
ATOM   3263  CA  GLN B  52      34.881  45.037  42.572  1.00 20.96           C
ATOM   3264  C   GLN B  52      36.124  45.884  42.868  1.00 18.84           C
ATOM   3265  O   GLN B  52      36.659  46.576  41.998  1.00 14.83           O
ATOM   3266  CB  GLN B  52      35.236  43.567  42.302  1.00 21.65           C
ATOM   3267  CG  GLN B  52      34.035  42.600  42.262  1.00 32.22           C
ATOM   3268  CD  GLN B  52      33.185  42.538  43.547  1.00 36.47           C
ATOM   3269  OE1 GLN B  52      32.338  43.387  43.805  1.00 37.41           O
ATOM   3270  NE2 GLN B  52      33.376  41.516  44.376  1.00 39.39           N
ATOM   3271  H   GLN B  52      34.108  45.169  40.579  1.00 18.47           H
ATOM   3272  HA  GLN B  52      34.267  45.041  43.472  1.00 25.17           H
ATOM   3273  HB2 GLN B  52      35.755  43.503  41.347  1.00 25.99           H
ATOM   3274  HB3 GLN B  52      35.928  43.220  43.072  1.00 25.99           H
ATOM   3275  HG2 GLN B  52      33.395  42.951  41.451  1.00 38.68           H
ATOM   3276  HG3 GLN B  52      34.414  41.607  42.024  1.00 38.68           H
ATOM   3277 HE21 GLN B  52      34.062  40.808  44.157  1.00 47.29           H
ATOM   3278 HE22 GLN B  52      32.796  41.435  45.196  1.00 47.29           H
ATOM   3279  N   ARG B  53      36.554  45.827  44.130  1.00 15.61           N
ATOM   3280  CA  ARG B  53      37.729  46.516  44.651  1.00 17.30           C
ATOM   3281  C   ARG B  53      38.616  45.493  45.338  1.00 21.02           C
ATOM   3282  O   ARG B  53      38.096  44.651  46.068  1.00 23.13           O
ATOM   3283  CB  ARG B  53      37.326  47.568  45.695  1.00 20.93           C
ATOM   3284  CG  ARG B  53      36.328  48.614  45.217  1.00 24.81           C
ATOM   3285  CD  ARG B  53      35.945  49.555  46.356  1.00 25.73           C
ATOM   3286  NE  ARG B  53      34.994  50.565  45.875  1.00 21.01           N
ATOM   3287  CZ  ARG B  53      35.223  51.875  45.752  1.00 23.64           C
ATOM   3288  NH1 ARG B  53      36.355  52.431  46.164  1.00 25.02           N
ATOM   3289  NH2 ARG B  53      34.296  52.652  45.208  1.00 24.66           N1+
ATOM   3290  H   ARG B  53      36.047  45.241  44.778  1.00 18.75           H
ATOM   3291  HA  ARG B  53      38.271  46.993  43.840  1.00 20.77           H
ATOM   3292  HB2 ARG B  53      36.894  47.061  46.559  1.00 25.14           H
ATOM   3293  HB3 ARG B  53      38.231  48.080  46.018  1.00 25.14           H
ATOM   3294  HG2 ARG B  53      36.778  49.183  44.413  1.00 29.79           H
ATOM   3295  HG3 ARG B  53      35.425  48.125  44.856  1.00 29.79           H
ATOM   3296  HD2 ARG B  53      35.499  49.000  47.181  1.00 30.89           H
ATOM   3297  HD3 ARG B  53      36.855  50.030  46.720  1.00 30.89           H
ATOM   3298  HE  ARG B  53      34.122  50.213  45.512  1.00 25.22           H
ATOM   3299 HH11 ARG B  53      37.075  51.856  46.577  1.00 30.04           H
ATOM   3300 HH12 ARG B  53      36.502  53.422  46.059  1.00 30.04           H
ATOM   3301 HH21 ARG B  53      33.433  52.249  44.876  1.00 29.60           H
ATOM   3302 HH22 ARG B  53      34.468  53.641  45.100  1.00 29.60           H
ATOM   3303  N   THR B  54      39.938  45.618  45.183  1.00 15.15           N
ATOM   3304  CA  THR B  54      40.876  44.946  46.064  1.00 14.54           C
ATOM   3305  C   THR B  54      40.687  45.525  47.489  1.00 11.21           C
ATOM   3306  O   THR B  54      40.127  46.575  47.734  1.00 14.34           O
ATOM   3307  CB  THR B  54      42.375  45.150  45.672  1.00 19.31           C
ATOM   3308  OG1 THR B  54      42.709  46.518  45.976  1.00 14.22           O
ATOM   3309  CG2 THR B  54      42.649  44.881  44.205  1.00 17.16           C
ATOM   3310  H   THR B  54      40.261  46.421  44.694  1.00 18.20           H
ATOM   3311  HA  THR B  54      40.678  43.842  46.078  1.00 17.46           H
ATOM   3312  HB  THR B  54      42.998  44.484  46.325  1.00 23.19           H
ATOM   3313  HG1 THR B  54      43.683  46.631  45.930  1.00 17.08           H
ATOM   3314 HG21 THR B  54      43.709  45.039  43.956  1.00 20.61           H
ATOM   3315 HG22 THR B  54      42.404  43.841  43.937  1.00 20.61           H
ATOM   3316 HG23 THR B  54      42.063  45.536  43.552  1.00 20.61           H
ATOM   3317  N   PRO B  55      41.068  44.776  48.617  1.00 15.25           N
ATOM   3318  CA  PRO B  55      41.127  45.530  49.898  1.00 15.03           C
ATOM   3319  C   PRO B  55      42.127  46.703  49.823  1.00 14.39           C
ATOM   3320  O   PRO B  55      43.023  46.747  49.008  1.00 11.70           O
ATOM   3321  CB  PRO B  55      41.600  44.480  50.924  1.00 16.15           C
ATOM   3322  CG  PRO B  55      42.378  43.428  50.108  1.00 19.64           C
ATOM   3323  CD  PRO B  55      41.853  43.520  48.659  1.00 17.00           C
ATOM   3324  HA  PRO B  55      40.107  45.928  50.134  1.00 18.05           H
ATOM   3325  HB2 PRO B  55      42.222  44.924  51.718  1.00 19.39           H
ATOM   3326  HB3 PRO B  55      40.727  44.018  51.423  1.00 19.39           H
ATOM   3327  HG2 PRO B  55      43.460  43.658  50.134  1.00 23.59           H
ATOM   3328  HG3 PRO B  55      42.244  42.418  50.524  1.00 23.59           H
ATOM   3329  HD2 PRO B  55      42.684  43.527  47.919  1.00 20.41           H
ATOM   3330  HD3 PRO B  55      41.181  42.672  48.409  1.00 20.41           H
ATOM   3331  N   ILE B  56      41.935  47.627  50.779  1.00 15.30           N
ATOM   3332  CA  ILE B  56      42.868  48.694  51.141  1.00 13.29           C
ATOM   3333  C   ILE B  56      44.057  48.033  51.834  1.00 16.78           C
ATOM   3334  O   ILE B  56      43.896  47.310  52.825  1.00 10.23           O
ATOM   3335  CB  ILE B  56      42.222  49.754  52.064  1.00 11.69           C
ATOM   3336  CG1 ILE B  56      40.881  50.312  51.547  1.00 18.26           C
ATOM   3337  CG2 ILE B  56      43.215  50.925  52.277  1.00 14.19           C
ATOM   3338  CD1 ILE B  56      40.105  51.024  52.668  1.00 15.26           C
ATOM   3339  H   ILE B  56      41.145  47.499  51.396  1.00 18.37           H
ATOM   3340  HA  ILE B  56      43.198  49.198  50.233  1.00 15.97           H
ATOM   3341  HB  ILE B  56      42.039  49.282  53.026  1.00 14.05           H
ATOM   3342 HG12 ILE B  56      41.053  50.996  50.717  1.00 21.93           H
ATOM   3343 HG13 ILE B  56      40.252  49.501  51.189  1.00 21.93           H
ATOM   3344 HG21 ILE B  56      42.802  51.677  52.947  1.00 17.04           H
ATOM   3345 HG22 ILE B  56      44.144  50.567  52.720  1.00 17.04           H
ATOM   3346 HG23 ILE B  56      43.447  51.398  51.322  1.00 17.04           H
ATOM   3347 HD11 ILE B  56      39.140  51.354  52.285  1.00 18.33           H
ATOM   3348 HD12 ILE B  56      39.940  50.335  53.497  1.00 18.33           H
ATOM   3349 HD13 ILE B  56      40.646  51.895  53.031  1.00 18.33           H
ATOM   3350  N   HIS B  57      45.251  48.259  51.280  1.00 10.98           N
ATOM   3351  CA  HIS B  57      46.411  47.498  51.666  1.00  6.20           C
ATOM   3352  C   HIS B  57      47.719  48.219  51.304  1.00  7.06           C
ATOM   3353  O   HIS B  57      47.772  49.160  50.548  1.00  8.73           O
ATOM   3354  CB  HIS B  57      46.406  46.067  51.044  1.00  8.59           C
ATOM   3355  CG  HIS B  57      46.700  46.056  49.593  1.00 12.02           C
ATOM   3356  ND1 HIS B  57      45.781  46.400  48.596  1.00 11.54           N
ATOM   3357  CD2 HIS B  57      47.901  45.755  48.951  1.00 10.28           C
ATOM   3358  CE1 HIS B  57      46.446  46.320  47.372  1.00 11.77           C
ATOM   3359  NE2 HIS B  57      47.740  45.936  47.573  1.00 12.57           N
ATOM   3360  H   HIS B  57      45.288  48.802  50.433  1.00 13.19           H
ATOM   3361  HA  HIS B  57      46.403  47.377  52.784  1.00  7.46           H
ATOM   3362  HB2 HIS B  57      45.412  45.606  51.230  1.00 10.33           H
ATOM   3363  HB3 HIS B  57      47.135  45.412  51.559  1.00 10.33           H
ATOM   3364  HD1 HIS B  57      44.842  46.770  48.757  1.00 13.87           H
ATOM   3365  HD2 HIS B  57      48.827  45.417  49.380  1.00 12.35           H
ATOM   3366  HE1 HIS B  57      46.000  46.507  46.393  1.00 14.14           H
ATOM   3367  N   ARG B  58      48.809  47.731  51.926  1.00  9.48           N
ATOM   3368  CA  ARG B  58      50.199  48.089  51.609  1.00  7.10           C
ATOM   3369  C   ARG B  58      51.093  46.839  51.560  1.00 11.63           C
ATOM   3370  O   ARG B  58      50.764  45.795  52.133  1.00 10.52           O
ATOM   3371  CB  ARG B  58      50.762  49.089  52.632  1.00  7.36           C
ATOM   3372  CG  ARG B  58      51.075  48.495  54.020  1.00  4.97           C
ATOM   3373  CD  ARG B  58      51.867  49.462  54.907  1.00  8.02           C
ATOM   3374  NE  ARG B  58      52.383  48.792  56.114  1.00 11.86           N
ATOM   3375  CZ  ARG B  58      51.778  48.679  57.301  1.00 10.77           C
ATOM   3376  NH1 ARG B  58      50.615  49.267  57.566  1.00 12.24           N
ATOM   3377  NH2 ARG B  58      52.349  47.958  58.256  1.00  8.48           N1+
ATOM   3378  H   ARG B  58      48.676  46.945  52.545  1.00 11.39           H
ATOM   3379  HA  ARG B  58      50.215  48.573  50.630  1.00  8.54           H
ATOM   3380  HB2 ARG B  58      51.689  49.487  52.222  1.00  8.85           H
ATOM   3381  HB3 ARG B  58      50.063  49.920  52.743  1.00  8.85           H
ATOM   3382  HG2 ARG B  58      50.131  48.249  54.503  1.00  5.98           H
ATOM   3383  HG3 ARG B  58      51.665  47.587  53.923  1.00  5.98           H
ATOM   3384  HD2 ARG B  58      52.707  49.856  54.339  1.00  9.65           H
ATOM   3385  HD3 ARG B  58      51.241  50.304  55.180  1.00  9.65           H
ATOM   3386  HE  ARG B  58      53.246  48.283  55.994  1.00 14.25           H
ATOM   3387 HH11 ARG B  58      50.154  49.813  56.853  1.00 14.70           H
ATOM   3388 HH12 ARG B  58      50.192  49.159  58.476  1.00 14.70           H
ATOM   3389 HH21 ARG B  58      53.225  47.492  58.082  1.00 10.20           H
ATOM   3390 HH22 ARG B  58      51.885  47.854  59.149  1.00 10.20           H
ATOM   3391  N   HIS B  59      52.271  46.995  50.953  1.00  6.50           N
ATOM   3392  CA  HIS B  59      53.298  45.967  50.918  1.00  7.20           C
ATOM   3393  C   HIS B  59      54.664  46.627  50.638  1.00 10.33           C
ATOM   3394  O   HIS B  59      54.815  47.450  49.758  1.00 11.55           O
ATOM   3395  CB  HIS B  59      53.044  44.850  49.859  1.00  7.16           C
ATOM   3396  CG  HIS B  59      52.384  45.352  48.639  1.00  9.05           C
ATOM   3397  ND1 HIS B  59      52.933  46.322  47.785  1.00  7.14           N
ATOM   3398  CD2 HIS B  59      51.120  45.041  48.130  1.00  9.20           C
ATOM   3399  CE1 HIS B  59      51.985  46.586  46.792  1.00 10.28           C
ATOM   3400  NE2 HIS B  59      50.874  45.828  46.999  1.00 11.55           N
ATOM   3401  H   HIS B  59      52.391  47.809  50.392  1.00  7.82           H
ATOM   3402  HA  HIS B  59      53.329  45.450  51.916  1.00  8.66           H
ATOM   3403  HB2 HIS B  59      52.403  44.063  50.311  1.00  8.61           H
ATOM   3404  HB3 HIS B  59      53.992  44.342  49.597  1.00  8.61           H
ATOM   3405  HD1 HIS B  59      53.808  46.811  47.929  1.00  8.59           H
ATOM   3406  HD2 HIS B  59      50.413  44.300  48.473  1.00 11.05           H
ATOM   3407  HE1 HIS B  59      52.121  47.254  45.930  1.00 12.35           H
ATOM   3408  N   SER B  60      55.669  46.205  51.441  1.00  7.34           N
ATOM   3409  CA  SER B  60      57.067  46.646  51.324  1.00  7.32           C
ATOM   3410  C   SER B  60      57.738  45.961  50.141  1.00  8.08           C
ATOM   3411  O   SER B  60      58.518  45.028  50.320  1.00  8.60           O
ATOM   3412  CB  SER B  60      57.893  46.390  52.603  1.00  9.17           C
ATOM   3413  OG  SER B  60      57.405  47.122  53.695  1.00 14.68           O
ATOM   3414  H   SER B  60      55.463  45.507  52.140  1.00  8.82           H
ATOM   3415  HA  SER B  60      57.069  47.720  51.130  1.00  8.80           H
ATOM   3416  HB2 SER B  60      57.855  45.331  52.858  1.00 11.03           H
ATOM   3417  HB3 SER B  60      58.933  46.670  52.421  1.00 11.03           H
ATOM   3418  HG  SER B  60      56.581  47.544  53.429  1.00 17.63           H
ATOM   3419  N   CYS B  61      57.453  46.446  48.934  1.00  6.83           N
ATOM   3420  CA  CYS B  61      58.073  46.001  47.696  1.00  6.00           C
ATOM   3421  C   CYS B  61      57.703  46.977  46.582  1.00  9.51           C
ATOM   3422  O   CYS B  61      56.751  47.742  46.726  1.00  6.57           O
ATOM   3423  CB  CYS B  61      57.611  44.576  47.344  1.00  5.76           C
ATOM   3424  SG  CYS B  61      55.819  44.423  47.050  1.00  9.95           S
ATOM   3425  H   CYS B  61      56.757  47.176  48.851  1.00  8.21           H
ATOM   3426  HA  CYS B  61      59.156  45.997  47.813  1.00  7.22           H
ATOM   3427  HB2 CYS B  61      58.142  44.257  46.448  1.00  6.93           H
ATOM   3428  HB3 CYS B  61      57.894  43.897  48.148  1.00  6.93           H
ATOM   3429  HG  CYS B  61      55.402  45.401  47.856  1.00 11.95           H
ATOM   3430  N   GLU B  62      58.445  46.931  45.470  1.00  6.36           N
ATOM   3431  CA  GLU B  62      57.992  47.542  44.231  1.00  7.46           C
ATOM   3432  C   GLU B  62      56.817  46.745  43.657  1.00  6.18           C
ATOM   3433  O   GLU B  62      56.694  45.542  43.888  1.00  7.29           O
ATOM   3434  CB  GLU B  62      59.132  47.714  43.218  1.00  4.62           C
ATOM   3435  CG  GLU B  62      60.111  48.828  43.643  1.00  4.92           C
ATOM   3436  CD  GLU B  62      61.210  49.175  42.631  1.00 10.34           C
ATOM   3437  OE1 GLU B  62      61.416  48.386  41.690  1.00  8.46           O
ATOM   3438  OE2 GLU B  62      61.855  50.240  42.802  1.00  7.54           O1-
ATOM   3439  H   GLU B  62      59.196  46.264  45.402  1.00  7.65           H
ATOM   3440  HA  GLU B  62      57.640  48.542  44.479  1.00  8.97           H
ATOM   3441  HB2 GLU B  62      59.671  46.773  43.102  1.00  5.56           H
ATOM   3442  HB3 GLU B  62      58.708  47.974  42.248  1.00  5.56           H
ATOM   3443  HG2 GLU B  62      59.565  49.743  43.879  1.00  5.92           H
ATOM   3444  HG3 GLU B  62      60.594  48.540  44.579  1.00  5.92           H
ATOM   3445  N   GLU B  63      55.911  47.447  42.984  1.00  4.89           N
ATOM   3446  CA  GLU B  63      54.703  46.849  42.432  1.00  6.87           C
ATOM   3447  C   GLU B  63      54.354  47.678  41.181  1.00  6.93           C
ATOM   3448  O   GLU B  63      54.063  48.851  41.276  1.00  8.46           O
ATOM   3449  CB  GLU B  63      53.473  46.847  43.367  1.00  8.87           C
ATOM   3450  CG  GLU B  63      52.298  46.139  42.690  1.00 11.44           C
ATOM   3451  CD  GLU B  63      51.211  45.694  43.696  1.00 17.36           C
ATOM   3452  OE1 GLU B  63      50.612  46.641  44.327  1.00 13.77           O
ATOM   3453  OE2 GLU B  63      51.000  44.487  43.814  1.00 17.44           O1-
ATOM   3454  H   GLU B  63      56.000  48.438  42.978  1.00  5.89           H
ATOM   3455  HA  GLU B  63      54.907  45.781  42.181  1.00  8.26           H
ATOM   3456  HB2 GLU B  63      53.722  46.357  44.323  1.00 10.66           H
ATOM   3457  HB3 GLU B  63      53.196  47.887  43.614  1.00 10.66           H
ATOM   3458  HG2 GLU B  63      51.813  46.808  41.956  1.00 13.75           H
ATOM   3459  HG3 GLU B  63      52.643  45.251  42.126  1.00 13.75           H
ATOM   3460  N   VAL B  64      54.366  47.011  40.015  1.00  4.66           N
ATOM   3461  CA  VAL B  64      54.063  47.600  38.709  1.00  5.89           C
ATOM   3462  C   VAL B  64      52.865  46.878  38.106  1.00  6.10           C
ATOM   3463  O   VAL B  64      52.884  45.668  37.920  1.00  5.82           O
ATOM   3464  CB  VAL B  64      55.255  47.536  37.736  1.00  7.68           C
ATOM   3465  CG1 VAL B  64      54.929  48.207  36.393  1.00  3.62           C
ATOM   3466  CG2 VAL B  64      56.501  48.225  38.296  1.00  7.38           C
ATOM   3467  H   VAL B  64      54.540  46.015  40.037  1.00  5.61           H
ATOM   3468  HA  VAL B  64      53.807  48.647  38.849  1.00  7.09           H
ATOM   3469  HB  VAL B  64      55.493  46.490  37.546  1.00  9.23           H
ATOM   3470 HG11 VAL B  64      55.789  48.146  35.730  1.00  4.36           H
ATOM   3471 HG12 VAL B  64      54.096  47.708  35.903  1.00  4.36           H
ATOM   3472 HG13 VAL B  64      54.674  49.253  36.551  1.00  4.36           H
ATOM   3473 HG21 VAL B  64      57.314  48.143  37.576  1.00  8.88           H
ATOM   3474 HG22 VAL B  64      56.290  49.276  38.489  1.00  8.88           H
ATOM   3475 HG23 VAL B  64      56.806  47.744  39.224  1.00  8.88           H
ATOM   3476  N   PHE B  65      51.857  47.652  37.733  1.00  6.81           N
ATOM   3477  CA  PHE B  65      50.684  47.157  37.031  1.00  5.62           C
ATOM   3478  C   PHE B  65      50.884  47.519  35.534  1.00  7.51           C
ATOM   3479  O   PHE B  65      51.380  48.583  35.224  1.00  6.40           O
ATOM   3480  CB  PHE B  65      49.401  47.883  37.494  1.00  8.20           C
ATOM   3481  CG  PHE B  65      48.967  47.461  38.868  1.00 10.03           C
ATOM   3482  CD1 PHE B  65      49.615  47.949  40.012  1.00  7.48           C
ATOM   3483  CD2 PHE B  65      47.899  46.565  39.001  1.00 10.28           C
ATOM   3484  CE1 PHE B  65      49.166  47.569  41.281  1.00  8.18           C
ATOM   3485  CE2 PHE B  65      47.497  46.145  40.272  1.00 10.00           C
ATOM   3486  CZ  PHE B  65      48.115  46.658  41.414  1.00 11.50           C
ATOM   3487  H   PHE B  65      51.939  48.627  37.887  1.00  8.19           H
ATOM   3488  HA  PHE B  65      50.548  46.060  37.181  1.00  6.76           H
ATOM   3489  HB2 PHE B  65      49.578  48.978  37.473  1.00  9.86           H
ATOM   3490  HB3 PHE B  65      48.583  47.706  36.766  1.00  9.86           H
ATOM   3491  HD1 PHE B  65      50.472  48.610  39.915  1.00  8.99           H
ATOM   3492  HD2 PHE B  65      47.396  46.174  38.121  1.00 12.35           H
ATOM   3493  HE1 PHE B  65      49.650  47.944  42.183  1.00  9.83           H
ATOM   3494  HE2 PHE B  65      46.703  45.408  40.372  1.00 12.02           H
ATOM   3495  HZ  PHE B  65      47.796  46.337  42.413  1.00 13.82           H
ATOM   3496  N   THR B  66      50.435  46.614  34.645  1.00  6.18           N
ATOM   3497  CA  THR B  66      50.184  46.886  33.223  1.00  7.38           C
ATOM   3498  C   THR B  66      48.773  46.393  32.909  1.00  7.76           C
ATOM   3499  O   THR B  66      48.409  45.265  33.248  1.00  7.80           O
ATOM   3500  CB  THR B  66      51.218  46.262  32.264  1.00  9.53           C
ATOM   3501  OG1 THR B  66      51.148  44.853  32.234  1.00 17.81           O
ATOM   3502  CG2 THR B  66      52.654  46.680  32.582  1.00  6.78           C
ATOM   3503  H   THR B  66      50.108  45.723  34.993  1.00  7.44           H
ATOM   3504  HA  THR B  66      50.219  47.961  33.061  1.00  8.87           H
ATOM   3505  HB  THR B  66      50.987  46.631  31.261  1.00 11.45           H
ATOM   3506  HG1 THR B  66      51.905  44.529  31.739  1.00 21.39           H
ATOM   3507 HG21 THR B  66      53.346  46.152  31.924  1.00  8.15           H
ATOM   3508 HG22 THR B  66      52.760  47.755  32.430  1.00  8.15           H
ATOM   3509 HG23 THR B  66      52.901  46.419  33.612  1.00  8.15           H
ATOM   3510  N   VAL B  67      47.959  47.253  32.291  1.00  6.38           N
ATOM   3511  CA  VAL B  67      46.549  46.967  32.036  1.00  7.57           C
ATOM   3512  C   VAL B  67      46.394  46.317  30.651  1.00  8.00           C
ATOM   3513  O   VAL B  67      46.603  46.963  29.626  1.00  7.27           O
ATOM   3514  CB  VAL B  67      45.690  48.241  32.183  1.00  9.86           C
ATOM   3515  CG1 VAL B  67      44.201  47.866  32.027  1.00  3.96           C
ATOM   3516  CG2 VAL B  67      45.889  48.950  33.527  1.00  7.62           C
ATOM   3517  H   VAL B  67      48.307  48.172  32.052  1.00  7.68           H
ATOM   3518  HA  VAL B  67      46.202  46.258  32.785  1.00  9.10           H
ATOM   3519  HB  VAL B  67      45.959  48.938  31.390  1.00 11.85           H
ATOM   3520 HG11 VAL B  67      43.582  48.756  32.142  1.00  4.77           H
ATOM   3521 HG12 VAL B  67      44.011  47.445  31.043  1.00  4.77           H
ATOM   3522 HG13 VAL B  67      43.919  47.135  32.783  1.00  4.77           H
ATOM   3523 HG21 VAL B  67      45.287  49.855  33.554  1.00  9.16           H
ATOM   3524 HG22 VAL B  67      45.593  48.295  34.345  1.00  9.16           H
ATOM   3525 HG23 VAL B  67      46.928  49.245  33.660  1.00  9.16           H
ATOM   3526  N   LEU B  68      45.994  45.043  30.631  1.00 10.84           N
ATOM   3527  CA  LEU B  68      45.765  44.268  29.417  1.00  7.26           C
ATOM   3528  C   LEU B  68      44.409  44.598  28.784  1.00 10.87           C
ATOM   3529  O   LEU B  68      44.294  44.638  27.562  1.00 12.37           O
ATOM   3530  CB  LEU B  68      45.817  42.766  29.726  1.00  9.91           C
ATOM   3531  CG  LEU B  68      47.148  42.225  30.273  1.00 14.44           C
ATOM   3532  CD1 LEU B  68      47.017  40.710  30.464  1.00 13.35           C
ATOM   3533  CD2 LEU B  68      48.313  42.524  29.329  1.00 22.24           C
ATOM   3534  H   LEU B  68      45.809  44.583  31.512  1.00 13.02           H
ATOM   3535  HA  LEU B  68      46.544  44.512  28.694  1.00  8.73           H
ATOM   3536  HB2 LEU B  68      45.025  42.522  30.434  1.00 11.91           H
ATOM   3537  HB3 LEU B  68      45.589  42.236  28.800  1.00 11.91           H
ATOM   3538  HG  LEU B  68      47.342  42.680  31.246  1.00 17.34           H
ATOM   3539 HD11 LEU B  68      47.965  40.287  30.788  1.00 16.04           H
ATOM   3540 HD12 LEU B  68      46.263  40.506  31.219  1.00 16.04           H
ATOM   3541 HD13 LEU B  68      46.726  40.228  29.531  1.00 16.04           H
ATOM   3542 HD21 LEU B  68      49.221  42.065  29.718  1.00 26.71           H
ATOM   3543 HD22 LEU B  68      48.108  42.129  28.334  1.00 26.71           H
ATOM   3544 HD23 LEU B  68      48.478  43.599  29.272  1.00 26.71           H
ATOM   3545  N   LYS B  69      43.383  44.762  29.623  1.00  7.81           N
ATOM   3546  CA  LYS B  69      41.980  44.930  29.241  1.00 10.94           C
ATOM   3547  C   LYS B  69      41.276  45.725  30.319  1.00 10.67           C
ATOM   3548  O   LYS B  69      41.457  45.416  31.495  1.00  9.84           O
ATOM   3549  CB  LYS B  69      41.246  43.577  29.214  1.00 18.14           C
ATOM   3550  CG  LYS B  69      41.750  42.595  28.162  1.00 25.99           C
ATOM   3551  CD  LYS B  69      40.849  41.354  28.168  1.00 26.49           C
ATOM   3552  CE  LYS B  69      41.353  40.347  27.133  1.00 33.49           C
ATOM   3553  NZ  LYS B  69      40.588  39.092  27.214  1.00 27.34           N1+
ATOM   3554  H   LYS B  69      43.580  44.715  30.614  1.00  9.39           H
ATOM   3555  HA  LYS B  69      41.896  45.435  28.280  1.00 13.14           H
ATOM   3556  HB2 LYS B  69      41.323  43.108  30.194  1.00 21.79           H
ATOM   3557  HB3 LYS B  69      40.189  43.766  29.023  1.00 21.79           H
ATOM   3558  HG2 LYS B  69      41.713  43.069  27.182  1.00 31.21           H
ATOM   3559  HG3 LYS B  69      42.775  42.298  28.387  1.00 31.21           H
ATOM   3560  HD2 LYS B  69      40.865  40.891  29.157  1.00 31.81           H
ATOM   3561  HD3 LYS B  69      39.824  41.640  27.925  1.00 31.81           H
ATOM   3562  HE2 LYS B  69      41.266  40.770  26.130  1.00 40.20           H
ATOM   3563  HE3 LYS B  69      42.404  40.134  27.335  1.00 40.20           H
ATOM   3564  HZ1 LYS B  69      40.872  38.457  26.482  1.00 32.83           H
ATOM   3565  HZ2 LYS B  69      40.776  38.651  28.108  1.00 32.83           H
ATOM   3566  HZ3 LYS B  69      39.598  39.279  27.156  1.00 32.83           H
ATOM   3567  N   GLY B  70      40.439  46.684  29.927  1.00 13.91           N
ATOM   3568  CA  GLY B  70      39.503  47.333  30.840  1.00 16.43           C
ATOM   3569  C   GLY B  70      39.960  48.711  31.314  1.00 11.31           C
ATOM   3570  O   GLY B  70      40.857  49.339  30.746  1.00 10.51           O
ATOM   3571  H   GLY B  70      40.341  46.874  28.941  1.00 16.71           H
ATOM   3572  HA2 GLY B  70      38.552  47.455  30.325  1.00 19.74           H
ATOM   3573  HA3 GLY B  70      39.344  46.699  31.712  1.00 19.74           H
ATOM   3574  N   LYS B  71      39.273  49.194  32.351  1.00 10.44           N
ATOM   3575  CA  LYS B  71      39.419  50.525  32.943  1.00 11.63           C
ATOM   3576  C   LYS B  71      39.172  50.444  34.450  1.00 12.86           C
ATOM   3577  O   LYS B  71      38.487  49.549  34.947  1.00 13.66           O
ATOM   3578  CB  LYS B  71      38.361  51.487  32.365  1.00 16.28           C
ATOM   3579  CG  LYS B  71      38.364  51.617  30.835  1.00 31.02           C
ATOM   3580  CD  LYS B  71      37.163  52.457  30.361  1.00 27.38           C
ATOM   3581  CE  LYS B  71      37.089  52.593  28.832  1.00 28.92           C
ATOM   3582  NZ  LYS B  71      37.173  51.289  28.136  1.00 34.57           N1+
ATOM   3583  H   LYS B  71      38.567  48.597  32.761  1.00 12.55           H
ATOM   3584  HA  LYS B  71      40.420  50.911  32.761  1.00 13.97           H
ATOM   3585  HB2 LYS B  71      37.370  51.153  32.680  1.00 19.55           H
ATOM   3586  HB3 LYS B  71      38.528  52.478  32.789  1.00 19.55           H
ATOM   3587  HG2 LYS B  71      39.296  52.078  30.506  1.00 37.24           H
ATOM   3588  HG3 LYS B  71      38.279  50.626  30.391  1.00 37.24           H
ATOM   3589  HD2 LYS B  71      36.234  52.013  30.722  1.00 32.87           H
ATOM   3590  HD3 LYS B  71      37.249  53.458  30.783  1.00 32.87           H
ATOM   3591  HE2 LYS B  71      36.168  53.106  28.546  1.00 34.72           H
ATOM   3592  HE3 LYS B  71      37.934  53.209  28.519  1.00 34.72           H
ATOM   3593  HZ1 LYS B  71      36.876  51.381  27.176  1.00 41.50           H
ATOM   3594  HZ2 LYS B  71      38.132  50.963  28.159  1.00 41.50           H
ATOM   3595  HZ3 LYS B  71      36.588  50.608  28.606  1.00 41.50           H
ATOM   3596  N   GLY B  72      39.711  51.410  35.188  1.00 10.83           N
ATOM   3597  CA  GLY B  72      39.466  51.467  36.619  1.00  9.82           C
ATOM   3598  C   GLY B  72      39.969  52.744  37.251  1.00  7.85           C
ATOM   3599  O   GLY B  72      40.326  53.703  36.568  1.00 11.96           O
ATOM   3600  H   GLY B  72      40.263  52.135  34.754  1.00 13.01           H
ATOM   3601  HA2 GLY B  72      38.394  51.384  36.797  1.00 11.80           H
ATOM   3602  HA3 GLY B  72      39.948  50.609  37.088  1.00 11.80           H
ATOM   3603  N   THR B  73      39.976  52.720  38.581  1.00 10.25           N
ATOM   3604  CA  THR B  73      40.405  53.806  39.433  1.00 10.52           C
ATOM   3605  C   THR B  73      41.421  53.260  40.422  1.00  9.25           C
ATOM   3606  O   THR B  73      41.161  52.281  41.122  1.00 11.67           O
ATOM   3607  CB  THR B  73      39.178  54.423  40.119  1.00 12.26           C
ATOM   3608  OG1 THR B  73      38.293  54.933  39.146  1.00 14.09           O
ATOM   3609  CG2 THR B  73      39.571  55.586  41.028  1.00 15.73           C
ATOM   3610  H   THR B  73      39.651  51.885  39.046  1.00 12.31           H
ATOM   3611  HA  THR B  73      40.868  54.574  38.814  1.00 12.64           H
ATOM   3612  HB  THR B  73      38.665  53.661  40.707  1.00 14.72           H
ATOM   3613  HG1 THR B  73      37.498  55.235  39.592  1.00 16.93           H
ATOM   3614 HG21 THR B  73      38.673  56.021  41.474  1.00 18.89           H
ATOM   3615 HG22 THR B  73      40.226  55.243  41.831  1.00 18.89           H
ATOM   3616 HG23 THR B  73      40.078  56.361  40.451  1.00 18.89           H
ATOM   3617  N   LEU B  74      42.587  53.907  40.467  1.00  9.11           N
ATOM   3618  CA  LEU B  74      43.616  53.680  41.470  1.00  8.48           C
ATOM   3619  C   LEU B  74      43.338  54.641  42.624  1.00  9.37           C
ATOM   3620  O   LEU B  74      43.238  55.847  42.399  1.00  8.19           O
ATOM   3621  CB  LEU B  74      44.991  53.942  40.826  1.00  5.89           C
ATOM   3622  CG  LEU B  74      46.201  53.822  41.772  1.00  9.29           C
ATOM   3623  CD1 LEU B  74      46.261  52.452  42.449  1.00  6.46           C
ATOM   3624  CD2 LEU B  74      47.458  54.043  40.926  1.00 14.80           C
ATOM   3625  H   LEU B  74      42.717  54.700  39.857  1.00 10.95           H
ATOM   3626  HA  LEU B  74      43.570  52.645  41.812  1.00 10.19           H
ATOM   3627  HB2 LEU B  74      45.117  53.223  40.018  1.00  7.08           H
ATOM   3628  HB3 LEU B  74      44.992  54.936  40.382  1.00  7.08           H
ATOM   3629  HG  LEU B  74      46.138  54.603  42.526  1.00 11.16           H
ATOM   3630 HD11 LEU B  74      47.162  52.377  43.054  1.00  7.77           H
ATOM   3631 HD12 LEU B  74      45.408  52.314  43.106  1.00  7.77           H
ATOM   3632 HD13 LEU B  74      46.274  51.667  41.694  1.00  7.77           H
ATOM   3633 HD21 LEU B  74      48.341  53.752  41.484  1.00 17.77           H
ATOM   3634 HD22 LEU B  74      47.421  53.434  40.025  1.00 17.77           H
ATOM   3635 HD23 LEU B  74      47.530  55.086  40.634  1.00 17.77           H
ATOM   3636  N   LEU B  75      43.209  54.113  43.838  1.00  6.29           N
ATOM   3637  CA  LEU B  75      43.014  54.886  45.059  1.00 10.57           C
ATOM   3638  C   LEU B  75      44.294  54.852  45.885  1.00 10.17           C
ATOM   3639  O   LEU B  75      44.724  53.764  46.253  1.00 10.68           O
ATOM   3640  CB  LEU B  75      41.844  54.308  45.859  1.00 14.71           C
ATOM   3641  CG  LEU B  75      40.499  54.336  45.111  1.00 18.31           C
ATOM   3642  CD1 LEU B  75      39.469  53.575  45.930  1.00 28.42           C
ATOM   3643  CD2 LEU B  75      40.000  55.766  44.945  1.00 22.77           C
ATOM   3644  H   LEU B  75      43.283  53.111  43.941  1.00  7.57           H
ATOM   3645  HA  LEU B  75      42.767  55.902  44.799  1.00 12.70           H
ATOM   3646  HB2 LEU B  75      42.084  53.280  46.099  1.00 17.66           H
ATOM   3647  HB3 LEU B  75      41.748  54.853  46.797  1.00 17.66           H
ATOM   3648  HG  LEU B  75      40.591  53.857  44.135  1.00 21.99           H
ATOM   3649 HD11 LEU B  75      38.500  53.654  45.444  1.00 34.12           H
ATOM   3650 HD12 LEU B  75      39.766  52.533  45.953  1.00 34.12           H
ATOM   3651 HD13 LEU B  75      39.407  53.983  46.942  1.00 34.12           H
ATOM   3652 HD21 LEU B  75      39.003  55.764  44.504  1.00 27.34           H
ATOM   3653 HD22 LEU B  75      39.961  56.269  45.912  1.00 27.34           H
ATOM   3654 HD23 LEU B  75      40.667  56.306  44.279  1.00 27.34           H
ATOM   3655  N   MET B  76      44.892  56.019  46.162  1.00  7.17           N
ATOM   3656  CA  MET B  76      46.177  56.159  46.855  1.00 13.10           C
ATOM   3657  C   MET B  76      45.988  56.945  48.157  1.00 12.20           C
ATOM   3658  O   MET B  76      45.412  58.032  48.159  1.00 11.08           O
ATOM   3659  CB  MET B  76      47.205  56.898  45.973  1.00 10.53           C
ATOM   3660  CG  MET B  76      47.579  56.201  44.668  1.00 18.81           C
ATOM   3661  SD  MET B  76      48.512  54.688  44.984  1.00 15.02           S
ATOM   3662  CE  MET B  76      49.866  54.845  43.816  1.00 27.09           C
ATOM   3663  H   MET B  76      44.452  56.869  45.839  1.00  8.62           H
ATOM   3664  HA  MET B  76      46.578  55.173  47.096  1.00 15.74           H
ATOM   3665  HB2 MET B  76      46.816  57.884  45.727  1.00 12.65           H
ATOM   3666  HB3 MET B  76      48.120  57.036  46.550  1.00 12.65           H
ATOM   3667  HG2 MET B  76      46.673  55.963  44.113  1.00 22.58           H
ATOM   3668  HG3 MET B  76      48.180  56.883  44.065  1.00 22.58           H
ATOM   3669  HE1 MET B  76      50.529  53.990  43.922  1.00 32.52           H
ATOM   3670  HE2 MET B  76      49.457  54.844  42.814  1.00 32.52           H
ATOM   3671  HE3 MET B  76      50.415  55.770  43.985  1.00 32.52           H
ATOM   3672  N   GLY B  77      46.483  56.398  49.267  1.00 12.85           N
ATOM   3673  CA  GLY B  77      46.518  57.063  50.564  1.00 12.15           C
ATOM   3674  C   GLY B  77      47.927  57.564  50.886  1.00 14.32           C
ATOM   3675  O   GLY B  77      48.870  57.380  50.116  1.00 14.73           O
ATOM   3676  H   GLY B  77      46.933  55.495  49.201  1.00 15.43           H
ATOM   3677  HA2 GLY B  77      45.836  57.912  50.571  1.00 14.60           H
ATOM   3678  HA3 GLY B  77      46.201  56.357  51.329  1.00 14.60           H
ATOM   3679  N   SER B  78      48.046  58.207  52.051  1.00 18.18           N
ATOM   3680  CA  SER B  78      49.270  58.769  52.603  1.00 17.10           C
ATOM   3681  C   SER B  78      49.993  57.749  53.475  1.00 17.71           C
ATOM   3682  O   SER B  78      49.369  57.114  54.325  1.00 17.28           O
ATOM   3683  CB  SER B  78      48.876  59.978  53.461  1.00 16.42           C
ATOM   3684  OG  SER B  78      49.996  60.514  54.141  1.00 18.24           O
ATOM   3685  H   SER B  78      47.217  58.302  52.618  1.00 21.83           H
ATOM   3686  HA  SER B  78      49.919  59.106  51.794  1.00 20.53           H
ATOM   3687  HB2 SER B  78      48.439  60.749  52.824  1.00 19.73           H
ATOM   3688  HB3 SER B  78      48.128  59.672  54.196  1.00 19.73           H
ATOM   3689  HG  SER B  78      49.725  61.330  54.569  1.00 21.91           H
ATOM   3690  N   SER B  79      51.320  57.676  53.336  1.00 15.93           N
ATOM   3691  CA  SER B  79      52.184  56.953  54.267  1.00 15.22           C
ATOM   3692  C   SER B  79      52.713  57.840  55.402  1.00 20.29           C
ATOM   3693  O   SER B  79      53.258  57.304  56.360  1.00 17.77           O
ATOM   3694  CB  SER B  79      53.338  56.270  53.521  1.00 23.18           C
ATOM   3695  OG  SER B  79      54.170  57.229  52.893  1.00 25.73           O
ATOM   3696  H   SER B  79      51.767  58.199  52.598  1.00 19.13           H
ATOM   3697  HA  SER B  79      51.604  56.151  54.724  1.00 18.28           H
ATOM   3698  HB2 SER B  79      53.935  55.696  54.231  1.00 27.83           H
ATOM   3699  HB3 SER B  79      52.937  55.580  52.774  1.00 27.83           H
ATOM   3700  HG  SER B  79      54.001  57.181  51.945  1.00 30.89           H
ATOM   3701  N   SER B  80      52.575  59.172  55.306  1.00 20.55           N
ATOM   3702  CA  SER B  80      53.133  60.120  56.271  1.00 23.45           C
ATOM   3703  C   SER B  80      52.182  60.475  57.428  1.00 24.55           C
ATOM   3704  O   SER B  80      52.647  60.685  58.550  1.00 25.60           O
ATOM   3705  CB  SER B  80      53.652  61.360  55.539  1.00 20.51           C
ATOM   3706  OG  SER B  80      52.621  62.050  54.862  1.00 24.82           O
ATOM   3707  H   SER B  80      52.093  59.554  54.504  1.00 24.67           H
ATOM   3708  HA  SER B  80      54.007  59.650  56.722  1.00 28.16           H
ATOM   3709  HB2 SER B  80      54.116  62.035  56.260  1.00 24.63           H
ATOM   3710  HB3 SER B  80      54.410  61.052  54.816  1.00 24.63           H
ATOM   3711  HG  SER B  80      51.928  61.575  54.848  1.00 29.80           H
ATOM   3712  N   LEU B  81      50.866  60.544  57.180  1.00 21.49           N
ATOM   3713  CA  LEU B  81      49.863  60.647  58.244  1.00 24.41           C
ATOM   3714  C   LEU B  81      49.788  59.335  59.043  1.00 16.87           C
ATOM   3715  O   LEU B  81      50.337  58.317  58.631  1.00 13.42           O
ATOM   3716  CB  LEU B  81      48.492  61.007  57.641  1.00 26.23           C
ATOM   3717  CG  LEU B  81      48.417  62.392  56.964  1.00 29.76           C
ATOM   3718  CD1 LEU B  81      47.084  62.520  56.219  1.00 27.07           C
ATOM   3719  CD2 LEU B  81      48.547  63.545  57.972  1.00 31.41           C
ATOM   3720  H   LEU B  81      50.538  60.357  56.243  1.00 25.81           H
ATOM   3721  HA  LEU B  81      50.150  61.442  58.930  1.00 29.31           H
ATOM   3722  HB2 LEU B  81      48.254  60.251  56.893  1.00 31.49           H
ATOM   3723  HB3 LEU B  81      47.727  60.954  58.416  1.00 31.49           H
ATOM   3724  HG  LEU B  81      49.224  62.485  56.238  1.00 35.73           H
ATOM   3725 HD11 LEU B  81      47.038  63.477  55.699  1.00 32.50           H
ATOM   3726 HD12 LEU B  81      46.990  61.722  55.482  1.00 32.50           H
ATOM   3727 HD13 LEU B  81      46.255  62.454  56.923  1.00 32.50           H
ATOM   3728 HD21 LEU B  81      48.468  64.500  57.453  1.00 37.71           H
ATOM   3729 HD22 LEU B  81      47.755  63.481  58.718  1.00 37.71           H
ATOM   3730 HD23 LEU B  81      49.516  63.507  58.466  1.00 37.71           H
ATOM   3731  N   LYS B  82      49.116  59.352  60.200  1.00 12.84           N
ATOM   3732  CA  LYS B  82      48.946  58.158  61.039  1.00 16.29           C
ATOM   3733  C   LYS B  82      48.080  57.063  60.424  1.00 11.21           C
ATOM   3734  O   LYS B  82      48.168  55.925  60.863  1.00 10.67           O
ATOM   3735  CB  LYS B  82      48.395  58.536  62.420  1.00 13.64           C
ATOM   3736  CG  LYS B  82      49.363  59.416  63.208  1.00 18.29           C
ATOM   3737  CD  LYS B  82      50.616  58.646  63.649  1.00 19.56           C
ATOM   3738  CE  LYS B  82      51.824  59.583  63.608  1.00 28.90           C
ATOM   3739  NZ  LYS B  82      52.552  59.544  64.880  1.00 27.99           N1+
ATOM   3740  H   LYS B  82      48.711  60.222  60.515  1.00 15.42           H
ATOM   3741  HA  LYS B  82      49.929  57.706  61.155  1.00 19.56           H
ATOM   3742  HB2 LYS B  82      47.436  59.046  62.309  1.00 16.38           H
ATOM   3743  HB3 LYS B  82      48.225  57.623  62.992  1.00 16.38           H
ATOM   3744  HG2 LYS B  82      49.627  60.297  62.625  1.00 21.97           H
ATOM   3745  HG3 LYS B  82      48.844  59.758  64.105  1.00 21.97           H
ATOM   3746  HD2 LYS B  82      50.455  58.278  64.663  1.00 23.49           H
ATOM   3747  HD3 LYS B  82      50.815  57.784  63.017  1.00 23.49           H
ATOM   3748  HE2 LYS B  82      52.489  59.226  62.820  1.00 34.70           H
ATOM   3749  HE3 LYS B  82      51.526  60.606  63.374  1.00 34.70           H
ATOM   3750  HZ1 LYS B  82      52.837  60.480  65.142  1.00 33.61           H
ATOM   3751  HZ2 LYS B  82      51.942  59.202  65.611  1.00 33.61           H
ATOM   3752  HZ3 LYS B  82      53.367  58.953  64.810  1.00 33.61           H
ATOM   3753  N   TYR B  83      47.246  57.399  59.447  1.00 12.16           N
ATOM   3754  CA  TYR B  83      46.423  56.466  58.692  1.00 12.48           C
ATOM   3755  C   TYR B  83      46.413  56.892  57.216  1.00 14.46           C
ATOM   3756  O   TYR B  83      46.889  57.988  56.906  1.00 12.75           O
ATOM   3757  CB  TYR B  83      45.011  56.408  59.297  1.00 12.67           C
ATOM   3758  CG  TYR B  83      44.400  57.741  59.663  1.00 14.59           C
ATOM   3759  CD1 TYR B  83      44.086  58.655  58.648  1.00 22.92           C
ATOM   3760  CD2 TYR B  83      44.133  58.068  61.008  1.00 16.72           C
ATOM   3761  CE1 TYR B  83      43.469  59.875  58.944  1.00 26.15           C
ATOM   3762  CE2 TYR B  83      43.507  59.287  61.318  1.00 15.97           C
ATOM   3763  CZ  TYR B  83      43.153  60.179  60.281  1.00 22.97           C
ATOM   3764  OH  TYR B  83      42.510  61.340  60.549  1.00 27.41           O
ATOM   3765  H   TYR B  83      47.229  58.361  59.141  1.00 14.61           H
ATOM   3766  HA  TYR B  83      46.855  55.468  58.749  1.00 14.99           H
ATOM   3767  HB2 TYR B  83      44.341  55.903  58.608  1.00 15.22           H
ATOM   3768  HB3 TYR B  83      45.042  55.803  60.197  1.00 15.22           H
ATOM   3769  HD1 TYR B  83      44.299  58.408  57.629  1.00 27.52           H
ATOM   3770  HD2 TYR B  83      44.378  57.371  61.798  1.00 20.08           H
ATOM   3771  HE1 TYR B  83      43.215  60.561  58.151  1.00 31.39           H
ATOM   3772  HE2 TYR B  83      43.277  59.526  62.345  1.00 19.18           H
ATOM   3773  HH  TYR B  83      42.283  61.828  59.754  1.00 32.91           H
ATOM   3774  N   PRO B  84      45.890  56.062  56.302  1.00 11.21           N
ATOM   3775  CA  PRO B  84      45.916  56.399  54.882  1.00 15.79           C
ATOM   3776  C   PRO B  84      45.214  57.715  54.533  1.00 16.19           C
ATOM   3777  O   PRO B  84      45.707  58.475  53.701  1.00 13.33           O
ATOM   3778  CB  PRO B  84      45.215  55.213  54.222  1.00  9.65           C
ATOM   3779  CG  PRO B  84      45.604  54.039  55.112  1.00 13.72           C
ATOM   3780  CD  PRO B  84      45.503  54.667  56.499  1.00  8.30           C
ATOM   3781  HA  PRO B  84      46.946  56.402  54.532  1.00 18.97           H
ATOM   3782  HB2 PRO B  84      44.140  55.355  54.324  1.00 11.60           H
ATOM   3783  HB3 PRO B  84      45.478  55.059  53.176  1.00 11.60           H
ATOM   3784  HG2 PRO B  84      44.896  53.213  55.022  1.00 16.48           H
ATOM   3785  HG3 PRO B  84      46.614  53.703  54.883  1.00 16.48           H
ATOM   3786  HD2 PRO B  84      44.479  54.586  56.860  1.00  9.98           H
ATOM   3787  HD3 PRO B  84      46.203  54.140  57.146  1.00  9.98           H
ATOM   3788  N   GLY B  85      44.103  58.020  55.209  1.00 15.44           N
ATOM   3789  CA  GLY B  85      43.311  59.220  54.995  1.00 18.71           C
ATOM   3790  C   GLY B  85      42.479  59.113  53.719  1.00 18.43           C
ATOM   3791  O   GLY B  85      42.510  58.100  53.017  1.00 13.92           O
ATOM   3792  H   GLY B  85      43.736  57.338  55.858  1.00 18.55           H
ATOM   3793  HA2 GLY B  85      42.640  59.355  55.842  1.00 22.47           H
ATOM   3794  HA3 GLY B  85      43.981  60.075  54.906  1.00 22.47           H
ATOM   3795  N   GLN B  86      41.746  60.185  53.416  1.00 14.08           N
ATOM   3796  CA  GLN B  86      40.876  60.250  52.250  1.00 20.43           C
ATOM   3797  C   GLN B  86      41.722  60.013  50.990  1.00 12.80           C
ATOM   3798  O   GLN B  86      42.697  60.741  50.800  1.00 15.62           O
ATOM   3799  CB  GLN B  86      40.268  61.659  52.205  1.00 25.08           C
ATOM   3800  CG  GLN B  86      39.184  61.801  51.126  1.00 31.59           C
ATOM   3801  CD  GLN B  86      37.926  60.991  51.452  1.00 35.88           C
ATOM   3802  OE1 GLN B  86      37.576  60.799  52.614  1.00 37.96           O
ATOM   3803  NE2 GLN B  86      37.209  60.544  50.428  1.00 36.17           N
ATOM   3804  H   GLN B  86      41.808  61.002  54.003  1.00 16.91           H
ATOM   3805  HA  GLN B  86      40.082  59.512  52.356  1.00 24.54           H
ATOM   3806  HB2 GLN B  86      39.848  61.906  53.181  1.00 30.11           H
ATOM   3807  HB3 GLN B  86      41.057  62.383  51.997  1.00 30.11           H
ATOM   3808  HG2 GLN B  86      38.897  62.853  51.109  1.00 37.93           H
ATOM   3809  HG3 GLN B  86      39.574  61.535  50.143  1.00 37.93           H
ATOM   3810 HE21 GLN B  86      37.523  60.697  49.477  1.00 43.42           H
ATOM   3811 HE22 GLN B  86      36.375  60.007  50.609  1.00 43.42           H
ATOM   3812  N   PRO B  87      41.379  59.049  50.125  1.00 12.80           N
ATOM   3813  CA  PRO B  87      42.291  58.683  49.052  1.00 13.33           C
ATOM   3814  C   PRO B  87      42.244  59.646  47.862  1.00 14.32           C
ATOM   3815  O   PRO B  87      41.211  60.230  47.543  1.00  9.80           O
ATOM   3816  CB  PRO B  87      41.809  57.299  48.607  1.00 11.34           C
ATOM   3817  CG  PRO B  87      40.321  57.303  48.966  1.00 13.32           C
ATOM   3818  CD  PRO B  87      40.313  58.076  50.277  1.00 11.90           C
ATOM   3819  HA  PRO B  87      43.302  58.550  49.433  1.00 16.01           H
ATOM   3820  HB2 PRO B  87      41.995  57.069  47.558  1.00 13.63           H
ATOM   3821  HB3 PRO B  87      42.314  56.567  49.237  1.00 13.63           H
ATOM   3822  HG2 PRO B  87      39.746  57.802  48.184  1.00 16.00           H
ATOM   3823  HG3 PRO B  87      39.944  56.294  49.130  1.00 16.00           H
ATOM   3824  HD2 PRO B  87      39.338  58.548  50.401  1.00 14.30           H
ATOM   3825  HD3 PRO B  87      40.557  57.399  51.096  1.00 14.30           H
ATOM   3826  N   GLN B  88      43.378  59.766  47.174  1.00  6.33           N
ATOM   3827  CA  GLN B  88      43.441  60.328  45.823  1.00 13.26           C
ATOM   3828  C   GLN B  88      42.795  59.321  44.868  1.00 14.41           C
ATOM   3829  O   GLN B  88      42.999  58.127  45.058  1.00 11.97           O
ATOM   3830  CB  GLN B  88      44.905  60.495  45.395  1.00 13.76           C
ATOM   3831  CG  GLN B  88      45.791  61.329  46.329  1.00 20.44           C
ATOM   3832  CD  GLN B  88      47.255  61.167  45.919  1.00 25.14           C
ATOM   3833  OE1 GLN B  88      47.609  61.352  44.752  1.00 26.54           O
ATOM   3834  NE2 GLN B  88      48.110  60.838  46.888  1.00 24.08           N
ATOM   3835  H   GLN B  88      44.187  59.255  47.495  1.00  7.62           H
ATOM   3836  HA  GLN B  88      42.936  61.294  45.780  1.00 15.93           H
ATOM   3837  HB2 GLN B  88      45.350  59.508  45.293  1.00 16.53           H
ATOM   3838  HB3 GLN B  88      44.912  60.963  44.411  1.00 16.53           H
ATOM   3839  HG2 GLN B  88      45.506  62.371  46.183  1.00 24.55           H
ATOM   3840  HG3 GLN B  88      45.656  61.045  47.373  1.00 24.55           H
ATOM   3841 HE21 GLN B  88      47.767  60.676  47.824  1.00 28.92           H
ATOM   3842 HE22 GLN B  88      49.085  60.705  46.668  1.00 28.92           H
ATOM   3843  N   GLU B  89      42.071  59.769  43.839  1.00  9.94           N
ATOM   3844  CA  GLU B  89      41.429  58.880  42.871  1.00 12.61           C
ATOM   3845  C   GLU B  89      42.042  59.206  41.498  1.00 15.21           C
ATOM   3846  O   GLU B  89      41.909  60.326  41.012  1.00 17.13           O
ATOM   3847  CB  GLU B  89      39.889  59.039  42.901  1.00 17.28           C
ATOM   3848  CG  GLU B  89      39.296  59.046  44.327  1.00 22.42           C
ATOM   3849  CD  GLU B  89      37.861  58.522  44.512  1.00 32.93           C
ATOM   3850  OE1 GLU B  89      37.155  58.314  43.500  1.00 33.72           O
ATOM   3851  OE2 GLU B  89      37.490  58.349  45.698  1.00 31.48           O1-
ATOM   3852  H   GLU B  89      41.971  60.761  43.696  1.00 11.95           H
ATOM   3853  HA  GLU B  89      41.656  57.844  43.111  1.00 15.15           H
ATOM   3854  HB2 GLU B  89      39.620  59.975  42.411  1.00 20.76           H
ATOM   3855  HB3 GLU B  89      39.457  58.219  42.332  1.00 20.76           H
ATOM   3856  HG2 GLU B  89      39.944  58.510  45.019  1.00 26.92           H
ATOM   3857  HG3 GLU B  89      39.314  60.071  44.698  1.00 26.92           H
ATOM   3858  N   ILE B  90      42.766  58.254  40.895  1.00 11.15           N
ATOM   3859  CA  ILE B  90      43.460  58.446  39.626  1.00 12.86           C
ATOM   3860  C   ILE B  90      42.894  57.440  38.621  1.00  9.74           C
ATOM   3861  O   ILE B  90      42.985  56.237  38.867  1.00 11.39           O
ATOM   3862  CB  ILE B  90      44.994  58.314  39.770  1.00 13.93           C
ATOM   3863  CG1 ILE B  90      45.570  59.226  40.879  1.00 16.70           C
ATOM   3864  CG2 ILE B  90      45.653  58.687  38.428  1.00 13.38           C
ATOM   3865  CD1 ILE B  90      45.751  58.511  42.222  1.00 16.91           C
ATOM   3866  H   ILE B  90      42.862  57.355  41.347  1.00 13.39           H
ATOM   3867  HA  ILE B  90      43.281  59.459  39.282  1.00 15.45           H
ATOM   3868  HB  ILE B  90      45.250  57.277  39.988  1.00 16.73           H
ATOM   3869 HG12 ILE B  90      46.558  59.578  40.586  1.00 20.05           H
ATOM   3870 HG13 ILE B  90      44.940  60.105  41.009  1.00 20.05           H
ATOM   3871 HG21 ILE B  90      46.738  58.609  38.509  1.00 16.08           H
ATOM   3872 HG22 ILE B  90      45.329  58.008  37.643  1.00 16.08           H
ATOM   3873 HG23 ILE B  90      45.392  59.707  38.147  1.00 16.08           H
ATOM   3874 HD11 ILE B  90      46.201  59.197  42.937  1.00 20.30           H
ATOM   3875 HD12 ILE B  90      44.796  58.173  42.616  1.00 20.30           H
ATOM   3876 HD13 ILE B  90      46.411  57.653  42.095  1.00 20.30           H
ATOM   3877  N   PRO B  91      42.380  57.890  37.468  1.00 10.20           N
ATOM   3878  CA  PRO B  91      41.847  56.967  36.480  1.00 10.24           C
ATOM   3879  C   PRO B  91      42.990  56.275  35.743  1.00  8.18           C
ATOM   3880  O   PRO B  91      44.064  56.850  35.557  1.00 11.32           O
ATOM   3881  CB  PRO B  91      41.067  57.849  35.485  1.00 10.80           C
ATOM   3882  CG  PRO B  91      41.080  59.263  36.055  1.00 17.96           C
ATOM   3883  CD  PRO B  91      42.233  59.278  37.049  1.00 17.84           C
ATOM   3884  HA  PRO B  91      41.126  56.281  36.928  1.00 12.30           H
ATOM   3885  HB2 PRO B  91      41.618  57.870  34.544  1.00 12.98           H
ATOM   3886  HB3 PRO B  91      40.052  57.503  35.286  1.00 12.98           H
ATOM   3887  HG2 PRO B  91      41.240  60.001  35.268  1.00 21.57           H
ATOM   3888  HG3 PRO B  91      40.134  59.453  36.563  1.00 21.57           H
ATOM   3889  HD2 PRO B  91      43.150  59.620  36.569  1.00 21.42           H
ATOM   3890  HD3 PRO B  91      41.933  59.932  37.868  1.00 21.42           H
ATOM   3891  N   PHE B  92      42.715  55.070  35.268  1.00  9.01           N
ATOM   3892  CA  PHE B  92      43.565  54.356  34.337  1.00  9.76           C
ATOM   3893  C   PHE B  92      42.716  53.573  33.333  1.00  8.78           C
ATOM   3894  O   PHE B  92      41.511  53.382  33.514  1.00  9.79           O
ATOM   3895  CB  PHE B  92      44.527  53.469  35.129  1.00  8.09           C
ATOM   3896  CG  PHE B  92      43.868  52.375  35.950  1.00 11.40           C
ATOM   3897  CD1 PHE B  92      43.393  51.209  35.330  1.00  8.18           C
ATOM   3898  CD2 PHE B  92      43.750  52.516  37.344  1.00  9.42           C
ATOM   3899  CE1 PHE B  92      42.796  50.197  36.095  1.00  9.41           C
ATOM   3900  CE2 PHE B  92      43.168  51.490  38.110  1.00 12.15           C
ATOM   3901  CZ  PHE B  92      42.681  50.334  37.483  1.00  9.20           C
ATOM   3902  H   PHE B  92      41.827  54.645  35.496  1.00 10.83           H
ATOM   3903  HA  PHE B  92      44.162  55.073  33.774  1.00 11.73           H
ATOM   3904  HB2 PHE B  92      45.218  53.006  34.434  1.00  9.73           H
ATOM   3905  HB3 PHE B  92      45.117  54.104  35.792  1.00  9.73           H
ATOM   3906  HD1 PHE B  92      43.472  51.087  34.260  1.00  9.83           H
ATOM   3907  HD2 PHE B  92      44.121  53.408  37.827  1.00 11.32           H
ATOM   3908  HE1 PHE B  92      42.414  49.318  35.611  1.00 11.30           H
ATOM   3909  HE2 PHE B  92      43.112  51.577  39.182  1.00 14.59           H
ATOM   3910  HZ  PHE B  92      42.223  49.552  38.066  1.00 11.05           H
ATOM   3911  N   PHE B  93      43.348  53.135  32.243  1.00 12.17           N
ATOM   3912  CA  PHE B  93      42.674  52.510  31.099  1.00  8.13           C
ATOM   3913  C   PHE B  93      43.600  51.508  30.400  1.00  9.54           C
ATOM   3914  O   PHE B  93      44.707  51.267  30.874  1.00  7.48           O
ATOM   3915  CB  PHE B  93      42.111  53.610  30.185  1.00 12.19           C
ATOM   3916  CG  PHE B  93      43.104  54.671  29.742  1.00 10.72           C
ATOM   3917  CD1 PHE B  93      43.997  54.410  28.687  1.00 13.13           C
ATOM   3918  CD2 PHE B  93      43.137  55.922  30.383  1.00  7.63           C
ATOM   3919  CE1 PHE B  93      44.934  55.381  28.293  1.00  9.30           C
ATOM   3920  CE2 PHE B  93      44.043  56.908  29.963  1.00 13.14           C
ATOM   3921  CZ  PHE B  93      44.948  56.636  28.922  1.00 13.84           C
ATOM   3922  H   PHE B  93      44.344  53.281  32.167  1.00 14.62           H
ATOM   3923  HA  PHE B  93      41.826  51.927  31.460  1.00  9.78           H
ATOM   3924  HB2 PHE B  93      41.674  53.150  29.301  1.00 14.64           H
ATOM   3925  HB3 PHE B  93      41.298  54.107  30.715  1.00 14.64           H
ATOM   3926  HD1 PHE B  93      43.963  53.463  28.176  1.00 15.77           H
ATOM   3927  HD2 PHE B  93      42.456  56.132  31.195  1.00  9.18           H
ATOM   3928  HE1 PHE B  93      45.623  55.170  27.489  1.00 11.18           H
ATOM   3929  HE2 PHE B  93      44.057  57.869  30.453  1.00 15.78           H
ATOM   3930  HZ  PHE B  93      45.652  57.389  28.603  1.00 16.62           H
ATOM   3931  N   GLN B  94      43.133  50.866  29.320  1.00 11.71           N
ATOM   3932  CA  GLN B  94      43.903  49.832  28.636  1.00 10.17           C
ATOM   3933  C   GLN B  94      45.263  50.382  28.179  1.00 10.09           C
ATOM   3934  O   GLN B  94      45.399  51.538  27.772  1.00  7.48           O
ATOM   3935  CB  GLN B  94      43.104  49.269  27.450  1.00  9.32           C
ATOM   3936  CG  GLN B  94      43.875  48.149  26.722  1.00 19.29           C
ATOM   3937  CD  GLN B  94      43.087  47.589  25.536  1.00 18.78           C
ATOM   3938  OE1 GLN B  94      42.622  48.334  24.678  1.00 22.89           O
ATOM   3939  NE2 GLN B  94      42.951  46.268  25.463  1.00 16.41           N
ATOM   3940  H   GLN B  94      42.192  51.049  29.005  1.00 14.07           H
ATOM   3941  HA  GLN B  94      44.067  49.012  29.336  1.00 12.22           H
ATOM   3942  HB2 GLN B  94      42.159  48.866  27.811  1.00 11.20           H
ATOM   3943  HB3 GLN B  94      42.890  50.075  26.748  1.00 11.20           H
ATOM   3944  HG2 GLN B  94      44.778  48.593  26.305  1.00 23.16           H
ATOM   3945  HG3 GLN B  94      44.141  47.356  27.423  1.00 23.16           H
ATOM   3946 HE21 GLN B  94      43.365  45.679  26.175  1.00 19.71           H
ATOM   3947 HE22 GLN B  94      42.440  45.866  24.694  1.00 19.71           H
ATOM   3948  N   ASN B  95      46.234  49.669  28.353  1.00  8.35           N
ATOM   3949  CA  ASN B  95      47.655  49.805  28.034  1.00  8.60           C
ATOM   3950  C   ASN B  95      48.309  50.935  28.810  1.00  9.61           C
ATOM   3951  O   ASN B  95      49.244  51.563  28.358  1.00  9.85           O
ATOM   3952  CB  ASN B  95      47.793  50.001  26.501  1.00  9.24           C
ATOM   3953  CG  ASN B  95      49.070  49.438  25.929  1.00  7.79           C
ATOM   3954  OD1 ASN B  95      49.758  48.636  26.520  1.00  8.16           O
ATOM   3955  ND2 ASN B  95      49.242  49.726  24.618  1.00  8.97           N
ATOM   3956  H   ASN B  95      46.089  48.821  28.901  1.00 10.04           H
ATOM   3957  HA  ASN B  95      48.156  48.882  28.345  1.00 10.34           H
ATOM   3958  HB2 ASN B  95      47.726  51.060  26.254  1.00 11.10           H
ATOM   3959  HB3 ASN B  95      46.972  49.498  25.984  1.00 11.10           H
ATOM   3960 HD21 ASN B  95      48.590  50.347  24.167  1.00 10.78           H
ATOM   3961  N   THR B  96      47.822  51.195  30.048  1.00  6.86           N
ATOM   3962  CA  THR B  96      48.540  52.040  30.996  1.00  8.45           C
ATOM   3963  C   THR B  96      49.361  51.159  31.935  1.00  6.40           C
ATOM   3964  O   THR B  96      49.112  49.961  32.108  1.00  5.58           O
ATOM   3965  CB  THR B  96      47.622  52.967  31.815  1.00  6.16           C
ATOM   3966  OG1 THR B  96      46.707  52.243  32.608  1.00  7.30           O
ATOM   3967  CG2 THR B  96      46.873  53.970  30.946  1.00  8.92           C
ATOM   3968  H   THR B  96      46.953  50.770  30.338  1.00  8.25           H
ATOM   3969  HA  THR B  96      49.213  52.687  30.441  1.00 10.16           H
ATOM   3970  HB  THR B  96      48.258  53.543  32.489  1.00  7.40           H
ATOM   3971  HG1 THR B  96      46.146  51.717  32.029  1.00  8.78           H
ATOM   3972 HG21 THR B  96      46.262  54.618  31.574  1.00 10.72           H
ATOM   3973 HG22 THR B  96      47.585  54.583  30.395  1.00 10.72           H
ATOM   3974 HG23 THR B  96      46.219  53.444  30.250  1.00 10.72           H
ATOM   3975  N   THR B  97      50.369  51.793  32.521  1.00  7.55           N
ATOM   3976  CA  THR B  97      51.200  51.241  33.564  1.00  6.60           C
ATOM   3977  C   THR B  97      51.252  52.192  34.754  1.00  6.72           C
ATOM   3978  O   THR B  97      51.171  53.414  34.589  1.00  7.24           O
ATOM   3979  CB  THR B  97      52.595  50.883  33.014  1.00  6.84           C
ATOM   3980  OG1 THR B  97      53.358  50.209  33.996  1.00  7.31           O
ATOM   3981  CG2 THR B  97      53.400  52.104  32.552  1.00  6.88           C
ATOM   3982  H   THR B  97      50.522  52.762  32.285  1.00  9.07           H
ATOM   3983  HA  THR B  97      50.737  50.329  33.913  1.00  7.94           H
ATOM   3984  HB  THR B  97      52.462  50.213  32.165  1.00  8.22           H
ATOM   3985  HG1 THR B  97      52.848  49.446  34.290  1.00  8.79           H
ATOM   3986 HG21 THR B  97      54.368  51.770  32.185  1.00  8.27           H
ATOM   3987 HG22 THR B  97      52.876  52.630  31.753  1.00  8.27           H
ATOM   3988 HG23 THR B  97      53.574  52.785  33.386  1.00  8.27           H
ATOM   3989  N   PHE B  98      51.379  51.629  35.959  1.00  6.91           N
ATOM   3990  CA  PHE B  98      51.566  52.403  37.184  1.00  7.45           C
ATOM   3991  C   PHE B  98      52.363  51.623  38.212  1.00 10.68           C
ATOM   3992  O   PHE B  98      52.145  50.432  38.383  1.00  7.92           O
ATOM   3993  CB  PHE B  98      50.232  52.924  37.750  1.00  7.00           C
ATOM   3994  CG  PHE B  98      49.056  51.962  37.740  1.00  5.73           C
ATOM   3995  CD1 PHE B  98      48.252  51.827  36.588  1.00  9.66           C
ATOM   3996  CD2 PHE B  98      48.705  51.262  38.907  1.00  9.44           C
ATOM   3997  CE1 PHE B  98      47.092  51.029  36.617  1.00  7.82           C
ATOM   3998  CE2 PHE B  98      47.550  50.458  38.931  1.00  7.21           C
ATOM   3999  CZ  PHE B  98      46.750  50.336  37.790  1.00  6.91           C
ATOM   4000  H   PHE B  98      51.394  50.621  36.035  1.00  8.30           H
ATOM   4001  HA  PHE B  98      52.168  53.271  36.931  1.00  8.96           H
ATOM   4002  HB2 PHE B  98      50.399  53.276  38.767  1.00  8.42           H
ATOM   4003  HB3 PHE B  98      49.943  53.789  37.158  1.00  8.42           H
ATOM   4004  HD1 PHE B  98      48.510  52.355  35.682  1.00 11.60           H
ATOM   4005  HD2 PHE B  98      49.309  51.354  39.798  1.00 11.35           H
ATOM   4006  HE1 PHE B  98      46.472  50.945  35.739  1.00  9.40           H
ATOM   4007  HE2 PHE B  98      47.287  49.924  39.832  1.00  8.67           H
ATOM   4008  HZ  PHE B  98      45.870  49.713  37.817  1.00  8.31           H
ATOM   4009  N   SER B  99      53.301  52.309  38.874  1.00  6.64           N
ATOM   4010  CA  SER B  99      54.165  51.771  39.912  1.00  5.92           C
ATOM   4011  C   SER B  99      53.690  52.314  41.262  1.00 11.75           C
ATOM   4012  O   SER B  99      53.672  53.526  41.458  1.00  7.81           O
ATOM   4013  CB  SER B  99      55.610  52.174  39.587  1.00  8.03           C
ATOM   4014  OG  SER B  99      56.496  51.844  40.638  1.00  9.68           O
ATOM   4015  H   SER B  99      53.413  53.291  38.662  1.00  7.98           H
ATOM   4016  HA  SER B  99      54.115  50.690  39.891  1.00  7.12           H
ATOM   4017  HB2 SER B  99      55.925  51.662  38.676  1.00  9.66           H
ATOM   4018  HB3 SER B  99      55.660  53.251  39.420  1.00  9.66           H
ATOM   4019  HG  SER B  99      57.397  51.987  40.335  1.00 11.64           H
ATOM   4020  N   ILE B 100      53.300  51.446  42.199  1.00  8.31           N
ATOM   4021  CA  ILE B 100      52.879  51.873  43.528  1.00  8.31           C
ATOM   4022  C   ILE B 100      54.132  52.205  44.351  1.00  7.53           C
ATOM   4023  O   ILE B 100      54.919  51.292  44.613  1.00  8.17           O
ATOM   4024  CB  ILE B 100      52.057  50.766  44.215  1.00  9.17           C
ATOM   4025  CG1 ILE B 100      50.891  50.233  43.349  1.00 10.84           C
ATOM   4026  CG2 ILE B 100      51.556  51.239  45.592  1.00  5.98           C
ATOM   4027  CD1 ILE B 100      49.870  51.245  42.845  1.00  9.46           C
ATOM   4028  H   ILE B 100      53.304  50.456  41.997  1.00  9.99           H
ATOM   4029  HA  ILE B 100      52.238  52.743  43.426  1.00  9.98           H
ATOM   4030  HB  ILE B 100      52.722  49.925  44.404  1.00 11.02           H
ATOM   4031 HG12 ILE B 100      51.310  49.729  42.479  1.00 13.03           H
ATOM   4032 HG13 ILE B 100      50.356  49.475  43.920  1.00 13.03           H
ATOM   4033 HG21 ILE B 100      51.003  50.429  46.056  1.00  7.19           H
ATOM   4034 HG22 ILE B 100      52.393  51.477  46.244  1.00  7.19           H
ATOM   4035 HG23 ILE B 100      50.909  52.111  45.497  1.00  7.19           H
ATOM   4036 HD11 ILE B 100      49.096  50.719  42.287  1.00 11.37           H
ATOM   4037 HD12 ILE B 100      49.407  51.752  43.689  1.00 11.37           H
ATOM   4038 HD13 ILE B 100      50.343  51.970  42.184  1.00 11.37           H
ATOM   4039  N   PRO B 101      54.301  53.451  44.827  1.00  6.71           N
ATOM   4040  CA  PRO B 101      55.404  53.783  45.723  1.00 12.11           C
ATOM   4041  C   PRO B 101      55.521  52.778  46.876  1.00  8.29           C
ATOM   4042  O   PRO B 101      54.503  52.442  47.478  1.00  4.99           O
ATOM   4043  CB  PRO B 101      55.023  55.163  46.271  1.00 12.42           C
ATOM   4044  CG  PRO B 101      54.209  55.792  45.147  1.00 14.43           C
ATOM   4045  CD  PRO B 101      53.409  54.587  44.637  1.00  6.73           C
ATOM   4046  HA  PRO B 101      56.336  53.873  45.165  1.00 14.55           H
ATOM   4047  HB2 PRO B 101      54.366  55.005  47.120  1.00 14.92           H
ATOM   4048  HB3 PRO B 101      55.874  55.771  46.576  1.00 14.92           H
ATOM   4049  HG2 PRO B 101      53.528  56.557  45.516  1.00 17.33           H
ATOM   4050  HG3 PRO B 101      54.875  56.203  44.389  1.00 17.33           H
ATOM   4051  HD2 PRO B 101      52.515  54.456  45.248  1.00  8.10           H
ATOM   4052  HD3 PRO B 101      53.169  54.755  43.591  1.00  8.10           H
ATOM   4053  N   VAL B 102      56.746  52.310  47.169  1.00 12.49           N
ATOM   4054  CA  VAL B 102      56.992  51.231  48.121  1.00 10.21           C
ATOM   4055  C   VAL B 102      56.289  51.575  49.427  1.00  9.76           C
ATOM   4056  O   VAL B 102      56.518  52.638  49.996  1.00  7.28           O
ATOM   4057  CB  VAL B 102      58.510  50.976  48.321  1.00  9.69           C
ATOM   4058  CG1 VAL B 102      58.755  49.950  49.436  1.00  9.93           C
ATOM   4059  CG2 VAL B 102      59.172  50.446  47.042  1.00 11.13           C
ATOM   4060  H   VAL B 102      57.538  52.676  46.662  1.00 15.00           H
ATOM   4061  HA  VAL B 102      56.557  50.320  47.713  1.00 12.27           H
ATOM   4062  HB  VAL B 102      59.000  51.911  48.597  1.00 11.64           H
ATOM   4063 HG11 VAL B 102      59.821  49.754  49.544  1.00 11.94           H
ATOM   4064 HG12 VAL B 102      58.383  50.328  50.386  1.00 11.94           H
ATOM   4065 HG13 VAL B 102      58.245  49.018  49.199  1.00 11.94           H
ATOM   4066 HG21 VAL B 102      60.242  50.308  47.201  1.00 13.37           H
ATOM   4067 HG22 VAL B 102      58.732  49.495  46.754  1.00 13.37           H
ATOM   4068 HG23 VAL B 102      59.031  51.145  46.220  1.00 13.37           H
ATOM   4069  N   ASN B 103      55.414  50.674  49.874  1.00 11.08           N
ATOM   4070  CA  ASN B 103      54.718  50.726  51.147  1.00  7.78           C
ATOM   4071  C   ASN B 103      53.559  51.723  51.262  1.00 11.02           C
ATOM   4072  O   ASN B 103      52.970  51.805  52.342  1.00  8.43           O
ATOM   4073  CB  ASN B 103      55.720  50.939  52.298  1.00 12.94           C
ATOM   4074  CG  ASN B 103      55.369  50.082  53.494  1.00 17.77           C
ATOM   4075  OD1 ASN B 103      54.949  48.946  53.332  1.00 16.36           O
ATOM   4076  ND2 ASN B 103      55.626  50.571  54.702  1.00 19.79           N
ATOM   4077  H   ASN B 103      55.209  49.877  49.286  1.00 13.32           H
ATOM   4078  HA  ASN B 103      54.259  49.744  51.244  1.00  9.35           H
ATOM   4079  HB2 ASN B 103      56.703  50.615  51.961  1.00 15.55           H
ATOM   4080  HB3 ASN B 103      55.768  51.991  52.580  1.00 15.55           H
ATOM   4081 HD21 ASN B 103      55.415  50.016  55.516  1.00 23.77           H
ATOM   4082 HD22 ASN B 103      55.991  51.508  54.791  1.00 23.77           H
ATOM   4083  N   ASP B 104      53.214  52.487  50.218  1.00  8.92           N
ATOM   4084  CA  ASP B 104      52.030  53.342  50.296  1.00 10.72           C
ATOM   4085  C   ASP B 104      50.740  52.524  50.351  1.00  8.75           C
ATOM   4086  O   ASP B 104      50.634  51.503  49.675  1.00  7.88           O
ATOM   4087  CB  ASP B 104      51.942  54.341  49.135  1.00  7.67           C
ATOM   4088  CG  ASP B 104      52.808  55.596  49.227  1.00 13.82           C
ATOM   4089  OD1 ASP B 104      53.532  55.783  50.230  1.00 14.63           O
ATOM   4090  OD2 ASP B 104      52.690  56.390  48.272  1.00 15.42           O1-
ATOM   4091  H   ASP B 104      53.709  52.417  49.341  1.00 10.72           H
ATOM   4092  HA  ASP B 104      52.127  53.930  51.208  1.00 12.88           H
ATOM   4093  HB2 ASP B 104      52.166  53.839  48.193  1.00  9.22           H
ATOM   4094  HB3 ASP B 104      50.910  54.671  49.007  1.00  9.22           H
ATOM   4095  N   PRO B 105      49.723  52.990  51.087  1.00  5.41           N
ATOM   4096  CA  PRO B 105      48.449  52.291  51.130  1.00  9.11           C
ATOM   4097  C   PRO B 105      47.656  52.603  49.863  1.00  6.88           C
ATOM   4098  O   PRO B 105      47.693  53.723  49.360  1.00  8.48           O
ATOM   4099  CB  PRO B 105      47.764  52.844  52.379  1.00 12.35           C
ATOM   4100  CG  PRO B 105      48.321  54.261  52.498  1.00 18.27           C
ATOM   4101  CD  PRO B 105      49.739  54.166  51.937  1.00 10.43           C
ATOM   4102  HA  PRO B 105      48.589  51.230  51.311  1.00 10.95           H
ATOM   4103  HB2 PRO B 105      46.674  52.807  52.361  1.00 14.83           H
ATOM   4104  HB3 PRO B 105      48.135  52.268  53.227  1.00 14.83           H
ATOM   4105  HG2 PRO B 105      47.700  54.939  51.922  1.00 21.94           H
ATOM   4106  HG3 PRO B 105      48.363  54.580  53.536  1.00 21.94           H
ATOM   4107  HD2 PRO B 105      49.952  55.075  51.374  1.00 12.53           H
ATOM   4108  HD3 PRO B 105      50.437  54.014  52.761  1.00 12.53           H
ATOM   4109  N   HIS B 106      46.969  51.595  49.331  1.00  8.58           N
ATOM   4110  CA  HIS B 106      46.314  51.695  48.041  1.00  7.62           C
ATOM   4111  C   HIS B 106      45.235  50.612  47.888  1.00  9.36           C
ATOM   4112  O   HIS B 106      45.153  49.643  48.607  1.00 12.06           O
ATOM   4113  CB  HIS B 106      47.304  51.589  46.833  1.00  6.34           C
ATOM   4114  CG  HIS B 106      48.051  50.316  46.806  1.00  6.72           C
ATOM   4115  ND1 HIS B 106      49.026  50.025  47.770  1.00  4.97           N
ATOM   4116  CD2 HIS B 106      48.011  49.210  45.947  1.00  7.56           C
ATOM   4117  CE1 HIS B 106      49.528  48.764  47.502  1.00  7.64           C
ATOM   4118  NE2 HIS B 106      48.930  48.255  46.381  1.00  7.10           N
ATOM   4119  H   HIS B 106      46.978  50.697  49.789  1.00 10.32           H
ATOM   4120  HA  HIS B 106      45.817  52.696  47.978  1.00  9.16           H
ATOM   4121  HB2 HIS B 106      48.020  52.437  46.896  1.00  7.62           H
ATOM   4122  HB3 HIS B 106      46.771  51.733  45.874  1.00  7.62           H
ATOM   4123  HD1 HIS B 106      49.210  50.567  48.603  1.00  5.98           H
ATOM   4124  HD2 HIS B 106      47.413  49.055  45.059  1.00  9.09           H
ATOM   4125  HE1 HIS B 106      50.293  48.279  48.100  1.00  9.18           H
ATOM   4126  N   GLN B 107      44.372  50.875  46.890  1.00  9.77           N
ATOM   4127  CA  GLN B 107      43.248  50.038  46.474  1.00  9.38           C
ATOM   4128  C   GLN B 107      43.025  50.195  44.966  1.00  9.25           C
ATOM   4129  O   GLN B 107      43.073  51.303  44.434  1.00  8.96           O
ATOM   4130  CB  GLN B 107      41.994  50.431  47.286  1.00 10.35           C
ATOM   4131  CG  GLN B 107      40.735  49.686  46.843  1.00  9.81           C
ATOM   4132  CD  GLN B 107      39.549  50.016  47.753  1.00 11.69           C
ATOM   4133  OE1 GLN B 107      39.037  51.123  47.730  1.00 16.94           O
ATOM   4134  NE2 GLN B 107      39.074  49.076  48.552  1.00 12.88           N
ATOM   4135  H   GLN B 107      44.517  51.722  46.357  1.00 11.74           H
ATOM   4136  HA  GLN B 107      43.485  48.997  46.692  1.00 11.27           H
ATOM   4137  HB2 GLN B 107      42.171  50.218  48.342  1.00 12.44           H
ATOM   4138  HB3 GLN B 107      41.817  51.497  47.192  1.00 12.44           H
ATOM   4139  HG2 GLN B 107      40.497  50.050  45.843  1.00 11.78           H
ATOM   4140  HG3 GLN B 107      40.939  48.622  46.813  1.00 11.78           H
ATOM   4141 HE21 GLN B 107      39.502  48.159  48.550  1.00 15.47           H
ATOM   4142 HE22 GLN B 107      38.296  49.279  49.157  1.00 15.47           H
ATOM   4143  N   VAL B 108      42.746  49.085  44.283  1.00  6.77           N
ATOM   4144  CA  VAL B 108      42.424  49.076  42.855  1.00  6.24           C
ATOM   4145  C   VAL B 108      40.957  48.691  42.743  1.00  8.94           C
ATOM   4146  O   VAL B 108      40.535  47.671  43.272  1.00 12.40           O
ATOM   4147  CB  VAL B 108      43.368  48.135  42.084  1.00 14.67           C
ATOM   4148  CG1 VAL B 108      43.014  48.064  40.588  1.00 14.00           C
ATOM   4149  CG2 VAL B 108      44.830  48.605  42.192  1.00 10.23           C
ATOM   4150  H   VAL B 108      42.706  48.203  44.775  1.00  8.14           H
ATOM   4151  HA  VAL B 108      42.557  50.072  42.432  1.00  7.51           H
ATOM   4152  HB  VAL B 108      43.298  47.135  42.506  1.00 17.62           H
ATOM   4153 HG11 VAL B 108      43.719  47.414  40.068  1.00 16.81           H
ATOM   4154 HG12 VAL B 108      42.012  47.660  40.453  1.00 16.81           H
ATOM   4155 HG13 VAL B 108      43.066  49.060  40.152  1.00 16.81           H
ATOM   4156 HG21 VAL B 108      45.483  47.911  41.663  1.00 12.30           H
ATOM   4157 HG22 VAL B 108      44.936  49.597  41.756  1.00 12.30           H
ATOM   4158 HG23 VAL B 108      45.148  48.634  43.233  1.00 12.30           H
ATOM   4159  N   TRP B 109      40.195  49.539  42.066  1.00  9.60           N
ATOM   4160  CA  TRP B 109      38.758  49.438  41.879  1.00  9.91           C
ATOM   4161  C   TRP B 109      38.491  49.377  40.375  1.00 10.94           C
ATOM   4162  O   TRP B 109      38.871  50.281  39.634  1.00 12.94           O
ATOM   4163  CB  TRP B 109      38.117  50.666  42.523  1.00 10.57           C
ATOM   4164  CG  TRP B 109      36.650  50.905  42.314  1.00 13.81           C
ATOM   4165  CD1 TRP B 109      35.701  49.979  42.039  1.00 15.28           C
ATOM   4166  CD2 TRP B 109      35.958  52.185  42.309  1.00 16.72           C
ATOM   4167  NE1 TRP B 109      34.476  50.586  41.879  1.00 12.59           N
ATOM   4168  CE2 TRP B 109      34.579  51.955  42.009  1.00 15.57           C
ATOM   4169  CE3 TRP B 109      36.360  53.523  42.525  1.00 19.25           C
ATOM   4170  CZ2 TRP B 109      33.655  53.002  41.910  1.00 20.45           C
ATOM   4171  CZ3 TRP B 109      35.438  54.583  42.430  1.00 23.90           C
ATOM   4172  CH2 TRP B 109      34.092  54.325  42.112  1.00 20.41           C
ATOM   4173  H   TRP B 109      40.644  50.346  41.653  1.00 11.54           H
ATOM   4174  HA  TRP B 109      38.366  48.542  42.356  1.00 11.91           H
ATOM   4175  HB2 TRP B 109      38.304  50.627  43.596  1.00 12.70           H
ATOM   4176  HB3 TRP B 109      38.636  51.555  42.160  1.00 12.70           H
ATOM   4177  HD1 TRP B 109      35.878  48.920  41.944  1.00 18.35           H
ATOM   4178  HE1 TRP B 109      33.639  50.070  41.651  1.00 15.13           H
ATOM   4179  HE3 TRP B 109      37.392  53.737  42.763  1.00 23.11           H
ATOM   4180  HZ2 TRP B 109      32.623  52.796  41.669  1.00 24.56           H
ATOM   4181  HZ3 TRP B 109      35.764  55.600  42.598  1.00 28.69           H
ATOM   4182  HH2 TRP B 109      33.392  55.143  42.026  1.00 24.50           H
ATOM   4183  N   ASN B 110      37.812  48.323  39.936  1.00 10.01           N
ATOM   4184  CA  ASN B 110      37.202  48.273  38.624  1.00 10.28           C
ATOM   4185  C   ASN B 110      35.931  49.111  38.688  1.00 11.29           C
ATOM   4186  O   ASN B 110      34.852  48.618  39.006  1.00 14.29           O
ATOM   4187  CB  ASN B 110      36.926  46.827  38.200  1.00 12.92           C
ATOM   4188  CG  ASN B 110      36.340  46.768  36.787  1.00  8.33           C
ATOM   4189  OD1 ASN B 110      36.195  47.781  36.109  1.00 14.19           O
ATOM   4190  ND2 ASN B 110      36.002  45.573  36.324  1.00 11.67           N
ATOM   4191  H   ASN B 110      37.543  47.611  40.601  1.00 12.03           H
ATOM   4192  HA  ASN B 110      37.895  48.707  37.899  1.00 12.35           H
ATOM   4193  HB2 ASN B 110      37.858  46.262  38.218  1.00 15.52           H
ATOM   4194  HB3 ASN B 110      36.231  46.358  38.897  1.00 15.52           H
ATOM   4195 HD21 ASN B 110      35.597  45.500  35.401  1.00 14.02           H
ATOM   4196 HD22 ASN B 110      36.143  44.747  36.888  1.00 14.02           H
ATOM   4197  N   SER B 111      36.066  50.388  38.369  1.00 12.27           N
ATOM   4198  CA  SER B 111      34.955  51.324  38.357  1.00 12.84           C
ATOM   4199  C   SER B 111      34.110  51.256  37.077  1.00 18.37           C
ATOM   4200  O   SER B 111      33.147  52.010  36.967  1.00 17.21           O
ATOM   4201  CB  SER B 111      35.485  52.730  38.651  1.00 14.98           C
ATOM   4202  OG  SER B 111      36.549  53.059  37.779  1.00 16.48           O
ATOM   4203  H   SER B 111      36.972  50.731  38.088  1.00 14.74           H
ATOM   4204  HA  SER B 111      34.287  51.071  39.179  1.00 15.43           H
ATOM   4205  HB2 SER B 111      34.685  53.464  38.551  1.00 17.99           H
ATOM   4206  HB3 SER B 111      35.854  52.761  39.676  1.00 17.99           H
ATOM   4207  HG  SER B 111      37.049  53.788  38.157  1.00 19.80           H
ATOM   4208  N   ASP B 112      34.439  50.377  36.117  1.00 18.55           N
ATOM   4209  CA  ASP B 112      33.612  50.189  34.926  1.00 19.80           C
ATOM   4210  C   ASP B 112      32.363  49.396  35.345  1.00 23.44           C
ATOM   4211  O   ASP B 112      32.451  48.472  36.153  1.00 15.78           O
ATOM   4212  CB  ASP B 112      34.410  49.441  33.848  1.00 21.76           C
ATOM   4213  CG  ASP B 112      33.756  49.664  32.480  1.00 28.77           C
ATOM   4214  OD1 ASP B 112      32.866  48.866  32.122  1.00 25.38           O
ATOM   4215  OD2 ASP B 112      34.137  50.660  31.825  1.00 27.27           O1-
ATOM   4216  H   ASP B 112      35.216  49.745  36.252  1.00 22.28           H
ATOM   4217  HA  ASP B 112      33.329  51.164  34.526  1.00 23.78           H
ATOM   4218  HB2 ASP B 112      35.427  49.837  33.837  1.00 26.13           H
ATOM   4219  HB3 ASP B 112      34.399  48.377  34.090  1.00 26.13           H
ATOM   4220  N   GLU B 113      31.189  49.755  34.810  1.00 28.93           N
ATOM   4221  CA  GLU B 113      29.934  49.096  35.190  1.00 34.91           C
ATOM   4222  C   GLU B 113      29.680  47.781  34.432  1.00 30.98           C
ATOM   4223  O   GLU B 113      28.773  47.036  34.810  1.00 26.67           O
ATOM   4224  CB  GLU B 113      28.752  50.054  34.981  1.00 37.18           C
ATOM   4225  CG  GLU B 113      28.864  51.324  35.838  1.00 42.36           C
ATOM   4226  CD  GLU B 113      27.861  52.420  35.464  1.00 45.29           C
ATOM   4227  OE1 GLU B 113      26.929  52.139  34.672  1.00 47.64           O
ATOM   4228  OE2 GLU B 113      28.056  53.544  35.979  1.00 44.82           O1-
ATOM   4229  H   GLU B 113      31.148  50.518  34.151  1.00 34.74           H
ATOM   4230  HA  GLU B 113      29.978  48.864  36.256  1.00 41.91           H
ATOM   4231  HB2 GLU B 113      28.691  50.325  33.926  1.00 44.63           H
ATOM   4232  HB3 GLU B 113      27.828  49.543  35.258  1.00 44.63           H
ATOM   4233  HG2 GLU B 113      28.719  51.066  36.889  1.00 50.85           H
ATOM   4234  HG3 GLU B 113      29.869  51.749  35.799  1.00 50.85           H
ATOM   4235  N   HIS B 114      30.420  47.532  33.340  1.00 28.40           N
ATOM   4236  CA  HIS B 114      30.096  46.486  32.373  1.00 31.34           C
ATOM   4237  C   HIS B 114      31.215  45.486  32.112  1.00 29.79           C
ATOM   4238  O   HIS B 114      30.908  44.298  32.016  1.00 32.03           O
ATOM   4239  CB  HIS B 114      29.622  47.127  31.064  1.00 33.72           C
ATOM   4240  CG  HIS B 114      28.371  47.946  31.250  1.00 40.28           C
ATOM   4241  ND1 HIS B 114      27.126  47.446  31.649  1.00 38.75           N
ATOM   4242  CD2 HIS B 114      28.272  49.292  31.045  1.00 37.74           C
ATOM   4243  CE1 HIS B 114      26.324  48.519  31.724  1.00 39.89           C
ATOM   4244  NE2 HIS B 114      26.978  49.637  31.357  1.00 41.56           N
ATOM   4245  H   HIS B 114      31.176  48.163  33.107  1.00 34.10           H
ATOM   4246  HA  HIS B 114      29.266  45.898  32.767  1.00 37.63           H
ATOM   4247  HB2 HIS B 114      29.414  46.342  30.337  1.00 40.49           H
ATOM   4248  HB3 HIS B 114      30.416  47.761  30.665  1.00 40.49           H
ATOM   4249  HD2 HIS B 114      29.066  49.954  30.735  1.00 45.31           H
ATOM   4250  HE1 HIS B 114      25.316  48.501  32.109  1.00 47.89           H
ATOM   4251  HE2 HIS B 114      26.611  50.576  31.403  1.00 49.89           H
ATOM   4252  N   GLU B 115      32.466  45.932  31.922  1.00 21.84           N
ATOM   4253  CA  GLU B 115      33.522  45.034  31.461  1.00 23.90           C
ATOM   4254  C   GLU B 115      34.566  44.737  32.541  1.00 25.97           C
ATOM   4255  O   GLU B 115      34.839  45.559  33.421  1.00 15.03           O
ATOM   4256  CB  GLU B 115      34.143  45.539  30.147  1.00 29.93           C
ATOM   4257  CG  GLU B 115      35.077  46.745  30.270  1.00 31.42           C
ATOM   4258  CD  GLU B 115      35.597  47.173  28.888  1.00 33.51           C
ATOM   4259  OE1 GLU B 115      34.852  47.872  28.164  1.00 37.06           O
ATOM   4260  OE2 GLU B 115      36.751  46.812  28.566  1.00 35.18           O1-
ATOM   4261  H   GLU B 115      32.672  46.921  31.992  1.00 26.23           H
ATOM   4262  HA  GLU B 115      33.074  44.076  31.199  1.00 28.70           H
ATOM   4263  HB2 GLU B 115      34.698  44.717  29.696  1.00 35.93           H
ATOM   4264  HB3 GLU B 115      33.333  45.793  29.461  1.00 35.93           H
ATOM   4265  HG2 GLU B 115      34.489  47.552  30.698  1.00 37.72           H
ATOM   4266  HG3 GLU B 115      35.911  46.472  30.918  1.00 37.72           H
ATOM   4267  N   ASP B 116      35.138  43.531  32.444  1.00 13.81           N
ATOM   4268  CA  ASP B 116      36.188  43.060  33.333  1.00 18.45           C
ATOM   4269  C   ASP B 116      37.492  43.857  33.160  1.00 16.23           C
ATOM   4270  O   ASP B 116      37.817  44.337  32.072  1.00 15.11           O
ATOM   4271  CB  ASP B 116      36.447  41.573  33.086  1.00 13.27           C
ATOM   4272  CG  ASP B 116      35.303  40.624  33.466  1.00 18.12           C
ATOM   4273  OD1 ASP B 116      34.386  41.057  34.190  1.00 16.59           O
ATOM   4274  OD2 ASP B 116      35.375  39.452  33.043  1.00 17.15           O1-
ATOM   4275  H   ASP B 116      34.844  42.909  31.709  1.00 16.59           H
ATOM   4276  HA  ASP B 116      35.845  43.166  34.363  1.00 22.15           H
ATOM   4277  HB2 ASP B 116      36.742  41.397  32.051  1.00 15.94           H
ATOM   4278  HB3 ASP B 116      37.317  41.275  33.664  1.00 15.94           H
ATOM   4279  N   LEU B 117      38.250  43.960  34.251  1.00 10.29           N
ATOM   4280  CA  LEU B 117      39.578  44.559  34.286  1.00 10.17           C
ATOM   4281  C   LEU B 117      40.582  43.421  34.395  1.00  6.74           C
ATOM   4282  O   LEU B 117      40.479  42.639  35.334  1.00 10.94           O
ATOM   4283  CB  LEU B 117      39.654  45.521  35.485  1.00  5.50           C
ATOM   4284  CG  LEU B 117      41.074  46.025  35.822  1.00  8.53           C
ATOM   4285  CD1 LEU B 117      41.676  46.873  34.691  1.00  9.84           C
ATOM   4286  CD2 LEU B 117      41.025  46.872  37.099  1.00  9.40           C
ATOM   4287  H   LEU B 117      37.922  43.528  35.104  1.00 12.36           H
ATOM   4288  HA  LEU B 117      39.757  45.132  33.378  1.00 12.22           H
ATOM   4289  HB2 LEU B 117      39.018  46.382  35.293  1.00  6.61           H
ATOM   4290  HB3 LEU B 117      39.257  45.008  36.359  1.00  6.61           H
ATOM   4291  HG  LEU B 117      41.735  45.177  36.004  1.00 10.26           H
ATOM   4292 HD11 LEU B 117      42.672  47.208  34.975  1.00 11.82           H
ATOM   4293 HD12 LEU B 117      41.773  46.279  33.791  1.00 11.82           H
ATOM   4294 HD13 LEU B 117      41.042  47.736  34.486  1.00 11.82           H
ATOM   4295 HD21 LEU B 117      42.038  47.132  37.409  1.00 11.30           H
ATOM   4296 HD22 LEU B 117      40.458  47.787  36.927  1.00 11.30           H
ATOM   4297 HD23 LEU B 117      40.550  46.303  37.897  1.00 11.30           H
ATOM   4298  N   GLN B 118      41.550  43.330  33.486  1.00  8.44           N
ATOM   4299  CA  GLN B 118      42.627  42.339  33.548  1.00  9.81           C
ATOM   4300  C   GLN B 118      43.981  43.049  33.519  1.00  9.36           C
ATOM   4301  O   GLN B 118      44.228  43.889  32.657  1.00  8.22           O
ATOM   4302  CB  GLN B 118      42.528  41.348  32.381  1.00  9.79           C
ATOM   4303  CG  GLN B 118      43.467  40.138  32.547  1.00  8.74           C
ATOM   4304  CD  GLN B 118      43.410  39.185  31.350  1.00 14.09           C
ATOM   4305  OE1 GLN B 118      43.461  39.616  30.203  1.00 13.39           O
ATOM   4306  NE2 GLN B 118      43.375  37.882  31.598  1.00 10.86           N
ATOM   4307  H   GLN B 118      41.594  44.025  32.754  1.00 10.14           H
ATOM   4308  HA  GLN B 118      42.539  41.776  34.470  1.00 11.79           H
ATOM   4309  HB2 GLN B 118      41.500  40.995  32.294  1.00 11.77           H
ATOM   4310  HB3 GLN B 118      42.793  41.870  31.463  1.00 11.77           H
ATOM   4311  HG2 GLN B 118      44.478  40.538  32.593  1.00 10.51           H
ATOM   4312  HG3 GLN B 118      43.261  39.616  33.479  1.00 10.51           H
ATOM   4313 HE21 GLN B 118      43.348  37.548  32.552  1.00 13.05           H
ATOM   4314 HE22 GLN B 118      43.323  37.221  30.838  1.00 13.05           H
ATOM   4315  N   VAL B 119      44.862  42.665  34.442  1.00  7.44           N
ATOM   4316  CA  VAL B 119      46.170  43.275  34.653  1.00 10.99           C
ATOM   4317  C   VAL B 119      47.240  42.189  34.769  1.00 13.92           C
ATOM   4318  O   VAL B 119      46.961  41.090  35.272  1.00  7.65           O
ATOM   4319  CB  VAL B 119      46.158  44.159  35.925  1.00  6.64           C
ATOM   4320  CG1 VAL B 119      45.275  45.391  35.721  1.00 12.33           C
ATOM   4321  CG2 VAL B 119      45.663  43.427  37.182  1.00 10.06           C
ATOM   4322  H   VAL B 119      44.601  41.924  35.077  1.00  8.94           H
ATOM   4323  HA  VAL B 119      46.409  43.911  33.803  1.00 13.20           H
ATOM   4324  HB  VAL B 119      47.173  44.507  36.119  1.00  7.99           H
ATOM   4325 HG11 VAL B 119      45.324  46.029  36.604  1.00 14.81           H
ATOM   4326 HG12 VAL B 119      45.629  45.959  34.866  1.00 14.81           H
ATOM   4327 HG13 VAL B 119      44.241  45.096  35.552  1.00 14.81           H
ATOM   4328 HG21 VAL B 119      45.753  44.083  38.049  1.00 12.09           H
ATOM   4329 HG22 VAL B 119      44.617  43.139  37.073  1.00 12.09           H
ATOM   4330 HG23 VAL B 119      46.256  42.534  37.362  1.00 12.09           H
ATOM   4331  N   LEU B 120      48.471  42.521  34.345  1.00  8.64           N
ATOM   4332  CA  LEU B 120      49.661  41.870  34.870  1.00  9.52           C
ATOM   4333  C   LEU B 120      50.214  42.738  35.994  1.00 12.10           C
ATOM   4334  O   LEU B 120      50.274  43.961  35.872  1.00  7.81           O
ATOM   4335  CB  LEU B 120      50.747  41.626  33.804  1.00  9.96           C
ATOM   4336  CG  LEU B 120      50.393  40.535  32.781  1.00 17.91           C
ATOM   4337  CD1 LEU B 120      51.258  40.662  31.519  1.00 19.76           C
ATOM   4338  CD2 LEU B 120      50.593  39.132  33.384  1.00 17.04           C
ATOM   4339  H   LEU B 120      48.607  43.432  33.926  1.00 10.39           H
ATOM   4340  HA  LEU B 120      49.382  40.904  35.279  1.00 11.44           H
ATOM   4341  HB2 LEU B 120      50.932  42.566  33.294  1.00 11.97           H
ATOM   4342  HB3 LEU B 120      51.675  41.345  34.302  1.00 11.97           H
ATOM   4343  HG  LEU B 120      49.344  40.636  32.507  1.00 21.51           H
ATOM   4344 HD11 LEU B 120      50.924  39.947  30.767  1.00 23.73           H
ATOM   4345 HD12 LEU B 120      51.173  41.667  31.110  1.00 23.73           H
ATOM   4346 HD13 LEU B 120      52.303  40.463  31.761  1.00 23.73           H
ATOM   4347 HD21 LEU B 120      50.389  38.371  32.632  1.00 20.47           H
ATOM   4348 HD22 LEU B 120      51.616  39.011  33.735  1.00 20.47           H
ATOM   4349 HD23 LEU B 120      49.906  38.980  34.213  1.00 20.47           H
ATOM   4350  N   VAL B 121      50.611  42.092  37.083  1.00  6.92           N
ATOM   4351  CA  VAL B 121      51.122  42.737  38.283  1.00  6.50           C
ATOM   4352  C   VAL B 121      52.493  42.135  38.537  1.00 10.71           C
ATOM   4353  O   VAL B 121      52.638  40.918  38.569  1.00  8.10           O
ATOM   4354  CB  VAL B 121      50.185  42.528  39.493  1.00 10.86           C
ATOM   4355  CG1 VAL B 121      50.642  43.445  40.634  1.00  9.70           C
ATOM   4356  CG2 VAL B 121      48.706  42.798  39.165  1.00 10.60           C
ATOM   4357  H   VAL B 121      50.548  41.084  37.091  1.00  8.32           H
ATOM   4358  HA  VAL B 121      51.218  43.809  38.118  1.00  7.82           H
ATOM   4359  HB  VAL B 121      50.282  41.499  39.827  1.00 13.05           H
ATOM   4360 HG11 VAL B 121      49.982  43.325  41.494  1.00 11.65           H
ATOM   4361 HG12 VAL B 121      51.652  43.184  40.949  1.00 11.65           H
ATOM   4362 HG13 VAL B 121      50.623  44.490  40.324  1.00 11.65           H
ATOM   4363 HG21 VAL B 121      48.106  42.719  40.072  1.00 12.74           H
ATOM   4364 HG22 VAL B 121      48.593  43.797  38.749  1.00 12.74           H
ATOM   4365 HG23 VAL B 121      48.343  42.066  38.448  1.00 12.74           H
ATOM   4366  N   ILE B 122      53.499  42.983  38.707  1.00  4.54           N
ATOM   4367  CA  ILE B 122      54.891  42.595  38.859  1.00  6.34           C
ATOM   4368  C   ILE B 122      55.374  43.158  40.197  1.00 10.15           C
ATOM   4369  O   ILE B 122      55.307  44.367  40.412  1.00 10.13           O
ATOM   4370  CB  ILE B 122      55.669  43.148  37.653  1.00  9.64           C
ATOM   4371  CG1 ILE B 122      55.153  42.532  36.327  1.00 13.83           C
ATOM   4372  CG2 ILE B 122      57.164  42.835  37.799  1.00 13.22           C
ATOM   4373  CD1 ILE B 122      54.896  43.580  35.248  1.00 13.78           C
ATOM   4374  H   ILE B 122      53.299  43.972  38.663  1.00  5.46           H
ATOM   4375  HA  ILE B 122      54.981  41.512  38.865  1.00  7.63           H
ATOM   4376  HB  ILE B 122      55.541  44.231  37.631  1.00 11.58           H
ATOM   4377 HG12 ILE B 122      55.873  41.811  35.948  1.00 16.62           H
ATOM   4378 HG13 ILE B 122      54.228  41.984  36.475  1.00 16.62           H
ATOM   4379 HG21 ILE B 122      57.691  43.230  36.932  1.00 15.89           H
ATOM   4380 HG22 ILE B 122      57.576  43.307  38.689  1.00 15.89           H
ATOM   4381 HG23 ILE B 122      57.309  41.756  37.862  1.00 15.89           H
ATOM   4382 HD11 ILE B 122      54.538  43.088  34.344  1.00 16.55           H
ATOM   4383 HD12 ILE B 122      54.141  44.291  35.587  1.00 16.55           H
ATOM   4384 HD13 ILE B 122      55.822  44.104  35.023  1.00 16.55           H
ATOM   4385  N   ILE B 123      55.847  42.295  41.092  1.00  7.80           N
ATOM   4386  CA  ILE B 123      56.371  42.693  42.393  1.00  6.07           C
ATOM   4387  C   ILE B 123      57.845  42.323  42.503  1.00  9.20           C
ATOM   4388  O   ILE B 123      58.303  41.365  41.875  1.00  8.58           O
ATOM   4389  CB  ILE B 123      55.533  42.135  43.560  1.00  7.07           C
ATOM   4390  CG1 ILE B 123      55.593  40.597  43.641  1.00  8.32           C
ATOM   4391  CG2 ILE B 123      54.104  42.707  43.521  1.00 10.17           C
ATOM   4392  CD1 ILE B 123      55.116  40.037  44.985  1.00 13.54           C
ATOM   4393  H   ILE B 123      55.861  41.312  40.863  1.00  9.37           H
ATOM   4394  HA  ILE B 123      56.304  43.770  42.465  1.00  7.31           H
ATOM   4395  HB  ILE B 123      55.989  42.513  44.476  1.00  8.50           H
ATOM   4396 HG12 ILE B 123      55.005  40.158  42.834  1.00 10.01           H
ATOM   4397 HG13 ILE B 123      56.622  40.271  43.525  1.00 10.01           H
ATOM   4398 HG21 ILE B 123      53.522  42.352  44.369  1.00 12.22           H
ATOM   4399 HG22 ILE B 123      54.149  43.794  43.579  1.00 12.22           H
ATOM   4400 HG23 ILE B 123      53.595  42.415  42.603  1.00 12.22           H
ATOM   4401 HD11 ILE B 123      55.169  38.949  44.973  1.00 16.26           H
ATOM   4402 HD12 ILE B 123      55.751  40.411  45.786  1.00 16.26           H
ATOM   4403 HD13 ILE B 123      54.087  40.335  45.168  1.00 16.26           H
ATOM   4404  N   SER B 124      58.576  43.094  43.317  1.00  7.78           N
ATOM   4405  CA  SER B 124      59.896  42.720  43.801  1.00  7.33           C
ATOM   4406  C   SER B 124      59.757  42.003  45.154  1.00  5.57           C
ATOM   4407  O   SER B 124      58.667  41.916  45.722  1.00  6.54           O
ATOM   4408  CB  SER B 124      60.826  43.939  43.889  1.00  5.32           C
ATOM   4409  OG  SER B 124      60.378  44.833  44.867  1.00  7.25           O
ATOM   4410  H   SER B 124      58.119  43.871  43.775  1.00  9.36           H
ATOM   4411  HA  SER B 124      60.350  42.037  43.086  1.00  8.81           H
ATOM   4412  HB2 SER B 124      61.830  43.607  44.154  1.00  6.40           H
ATOM   4413  HB3 SER B 124      60.872  44.460  42.937  1.00  6.40           H
ATOM   4414  HG  SER B 124      61.134  45.379  45.120  1.00  8.72           H
ATOM   4415  N   ARG B 125      60.866  41.470  45.667  1.00  5.64           N
ATOM   4416  CA  ARG B 125      60.982  40.934  47.037  1.00  7.85           C
ATOM   4417  C   ARG B 125      59.976  39.807  47.344  1.00  6.29           C
ATOM   4418  O   ARG B 125      59.425  39.792  48.449  1.00  5.56           O
ATOM   4419  CB  ARG B 125      60.863  42.060  48.093  1.00  5.42           C
ATOM   4420  CG  ARG B 125      61.668  43.324  47.790  1.00  6.80           C
ATOM   4421  CD  ARG B 125      61.518  44.329  48.938  1.00  8.58           C
ATOM   4422  NE  ARG B 125      61.783  45.704  48.504  1.00  8.02           N
ATOM   4423  CZ  ARG B 125      61.672  46.803  49.261  1.00  8.40           C
ATOM   4424  NH1 ARG B 125      61.251  46.745  50.522  1.00  7.92           N
ATOM   4425  NH2 ARG B 125      61.986  47.991  48.756  1.00  6.55           N1+
ATOM   4426  H   ARG B 125      61.710  41.501  45.112  1.00  6.78           H
ATOM   4427  HA  ARG B 125      61.982  40.506  47.121  1.00  9.44           H
ATOM   4428  HB2 ARG B 125      59.815  42.352  48.176  1.00  6.52           H
ATOM   4429  HB3 ARG B 125      61.179  41.668  49.060  1.00  6.52           H
ATOM   4430  HG2 ARG B 125      62.718  43.061  47.679  1.00  8.18           H
ATOM   4431  HG3 ARG B 125      61.321  43.773  46.871  1.00  8.18           H
ATOM   4432  HD2 ARG B 125      60.506  44.266  49.322  1.00 10.31           H
ATOM   4433  HD3 ARG B 125      62.210  44.068  49.737  1.00 10.31           H
ATOM   4434  HE  ARG B 125      62.113  45.820  47.552  1.00  9.64           H
ATOM   4435 HH11 ARG B 125      61.000  45.851  50.915  1.00  9.53           H
ATOM   4436 HH12 ARG B 125      61.172  47.591  51.064  1.00  9.53           H
ATOM   4437 HH21 ARG B 125      62.317  48.057  47.800  1.00  7.87           H
ATOM   4438 HH22 ARG B 125      61.897  48.828  49.310  1.00  7.87           H
ATOM   4439  N   PRO B 126      59.671  38.877  46.420  1.00  6.53           N
ATOM   4440  CA  PRO B 126      58.572  37.944  46.634  1.00  8.55           C
ATOM   4441  C   PRO B 126      58.901  36.912  47.718  1.00  7.26           C
ATOM   4442  O   PRO B 126      60.078  36.662  47.988  1.00  9.79           O
ATOM   4443  CB  PRO B 126      58.416  37.250  45.273  1.00  6.44           C
ATOM   4444  CG  PRO B 126      59.825  37.266  44.700  1.00  8.03           C
ATOM   4445  CD  PRO B 126      60.295  38.661  45.116  1.00  5.85           C
ATOM   4446  HA  PRO B 126      57.637  38.473  46.819  1.00 10.28           H
ATOM   4447  HB2 PRO B 126      57.984  36.254  45.317  1.00  7.74           H
ATOM   4448  HB3 PRO B 126      57.790  37.897  44.660  1.00  7.74           H
ATOM   4449  HG2 PRO B 126      60.426  36.468  45.137  1.00  9.65           H
ATOM   4450  HG3 PRO B 126      59.814  37.193  43.613  1.00  9.65           H
ATOM   4451  HD2 PRO B 126      61.383  38.669  45.177  1.00  7.03           H
ATOM   4452  HD3 PRO B 126      59.918  39.386  44.396  1.00  7.03           H
ATOM   4453  N   PRO B 127      57.886  36.294  48.348  1.00  9.33           N
ATOM   4454  CA  PRO B 127      56.453  36.524  48.131  1.00  6.95           C
ATOM   4455  C   PRO B 127      55.951  37.806  48.822  1.00  9.53           C
ATOM   4456  O   PRO B 127      56.650  38.365  49.664  1.00  9.10           O
ATOM   4457  CB  PRO B 127      55.808  35.314  48.819  1.00  9.42           C
ATOM   4458  CG  PRO B 127      56.770  34.964  49.951  1.00 12.50           C
ATOM   4459  CD  PRO B 127      58.133  35.258  49.344  1.00  9.36           C
ATOM   4460  HA  PRO B 127      56.172  36.468  47.079  1.00  8.36           H
ATOM   4461  HB2 PRO B 127      54.786  35.479  49.163  1.00 11.32           H
ATOM   4462  HB3 PRO B 127      55.826  34.487  48.111  1.00 11.32           H
ATOM   4463  HG2 PRO B 127      56.582  35.594  50.817  1.00 15.02           H
ATOM   4464  HG3 PRO B 127      56.708  33.907  50.213  1.00 15.02           H
ATOM   4465  HD2 PRO B 127      58.800  35.609  50.130  1.00 11.24           H
ATOM   4466  HD3 PRO B 127      58.514  34.361  48.856  1.00 11.24           H
ATOM   4467  N   ALA B 128      54.750  38.285  48.478  1.00  7.74           N
ATOM   4468  CA  ALA B 128      54.185  39.524  49.016  1.00 10.89           C
ATOM   4469  C   ALA B 128      53.878  39.411  50.509  1.00 10.47           C
ATOM   4470  O   ALA B 128      53.343  38.397  50.958  1.00 10.58           O
ATOM   4471  CB  ALA B 128      52.896  39.864  48.272  1.00  6.05           C
ATOM   4472  H   ALA B 128      54.210  37.801  47.776  1.00  9.30           H
ATOM   4473  HA  ALA B 128      54.881  40.339  48.848  1.00 13.08           H
ATOM   4474  HB1 ALA B 128      52.502  40.813  48.635  1.00  7.27           H
ATOM   4475  HB2 ALA B 128      53.099  39.962  47.206  1.00  7.27           H
ATOM   4476  HB3 ALA B 128      52.149  39.085  48.431  1.00  7.27           H
ATOM   4477  N   LYS B 129      54.168  40.479  51.254  1.00  9.03           N
ATOM   4478  CA  LYS B 129      53.822  40.648  52.671  1.00 13.70           C
ATOM   4479  C   LYS B 129      52.774  41.771  52.754  1.00 10.43           C
ATOM   4480  O   LYS B 129      53.107  42.953  52.805  1.00 10.12           O
ATOM   4481  CB  LYS B 129      55.081  40.973  53.499  1.00 13.11           C
ATOM   4482  CG  LYS B 129      56.389  40.239  53.153  1.00 24.69           C
ATOM   4483  CD  LYS B 129      56.357  38.733  53.404  1.00 24.71           C
ATOM   4484  CE  LYS B 129      57.763  38.113  53.302  1.00 23.75           C
ATOM   4485  NZ  LYS B 129      58.266  38.014  51.915  1.00 10.89           N1+
ATOM   4486  H   LYS B 129      54.605  41.264  50.792  1.00 10.86           H
ATOM   4487  HA  LYS B 129      53.387  39.718  53.041  1.00 16.46           H
ATOM   4488  HB2 LYS B 129      55.318  42.024  53.359  1.00 15.75           H
ATOM   4489  HB3 LYS B 129      54.846  40.835  54.555  1.00 15.75           H
ATOM   4490  HG2 LYS B 129      56.649  40.427  52.111  1.00 29.65           H
ATOM   4491  HG3 LYS B 129      57.175  40.666  53.777  1.00 29.65           H
ATOM   4492  HD2 LYS B 129      55.950  38.534  54.396  1.00 29.67           H
ATOM   4493  HD3 LYS B 129      55.710  38.272  52.657  1.00 29.67           H
ATOM   4494  HE2 LYS B 129      58.456  38.728  53.879  1.00 28.52           H
ATOM   4495  HE3 LYS B 129      57.737  37.117  53.743  1.00 28.52           H
ATOM   4496  HZ1 LYS B 129      58.441  37.045  51.689  1.00 13.08           H
ATOM   4497  HZ2 LYS B 129      57.588  38.382  51.262  1.00 13.08           H
ATOM   4498  HZ3 LYS B 129      59.125  38.537  51.811  1.00 13.08           H
ATOM   4499  N   ILE B 130      51.498  41.407  52.718  1.00  8.79           N
ATOM   4500  CA  ILE B 130      50.376  42.335  52.582  1.00  8.30           C
ATOM   4501  C   ILE B 130      49.732  42.575  53.961  1.00 12.96           C
ATOM   4502  O   ILE B 130      49.313  41.672  54.652  1.00 14.49           O
ATOM   4503  CB  ILE B 130      49.319  41.790  51.575  1.00  9.28           C
ATOM   4504  CG1 ILE B 130      49.930  41.826  50.159  1.00 12.48           C
ATOM   4505  CG2 ILE B 130      48.028  42.612  51.622  1.00 14.88           C
ATOM   4506  CD1 ILE B 130      49.121  41.079  49.107  1.00 12.53           C
ATOM   4507  H   ILE B 130      51.291  40.439  52.741  1.00 10.57           H
ATOM   4508  HA  ILE B 130      50.742  43.316  52.178  1.00  9.97           H
ATOM   4509  HB  ILE B 130      49.070  40.734  51.849  1.00 11.16           H
ATOM   4510 HG12 ILE B 130      50.042  42.885  49.837  1.00 14.99           H
ATOM   4511 HG13 ILE B 130      50.952  41.404  50.196  1.00 14.99           H
ATOM   4512 HG21 ILE B 130      47.299  42.223  50.895  1.00 17.88           H
ATOM   4513 HG22 ILE B 130      47.544  42.574  52.603  1.00 17.88           H
ATOM   4514 HG23 ILE B 130      48.202  43.665  51.359  1.00 17.88           H
ATOM   4515 HD11 ILE B 130      49.613  41.135  48.125  1.00 15.05           H
ATOM   4516 HD12 ILE B 130      48.980  40.022  49.358  1.00 15.05           H
ATOM   4517 HD13 ILE B 130      48.120  41.517  48.973  1.00 15.05           H
ATOM   4518  N   PHE B 131      49.675  43.873  54.313  1.00 12.73           N
ATOM   4519  CA  PHE B 131      48.936  44.416  55.457  1.00 10.79           C
ATOM   4520  C   PHE B 131      47.613  45.020  54.997  1.00 13.29           C
ATOM   4521  O   PHE B 131      47.582  45.793  54.038  1.00  8.29           O
ATOM   4522  CB  PHE B 131      49.729  45.506  56.184  1.00 11.29           C
ATOM   4523  CG  PHE B 131      50.951  45.023  56.927  1.00 10.94           C
ATOM   4524  CD1 PHE B 131      52.162  44.788  56.246  1.00 11.08           C
ATOM   4525  CD2 PHE B 131      50.881  44.833  58.322  1.00 11.69           C
ATOM   4526  CE1 PHE B 131      53.310  44.427  56.970  1.00 10.89           C
ATOM   4527  CE2 PHE B 131      52.025  44.445  59.038  1.00  9.76           C
ATOM   4528  CZ  PHE B 131      53.242  44.255  58.363  1.00 10.72           C
ATOM   4529  H   PHE B 131      50.052  44.549  53.660  1.00 15.29           H
ATOM   4530  HA  PHE B 131      48.748  43.618  56.168  1.00 12.97           H
ATOM   4531  HB2 PHE B 131      50.030  46.260  55.462  1.00 13.57           H
ATOM   4532  HB3 PHE B 131      49.065  45.987  56.899  1.00 13.57           H
ATOM   4533  HD1 PHE B 131      52.215  44.908  55.173  1.00 13.32           H
ATOM   4534  HD2 PHE B 131      49.950  44.988  58.844  1.00 14.05           H
ATOM   4535  HE1 PHE B 131      54.245  44.267  56.456  1.00 13.09           H
ATOM   4536  HE2 PHE B 131      51.965  44.288  60.104  1.00 11.73           H
ATOM   4537  HZ  PHE B 131      54.121  43.960  58.915  1.00 12.88           H
ATOM   4538  N   LEU B 132      46.535  44.710  55.722  1.00 13.46           N
ATOM   4539  CA  LEU B 132      45.163  45.070  55.386  1.00 11.98           C
ATOM   4540  C   LEU B 132      44.612  46.160  56.309  1.00 13.33           C
ATOM   4541  O   LEU B 132      44.719  46.056  57.532  1.00 11.89           O
ATOM   4542  CB  LEU B 132      44.279  43.814  55.487  1.00 12.19           C
ATOM   4543  CG  LEU B 132      44.679  42.630  54.585  1.00 19.36           C
ATOM   4544  CD1 LEU B 132      43.772  41.425  54.879  1.00 15.57           C
ATOM   4545  CD2 LEU B 132      44.583  42.994  53.100  1.00 11.71           C
ATOM   4546  H   LEU B 132      46.656  44.107  56.521  1.00 16.17           H
ATOM   4547  HA  LEU B 132      45.126  45.437  54.361  1.00 14.39           H
ATOM   4548  HB2 LEU B 132      44.292  43.474  56.522  1.00 14.64           H
ATOM   4549  HB3 LEU B 132      43.252  44.097  55.250  1.00 14.64           H
ATOM   4550  HG  LEU B 132      45.707  42.338  54.804  1.00 23.24           H
ATOM   4551 HD11 LEU B 132      44.078  40.574  54.271  1.00 18.70           H
ATOM   4552 HD12 LEU B 132      43.856  41.149  55.929  1.00 18.70           H
ATOM   4553 HD13 LEU B 132      42.733  41.671  54.656  1.00 18.70           H
ATOM   4554 HD21 LEU B 132      44.817  42.126  52.487  1.00 14.07           H
ATOM   4555 HD22 LEU B 132      43.577  43.332  52.865  1.00 14.07           H
ATOM   4556 HD23 LEU B 132      45.295  43.782  52.860  1.00 14.07           H
ATOM   4557  N   TYR B 133      43.980  47.183  55.727  1.00 13.79           N
ATOM   4558  CA  TYR B 133      43.278  48.245  56.455  1.00 12.01           C
ATOM   4559  C   TYR B 133      41.776  48.019  56.311  1.00 17.60           C
ATOM   4560  O   TYR B 133      41.302  47.836  55.191  1.00 15.31           O
ATOM   4561  CB  TYR B 133      43.647  49.623  55.894  1.00  9.19           C
ATOM   4562  CG  TYR B 133      45.112  50.013  55.957  1.00 11.50           C
ATOM   4563  CD1 TYR B 133      46.000  49.487  55.006  1.00 10.18           C
ATOM   4564  CD2 TYR B 133      45.571  50.958  56.894  1.00 11.48           C
ATOM   4565  CE1 TYR B 133      47.340  49.891  54.988  1.00 10.46           C
ATOM   4566  CE2 TYR B 133      46.912  51.386  56.875  1.00  9.57           C
ATOM   4567  CZ  TYR B 133      47.804  50.842  55.915  1.00 12.87           C
ATOM   4568  OH  TYR B 133      49.106  51.230  55.856  1.00 11.13           O
ATOM   4569  H   TYR B 133      43.913  47.200  54.718  1.00 16.56           H
ATOM   4570  HA  TYR B 133      43.549  48.225  57.508  1.00 14.43           H
ATOM   4571  HB2 TYR B 133      43.335  49.657  54.854  1.00 11.05           H
ATOM   4572  HB3 TYR B 133      43.067  50.369  56.431  1.00 11.05           H
ATOM   4573  HD1 TYR B 133      45.644  48.781  54.274  1.00 12.24           H
ATOM   4574  HD2 TYR B 133      44.883  51.378  57.609  1.00 13.79           H
ATOM   4575  HE1 TYR B 133      48.012  49.483  54.249  1.00 12.57           H
ATOM   4576  HE2 TYR B 133      47.242  52.127  57.583  1.00 11.51           H
ATOM   4577  HH  TYR B 133      49.263  52.065  56.311  1.00 13.37           H
ATOM   4578  N   ASP B 134      41.020  48.031  57.419  1.00 15.30           N
ATOM   4579  CA  ASP B 134      39.574  47.802  57.334  1.00 22.53           C
ATOM   4580  C   ASP B 134      38.827  49.030  56.784  1.00 22.82           C
ATOM   4581  O   ASP B 134      37.701  48.885  56.313  1.00 22.63           O
ATOM   4582  CB  ASP B 134      38.965  47.291  58.654  1.00 21.30           C
ATOM   4583  CG  ASP B 134      39.039  48.236  59.860  1.00 28.61           C
ATOM   4584  OD1 ASP B 134      39.534  49.372  59.701  1.00 26.78           O
ATOM   4585  OD2 ASP B 134      38.586  47.805  60.945  1.00 31.49           O1-
ATOM   4586  H   ASP B 134      41.423  48.239  58.320  1.00 18.37           H
ATOM   4587  HA  ASP B 134      39.422  46.993  56.618  1.00 27.05           H
ATOM   4588  HB2 ASP B 134      37.919  47.024  58.499  1.00 25.58           H
ATOM   4589  HB3 ASP B 134      39.426  46.341  58.934  1.00 25.58           H
ATOM   4590  N   ASP B 135      39.446  50.219  56.849  1.00 14.25           N
ATOM   4591  CA  ASP B 135      38.938  51.468  56.320  1.00 16.93           C
ATOM   4592  C   ASP B 135      40.107  52.455  56.125  1.00 12.52           C
ATOM   4593  O   ASP B 135      41.237  52.209  56.565  1.00 14.76           O
ATOM   4594  CB  ASP B 135      37.801  52.016  57.219  1.00 21.11           C
ATOM   4595  CG  ASP B 135      38.146  52.543  58.620  1.00 26.16           C
ATOM   4596  OD1 ASP B 135      39.322  52.871  58.872  1.00 23.56           O
ATOM   4597  OD2 ASP B 135      37.190  52.739  59.406  1.00 32.85           O1-
ATOM   4598  H   ASP B 135      40.336  50.267  57.322  1.00 17.11           H
ATOM   4599  HA  ASP B 135      38.508  51.269  55.338  1.00 20.34           H
ATOM   4600  HB2 ASP B 135      37.296  52.818  56.685  1.00 25.35           H
ATOM   4601  HB3 ASP B 135      37.015  51.267  57.326  1.00 25.35           H
ATOM   4602  N   TRP B 136      39.857  53.578  55.446  1.00 12.52           N
ATOM   4603  CA  TRP B 136      40.888  54.577  55.158  1.00 11.07           C
ATOM   4604  C   TRP B 136      41.435  55.314  56.390  1.00 12.49           C
ATOM   4605  O   TRP B 136      42.475  55.959  56.285  1.00 15.49           O
ATOM   4606  CB  TRP B 136      40.398  55.560  54.087  1.00 14.63           C
ATOM   4607  CG  TRP B 136      40.285  54.958  52.719  1.00 15.82           C
ATOM   4608  CD1 TRP B 136      39.129  54.557  52.147  1.00 12.44           C
ATOM   4609  CD2 TRP B 136      41.337  54.640  51.741  1.00 15.37           C
ATOM   4610  NE1 TRP B 136      39.395  53.979  50.927  1.00 17.51           N
ATOM   4611  CE2 TRP B 136      40.733  53.982  50.630  1.00 14.90           C
ATOM   4612  CE3 TRP B 136      42.731  54.841  51.655  1.00 10.99           C
ATOM   4613  CZ2 TRP B 136      41.465  53.515  49.528  1.00 16.54           C
ATOM   4614  CZ3 TRP B 136      43.483  54.357  50.565  1.00 15.56           C
ATOM   4615  CH2 TRP B 136      42.856  53.683  49.507  1.00 10.36           C
ATOM   4616  H   TRP B 136      38.926  53.743  55.085  1.00 15.04           H
ATOM   4617  HA  TRP B 136      41.732  54.042  54.719  1.00 13.30           H
ATOM   4618  HB2 TRP B 136      39.440  55.983  54.391  1.00 17.57           H
ATOM   4619  HB3 TRP B 136      41.117  56.371  54.029  1.00 17.57           H
ATOM   4620  HD1 TRP B 136      38.150  54.638  52.589  1.00 14.94           H
ATOM   4621  HE1 TRP B 136      38.669  53.609  50.332  1.00 21.02           H
ATOM   4622  HE3 TRP B 136      43.224  55.392  52.430  1.00 13.21           H
ATOM   4623  HZ2 TRP B 136      40.959  53.012  48.718  1.00 19.86           H
ATOM   4624  HZ3 TRP B 136      44.552  54.511  50.536  1.00 18.68           H
ATOM   4625  HH2 TRP B 136      43.439  53.309  48.678  1.00 12.44           H
ATOM   4626  N   SER B 137      40.767  55.256  57.544  1.00 12.63           N
ATOM   4627  CA  SER B 137      41.276  55.871  58.768  1.00 11.64           C
ATOM   4628  C   SER B 137      41.866  54.858  59.761  1.00 14.90           C
ATOM   4629  O   SER B 137      42.281  55.253  60.847  1.00 14.21           O
ATOM   4630  CB  SER B 137      40.231  56.825  59.356  1.00 22.86           C
ATOM   4631  OG  SER B 137      39.092  56.122  59.768  1.00 17.40           O
ATOM   4632  H   SER B 137      39.943  54.673  57.611  1.00 15.17           H
ATOM   4633  HA  SER B 137      42.105  56.524  58.509  1.00 13.98           H
ATOM   4634  HB2 SER B 137      40.649  57.359  60.210  1.00 27.45           H
ATOM   4635  HB3 SER B 137      39.953  57.557  58.595  1.00 27.45           H
ATOM   4636  HG  SER B 137      38.895  55.457  59.099  1.00 20.90           H
ATOM   4637  N   MET B 138      42.000  53.576  59.408  1.00 12.29           N
ATOM   4638  CA  MET B 138      42.699  52.625  60.262  1.00 14.06           C
ATOM   4639  C   MET B 138      44.178  53.031  60.351  1.00 14.24           C
ATOM   4640  O   MET B 138      44.826  53.181  59.311  1.00 10.35           O
ATOM   4641  CB  MET B 138      42.541  51.202  59.734  1.00 12.88           C
ATOM   4642  CG  MET B 138      43.341  50.223  60.606  1.00 17.21           C
ATOM   4643  SD  MET B 138      43.161  48.469  60.226  1.00 19.82           S
ATOM   4644  CE  MET B 138      42.451  47.868  61.792  1.00 23.35           C
ATOM   4645  H   MET B 138      41.615  53.253  58.531  1.00 14.77           H
ATOM   4646  HA  MET B 138      42.223  52.642  61.241  1.00 16.88           H
ATOM   4647  HB2 MET B 138      41.487  50.936  59.771  1.00 15.48           H
ATOM   4648  HB3 MET B 138      42.884  51.142  58.703  1.00 15.48           H
ATOM   4649  HG2 MET B 138      44.400  50.457  60.514  1.00 20.67           H
ATOM   4650  HG3 MET B 138      43.050  50.378  61.645  1.00 20.67           H
ATOM   4651  HE1 MET B 138      42.294  46.791  61.727  1.00 28.03           H
ATOM   4652  HE2 MET B 138      43.137  48.078  62.612  1.00 28.03           H
ATOM   4653  HE3 MET B 138      41.495  48.362  61.976  1.00 28.03           H
ATOM   4654  N   PRO B 139      44.740  53.200  61.560  1.00 10.09           N
ATOM   4655  CA  PRO B 139      46.143  53.570  61.695  1.00 12.29           C
ATOM   4656  C   PRO B 139      47.084  52.534  61.066  1.00 12.64           C
ATOM   4657  O   PRO B 139      46.808  51.335  61.127  1.00 11.79           O
ATOM   4658  CB  PRO B 139      46.364  53.673  63.213  1.00  8.92           C
ATOM   4659  CG  PRO B 139      44.986  54.101  63.717  1.00  8.61           C
ATOM   4660  CD  PRO B 139      44.064  53.251  62.841  1.00 12.47           C
ATOM   4661  HA  PRO B 139      46.295  54.562  61.289  1.00 14.77           H
ATOM   4662  HB2 PRO B 139      46.586  52.676  63.601  1.00 10.72           H
ATOM   4663  HB3 PRO B 139      47.150  54.370  63.505  1.00 10.72           H
ATOM   4664  HG2 PRO B 139      44.832  53.847  64.766  1.00 10.35           H
ATOM   4665  HG3 PRO B 139      44.843  55.170  63.556  1.00 10.35           H
ATOM   4666  HD2 PRO B 139      43.964  52.246  63.251  1.00 14.98           H
ATOM   4667  HD3 PRO B 139      43.106  53.764  62.780  1.00 14.98           H
ATOM   4668  N   HIS B 140      48.210  52.995  60.499  1.00 11.78           N
ATOM   4669  CA  HIS B 140      49.222  52.121  59.902  1.00 13.39           C
ATOM   4670  C   HIS B 140      49.688  51.053  60.883  1.00 13.45           C
ATOM   4671  O   HIS B 140      49.856  49.911  60.469  1.00 11.60           O
ATOM   4672  CB  HIS B 140      50.432  52.907  59.377  1.00 14.54           C
ATOM   4673  CG  HIS B 140      50.074  53.934  58.337  1.00  9.32           C
ATOM   4674  ND1 HIS B 140      49.450  53.661  57.130  1.00  9.87           N
ATOM   4675  CD2 HIS B 140      50.370  55.260  58.390  1.00 12.50           C
ATOM   4676  CE1 HIS B 140      49.360  54.832  56.489  1.00 13.30           C
ATOM   4677  NE2 HIS B 140      49.898  55.813  57.226  1.00 12.33           N
ATOM   4678  H   HIS B 140      48.367  53.993  60.460  1.00 14.16           H
ATOM   4679  HA  HIS B 140      48.760  51.608  59.060  1.00 16.08           H
ATOM   4680  HB2 HIS B 140      51.134  52.201  58.932  1.00 17.46           H
ATOM   4681  HB3 HIS B 140      50.937  53.405  60.204  1.00 17.46           H
ATOM   4682  HD2 HIS B 140      50.880  55.772  59.190  1.00 15.02           H
ATOM   4683  HE1 HIS B 140      48.815  54.989  55.573  1.00 15.97           H
ATOM   4684  HE2 HIS B 140      49.890  56.798  56.996  1.00 14.82           H
ATOM   4685  N   THR B 141      49.898  51.410  62.160  1.00  8.74           N
ATOM   4686  CA  THR B 141      50.357  50.464  63.174  1.00 12.86           C
ATOM   4687  C   THR B 141      49.310  49.385  63.486  1.00 12.92           C
ATOM   4688  O   THR B 141      49.686  48.356  64.048  1.00 17.95           O
ATOM   4689  CB  THR B 141      50.750  51.209  64.467  1.00 15.80           C
ATOM   4690  OG1 THR B 141      49.649  51.933  64.989  1.00 10.22           O
ATOM   4691  CG2 THR B 141      51.917  52.172  64.255  1.00 12.40           C
ATOM   4692  H   THR B 141      49.722  52.364  62.447  1.00 10.50           H
ATOM   4693  HA  THR B 141      51.247  49.965  62.788  1.00 15.45           H
ATOM   4694  HB  THR B 141      51.063  50.469  65.207  1.00 18.98           H
ATOM   4695  HG1 THR B 141      49.796  52.079  65.926  1.00 12.28           H
ATOM   4696 HG21 THR B 141      52.154  52.667  65.197  1.00 14.90           H
ATOM   4697 HG22 THR B 141      52.787  51.619  63.898  1.00 14.90           H
ATOM   4698 HG23 THR B 141      51.655  52.937  63.527  1.00 14.90           H
ATOM   4699  N   ALA B 142      48.027  49.628  63.190  1.00 10.36           N
ATOM   4700  CA  ALA B 142      46.928  48.698  63.438  1.00 18.22           C
ATOM   4701  C   ALA B 142      46.596  47.808  62.241  1.00 14.44           C
ATOM   4702  O   ALA B 142      45.858  46.837  62.404  1.00 11.45           O
ATOM   4703  CB  ALA B 142      45.678  49.492  63.843  1.00 13.99           C
ATOM   4704  H   ALA B 142      47.788  50.498  62.738  1.00 12.45           H
ATOM   4705  HA  ALA B 142      47.197  48.052  64.275  1.00 21.87           H
ATOM   4706  HB1 ALA B 142      44.876  48.802  64.116  1.00 16.80           H
ATOM   4707  HB2 ALA B 142      45.903  50.130  64.701  1.00 16.80           H
ATOM   4708  HB3 ALA B 142      45.337  50.115  63.014  1.00 16.80           H
ATOM   4709  N   ALA B 143      47.089  48.135  61.038  1.00 10.50           N
ATOM   4710  CA  ALA B 143      46.813  47.317  59.859  1.00 10.01           C
ATOM   4711  C   ALA B 143      47.330  45.894  60.086  1.00  6.49           C
ATOM   4712  O   ALA B 143      48.364  45.703  60.733  1.00  9.41           O
ATOM   4713  CB  ALA B 143      47.454  47.933  58.611  1.00  8.80           C
ATOM   4714  H   ALA B 143      47.655  48.964  60.937  1.00 12.62           H
ATOM   4715  HA  ALA B 143      45.736  47.299  59.694  1.00 12.03           H
ATOM   4716  HB1 ALA B 143      47.170  47.361  57.727  1.00 10.57           H
ATOM   4717  HB2 ALA B 143      47.116  48.964  58.488  1.00 10.57           H
ATOM   4718  HB3 ALA B 143      48.538  47.912  58.716  1.00 10.57           H
ATOM   4719  N   VAL B 144      46.594  44.902  59.580  1.00 13.16           N
ATOM   4720  CA  VAL B 144      46.797  43.489  59.916  1.00 12.40           C
ATOM   4721  C   VAL B 144      47.582  42.767  58.814  1.00 13.84           C
ATOM   4722  O   VAL B 144      47.142  42.741  57.670  1.00 11.43           O
ATOM   4723  CB  VAL B 144      45.423  42.842  60.195  1.00 14.20           C
ATOM   4724  CG1 VAL B 144      45.517  41.319  60.336  1.00 25.80           C
ATOM   4725  CG2 VAL B 144      44.814  43.413  61.489  1.00 20.93           C
ATOM   4726  H   VAL B 144      45.778  45.140  59.034  1.00 15.81           H
ATOM   4727  HA  VAL B 144      47.374  43.430  60.837  1.00 14.90           H
ATOM   4728  HB  VAL B 144      44.752  43.066  59.363  1.00 17.06           H
ATOM   4729 HG11 VAL B 144      44.537  40.911  60.589  1.00 30.98           H
ATOM   4730 HG12 VAL B 144      45.830  40.872  59.392  1.00 30.98           H
ATOM   4731 HG13 VAL B 144      46.228  41.057  61.120  1.00 30.98           H
ATOM   4732 HG21 VAL B 144      43.837  42.963  61.668  1.00 25.13           H
ATOM   4733 HG22 VAL B 144      45.467  43.198  62.337  1.00 25.13           H
ATOM   4734 HG23 VAL B 144      44.678  44.491  61.406  1.00 25.13           H
ATOM   4735  N   LEU B 145      48.717  42.150  59.165  1.00  9.99           N
ATOM   4736  CA  LEU B 145      49.509  41.318  58.260  1.00 15.33           C
ATOM   4737  C   LEU B 145      48.729  40.044  57.944  1.00 21.25           C
ATOM   4738  O   LEU B 145      48.321  39.336  58.866  1.00 13.36           O
ATOM   4739  CB  LEU B 145      50.865  40.968  58.909  1.00 14.79           C
ATOM   4740  CG  LEU B 145      51.780  40.088  58.030  1.00 16.69           C
ATOM   4741  CD1 LEU B 145      52.185  40.787  56.721  1.00 12.66           C
ATOM   4742  CD2 LEU B 145      53.034  39.712  58.828  1.00 19.93           C
ATOM   4743  H   LEU B 145      49.024  42.217  60.124  1.00 12.00           H
ATOM   4744  HA  LEU B 145      49.695  41.880  57.344  1.00 18.41           H
ATOM   4745  HB2 LEU B 145      51.393  41.885  59.158  1.00 17.76           H
ATOM   4746  HB3 LEU B 145      50.674  40.443  59.845  1.00 17.76           H
ATOM   4747  HG  LEU B 145      51.253  39.169  57.774  1.00 20.04           H
ATOM   4748 HD11 LEU B 145      52.911  40.181  56.182  1.00 15.21           H
ATOM   4749 HD12 LEU B 145      51.320  40.924  56.081  1.00 15.21           H
ATOM   4750 HD13 LEU B 145      52.631  41.756  56.935  1.00 15.21           H
ATOM   4751 HD21 LEU B 145      53.660  39.042  58.239  1.00 23.94           H
ATOM   4752 HD22 LEU B 145      53.607  40.605  59.076  1.00 23.94           H
ATOM   4753 HD23 LEU B 145      52.750  39.200  59.747  1.00 23.94           H
ATOM   4754  N   LYS B 146      48.574  39.724  56.655  1.00 13.85           N
ATOM   4755  CA  LYS B 146      47.993  38.466  56.205  1.00 18.05           C
ATOM   4756  C   LYS B 146      49.048  37.739  55.383  1.00 19.36           C
ATOM   4757  O   LYS B 146      49.050  37.823  54.158  1.00 12.71           O
ATOM   4758  CB  LYS B 146      46.689  38.785  55.457  1.00 15.30           C
ATOM   4759  CG  LYS B 146      45.935  37.593  54.851  1.00 20.27           C
ATOM   4760  CD  LYS B 146      45.792  36.400  55.794  1.00 19.61           C
ATOM   4761  CE  LYS B 146      44.819  35.380  55.198  1.00 26.82           C
ATOM   4762  NZ  LYS B 146      45.127  34.021  55.672  1.00 28.92           N1+
ATOM   4763  H   LYS B 146      48.904  40.366  55.947  1.00 16.63           H
ATOM   4764  HA  LYS B 146      47.749  37.846  57.067  1.00 21.68           H
ATOM   4765  HB2 LYS B 146      46.012  39.300  56.141  1.00 18.37           H
ATOM   4766  HB3 LYS B 146      46.922  39.471  54.642  1.00 18.37           H
ATOM   4767  HG2 LYS B 146      44.947  37.931  54.534  1.00 24.34           H
ATOM   4768  HG3 LYS B 146      46.472  37.252  53.966  1.00 24.34           H
ATOM   4769  HD2 LYS B 146      46.769  35.933  55.922  1.00 23.55           H
ATOM   4770  HD3 LYS B 146      45.418  36.734  56.763  1.00 23.55           H
ATOM   4771  HE2 LYS B 146      43.817  35.641  55.540  1.00 32.20           H
ATOM   4772  HE3 LYS B 146      44.833  35.412  54.108  1.00 32.20           H
ATOM   4773  HZ1 LYS B 146      44.709  33.333  55.053  1.00 34.72           H
ATOM   4774  HZ2 LYS B 146      46.128  33.874  55.654  1.00 34.72           H
ATOM   4775  HZ3 LYS B 146      44.796  33.887  56.614  1.00 34.72           H
ATOM   4776  N   PHE B 147      49.956  37.049  56.076  1.00 13.30           N
ATOM   4777  CA  PHE B 147      51.060  36.328  55.460  1.00 18.39           C
ATOM   4778  C   PHE B 147      51.076  34.872  55.945  1.00 20.68           C
ATOM   4779  O   PHE B 147      51.076  34.645  57.157  1.00 15.59           O
ATOM   4780  CB  PHE B 147      52.387  37.010  55.794  1.00 14.59           C
ATOM   4781  CG  PHE B 147      53.544  36.329  55.099  1.00 18.52           C
ATOM   4782  CD1 PHE B 147      53.663  36.416  53.700  1.00 17.99           C
ATOM   4783  CD2 PHE B 147      54.460  35.554  55.829  1.00 21.37           C
ATOM   4784  CE1 PHE B 147      54.692  35.736  53.035  1.00 16.17           C
ATOM   4785  CE2 PHE B 147      55.517  34.907  55.166  1.00 23.34           C
ATOM   4786  CZ  PHE B 147      55.633  34.989  53.767  1.00 23.28           C
ATOM   4787  H   PHE B 147      49.891  37.032  57.083  1.00 15.97           H
ATOM   4788  HA  PHE B 147      50.955  36.380  54.381  1.00 22.09           H
ATOM   4789  HB2 PHE B 147      52.341  38.046  55.459  1.00 17.52           H
ATOM   4790  HB3 PHE B 147      52.546  37.003  56.873  1.00 17.52           H
ATOM   4791  HD1 PHE B 147      52.946  36.989  53.132  1.00 21.60           H
ATOM   4792  HD2 PHE B 147      54.355  35.456  56.900  1.00 25.67           H
ATOM   4793  HE1 PHE B 147      54.751  35.796  51.961  1.00 19.42           H
ATOM   4794  HE2 PHE B 147      56.231  34.330  55.733  1.00 28.02           H
ATOM   4795  HZ  PHE B 147      56.433  34.475  53.259  1.00 27.95           H
ATOM   4796  N   PRO B 148      51.145  33.888  55.032  1.00 18.26           N
ATOM   4797  CA  PRO B 148      50.993  34.041  53.577  1.00 13.52           C
ATOM   4798  C   PRO B 148      49.631  34.619  53.177  1.00 17.88           C
ATOM   4799  O   PRO B 148      48.608  34.361  53.811  1.00 15.14           O
ATOM   4800  CB  PRO B 148      51.097  32.600  53.041  1.00 19.92           C
ATOM   4801  CG  PRO B 148      50.613  31.754  54.223  1.00 21.43           C
ATOM   4802  CD  PRO B 148      51.246  32.485  55.398  1.00 20.77           C
ATOM   4803  HA  PRO B 148      51.813  34.605  53.138  1.00 16.25           H
ATOM   4804  HB2 PRO B 148      50.527  32.412  52.130  1.00 23.92           H
ATOM   4805  HB3 PRO B 148      52.153  32.386  52.863  1.00 23.92           H
ATOM   4806  HG2 PRO B 148      49.524  31.758  54.270  1.00 25.74           H
ATOM   4807  HG3 PRO B 148      50.989  30.735  54.180  1.00 25.74           H
ATOM   4808  HD2 PRO B 148      50.671  32.248  56.293  1.00 24.94           H
ATOM   4809  HD3 PRO B 148      52.295  32.213  55.505  1.00 24.94           H
ATOM   4810  N   PHE B 149      49.619  35.373  52.074  1.00 12.97           N
ATOM   4811  CA  PHE B 149      48.381  35.752  51.423  1.00 14.95           C
ATOM   4812  C   PHE B 149      47.753  34.496  50.777  1.00 14.88           C
ATOM   4813  O   PHE B 149      48.374  33.463  50.661  1.00 17.69           O
ATOM   4814  CB  PHE B 149      48.578  36.827  50.320  1.00 18.53           C
ATOM   4815  CG  PHE B 149      47.411  37.773  50.266  1.00 15.45           C
ATOM   4816  CD1 PHE B 149      47.133  38.596  51.369  1.00 12.40           C
ATOM   4817  CD2 PHE B 149      46.596  37.853  49.128  1.00 14.13           C
ATOM   4818  CE1 PHE B 149      46.030  39.446  51.361  1.00 15.58           C
ATOM   4819  CE2 PHE B 149      45.496  38.715  49.121  1.00 16.45           C
ATOM   4820  CZ  PHE B 149      45.192  39.492  50.243  1.00 21.05           C
ATOM   4821  H   PHE B 149      50.464  35.447  51.560  1.00 15.58           H
ATOM   4822  HA  PHE B 149      47.658  36.160  52.185  1.00 17.96           H
ATOM   4823  HB2 PHE B 149      49.504  37.409  50.508  1.00 22.26           H
ATOM   4824  HB3 PHE B 149      48.756  36.352  49.332  1.00 22.26           H
ATOM   4825  HD1 PHE B 149      47.791  38.592  52.230  1.00 14.89           H
ATOM   4826  HD2 PHE B 149      46.822  37.265  48.236  1.00 16.97           H
ATOM   4827  HE1 PHE B 149      45.829  40.071  52.226  1.00 18.71           H
ATOM   4828  HE2 PHE B 149      44.877  38.791  48.225  1.00 19.76           H
ATOM   4829  HZ  PHE B 149      44.323  40.143  50.236  1.00 25.28           H
ATOM   4830  N   VAL B 150      46.469  34.664  50.416  1.00 17.68           N
ATOM   4831  CA  VAL B 150      45.546  33.588  50.044  1.00 19.05           C
ATOM   4832  C   VAL B 150      46.108  32.703  48.931  1.00 19.29           C
ATOM   4833  O   VAL B 150      46.065  31.482  49.050  1.00 17.30           O
ATOM   4834  CB  VAL B 150      44.137  34.120  49.699  1.00 20.29           C
ATOM   4835  CG1 VAL B 150      43.512  34.882  50.878  1.00 27.03           C
ATOM   4836  CG2 VAL B 150      44.078  35.045  48.474  1.00 17.98           C
ATOM   4837  H   VAL B 150      46.069  35.588  50.496  1.00 21.23           H
ATOM   4838  HA  VAL B 150      45.422  32.958  50.921  1.00 22.88           H
ATOM   4839  HB  VAL B 150      43.504  33.256  49.505  1.00 24.36           H
ATOM   4840 HG11 VAL B 150      42.484  35.160  50.636  1.00 32.45           H
[truncated: 547,509 more chars]
