# Supplementary material for: High-throughput quantum-mechanics/molecular-mechanics (ONIOM) macromolecular crystallographic refinement with PHENIX/DivCon: the impact of mixed Hamiltonian methods on ligand and protein structure
Source: Acta Crystallogr D Struct Biol. 2018 Oct 29;74(Pt 11):1063–77. doi: 10.1107/S2059798318012913 (PMC6213575; doi:10.1107/S2059798318012913)
Supplement: Supplementary file 2 [file d-74-01063-sup2.gz › results_ONIOM/1LRH-H.cif]

#
# Files merged : Mon Jan 23 17:10:16 2017
#
#	/scratch/oleg/2712029.gondor.quantumbioinc.com/ligandsCIF/NAG.cif
#	/scratch/oleg/2712029.gondor.quantumbioinc.com/ligandsCIF/BMA.cif
#	/scratch/oleg/2712029.gondor.quantumbioinc.com/ligandsCIF/MAN.cif
#	/scratch/oleg/2712029.gondor.quantumbioinc.com/ligandsCIF/NLA.cif
#
data_comp_list


#
data_comp_NAG
#
loop_
_chem_comp_atom.comp_id
_chem_comp_atom.atom_id
_chem_comp_atom.type_symbol
_chem_comp_atom.type_energy
_chem_comp_atom.partial_charge
_chem_comp_atom.x
_chem_comp_atom.y
_chem_comp_atom.z
NAG        C1      C   CH2   0.0       20.1430   51.2560   83.1330
NAG        C2      C   CH1   0.0       19.8950   52.2020   84.2820
NAG        C3      C   CH1   0.0       21.2080   52.9180   84.6070
NAG        C4      C   CH1   0.0       22.2640   51.8600   84.9780
NAG        C5      C   CH1   0.0       22.3820   50.8230   83.8450
NAG        C6      C   CH2   0.0       23.2470   49.6520   84.2510
NAG        C7      C   C     0.0       17.6360   53.2840   84.0180
NAG        C8      C   CH3   0.0       17.0030   54.2900   83.1110
NAG        N2      N   NH1   0.0       18.9820   53.2700   83.9110
NAG        O3      O   OH1   0.0       21.0070   53.8260   85.6650
NAG        O4      O   OH1   0.0       23.4810   52.6160   85.1660
NAG        O5      O   O2    0.0       21.0800   50.2450   83.5840
NAG        O6      O   OH1   0.0       22.7500   49.0210   85.4020
NAG        O7      O   O     0.0       17.1190   52.5960   84.7660
NAG        H1      H   HCH2  0.0       20.5310   51.8180   82.2840
NAG        H2      H   HCH1  0.0       19.4920   51.6130   85.1050
NAG        H3      H   HCH1  0.0       21.5570   53.4830   83.7430
NAG        H4      H   HCH1  0.0       22.0170   51.2910   85.8740
NAG        H5      H   HCH1  0.0       22.8030   51.3450   82.9860
NAG        H6      H   HCH2  0.0       24.2570   50.0100   84.4510
NAG        H7      H   HCH2  0.0       23.2730   48.9300   83.4340
NAG        H8      H   HCH3  0.0       17.7750   54.7830   82.5210
NAG        H9      H   HCH3  0.0       16.4710   55.0320   83.7060
NAG        H10     H   HCH3  0.0       16.3010   53.7880   82.4450
NAG        H11     H   HNH1  0.0       19.4050   54.1020   83.5270
NAG        H12     H   HOH1  0.0       20.7000   53.3240   86.4240
NAG        H13     H   HOH1  0.0       21.8660   48.7060   85.2010
#
loop_
_chem_comp_bond.comp_id
_chem_comp_bond.atom_id_1
_chem_comp_bond.atom_id_2
_chem_comp_bond.type
_chem_comp_bond.value_dist
_chem_comp_bond.value_dist_esd
NAG  H1      C1     single        1.096 0.020
NAG  C2      C1     single        1.522 0.020
NAG  H2      C2     single        1.098 0.020
NAG  C3      C2     single        1.532 0.020
NAG  H3      C3     single        1.097 0.020
NAG  C4      C3     single        1.531 0.020
NAG  H4      C4     single        1.096 0.020
NAG  C5      C4     single        1.532 0.020
NAG  H5      C5     single        1.098 0.020
NAG  C6      C5     single        1.531 0.020
NAG  H6      C6     single        1.094 0.020
NAG  H7      C6     single        1.095 0.020
NAG  O6      C6     single        1.423 0.020
NAG  H13     O6     single        0.973 0.020
NAG  O5      C5     single        1.431 0.020
NAG  O4      C4     single        1.423 0.020
NAG  O3      C3     single        1.428 0.020
NAG  H12     O3     single        0.972 0.020
NAG  N2      C2     single        1.458 0.020
NAG  H11     N2     single        1.016 0.020
NAG  C7      N2     single        1.385 0.020
NAG  C8      C7     single        1.505 0.020
NAG  H8      C8     single        1.093 0.020
NAG  H9      C8     single        1.094 0.020
NAG  H10     C8     single        1.093 0.020
NAG  O7      C7     double        1.228 0.020
NAG  C1      O5     single        1.421 0.020
#
loop_
_chem_comp_angle.comp_id
_chem_comp_angle.atom_id_1
_chem_comp_angle.atom_id_2
_chem_comp_angle.atom_id_3
_chem_comp_angle.value_angle
_chem_comp_angle.value_angle_esd
NAG  C2      C1      H1           113.11 3.000
NAG  C2      C1      O5           111.72 3.000
NAG  O5      C1      H1           110.39 3.000
NAG  C1      C2      H2           108.60 3.000
NAG  C1      C2      C3           110.80 3.000
NAG  C1      C2      N2           109.76 3.000
NAG  C3      C2      H2           109.40 3.000
NAG  C3      C2      N2           111.17 3.000
NAG  N2      C2      H2           107.00 3.000
NAG  C2      C3      H3           110.78 3.000
NAG  C2      C3      C4           111.02 3.000
NAG  C2      C3      O3           109.56 3.000
NAG  C4      C3      H3           109.80 3.000
NAG  C4      C3      O3           109.16 3.000
NAG  O3      C3      H3           106.41 3.000
NAG  C3      C4      H4           109.14 3.000
NAG  C3      C4      C5           110.92 3.000
NAG  C3      C4      O4           108.80 3.000
NAG  C5      C4      H4           111.00 3.000
NAG  C5      C4      O4           109.44 3.000
NAG  O4      C4      H4           107.45 3.000
NAG  C6      C5      H5           107.11 3.000
NAG  C6      C5      O5           107.78 3.000
NAG  C4      C5      H5           110.22 3.000
NAG  C4      C5      C6           113.01 3.000
NAG  C4      C5      O5           109.80 3.000
NAG  O5      C5      H5           108.79 3.000
NAG  H6      C6      H7           108.35 3.000
NAG  C5      C6      H6           111.03 3.000
NAG  C5      C6      H7           110.67 3.000
NAG  C5      C6      O6           111.20 3.000
NAG  O6      C6      H6           107.91 3.000
NAG  O6      C6      H7           107.54 3.000
NAG  C8      C7      N2           112.24 3.000
NAG  C8      C7      O7           122.00 3.000
NAG  N2      C7      O7           125.75 3.000
NAG  H8      C8      H9           109.49 3.000
NAG  H8      C8      H10          109.22 3.000
NAG  H9      C8      H10          108.65 3.000
NAG  C7      C8      H8           109.49 3.000
NAG  C7      C8      H9           110.30 3.000
NAG  C7      C8      H10          109.68 3.000
NAG  C2      N2      H11          118.15 3.000
NAG  C2      N2      C7           122.77 3.000
NAG  C7      N2      H11          119.07 3.000
NAG  C3      O3      H12          107.99 3.000
NAG  C1      O5      C5           112.12 3.000
NAG  C6      O6      H13          107.34 3.000
#
loop_
_chem_comp_tor.comp_id
_chem_comp_tor.id
_chem_comp_tor.atom_id_1
_chem_comp_tor.atom_id_2
_chem_comp_tor.atom_id_3
_chem_comp_tor.atom_id_4
_chem_comp_tor.value_angle
_chem_comp_tor.value_angle_esd
_chem_comp_tor.period
NAG CONST_1       C2      C1      O5      C5           -62.07  20.0 3
NAG CONST_2       C1      C2      C3      H3            73.80  20.0 3
NAG Var_1         C1      C2      N2      H11          -97.68   0.0 0
NAG CONST_3       C2      C3      C4      H4           -72.53  20.0 3
NAG Var_2         C2      C3      O3      H12           59.90   0.0 0
NAG CONST_4       C3      C4      C5      H5            63.60  20.0 3
NAG Var_3         C4      C5      C6      H6           -64.88   0.0 0
NAG Var_4         C5      C6      O6      H13           56.35   0.0 0
NAG Var_5         C8      C7      N2      H11           -0.57   0.0 0
NAG CONST_5       C1      O5      C5      H5           -58.11  20.0 3
#
loop_
_chem_comp_tree.comp_id
_chem_comp_tree.atom_id
_chem_comp_tree.atom_back
_chem_comp_tree.atom_forward
_chem_comp_tree.connect_type
NAG      C1     ?      H1     START
NAG      H1     C1     ?      ?
NAG      C2     C1     H2     ?
NAG      H2     C2     ?      ?
NAG      C3     C2     H3     ?
NAG      H3     C3     ?      ?
NAG      C4     C3     H4     ?
NAG      H4     C4     ?      ?
NAG      C5     C4     H5     ?
NAG      H5     C5     ?      ?
NAG      C6     C5     H6     ?
NAG      H6     C6     ?      ?
NAG      H7     C6     ?      ?
NAG      O6     C6     H13    ?
NAG      H13    O6     ?      ?
NAG      O5     C5     ?      ?
NAG      O4     C4     ?      ?
NAG      O3     C3     H12    ?
NAG      H12    O3     ?      ?
NAG      N2     C2     H11    ?
NAG      H11    N2     ?      ?
NAG      C7     N2     C8     ?
NAG      C8     C7     H8     ?
NAG      H8     C8     ?      ?
NAG      H9     C8     ?      ?
NAG      H10    C8     ?      ?
NAG      O7     C7     ?      END
NAG      C1     O5     ?      ADD
#
loop_
_chem_comp_chir.comp_id
_chem_comp_chir.id
_chem_comp_chir.atom_id_centre
_chem_comp_chir.atom_id_1
_chem_comp_chir.atom_id_2
_chem_comp_chir.atom_id_3
_chem_comp_chir.volume_sign
NAG chir_1  C2      C1      C3      N2     negative
NAG chir_2  C3      C2      C4      O3     positive
NAG chir_3  C4      C3      C5      O4     negative
NAG chir_4  C5      C6      C4      O5     positive
#
data_comp_BMA
#
loop_
_chem_comp_atom.comp_id
_chem_comp_atom.atom_id
_chem_comp_atom.type_symbol
_chem_comp_atom.type_energy
_chem_comp_atom.partial_charge
_chem_comp_atom.x
_chem_comp_atom.y
_chem_comp_atom.z
BMA        C1      C   CH2   0.0       26.8550   53.8210   90.5960
BMA        C2      C   CH1   0.0       26.8790   53.5000   92.1370
BMA        C3      C   CH1   0.0       27.7710   54.5020   92.8050
BMA        C4      C   CH1   0.0       29.1560   54.4870   92.1780
BMA        C5      C   CH1   0.0       28.9030   54.8440   90.6720
BMA        C6      C   CH2   0.0       30.1310   55.2700   89.9770
BMA        O2      O   OH1   0.0       27.3870   52.2110   92.3680
BMA        O3      O   OH1   0.0       27.8960   54.1820   94.2150
BMA        O4      O   OH1   0.0       29.8760   55.5630   92.7310
BMA        O5      O   O2    0.0       28.2260   53.7470   90.0820
BMA        O6      O   OH1   0.0       31.0310   54.0780   90.0200
BMA        H1      H   HCH2  0.0       26.3950   54.7920   90.4130
BMA        H2      H   HCH1  0.0       25.8650   53.5490   92.5340
BMA        H3      H   HCH1  0.0       27.3290   55.4910   92.6800
BMA        H4      H   HCH1  0.0       29.6840   53.5440   92.3240
BMA        H5      H   HCH1  0.0       28.2650   55.7230   90.5820
BMA        H6      H   HCH2  0.0       30.5890   56.1150   90.4910
BMA        H7      H   HCH2  0.0       29.9110   55.5480   88.9460
BMA        H8      H   HOH1  0.0       26.8130   51.5880   91.9170
BMA        H9      H   HOH1  0.0       28.2870   53.3080   94.2810
BMA        H10     H   HOH1  0.0       29.3680   56.3630   92.5750
#
loop_
_chem_comp_bond.comp_id
_chem_comp_bond.atom_id_1
_chem_comp_bond.atom_id_2
_chem_comp_bond.type
_chem_comp_bond.value_dist
_chem_comp_bond.value_dist_esd
BMA  H1      C1     single        1.095 0.020
BMA  C2      C1     single        1.519 0.020
BMA  H2      C2     single        1.095 0.020
BMA  C3      C2     single        1.527 0.020
BMA  H3      C3     single        1.097 0.020
BMA  C4      C3     single        1.533 0.020
BMA  H4      C4     single        1.096 0.020
BMA  C5      C4     single        1.538 0.020
BMA  H5      C5     single        1.098 0.020
BMA  C6      C5     single        1.529 0.020
BMA  H6      C6     single        1.094 0.020
BMA  H7      C6     single        1.094 0.020
BMA  O6      C6     single        1.421 0.020
BMA  O5      C5     single        1.433 0.020
BMA  O4      C4     single        1.425 0.020
BMA  H10     O4     single        0.972 0.020
BMA  O3      C3     single        1.425 0.020
BMA  H9      O3     single        0.973 0.020
BMA  O2      C2     single        1.429 0.020
BMA  H8      O2     single        0.973 0.020
BMA  C1      O5     single        1.426 0.020
#
loop_
_chem_comp_angle.comp_id
_chem_comp_angle.atom_id_1
_chem_comp_angle.atom_id_2
_chem_comp_angle.atom_id_3
_chem_comp_angle.value_angle
_chem_comp_angle.value_angle_esd
BMA  C2      C1      H1           112.05 3.000
BMA  C2      C1      O5           111.23 3.000
BMA  O5      C1      H1           109.80 3.000
BMA  C1      C2      H2           111.45 3.000
BMA  C1      C2      C3           110.20 3.000
BMA  C1      C2      O2           107.95 3.000
BMA  C3      C2      H2           111.01 3.000
BMA  C3      C2      O2           109.18 3.000
BMA  O2      C2      H2           106.93 3.000
BMA  C2      C3      H3           109.61 3.000
BMA  C2      C3      C4           111.03 3.000
BMA  C2      C3      O3           110.01 3.000
BMA  C4      C3      H3           109.49 3.000
BMA  C4      C3      O3           110.15 3.000
BMA  O3      C3      H3           106.45 3.000
BMA  C3      C4      H4           109.09 3.000
BMA  C3      C4      C5           110.28 3.000
BMA  C3      C4      O4           109.49 3.000
BMA  C5      C4      H4           110.95 3.000
BMA  C5      C4      O4           109.98 3.000
BMA  O4      C4      H4           106.98 3.000
BMA  C6      C5      H5           107.02 3.000
BMA  C6      C5      O5           107.87 3.000
BMA  C4      C5      H5           110.03 3.000
BMA  C4      C5      C6           112.90 3.000
BMA  C4      C5      O5           110.46 3.000
BMA  O5      C5      H5           108.40 3.000
BMA  H6      C6      H7           108.69 3.000
BMA  C5      C6      H6           111.28 3.000
BMA  C5      C6      H7           110.60 3.000
BMA  C5      C6      O6           110.63 3.000
BMA  O6      C6      H6           108.16 3.000
BMA  O6      C6      H7           107.36 3.000
BMA  C2      O2      H8           107.41 3.000
BMA  C3      O3      H9           107.71 3.000
BMA  C4      O4      H10          107.92 3.000
BMA  C1      O5      C5           112.55 3.000
#
loop_
_chem_comp_tor.comp_id
_chem_comp_tor.id
_chem_comp_tor.atom_id_1
_chem_comp_tor.atom_id_2
_chem_comp_tor.atom_id_3
_chem_comp_tor.atom_id_4
_chem_comp_tor.value_angle
_chem_comp_tor.value_angle_esd
_chem_comp_tor.period
BMA CONST_1       C2      C1      O5      C5           -61.76  20.0 3
BMA CONST_2       C1      C2      C3      H3            69.68  20.0 3
BMA Var_1         C1      C2      O2      H8           -58.65   0.0 0
BMA CONST_3       C2      C3      C4      H4           -70.95  20.0 3
BMA Var_2         C2      C3      O3      H9            59.02   0.0 0
BMA CONST_4       C3      C4      C5      H5            64.71  20.0 3
BMA Var_3         C3      C4      O4      H10          -62.30   0.0 0
BMA Var_4         C4      C5      C6      H6           -64.21   0.0 0
BMA CONST_5       C1      O5      C5      H5           -59.69  20.0 3
#
loop_
_chem_comp_tree.comp_id
_chem_comp_tree.atom_id
_chem_comp_tree.atom_back
_chem_comp_tree.atom_forward
_chem_comp_tree.connect_type
BMA      C1     ?      H1     START
BMA      H1     C1     ?      ?
BMA      C2     C1     H2     ?
BMA      H2     C2     ?      ?
BMA      C3     C2     H3     ?
BMA      H3     C3     ?      ?
BMA      C4     C3     H4     ?
BMA      H4     C4     ?      ?
BMA      C5     C4     H5     ?
BMA      H5     C5     ?      ?
BMA      C6     C5     H6     ?
BMA      H6     C6     ?      ?
BMA      H7     C6     ?      ?
BMA      O6     C6     ?      ?
BMA      O5     C5     ?      ?
BMA      O4     C4     H10    ?
BMA      H10    O4     ?      ?
BMA      O3     C3     H9     ?
BMA      H9     O3     ?      ?
BMA      O2     C2     H8     ?
BMA      H8     O2     ?      END
BMA      C1     O5     ?      ADD
#
loop_
_chem_comp_chir.comp_id
_chem_comp_chir.id
_chem_comp_chir.atom_id_centre
_chem_comp_chir.atom_id_1
_chem_comp_chir.atom_id_2
_chem_comp_chir.atom_id_3
_chem_comp_chir.volume_sign
BMA chir_1  C2      C1      C3      O2     positive
BMA chir_2  C3      C2      C4      O3     positive
BMA chir_3  C4      C3      C5      O4     negative
BMA chir_4  C5      C6      C4      O5     positive
#
data_comp_MAN
#
loop_
_chem_comp_atom.comp_id
_chem_comp_atom.atom_id
_chem_comp_atom.type_symbol
_chem_comp_atom.type_energy
_chem_comp_atom.partial_charge
_chem_comp_atom.x
_chem_comp_atom.y
_chem_comp_atom.z
MAN        C1      C   CH2   0.0       32.4820   53.9270   89.7220
MAN        C2      C   CH1   0.0       33.3280   52.6370   89.6630
MAN        C3      C   CH1   0.0       33.2660   52.1630   91.1170
MAN        C4      C   CH1   0.0       33.8400   53.0560   92.1740
MAN        C5      C   CH1   0.0       32.9750   54.3150   92.0310
MAN        C6      C   CH2   0.0       33.2920   55.4250   93.0000
MAN        O2      O   OH1   0.0       34.6630   52.8700   89.2560
MAN        O3      O   OH1   0.0       33.9970   50.8900   91.1700
MAN        O4      O   OH1   0.0       33.7560   52.4560   93.4750
MAN        O5      O   O2    0.0       33.0550   54.8350   90.6880
MAN        O6      O   OH1   0.0       34.7450   55.6400   92.7070
MAN        H1      H   HCH2  0.0       32.5210   54.0640   88.6410
MAN        H2      H   HCH1  0.0       32.9580   51.9170   88.9330
MAN        H3      H   HCH1  0.0       32.2040   52.1180   91.3570
MAN        H4      H   HCH1  0.0       34.9040   53.2610   92.0600
MAN        H5      H   HCH1  0.0       31.9660   53.9790   92.2680
MAN        H6      H   HCH2  0.0       33.1320   55.1150   94.0330
MAN        H7      H   HCH2  0.0       32.7040   56.3190   92.7940
MAN        H8      H   HOH1  0.0       34.6370   53.2200   88.3630
MAN        H9      H   HOH1  0.0       34.2950   51.6620   93.4640
#
loop_
_chem_comp_bond.comp_id
_chem_comp_bond.atom_id_1
_chem_comp_bond.atom_id_2
_chem_comp_bond.type
_chem_comp_bond.value_dist
_chem_comp_bond.value_dist_esd
MAN  H1      C1     single        1.094 0.020
MAN  C2      C1     single        1.523 0.020
MAN  H2      C2     single        1.095 0.020
MAN  C3      C2     single        1.526 0.020
MAN  H3      C3     single        1.097 0.020
MAN  C4      C3     single        1.529 0.020
MAN  H4      C4     single        1.097 0.020
MAN  C5      C4     single        1.536 0.020
MAN  H5      C5     single        1.099 0.020
MAN  C6      C5     single        1.529 0.020
MAN  H6      C6     single        1.094 0.020
MAN  H7      C6     single        1.094 0.020
MAN  O6      C6     single        1.421 0.020
MAN  O5      C5     single        1.431 0.020
MAN  O4      C4     single        1.425 0.020
MAN  H9      O4     single        0.972 0.020
MAN  O3      C3     single        1.423 0.020
MAN  O2      C2     single        1.426 0.020
MAN  H8      O2     single        0.972 0.020
MAN  C1      O5     single        1.429 0.020
#
loop_
_chem_comp_angle.comp_id
_chem_comp_angle.atom_id_1
_chem_comp_angle.atom_id_2
_chem_comp_angle.atom_id_3
_chem_comp_angle.value_angle
_chem_comp_angle.value_angle_esd
MAN  C2      C1      H1           110.71 3.000
MAN  C2      C1      O5           110.64 3.000
MAN  O5      C1      H1           107.16 3.000
MAN  C1      C2      H2           111.01 3.000
MAN  C1      C2      C3           109.58 3.000
MAN  C1      C2      O2           109.06 3.000
MAN  C3      C2      H2           109.69 3.000
MAN  C3      C2      O2           109.80 3.000
MAN  O2      C2      H2           107.66 3.000
MAN  C2      C3      H3           109.89 3.000
MAN  C2      C3      C4           111.35 3.000
MAN  C2      C3      O3           109.60 3.000
MAN  C4      C3      H3           109.54 3.000
MAN  C4      C3      O3           109.60 3.000
MAN  O3      C3      H3           106.75 3.000
MAN  C3      C4      H4           109.51 3.000
MAN  C3      C4      C5           109.93 3.000
MAN  C3      C4      O4           109.46 3.000
MAN  C5      C4      H4           111.13 3.000
MAN  C5      C4      O4           109.14 3.000
MAN  O4      C4      H4           107.63 3.000
MAN  C6      C5      H5           107.15 3.000
MAN  C6      C5      O5           107.88 3.000
MAN  C4      C5      H5           110.10 3.000
MAN  C4      C5      C6           112.99 3.000
MAN  C4      C5      O5           110.08 3.000
MAN  O5      C5      H5           108.50 3.000
MAN  H6      C6      H7           108.68 3.000
MAN  C5      C6      H6           111.30 3.000
MAN  C5      C6      H7           110.59 3.000
MAN  C5      C6      O6           110.64 3.000
MAN  O6      C6      H6           108.15 3.000
MAN  O6      C6      H7           107.36 3.000
MAN  C2      O2      H8           107.52 3.000
MAN  C4      O4      H9           107.40 3.000
MAN  C1      O5      C5           111.66 3.000
#
loop_
_chem_comp_tor.comp_id
_chem_comp_tor.id
_chem_comp_tor.atom_id_1
_chem_comp_tor.atom_id_2
_chem_comp_tor.atom_id_3
_chem_comp_tor.atom_id_4
_chem_comp_tor.value_angle
_chem_comp_tor.value_angle_esd
_chem_comp_tor.period
MAN CONST_1       C2      C1      O5      C5           -63.80  20.0 3
MAN CONST_2       C1      C2      C3      H3            69.93  20.0 3
MAN Var_1         C1      C2      O2      H8           -60.26   0.0 0
MAN CONST_3       C2      C3      C4      H4           -71.08  20.0 3
MAN CONST_4       C3      C4      C5      H5            63.74  20.0 3
MAN Var_2         C3      C4      O4      H9            57.25   0.0 0
MAN Var_3         C4      C5      C6      H6           -64.59   0.0 0
MAN CONST_5       C1      O5      C5      H5           -57.67  20.0 3
#
loop_
_chem_comp_tree.comp_id
_chem_comp_tree.atom_id
_chem_comp_tree.atom_back
_chem_comp_tree.atom_forward
_chem_comp_tree.connect_type
MAN      C1     ?      H1     START
MAN      H1     C1     ?      ?
MAN      C2     C1     H2     ?
MAN      H2     C2     ?      ?
MAN      C3     C2     H3     ?
MAN      H3     C3     ?      ?
MAN      C4     C3     H4     ?
MAN      H4     C4     ?      ?
MAN      C5     C4     H5     ?
MAN      H5     C5     ?      ?
MAN      C6     C5     H6     ?
MAN      H6     C6     ?      ?
MAN      H7     C6     ?      ?
MAN      O6     C6     ?      ?
MAN      O5     C5     ?      ?
MAN      O4     C4     H9     ?
MAN      H9     O4     ?      ?
MAN      O3     C3     ?      ?
MAN      O2     C2     H8     ?
MAN      H8     O2     ?      END
MAN      C1     O5     ?      ADD
#
loop_
_chem_comp_chir.comp_id
_chem_comp_chir.id
_chem_comp_chir.atom_id_centre
_chem_comp_chir.atom_id_1
_chem_comp_chir.atom_id_2
_chem_comp_chir.atom_id_3
_chem_comp_chir.volume_sign
MAN chir_1  C2      C1      C3      O2     positive
MAN chir_2  C3      C2      C4      O3     positive
MAN chir_3  C4      C3      C5      O4     negative
MAN chir_4  C5      C6      C4      O5     positive
#
data_comp_NLA
#
loop_
_chem_comp_atom.comp_id
_chem_comp_atom.atom_id
_chem_comp_atom.type_symbol
_chem_comp_atom.type_energy
_chem_comp_atom.partial_charge
_chem_comp_atom.x
_chem_comp_atom.y
_chem_comp_atom.z
NLA        C1      C   CR66  0.0        9.6520   57.4480   63.6220
NLA        C2      C   CR6   0.0       10.7730   56.9010   62.9800
NLA        C3      C   CR16  0.0       10.7900   56.7280   61.5750
NLA        C4      C   CR16  0.0        9.6730   57.1640   60.8110
NLA        C5      C   CR16  0.0        8.5930   57.7260   61.4140
NLA        C6      C   CR66  0.0        8.5280   57.8860   62.8060
NLA        C7      C   CR16  0.0        7.3710   58.4550   63.4740
NLA        C8      C   CR16  0.0        7.3460   58.5890   64.8440
NLA        C9      C   CR16  0.0        8.4520   58.1850   65.6290
NLA        C10     C   CR16  0.0        9.5930   57.6390   65.0590
NLA        C11     C   CH2   0.0       12.0190   56.4100   63.8130
NLA        C12     C   C     0.0       12.5400   55.1320   63.2350
NLA        O1      O   O     0.0       12.1150   53.9180   63.4710
NLA        O2      O   O     0.0       13.4750   55.3890   62.3510
NLA        H31     H   HCR6  0.0       11.6400   56.2710   61.0900
NLA        H41     H   HCR6  0.0        9.6830   57.0470   59.7370
NLA        H51     H   HCR6  0.0        7.7640   58.0580   60.8060
NLA        H71     H   HCR6  0.0        6.5210   58.7760   62.8900
NLA        H81     H   HCR6  0.0        6.4740   59.0070   65.3240
NLA        H91     H   HCR6  0.0        8.4070   58.3050   66.7010
NLA        H101    H   HCR6  0.0       10.4310   57.3580   65.6800
NLA        H111    H   HCH2  0.0       11.7200   56.2440   64.8480
NLA        H112    H   HCH2  0.0       12.8010   57.1690   63.7770
#
loop_
_chem_comp_bond.comp_id
_chem_comp_bond.atom_id_1
_chem_comp_bond.atom_id_2
_chem_comp_bond.type
_chem_comp_bond.value_dist
_chem_comp_bond.value_dist_esd
NLA  C10     C1     aromatic      1.414 0.020
NLA  H101    C10    single        1.087 0.020
NLA  C9      C10    aromatic      1.397 0.020
NLA  H91     C9     single        1.086 0.020
NLA  C8      C9     aromatic      1.388 0.020
NLA  H81     C8     single        1.086 0.020
NLA  C7      C8     aromatic      1.392 0.020
NLA  H71     C7     single        1.089 0.020
NLA  C6      C7     aromatic      1.405 0.020
NLA  C5      C6     aromatic      1.402 0.020
NLA  H51     C5     single        1.088 0.020
NLA  C4      C5     aromatic      1.390 0.020
NLA  H41     C4     single        1.086 0.020
NLA  C3      C4     aromatic      1.390 0.020
NLA  H31     C3     single        1.088 0.020
NLA  C2      C3     aromatic      1.407 0.020
NLA  C11     C2     single        1.512 0.020
NLA  H111    C11    single        1.096 0.020
NLA  H112    C11    single        1.098 0.020
NLA  C12     C11    single        1.525 0.020
NLA  O2      C12    single        1.264 0.020
NLA  O1      C12    double        1.263 0.020
NLA  C1      C2     aromatic      1.424 0.020
NLA  C1      C6     aromatic      1.420 0.020
#
loop_
_chem_comp_angle.comp_id
_chem_comp_angle.atom_id_1
_chem_comp_angle.atom_id_2
_chem_comp_angle.atom_id_3
_chem_comp_angle.value_angle
_chem_comp_angle.value_angle_esd
NLA  C2      C1      C10          123.91 3.000
NLA  C2      C1      C6           118.73 3.000
NLA  C6      C1      C10          117.36 3.000
NLA  C3      C2      C11          117.53 3.000
NLA  C1      C2      C11          122.90 3.000
NLA  C1      C2      C3           119.56 3.000
NLA  C4      C3      H31          118.71 3.000
NLA  C2      C3      H31          120.30 3.000
NLA  C2      C3      C4           120.99 3.000
NLA  C3      C4      H41          120.07 3.000
NLA  C3      C4      C5           119.87 3.000
NLA  C5      C4      H41          120.06 3.000
NLA  C4      C5      H51          118.56 3.000
NLA  C4      C5      C6           120.83 3.000
NLA  C6      C5      H51          120.61 3.000
NLA  C5      C6      C7           119.83 3.000
NLA  C1      C6      C7           120.15 3.000
NLA  C1      C6      C5           120.01 3.000
NLA  C8      C7      H71          118.49 3.000
NLA  C6      C7      H71          120.52 3.000
NLA  C6      C7      C8           120.99 3.000
NLA  C9      C8      H81          120.18 3.000
NLA  C7      C8      H81          120.10 3.000
NLA  C7      C8      C9           119.72 3.000
NLA  C8      C9      H91          120.08 3.000
NLA  C8      C9      C10          120.01 3.000
NLA  C10     C9      H91          119.92 3.000
NLA  C9      C10     H101         117.19 3.000
NLA  C1      C10     H101         121.03 3.000
NLA  C1      C10     C9           121.78 3.000
NLA  H111    C11     H112         105.14 3.000
NLA  C2      C11     H111         110.77 3.000
NLA  C2      C11     H112         110.47 3.000
NLA  C2      C11     C12          110.22 3.000
NLA  C12     C11     H111         111.66 3.000
NLA  C12     C11     H112         108.45 3.000
NLA  C11     C12     O2           115.45 3.000
NLA  C11     C12     O1           115.10 3.000
NLA  O1      C12     O2           129.44 3.000
#
loop_
_chem_comp_tor.comp_id
_chem_comp_tor.id
_chem_comp_tor.atom_id_1
_chem_comp_tor.atom_id_2
_chem_comp_tor.atom_id_3
_chem_comp_tor.atom_id_4
_chem_comp_tor.value_angle
_chem_comp_tor.value_angle_esd
_chem_comp_tor.period
NLA CONST_1       C2      C1      C10     H101           0.15  20.0 1
NLA CONST_2       C2      C1      C6      C7           180.00  20.0 1
NLA Var_1         C3      C2      C11     H111         139.31   0.0 0
NLA CONST_3       C1      C2      C3      H31         -179.54  20.0 1
NLA CONST_4       C2      C3      C4      H41          179.96  20.0 1
NLA CONST_5       C3      C4      C5      H51         -179.94  20.0 1
NLA CONST_6       C4      C5      C6      C7          -179.89  20.0 1
NLA CONST_7       C5      C6      C7      H71           -0.00  20.0 1
NLA CONST_8       C6      C7      C8      H81         -180.00  20.0 1
NLA CONST_9       C7      C8      C9      H91          179.93  20.0 1
NLA CONST_10      C8      C9      C10     H101         179.82  20.0 1
NLA Var_2         C2      C11     C12     O2            68.76   0.0 0
#
loop_
_chem_comp_tree.comp_id
_chem_comp_tree.atom_id
_chem_comp_tree.atom_back
_chem_comp_tree.atom_forward
_chem_comp_tree.connect_type
NLA      C1     ?      C10    START
NLA      C10    C1     H101   ?
NLA      H101   C10    ?      ?
NLA      C9     C10    H91    ?
NLA      H91    C9     ?      ?
NLA      C8     C9     H81    ?
NLA      H81    C8     ?      ?
NLA      C7     C8     H71    ?
NLA      H71    C7     ?      ?
NLA      C6     C7     C5     ?
NLA      C5     C6     H51    ?
NLA      H51    C5     ?      ?
NLA      C4     C5     H41    ?
NLA      H41    C4     ?      ?
NLA      C3     C4     H31    ?
NLA      H31    C3     ?      ?
NLA      C2     C3     C11    ?
NLA      C11    C2     H111   ?
NLA      H111   C11    ?      ?
NLA      H112   C11    ?      ?
NLA      C12    C11    O2     ?
NLA      O2     C12    ?      ?
NLA      O1     C12    ?      END
NLA      C1     C2     ?      ADD
NLA      C1     C6     ?      ADD
#
loop_
_chem_comp_plane_atom.comp_id
_chem_comp_plane_atom.plane_id
_chem_comp_plane_atom.atom_id
_chem_comp_plane_atom.dist_esd
NLA plan-1  C1     0.020
NLA plan-1  C2     0.020
NLA plan-1  C3     0.020
NLA plan-1  C4     0.020
NLA plan-1  C5     0.020
NLA plan-1  C6     0.020
NLA plan-1  C7     0.020
NLA plan-1  C8     0.020
NLA plan-1  C9     0.020
NLA plan-1  C10    0.020
