# Supplementary material for: High-throughput quantum-mechanics/molecular-mechanics (ONIOM) macromolecular crystallographic refinement with PHENIX/DivCon: the impact of mixed Hamiltonian methods on ligand and protein structure
Source: Acta Crystallogr D Struct Biol. 2018 Oct 29;74(Pt 11):1063–77. doi: 10.1107/S2059798318012913 (PMC6213575; doi:10.1107/S2059798318012913)
Supplement: Supplementary file 2 [file d-74-01063-sup2.gz › results_ONIOM/1MEH-H_refine_001.pdb]

REMARK Date 2017-01-11 Time 07:08:43 EST -0500 (1484136523.30 s)
REMARK PHENIX refinement
REMARK 
REMARK ****************** INPUT FILES AND LABELS ******************************
REMARK Reflections:
REMARK   file name      : 1MEH.sf
REMARK   labels         : ['r1mehsf,wavelength_id=1,_refln.intensity_meas,_refln.intensity_sigma']
REMARK R-free flags:
REMARK   file name      : None
REMARK   label          : R-free-flags
REMARK   test_flag_value: 1
REMARK Model file name(s): 
REMARK   /scratch/oleg/2711244.gondor.quantumbioinc.com/1MEH-H.pdb
REMARK 
REMARK ******************** REFINEMENT SUMMARY: QUICK FACTS *******************
REMARK Start: r_work = 0.2325 r_free = 0.2299 bonds = 0.010 angles = 1.378
REMARK Final: r_work = 0.2155 r_free = 0.2335 bonds = 0.014 angles = 1.792
REMARK ************************************************************************
REMARK 
REMARK ****************** REFINEMENT STATISTICS STEP BY STEP ******************
REMARK leading digit, like 1_, means number of macro-cycle                     
REMARK 0    : statistics at the very beginning when nothing is done yet        
REMARK 1_bss: bulk solvent correction and/or (anisotropic) scaling             
REMARK 1_xyz: refinement of coordinates                                        
REMARK 1_adp: refinement of ADPs (Atomic Displacement Parameters)              
REMARK 1_occ: refinement of occupancies                                        
REMARK ------------------------------------------------------------------------
REMARK  stage       r-work r-free bonds angles b_min b_max b_ave n_water shift
REMARK       0    : 0.2977 0.2892 0.010  1.38  18.5  74.2  32.7 579      0.000
REMARK       1_bss: 0.2325 0.2299 0.010  1.38  18.5  74.2  32.7 579      0.000
REMARK 1_settarget: 0.2325 0.2299 0.010  1.38  18.5  74.2  32.7 579      0.000
REMARK       1_nqh: 0.2325 0.2299 0.010  1.38  18.5  74.2  32.7 579      0.000
REMARK    1_weight: 0.2325 0.2299 0.010  1.38  18.5  74.2  32.7 579      0.000
REMARK    1_checkH: 0.2330 0.2299 0.010  1.38  18.5  74.2  32.7 579      0.446
REMARK    1_xyzrec: 0.2344 0.2418 0.014  1.89  18.5  74.2  32.7 579      0.555
REMARK    1_checkH: 0.2345 0.2421 0.014  1.89  18.5  74.2  32.7 579      0.555
REMARK       1_adp: 0.2238 0.2429 0.014  1.89  17.5  84.1  34.0 579      0.555
REMARK   1_regHadp: 0.2234 0.2433 0.014  1.89  17.5  84.1  34.0 579      0.555
REMARK       1_occ: 0.2234 0.2434 0.014  1.89  17.5  84.1  34.0 579      0.555
REMARK       2_bss: 0.2231 0.2429 0.014  1.89  16.9  83.6  33.4 579      0.555
REMARK 2_settarget: 0.2231 0.2429 0.014  1.89  16.9  83.6  33.4 579      0.555
REMARK 2_updatecdl: 0.2231 0.2429 0.014  1.90  16.9  83.6  33.4 579      0.555
REMARK       2_nqh: 0.2231 0.2429 0.014  1.90  16.9  83.6  33.4 579      0.555
REMARK    2_weight: 0.2231 0.2429 0.014  1.90  16.9  83.6  33.4 579      0.555
REMARK    2_checkH: 0.2231 0.2429 0.014  1.90  16.9  83.6  33.4 579      0.555
REMARK    2_xyzrec: 0.2194 0.2368 0.013  1.73  16.9  83.6  33.4 579      0.557
REMARK    2_checkH: 0.2194 0.2369 0.013  1.73  16.9  83.6  33.4 579      0.558
REMARK       2_adp: 0.2179 0.2339 0.013  1.73  16.2  84.7  33.8 579      0.558
REMARK   2_regHadp: 0.2184 0.2338 0.013  1.73  16.2  84.7  33.8 579      0.558
REMARK       2_occ: 0.2184 0.2338 0.013  1.73  16.2  84.7  33.8 579      0.558
REMARK       3_bss: 0.2179 0.2339 0.013  1.73  15.9  84.4  33.5 579      0.558
REMARK 3_settarget: 0.2179 0.2339 0.013  1.73  15.9  84.4  33.5 579      0.558
REMARK 3_updatecdl: 0.2179 0.2339 0.013  1.73  15.9  84.4  33.5 579      0.558
REMARK       3_nqh: 0.2179 0.2339 0.013  1.73  15.9  84.4  33.5 579      0.558
REMARK    3_weight: 0.2179 0.2339 0.013  1.73  15.9  84.4  33.5 579      0.558
REMARK    3_checkH: 0.2179 0.2340 0.013  1.73  15.9  84.4  33.5 579      0.558
REMARK    3_xyzrec: 0.2168 0.2343 0.014  1.79  15.9  84.4  33.5 579      0.566
REMARK    3_checkH: 0.2168 0.2343 0.014  1.79  15.9  84.4  33.5 579      0.566
REMARK       3_adp: 0.2155 0.2336 0.014  1.79  15.8  90.9  33.8 579      0.566
REMARK   3_regHadp: 0.2155 0.2336 0.014  1.79  15.8  90.9  33.8 579      0.566
REMARK       3_occ: 0.2155 0.2336 0.014  1.79  15.8  90.9  33.8 579      0.566
REMARK         end: 0.2155 0.2335 0.014  1.79  15.8  90.9  33.8 579      0.566
REMARK ------------------------------------------------------------------------
REMARK MODEL CONTENT.
REMARK  ELEMENT        ATOM RECORD COUNT   OCCUPANCY SUM
REMARK        C                     1743         1743.00
REMARK        H                     3127         3127.00
REMARK        O                      682          682.00
REMARK        N                      465          465.00
REMARK        P                        1            1.00
REMARK        S                       15           15.00
REMARK      K1+                        1            0.63
REMARK      O1-                       42           42.00
REMARK    TOTAL                     6076         6075.63
REMARK -----------------------------------------------------------------------
REMARK r_free_flags.md5.hexdigest d6e6de1e97a126b5ceb423652c0f6278
REMARK 
REMARK IF THIS FILE IS FOR PDB DEPOSITION: REMOVE ALL FROM THIS LINE UP.
REMARK   3
REMARK   3 REFINEMENT.
REMARK   3   PROGRAM     : PHENIX (1.11.1_2575: ???)
REMARK   3   AUTHORS     : Adams,Afonine,Bunkoczi,Burnley,Chen,Dar,Davis,
REMARK   3               : Draizen,Echols,Gildea,Gros,Grosse-Kunstleve,Headd,
REMARK   3               : Hintze,Hung,Ioerger,Liebschner,McCoy,McKee,Moriarty,
REMARK   3               : Oeffner,Poon,Read,Richardson,Richardson,Sacchettini,
REMARK   3               : Sauter,Sobolev,Storoni,Terwilliger,Williams,Zwart
REMARK   3
REMARK   3  REFINEMENT TARGET : ML
REMARK   3  
REMARK   3  DATA USED IN REFINEMENT.
REMARK   3   RESOLUTION RANGE HIGH (ANGSTROMS) : 1.950   
REMARK   3   RESOLUTION RANGE LOW  (ANGSTROMS) : 19.981  
REMARK   3   MIN(FOBS/SIGMA_FOBS)              : 1.33  
REMARK   3   COMPLETENESS FOR RANGE        (%) : 98.66 
REMARK   3   NUMBER OF REFLECTIONS             : 44859     
REMARK   3   NUMBER OF REFLECTIONS (NON-ANOMALOUS) : 44859     
REMARK   3  
REMARK   3  FIT TO DATA USED IN REFINEMENT.
REMARK   3   R VALUE     (WORKING + TEST SET) : 0.2163
REMARK   3   R VALUE            (WORKING SET) : 0.2155
REMARK   3   FREE R VALUE                     : 0.2335
REMARK   3   FREE R VALUE TEST SET SIZE   (%) : 4.43  
REMARK   3   FREE R VALUE TEST SET COUNT      : 1989      
REMARK   3  
REMARK   3  FIT TO DATA USED IN REFINEMENT (IN BINS).
REMARK   3   BIN  RESOLUTION RANGE  COMPL.    NWORK NFREE   RWORK  RFREE  CCWORK CCFREE
REMARK   3     1 19.9824 -  4.6813    0.98     3304   154  0.2580 0.2747   0.846  0.841
REMARK   3     2  4.6813 -  3.7236    0.99     3144   147  0.1970 0.2138   0.909  0.873
REMARK   3     3  3.7236 -  3.2552    0.99     3121   145  0.2156 0.2083   0.889  0.880
REMARK   3     4  3.2552 -  2.9586    0.99     3094   143  0.2167 0.2386   0.890  0.860
REMARK   3     5  2.9586 -  2.7471    1.00     3083   140  0.2151 0.2549   0.891  0.850
REMARK   3     6  2.7471 -  2.5855    1.00     3073   144  0.1978 0.2015   0.913  0.891
REMARK   3     7  2.5855 -  2.4563    1.00     3078   141  0.1940 0.2154   0.917  0.895
REMARK   3     8  2.4563 -  2.3495    0.99     3061   143  0.1961 0.2529   0.915  0.863
REMARK   3     9  2.3495 -  2.2592    0.99     3010   139  0.1972 0.2437   0.912  0.870
REMARK   3    10  2.2592 -  2.1813    0.99     3062   142  0.1926 0.1955   0.913  0.893
REMARK   3    11  2.1813 -  2.1132    0.99     2999   139  0.1980 0.2293   0.909  0.883
REMARK   3    12  2.1132 -  2.0529    0.98     2978   140  0.2103 0.2185   0.891  0.898
REMARK   3    13  2.0529 -  1.9989    0.97     2935   136  0.2252 0.2663   0.865  0.841
REMARK   3    14  1.9989 -  1.9501    0.96     2928   136  0.2466 0.2535   0.831  0.782
REMARK   3  
REMARK   3  BULK SOLVENT MODELLING.
REMARK   3   METHOD USED        : FLAT BULK SOLVENT MODEL
REMARK   3   SOLVENT RADIUS     : 1.11    
REMARK   3   SHRINKAGE RADIUS   : 0.90    
REMARK   3   GRID STEP FACTOR   : 4.00    
REMARK   3  
REMARK   3  ERROR ESTIMATES.
REMARK   3   COORDINATE ERROR (MAXIMUM-LIKELIHOOD BASED)     : 0.17    
REMARK   3   PHASE ERROR (DEGREES, MAXIMUM-LIKELIHOOD BASED) : 22.22   
REMARK   3  
REMARK   3  STRUCTURE FACTORS CALCULATION ALGORITHM : FFT
REMARK   3  
REMARK   3  RESTRAINTS LIBRARY
REMARK   3    GEOSTD + MON.LIB. + CDL v1.2
REMARK   3  
REMARK   3  DEVIATIONS FROM IDEAL VALUES.
REMARK   3                 RMSD     MAX  COUNT
REMARK   3   BOND      :  0.014   0.176   2806
REMARK   3   ANGLE     :  1.792  19.310   3790
REMARK   3   CHIRALITY :  0.092   0.354    417
REMARK   3   PLANARITY :  0.014   0.110    483
REMARK   3   DIHEDRAL  : 14.471 176.273   1664
REMARK   3   MIN NONBONDED DISTANCE : 2.180 
REMARK   3  
REMARK   3  MOLPROBITY STATISTICS.
REMARK   3   ALL-ATOM CLASHSCORE : 0.73
REMARK   3   RAMACHANDRAN PLOT:
REMARK   3     OUTLIERS : 0.29  %
REMARK   3     ALLOWED  : 2.90  %
REMARK   3     FAVORED  : 96.81 %
REMARK   3   ROTAMER OUTLIERS : 1.39 %
REMARK   3   CBETA DEVIATIONS : 0
REMARK   3   PEPTIDE PLANE:
REMARK   3     CIS-PROLINE     : 0
REMARK   3     CIS-GENERAL     : 1
REMARK   3     TWISTED PROLINE : 0
REMARK   3     TWISTED GENERAL : 0
REMARK   3  
REMARK   3  ATOMIC DISPLACEMENT PARAMETERS.
REMARK   3   WILSON B : 28.85
REMARK   3   RMS(B_ISO_OR_EQUIVALENT_BONDED) : 4.43
REMARK   3   ATOMS          NUMBER OF ATOMS
REMARK   3                    ISO.  ANISO. 
REMARK   3    ALL         :   6076       0
REMARK   3    ALL (NO H)  :   2949       0
REMARK   3    SOLVENT     :    193       0
REMARK   3    NON-SOLVENT :   2756       0
REMARK   3    HYDROGENS   :   3127       0
REMARK   3
REMARK   3
REMARK   3   OTHER REFINEMENT REMARKS:
REMARK   3   XRAY REFINEMENT USING QUANTUM MECHANICAL FUNCTIONAL
REMARK   3   PROGRAM      :QuantumBio DivCon 6 build-7.1.1-b4015.17
REMARK   3   AUTHORS      :BORBULEVYCH O.Y., PLUMLEY J., 
REMARK   3                :MARTIN, R.I., WESTERHOFF L.M. 
REMARK   3
REMARK   3   REFERENCE     :BORBULEVYCH O.Y., PLUMLEY J.A.,
REMARK   3                 :MARTIN, R.I., MERZ, K.M.,  WESTERHOFF L.M.
REMARK   3                 :ACTA CRYSTLLOGRAPHICA SECTION D, 2014, 
REMARK   3                 :V. D70, pp. 1233-1247
REMARK   3   QM METHOD(HAMILTONIAN): PM6 AMBERFF14
REMARK   3   REGION QM REFINEMENT: 
REMARK   3      MAIN/BUFFER QM REGION RADII (A): 3.0 / 0.0
REMARK   3      LIGAND / STRAIN ENERGY: MOA_A_600 / 3.75 KCAL/MOLE
REMARK   3
HELIX    1   1 PHE A   12  GLU A   14  5               Generated by MOE    3
HELIX    2   2 PRO A   28  ASN A   30  5               Generated by MOE    3
HELIX    3   3 GLU A   65  ARG A   73  1               Generated by MOE    9
HELIX    4   4 ILE A   86  LYS A   97  1               Generated by MOE   12
HELIX    5   5 PHE A  243  ALA A  253  1               Generated by MOE   11
HELIX    6   6 GLU A  268  TYR A  281  1               Generated by MOE   14
HELIX    7   7 GLY A  282  LYS A  284  5               Generated by MOE    3
HELIX    8   8 GLY A  295  ALA A  304  1               Generated by MOE   10
HELIX    9   9 SER A  317  THR A  321  5               Generated by MOE    5
HELIX   10  10 GLN A  331  THR A  349  1               Generated by MOE   19
HELIX   11  11 ASP A  364  ALA A  372  1               Generated by MOE    9
HELIX   12  12 ARG A  382  ALA A  385  1               Generated by MOE    4
HELIX   13  13 LEU A  443  ASN A  460  1               Generated by MOE   18
HELIX   14  14 ILE A  466  LYS A  472  1               Generated by MOE    7
SHEET    1       TYR A  15  LEU A  17                  Generated by MOE
SHEET    2       THR A  35  PRO A  36                  Generated by MOE
SHEET    3       PHE A  40  GLN A  41                  Generated by MOE
SHEET    4       ASN A  49  LEU A  50                  Generated by MOE
SHEET    5       LEU A  54  SER A  56                  Generated by MOE
SHEET    6       ILE A  77  ILE A  80                  Generated by MOE
SHEET    7       GLY A 235  ILE A 238                  Generated by MOE
SHEET    8       VAL A 257  ILE A 260                  Generated by MOE
SHEET    9       VAL A 287  GLY A 290                  Generated by MOE
SHEET   10       ASN A 291  ASN A 291                  Generated by MOE
SHEET   11       ILE A 292  ILE A 292                  Generated by MOE
SHEET   12       ILE A 309  ILE A 311                  Generated by MOE
SHEET   13       ILE A 351  TYR A 352                  Generated by MOE
SHEET   14       VAL A 355  ASP A 358                  Generated by MOE
SHEET   15       PHE A 377  LEU A 380                  Generated by MOE
SHEET   16       LYS A 394  ILE A 397                  Generated by MOE
SHEET   17       SER A 400  TRP A 406                  Generated by MOE
SHEET   18       ASP A 434  PRO A 438                  Generated by MOE
SHEET   19       ILE A 475  LEU A 477                  Generated by MOE
SSBOND   1 CYS A   26    CYS A  459 
CRYST1  153.480  153.480  153.480  90.00  90.00  90.00 P 4 3 2
SCALE1      0.006516  0.000000  0.000000        0.00000
SCALE2      0.000000  0.006516  0.000000        0.00000
SCALE3      0.000000  0.000000  0.006516        0.00000
ATOM      1  N   ALA A   2      54.450  74.228  36.503  1.00 32.57           N
ATOM      2  CA  ALA A   2      55.368  73.369  35.722  1.00 31.17           C
ATOM      3  C   ALA A   2      56.651  73.047  36.506  1.00 35.88           C
ATOM      4  O   ALA A   2      57.092  73.850  37.327  1.00 32.29           O
ATOM      5  CB  ALA A   2      55.736  74.070  34.409  1.00 30.83           C
ATOM      6  H1  ALA A   2      53.626  74.443  35.957  1.00 39.08           H
ATOM      7  H2  ALA A   2      54.923  75.095  36.735  1.00 39.08           H
ATOM      8  HA  ALA A   2      54.868  72.429  35.477  1.00 37.41           H
ATOM      9  HB1 ALA A   2      54.833  74.260  33.829  1.00 37.00           H
ATOM     10  HB2 ALA A   2      56.238  75.016  34.615  1.00 37.00           H
ATOM     11  HB3 ALA A   2      56.400  73.434  33.824  1.00 37.00           H
ATOM     12  N   LYS A   3      57.242  71.880  36.219  1.00 28.94           N
ATOM     13  CA  LYS A   3      58.539  71.450  36.741  1.00 33.29           C
ATOM     14  C   LYS A   3      59.609  71.677  35.667  1.00 33.68           C
ATOM     15  O   LYS A   3      59.421  71.290  34.516  1.00 31.76           O
ATOM     16  CB  LYS A   3      58.443  69.973  37.175  1.00 36.69           C
ATOM     17  CG  LYS A   3      59.816  69.337  37.451  1.00 48.83           C
ATOM     18  CD  LYS A   3      59.703  67.921  38.039  1.00 56.17           C
ATOM     19  CE  LYS A   3      60.990  67.112  37.829  1.00 56.84           C
ATOM     20  NZ  LYS A   3      62.178  67.805  38.371  1.00 53.50           N1+
ATOM     21  H   LYS A   3      56.813  71.283  35.526  1.00 34.73           H
ATOM     22  HA  LYS A   3      58.805  72.039  37.620  1.00 39.95           H
ATOM     23  HB2 LYS A   3      57.807  69.896  38.058  1.00 44.03           H
ATOM     24  HB3 LYS A   3      57.980  69.404  36.366  1.00 44.03           H
ATOM     25  HG2 LYS A   3      60.399  69.298  36.530  1.00 58.59           H
ATOM     26  HG3 LYS A   3      60.340  69.966  38.173  1.00 58.59           H
ATOM     27  HD2 LYS A   3      59.502  67.988  39.108  1.00 67.41           H
ATOM     28  HD3 LYS A   3      58.877  67.386  37.568  1.00 67.41           H
ATOM     29  HE2 LYS A   3      60.890  66.135  38.303  1.00 68.21           H
ATOM     30  HE3 LYS A   3      61.130  66.956  36.759  1.00 68.21           H
ATOM     31  HZ1 LYS A   3      62.985  67.204  38.290  1.00 64.20           H
ATOM     32  HZ2 LYS A   3      62.342  68.657  37.852  1.00 64.20           H
ATOM     33  HZ3 LYS A   3      62.024  68.028  39.343  1.00 64.20           H
ATOM     34  N   TYR A   4      60.727  72.283  36.077  1.00 25.85           N
ATOM     35  CA  TYR A   4      61.920  72.534  35.277  1.00 31.95           C
ATOM     36  C   TYR A   4      63.109  71.713  35.819  1.00 35.92           C
ATOM     37  O   TYR A   4      63.020  71.060  36.862  1.00 39.81           O
ATOM     38  CB  TYR A   4      62.193  74.054  35.274  1.00 31.68           C
ATOM     39  CG  TYR A   4      61.088  74.872  34.621  1.00 28.90           C
ATOM     40  CD1 TYR A   4      61.024  74.977  33.217  1.00 33.02           C
ATOM     41  CD2 TYR A   4      60.114  75.510  35.413  1.00 27.83           C
ATOM     42  CE1 TYR A   4      59.991  75.711  32.604  1.00 27.41           C
ATOM     43  CE2 TYR A   4      59.078  76.251  34.809  1.00 30.89           C
ATOM     44  CZ  TYR A   4      59.005  76.336  33.402  1.00 27.74           C
ATOM     45  OH  TYR A   4      57.968  76.995  32.815  1.00 30.72           O
ATOM     46  H   TYR A   4      60.778  72.566  37.044  1.00 31.02           H
ATOM     47  HA  TYR A   4      61.749  72.225  34.245  1.00 38.34           H
ATOM     48  HB2 TYR A   4      62.333  74.393  36.302  1.00 38.01           H
ATOM     49  HB3 TYR A   4      63.119  74.247  34.734  1.00 38.01           H
ATOM     50  HD1 TYR A   4      61.763  74.482  32.604  1.00 39.62           H
ATOM     51  HD2 TYR A   4      60.153  75.425  36.489  1.00 33.39           H
ATOM     52  HE1 TYR A   4      59.948  75.781  31.526  1.00 32.89           H
ATOM     53  HE2 TYR A   4      58.336  76.746  35.416  1.00 37.07           H
ATOM     54  HH  TYR A   4      57.994  76.942  31.857  1.00 36.87           H
ATOM     55  N   TYR A   5      64.208  71.701  35.062  1.00 42.84           N
ATOM     56  CA  TYR A   5      65.419  70.923  35.335  1.00 45.46           C
ATOM     57  C   TYR A   5      66.638  71.848  35.368  1.00 46.34           C
ATOM     58  O   TYR A   5      66.684  72.846  34.647  1.00 41.89           O
ATOM     59  CB  TYR A   5      65.585  69.844  34.254  1.00 45.94           C
ATOM     60  CG  TYR A   5      64.436  68.855  34.198  1.00 41.04           C
ATOM     61  CD1 TYR A   5      63.255  69.220  33.516  1.00 40.61           C
ATOM     62  CD2 TYR A   5      64.514  67.623  34.887  1.00 44.01           C
ATOM     63  CE1 TYR A   5      62.136  68.370  33.547  1.00 39.73           C
ATOM     64  CE2 TYR A   5      63.405  66.758  34.889  1.00 41.83           C
ATOM     65  CZ  TYR A   5      62.219  67.127  34.215  1.00 44.84           C
ATOM     66  OH  TYR A   5      61.145  66.295  34.237  1.00 41.34           O
ATOM     67  H   TYR A   5      64.206  72.248  34.213  1.00 51.41           H
ATOM     68  HA  TYR A   5      65.340  70.421  36.299  1.00 54.55           H
ATOM     69  HB2 TYR A   5      65.676  70.330  33.284  1.00 55.13           H
ATOM     70  HB3 TYR A   5      66.512  69.304  34.439  1.00 55.13           H
ATOM     71  HD1 TYR A   5      63.181  70.176  33.001  1.00 48.73           H
ATOM     72  HD2 TYR A   5      65.411  67.340  35.423  1.00 52.81           H
ATOM     73  HE1 TYR A   5      61.219  68.655  33.047  1.00 47.68           H
ATOM     74  HE2 TYR A   5      63.445  65.810  35.404  1.00 50.19           H
ATOM     75  HH  TYR A   5      60.463  66.546  33.614  1.00 49.61           H
ATOM     76  N   ASN A   6      67.619  71.501  36.212  1.00 46.74           N
ATOM     77  CA  ASN A   6      68.828  72.300  36.403  1.00 52.98           C
ATOM     78  C   ASN A   6      69.732  72.326  35.161  1.00 51.89           C
ATOM     79  O   ASN A   6      70.384  73.340  34.926  1.00 53.68           O
ATOM     80  CB  ASN A   6      69.597  71.803  37.640  1.00 52.98           C
ATOM     81  CG  ASN A   6      68.836  72.003  38.953  1.00 61.65           C
ATOM     82  OD1 ASN A   6      68.132  72.991  39.142  1.00 62.08           O
ATOM     83  ND2 ASN A   6      69.051  71.114  39.920  1.00 59.13           N
ATOM     84  H   ASN A   6      67.516  70.665  36.766  1.00 56.09           H
ATOM     85  HA  ASN A   6      68.515  73.327  36.598  1.00 63.57           H
ATOM     86  HB2 ASN A   6      69.875  70.756  37.518  1.00 63.57           H
ATOM     87  HB3 ASN A   6      70.505  72.403  37.702  1.00 63.57           H
ATOM     88 HD21 ASN A   6      68.624  71.256  40.822  1.00 70.95           H
ATOM     89 HD22 ASN A   6      69.671  70.336  39.762  1.00 70.95           H
ATOM     90  N   GLU A   7      69.801  71.228  34.393  1.00 44.56           N
ATOM     91  CA  GLU A   7      70.674  71.121  33.222  1.00 45.04           C
ATOM     92  C   GLU A   7      69.871  70.761  31.960  1.00 43.70           C
ATOM     93  O   GLU A   7      68.844  70.082  32.069  1.00 38.53           O
ATOM     94  CB  GLU A   7      71.745  70.044  33.482  1.00 48.73           C
ATOM     95  CG  GLU A   7      72.706  70.397  34.635  1.00 52.51           C
ATOM     96  CD  GLU A   7      73.644  71.579  34.361  1.00 59.09           C
ATOM     97  OE1 GLU A   7      73.928  71.849  33.171  1.00 58.45           O
ATOM     98  OE2 GLU A   7      74.079  72.189  35.361  1.00 65.03           O1-
ATOM     99  H   GLU A   7      69.232  70.428  34.621  1.00 53.47           H
ATOM    100  HA  GLU A   7      71.184  72.068  33.052  1.00 54.05           H
ATOM    101  HB2 GLU A   7      71.245  69.108  33.734  1.00 58.47           H
ATOM    102  HB3 GLU A   7      72.317  69.863  32.573  1.00 58.47           H
ATOM    103  HG2 GLU A   7      72.181  70.539  35.580  1.00 63.01           H
ATOM    104  HG3 GLU A   7      73.348  69.528  34.790  1.00 63.01           H
ATOM    105  N   PRO A   8      70.342  71.154  30.757  1.00 39.20           N
ATOM    106  CA  PRO A   8      69.712  70.754  29.505  1.00 32.05           C
ATOM    107  C   PRO A   8      70.019  69.284  29.225  1.00 36.52           C
ATOM    108  O   PRO A   8      70.986  68.738  29.763  1.00 33.98           O
ATOM    109  CB  PRO A   8      70.374  71.646  28.444  1.00 32.15           C
ATOM    110  CG  PRO A   8      71.774  71.897  29.003  1.00 38.71           C
ATOM    111  CD  PRO A   8      71.526  71.974  30.506  1.00 38.53           C
ATOM    112  HA  PRO A   8      68.646  70.986  29.484  1.00 38.46           H
ATOM    113  HB2 PRO A   8      70.384  71.237  27.432  1.00 38.58           H
ATOM    114  HB3 PRO A   8      69.835  72.596  28.451  1.00 38.58           H
ATOM    115  HG2 PRO A   8      72.439  71.076  28.733  1.00 46.45           H
ATOM    116  HG3 PRO A   8      72.176  72.848  28.653  1.00 46.45           H
ATOM    117  HD2 PRO A   8      72.408  71.586  31.013  1.00 46.24           H
ATOM    118  HD3 PRO A   8      71.313  73.009  30.778  1.00 46.24           H
ATOM    119  N   CYS A   9      69.203  68.642  28.382  1.00 32.14           N
ATOM    120  CA  CYS A   9      69.480  67.281  27.959  1.00 30.96           C
ATOM    121  C   CYS A   9      70.511  67.258  26.816  1.00 35.91           C
ATOM    122  O   CYS A   9      70.741  68.255  26.125  1.00 36.48           O
ATOM    123  CB  CYS A   9      68.175  66.523  27.677  1.00 31.08           C
ATOM    124  SG  CYS A   9      67.151  67.336  26.435  1.00 42.84           S1-
ATOM    125  H   CYS A   9      68.428  69.126  27.950  1.00 38.57           H
ATOM    126  HA  CYS A   9      69.925  66.769  28.809  1.00 37.15           H
ATOM    127  HB2 CYS A   9      67.604  66.445  28.603  1.00 37.29           H
ATOM    128  HB3 CYS A   9      68.416  65.515  27.339  1.00 37.29           H
ATOM    129  N   HIS A  10      71.188  66.114  26.688  1.00 30.46           N
ATOM    130  CA  HIS A  10      72.333  65.882  25.816  1.00 27.48           C
ATOM    131  C   HIS A  10      72.164  64.593  25.018  1.00 29.03           C
ATOM    132  O   HIS A  10      71.515  63.651  25.473  1.00 26.95           O
ATOM    133  CB  HIS A  10      73.610  65.790  26.659  1.00 31.14           C
ATOM    134  CG  HIS A  10      73.933  67.044  27.413  1.00 30.45           C
ATOM    135  ND1 HIS A  10      74.331  68.239  26.859  1.00 35.36           N1+
ATOM    136  CD2 HIS A  10      73.831  67.227  28.762  1.00 36.65           C
ATOM    137  CE1 HIS A  10      74.498  69.128  27.850  1.00 28.99           C
ATOM    138  NE2 HIS A  10      74.192  68.533  29.013  1.00 36.36           N
ATOM    139  H   HIS A  10      70.936  65.351  27.301  1.00 36.55           H
ATOM    140  HA  HIS A  10      72.429  66.714  25.118  1.00 32.98           H
ATOM    141  HB2 HIS A  10      74.450  65.573  25.997  1.00 37.37           H
ATOM    142  HB3 HIS A  10      73.508  64.967  27.367  1.00 37.37           H
ATOM    143  HD1 HIS A  10      74.485  68.411  25.870  1.00 42.43           H
ATOM    144  HD2 HIS A  10      73.513  66.498  29.490  1.00 43.98           H
ATOM    145  HE1 HIS A  10      74.817  70.153  27.728  1.00 34.78           H
ATOM    146  HE2 HIS A  10      74.227  68.971  29.927  1.00 43.63           H
ATOM    147  N   THR A  11      72.779  64.567  23.835  1.00 27.91           N
ATOM    148  CA  THR A  11      72.815  63.433  22.911  1.00 24.89           C
ATOM    149  C   THR A  11      74.159  62.697  23.060  1.00 24.67           C
ATOM    150  O   THR A  11      75.073  63.208  23.707  1.00 23.63           O
ATOM    151  CB  THR A  11      72.649  63.938  21.466  1.00 33.74           C
ATOM    152  OG1 THR A  11      73.786  64.686  21.086  1.00 37.23           O
ATOM    153  CG2 THR A  11      71.397  64.803  21.260  1.00 40.56           C
ATOM    154  H   THR A  11      73.274  65.401  23.542  1.00 33.50           H
ATOM    155  HA  THR A  11      72.003  62.739  23.127  1.00 29.87           H
ATOM    156  HB  THR A  11      72.571  63.072  20.811  1.00 40.48           H
ATOM    157  HG1 THR A  11      73.663  65.016  20.194  1.00 44.68           H
ATOM    158 HG21 THR A  11      71.300  65.066  20.207  1.00 48.67           H
ATOM    159 HG22 THR A  11      70.511  64.260  21.579  1.00 48.67           H
ATOM    160 HG23 THR A  11      71.475  65.730  21.830  1.00 48.67           H
ATOM    161  N   PHE A  12      74.291  61.506  22.461  1.00 27.63           N
ATOM    162  CA  PHE A  12      75.527  60.717  22.519  1.00 32.38           C
ATOM    163  C   PHE A  12      76.729  61.402  21.857  1.00 30.73           C
ATOM    164  O   PHE A  12      77.852  61.186  22.313  1.00 26.97           O
ATOM    165  CB  PHE A  12      75.321  59.327  21.900  1.00 27.46           C
ATOM    166  CG  PHE A  12      74.390  58.393  22.655  1.00 26.69           C
ATOM    167  CD1 PHE A  12      74.532  58.202  24.043  1.00 25.97           C
ATOM    168  CD2 PHE A  12      73.409  57.668  21.952  1.00 28.50           C
ATOM    169  CE1 PHE A  12      73.679  57.319  24.725  1.00 24.08           C
ATOM    170  CE2 PHE A  12      72.573  56.761  22.629  1.00 24.36           C
ATOM    171  CZ  PHE A  12      72.705  56.599  24.017  1.00 23.65           C
ATOM    172  H   PHE A  12      73.519  61.131  21.927  1.00 33.15           H
ATOM    173  HA  PHE A  12      75.785  60.588  23.569  1.00 38.86           H
ATOM    174  HB2 PHE A  12      74.969  59.450  20.875  1.00 32.96           H
ATOM    175  HB3 PHE A  12      76.292  58.831  21.857  1.00 32.96           H
ATOM    176  HD1 PHE A  12      75.296  58.729  24.595  1.00 31.16           H
ATOM    177  HD2 PHE A  12      73.309  57.790  20.886  1.00 34.20           H
ATOM    178  HE1 PHE A  12      73.779  57.183  25.791  1.00 28.90           H
ATOM    179  HE2 PHE A  12      71.828  56.200  22.083  1.00 29.24           H
ATOM    180  HZ  PHE A  12      72.062  55.913  24.545  1.00 28.38           H
ATOM    181  N   ASN A  13      76.518  62.209  20.802  1.00 26.95           N
ATOM    182  CA  ASN A  13      77.589  62.998  20.171  1.00 29.92           C
ATOM    183  C   ASN A  13      78.270  63.982  21.125  1.00 26.93           C
ATOM    184  O   ASN A  13      79.346  64.478  20.808  1.00 31.19           O
ATOM    185  CB  ASN A  13      77.052  63.768  18.951  1.00 38.21           C
ATOM    186  CG  ASN A  13      77.029  62.949  17.668  1.00 39.83           C
ATOM    187  OD1 ASN A  13      77.867  62.079  17.441  1.00 38.83           O
ATOM    188  ND2 ASN A  13      76.139  63.316  16.751  1.00 42.42           N
ATOM    189  H   ASN A  13      75.575  62.325  20.456  1.00 32.35           H
ATOM    190  HA  ASN A  13      78.360  62.306  19.836  1.00 35.90           H
ATOM    191  HB2 ASN A  13      76.064  64.180  19.164  1.00 45.85           H
ATOM    192  HB3 ASN A  13      77.727  64.604  18.761  1.00 45.85           H
ATOM    193 HD21 ASN A  13      76.138  62.860  15.853  1.00 50.90           H
ATOM    194 HD22 ASN A  13      75.484  64.056  16.958  1.00 50.90           H
ATOM    195  N   GLU A  14      77.648  64.299  22.261  1.00 23.66           N
ATOM    196  CA  GLU A  14      78.198  65.231  23.231  1.00 26.89           C
ATOM    197  C   GLU A  14      79.116  64.552  24.262  1.00 27.54           C
ATOM    198  O   GLU A  14      79.540  65.223  25.197  1.00 28.98           O
ATOM    199  CB  GLU A  14      77.070  66.011  23.910  1.00 27.13           C
ATOM    200  CG  GLU A  14      76.213  66.781  22.890  1.00 31.02           C
ATOM    201  CD  GLU A  14      75.137  67.587  23.598  1.00 34.32           C
ATOM    202  OE1 GLU A  14      75.517  68.499  24.363  1.00 32.79           O
ATOM    203  OE2 GLU A  14      73.947  67.277  23.377  1.00 33.39           O1-
ATOM    204  H   GLU A  14      76.746  63.891  22.465  1.00 28.39           H
ATOM    205  HA  GLU A  14      78.800  65.967  22.699  1.00 32.27           H
ATOM    206  HB2 GLU A  14      76.444  65.327  24.484  1.00 32.56           H
ATOM    207  HB3 GLU A  14      77.510  66.728  24.602  1.00 32.56           H
ATOM    208  HG2 GLU A  14      76.883  67.478  22.386  1.00 37.22           H
ATOM    209  HG3 GLU A  14      75.758  66.098  22.174  1.00 37.22           H
ATOM    210  N   TYR A  15      79.407  63.243  24.139  1.00 25.65           N
ATOM    211  CA  TYR A  15      80.196  62.508  25.130  1.00 23.95           C
ATOM    212  C   TYR A  15      81.377  61.753  24.535  1.00 25.05           C
ATOM    213  O   TYR A  15      81.312  61.259  23.415  1.00 24.99           O
ATOM    214  CB  TYR A  15      79.308  61.522  25.892  1.00 22.18           C
ATOM    215  CG  TYR A  15      78.300  62.179  26.798  1.00 24.86           C
ATOM    216  CD1 TYR A  15      78.678  62.577  28.092  1.00 27.07           C
ATOM    217  CD2 TYR A  15      76.998  62.433  26.334  1.00 29.44           C
ATOM    218  CE1 TYR A  15      77.742  63.158  28.959  1.00 35.03           C
ATOM    219  CE2 TYR A  15      76.075  63.076  27.174  1.00 31.52           C
ATOM    220  CZ  TYR A  15      76.433  63.407  28.499  1.00 35.56           C
ATOM    221  OH  TYR A  15      75.548  64.041  29.309  1.00 40.33           O
ATOM    222  H   TYR A  15      79.034  62.723  23.356  1.00 30.78           H
ATOM    223  HA  TYR A  15      80.594  63.208  25.857  1.00 28.74           H
ATOM    224  HB2 TYR A  15      78.789  60.883  25.177  1.00 26.62           H
ATOM    225  HB3 TYR A  15      79.945  60.886  26.506  1.00 26.62           H
ATOM    226  HD1 TYR A  15      79.697  62.456  28.415  1.00 32.48           H
ATOM    227  HD2 TYR A  15      76.722  62.165  25.327  1.00 35.33           H
ATOM    228  HE1 TYR A  15      78.032  63.458  29.955  1.00 42.04           H
ATOM    229  HE2 TYR A  15      75.097  63.320  26.799  1.00 37.83           H
ATOM    230  HH  TYR A  15      74.745  64.289  28.845  1.00 48.40           H
ATOM    231  N   LEU A  16      82.436  61.608  25.344  1.00 26.09           N
ATOM    232  CA  LEU A  16      83.557  60.708  25.104  1.00 28.70           C
ATOM    233  C   LEU A  16      83.899  59.953  26.387  1.00 24.41           C
ATOM    234  O   LEU A  16      83.614  60.407  27.495  1.00 24.81           O
ATOM    235  CB  LEU A  16      84.790  61.506  24.643  1.00 28.59           C
ATOM    236  CG  LEU A  16      84.659  62.165  23.253  1.00 36.83           C
ATOM    237  CD1 LEU A  16      85.856  63.105  23.037  1.00 34.75           C
ATOM    238  CD2 LEU A  16      84.607  61.140  22.112  1.00 33.54           C
ATOM    239  H   LEU A  16      82.414  62.071  26.242  1.00 31.31           H
ATOM    240  HA  LEU A  16      83.295  59.975  24.339  1.00 34.44           H
ATOM    241  HB2 LEU A  16      84.966  62.289  25.382  1.00 34.31           H
ATOM    242  HB3 LEU A  16      85.664  60.852  24.641  1.00 34.31           H
ATOM    243  HG  LEU A  16      83.741  62.748  23.213  1.00 44.19           H
ATOM    244 HD11 LEU A  16      85.723  63.654  22.104  1.00 41.70           H
ATOM    245 HD12 LEU A  16      85.922  63.822  23.856  1.00 41.70           H
ATOM    246 HD13 LEU A  16      86.782  62.531  22.988  1.00 41.70           H
ATOM    247 HD21 LEU A  16      84.556  61.662  21.155  1.00 40.25           H
ATOM    248 HD22 LEU A  16      85.496  60.509  22.130  1.00 40.25           H
ATOM    249 HD23 LEU A  16      83.719  60.515  22.203  1.00 40.25           H
ATOM    250  N   LEU A  17      84.557  58.807  26.220  1.00 23.74           N
ATOM    251  CA  LEU A  17      85.136  58.030  27.316  1.00 21.20           C
ATOM    252  C   LEU A  17      86.595  58.433  27.543  1.00 23.23           C
ATOM    253  O   LEU A  17      87.374  58.547  26.593  1.00 26.89           O
ATOM    254  CB  LEU A  17      85.048  56.536  26.968  1.00 22.55           C
ATOM    255  CG  LEU A  17      83.607  55.999  27.003  1.00 26.35           C
ATOM    256  CD1 LEU A  17      83.460  54.730  26.152  1.00 27.23           C
ATOM    257  CD2 LEU A  17      83.169  55.688  28.439  1.00 28.70           C
ATOM    258  H   LEU A  17      84.769  58.503  25.281  1.00 28.48           H
ATOM    259  HA  LEU A  17      84.566  58.208  28.226  1.00 25.44           H
ATOM    260  HB2 LEU A  17      85.448  56.412  25.960  1.00 27.06           H
ATOM    261  HB3 LEU A  17      85.678  55.955  27.642  1.00 27.06           H
ATOM    262  HG  LEU A  17      82.927  56.750  26.606  1.00 31.63           H
ATOM    263 HD11 LEU A  17      82.411  54.431  26.124  1.00 32.68           H
ATOM    264 HD12 LEU A  17      83.789  54.929  25.132  1.00 32.68           H
ATOM    265 HD13 LEU A  17      84.053  53.919  26.574  1.00 32.68           H
ATOM    266 HD21 LEU A  17      82.110  55.433  28.448  1.00 34.44           H
ATOM    267 HD22 LEU A  17      83.744  54.853  28.840  1.00 34.44           H
ATOM    268 HD23 LEU A  17      83.329  56.557  29.074  1.00 34.44           H
ATOM    269  N   ILE A  18      86.971  58.596  28.813  1.00 22.20           N
ATOM    270  CA  ILE A  18      88.353  58.807  29.222  1.00 19.41           C
ATOM    271  C   ILE A  18      88.911  57.426  29.582  1.00 22.85           C
ATOM    272  O   ILE A  18      88.284  56.733  30.384  1.00 23.29           O
ATOM    273  CB  ILE A  18      88.417  59.830  30.382  1.00 27.10           C
ATOM    274  CG1 ILE A  18      87.955  61.219  29.877  1.00 28.14           C
ATOM    275  CG2 ILE A  18      89.836  59.908  30.998  1.00 25.49           C
ATOM    276  CD1 ILE A  18      87.834  62.260  30.995  1.00 30.88           C
ATOM    277  H   ILE A  18      86.281  58.483  29.543  1.00 26.64           H
ATOM    278  HA  ILE A  18      88.907  59.242  28.393  1.00 23.29           H
ATOM    279  HB  ILE A  18      87.729  59.511  31.165  1.00 32.52           H
ATOM    280 HG12 ILE A  18      88.656  61.586  29.126  1.00 33.77           H
ATOM    281 HG13 ILE A  18      86.975  61.134  29.408  1.00 33.77           H
ATOM    282 HG21 ILE A  18      89.844  60.572  31.861  1.00 30.58           H
ATOM    283 HG22 ILE A  18      90.153  58.927  31.349  1.00 30.58           H
ATOM    284 HG23 ILE A  18      90.547  60.270  30.255  1.00 30.58           H
ATOM    285 HD11 ILE A  18      87.419  63.180  30.586  1.00 37.05           H
ATOM    286 HD12 ILE A  18      87.176  61.887  31.781  1.00 37.05           H
ATOM    287 HD13 ILE A  18      88.812  62.492  31.413  1.00 37.05           H
ATOM    288  N   PRO A  19      90.077  57.008  29.054  1.00 23.91           N
ATOM    289  CA  PRO A  19      90.603  55.678  29.336  1.00 26.18           C
ATOM    290  C   PRO A  19      90.871  55.431  30.822  1.00 26.15           C
ATOM    291  O   PRO A  19      91.187  56.346  31.581  1.00 27.55           O
ATOM    292  CB  PRO A  19      91.919  55.591  28.550  1.00 25.47           C
ATOM    293  CG  PRO A  19      91.681  56.535  27.374  1.00 32.27           C
ATOM    294  CD  PRO A  19      90.871  57.661  28.019  1.00 24.63           C
ATOM    295  HA  PRO A  19      89.938  54.923  28.914  1.00 31.42           H
ATOM    296  HB2 PRO A  19      92.708  56.018  29.172  1.00 30.56           H
ATOM    297  HB3 PRO A  19      92.193  54.583  28.237  1.00 30.56           H
ATOM    298  HG2 PRO A  19      92.620  56.936  26.988  1.00 38.72           H
ATOM    299  HG3 PRO A  19      91.126  56.019  26.587  1.00 38.72           H
ATOM    300  HD2 PRO A  19      91.541  58.389  28.476  1.00 29.56           H
ATOM    301  HD3 PRO A  19      90.249  58.100  27.238  1.00 29.56           H
ATOM    302  N   GLY A  20      90.728  54.165  31.216  1.00 23.62           N
ATOM    303  CA  GLY A  20      91.162  53.640  32.505  1.00 25.96           C
ATOM    304  C   GLY A  20      92.395  52.775  32.304  1.00 23.93           C
ATOM    305  O   GLY A  20      92.987  52.763  31.224  1.00 25.51           O
ATOM    306  H   GLY A  20      90.477  53.481  30.514  1.00 28.34           H
ATOM    307  HA2 GLY A  20      91.399  54.447  33.196  1.00 31.16           H
ATOM    308  HA3 GLY A  20      90.367  53.014  32.911  1.00 31.16           H
ATOM    309  N   LEU A  21      92.798  52.061  33.359  1.00 25.42           N
ATOM    310  CA  LEU A  21      93.918  51.136  33.277  1.00 27.44           C
ATOM    311  C   LEU A  21      93.548  49.931  32.413  1.00 24.20           C
ATOM    312  O   LEU A  21      92.619  49.193  32.737  1.00 29.30           O
ATOM    313  CB  LEU A  21      94.380  50.736  34.689  1.00 26.51           C
ATOM    314  CG  LEU A  21      95.561  49.733  34.699  1.00 25.84           C
ATOM    315  CD1 LEU A  21      96.814  50.241  33.972  1.00 27.04           C
ATOM    316  CD2 LEU A  21      95.945  49.410  36.151  1.00 29.46           C
ATOM    317  H   LEU A  21      92.272  52.099  34.220  1.00 30.50           H
ATOM    318  HA  LEU A  21      94.740  51.666  32.798  1.00 32.93           H
ATOM    319  HB2 LEU A  21      94.672  51.640  35.225  1.00 31.82           H
ATOM    320  HB3 LEU A  21      93.540  50.289  35.220  1.00 31.82           H
ATOM    321  HG  LEU A  21      95.243  48.804  34.224  1.00 31.01           H
ATOM    322 HD11 LEU A  21      97.606  49.494  34.047  1.00 32.45           H
ATOM    323 HD12 LEU A  21      96.606  50.402  32.915  1.00 32.45           H
ATOM    324 HD13 LEU A  21      97.158  51.173  34.420  1.00 32.45           H
ATOM    325 HD21 LEU A  21      96.719  48.642  36.164  1.00 35.36           H
ATOM    326 HD22 LEU A  21      96.319  50.303  36.655  1.00 35.36           H
ATOM    327 HD23 LEU A  21      95.075  49.035  36.691  1.00 35.36           H
ATOM    328  N   SER A  22      94.296  49.730  31.324  1.00 23.51           N
ATOM    329  CA  SER A  22      94.186  48.573  30.453  1.00 28.22           C
ATOM    330  C   SER A  22      95.179  47.532  30.967  1.00 34.49           C
ATOM    331  O   SER A  22      96.377  47.799  31.038  1.00 28.14           O
ATOM    332  CB  SER A  22      94.506  48.960  29.005  1.00 26.48           C
ATOM    333  OG  SER A  22      93.678  50.014  28.564  1.00 27.36           O
ATOM    334  H   SER A  22      95.019  50.397  31.100  1.00 28.22           H
ATOM    335  HA  SER A  22      93.173  48.166  30.481  1.00 33.86           H
ATOM    336  HB2 SER A  22      95.547  49.278  28.941  1.00 31.78           H
ATOM    337  HB3 SER A  22      94.362  48.098  28.353  1.00 31.78           H
ATOM    338  HG  SER A  22      92.770  49.699  28.529  1.00 32.83           H
ATOM    339  N   THR A  23      94.678  46.357  31.345  1.00 29.08           N
ATOM    340  CA  THR A  23      95.494  45.247  31.846  1.00 31.39           C
ATOM    341  C   THR A  23      95.906  44.354  30.676  1.00 26.30           C
ATOM    342  O   THR A  23      95.267  44.351  29.620  1.00 31.53           O
ATOM    343  CB  THR A  23      94.690  44.450  32.895  1.00 33.77           C
ATOM    344  OG1 THR A  23      93.398  44.142  32.413  1.00 41.17           O
ATOM    345  CG2 THR A  23      94.559  45.234  34.199  1.00 37.90           C
ATOM    346  H   THR A  23      93.685  46.192  31.260  1.00 34.89           H
ATOM    347  HA  THR A  23      96.392  45.634  32.332  1.00 37.66           H
ATOM    348  HB  THR A  23      95.220  43.521  33.103  1.00 40.52           H
ATOM    349  HG1 THR A  23      92.977  43.708  32.996  1.00 49.41           H
ATOM    350 HG21 THR A  23      93.968  44.649  34.906  1.00 45.48           H
ATOM    351 HG22 THR A  23      95.545  45.421  34.623  1.00 45.48           H
ATOM    352 HG23 THR A  23      94.049  46.178  34.019  1.00 45.48           H
ATOM    353  N   VAL A  24      96.982  43.578  30.868  1.00 31.51           N
ATOM    354  CA  VAL A  24      97.504  42.663  29.846  1.00 30.82           C
ATOM    355  C   VAL A  24      96.462  41.628  29.385  1.00 30.12           C
ATOM    356  O   VAL A  24      96.514  41.192  28.240  1.00 30.24           O
ATOM    357  CB  VAL A  24      98.818  41.984  30.296  1.00 34.11           C
ATOM    358  CG1 VAL A  24      99.922  43.031  30.528  1.00 28.91           C
ATOM    359  CG2 VAL A  24      98.665  41.128  31.564  1.00 34.66           C
ATOM    360  H   VAL A  24      97.466  43.615  31.753  1.00 37.81           H
ATOM    361  HA  VAL A  24      97.744  43.273  28.975  1.00 36.98           H
ATOM    362  HB  VAL A  24      99.153  41.324  29.495  1.00 40.93           H
ATOM    363 HG11 VAL A  24     100.862  42.530  30.759  1.00 34.70           H
ATOM    364 HG12 VAL A  24     100.057  43.629  29.627  1.00 34.70           H
ATOM    365 HG13 VAL A  24      99.660  43.688  31.358  1.00 34.70           H
ATOM    366 HG21 VAL A  24      99.617  40.655  31.803  1.00 41.59           H
ATOM    367 HG22 VAL A  24      98.354  41.743  32.408  1.00 41.59           H
ATOM    368 HG23 VAL A  24      97.928  40.343  31.398  1.00 41.59           H
ATOM    369  N   ASP A  25      95.522  41.239  30.253  1.00 30.44           N
ATOM    370  CA  ASP A  25      94.462  40.289  29.922  1.00 39.42           C
ATOM    371  C   ASP A  25      93.370  40.872  29.005  1.00 42.84           C
ATOM    372  O   ASP A  25      92.639  40.104  28.377  1.00 41.53           O
ATOM    373  CB  ASP A  25      93.867  39.688  31.204  1.00 45.05           C
ATOM    374  CG  ASP A  25      93.470  40.792  32.181  1.00 52.47           C
ATOM    375  OD1 ASP A  25      92.316  41.257  32.079  1.00 58.09           O
ATOM    376  OD2 ASP A  25      94.340  41.190  32.986  1.00 71.50           O1-
ATOM    377  H   ASP A  25      95.527  41.613  31.192  1.00 36.53           H
ATOM    378  HA  ASP A  25      94.923  39.461  29.380  1.00 47.31           H
ATOM    379  HB2 ASP A  25      92.992  39.096  30.932  1.00 54.06           H
ATOM    380  HB3 ASP A  25      94.640  39.064  31.658  1.00 54.06           H
ATOM    381  N   CYS A  26      93.221  42.207  28.936  1.00 43.23           N
ATOM    382  CA  CYS A  26      92.165  42.814  28.139  1.00 37.98           C
ATOM    383  C   CYS A  26      92.588  42.968  26.677  1.00 42.17           C
ATOM    384  O   CYS A  26      93.160  43.981  26.275  1.00 37.99           O
ATOM    385  CB  CYS A  26      91.632  44.105  28.772  1.00 41.32           C
ATOM    386  SG  CYS A  26      89.992  44.346  28.010  1.00 42.43           S
ATOM    387  H   CYS A  26      93.845  42.812  29.452  1.00 51.88           H
ATOM    388  HA  CYS A  26      91.330  42.116  28.160  1.00 45.57           H
ATOM    389  HB2 CYS A  26      91.514  43.967  29.848  1.00 49.59           H
ATOM    390  HB3 CYS A  26      92.291  44.952  28.573  1.00 49.59           H
ATOM    391  N   ILE A  27      92.218  41.966  25.877  1.00 37.30           N
ATOM    392  CA  ILE A  27      92.175  42.045  24.421  1.00 41.44           C
ATOM    393  C   ILE A  27      90.723  41.844  23.971  1.00 35.84           C
ATOM    394  O   ILE A  27      89.963  41.196  24.697  1.00 31.28           O
ATOM    395  CB  ILE A  27      93.141  41.020  23.777  1.00 48.31           C
ATOM    396  CG1 ILE A  27      92.879  39.584  24.293  1.00 42.42           C
ATOM    397  CG2 ILE A  27      94.595  41.467  24.011  1.00 41.64           C
ATOM    398  CD1 ILE A  27      93.723  38.501  23.612  1.00 48.43           C
ATOM    399  H   ILE A  27      91.772  41.164  26.299  1.00 44.76           H
ATOM    400  HA  ILE A  27      92.495  43.040  24.111  1.00 49.73           H
ATOM    401  HB  ILE A  27      92.972  41.017  22.700  1.00 57.97           H
ATOM    402 HG12 ILE A  27      93.086  39.543  25.362  1.00 50.90           H
ATOM    403 HG13 ILE A  27      91.831  39.329  24.140  1.00 50.90           H
ATOM    404 HG21 ILE A  27      95.282  40.833  23.451  1.00 49.97           H
ATOM    405 HG22 ILE A  27      94.726  42.494  23.666  1.00 49.97           H
ATOM    406 HG23 ILE A  27      94.840  41.413  25.072  1.00 49.97           H
ATOM    407 HD11 ILE A  27      93.378  37.521  23.943  1.00 58.11           H
ATOM    408 HD12 ILE A  27      93.618  38.570  22.530  1.00 58.11           H
ATOM    409 HD13 ILE A  27      94.772  38.608  23.886  1.00 58.11           H
ATOM    410  N   PRO A  28      90.331  42.354  22.785  1.00 41.25           N
ATOM    411  CA  PRO A  28      88.960  42.272  22.292  1.00 39.28           C
ATOM    412  C   PRO A  28      88.365  40.867  22.289  1.00 39.91           C
ATOM    413  O   PRO A  28      87.182  40.720  22.582  1.00 34.74           O
ATOM    414  CB  PRO A  28      89.019  42.804  20.852  1.00 44.46           C
ATOM    415  CG  PRO A  28      90.134  43.837  20.936  1.00 41.42           C
ATOM    416  CD  PRO A  28      91.133  43.186  21.892  1.00 42.63           C
ATOM    417  HA  PRO A  28      88.346  42.954  22.878  1.00 47.13           H
ATOM    418  HB2 PRO A  28      89.356  41.996  20.200  1.00 53.35           H
ATOM    419  HB3 PRO A  28      88.082  43.219  20.479  1.00 53.35           H
ATOM    420  HG2 PRO A  28      90.604  43.991  19.965  1.00 49.70           H
ATOM    421  HG3 PRO A  28      89.740  44.774  21.329  1.00 49.70           H
ATOM    422  HD2 PRO A  28      91.829  42.570  21.323  1.00 51.15           H
ATOM    423  HD3 PRO A  28      91.641  43.988  22.428  1.00 51.15           H
ATOM    424  N   SER A  29      89.177  39.839  22.004  1.00 42.63           N
ATOM    425  CA  SER A  29      88.718  38.455  21.954  1.00 39.26           C
ATOM    426  C   SER A  29      88.341  37.891  23.326  1.00 37.11           C
ATOM    427  O   SER A  29      87.511  36.987  23.382  1.00 39.90           O
ATOM    428  CB  SER A  29      89.737  37.573  21.217  1.00 42.06           C
ATOM    429  OG  SER A  29      91.005  37.596  21.835  1.00 45.24           O
ATOM    430  H   SER A  29      90.148  40.021  21.788  1.00 51.15           H
ATOM    431  HA  SER A  29      87.810  38.441  21.351  1.00 47.12           H
ATOM    432  HB2 SER A  29      89.371  36.546  21.219  1.00 50.47           H
ATOM    433  HB3 SER A  29      89.833  37.907  20.183  1.00 50.47           H
ATOM    434  HG  SER A  29      91.505  36.830  21.540  1.00 54.29           H
ATOM    435  N   ASN A  30      88.913  38.417  24.418  1.00 32.84           N
ATOM    436  CA  ASN A  30      88.542  38.048  25.783  1.00 30.96           C
ATOM    437  C   ASN A  30      87.330  38.824  26.320  1.00 30.28           C
ATOM    438  O   ASN A  30      86.845  38.472  27.389  1.00 32.27           O
ATOM    439  CB  ASN A  30      89.752  38.180  26.729  1.00 37.12           C
ATOM    440  CG  ASN A  30      90.864  37.168  26.454  1.00 51.73           C
ATOM    441  OD1 ASN A  30      90.641  36.097  25.898  1.00 51.88           O
ATOM    442  ND2 ASN A  30      92.070  37.464  26.927  1.00 50.36           N
ATOM    443  H   ASN A  30      89.588  39.161  24.305  1.00 39.41           H
ATOM    444  HA  ASN A  30      88.256  36.995  25.783  1.00 37.15           H
ATOM    445  HB2 ASN A  30      90.153  39.195  26.692  1.00 44.55           H
ATOM    446  HB3 ASN A  30      89.405  37.994  27.746  1.00 44.55           H
ATOM    447 HD21 ASN A  30      92.824  36.809  26.791  1.00 60.44           H
ATOM    448 HD22 ASN A  30      92.229  38.344  27.401  1.00 60.44           H
ATOM    449  N   VAL A  31      86.845  39.874  25.637  1.00 25.84           N
ATOM    450  CA  VAL A  31      85.703  40.659  26.119  1.00 22.52           C
ATOM    451  C   VAL A  31      84.396  39.880  25.914  1.00 27.60           C
ATOM    452  O   VAL A  31      84.106  39.386  24.829  1.00 25.30           O
ATOM    453  CB  VAL A  31      85.657  42.051  25.457  1.00 23.45           C
ATOM    454  CG1 VAL A  31      84.383  42.814  25.862  1.00 25.08           C
ATOM    455  CG2 VAL A  31      86.877  42.891  25.857  1.00 22.42           C
ATOM    456  H   VAL A  31      87.267  40.132  24.755  1.00 31.01           H
ATOM    457  HA  VAL A  31      85.843  40.828  27.188  1.00 27.02           H
ATOM    458  HB  VAL A  31      85.662  41.927  24.380  1.00 28.13           H
ATOM    459 HG11 VAL A  31      84.420  43.828  25.463  1.00 30.09           H
ATOM    460 HG12 VAL A  31      83.494  42.322  25.472  1.00 30.09           H
ATOM    461 HG13 VAL A  31      84.311  42.878  26.947  1.00 30.09           H
ATOM    462 HG21 VAL A  31      86.837  43.859  25.358  1.00 26.90           H
ATOM    463 HG22 VAL A  31      86.885  43.053  26.932  1.00 26.90           H
ATOM    464 HG23 VAL A  31      87.798  42.394  25.563  1.00 26.90           H
ATOM    465  N   ASN A  32      83.597  39.793  26.973  1.00 24.43           N
ATOM    466  CA  ASN A  32      82.313  39.106  27.018  1.00 23.54           C
ATOM    467  C   ASN A  32      81.209  40.167  26.936  1.00 21.65           C
ATOM    468  O   ASN A  32      81.111  41.021  27.816  1.00 25.41           O
ATOM    469  CB  ASN A  32      82.280  38.307  28.332  1.00 27.15           C
ATOM    470  CG  ASN A  32      80.993  37.521  28.573  1.00 33.83           C
ATOM    471  OD1 ASN A  32      80.010  37.667  27.859  1.00 28.80           O
ATOM    472  ND2 ASN A  32      80.982  36.690  29.611  1.00 37.66           N
ATOM    473  H   ASN A  32      83.890  40.251  27.826  1.00 29.32           H
ATOM    474  HA  ASN A  32      82.226  38.408  26.184  1.00 28.25           H
ATOM    475  HB2 ASN A  32      83.120  37.611  28.342  1.00 32.57           H
ATOM    476  HB3 ASN A  32      82.414  38.996  29.163  1.00 32.57           H
ATOM    477 HD21 ASN A  32      80.151  36.148  29.805  1.00 45.19           H
ATOM    478 HD22 ASN A  32      81.805  36.587  30.189  1.00 45.19           H
ATOM    479  N   LEU A  33      80.379  40.108  25.886  1.00 21.78           N
ATOM    480  CA  LEU A  33      79.290  41.050  25.639  1.00 25.78           C
ATOM    481  C   LEU A  33      77.911  40.494  26.034  1.00 24.37           C
ATOM    482  O   LEU A  33      76.887  41.039  25.625  1.00 23.27           O
ATOM    483  CB  LEU A  33      79.341  41.521  24.178  1.00 23.14           C
ATOM    484  CG  LEU A  33      80.568  42.352  23.774  1.00 26.18           C
ATOM    485  CD1 LEU A  33      80.360  42.809  22.324  1.00 27.63           C
ATOM    486  CD2 LEU A  33      80.774  43.578  24.671  1.00 26.84           C
ATOM    487  H   LEU A  33      80.517  39.381  25.197  1.00 26.14           H
ATOM    488  HA  LEU A  33      79.437  41.931  26.263  1.00 30.94           H
ATOM    489  HB2 LEU A  33      79.269  40.648  23.527  1.00 27.76           H
ATOM    490  HB3 LEU A  33      78.474  42.137  23.993  1.00 27.76           H
ATOM    491  HG  LEU A  33      81.452  41.716  23.826  1.00 31.42           H
ATOM    492 HD11 LEU A  33      81.194  43.424  21.998  1.00 33.16           H
ATOM    493 HD12 LEU A  33      80.284  41.941  21.669  1.00 33.16           H
ATOM    494 HD13 LEU A  33      79.447  43.399  22.245  1.00 33.16           H
ATOM    495 HD21 LEU A  33      81.571  44.196  24.260  1.00 32.21           H
ATOM    496 HD22 LEU A  33      79.858  44.168  24.727  1.00 32.21           H
ATOM    497 HD23 LEU A  33      81.069  43.271  25.674  1.00 32.21           H
ATOM    498  N   SER A  34      77.872  39.426  26.843  1.00 21.59           N
ATOM    499  CA  SER A  34      76.635  38.886  27.392  1.00 22.84           C
ATOM    500  C   SER A  34      75.893  39.964  28.187  1.00 21.59           C
ATOM    501  O   SER A  34      76.514  40.777  28.860  1.00 22.26           O
ATOM    502  CB  SER A  34      76.959  37.672  28.274  1.00 24.86           C
ATOM    503  OG  SER A  34      75.781  37.158  28.871  1.00 32.94           O
ATOM    504  H   SER A  34      78.740  38.997  27.131  1.00 25.91           H
ATOM    505  HA  SER A  34      76.025  38.552  26.560  1.00 27.41           H
ATOM    506  HB2 SER A  34      77.393  36.896  27.642  1.00 29.84           H
ATOM    507  HB3 SER A  34      77.671  37.947  29.056  1.00 29.84           H
ATOM    508  HG  SER A  34      75.460  36.555  28.383  1.00 39.53           H
ATOM    509  N   THR A  35      74.564  39.983  28.130  1.00 21.49           N
ATOM    510  CA  THR A  35      73.795  40.958  28.882  1.00 18.51           C
ATOM    511  C   THR A  35      72.387  40.438  29.181  1.00 21.09           C
ATOM    512  O   THR A  35      71.832  39.695  28.362  1.00 22.80           O
ATOM    513  CB  THR A  35      73.835  42.302  28.120  1.00 21.51           C
ATOM    514  OG1 THR A  35      73.546  43.369  28.985  1.00 22.94           O
ATOM    515  CG2 THR A  35      72.872  42.330  26.936  1.00 21.33           C
ATOM    516  H   THR A  35      74.072  39.327  27.543  1.00 25.79           H
ATOM    517  HA  THR A  35      74.283  41.117  29.842  1.00 22.21           H
ATOM    518  HB  THR A  35      74.840  42.455  27.729  1.00 25.82           H
ATOM    519  HG1 THR A  35      73.410  44.158  28.448  1.00 27.52           H
ATOM    520 HG21 THR A  35      72.987  43.267  26.401  1.00 25.60           H
ATOM    521 HG22 THR A  35      73.115  41.517  26.260  1.00 25.60           H
ATOM    522 HG23 THR A  35      71.838  42.259  27.275  1.00 25.60           H
ATOM    523  N   PRO A  36      71.761  40.826  30.302  1.00 19.33           N
ATOM    524  CA  PRO A  36      70.429  40.318  30.604  1.00 20.02           C
ATOM    525  C   PRO A  36      69.365  41.052  29.791  1.00 20.05           C
ATOM    526  O   PRO A  36      69.451  42.257  29.560  1.00 23.62           O
ATOM    527  CB  PRO A  36      70.245  40.625  32.091  1.00 17.98           C
ATOM    528  CG  PRO A  36      71.097  41.872  32.322  1.00 16.03           C
ATOM    529  CD  PRO A  36      72.296  41.614  31.414  1.00 18.43           C
ATOM    530  HA  PRO A  36      70.365  39.235  30.503  1.00 24.02           H
ATOM    531  HB2 PRO A  36      69.207  40.759  32.402  1.00 21.58           H
ATOM    532  HB3 PRO A  36      70.697  39.801  32.641  1.00 21.58           H
ATOM    533  HG2 PRO A  36      70.548  42.772  32.042  1.00 19.23           H
ATOM    534  HG3 PRO A  36      71.427  41.935  33.359  1.00 19.23           H
ATOM    535  HD2 PRO A  36      72.693  42.578  31.109  1.00 22.12           H
ATOM    536  HD3 PRO A  36      73.030  41.025  31.964  1.00 22.12           H
ATOM    537  N   LEU A  37      68.341  40.298  29.393  1.00 19.90           N
ATOM    538  CA  LEU A  37      67.189  40.807  28.674  1.00 23.17           C
ATOM    539  C   LEU A  37      66.027  41.088  29.620  1.00 24.43           C
ATOM    540  O   LEU A  37      65.310  42.051  29.388  1.00 22.56           O
ATOM    541  CB  LEU A  37      66.787  39.828  27.561  1.00 23.99           C
ATOM    542  CG  LEU A  37      65.704  40.386  26.614  1.00 21.34           C
ATOM    543  CD1 LEU A  37      66.257  41.507  25.724  1.00 22.06           C
ATOM    544  CD2 LEU A  37      65.129  39.281  25.735  1.00 22.25           C
ATOM    545  H   LEU A  37      68.349  39.313  29.620  1.00 23.88           H
ATOM    546  HA  LEU A  37      67.479  41.750  28.216  1.00 27.80           H
ATOM    547  HB2 LEU A  37      67.669  39.547  26.982  1.00 28.79           H
ATOM    548  HB3 LEU A  37      66.395  38.931  28.037  1.00 28.79           H
ATOM    549  HG  LEU A  37      64.874  40.787  27.192  1.00 25.61           H
ATOM    550 HD11 LEU A  37      65.438  41.995  25.194  1.00 26.47           H
ATOM    551 HD12 LEU A  37      66.771  42.250  26.321  1.00 26.47           H
ATOM    552 HD13 LEU A  37      66.964  41.107  25.003  1.00 26.47           H
ATOM    553 HD21 LEU A  37      64.414  39.731  25.055  1.00 26.70           H
ATOM    554 HD22 LEU A  37      65.922  38.801  25.160  1.00 26.70           H
ATOM    555 HD23 LEU A  37      64.621  38.540  26.351  1.00 26.70           H
ATOM    556  N   VAL A  38      65.803  40.252  30.644  1.00 20.78           N
ATOM    557  CA  VAL A  38      64.588  40.307  31.464  1.00 20.50           C
ATOM    558  C   VAL A  38      64.917  40.332  32.951  1.00 22.52           C
ATOM    559  O   VAL A  38      65.979  39.863  33.366  1.00 23.13           O
ATOM    560  CB  VAL A  38      63.633  39.147  31.109  1.00 20.41           C
ATOM    561  CG1 VAL A  38      63.140  39.256  29.656  1.00 25.61           C
ATOM    562  CG2 VAL A  38      64.248  37.759  31.335  1.00 23.83           C
ATOM    563  H   VAL A  38      66.455  39.499  30.815  1.00 24.94           H
ATOM    564  HA  VAL A  38      64.049  41.230  31.250  1.00 24.59           H
ATOM    565  HB  VAL A  38      62.761  39.215  31.755  1.00 24.49           H
ATOM    566 HG11 VAL A  38      62.425  38.461  29.456  1.00 30.73           H
ATOM    567 HG12 VAL A  38      62.653  40.218  29.497  1.00 30.73           H
ATOM    568 HG13 VAL A  38      63.969  39.150  28.958  1.00 30.73           H
ATOM    569 HG21 VAL A  38      63.508  36.986  31.117  1.00 28.60           H
ATOM    570 HG22 VAL A  38      65.107  37.615  30.680  1.00 28.60           H
ATOM    571 HG23 VAL A  38      64.556  37.657  32.374  1.00 28.60           H
ATOM    572  N   LYS A  39      64.009  40.904  33.754  1.00 20.49           N
ATOM    573  CA  LYS A  39      64.262  41.217  35.155  1.00 21.74           C
ATOM    574  C   LYS A  39      64.500  39.961  35.992  1.00 21.25           C
ATOM    575  O   LYS A  39      63.983  38.893  35.677  1.00 22.91           O
ATOM    576  CB  LYS A  39      63.122  42.065  35.737  1.00 22.77           C
ATOM    577  CG  LYS A  39      61.816  41.269  35.853  1.00 23.10           C
ATOM    578  CD  LYS A  39      60.738  42.095  36.543  1.00 27.38           C
ATOM    579  CE  LYS A  39      59.407  41.347  36.492  1.00 25.53           C
ATOM    580  NZ  LYS A  39      58.434  42.011  37.361  1.00 29.54           N1+
ATOM    581  H   LYS A  39      63.161  41.268  33.345  1.00 24.59           H
ATOM    582  HA  LYS A  39      65.167  41.811  35.187  1.00 26.09           H
ATOM    583  HB2 LYS A  39      63.407  42.423  36.727  1.00 27.32           H
ATOM    584  HB3 LYS A  39      62.962  42.937  35.101  1.00 27.32           H
ATOM    585  HG2 LYS A  39      61.489  40.969  34.861  1.00 27.72           H
ATOM    586  HG3 LYS A  39      61.980  40.377  36.456  1.00 27.72           H
ATOM    587  HD2 LYS A  39      61.023  42.267  37.582  1.00 32.86           H
ATOM    588  HD3 LYS A  39      60.638  43.054  36.038  1.00 32.86           H
ATOM    589  HE2 LYS A  39      59.031  41.306  35.469  1.00 30.63           H
ATOM    590  HE3 LYS A  39      59.566  40.330  36.855  1.00 30.63           H
ATOM    591  HZ1 LYS A  39      57.514  41.620  37.214  1.00 35.45           H
ATOM    592  HZ2 LYS A  39      58.706  41.887  38.327  1.00 35.45           H
ATOM    593  HZ3 LYS A  39      58.415  43.000  37.152  1.00 35.45           H
ATOM    594  N   PHE A  40      65.280  40.123  37.055  1.00 21.24           N
ATOM    595  CA  PHE A  40      65.630  39.076  38.014  1.00 21.05           C
ATOM    596  C   PHE A  40      65.900  39.710  39.385  1.00 27.35           C
ATOM    597  O   PHE A  40      66.033  40.930  39.487  1.00 27.95           O
ATOM    598  CB  PHE A  40      66.839  38.291  37.467  1.00 20.21           C
ATOM    599  CG  PHE A  40      68.078  39.127  37.196  1.00 21.87           C
ATOM    600  CD1 PHE A  40      68.263  39.730  35.939  1.00 22.07           C
ATOM    601  CD2 PHE A  40      69.035  39.349  38.201  1.00 21.77           C
ATOM    602  CE1 PHE A  40      69.373  40.561  35.706  1.00 20.61           C
ATOM    603  CE2 PHE A  40      70.152  40.168  37.972  1.00 21.99           C
ATOM    604  CZ  PHE A  40      70.317  40.786  36.721  1.00 24.95           C
ATOM    605  H   PHE A  40      65.656  41.045  37.237  1.00 25.48           H
ATOM    606  HA  PHE A  40      64.794  38.385  38.125  1.00 25.26           H
ATOM    607  HB2 PHE A  40      67.084  37.496  38.164  1.00 24.25           H
ATOM    608  HB3 PHE A  40      66.536  37.814  36.536  1.00 24.25           H
ATOM    609  HD1 PHE A  40      67.543  39.569  35.159  1.00 26.48           H
ATOM    610  HD2 PHE A  40      68.925  38.873  39.153  1.00 26.13           H
ATOM    611  HE1 PHE A  40      69.490  41.045  34.750  1.00 24.73           H
ATOM    612  HE2 PHE A  40      70.876  40.328  38.756  1.00 26.38           H
ATOM    613  HZ  PHE A  40      71.162  41.436  36.543  1.00 29.94           H
ATOM    614  N   GLN A  41      65.936  38.892  40.444  1.00 24.34           N
ATOM    615  CA  GLN A  41      66.231  39.324  41.813  1.00 26.53           C
ATOM    616  C   GLN A  41      67.732  39.344  42.059  1.00 23.21           C
ATOM    617  O   GLN A  41      68.474  38.617  41.405  1.00 25.59           O
ATOM    618  CB  GLN A  41      65.618  38.372  42.864  1.00 25.95           C
ATOM    619  CG  GLN A  41      64.105  38.175  42.761  1.00 38.23           C
ATOM    620  CD  GLN A  41      63.308  39.467  42.919  1.00 44.32           C
ATOM    621  OE1 GLN A  41      62.456  39.753  42.086  1.00 57.48           O
ATOM    622  NE2 GLN A  41      63.551  40.242  43.978  1.00 56.62           N
ATOM    623  H   GLN A  41      65.801  37.902  40.292  1.00 29.21           H
ATOM    624  HA  GLN A  41      65.814  40.315  41.975  1.00 31.83           H
ATOM    625  HB2 GLN A  41      66.101  37.399  42.796  1.00 31.14           H
ATOM    626  HB3 GLN A  41      65.844  38.756  43.859  1.00 31.14           H
ATOM    627  HG2 GLN A  41      63.857  37.712  41.806  1.00 45.88           H
ATOM    628  HG3 GLN A  41      63.792  37.482  43.543  1.00 45.88           H
ATOM    629 HE21 GLN A  41      64.247  39.982  44.661  1.00 67.95           H
ATOM    630 HE22 GLN A  41      63.033  41.099  44.102  1.00 67.95           H
ATOM    631  N   LYS A  42      68.165  40.113  43.064  1.00 21.74           N
ATOM    632  CA  LYS A  42      69.543  40.153  43.545  1.00 25.19           C
ATOM    633  C   LYS A  42      70.105  38.738  43.720  1.00 24.17           C
ATOM    634  O   LYS A  42      69.490  37.886  44.365  1.00 23.17           O
ATOM    635  CB  LYS A  42      69.578  40.956  44.850  1.00 31.38           C
ATOM    636  CG  LYS A  42      70.997  41.053  45.427  1.00 28.10           C
ATOM    637  CD  LYS A  42      71.002  41.975  46.650  1.00 36.59           C
ATOM    638  CE  LYS A  42      72.412  42.083  47.228  1.00 44.47           C
ATOM    639  NZ  LYS A  42      72.449  43.076  48.314  1.00 54.46           N1+
ATOM    640  H   LYS A  42      67.489  40.687  43.549  1.00 26.09           H
ATOM    641  HA  LYS A  42      70.147  40.683  42.810  1.00 30.23           H
ATOM    642  HB2 LYS A  42      69.198  41.961  44.653  1.00 37.66           H
ATOM    643  HB3 LYS A  42      68.924  40.482  45.584  1.00 37.66           H
ATOM    644  HG2 LYS A  42      71.352  40.064  45.721  1.00 33.72           H
ATOM    645  HG3 LYS A  42      71.666  41.459  44.669  1.00 33.72           H
ATOM    646  HD2 LYS A  42      70.661  42.965  46.351  1.00 43.91           H
ATOM    647  HD3 LYS A  42      70.330  41.579  47.412  1.00 43.91           H
ATOM    648  HE2 LYS A  42      72.727  41.109  47.605  1.00 53.37           H
ATOM    649  HE3 LYS A  42      73.095  42.392  46.436  1.00 53.37           H
ATOM    650  HZ1 LYS A  42      73.375  43.129  48.711  1.00 65.36           H
ATOM    651  HZ2 LYS A  42      72.201  43.985  47.939  1.00 65.36           H
ATOM    652  HZ3 LYS A  42      71.778  42.828  49.027  1.00 65.36           H
ATOM    653  N   GLY A  43      71.270  38.504  43.110  1.00 25.29           N
ATOM    654  CA  GLY A  43      72.001  37.242  43.160  1.00 27.36           C
ATOM    655  C   GLY A  43      71.603  36.248  42.072  1.00 24.92           C
ATOM    656  O   GLY A  43      72.280  35.237  41.917  1.00 23.87           O
ATOM    657  H   GLY A  43      71.689  39.259  42.586  1.00 30.35           H
ATOM    658  HA2 GLY A  43      73.060  37.462  43.030  1.00 32.83           H
ATOM    659  HA3 GLY A  43      71.840  36.767  44.129  1.00 32.83           H
ATOM    660  N   GLN A  44      70.510  36.486  41.341  1.00 22.55           N
ATOM    661  CA  GLN A  44      70.085  35.608  40.255  1.00 21.17           C
ATOM    662  C   GLN A  44      70.792  35.999  38.956  1.00 23.07           C
ATOM    663  O   GLN A  44      71.416  37.052  38.874  1.00 23.80           O
ATOM    664  CB  GLN A  44      68.568  35.679  40.070  1.00 25.65           C
ATOM    665  CG  GLN A  44      67.785  35.270  41.324  1.00 23.61           C
ATOM    666  CD  GLN A  44      66.281  35.301  41.074  1.00 33.72           C
ATOM    667  OE1 GLN A  44      65.789  36.007  40.195  1.00 24.35           O
ATOM    668  NE2 GLN A  44      65.533  34.560  41.884  1.00 24.45           N
ATOM    669  H   GLN A  44      69.977  37.330  41.504  1.00 27.06           H
ATOM    670  HA  GLN A  44      70.335  34.573  40.497  1.00 25.41           H
ATOM    671  HB2 GLN A  44      68.305  36.695  39.791  1.00 30.78           H
ATOM    672  HB3 GLN A  44      68.272  35.017  39.255  1.00 30.78           H
ATOM    673  HG2 GLN A  44      68.086  34.273  41.647  1.00 28.33           H
ATOM    674  HG3 GLN A  44      68.008  35.977  42.122  1.00 28.33           H
ATOM    675 HE21 GLN A  44      65.961  33.998  42.602  1.00 29.34           H
ATOM    676 HE22 GLN A  44      64.528  34.565  41.771  1.00 29.34           H
ATOM    677  N   GLN A  45      70.656  35.146  37.945  1.00 24.91           N
ATOM    678  CA  GLN A  45      70.885  35.488  36.542  1.00 27.29           C
ATOM    679  C   GLN A  45      69.536  35.737  35.877  1.00 27.46           C
ATOM    680  O   GLN A  45      68.541  35.144  36.283  1.00 25.79           O
ATOM    681  CB  GLN A  45      71.593  34.316  35.836  1.00 29.99           C
ATOM    682  CG  GLN A  45      73.016  34.078  36.360  1.00 37.67           C
ATOM    683  CD  GLN A  45      73.886  35.313  36.141  1.00 41.96           C
ATOM    684  OE1 GLN A  45      74.044  35.776  35.016  1.00 44.65           O
ATOM    685  NE2 GLN A  45      74.453  35.869  37.210  1.00 39.18           N
ATOM    686  H   GLN A  45      70.149  34.289  38.117  1.00 29.89           H
ATOM    687  HA  GLN A  45      71.501  36.386  36.452  1.00 32.75           H
ATOM    688  HB2 GLN A  45      71.009  33.406  35.986  1.00 35.98           H
ATOM    689  HB3 GLN A  45      71.633  34.510  34.763  1.00 35.98           H
ATOM    690  HG2 GLN A  45      73.001  33.780  37.408  1.00 45.20           H
ATOM    691  HG3 GLN A  45      73.423  33.271  35.752  1.00 45.20           H
ATOM    692 HE21 GLN A  45      74.298  35.478  38.127  1.00 47.01           H
ATOM    693 HE22 GLN A  45      75.025  36.691  37.094  1.00 47.01           H
ATOM    694  N   SER A  46      69.498  36.561  34.828  1.00 22.78           N
ATOM    695  CA  SER A  46      68.337  36.637  33.954  1.00 22.41           C
ATOM    696  C   SER A  46      68.034  35.283  33.303  1.00 23.72           C
ATOM    697  O   SER A  46      68.948  34.554  32.906  1.00 23.19           O
ATOM    698  CB  SER A  46      68.578  37.692  32.874  1.00 21.44           C
ATOM    699  OG  SER A  46      67.393  37.844  32.132  1.00 21.40           O
ATOM    700  H   SER A  46      70.337  37.045  34.544  1.00 27.34           H
ATOM    701  HA  SER A  46      67.487  36.960  34.555  1.00 26.89           H
ATOM    702  HB2 SER A  46      68.846  38.642  33.332  1.00 25.72           H
ATOM    703  HB3 SER A  46      69.376  37.363  32.208  1.00 25.72           H
ATOM    704  HG  SER A  46      66.766  38.348  32.663  1.00 25.68           H
ATOM    705  N   GLU A  47      66.742  34.970  33.155  1.00 25.15           N
ATOM    706  CA  GLU A  47      66.282  33.799  32.405  1.00 26.53           C
ATOM    707  C   GLU A  47      66.688  33.864  30.930  1.00 28.55           C
ATOM    708  O   GLU A  47      66.796  32.824  30.284  1.00 27.26           O
ATOM    709  CB  GLU A  47      64.757  33.643  32.525  1.00 26.99           C
ATOM    710  CG  GLU A  47      64.324  33.161  33.916  1.00 35.24           C
ATOM    711  CD  GLU A  47      62.822  33.383  34.090  1.00 47.37           C
ATOM    712  OE1 GLU A  47      62.052  32.643  33.440  1.00 46.79           O
ATOM    713  OE2 GLU A  47      62.462  34.316  34.844  1.00 43.46           O1-
ATOM    714  H   GLU A  47      66.041  35.584  33.547  1.00 30.18           H
ATOM    715  HA  GLU A  47      66.747  32.915  32.845  1.00 31.84           H
ATOM    716  HB2 GLU A  47      64.269  34.591  32.288  1.00 32.39           H
ATOM    717  HB3 GLU A  47      64.422  32.906  31.794  1.00 32.39           H
ATOM    718  HG2 GLU A  47      64.537  32.092  33.955  1.00 42.29           H
ATOM    719  HG3 GLU A  47      64.879  33.696  34.686  1.00 42.29           H
ATOM    720  N   ILE A  48      66.890  35.073  30.383  1.00 24.90           N
ATOM    721  CA  ILE A  48      67.305  35.267  28.998  1.00 25.24           C
ATOM    722  C   ILE A  48      68.483  36.235  28.989  1.00 25.73           C
ATOM    723  O   ILE A  48      68.353  37.381  29.408  1.00 25.60           O
ATOM    724  CB  ILE A  48      66.137  35.780  28.119  1.00 23.24           C
ATOM    725  CG1 ILE A  48      64.877  34.883  28.162  1.00 32.53           C
ATOM    726  CG2 ILE A  48      66.662  35.962  26.679  1.00 23.30           C
ATOM    727  CD1 ILE A  48      63.641  35.557  27.544  1.00 34.52           C
ATOM    728  H   ILE A  48      66.795  35.897  30.964  1.00 29.88           H
ATOM    729  HA  ILE A  48      67.641  34.314  28.587  1.00 30.28           H
ATOM    730  HB  ILE A  48      65.854  36.762  28.498  1.00 27.88           H
ATOM    731 HG12 ILE A  48      65.077  33.943  27.647  1.00 39.03           H
ATOM    732 HG13 ILE A  48      64.619  34.657  29.196  1.00 39.03           H
ATOM    733 HG21 ILE A  48      65.858  36.252  26.007  1.00 27.96           H
ATOM    734 HG22 ILE A  48      67.414  36.751  26.644  1.00 27.96           H
ATOM    735 HG23 ILE A  48      67.106  35.031  26.325  1.00 27.96           H
ATOM    736 HD11 ILE A  48      62.766  34.931  27.715  1.00 41.42           H
ATOM    737 HD12 ILE A  48      63.470  36.528  28.011  1.00 41.42           H
ATOM    738 HD13 ILE A  48      63.768  35.685  26.470  1.00 41.42           H
ATOM    739  N   ASN A  49      69.624  35.773  28.480  1.00 25.13           N
ATOM    740  CA  ASN A  49      70.804  36.585  28.263  1.00 23.81           C
ATOM    741  C   ASN A  49      71.101  36.622  26.771  1.00 26.79           C
ATOM    742  O   ASN A  49      71.323  35.587  26.143  1.00 26.07           O
ATOM    743  CB  ASN A  49      71.987  36.040  29.080  1.00 24.17           C
ATOM    744  CG  ASN A  49      71.724  36.182  30.578  1.00 30.49           C
ATOM    745  OD1 ASN A  49      71.863  37.260  31.146  1.00 23.59           O
ATOM    746  ND2 ASN A  49      71.297  35.112  31.231  1.00 29.42           N
ATOM    747  H   ASN A  49      69.652  34.819  28.147  1.00 30.15           H
ATOM    748  HA  ASN A  49      70.606  37.602  28.596  1.00 28.57           H
ATOM    749  HB2 ASN A  49      72.178  34.997  28.819  1.00 29.00           H
ATOM    750  HB3 ASN A  49      72.845  36.663  28.826  1.00 29.00           H
ATOM    751 HD21 ASN A  49      71.033  35.189  32.202  1.00 35.31           H
ATOM    752 HD22 ASN A  49      71.174  34.236  30.745  1.00 35.31           H
ATOM    753  N   LEU A  50      71.147  37.831  26.210  1.00 22.66           N
ATOM    754  CA  LEU A  50      71.714  38.039  24.886  1.00 23.33           C
ATOM    755  C   LEU A  50      73.217  37.741  24.958  1.00 23.64           C
ATOM    756  O   LEU A  50      73.844  37.937  26.000  1.00 22.39           O
ATOM    757  CB  LEU A  50      71.492  39.485  24.428  1.00 19.11           C
ATOM    758  CG  LEU A  50      70.074  40.071  24.538  1.00 22.15           C
ATOM    759  CD1 LEU A  50      70.105  41.533  24.046  1.00 24.91           C
ATOM    760  CD2 LEU A  50      69.074  39.237  23.719  1.00 26.79           C
ATOM    761  H   LEU A  50      70.990  38.647  26.788  1.00 27.19           H
ATOM    762  HA  LEU A  50      71.245  37.373  24.161  1.00 28.00           H
ATOM    763  HB2 LEU A  50      72.178  40.124  24.975  1.00 22.93           H
ATOM    764  HB3 LEU A  50      71.770  39.513  23.376  1.00 22.93           H
ATOM    765  HG  LEU A  50      69.759  40.070  25.582  1.00 26.58           H
ATOM    766 HD11 LEU A  50      69.121  41.985  24.172  1.00 29.89           H
ATOM    767 HD12 LEU A  50      70.823  42.107  24.630  1.00 29.89           H
ATOM    768 HD13 LEU A  50      70.386  41.573  22.993  1.00 29.89           H
ATOM    769 HD21 LEU A  50      68.089  39.695  23.756  1.00 32.15           H
ATOM    770 HD22 LEU A  50      69.396  39.180  22.678  1.00 32.15           H
ATOM    771 HD23 LEU A  50      68.999  38.235  24.138  1.00 32.15           H
ATOM    772  N   LYS A  51      73.800  37.261  23.857  1.00 23.98           N
ATOM    773  CA  LYS A  51      75.245  37.063  23.733  1.00 25.40           C
ATOM    774  C   LYS A  51      75.934  38.324  23.199  1.00 24.47           C
ATOM    775  O   LYS A  51      77.123  38.513  23.435  1.00 24.01           O
ATOM    776  CB  LYS A  51      75.538  35.811  22.888  1.00 29.14           C
ATOM    777  CG  LYS A  51      75.088  34.528  23.606  1.00 29.94           C
ATOM    778  CD  LYS A  51      75.377  33.295  22.752  1.00 31.34           C
ATOM    779  CE  LYS A  51      74.976  32.019  23.490  1.00 33.38           C
ATOM    780  NZ  LYS A  51      75.375  30.828  22.720  1.00 42.13           N1+
ATOM    781  H   LYS A  51      73.230  37.098  23.038  1.00 28.78           H
ATOM    782  HA  LYS A  51      75.664  36.883  24.724  1.00 30.48           H
ATOM    783  HB2 LYS A  51      75.027  35.890  21.934  1.00 34.97           H
ATOM    784  HB3 LYS A  51      76.611  35.749  22.701  1.00 34.97           H
ATOM    785  HG2 LYS A  51      75.631  34.438  24.546  1.00 35.92           H
ATOM    786  HG3 LYS A  51      74.018  34.570  23.813  1.00 35.92           H
ATOM    787  HD2 LYS A  51      74.794  33.363  21.837  1.00 37.60           H
ATOM    788  HD3 LYS A  51      76.441  33.262  22.510  1.00 37.60           H
ATOM    789  HE2 LYS A  51      75.439  31.997  24.477  1.00 40.05           H
ATOM    790  HE3 LYS A  51      73.892  32.019  23.609  1.00 40.05           H
ATOM    791  HZ1 LYS A  51      75.172  29.994  23.251  1.00 50.55           H
ATOM    792  HZ2 LYS A  51      74.846  30.808  21.857  1.00 50.55           H
ATOM    793  HZ3 LYS A  51      76.361  30.873  22.504  1.00 50.55           H
ATOM    794  N   ILE A  52      75.189  39.200  22.512  1.00 22.90           N
ATOM    795  CA  ILE A  52      75.624  40.554  22.189  1.00 22.98           C
ATOM    796  C   ILE A  52      74.485  41.526  22.546  1.00 22.99           C
ATOM    797  O   ILE A  52      73.312  41.156  22.476  1.00 25.88           O
ATOM    798  CB  ILE A  52      76.054  40.686  20.702  1.00 21.38           C
ATOM    799  CG1 ILE A  52      74.897  40.374  19.722  1.00 23.18           C
ATOM    800  CG2 ILE A  52      77.292  39.815  20.410  1.00 25.40           C
ATOM    801  CD1 ILE A  52      75.143  40.794  18.267  1.00 30.01           C
ATOM    802  H   ILE A  52      74.225  38.966  22.321  1.00 27.48           H
ATOM    803  HA  ILE A  52      76.487  40.801  22.807  1.00 27.58           H
ATOM    804  HB  ILE A  52      76.342  41.723  20.540  1.00 25.66           H
ATOM    805 HG12 ILE A  52      74.719  39.303  19.738  1.00 27.81           H
ATOM    806 HG13 ILE A  52      73.986  40.877  20.039  1.00 27.81           H
ATOM    807 HG21 ILE A  52      77.639  39.977  19.392  1.00 30.48           H
ATOM    808 HG22 ILE A  52      78.097  40.076  21.096  1.00 30.48           H
ATOM    809 HG23 ILE A  52      77.048  38.759  20.528  1.00 30.48           H
ATOM    810 HD11 ILE A  52      74.259  40.561  17.673  1.00 36.01           H
ATOM    811 HD12 ILE A  52      75.330  41.865  18.215  1.00 36.01           H
ATOM    812 HD13 ILE A  52      75.989  40.250  17.851  1.00 36.01           H
ATOM    813  N   PRO A  53      74.788  42.785  22.879  1.00 22.36           N
ATOM    814  CA  PRO A  53      73.803  43.693  23.463  1.00 19.35           C
ATOM    815  C   PRO A  53      73.021  44.485  22.399  1.00 23.36           C
ATOM    816  O   PRO A  53      72.650  45.630  22.641  1.00 23.82           O
ATOM    817  CB  PRO A  53      74.657  44.619  24.338  1.00 20.38           C
ATOM    818  CG  PRO A  53      75.913  44.784  23.489  1.00 24.29           C
ATOM    819  CD  PRO A  53      76.123  43.343  23.029  1.00 25.71           C
ATOM    820  HA  PRO A  53      73.131  43.168  24.142  1.00 23.22           H
ATOM    821  HB2 PRO A  53      74.190  45.564  24.598  1.00 24.46           H
ATOM    822  HB3 PRO A  53      74.915  44.081  25.253  1.00 24.46           H
ATOM    823  HG2 PRO A  53      75.739  45.475  22.663  1.00 29.15           H
ATOM    824  HG3 PRO A  53      76.764  45.100  24.092  1.00 29.15           H
ATOM    825  HD2 PRO A  53      76.691  43.340  22.098  1.00 30.85           H
ATOM    826  HD3 PRO A  53      76.613  42.817  23.838  1.00 30.85           H
ATOM    827  N   LEU A  54      72.792  43.895  21.218  1.00 21.25           N
ATOM    828  CA  LEU A  54      72.088  44.543  20.113  1.00 23.08           C
ATOM    829  C   LEU A  54      70.772  43.829  19.838  1.00 23.76           C
ATOM    830  O   LEU A  54      70.730  42.605  19.694  1.00 22.39           O
ATOM    831  CB  LEU A  54      72.944  44.562  18.833  1.00 23.15           C
ATOM    832  CG  LEU A  54      74.366  45.139  18.972  1.00 22.01           C
ATOM    833  CD1 LEU A  54      75.043  45.127  17.591  1.00 29.50           C
ATOM    834  CD2 LEU A  54      74.409  46.570  19.524  1.00 25.81           C
ATOM    835  H   LEU A  54      73.082  42.935  21.090  1.00 25.50           H
ATOM    836  HA  LEU A  54      71.859  45.577  20.371  1.00 27.69           H
ATOM    837  HB2 LEU A  54      73.020  43.545  18.444  1.00 27.78           H
ATOM    838  HB3 LEU A  54      72.406  45.161  18.098  1.00 27.78           H
ATOM    839  HG  LEU A  54      74.947  44.491  19.630  1.00 26.42           H
ATOM    840 HD11 LEU A  54      76.063  45.501  17.667  1.00 35.39           H
ATOM    841 HD12 LEU A  54      75.068  44.109  17.203  1.00 35.39           H
ATOM    842 HD13 LEU A  54      74.488  45.759  16.896  1.00 35.39           H
ATOM    843 HD21 LEU A  54      75.446  46.888  19.635  1.00 30.97           H
ATOM    844 HD22 LEU A  54      73.903  47.250  18.840  1.00 30.97           H
ATOM    845 HD23 LEU A  54      73.934  46.616  20.501  1.00 30.97           H
ATOM    846  N   VAL A  55      69.712  44.630  19.715  1.00 21.50           N
ATOM    847  CA  VAL A  55      68.393  44.177  19.322  1.00 22.96           C
ATOM    848  C   VAL A  55      67.889  45.077  18.196  1.00 22.16           C
ATOM    849  O   VAL A  55      68.184  46.270  18.147  1.00 21.72           O
ATOM    850  CB  VAL A  55      67.413  44.049  20.521  1.00 22.78           C
ATOM    851  CG1 VAL A  55      68.081  43.400  21.746  1.00 23.29           C
ATOM    852  CG2 VAL A  55      66.785  45.366  20.977  1.00 26.76           C
ATOM    853  H   VAL A  55      69.835  45.624  19.854  1.00 25.80           H
ATOM    854  HA  VAL A  55      68.508  43.187  18.896  1.00 27.55           H
ATOM    855  HB  VAL A  55      66.586  43.406  20.223  1.00 27.34           H
ATOM    856 HG11 VAL A  55      67.330  43.164  22.499  1.00 27.95           H
ATOM    857 HG12 VAL A  55      68.592  42.487  21.447  1.00 27.95           H
ATOM    858 HG13 VAL A  55      68.815  44.079  22.183  1.00 27.95           H
ATOM    859 HG21 VAL A  55      66.081  45.175  21.788  1.00 32.11           H
ATOM    860 HG22 VAL A  55      67.558  46.045  21.331  1.00 32.11           H
ATOM    861 HG23 VAL A  55      66.240  45.827  20.155  1.00 32.11           H
ATOM    862  N   SER A  56      67.156  44.496  17.253  1.00 22.26           N
ATOM    863  CA  SER A  56      66.654  45.255  16.108  1.00 19.36           C
ATOM    864  C   SER A  56      65.253  45.778  16.404  1.00 20.47           C
ATOM    865  O   SER A  56      64.471  45.136  17.111  1.00 24.97           O
ATOM    866  CB  SER A  56      66.775  44.424  14.833  1.00 23.15           C
ATOM    867  OG  SER A  56      65.961  43.285  14.908  1.00 23.48           O
ATOM    868  H   SER A  56      66.926  43.515  17.325  1.00 26.71           H
ATOM    869  HA  SER A  56      67.295  46.118  15.938  1.00 23.23           H
ATOM    870  HB2 SER A  56      66.502  45.024  13.968  1.00 27.78           H
ATOM    871  HB3 SER A  56      67.812  44.109  14.721  1.00 27.78           H
ATOM    872  HG  SER A  56      65.043  43.554  14.782  1.00 28.17           H
ATOM    873  N   ALA A  57      64.992  46.991  15.904  1.00 22.93           N
ATOM    874  CA  ALA A  57      63.823  47.804  16.202  1.00 21.01           C
ATOM    875  C   ALA A  57      62.521  47.156  15.741  1.00 24.70           C
ATOM    876  O   ALA A  57      62.514  46.370  14.799  1.00 24.87           O
ATOM    877  CB  ALA A  57      64.010  49.169  15.541  1.00 20.38           C
ATOM    878  H   ALA A  57      65.719  47.444  15.369  1.00 27.52           H
ATOM    879  HA  ALA A  57      63.767  47.958  17.273  1.00 25.21           H
ATOM    880  HB1 ALA A  57      63.151  49.798  15.754  1.00 24.45           H
ATOM    881  HB2 ALA A  57      64.899  49.654  15.942  1.00 24.45           H
ATOM    882  HB3 ALA A  57      64.104  49.050  14.462  1.00 24.45           H
ATOM    883  N   ILE A  58      61.429  47.496  16.428  1.00 22.48           N
ATOM    884  CA  ILE A  58      60.088  46.949  16.224  1.00 28.36           C
ATOM    885  C   ILE A  58      59.439  47.671  15.029  1.00 24.16           C
ATOM    886  O   ILE A  58      58.518  48.467  15.197  1.00 25.98           O
ATOM    887  CB  ILE A  58      59.246  47.069  17.524  1.00 27.78           C
ATOM    888  CG1 ILE A  58      60.044  46.686  18.788  1.00 26.62           C
ATOM    889  CG2 ILE A  58      58.008  46.172  17.361  1.00 26.84           C
ATOM    890  CD1 ILE A  58      59.244  46.455  20.071  1.00 23.22           C
ATOM    891  H   ILE A  58      61.526  48.184  17.164  1.00 26.97           H
ATOM    892  HA  ILE A  58      60.192  45.894  15.974  1.00 34.03           H
ATOM    893  HB  ILE A  58      58.908  48.097  17.658  1.00 33.34           H
ATOM    894 HG12 ILE A  58      60.586  45.778  18.575  1.00 31.94           H
ATOM    895 HG13 ILE A  58      60.777  47.464  18.995  1.00 31.94           H
ATOM    896 HG21 ILE A  58      57.326  46.334  18.193  1.00 32.21           H
ATOM    897 HG22 ILE A  58      57.470  46.426  16.452  1.00 32.21           H
ATOM    898 HG23 ILE A  58      58.305  45.124  17.318  1.00 32.21           H
ATOM    899 HD11 ILE A  58      59.942  46.324  20.897  1.00 27.86           H
ATOM    900 HD12 ILE A  58      58.606  47.312  20.281  1.00 27.86           H
ATOM    901 HD13 ILE A  58      58.635  45.556  19.988  1.00 27.86           H
ATOM    902  N   MET A  59      59.969  47.421  13.825  1.00 26.50           N
ATOM    903  CA  MET A  59      59.715  48.232  12.632  1.00 26.25           C
ATOM    904  C   MET A  59      59.526  47.340  11.399  1.00 25.19           C
ATOM    905  O   MET A  59      60.296  46.403  11.177  1.00 23.60           O
ATOM    906  CB  MET A  59      60.876  49.216  12.418  1.00 30.38           C
ATOM    907  CG  MET A  59      61.050  50.216  13.568  1.00 24.92           C
ATOM    908  SD  MET A  59      62.382  51.406  13.335  1.00 24.45           S
ATOM    909  CE  MET A  59      61.655  52.408  12.001  1.00 25.27           C
ATOM    910  H   MET A  59      60.706  46.734  13.763  1.00 31.80           H
ATOM    911  HA  MET A  59      58.806  48.813  12.775  1.00 31.50           H
ATOM    912  HB2 MET A  59      61.801  48.661  12.314  1.00 36.46           H
ATOM    913  HB3 MET A  59      60.708  49.765  11.494  1.00 36.46           H
ATOM    914  HG2 MET A  59      60.124  50.768  13.702  1.00 29.90           H
ATOM    915  HG3 MET A  59      61.242  49.674  14.491  1.00 29.90           H
ATOM    916  HE1 MET A  59      62.269  53.291  11.824  1.00 30.32           H
ATOM    917  HE2 MET A  59      61.598  51.823  11.084  1.00 30.32           H
ATOM    918  HE3 MET A  59      60.653  52.727  12.287  1.00 30.32           H
ATOM    919  N   GLN A  60      58.509  47.652  10.582  1.00 24.88           N
ATOM    920  CA  GLN A  60      58.254  47.012   9.289  1.00 28.01           C
ATOM    921  C   GLN A  60      59.501  46.977   8.416  1.00 27.13           C
ATOM    922  O   GLN A  60      59.721  45.998   7.712  1.00 27.28           O
ATOM    923  CB  GLN A  60      57.181  47.784   8.508  1.00 25.75           C
ATOM    924  CG  GLN A  60      55.815  47.812   9.182  1.00 31.06           C
ATOM    925  CD  GLN A  60      54.810  48.665   8.416  1.00 36.87           C
ATOM    926  OE1 GLN A  60      55.170  49.425   7.525  1.00 32.76           O
ATOM    927  NE2 GLN A  60      53.536  48.558   8.771  1.00 33.33           N
ATOM    928  H   GLN A  60      57.917  48.435  10.828  1.00 29.86           H
ATOM    929  HA  GLN A  60      57.912  45.993   9.450  1.00 33.61           H
ATOM    930  HB2 GLN A  60      57.527  48.809   8.368  1.00 30.90           H
ATOM    931  HB3 GLN A  60      57.066  47.327   7.523  1.00 30.90           H
ATOM    932  HG2 GLN A  60      55.423  46.805   9.279  1.00 37.27           H
ATOM    933  HG3 GLN A  60      55.930  48.240  10.172  1.00 37.27           H
ATOM    934 HE21 GLN A  60      53.267  47.915   9.503  1.00 40.00           H
ATOM    935 HE22 GLN A  60      52.837  49.121   8.308  1.00 40.00           H
ATOM    936  N   SER A  61      60.286  48.059   8.433  1.00 23.68           N
ATOM    937  CA  SER A  61      61.457  48.223   7.591  1.00 27.86           C
ATOM    938  C   SER A  61      62.729  47.575   8.166  1.00 32.71           C
ATOM    939  O   SER A  61      63.791  47.727   7.569  1.00 30.59           O
ATOM    940  CB  SER A  61      61.626  49.710   7.251  1.00 30.47           C
ATOM    941  OG  SER A  61      61.919  50.504   8.379  1.00 32.81           O
ATOM    942  H   SER A  61      60.015  48.848   9.008  1.00 28.42           H
ATOM    943  HA  SER A  61      61.248  47.721   6.648  1.00 33.43           H
ATOM    944  HB2 SER A  61      62.419  49.836   6.516  1.00 36.57           H
ATOM    945  HB3 SER A  61      60.694  50.068   6.817  1.00 36.57           H
ATOM    946  HG  SER A  61      62.853  50.726   8.379  1.00 39.37           H
ATOM    947  N   VAL A  62      62.644  46.858   9.299  1.00 25.29           N
ATOM    948  CA  VAL A  62      63.811  46.328  10.006  1.00 23.22           C
ATOM    949  C   VAL A  62      63.650  44.842  10.336  1.00 23.33           C
ATOM    950  O   VAL A  62      64.459  44.048   9.868  1.00 28.99           O
ATOM    951  CB  VAL A  62      64.100  47.172  11.265  1.00 24.25           C
ATOM    952  CG1 VAL A  62      65.366  46.676  11.973  1.00 25.11           C
ATOM    953  CG2 VAL A  62      64.298  48.655  10.928  1.00 24.90           C
ATOM    954  H   VAL A  62      61.740  46.754   9.743  1.00 30.34           H
ATOM    955  HA  VAL A  62      64.686  46.404   9.360  1.00 27.86           H
ATOM    956  HB  VAL A  62      63.268  47.076  11.961  1.00 29.10           H
ATOM    957 HG11 VAL A  62      65.562  47.282  12.858  1.00 30.13           H
ATOM    958 HG12 VAL A  62      65.236  45.642  12.285  1.00 30.13           H
ATOM    959 HG13 VAL A  62      66.211  46.743  11.289  1.00 30.13           H
ATOM    960 HG21 VAL A  62      64.471  49.218  11.843  1.00 29.88           H
ATOM    961 HG22 VAL A  62      65.149  48.776  10.259  1.00 29.88           H
ATOM    962 HG23 VAL A  62      63.407  49.069  10.457  1.00 29.88           H
ATOM    963  N   SER A  63      62.669  44.472  11.170  1.00 23.91           N
ATOM    964  CA  SER A  63      62.639  43.181  11.853  1.00 24.46           C
ATOM    965  C   SER A  63      61.581  42.261  11.249  1.00 26.07           C
ATOM    966  O   SER A  63      60.538  42.027  11.851  1.00 24.40           O
ATOM    967  CB  SER A  63      62.418  43.369  13.357  1.00 26.82           C
ATOM    968  OG  SER A  63      63.508  44.054  13.925  1.00 29.72           O
ATOM    969  H   SER A  63      61.998  45.165  11.474  1.00 28.69           H
ATOM    970  HA  SER A  63      63.599  42.681  11.731  1.00 29.35           H
ATOM    971  HB2 SER A  63      61.501  43.931  13.535  1.00 32.18           H
ATOM    972  HB3 SER A  63      62.330  42.390  13.831  1.00 32.18           H
ATOM    973  HG  SER A  63      63.255  44.979  14.036  1.00 35.67           H
ATOM    974  N   GLY A  64      61.902  41.691  10.089  1.00 25.04           N
ATOM    975  CA  GLY A  64      61.201  40.532   9.540  1.00 29.87           C
ATOM    976  C   GLY A  64      61.930  39.243   9.923  1.00 32.27           C
ATOM    977  O   GLY A  64      62.875  39.239  10.716  1.00 25.13           O
ATOM    978  H   GLY A  64      62.784  41.939   9.664  1.00 30.04           H
ATOM    979  HA2 GLY A  64      60.179  40.491   9.920  1.00 35.84           H
ATOM    980  HA3 GLY A  64      61.180  40.614   8.454  1.00 35.84           H
ATOM    981  N   GLU A  65      61.471  38.130   9.351  1.00 27.48           N
ATOM    982  CA  GLU A  65      61.908  36.780   9.701  1.00 27.00           C
ATOM    983  C   GLU A  65      63.412  36.567   9.430  1.00 33.70           C
ATOM    984  O   GLU A  65      64.125  35.955  10.225  1.00 28.36           O
ATOM    985  CB  GLU A  65      61.000  35.744   8.989  1.00 34.28           C
ATOM    986  CG  GLU A  65      60.851  35.884   7.454  1.00 50.67           C
ATOM    987  CD  GLU A  65      59.744  36.862   7.019  1.00 58.34           C
ATOM    988  OE1 GLU A  65      58.622  36.377   6.756  1.00 59.89           O
ATOM    989  OE2 GLU A  65      60.040  38.075   6.905  1.00 57.58           O1-
ATOM    990  H   GLU A  65      60.719  38.211   8.677  1.00 32.98           H
ATOM    991  HA  GLU A  65      61.745  36.653  10.772  1.00 32.40           H
ATOM    992  HB2 GLU A  65      61.393  34.748   9.199  1.00 41.14           H
ATOM    993  HB3 GLU A  65      60.006  35.794   9.437  1.00 41.14           H
ATOM    994  HG2 GLU A  65      61.804  36.210   7.046  1.00 60.81           H
ATOM    995  HG3 GLU A  65      60.601  34.894   7.069  1.00 60.81           H
ATOM    996  N   LYS A  66      63.909  37.092   8.307  1.00 29.78           N
ATOM    997  CA  LYS A  66      65.294  36.961   7.884  1.00 33.25           C
ATOM    998  C   LYS A  66      66.250  37.817   8.738  1.00 29.51           C
ATOM    999  O   LYS A  66      67.342  37.355   9.061  1.00 27.63           O
ATOM   1000  CB  LYS A  66      65.415  37.154   6.359  1.00 39.85           C
ATOM   1001  CG  LYS A  66      64.700  38.381   5.768  1.00 49.04           C
ATOM   1002  CD  LYS A  66      63.150  38.373   5.689  1.00 48.19           C
ATOM   1003  CE  LYS A  66      62.559  39.477   4.822  1.00 55.76           C
ATOM   1004  NZ  LYS A  66      63.001  39.403   3.419  1.00 39.60           N1+
ATOM   1005  H   LYS A  66      63.276  37.590   7.702  1.00 35.73           H
ATOM   1006  HA  LYS A  66      65.591  35.928   8.078  1.00 39.90           H
ATOM   1007  HB2 LYS A  66      66.472  37.184   6.089  1.00 47.82           H
ATOM   1008  HB3 LYS A  66      64.985  36.272   5.881  1.00 47.82           H
ATOM   1009  HG2 LYS A  66      64.998  39.214   6.372  1.00 58.85           H
ATOM   1010  HG3 LYS A  66      65.102  38.540   4.768  1.00 58.85           H
ATOM   1011  HD2 LYS A  66      62.800  37.406   5.331  1.00 57.83           H
ATOM   1012  HD3 LYS A  66      62.720  38.565   6.666  1.00 57.83           H
ATOM   1013  HE2 LYS A  66      61.469  39.454   4.875  1.00 66.91           H
ATOM   1014  HE3 LYS A  66      62.899  40.422   5.245  1.00 66.91           H
ATOM   1015  HZ1 LYS A  66      62.391  39.986   2.856  1.00 47.52           H
ATOM   1016  HZ2 LYS A  66      63.953  39.735   3.333  1.00 47.52           H
ATOM   1017  HZ3 LYS A  66      62.935  38.451   3.092  1.00 47.52           H
ATOM   1018  N   MET A  67      65.833  39.015   9.168  1.00 27.94           N
ATOM   1019  CA  MET A  67      66.577  39.815  10.143  1.00 25.33           C
ATOM   1020  C   MET A  67      66.714  39.045  11.459  1.00 24.84           C
ATOM   1021  O   MET A  67      67.813  38.949  12.000  1.00 22.45           O
ATOM   1022  CB  MET A  67      65.876  41.160  10.364  1.00 26.80           C
ATOM   1023  CG  MET A  67      66.607  42.044  11.377  1.00 24.45           C
ATOM   1024  SD  MET A  67      68.282  42.476  10.888  1.00 26.15           S
ATOM   1025  CE  MET A  67      67.976  43.462   9.405  1.00 27.40           C
ATOM   1026  H   MET A  67      64.915  39.340   8.894  1.00 33.53           H
ATOM   1027  HA  MET A  67      67.573  40.005   9.740  1.00 30.39           H
ATOM   1028  HB2 MET A  67      65.805  41.689   9.416  1.00 32.16           H
ATOM   1029  HB3 MET A  67      64.866  40.985  10.727  1.00 32.16           H
ATOM   1030  HG2 MET A  67      66.046  42.966  11.522  1.00 29.34           H
ATOM   1031  HG3 MET A  67      66.648  41.540  12.342  1.00 29.34           H
ATOM   1032  HE1 MET A  67      68.922  43.861   9.042  1.00 32.88           H
ATOM   1033  HE2 MET A  67      67.545  42.825   8.638  1.00 32.88           H
ATOM   1034  HE3 MET A  67      67.292  44.279   9.636  1.00 32.88           H
ATOM   1035  N   ALA A  68      65.599  38.483  11.940  1.00 26.28           N
ATOM   1036  CA  ALA A  68      65.532  37.719  13.172  1.00 26.78           C
ATOM   1037  C   ALA A  68      66.467  36.522  13.187  1.00 28.29           C
ATOM   1038  O   ALA A  68      67.141  36.311  14.192  1.00 26.12           O
ATOM   1039  CB  ALA A  68      64.083  37.347  13.462  1.00 24.52           C
ATOM   1040  H   ALA A  68      64.731  38.626  11.440  1.00 31.53           H
ATOM   1041  HA  ALA A  68      65.871  38.343  13.985  1.00 32.13           H
ATOM   1042  HB1 ALA A  68      64.028  36.764  14.380  1.00 29.42           H
ATOM   1043  HB2 ALA A  68      63.488  38.254  13.572  1.00 29.42           H
ATOM   1044  HB3 ALA A  68      63.681  36.760  12.640  1.00 29.42           H
ATOM   1045  N   ILE A  69      66.532  35.754  12.097  1.00 27.13           N
ATOM   1046  CA  ILE A  69      67.450  34.619  12.000  1.00 27.81           C
ATOM   1047  C   ILE A  69      68.897  35.111  11.998  1.00 23.44           C
ATOM   1048  O   ILE A  69      69.722  34.566  12.729  1.00 27.69           O
ATOM   1049  CB  ILE A  69      67.104  33.758  10.764  1.00 29.71           C
ATOM   1050  CG1 ILE A  69      65.722  33.091  10.935  1.00 30.81           C
ATOM   1051  CG2 ILE A  69      68.180  32.693  10.480  1.00 31.33           C
ATOM   1052  CD1 ILE A  69      65.055  32.762   9.592  1.00 37.43           C
ATOM   1053  H   ILE A  69      65.923  35.955  11.314  1.00 32.55           H
ATOM   1054  HA  ILE A  69      67.313  33.997  12.888  1.00 33.37           H
ATOM   1055  HB  ILE A  69      67.064  34.429   9.904  1.00 35.65           H
ATOM   1056 HG12 ILE A  69      65.816  32.185  11.537  1.00 36.98           H
ATOM   1057 HG13 ILE A  69      65.051  33.760  11.464  1.00 36.98           H
ATOM   1058 HG21 ILE A  69      67.876  32.060   9.646  1.00 37.60           H
ATOM   1059 HG22 ILE A  69      69.122  33.171  10.211  1.00 37.60           H
ATOM   1060 HG23 ILE A  69      68.329  32.071  11.362  1.00 37.60           H
ATOM   1061 HD11 ILE A  69      64.089  32.292   9.774  1.00 44.92           H
ATOM   1062 HD12 ILE A  69      64.905  33.672   9.013  1.00 44.92           H
ATOM   1063 HD13 ILE A  69      65.682  32.081   9.021  1.00 44.92           H
ATOM   1064  N   ALA A  70      69.222  36.112  11.169  1.00 24.61           N
ATOM   1065  CA  ALA A  70      70.585  36.596  11.032  1.00 25.74           C
ATOM   1066  C   ALA A  70      71.113  37.189  12.340  1.00 23.99           C
ATOM   1067  O   ALA A  70      72.256  36.928  12.697  1.00 24.78           O
ATOM   1068  CB  ALA A  70      70.672  37.606   9.890  1.00 25.50           C
ATOM   1069  H   ALA A  70      68.500  36.561  10.620  1.00 29.53           H
ATOM   1070  HA  ALA A  70      71.216  35.747  10.766  1.00 30.89           H
ATOM   1071  HB1 ALA A  70      71.697  37.965   9.789  1.00 30.60           H
ATOM   1072  HB2 ALA A  70      70.378  37.110   8.969  1.00 30.60           H
ATOM   1073  HB3 ALA A  70      70.009  38.453  10.074  1.00 30.60           H
ATOM   1074  N   LEU A  71      70.297  37.976  13.054  1.00 25.90           N
ATOM   1075  CA  LEU A  71      70.715  38.613  14.292  1.00 20.63           C
ATOM   1076  C   LEU A  71      70.840  37.573  15.412  1.00 22.34           C
ATOM   1077  O   LEU A  71      71.834  37.602  16.134  1.00 24.85           O
ATOM   1078  CB  LEU A  71      69.760  39.760  14.642  1.00 23.34           C
ATOM   1079  CG  LEU A  71      70.168  40.543  15.914  1.00 22.61           C
ATOM   1080  CD1 LEU A  71      71.628  41.019  15.892  1.00 23.41           C
ATOM   1081  CD2 LEU A  71      69.253  41.768  16.042  1.00 22.54           C
ATOM   1082  H   LEU A  71      69.361  38.159  12.716  1.00 31.08           H
ATOM   1083  HA  LEU A  71      71.703  39.037  14.115  1.00 24.75           H
ATOM   1084  HB2 LEU A  71      69.739  40.452  13.798  1.00 28.01           H
ATOM   1085  HB3 LEU A  71      68.753  39.363  14.780  1.00 28.01           H
ATOM   1086  HG  LEU A  71      70.016  39.900  16.777  1.00 27.14           H
ATOM   1087 HD11 LEU A  71      71.811  41.693  16.729  1.00 28.09           H
ATOM   1088 HD12 LEU A  71      72.308  40.176  15.988  1.00 28.09           H
ATOM   1089 HD13 LEU A  71      71.836  41.544  14.962  1.00 28.09           H
ATOM   1090 HD21 LEU A  71      69.473  42.297  16.969  1.00 27.04           H
ATOM   1091 HD22 LEU A  71      69.408  42.445  15.202  1.00 27.04           H
ATOM   1092 HD23 LEU A  71      68.211  41.453  16.055  1.00 27.04           H
ATOM   1093  N   ALA A  72      69.887  36.630  15.515  1.00 25.58           N
ATOM   1094  CA  ALA A  72      69.977  35.514  16.458  1.00 27.47           C
ATOM   1095  C   ALA A  72      71.231  34.674  16.237  1.00 30.13           C
ATOM   1096  O   ALA A  72      71.843  34.257  17.217  1.00 27.49           O
ATOM   1097  CB  ALA A  72      68.706  34.665  16.437  1.00 27.10           C
ATOM   1098  H   ALA A  72      69.094  36.653  14.887  1.00 30.70           H
ATOM   1099  HA  ALA A  72      70.058  35.924  17.457  1.00 32.97           H
ATOM   1100  HB1 ALA A  72      68.789  33.871  17.181  1.00 32.52           H
ATOM   1101  HB2 ALA A  72      67.845  35.285  16.686  1.00 32.52           H
ATOM   1102  HB3 ALA A  72      68.563  34.221  15.450  1.00 32.52           H
ATOM   1103  N   ARG A  73      71.648  34.441  14.984  1.00 28.46           N
ATOM   1104  CA  ARG A  73      72.892  33.728  14.689  1.00 30.75           C
ATOM   1105  C   ARG A  73      74.130  34.422  15.261  1.00 32.68           C
ATOM   1106  O   ARG A  73      75.082  33.725  15.592  1.00 28.34           O
ATOM   1107  CB  ARG A  73      73.072  33.521  13.181  1.00 33.59           C
ATOM   1108  CG  ARG A  73      72.196  32.393  12.635  1.00 34.22           C
ATOM   1109  CD  ARG A  73      72.238  32.443  11.105  1.00 34.55           C
ATOM   1110  NE  ARG A  73      71.539  31.295  10.518  1.00 36.47           N
ATOM   1111  CZ  ARG A  73      71.266  31.139   9.218  1.00 47.91           C
ATOM   1112  NH1 ARG A  73      71.508  32.091   8.319  1.00 45.21           N
ATOM   1113  NH2 ARG A  73      70.740  29.995   8.803  1.00 47.28           N1+
ATOM   1114  H   ARG A  73      71.099  34.791  14.209  1.00 34.15           H
ATOM   1115  HA  ARG A  73      72.845  32.748  15.164  1.00 36.90           H
ATOM   1116  HB2 ARG A  73      72.893  34.451  12.644  1.00 40.31           H
ATOM   1117  HB3 ARG A  73      74.107  33.226  13.000  1.00 40.31           H
ATOM   1118  HG2 ARG A  73      72.572  31.436  12.995  1.00 41.06           H
ATOM   1119  HG3 ARG A  73      71.166  32.514  12.966  1.00 41.06           H
ATOM   1120  HD2 ARG A  73      71.736  33.360  10.792  1.00 41.45           H
ATOM   1121  HD3 ARG A  73      73.270  32.462  10.755  1.00 41.45           H
ATOM   1122  HE  ARG A  73      71.343  30.529  11.144  1.00 43.77           H
ATOM   1123 HH11 ARG A  73      71.922  32.966   8.613  1.00 54.25           H
ATOM   1124 HH12 ARG A  73      71.294  31.948   7.346  1.00 54.25           H
ATOM   1125 HH21 ARG A  73      70.548  29.261   9.464  1.00 56.73           H
ATOM   1126 HH22 ARG A  73      70.528  29.864   7.826  1.00 56.73           H
ATOM   1127  N   GLU A  74      74.123  35.755  15.370  1.00 27.61           N
ATOM   1128  CA  GLU A  74      75.234  36.524  15.928  1.00 24.92           C
ATOM   1129  C   GLU A  74      75.093  36.773  17.444  1.00 25.63           C
ATOM   1130  O   GLU A  74      75.988  37.357  18.047  1.00 26.89           O
ATOM   1131  CB  GLU A  74      75.422  37.843  15.157  1.00 32.08           C
ATOM   1132  CG  GLU A  74      75.600  37.653  13.641  1.00 32.57           C
ATOM   1133  CD  GLU A  74      76.665  36.627  13.239  1.00 37.52           C
ATOM   1134  OE1 GLU A  74      77.782  36.687  13.796  1.00 42.75           O
ATOM   1135  OE2 GLU A  74      76.340  35.789  12.366  1.00 41.94           O1-
ATOM   1136  H   GLU A  74      73.309  36.268  15.061  1.00 33.13           H
ATOM   1137  HA  GLU A  74      76.152  35.950  15.795  1.00 29.90           H
ATOM   1138  HB2 GLU A  74      74.548  38.475  15.325  1.00 38.49           H
ATOM   1139  HB3 GLU A  74      76.291  38.372  15.550  1.00 38.49           H
ATOM   1140  HG2 GLU A  74      74.649  37.412  13.174  1.00 39.09           H
ATOM   1141  HG3 GLU A  74      75.930  38.619  13.260  1.00 39.09           H
ATOM   1142  N   GLY A  75      73.986  36.352  18.069  1.00 27.54           N
ATOM   1143  CA  GLY A  75      73.800  36.426  19.513  1.00 25.54           C
ATOM   1144  C   GLY A  75      72.839  37.508  19.995  1.00 25.58           C
ATOM   1145  O   GLY A  75      72.669  37.632  21.204  1.00 21.76           O
ATOM   1146  H   GLY A  75      73.274  35.875  17.533  1.00 33.05           H
ATOM   1147  HA2 GLY A  75      73.414  35.466  19.845  1.00 30.64           H
ATOM   1148  HA3 GLY A  75      74.763  36.609  19.985  1.00 30.64           H
ATOM   1149  N   GLY A  76      72.240  38.290  19.086  1.00 24.99           N
ATOM   1150  CA  GLY A  76      71.254  39.318  19.405  1.00 24.88           C
ATOM   1151  C   GLY A  76      69.836  38.767  19.255  1.00 25.22           C
ATOM   1152  O   GLY A  76      69.644  37.577  19.006  1.00 24.67           O
ATOM   1153  H   GLY A  76      72.431  38.120  18.108  1.00 29.99           H
ATOM   1154  HA2 GLY A  76      71.387  39.663  20.430  1.00 29.85           H
ATOM   1155  HA3 GLY A  76      71.389  40.150  18.715  1.00 29.85           H
ATOM   1156  N   ILE A  77      68.825  39.628  19.384  1.00 24.61           N
ATOM   1157  CA  ILE A  77      67.432  39.231  19.160  1.00 21.98           C
ATOM   1158  C   ILE A  77      66.719  40.317  18.365  1.00 24.26           C
ATOM   1159  O   ILE A  77      66.989  41.505  18.529  1.00 21.90           O
ATOM   1160  CB  ILE A  77      66.739  38.885  20.500  1.00 23.80           C
ATOM   1161  CG1 ILE A  77      65.492  38.014  20.257  1.00 21.03           C
ATOM   1162  CG2 ILE A  77      66.405  40.138  21.336  1.00 22.35           C
ATOM   1163  CD1 ILE A  77      64.842  37.488  21.545  1.00 22.26           C
ATOM   1164  H   ILE A  77      69.019  40.604  19.564  1.00 29.53           H
ATOM   1165  HA  ILE A  77      67.410  38.333  18.539  1.00 26.38           H
ATOM   1166  HB  ILE A  77      67.435  38.284  21.086  1.00 28.56           H
ATOM   1167 HG12 ILE A  77      64.744  38.590  19.712  1.00 25.23           H
ATOM   1168 HG13 ILE A  77      65.772  37.157  19.645  1.00 25.23           H
ATOM   1169 HG21 ILE A  77      66.031  39.857  22.320  1.00 26.82           H
ATOM   1170 HG22 ILE A  77      67.311  40.717  21.484  1.00 26.82           H
ATOM   1171 HG23 ILE A  77      65.655  40.748  20.833  1.00 26.82           H
ATOM   1172 HD11 ILE A  77      64.053  36.782  21.296  1.00 26.72           H
ATOM   1173 HD12 ILE A  77      65.588  36.979  22.156  1.00 26.72           H
ATOM   1174 HD13 ILE A  77      64.406  38.309  22.109  1.00 26.72           H
ATOM   1175  N   SER A  78      65.792  39.910  17.502  1.00 23.50           N
ATOM   1176  CA  SER A  78      64.901  40.827  16.805  1.00 22.10           C
ATOM   1177  C   SER A  78      63.518  40.789  17.430  1.00 20.95           C
ATOM   1178  O   SER A  78      63.048  39.728  17.827  1.00 24.23           O
ATOM   1179  CB  SER A  78      64.772  40.423  15.339  1.00 23.34           C
ATOM   1180  OG  SER A  78      66.021  40.522  14.692  1.00 25.64           O
ATOM   1181  H   SER A  78      65.626  38.920  17.387  1.00 28.19           H
ATOM   1182  HA  SER A  78      65.274  41.849  16.855  1.00 26.52           H
ATOM   1183  HB2 SER A  78      64.420  39.394  15.301  1.00 28.01           H
ATOM   1184  HB3 SER A  78      64.049  41.064  14.835  1.00 28.01           H
ATOM   1185  HG  SER A  78      66.259  41.453  14.635  1.00 30.77           H
ATOM   1186  N   PHE A  79      62.854  41.942  17.455  1.00 23.82           N
ATOM   1187  CA  PHE A  79      61.453  42.059  17.819  1.00 24.47           C
ATOM   1188  C   PHE A  79      60.631  42.246  16.543  1.00 23.48           C
ATOM   1189  O   PHE A  79      60.538  43.360  16.028  1.00 25.74           O
ATOM   1190  CB  PHE A  79      61.291  43.221  18.797  1.00 22.08           C
ATOM   1191  CG  PHE A  79      61.824  42.917  20.178  1.00 20.89           C
ATOM   1192  CD1 PHE A  79      63.189  43.116  20.468  1.00 25.31           C
ATOM   1193  CD2 PHE A  79      60.963  42.386  21.158  1.00 26.24           C
ATOM   1194  CE1 PHE A  79      63.690  42.788  21.739  1.00 25.83           C
ATOM   1195  CE2 PHE A  79      61.468  42.063  22.427  1.00 27.08           C
ATOM   1196  CZ  PHE A  79      62.832  42.253  22.712  1.00 23.25           C
ATOM   1197  H   PHE A  79      63.315  42.782  17.131  1.00 28.58           H
ATOM   1198  HA  PHE A  79      61.121  41.151  18.319  1.00 29.37           H
ATOM   1199  HB2 PHE A  79      61.824  44.082  18.395  1.00 26.50           H
ATOM   1200  HB3 PHE A  79      60.229  43.462  18.877  1.00 26.50           H
ATOM   1201  HD1 PHE A  79      63.856  43.508  19.713  1.00 30.38           H
ATOM   1202  HD2 PHE A  79      59.919  42.220  20.938  1.00 31.49           H
ATOM   1203  HE1 PHE A  79      64.737  42.933  21.964  1.00 30.99           H
ATOM   1204  HE2 PHE A  79      60.808  41.662  23.182  1.00 32.50           H
ATOM   1205  HZ  PHE A  79      63.219  41.999  23.689  1.00 27.90           H
ATOM   1206  N   ILE A  80      60.032  41.153  16.051  1.00 25.29           N
ATOM   1207  CA  ILE A  80      59.192  41.155  14.846  1.00 27.27           C
ATOM   1208  C   ILE A  80      58.111  42.232  14.991  1.00 24.12           C
ATOM   1209  O   ILE A  80      57.413  42.266  16.005  1.00 23.08           O
ATOM   1210  CB  ILE A  80      58.545  39.768  14.595  1.00 26.49           C
ATOM   1211  CG1 ILE A  80      59.559  38.607  14.463  1.00 26.90           C
ATOM   1212  CG2 ILE A  80      57.634  39.820  13.348  1.00 30.48           C
ATOM   1213  CD1 ILE A  80      60.504  38.654  13.260  1.00 30.18           C
ATOM   1214  H   ILE A  80      60.127  40.279  16.550  1.00 30.35           H
ATOM   1215  HA  ILE A  80      59.823  41.395  13.998  1.00 32.72           H
ATOM   1216  HB  ILE A  80      57.907  39.541  15.451  1.00 31.79           H
ATOM   1217 HG12 ILE A  80      60.167  38.572  15.362  1.00 32.28           H
ATOM   1218 HG13 ILE A  80      59.007  37.668  14.414  1.00 32.28           H
ATOM   1219 HG21 ILE A  80      57.169  38.849  13.197  1.00 36.57           H
ATOM   1220 HG22 ILE A  80      56.843  40.551  13.483  1.00 36.57           H
ATOM   1221 HG23 ILE A  80      58.205  40.103  12.463  1.00 36.57           H
ATOM   1222 HD11 ILE A  80      61.149  37.776  13.286  1.00 36.22           H
ATOM   1223 HD12 ILE A  80      59.943  38.637  12.327  1.00 36.22           H
ATOM   1224 HD13 ILE A  80      61.122  39.551  13.302  1.00 36.22           H
ATOM   1225  N   PHE A  81      57.979  43.101  13.982  1.00 23.40           N
ATOM   1226  CA  PHE A  81      57.051  44.228  14.027  1.00 25.44           C
ATOM   1227  C   PHE A  81      55.603  43.774  14.224  1.00 27.27           C
ATOM   1228  O   PHE A  81      55.201  42.747  13.683  1.00 26.26           O
ATOM   1229  CB  PHE A  81      57.224  45.107  12.782  1.00 27.75           C
ATOM   1230  CG  PHE A  81      56.926  44.461  11.445  1.00 26.72           C
ATOM   1231  CD1 PHE A  81      57.923  43.723  10.789  1.00 23.74           C
ATOM   1232  CD2 PHE A  81      55.679  44.654  10.818  1.00 29.86           C
ATOM   1233  CE1 PHE A  81      57.683  43.154   9.526  1.00 29.63           C
ATOM   1234  CE2 PHE A  81      55.459  44.137   9.527  1.00 29.12           C
ATOM   1235  CZ  PHE A  81      56.451  43.374   8.890  1.00 34.40           C
ATOM   1236  H   PHE A  81      58.572  43.011  13.170  1.00 28.08           H
ATOM   1237  HA  PHE A  81      57.327  44.845  14.881  1.00 30.53           H
ATOM   1238  HB2 PHE A  81      56.601  45.995  12.888  1.00 33.29           H
ATOM   1239  HB3 PHE A  81      58.260  45.436  12.771  1.00 33.29           H
ATOM   1240  HD1 PHE A  81      58.893  43.627  11.240  1.00 28.49           H
ATOM   1241  HD2 PHE A  81      54.906  45.232  11.304  1.00 35.83           H
ATOM   1242  HE1 PHE A  81      58.456  42.584   9.031  1.00 35.56           H
ATOM   1243  HE2 PHE A  81      54.532  44.334   9.015  1.00 34.94           H
ATOM   1244  HZ  PHE A  81      56.271  42.977   7.902  1.00 41.28           H
ATOM   1245  N   GLY A  82      54.842  44.525  15.031  1.00 26.21           N
ATOM   1246  CA  GLY A  82      53.438  44.257  15.346  1.00 29.64           C
ATOM   1247  C   GLY A  82      52.459  45.119  14.542  1.00 30.75           C
ATOM   1248  O   GLY A  82      51.251  44.956  14.707  1.00 28.63           O
ATOM   1249  H   GLY A  82      55.245  45.358  15.441  1.00 31.45           H
ATOM   1250  HA2 GLY A  82      53.207  43.215  15.133  1.00 35.57           H
ATOM   1251  HA3 GLY A  82      53.272  44.451  16.404  1.00 35.57           H
ATOM   1252  N   SER A  83      52.963  45.995  13.664  1.00 32.26           N
ATOM   1253  CA  SER A  83      52.182  46.806  12.723  1.00 30.65           C
ATOM   1254  C   SER A  83      51.871  46.010  11.442  1.00 34.39           C
ATOM   1255  O   SER A  83      52.227  46.376  10.322  1.00 30.66           O
ATOM   1256  CB  SER A  83      52.921  48.115  12.464  1.00 35.18           C
ATOM   1257  OG  SER A  83      54.201  47.811  11.968  1.00 32.00           O
ATOM   1258  H   SER A  83      53.968  46.090  13.610  1.00 38.71           H
ATOM   1259  HA  SER A  83      51.234  47.056  13.197  1.00 36.78           H
ATOM   1260  HB2 SER A  83      52.375  48.726  11.744  1.00 42.21           H
ATOM   1261  HB3 SER A  83      53.017  48.662  13.404  1.00 42.21           H
ATOM   1262  HG  SER A  83      54.744  48.605  12.046  1.00 38.40           H
ATOM   1263  N   GLN A  84      51.173  44.898  11.656  1.00 35.07           N
ATOM   1264  CA  GLN A  84      50.703  43.931  10.682  1.00 32.74           C
ATOM   1265  C   GLN A  84      49.652  43.067  11.382  1.00 35.13           C
ATOM   1266  O   GLN A  84      49.474  43.148  12.605  1.00 32.31           O
ATOM   1267  CB  GLN A  84      51.872  43.097  10.117  1.00 34.19           C
ATOM   1268  CG  GLN A  84      52.600  42.215  11.153  1.00 31.78           C
ATOM   1269  CD  GLN A  84      53.714  41.357  10.552  1.00 37.33           C
ATOM   1270  OE1 GLN A  84      53.543  40.752   9.502  1.00 34.28           O
ATOM   1271  NE2 GLN A  84      54.861  41.242  11.219  1.00 26.60           N
ATOM   1272  H   GLN A  84      50.908  44.706  12.613  1.00 42.09           H
ATOM   1273  HA  GLN A  84      50.221  44.459   9.858  1.00 39.29           H
ATOM   1274  HB2 GLN A  84      51.481  42.456   9.326  1.00 41.03           H
ATOM   1275  HB3 GLN A  84      52.586  43.774   9.660  1.00 41.03           H
ATOM   1276  HG2 GLN A  84      52.982  42.820  11.975  1.00 38.14           H
ATOM   1277  HG3 GLN A  84      51.848  41.523  11.522  1.00 38.14           H
ATOM   1278 HE21 GLN A  84      55.000  41.754  12.079  1.00 31.93           H
ATOM   1279 HE22 GLN A  84      55.602  40.675  10.836  1.00 31.93           H
ATOM   1280  N   SER A  85      48.945  42.226  10.619  1.00 32.34           N
ATOM   1281  CA  SER A  85      47.941  41.343  11.202  1.00 36.75           C
ATOM   1282  C   SER A  85      48.575  40.366  12.196  1.00 34.55           C
ATOM   1283  O   SER A  85      49.752  40.015  12.079  1.00 33.46           O
ATOM   1284  CB  SER A  85      47.167  40.601  10.107  1.00 34.89           C
ATOM   1285  OG  SER A  85      47.969  39.631   9.469  1.00 34.27           O
ATOM   1286  H   SER A  85      49.118  42.172   9.625  1.00 38.81           H
ATOM   1287  HA  SER A  85      47.219  41.970  11.728  1.00 44.10           H
ATOM   1288  HB2 SER A  85      46.311  40.102  10.562  1.00 41.86           H
ATOM   1289  HB3 SER A  85      46.802  41.314   9.367  1.00 41.86           H
ATOM   1290  HG  SER A  85      47.394  39.069   8.944  1.00 41.13           H
ATOM   1291  N   ILE A  86      47.780  39.943  13.181  1.00 33.16           N
ATOM   1292  CA  ILE A  86      48.132  38.926  14.165  1.00 34.02           C
ATOM   1293  C   ILE A  86      48.643  37.665  13.458  1.00 41.07           C
ATOM   1294  O   ILE A  86      49.659  37.105  13.860  1.00 32.20           O
ATOM   1295  CB  ILE A  86      46.910  38.648  15.077  1.00 33.38           C
ATOM   1296  CG1 ILE A  86      46.552  39.912  15.898  1.00 30.67           C
ATOM   1297  CG2 ILE A  86      47.182  37.441  15.986  1.00 32.61           C
ATOM   1298  CD1 ILE A  86      45.261  39.810  16.719  1.00 36.85           C
ATOM   1299  H   ILE A  86      46.831  40.292  13.209  1.00 39.79           H
ATOM   1300  HA  ILE A  86      48.941  39.314  14.784  1.00 40.82           H
ATOM   1301  HB  ILE A  86      46.058  38.397  14.443  1.00 40.05           H
ATOM   1302 HG12 ILE A  86      47.377  40.138  16.567  1.00 36.80           H
ATOM   1303 HG13 ILE A  86      46.433  40.764  15.232  1.00 36.80           H
ATOM   1304 HG21 ILE A  86      46.345  37.264  16.659  1.00 39.13           H
ATOM   1305 HG22 ILE A  86      47.308  36.537  15.389  1.00 39.13           H
ATOM   1306 HG23 ILE A  86      48.087  37.619  16.567  1.00 39.13           H
ATOM   1307 HD11 ILE A  86      45.074  40.762  17.215  1.00 44.22           H
ATOM   1308 HD12 ILE A  86      44.423  39.577  16.061  1.00 44.22           H
ATOM   1309 HD13 ILE A  86      45.346  39.036  17.476  1.00 44.22           H
ATOM   1310  N   GLU A  87      47.955  37.250  12.392  1.00 33.10           N
ATOM   1311  CA  GLU A  87      48.258  36.063  11.606  1.00 34.75           C
ATOM   1312  C   GLU A  87      49.610  36.184  10.888  1.00 28.60           C
ATOM   1313  O   GLU A  87      50.415  35.254  10.922  1.00 31.31           O
ATOM   1314  CB  GLU A  87      47.111  35.836  10.603  1.00 39.54           C
ATOM   1315  CG  GLU A  87      45.771  35.513  11.298  1.00 42.61           C
ATOM   1316  CD  GLU A  87      45.032  36.690  11.968  1.00 55.81           C
ATOM   1317  OE1 GLU A  87      45.246  37.858  11.565  1.00 45.23           O
ATOM   1318  OE2 GLU A  87      44.258  36.400  12.906  1.00 64.97           O1-
ATOM   1319  H   GLU A  87      47.122  37.763  12.129  1.00 39.72           H
ATOM   1320  HA  GLU A  87      48.298  35.207  12.281  1.00 41.70           H
ATOM   1321  HB2 GLU A  87      46.996  36.714   9.965  1.00 47.45           H
ATOM   1322  HB3 GLU A  87      47.374  34.994   9.960  1.00 47.45           H
ATOM   1323  HG2 GLU A  87      45.100  35.137  10.524  1.00 51.13           H
ATOM   1324  HG3 GLU A  87      45.884  34.690  12.005  1.00 51.13           H
ATOM   1325  N   SER A  88      49.876  37.330  10.254  1.00 29.67           N
ATOM   1326  CA  SER A  88      51.116  37.581   9.531  1.00 30.28           C
ATOM   1327  C   SER A  88      52.324  37.626  10.491  1.00 30.90           C
ATOM   1328  O   SER A  88      53.375  37.058  10.190  1.00 34.35           O
ATOM   1329  CB  SER A  88      50.939  38.874   8.726  1.00 29.74           C
ATOM   1330  OG  SER A  88      52.032  39.069   7.862  1.00 54.75           O
ATOM   1331  H   SER A  88      49.200  38.081  10.298  1.00 35.60           H
ATOM   1332  HA  SER A  88      51.259  36.763   8.825  1.00 36.34           H
ATOM   1333  HB2 SER A  88      50.040  38.784   8.118  1.00 35.68           H
ATOM   1334  HB3 SER A  88      50.833  39.732   9.392  1.00 35.68           H
ATOM   1335  HG  SER A  88      52.772  39.394   8.386  1.00 65.70           H
ATOM   1336  N   GLN A  89      52.176  38.284  11.647  1.00 31.59           N
ATOM   1337  CA  GLN A  89      53.231  38.393  12.656  1.00 29.87           C
ATOM   1338  C   GLN A  89      53.540  37.040  13.304  1.00 28.48           C
ATOM   1339  O   GLN A  89      54.708  36.686  13.463  1.00 28.30           O
ATOM   1340  CB  GLN A  89      52.822  39.417  13.726  1.00 28.91           C
ATOM   1341  CG  GLN A  89      53.994  39.659  14.687  1.00 27.81           C
ATOM   1342  CD  GLN A  89      53.645  40.581  15.843  1.00 25.45           C
ATOM   1343  OE1 GLN A  89      52.503  40.658  16.280  1.00 24.42           O
ATOM   1344  NE2 GLN A  89      54.650  41.239  16.401  1.00 24.00           N
ATOM   1345  H   GLN A  89      51.290  38.732  11.842  1.00 37.91           H
ATOM   1346  HA  GLN A  89      54.136  38.749  12.163  1.00 35.85           H
ATOM   1347  HB2 GLN A  89      52.555  40.362  13.259  1.00 34.69           H
ATOM   1348  HB3 GLN A  89      51.958  39.041  14.278  1.00 34.69           H
ATOM   1349  HG2 GLN A  89      54.281  38.710  15.135  1.00 33.37           H
ATOM   1350  HG3 GLN A  89      54.845  40.052  14.139  1.00 33.37           H
ATOM   1351 HE21 GLN A  89      55.583  41.182  16.020  1.00 28.81           H
ATOM   1352 HE22 GLN A  89      54.458  41.841  17.188  1.00 28.81           H
ATOM   1353  N   ALA A  90      52.502  36.301  13.712  1.00 31.12           N
ATOM   1354  CA  ALA A  90      52.644  34.965  14.269  1.00 30.72           C
ATOM   1355  C   ALA A  90      53.338  34.024  13.275  1.00 34.12           C
ATOM   1356  O   ALA A  90      54.156  33.217  13.700  1.00 32.10           O
ATOM   1357  CB  ALA A  90      51.271  34.453  14.709  1.00 33.57           C
ATOM   1358  H   ALA A  90      51.564  36.657  13.587  1.00 37.34           H
ATOM   1359  HA  ALA A  90      53.270  35.034  15.160  1.00 36.87           H
ATOM   1360  HB1 ALA A  90      51.366  33.454  15.129  1.00 40.29           H
ATOM   1361  HB2 ALA A  90      50.853  35.118  15.465  1.00 40.29           H
ATOM   1362  HB3 ALA A  90      50.597  34.418  13.853  1.00 40.29           H
ATOM   1363  N   ALA A  91      53.068  34.154  11.966  1.00 31.99           N
ATOM   1364  CA  ALA A  91      53.723  33.363  10.927  1.00 33.40           C
ATOM   1365  C   ALA A  91      55.228  33.639  10.862  1.00 34.41           C
ATOM   1366  O   ALA A  91      56.002  32.694  10.744  1.00 33.21           O
ATOM   1367  CB  ALA A  91      53.060  33.606   9.566  1.00 35.37           C
ATOM   1368  H   ALA A  91      52.383  34.837  11.671  1.00 38.39           H
ATOM   1369  HA  ALA A  91      53.582  32.309  11.175  1.00 40.08           H
ATOM   1370  HB1 ALA A  91      53.534  32.977   8.813  1.00 42.44           H
ATOM   1371  HB2 ALA A  91      52.000  33.354   9.622  1.00 42.44           H
ATOM   1372  HB3 ALA A  91      53.167  34.648   9.270  1.00 42.44           H
ATOM   1373  N   MET A  92      55.654  34.909  10.953  1.00 33.75           N
ATOM   1374  CA  MET A  92      57.075  35.249  11.017  1.00 31.07           C
ATOM   1375  C   MET A  92      57.747  34.648  12.255  1.00 26.32           C
ATOM   1376  O   MET A  92      58.835  34.095  12.130  1.00 30.97           O
ATOM   1377  CB  MET A  92      57.289  36.761  11.029  1.00 31.78           C
ATOM   1378  CG  MET A  92      56.882  37.453   9.736  1.00 35.68           C
ATOM   1379  SD  MET A  92      57.312  39.200   9.746  1.00 32.19           S
ATOM   1380  CE  MET A  92      56.686  39.652   8.111  1.00 39.98           C
ATOM   1381  H   MET A  92      54.974  35.656  11.019  1.00 40.50           H
ATOM   1382  HA  MET A  92      57.562  34.843  10.128  1.00 37.29           H
ATOM   1383  HB2 MET A  92      56.716  37.194  11.845  1.00 38.13           H
ATOM   1384  HB3 MET A  92      58.347  36.961  11.206  1.00 38.13           H
ATOM   1385  HG2 MET A  92      57.387  36.975   8.900  1.00 42.81           H
ATOM   1386  HG3 MET A  92      55.808  37.360   9.593  1.00 42.81           H
ATOM   1387  HE1 MET A  92      56.839  40.717   7.945  1.00 47.98           H
ATOM   1388  HE2 MET A  92      57.223  39.087   7.349  1.00 47.98           H
ATOM   1389  HE3 MET A  92      55.621  39.426   8.054  1.00 47.98           H
ATOM   1390  N   VAL A  93      57.121  34.770  13.436  1.00 30.89           N
ATOM   1391  CA  VAL A  93      57.631  34.198  14.686  1.00 28.81           C
ATOM   1392  C   VAL A  93      57.824  32.687  14.519  1.00 30.95           C
ATOM   1393  O   VAL A  93      58.912  32.182  14.784  1.00 27.24           O
ATOM   1394  CB  VAL A  93      56.695  34.554  15.859  1.00 27.23           C
ATOM   1395  CG1 VAL A  93      56.994  33.737  17.127  1.00 26.85           C
ATOM   1396  CG2 VAL A  93      56.802  36.053  16.199  1.00 23.25           C
ATOM   1397  H   VAL A  93      56.226  35.243  13.466  1.00 37.07           H
ATOM   1398  HA  VAL A  93      58.608  34.640  14.888  1.00 34.57           H
ATOM   1399  HB  VAL A  93      55.663  34.351  15.574  1.00 32.68           H
ATOM   1400 HG11 VAL A  93      56.281  34.007  17.904  1.00 32.22           H
ATOM   1401 HG12 VAL A  93      56.881  32.672  16.942  1.00 32.22           H
ATOM   1402 HG13 VAL A  93      58.006  33.933  17.477  1.00 32.22           H
ATOM   1403 HG21 VAL A  93      56.115  36.289  17.009  1.00 27.90           H
ATOM   1404 HG22 VAL A  93      57.817  36.296  16.516  1.00 27.90           H
ATOM   1405 HG23 VAL A  93      56.544  36.663  15.336  1.00 27.90           H
ATOM   1406  N   HIS A  94      56.792  31.983  14.038  1.00 35.74           N
ATOM   1407  CA  HIS A  94      56.822  30.541  13.822  1.00 32.01           C
ATOM   1408  C   HIS A  94      57.935  30.138  12.847  1.00 29.18           C
ATOM   1409  O   HIS A  94      58.655  29.183  13.126  1.00 34.90           O
ATOM   1410  CB  HIS A  94      55.433  30.073  13.367  1.00 38.34           C
ATOM   1411  CG  HIS A  94      55.300  28.576  13.324  1.00 40.69           C
ATOM   1412  ND1 HIS A  94      55.725  27.748  12.284  1.00 46.87           N
ATOM   1413  CD2 HIS A  94      54.787  27.808  14.326  1.00 42.81           C
ATOM   1414  CE1 HIS A  94      55.459  26.498  12.690  1.00 48.06           C
ATOM   1415  NE2 HIS A  94      54.892  26.505  13.910  1.00 45.90           N
ATOM   1416  H   HIS A  94      55.935  32.468  13.809  1.00 42.89           H
ATOM   1417  HA  HIS A  94      57.031  30.067  14.782  1.00 38.42           H
ATOM   1418  HB2 HIS A  94      55.217  30.478  12.377  1.00 46.01           H
ATOM   1419  HB3 HIS A  94      54.685  30.457  14.061  1.00 46.01           H
ATOM   1420  HD2 HIS A  94      54.396  28.161  15.269  1.00 51.37           H
ATOM   1421  HE1 HIS A  94      55.642  25.611  12.101  1.00 57.68           H
ATOM   1422  HE2 HIS A  94      54.571  25.694  14.418  1.00 55.09           H
ATOM   1423  N   ALA A  95      58.125  30.884  11.749  1.00 33.45           N
ATOM   1424  CA  ALA A  95      59.197  30.637  10.785  1.00 33.70           C
ATOM   1425  C   ALA A  95      60.587  30.702  11.428  1.00 37.48           C
ATOM   1426  O   ALA A  95      61.441  29.871  11.118  1.00 31.41           O
ATOM   1427  CB  ALA A  95      59.078  31.611   9.610  1.00 31.63           C
ATOM   1428  H   ALA A  95      57.508  31.666  11.576  1.00 40.14           H
ATOM   1429  HA  ALA A  95      59.061  29.629  10.390  1.00 40.43           H
ATOM   1430  HB1 ALA A  95      59.842  31.382   8.867  1.00 37.95           H
ATOM   1431  HB2 ALA A  95      58.095  31.511   9.149  1.00 37.95           H
ATOM   1432  HB3 ALA A  95      59.208  32.638   9.950  1.00 37.95           H
ATOM   1433  N   VAL A  96      60.826  31.667  12.327  1.00 32.50           N
ATOM   1434  CA  VAL A  96      62.111  31.787  13.022  1.00 28.27           C
ATOM   1435  C   VAL A  96      62.295  30.604  13.974  1.00 28.26           C
ATOM   1436  O   VAL A  96      63.347  29.963  13.934  1.00 32.63           O
ATOM   1437  CB  VAL A  96      62.243  33.148  13.744  1.00 27.57           C
ATOM   1438  CG1 VAL A  96      63.593  33.238  14.480  1.00 27.14           C
ATOM   1439  CG2 VAL A  96      62.168  34.319  12.763  1.00 33.01           C
ATOM   1440  H   VAL A  96      60.090  32.324  12.554  1.00 38.99           H
ATOM   1441  HA  VAL A  96      62.901  31.742  12.271  1.00 33.92           H
ATOM   1442  HB  VAL A  96      61.444  33.249  14.478  1.00 33.09           H
ATOM   1443 HG11 VAL A  96      63.731  34.241  14.882  1.00 32.57           H
ATOM   1444 HG12 VAL A  96      63.624  32.524  15.304  1.00 32.57           H
ATOM   1445 HG13 VAL A  96      64.413  33.030  13.792  1.00 32.57           H
ATOM   1446 HG21 VAL A  96      62.145  35.251  13.324  1.00 39.61           H
ATOM   1447 HG22 VAL A  96      63.024  34.315  12.094  1.00 39.61           H
ATOM   1448 HG23 VAL A  96      61.267  34.270  12.161  1.00 39.61           H
ATOM   1449  N   LYS A  97      61.289  30.313  14.816  1.00 27.86           N
ATOM   1450  CA  LYS A  97      61.334  29.229  15.802  1.00 32.16           C
ATOM   1451  C   LYS A  97      61.513  27.854  15.149  1.00 35.11           C
ATOM   1452  O   LYS A  97      62.131  26.989  15.760  1.00 33.84           O
ATOM   1453  CB  LYS A  97      60.066  29.225  16.674  1.00 30.50           C
ATOM   1454  CG  LYS A  97      59.857  30.477  17.546  1.00 34.74           C
ATOM   1455  CD  LYS A  97      61.035  30.848  18.452  1.00 24.35           C
ATOM   1456  CE  LYS A  97      61.487  29.689  19.341  1.00 31.18           C
ATOM   1457  NZ  LYS A  97      62.643  30.081  20.160  1.00 30.60           N1+
ATOM   1458  H   LYS A  97      60.436  30.858  14.760  1.00 33.43           H
ATOM   1459  HA  LYS A  97      62.199  29.390  16.445  1.00 38.59           H
ATOM   1460  HB2 LYS A  97      59.196  29.116  16.025  1.00 36.60           H
ATOM   1461  HB3 LYS A  97      60.085  28.353  17.328  1.00 36.60           H
ATOM   1462  HG2 LYS A  97      59.662  31.332  16.910  1.00 41.69           H
ATOM   1463  HG3 LYS A  97      58.970  30.324  18.157  1.00 41.69           H
ATOM   1464  HD2 LYS A  97      61.864  31.207  17.843  1.00 29.22           H
ATOM   1465  HD3 LYS A  97      60.719  31.662  19.100  1.00 29.22           H
ATOM   1466  HE2 LYS A  97      60.664  29.403  19.996  1.00 37.42           H
ATOM   1467  HE3 LYS A  97      61.757  28.836  18.718  1.00 37.42           H
ATOM   1468  HZ1 LYS A  97      62.921  29.315  20.760  1.00 36.73           H
ATOM   1469  HZ2 LYS A  97      63.412  30.354  19.566  1.00 36.73           H
ATOM   1470  HZ3 LYS A  97      62.386  30.869  20.743  1.00 36.73           H
ATOM   1471  N   ASN A  98      60.994  27.648  13.933  1.00 32.66           N
ATOM   1472  CA  ASN A  98      61.012  26.362  13.231  1.00 39.59           C
ATOM   1473  C   ASN A  98      62.005  26.315  12.057  1.00 43.24           C
ATOM   1474  O   ASN A  98      61.963  25.369  11.272  1.00 39.42           O
ATOM   1475  CB  ASN A  98      59.577  25.948  12.841  1.00 41.79           C
ATOM   1476  CG  ASN A  98      58.733  25.673  14.086  1.00 47.34           C
ATOM   1477  OD1 ASN A  98      58.223  26.582  14.729  1.00 56.43           O
ATOM   1478  ND2 ASN A  98      58.619  24.405  14.475  1.00 54.11           N
ATOM   1479  H   ASN A  98      60.464  28.397  13.507  1.00 39.20           H
ATOM   1480  HA  ASN A  98      61.354  25.596  13.926  1.00 47.51           H
ATOM   1481  HB2 ASN A  98      59.135  26.780  12.293  1.00 50.14           H
ATOM   1482  HB3 ASN A  98      59.598  25.061  12.208  1.00 50.14           H
ATOM   1483 HD21 ASN A  98      58.072  24.192  15.296  1.00 64.93           H
ATOM   1484 HD22 ASN A  98      59.035  23.667  13.928  1.00 64.93           H
ATOM   1485  N   PHE A  99      62.921  27.294  11.951  1.00 41.37           N
ATOM   1486  CA  PHE A  99      63.824  27.431  10.804  1.00 43.06           C
ATOM   1487  C   PHE A  99      64.774  26.241  10.591  1.00 41.71           C
ATOM   1488  O   PHE A  99      65.118  25.945   9.447  1.00 42.21           O
ATOM   1489  CB  PHE A  99      64.648  28.718  10.933  1.00 38.92           C
ATOM   1490  CG  PHE A  99      65.491  28.979   9.700  1.00 40.58           C
ATOM   1491  CD1 PHE A  99      64.889  29.495   8.536  1.00 44.51           C
ATOM   1492  CD2 PHE A  99      66.852  28.628   9.684  1.00 43.16           C
ATOM   1493  CE1 PHE A  99      65.660  29.710   7.379  1.00 44.22           C
ATOM   1494  CE2 PHE A  99      67.615  28.824   8.521  1.00 44.78           C
ATOM   1495  CZ  PHE A  99      67.026  29.385   7.377  1.00 41.38           C
ATOM   1496  H   PHE A  99      62.889  28.062  12.607  1.00 49.64           H
ATOM   1497  HA  PHE A  99      63.201  27.523   9.913  1.00 51.67           H
ATOM   1498  HB2 PHE A  99      63.978  29.565  11.074  1.00 46.71           H
ATOM   1499  HB3 PHE A  99      65.294  28.649  11.810  1.00 46.71           H
ATOM   1500  HD1 PHE A  99      63.832  29.726   8.530  1.00 53.42           H
ATOM   1501  HD2 PHE A  99      67.301  28.163  10.549  1.00 51.79           H
ATOM   1502  HE1 PHE A  99      65.197  30.110   6.488  1.00 53.06           H
ATOM   1503  HE2 PHE A  99      68.643  28.503   8.496  1.00 53.74           H
ATOM   1504  HZ  PHE A  99      67.613  29.528   6.482  1.00 49.66           H
ATOM   1505  N   LYS A 100      65.244  25.605  11.677  1.00 38.08           N
ATOM   1506  CA  LYS A 100      66.190  24.479  11.631  1.00 43.72           C
ATOM   1507  C   LYS A 100      65.517  23.129  11.331  1.00 46.24           C
ATOM   1508  O   LYS A 100      66.225  22.132  11.202  1.00 54.16           O
ATOM   1509  CB  LYS A 100      67.000  24.388  12.935  1.00 44.27           C
ATOM   1510  CG  LYS A 100      67.880  25.619  13.214  1.00 40.90           C
ATOM   1511  CD  LYS A 100      68.674  25.399  14.506  1.00 45.54           C
ATOM   1512  CE  LYS A 100      69.686  26.526  14.729  1.00 39.13           C
ATOM   1513  NZ  LYS A 100      70.444  26.310  15.970  1.00 37.63           N1+
ATOM   1514  H   LYS A 100      64.916  25.904  12.586  1.00 45.70           H
ATOM   1515  HA  LYS A 100      66.896  24.655  10.818  1.00 52.47           H
ATOM   1516  HB2 LYS A 100      66.320  24.228  13.771  1.00 53.13           H
ATOM   1517  HB3 LYS A 100      67.657  23.518  12.874  1.00 53.13           H
ATOM   1518  HG2 LYS A 100      68.570  25.771  12.383  1.00 49.09           H
ATOM   1519  HG3 LYS A 100      67.254  26.505  13.326  1.00 49.09           H
ATOM   1520  HD2 LYS A 100      67.973  25.373  15.340  1.00 54.65           H
ATOM   1521  HD3 LYS A 100      69.201  24.445  14.461  1.00 54.65           H
ATOM   1522  HE2 LYS A 100      70.375  26.577  13.885  1.00 46.96           H
ATOM   1523  HE3 LYS A 100      69.147  27.471  14.804  1.00 46.96           H
ATOM   1524  HZ1 LYS A 100      71.159  27.021  16.074  1.00 45.16           H
ATOM   1525  HZ2 LYS A 100      69.817  26.364  16.761  1.00 45.16           H
ATOM   1526  HZ3 LYS A 100      70.883  25.403  15.961  1.00 45.16           H
ATOM   1527  N   ALA A 101      64.179  23.074  11.259  1.00 47.29           N
ATOM   1528  CA  ALA A 101      63.440  21.863  10.910  1.00 54.05           C
ATOM   1529  C   ALA A 101      63.806  21.392   9.494  1.00 53.63           C
ATOM   1530  O   ALA A 101      64.000  22.206   8.591  1.00 48.08           O
ATOM   1531  CB  ALA A 101      61.934  22.131  11.017  1.00 47.24           C
ATOM   1532  H   ALA A 101      63.652  23.931  11.345  1.00 56.75           H
ATOM   1533  HA  ALA A 101      63.689  21.081  11.629  1.00 64.86           H
ATOM   1534  HB1 ALA A 101      61.385  21.207  10.835  1.00 56.68           H
ATOM   1535  HB2 ALA A 101      61.688  22.495  12.015  1.00 56.68           H
ATOM   1536  HB3 ALA A 101      61.630  22.872  10.277  1.00 56.68           H
ATOM   1537  N   GLY A 102      63.913  20.069   9.320  1.00 56.51           N
ATOM   1538  CA  GLY A 102      64.242  19.436   8.050  1.00 59.97           C
ATOM   1539  C   GLY A 102      62.972  19.141   7.262  1.00 62.65           C
ATOM   1540  O   GLY A 102      62.500  19.983   6.499  1.00 61.26           O
ATOM   1541  H   GLY A 102      63.734  19.463  10.107  1.00 67.81           H
ATOM   1542  HA2 GLY A 102      64.885  20.083   7.453  1.00 71.97           H
ATOM   1543  HA3 GLY A 102      64.769  18.500   8.236  1.00 71.97           H
ATOM   1544  N   PHE A 103      62.418  17.942   7.470  1.00 63.19           N
ATOM   1545  CA  PHE A 103      61.150  17.520   6.892  1.00 64.66           C
ATOM   1546  C   PHE A 103      60.003  18.141   7.693  1.00 65.65           C
ATOM   1547  O   PHE A 103      59.871  17.885   8.891  1.00 66.91           O
ATOM   1548  CB  PHE A 103      61.080  15.985   6.875  1.00 71.53           C
ATOM   1549  CG  PHE A 103      62.151  15.337   6.012  1.00 64.75           C
ATOM   1550  CD1 PHE A 103      63.438  15.097   6.538  1.00 68.38           C
ATOM   1551  CD2 PHE A 103      61.871  14.984   4.677  1.00 64.31           C
ATOM   1552  CE1 PHE A 103      64.439  14.522   5.736  1.00 66.17           C
ATOM   1553  CE2 PHE A 103      62.871  14.398   3.879  1.00 72.26           C
ATOM   1554  CZ  PHE A 103      64.156  14.173   4.405  1.00 65.59           C
ATOM   1555  H   PHE A 103      62.855  17.312   8.125  1.00 75.83           H
ATOM   1556  HA  PHE A 103      61.095  17.868   5.858  1.00 77.59           H
ATOM   1557  HB2 PHE A 103      61.172  15.611   7.896  1.00 85.84           H
ATOM   1558  HB3 PHE A 103      60.099  15.690   6.500  1.00 85.84           H
ATOM   1559  HD1 PHE A 103      63.665  15.365   7.559  1.00 82.06           H
ATOM   1560  HD2 PHE A 103      60.888  15.157   4.263  1.00 77.17           H
ATOM   1561  HE1 PHE A 103      65.426  14.353   6.141  1.00 79.41           H
ATOM   1562  HE2 PHE A 103      62.650  14.116   2.859  1.00 86.71           H
ATOM   1563  HZ  PHE A 103      64.923  13.726   3.790  1.00 78.71           H
ATOM   1564  N   VAL A 104      59.188  18.960   7.018  1.00 67.79           N
ATOM   1565  CA  VAL A 104      58.043  19.658   7.599  1.00 53.29           C
ATOM   1566  C   VAL A 104      56.766  19.157   6.917  1.00 65.31           C
ATOM   1567  O   VAL A 104      56.719  19.007   5.695  1.00 58.25           O
ATOM   1568  CB  VAL A 104      58.222  21.193   7.477  1.00 58.84           C
ATOM   1569  CG1 VAL A 104      57.046  21.948   8.118  1.00 60.23           C
ATOM   1570  CG2 VAL A 104      59.504  21.670   8.183  1.00 59.98           C
ATOM   1571  H   VAL A 104      59.373  19.130   6.040  1.00 81.34           H
ATOM   1572  HA  VAL A 104      57.973  19.425   8.662  1.00 63.95           H
ATOM   1573  HB  VAL A 104      58.277  21.465   6.422  1.00 70.61           H
ATOM   1574 HG11 VAL A 104      57.211  23.024   8.046  1.00 72.28           H
ATOM   1575 HG12 VAL A 104      56.119  21.720   7.595  1.00 72.28           H
ATOM   1576 HG13 VAL A 104      56.946  21.673   9.169  1.00 72.28           H
ATOM   1577 HG21 VAL A 104      59.598  22.752   8.086  1.00 71.98           H
ATOM   1578 HG22 VAL A 104      59.467  21.406   9.239  1.00 71.98           H
ATOM   1579 HG23 VAL A 104      60.382  21.215   7.729  1.00 71.98           H
ATOM   1580  N   VAL A 105      55.733  18.904   7.730  1.00 56.20           N
ATOM   1581  CA  VAL A 105      54.388  18.569   7.272  1.00 66.66           C
ATOM   1582  C   VAL A 105      53.743  19.843   6.713  1.00 67.99           C
ATOM   1583  O   VAL A 105      53.644  20.845   7.421  1.00 61.75           O
ATOM   1584  CB  VAL A 105      53.556  17.978   8.435  1.00 62.07           C
ATOM   1585  CG1 VAL A 105      52.167  17.538   7.948  1.00 58.94           C
ATOM   1586  CG2 VAL A 105      54.245  16.763   9.082  1.00 66.59           C
ATOM   1587  H   VAL A 105      55.849  19.067   8.718  1.00 67.44           H
ATOM   1588  HA  VAL A 105      54.456  17.819   6.483  1.00 79.99           H
ATOM   1589  HB  VAL A 105      53.426  18.743   9.202  1.00 74.49           H
ATOM   1590 HG11 VAL A 105      51.591  17.142   8.784  1.00 70.73           H
ATOM   1591 HG12 VAL A 105      51.624  18.388   7.534  1.00 70.73           H
ATOM   1592 HG13 VAL A 105      52.263  16.768   7.182  1.00 70.73           H
ATOM   1593 HG21 VAL A 105      53.616  16.368   9.881  1.00 79.91           H
ATOM   1594 HG22 VAL A 105      54.410  15.983   8.338  1.00 79.91           H
ATOM   1595 HG23 VAL A 105      55.200  17.053   9.518  1.00 79.91           H
ATOM   1596  N   SER A 106      53.318  19.796   5.446  1.00 56.53           N
ATOM   1597  CA  SER A 106      52.633  20.902   4.777  1.00 60.65           C
ATOM   1598  C   SER A 106      51.210  21.064   5.335  1.00 62.98           C
ATOM   1599  O   SER A 106      50.961  22.116   5.966  1.00 72.97           O
ATOM   1600  CB  SER A 106      52.637  20.624   3.267  1.00 68.53           C
ATOM   1601  OG  SER A 106      52.062  21.694   2.543  1.00 69.26           O
ATOM   1602  H   SER A 106      53.436  18.944   4.921  1.00 67.84           H
ATOM   1603  HA  SER A 106      53.204  21.815   4.955  1.00 72.79           H
ATOM   1604  HB2 SER A 106      52.057  19.721   3.075  1.00 82.24           H
ATOM   1605  HB3 SER A 106      53.660  20.466   2.921  1.00 82.24           H
ATOM   1606  HG  SER A 106      51.825  21.378   1.669  1.00 83.12           H
ATOM   1607  HC  SER A 106      50.399  20.129   5.142  1.00 75.58           H
ATOM   1608  N   HIS A 222      78.451  29.683  16.844  1.00 63.14           N
ATOM   1609  CA  HIS A 222      79.147  29.748  18.151  1.00 60.49           C
ATOM   1610  C   HIS A 222      78.468  30.719  19.130  1.00 55.85           C
ATOM   1611  O   HIS A 222      78.208  30.364  20.279  1.00 52.46           O
ATOM   1612  CB  HIS A 222      80.626  30.122  17.966  1.00 62.01           C
ATOM   1613  CG  HIS A 222      81.415  29.114  17.166  1.00 78.51           C
ATOM   1614  ND1 HIS A 222      81.500  27.749  17.454  1.00 78.58           N
ATOM   1615  CD2 HIS A 222      82.202  29.389  16.083  1.00 75.75           C
ATOM   1616  CE1 HIS A 222      82.353  27.242  16.550  1.00 78.67           C
ATOM   1617  NE2 HIS A 222      82.787  28.200  15.712  1.00 76.93           N
ATOM   1618  H1  HIS A 222      77.508  29.343  16.964  1.00 75.77           H
ATOM   1619  H2  HIS A 222      78.954  29.066  16.220  1.00 75.77           H
ATOM   1620  HA  HIS A 222      79.121  28.757  18.607  1.00 72.59           H
ATOM   1621  HB2 HIS A 222      81.091  30.206  18.948  1.00 74.42           H
ATOM   1622  HB3 HIS A 222      80.690  31.095  17.475  1.00 74.42           H
ATOM   1623  HD2 HIS A 222      82.366  30.358  15.635  1.00 90.91           H
ATOM   1624  HE1 HIS A 222      82.727  26.227  16.563  1.00 94.41           H
ATOM   1625  HE2 HIS A 222      83.484  28.080  14.991  1.00 92.32           H
ATOM   1626  N   ASN A 223      78.146  31.923  18.647  1.00 40.50           N
ATOM   1627  CA  ASN A 223      77.425  32.948  19.387  1.00 41.34           C
ATOM   1628  C   ASN A 223      75.925  32.942  19.093  1.00 38.56           C
ATOM   1629  O   ASN A 223      75.267  33.915  19.439  1.00 32.29           O
ATOM   1630  CB  ASN A 223      78.073  34.329  19.168  1.00 46.59           C
ATOM   1631  CG  ASN A 223      79.398  34.435  19.916  1.00 61.59           C
ATOM   1632  OD1 ASN A 223      79.416  34.471  21.143  1.00 55.61           O
ATOM   1633  ND2 ASN A 223      80.513  34.496  19.194  1.00 69.77           N
ATOM   1634  H   ASN A 223      78.356  32.125  17.678  1.00 48.60           H
ATOM   1635  HA  ASN A 223      77.523  32.733  20.451  1.00 49.61           H
ATOM   1636  HB2 ASN A 223      78.199  34.531  18.103  1.00 55.91           H
ATOM   1637  HB3 ASN A 223      77.414  35.076  19.609  1.00 55.91           H
ATOM   1638 HD21 ASN A 223      81.398  34.587  19.669  1.00 83.73           H
ATOM   1639 HD22 ASN A 223      80.464  34.498  18.187  1.00 83.73           H
ATOM   1640  N   GLU A 224      75.361  31.863  18.521  1.00 30.20           N
ATOM   1641  CA  GLU A 224      73.923  31.794  18.282  1.00 31.47           C
ATOM   1642  C   GLU A 224      73.143  31.900  19.602  1.00 28.84           C
ATOM   1643  O   GLU A 224      73.496  31.285  20.608  1.00 32.66           O
ATOM   1644  CB  GLU A 224      73.523  30.534  17.490  1.00 34.24           C
ATOM   1645  CG  GLU A 224      73.832  29.189  18.176  1.00 38.93           C
ATOM   1646  CD  GLU A 224      73.141  27.980  17.534  1.00 43.90           C
ATOM   1647  OE1 GLU A 224      72.647  28.111  16.393  1.00 44.09           O
ATOM   1648  OE2 GLU A 224      73.104  26.926  18.205  1.00 45.33           O1-
ATOM   1649  H   GLU A 224      75.928  31.073  18.263  1.00 36.24           H
ATOM   1650  HA  GLU A 224      73.658  32.640  17.654  1.00 37.76           H
ATOM   1651  HB2 GLU A 224      72.452  30.589  17.293  1.00 41.08           H
ATOM   1652  HB3 GLU A 224      74.036  30.559  16.527  1.00 41.08           H
ATOM   1653  HG2 GLU A 224      74.908  29.015  18.146  1.00 46.72           H
ATOM   1654  HG3 GLU A 224      73.577  29.196  19.235  1.00 46.72           H
ATOM   1655  N   LEU A 225      72.074  32.695  19.585  1.00 28.34           N
ATOM   1656  CA  LEU A 225      71.154  32.879  20.686  1.00 28.07           C
ATOM   1657  C   LEU A 225      69.967  31.957  20.451  1.00 30.93           C
ATOM   1658  O   LEU A 225      69.149  32.199  19.562  1.00 27.12           O
ATOM   1659  CB  LEU A 225      70.752  34.360  20.770  1.00 26.45           C
ATOM   1660  CG  LEU A 225      69.800  34.659  21.940  1.00 27.17           C
ATOM   1661  CD1 LEU A 225      70.471  34.395  23.296  1.00 32.90           C
ATOM   1662  CD2 LEU A 225      69.307  36.108  21.874  1.00 26.69           C
ATOM   1663  H   LEU A 225      71.858  33.190  18.732  1.00 34.00           H
ATOM   1664  HA  LEU A 225      71.659  32.601  21.611  1.00 33.68           H
ATOM   1665  HB2 LEU A 225      71.650  34.960  20.899  1.00 31.74           H
ATOM   1666  HB3 LEU A 225      70.276  34.649  19.831  1.00 31.74           H
ATOM   1667  HG  LEU A 225      68.942  34.005  21.843  1.00 32.60           H
ATOM   1668 HD11 LEU A 225      69.793  34.681  24.101  1.00 39.47           H
ATOM   1669 HD12 LEU A 225      70.697  33.337  23.411  1.00 39.47           H
ATOM   1670 HD13 LEU A 225      71.391  34.974  23.378  1.00 39.47           H
ATOM   1671 HD21 LEU A 225      68.659  36.322  22.722  1.00 32.02           H
ATOM   1672 HD22 LEU A 225      70.151  36.798  21.887  1.00 32.02           H
ATOM   1673 HD23 LEU A 225      68.730  36.247  20.963  1.00 32.02           H
ATOM   1674  N   VAL A 226      69.903  30.890  21.253  1.00 25.70           N
ATOM   1675  CA  VAL A 226      68.907  29.837  21.124  1.00 27.87           C
ATOM   1676  C   VAL A 226      68.274  29.488  22.473  1.00 29.66           C
ATOM   1677  O   VAL A 226      68.806  29.809  23.537  1.00 30.60           O
ATOM   1678  CB  VAL A 226      69.520  28.582  20.466  1.00 31.69           C
ATOM   1679  CG1 VAL A 226      69.940  28.844  19.016  1.00 28.24           C
ATOM   1680  CG2 VAL A 226      70.727  28.028  21.246  1.00 35.11           C
ATOM   1681  H   VAL A 226      70.619  30.766  21.955  1.00 30.84           H
ATOM   1682  HA  VAL A 226      68.108  30.198  20.479  1.00 33.44           H
ATOM   1683  HB  VAL A 226      68.753  27.810  20.445  1.00 38.03           H
ATOM   1684 HG11 VAL A 226      70.296  27.918  18.566  1.00 33.89           H
ATOM   1685 HG12 VAL A 226      69.091  29.202  18.441  1.00 33.89           H
ATOM   1686 HG13 VAL A 226      70.737  29.585  18.976  1.00 33.89           H
ATOM   1687 HG21 VAL A 226      71.083  27.116  20.765  1.00 42.13           H
ATOM   1688 HG22 VAL A 226      71.539  28.755  21.264  1.00 42.13           H
ATOM   1689 HG23 VAL A 226      70.435  27.788  22.268  1.00 42.13           H
ATOM   1690  N   ASP A 227      67.122  28.820  22.410  1.00 27.39           N
ATOM   1691  CA  ASP A 227      66.440  28.252  23.560  1.00 29.44           C
ATOM   1692  C   ASP A 227      67.013  26.852  23.864  1.00 31.79           C
ATOM   1693  O   ASP A 227      67.987  26.410  23.244  1.00 32.37           O
ATOM   1694  CB  ASP A 227      64.922  28.250  23.305  1.00 29.66           C
ATOM   1695  CG  ASP A 227      64.432  27.395  22.136  1.00 32.08           C
ATOM   1696  OD1 ASP A 227      65.153  26.470  21.709  1.00 31.43           O
ATOM   1697  OD2 ASP A 227      63.301  27.667  21.689  1.00 29.94           O1-
ATOM   1698  H   ASP A 227      66.733  28.606  21.502  1.00 32.87           H
ATOM   1699  HA  ASP A 227      66.616  28.888  24.429  1.00 35.33           H
ATOM   1700  HB2 ASP A 227      64.413  27.891  24.196  1.00 35.59           H
ATOM   1701  HB3 ASP A 227      64.544  29.263  23.186  1.00 35.59           H
ATOM   1702  N   SER A 228      66.425  26.162  24.848  1.00 39.92           N
ATOM   1703  CA  SER A 228      66.834  24.817  25.266  1.00 42.34           C
ATOM   1704  C   SER A 228      66.711  23.764  24.151  1.00 38.97           C
ATOM   1705  O   SER A 228      67.428  22.768  24.196  1.00 42.35           O
ATOM   1706  CB  SER A 228      66.052  24.400  26.521  1.00 37.09           C
ATOM   1707  OG  SER A 228      64.657  24.393  26.278  1.00 45.24           O
ATOM   1708  H   SER A 228      65.659  26.596  25.345  1.00 47.90           H
ATOM   1709  HA  SER A 228      67.887  24.870  25.549  1.00 50.81           H
ATOM   1710  HB2 SER A 228      66.359  23.390  26.814  1.00 44.51           H
ATOM   1711  HB3 SER A 228      66.276  25.098  27.330  1.00 44.51           H
ATOM   1712  HG  SER A 228      64.322  25.288  26.376  1.00 54.29           H
ATOM   1713  N   GLN A 229      65.833  23.987  23.160  1.00 38.05           N
ATOM   1714  CA  GLN A 229      65.632  23.133  21.983  1.00 39.77           C
ATOM   1715  C   GLN A 229      66.541  23.504  20.792  1.00 40.81           C
ATOM   1716  O   GLN A 229      66.346  22.985  19.693  1.00 41.68           O
ATOM   1717  CB  GLN A 229      64.149  23.162  21.574  1.00 41.81           C
ATOM   1718  CG  GLN A 229      63.180  22.661  22.660  1.00 50.37           C
ATOM   1719  CD  GLN A 229      61.723  22.707  22.188  1.00 57.04           C
ATOM   1720  OE1 GLN A 229      61.422  22.494  21.017  1.00 70.09           O
ATOM   1721  NE2 GLN A 229      60.785  22.944  23.100  1.00 62.87           N
ATOM   1722  H   GLN A 229      65.303  24.849  23.175  1.00 45.66           H
ATOM   1723  HA  GLN A 229      65.866  22.102  22.252  1.00 47.73           H
ATOM   1724  HB2 GLN A 229      63.871  24.179  21.303  1.00 50.17           H
ATOM   1725  HB3 GLN A 229      64.020  22.532  20.692  1.00 50.17           H
ATOM   1726  HG2 GLN A 229      63.431  21.619  22.859  1.00 60.44           H
ATOM   1727  HG3 GLN A 229      63.291  23.234  23.580  1.00 60.44           H
ATOM   1728 HE21 GLN A 229      61.042  23.120  24.058  1.00 75.44           H
ATOM   1729 HE22 GLN A 229      59.817  22.949  22.819  1.00 75.44           H
ATOM   1730  N   LYS A 230      67.516  24.410  20.984  1.00 38.92           N
ATOM   1731  CA  LYS A 230      68.443  24.914  19.957  1.00 36.41           C
ATOM   1732  C   LYS A 230      67.747  25.732  18.860  1.00 29.05           C
ATOM   1733  O   LYS A 230      68.333  25.946  17.804  1.00 35.31           O
ATOM   1734  CB  LYS A 230      69.333  23.795  19.362  1.00 43.04           C
ATOM   1735  CG  LYS A 230      70.133  23.002  20.407  1.00 52.42           C
ATOM   1736  CD  LYS A 230      71.187  23.874  21.098  1.00 60.03           C
ATOM   1737  CE  LYS A 230      71.986  23.051  22.107  1.00 73.18           C
ATOM   1738  NZ  LYS A 230      72.874  23.923  22.893  1.00 71.48           N1+
ATOM   1739  H   LYS A 230      67.589  24.828  21.903  1.00 46.70           H
ATOM   1740  HA  LYS A 230      69.107  25.616  20.455  1.00 43.69           H
ATOM   1741  HB2 LYS A 230      68.722  23.101  18.787  1.00 51.65           H
ATOM   1742  HB3 LYS A 230      70.046  24.244  18.669  1.00 51.65           H
ATOM   1743  HG2 LYS A 230      69.459  22.574  21.150  1.00 62.91           H
ATOM   1744  HG3 LYS A 230      70.641  22.181  19.899  1.00 62.91           H
ATOM   1745  HD2 LYS A 230      71.865  24.285  20.349  1.00 72.03           H
ATOM   1746  HD3 LYS A 230      70.699  24.693  21.626  1.00 72.03           H
ATOM   1747  HE2 LYS A 230      71.285  22.556  22.782  1.00 87.82           H
ATOM   1748  HE3 LYS A 230      72.572  22.292  21.587  1.00 87.82           H
ATOM   1749  HZ1 LYS A 230      73.472  23.369  23.488  1.00 85.77           H
ATOM   1750  HZ2 LYS A 230      73.433  24.490  22.268  1.00 85.77           H
ATOM   1751  HZ3 LYS A 230      72.306  24.539  23.463  1.00 85.77           H
ATOM   1752  N   ARG A 231      66.536  26.236  19.108  1.00 29.92           N
ATOM   1753  CA  ARG A 231      65.812  27.109  18.186  1.00 33.80           C
ATOM   1754  C   ARG A 231      66.210  28.550  18.481  1.00 35.37           C
ATOM   1755  O   ARG A 231      66.250  28.940  19.647  1.00 29.04           O
ATOM   1756  CB  ARG A 231      64.297  26.933  18.370  1.00 31.99           C
ATOM   1757  CG  ARG A 231      63.827  25.466  18.326  1.00 38.10           C
ATOM   1758  CD  ARG A 231      62.324  25.304  18.584  1.00 36.89           C
ATOM   1759  NE  ARG A 231      61.932  25.798  19.910  1.00 40.06           N
ATOM   1760  CZ  ARG A 231      60.681  26.046  20.312  1.00 51.18           C
ATOM   1761  NH1 ARG A 231      59.632  25.799  19.530  1.00 48.57           N
ATOM   1762  NH2 ARG A 231      60.483  26.562  21.519  1.00 54.33           N1+
ATOM   1763  H   ARG A 231      66.111  26.057  20.009  1.00 35.91           H
ATOM   1764  HA  ARG A 231      66.065  26.854  17.156  1.00 40.56           H
ATOM   1765  HB2 ARG A 231      64.021  27.355  19.331  1.00 38.39           H
ATOM   1766  HB3 ARG A 231      63.782  27.514  17.607  1.00 38.39           H
ATOM   1767  HG2 ARG A 231      64.065  25.045  17.350  1.00 45.71           H
ATOM   1768  HG3 ARG A 231      64.353  24.885  19.081  1.00 45.71           H
ATOM   1769  HD2 ARG A 231      61.751  25.823  17.819  1.00 44.27           H
ATOM   1770  HD3 ARG A 231      62.089  24.241  18.530  1.00 44.27           H
ATOM   1771  HE  ARG A 231      62.678  26.025  20.555  1.00 48.07           H
ATOM   1772 HH11 ARG A 231      59.771  25.414  18.610  1.00 58.28           H
ATOM   1773 HH12 ARG A 231      58.698  26.007  19.849  1.00 58.28           H
ATOM   1774 HH21 ARG A 231      61.279  26.767  22.108  1.00 65.19           H
ATOM   1775 HH22 ARG A 231      59.553  26.779  21.842  1.00 65.19           H
ATOM   1776  N   TYR A 232      66.471  29.341  17.436  1.00 30.71           N
ATOM   1777  CA  TYR A 232      66.763  30.768  17.566  1.00 26.67           C
ATOM   1778  C   TYR A 232      65.700  31.477  18.401  1.00 27.19           C
ATOM   1779  O   TYR A 232      64.505  31.234  18.216  1.00 27.21           O
ATOM   1780  CB  TYR A 232      66.798  31.410  16.183  1.00 28.04           C
ATOM   1781  CG  TYR A 232      67.876  30.872  15.267  1.00 30.23           C
ATOM   1782  CD1 TYR A 232      69.224  30.827  15.674  1.00 29.39           C
ATOM   1783  CD2 TYR A 232      67.512  30.416  13.989  1.00 34.36           C
ATOM   1784  CE1 TYR A 232      70.200  30.286  14.815  1.00 33.07           C
ATOM   1785  CE2 TYR A 232      68.479  29.880  13.129  1.00 35.21           C
ATOM   1786  CZ  TYR A 232      69.823  29.806  13.541  1.00 37.32           C
ATOM   1787  OH  TYR A 232      70.741  29.258  12.701  1.00 40.69           O
ATOM   1788  H   TYR A 232      66.389  28.965  16.503  1.00 36.86           H
ATOM   1789  HA  TYR A 232      67.733  30.897  18.037  1.00 32.00           H
ATOM   1790  HB2 TYR A 232      65.823  31.273  15.713  1.00 33.64           H
ATOM   1791  HB3 TYR A 232      66.953  32.482  16.301  1.00 33.64           H
ATOM   1792  HD1 TYR A 232      69.515  31.202  16.645  1.00 35.27           H
ATOM   1793  HD2 TYR A 232      66.482  30.469  13.666  1.00 41.23           H
ATOM   1794  HE1 TYR A 232      71.231  30.239  15.130  1.00 39.68           H
ATOM   1795  HE2 TYR A 232      68.188  29.529  12.153  1.00 42.25           H
ATOM   1796  HH  TYR A 232      70.331  28.754  11.996  1.00 48.82           H
ATOM   1797  N   LEU A 233      66.139  32.360  19.302  1.00 24.54           N
ATOM   1798  CA  LEU A 233      65.222  33.229  20.019  1.00 25.49           C
ATOM   1799  C   LEU A 233      64.681  34.307  19.086  1.00 23.22           C
ATOM   1800  O   LEU A 233      65.371  34.771  18.178  1.00 25.84           O
ATOM   1801  CB  LEU A 233      65.899  33.893  21.227  1.00 24.01           C
ATOM   1802  CG  LEU A 233      66.415  32.959  22.340  1.00 31.97           C
ATOM   1803  CD1 LEU A 233      66.673  33.803  23.598  1.00 32.74           C
ATOM   1804  CD2 LEU A 233      65.473  31.826  22.749  1.00 29.78           C
ATOM   1805  H   LEU A 233      67.131  32.524  19.403  1.00 29.45           H
ATOM   1806  HA  LEU A 233      64.391  32.634  20.384  1.00 30.59           H
ATOM   1807  HB2 LEU A 233      66.721  34.517  20.875  1.00 28.82           H
ATOM   1808  HB3 LEU A 233      65.153  34.551  21.674  1.00 28.82           H
ATOM   1809  HG  LEU A 233      67.354  32.503  22.026  1.00 38.36           H
ATOM   1810 HD11 LEU A 233      67.239  33.219  24.324  1.00 39.28           H
ATOM   1811 HD12 LEU A 233      67.243  34.693  23.350  1.00 39.28           H
ATOM   1812 HD13 LEU A 233      65.728  34.115  24.045  1.00 39.28           H
ATOM   1813 HD21 LEU A 233      65.942  31.234  23.535  1.00 35.73           H
ATOM   1814 HD22 LEU A 233      64.547  32.240  23.137  1.00 35.73           H
ATOM   1815 HD23 LEU A 233      65.264  31.178  21.898  1.00 35.73           H
ATOM   1816  N   VAL A 234      63.445  34.723  19.350  1.00 23.93           N
ATOM   1817  CA  VAL A 234      62.795  35.805  18.641  1.00 25.76           C
ATOM   1818  C   VAL A 234      61.829  36.479  19.596  1.00 24.17           C
ATOM   1819  O   VAL A 234      61.200  35.834  20.434  1.00 27.23           O
ATOM   1820  CB  VAL A 234      62.114  35.270  17.366  1.00 28.46           C
ATOM   1821  CG1 VAL A 234      60.833  34.476  17.643  1.00 27.19           C
ATOM   1822  CG2 VAL A 234      61.774  36.427  16.426  1.00 27.55           C
ATOM   1823  H   VAL A 234      62.920  34.274  20.090  1.00 28.72           H
ATOM   1824  HA  VAL A 234      63.545  36.539  18.344  1.00 30.91           H
ATOM   1825  HB  VAL A 234      62.807  34.610  16.850  1.00 34.16           H
ATOM   1826 HG11 VAL A 234      60.468  34.024  16.721  1.00 32.62           H
ATOM   1827 HG12 VAL A 234      61.049  33.694  18.365  1.00 32.62           H
ATOM   1828 HG13 VAL A 234      60.058  35.127  18.048  1.00 32.62           H
ATOM   1829 HG21 VAL A 234      61.399  36.041  15.479  1.00 33.05           H
ATOM   1830 HG22 VAL A 234      61.006  37.049  16.875  1.00 33.05           H
ATOM   1831 HG23 VAL A 234      62.660  37.033  16.244  1.00 33.05           H
ATOM   1832  N   GLY A 235      61.742  37.797  19.461  1.00 21.35           N
ATOM   1833  CA  GLY A 235      60.786  38.619  20.167  1.00 25.45           C
ATOM   1834  C   GLY A 235      59.697  39.103  19.217  1.00 25.86           C
ATOM   1835  O   GLY A 235      59.806  38.933  18.006  1.00 25.45           O
ATOM   1836  H   GLY A 235      62.293  38.250  18.746  1.00 25.62           H
ATOM   1837  HA2 GLY A 235      60.343  38.021  20.951  1.00 30.54           H
ATOM   1838  HA3 GLY A 235      61.303  39.483  20.587  1.00 30.54           H
ATOM   1839  N   ALA A 236      58.663  39.750  19.759  1.00 26.49           N
ATOM   1840  CA  ALA A 236      57.554  40.264  18.964  1.00 26.45           C
ATOM   1841  C   ALA A 236      56.959  41.507  19.616  1.00 26.87           C
ATOM   1842  O   ALA A 236      56.717  41.539  20.823  1.00 21.97           O
ATOM   1843  CB  ALA A 236      56.498  39.164  18.801  1.00 25.60           C
ATOM   1844  H   ALA A 236      58.608  39.845  20.765  1.00 31.79           H
ATOM   1845  HA  ALA A 236      57.912  40.537  17.970  1.00 31.74           H
ATOM   1846  HB1 ALA A 236      55.643  39.557  18.256  1.00 30.72           H
ATOM   1847  HB2 ALA A 236      56.919  38.329  18.242  1.00 30.72           H
ATOM   1848  HB3 ALA A 236      56.173  38.811  19.780  1.00 30.72           H
ATOM   1849  N   GLY A 237      56.703  42.529  18.798  1.00 22.12           N
ATOM   1850  CA  GLY A 237      56.052  43.749  19.233  1.00 20.44           C
ATOM   1851  C   GLY A 237      54.565  43.504  19.459  1.00 23.09           C
ATOM   1852  O   GLY A 237      53.928  42.783  18.698  1.00 25.27           O
ATOM   1853  H   GLY A 237      56.918  42.441  17.814  1.00 26.55           H
ATOM   1854  HA2 GLY A 237      56.524  44.097  20.148  1.00 24.53           H
ATOM   1855  HA3 GLY A 237      56.151  44.501  18.457  1.00 24.53           H
ATOM   1856  N   ILE A 238      54.009  44.122  20.496  1.00 23.41           N
ATOM   1857  CA  ILE A 238      52.572  44.164  20.726  1.00 24.45           C
ATOM   1858  C   ILE A 238      52.153  45.616  20.924  1.00 26.56           C
ATOM   1859  O   ILE A 238      52.978  46.505  21.142  1.00 23.86           O
ATOM   1860  CB  ILE A 238      52.157  43.240  21.892  1.00 26.33           C
ATOM   1861  CG1 ILE A 238      52.712  43.712  23.252  1.00 23.40           C
ATOM   1862  CG2 ILE A 238      52.517  41.781  21.562  1.00 23.47           C
ATOM   1863  CD1 ILE A 238      52.178  42.899  24.443  1.00 28.98           C
ATOM   1864  H   ILE A 238      54.588  44.716  21.076  1.00 28.10           H
ATOM   1865  HA  ILE A 238      52.046  43.811  19.837  1.00 29.34           H
ATOM   1866  HB  ILE A 238      51.073  43.275  21.978  1.00 31.59           H
ATOM   1867 HG12 ILE A 238      53.800  43.641  23.244  1.00 28.07           H
ATOM   1868 HG13 ILE A 238      52.435  44.753  23.411  1.00 28.07           H
ATOM   1869 HG21 ILE A 238      52.068  41.105  22.286  1.00 28.16           H
ATOM   1870 HG22 ILE A 238      52.128  41.528  20.576  1.00 28.16           H
ATOM   1871 HG23 ILE A 238      53.599  41.640  21.570  1.00 28.16           H
ATOM   1872 HD11 ILE A 238      52.535  43.344  25.371  1.00 34.77           H
ATOM   1873 HD12 ILE A 238      51.087  42.907  24.440  1.00 34.77           H
ATOM   1874 HD13 ILE A 238      52.538  41.871  24.396  1.00 34.77           H
ATOM   1875  N   ASN A 239      50.848  45.848  20.827  1.00 26.43           N
ATOM   1876  CA  ASN A 239      50.235  47.130  21.106  1.00 24.82           C
ATOM   1877  C   ASN A 239      49.224  46.999  22.248  1.00 27.24           C
ATOM   1878  O   ASN A 239      48.822  45.904  22.643  1.00 26.94           O
ATOM   1879  CB  ASN A 239      49.630  47.694  19.807  1.00 25.61           C
ATOM   1880  CG  ASN A 239      48.526  46.802  19.246  1.00 27.23           C
ATOM   1881  OD1 ASN A 239      47.453  46.715  19.832  1.00 30.24           O
ATOM   1882  ND2 ASN A 239      48.754  46.146  18.113  1.00 32.69           N
ATOM   1883  H   ASN A 239      50.230  45.071  20.634  1.00 31.72           H
ATOM   1884  HA  ASN A 239      50.996  47.833  21.440  1.00 29.78           H
ATOM   1885  HB2 ASN A 239      49.181  48.652  20.071  1.00 30.73           H
ATOM   1886  HB3 ASN A 239      50.419  47.842  19.068  1.00 30.73           H
ATOM   1887 HD21 ASN A 239      48.035  45.537  17.745  1.00 39.23           H
ATOM   1888 HD22 ASN A 239      49.636  46.241  17.633  1.00 39.23           H
ATOM   1889  N   THR A 240      48.813  48.142  22.792  1.00 26.15           N
ATOM   1890  CA  THR A 240      47.896  48.205  23.923  1.00 27.56           C
ATOM   1891  C   THR A 240      46.418  48.037  23.519  1.00 31.26           C
ATOM   1892  O   THR A 240      45.550  48.210  24.373  1.00 30.05           O
ATOM   1893  CB  THR A 240      48.116  49.524  24.669  1.00 29.55           C
ATOM   1894  OG1 THR A 240      47.845  50.606  23.801  1.00 29.33           O
ATOM   1895  CG2 THR A 240      49.533  49.665  25.244  1.00 24.26           C
ATOM   1896  H   THR A 240      49.197  49.013  22.453  1.00 31.38           H
ATOM   1897  HA  THR A 240      48.143  47.397  24.610  1.00 33.07           H
ATOM   1898  HB  THR A 240      47.415  49.542  25.497  1.00 35.46           H
ATOM   1899  HG1 THR A 240      47.961  51.422  24.296  1.00 35.20           H
ATOM   1900 HG21 THR A 240      49.607  50.604  25.792  1.00 29.11           H
ATOM   1901 HG22 THR A 240      49.746  48.836  25.918  1.00 29.11           H
ATOM   1902 HG23 THR A 240      50.272  49.685  24.445  1.00 29.11           H
ATOM   1903  N   ARG A 241      46.108  47.711  22.255  1.00 36.85           N
ATOM   1904  CA  ARG A 241      44.735  47.602  21.751  1.00 38.77           C
ATOM   1905  C   ARG A 241      44.270  46.157  21.570  1.00 33.62           C
ATOM   1906  O   ARG A 241      43.287  45.779  22.198  1.00 35.98           O
ATOM   1907  CB  ARG A 241      44.569  48.467  20.494  1.00 37.61           C
ATOM   1908  CG  ARG A 241      43.194  48.305  19.821  1.00 51.84           C
ATOM   1909  CD  ARG A 241      42.997  49.324  18.687  1.00 60.28           C
ATOM   1910  NE  ARG A 241      42.488  50.619  19.178  1.00 74.10           N
ATOM   1911  CZ  ARG A 241      43.203  51.681  19.576  1.00 65.44           C
ATOM   1912  NH1 ARG A 241      44.531  51.730  19.482  1.00 73.69           N
ATOM   1913  NH2 ARG A 241      42.567  52.730  20.088  1.00 59.84           N1+
ATOM   1914  H   ARG A 241      46.861  47.544  21.600  1.00 44.22           H
ATOM   1915  HA  ARG A 241      44.062  48.029  22.495  1.00 46.52           H
ATOM   1916  HB2 ARG A 241      44.733  49.504  20.776  1.00 45.13           H
ATOM   1917  HB3 ARG A 241      45.327  48.183  19.764  1.00 45.13           H
ATOM   1918  HG2 ARG A 241      43.098  47.298  19.412  1.00 62.21           H
ATOM   1919  HG3 ARG A 241      42.411  48.448  20.568  1.00 62.21           H
ATOM   1920  HD2 ARG A 241      43.939  49.466  18.155  1.00 72.34           H
ATOM   1921  HD3 ARG A 241      42.279  48.914  17.976  1.00 72.34           H
ATOM   1922  HE  ARG A 241      41.488  50.670  19.299  1.00 88.92           H
ATOM   1923 HH11 ARG A 241      45.036  50.944  19.099  1.00 88.42           H
ATOM   1924 HH12 ARG A 241      45.033  52.544  19.799  1.00 88.42           H
ATOM   1925 HH21 ARG A 241      41.562  52.720  20.169  1.00 71.80           H
ATOM   1926 HH22 ARG A 241      43.089  53.535  20.396  1.00 71.80           H
ATOM   1927  N   ASP A 242      44.939  45.369  20.724  1.00 31.97           N
ATOM   1928  CA  ASP A 242      44.468  44.043  20.310  1.00 35.25           C
ATOM   1929  C   ASP A 242      45.196  42.891  21.030  1.00 31.49           C
ATOM   1930  O   ASP A 242      45.142  41.759  20.558  1.00 32.21           O
ATOM   1931  CB  ASP A 242      44.539  43.910  18.775  1.00 35.00           C
ATOM   1932  CG  ASP A 242      45.939  43.957  18.165  1.00 33.55           C
ATOM   1933  OD1 ASP A 242      46.928  43.812  18.911  1.00 34.84           O
ATOM   1934  OD2 ASP A 242      46.023  44.132  16.934  1.00 34.54           O1-
ATOM   1935  H   ASP A 242      45.763  45.730  20.262  1.00 38.37           H
ATOM   1936  HA  ASP A 242      43.412  43.952  20.565  1.00 42.30           H
ATOM   1937  HB2 ASP A 242      44.080  42.969  18.472  1.00 42.00           H
ATOM   1938  HB3 ASP A 242      43.921  44.671  18.296  1.00 42.00           H
ATOM   1939  N   PHE A 243      45.874  43.165  22.158  1.00 32.40           N
ATOM   1940  CA  PHE A 243      46.699  42.193  22.885  1.00 32.08           C
ATOM   1941  C   PHE A 243      45.957  40.935  23.341  1.00 26.69           C
ATOM   1942  O   PHE A 243      46.583  39.887  23.447  1.00 31.04           O
ATOM   1943  CB  PHE A 243      47.404  42.858  24.080  1.00 31.21           C
ATOM   1944  CG  PHE A 243      46.482  43.446  25.125  1.00 26.62           C
ATOM   1945  CD1 PHE A 243      45.992  42.644  26.172  1.00 29.76           C
ATOM   1946  CD2 PHE A 243      46.078  44.787  25.030  1.00 30.11           C
ATOM   1947  CE1 PHE A 243      45.107  43.190  27.116  1.00 29.17           C
ATOM   1948  CE2 PHE A 243      45.181  45.322  25.967  1.00 33.32           C
ATOM   1949  CZ  PHE A 243      44.717  44.533  27.029  1.00 36.48           C
ATOM   1950  H   PHE A 243      45.857  44.111  22.511  1.00 38.89           H
ATOM   1951  HA  PHE A 243      47.479  41.860  22.203  1.00 38.50           H
ATOM   1952  HB2 PHE A 243      48.042  42.119  24.564  1.00 37.45           H
ATOM   1953  HB3 PHE A 243      48.052  43.648  23.703  1.00 37.45           H
ATOM   1954  HD1 PHE A 243      46.283  41.607  26.246  1.00 35.71           H
ATOM   1955  HD2 PHE A 243      46.441  45.400  24.220  1.00 36.13           H
ATOM   1956  HE1 PHE A 243      44.704  42.573  27.898  1.00 35.00           H
ATOM   1957  HE2 PHE A 243      44.837  46.335  25.868  1.00 39.98           H
ATOM   1958  HZ  PHE A 243      44.037  44.947  27.757  1.00 43.77           H
ATOM   1959  N   ARG A 244      44.657  41.008  23.647  1.00 34.34           N
ATOM   1960  CA  ARG A 244      43.902  39.834  24.091  1.00 33.55           C
ATOM   1961  C   ARG A 244      43.889  38.737  23.026  1.00 31.22           C
ATOM   1962  O   ARG A 244      43.837  37.562  23.367  1.00 31.24           O
ATOM   1963  CB  ARG A 244      42.479  40.209  24.523  1.00 32.47           C
ATOM   1964  CG  ARG A 244      42.477  41.146  25.738  1.00 34.78           C
ATOM   1965  CD  ARG A 244      41.064  41.646  26.053  1.00 37.36           C
ATOM   1966  NE  ARG A 244      41.072  42.631  27.149  1.00 33.61           N
ATOM   1967  CZ  ARG A 244      41.314  43.942  27.022  1.00 40.32           C
ATOM   1968  NH1 ARG A 244      41.575  44.497  25.840  1.00 38.53           N
ATOM   1969  NH2 ARG A 244      41.295  44.719  28.102  1.00 45.63           N1+
ATOM   1970  H   ARG A 244      44.169  41.888  23.543  1.00 41.20           H
ATOM   1971  HA  ARG A 244      44.415  39.422  24.958  1.00 40.26           H
ATOM   1972  HB2 ARG A 244      41.949  40.671  23.690  1.00 38.96           H
ATOM   1973  HB3 ARG A 244      41.951  39.294  24.797  1.00 38.96           H
ATOM   1974  HG2 ARG A 244      42.884  40.624  26.599  1.00 41.74           H
ATOM   1975  HG3 ARG A 244      43.104  42.011  25.534  1.00 41.74           H
ATOM   1976  HD2 ARG A 244      40.615  42.080  25.159  1.00 44.83           H
ATOM   1977  HD3 ARG A 244      40.456  40.793  26.359  1.00 44.83           H
ATOM   1978  HE  ARG A 244      40.914  42.273  28.078  1.00 40.33           H
ATOM   1979 HH11 ARG A 244      41.612  43.918  25.012  1.00 46.23           H
ATOM   1980 HH12 ARG A 244      41.763  45.483  25.767  1.00 46.23           H
ATOM   1981 HH21 ARG A 244      41.097  44.322  29.008  1.00 54.75           H
ATOM   1982 HH22 ARG A 244      41.477  45.706  28.014  1.00 54.75           H
ATOM   1983  N   GLU A 245      43.968  39.125  21.755  1.00 33.52           N
ATOM   1984  CA  GLU A 245      44.026  38.227  20.614  1.00 34.21           C
ATOM   1985  C   GLU A 245      45.470  38.060  20.118  1.00 33.78           C
ATOM   1986  O   GLU A 245      45.863  36.957  19.740  1.00 31.92           O
ATOM   1987  CB  GLU A 245      43.087  38.756  19.513  1.00 36.63           C
ATOM   1988  CG  GLU A 245      41.608  38.771  19.966  1.00 46.86           C
ATOM   1989  CD  GLU A 245      41.173  39.934  20.885  1.00 61.79           C
ATOM   1990  OE1 GLU A 245      40.193  39.715  21.634  1.00 60.53           O
ATOM   1991  OE2 GLU A 245      41.811  41.015  20.859  1.00 53.77           O1-
ATOM   1992  H   GLU A 245      43.947  40.115  21.553  1.00 40.22           H
ATOM   1993  HA  GLU A 245      43.663  37.245  20.919  1.00 41.06           H
ATOM   1994  HB2 GLU A 245      43.395  39.758  19.213  1.00 43.95           H
ATOM   1995  HB3 GLU A 245      43.174  38.104  18.643  1.00 43.95           H
ATOM   1996  HG2 GLU A 245      41.002  38.850  19.063  1.00 56.24           H
ATOM   1997  HG3 GLU A 245      41.324  37.816  20.412  1.00 56.24           H
ATOM   1998  N   ARG A 246      46.275  39.136  20.112  1.00 30.65           N
ATOM   1999  CA  ARG A 246      47.634  39.098  19.578  1.00 28.95           C
ATOM   2000  C   ARG A 246      48.568  38.280  20.464  1.00 27.45           C
ATOM   2001  O   ARG A 246      49.333  37.479  19.941  1.00 30.12           O
ATOM   2002  CB  ARG A 246      48.151  40.520  19.323  1.00 28.83           C
ATOM   2003  CG  ARG A 246      49.514  40.499  18.609  1.00 25.85           C
ATOM   2004  CD  ARG A 246      50.031  41.902  18.277  1.00 31.52           C
ATOM   2005  NE  ARG A 246      49.148  42.619  17.348  1.00 33.63           N
ATOM   2006  CZ  ARG A 246      49.163  42.530  16.016  1.00 29.17           C
ATOM   2007  NH1 ARG A 246      50.052  41.795  15.356  1.00 28.13           N
ATOM   2008  NH2 ARG A 246      48.258  43.197  15.320  1.00 35.93           N1+
ATOM   2009  H   ARG A 246      45.906  40.027  20.416  1.00 36.78           H
ATOM   2010  HA  ARG A 246      47.586  38.597  18.611  1.00 34.74           H
ATOM   2011  HB2 ARG A 246      47.427  41.057  18.711  1.00 34.60           H
ATOM   2012  HB3 ARG A 246      48.250  41.041  20.273  1.00 34.60           H
ATOM   2013  HG2 ARG A 246      50.242  40.018  19.256  1.00 31.02           H
ATOM   2014  HG3 ARG A 246      49.439  39.921  17.687  1.00 31.02           H
ATOM   2015  HD2 ARG A 246      50.113  42.473  19.198  1.00 37.83           H
ATOM   2016  HD3 ARG A 246      51.034  41.833  17.859  1.00 37.83           H
ATOM   2017  HE  ARG A 246      48.407  43.168  17.766  1.00 40.35           H
ATOM   2018 HH11 ARG A 246      50.759  41.282  15.859  1.00 33.75           H
ATOM   2019 HH12 ARG A 246      50.026  41.767  14.347  1.00 33.75           H
ATOM   2020 HH21 ARG A 246      47.561  43.752  15.798  1.00 43.12           H
ATOM   2021 HH22 ARG A 246      48.269  43.157  14.311  1.00 43.12           H
ATOM   2022  N   VAL A 247      48.514  38.470  21.789  1.00 27.48           N
ATOM   2023  CA  VAL A 247      49.421  37.803  22.719  1.00 32.44           C
ATOM   2024  C   VAL A 247      49.274  36.279  22.668  1.00 34.30           C
ATOM   2025  O   VAL A 247      50.303  35.633  22.490  1.00 30.37           O
ATOM   2026  CB  VAL A 247      49.296  38.385  24.140  1.00 30.29           C
ATOM   2027  CG1 VAL A 247      50.046  37.534  25.166  1.00 27.03           C
ATOM   2028  CG2 VAL A 247      49.843  39.823  24.177  1.00 28.53           C
ATOM   2029  H   VAL A 247      47.849  39.132  22.163  1.00 32.97           H
ATOM   2030  HA  VAL A 247      50.433  38.033  22.380  1.00 38.93           H
ATOM   2031  HB  VAL A 247      48.258  38.413  24.448  1.00 36.35           H
ATOM   2032 HG11 VAL A 247      49.958  37.981  26.152  1.00 32.43           H
ATOM   2033 HG12 VAL A 247      49.620  36.534  25.218  1.00 32.43           H
ATOM   2034 HG13 VAL A 247      51.098  37.461  24.897  1.00 32.43           H
ATOM   2035 HG21 VAL A 247      49.698  40.248  25.172  1.00 34.24           H
ATOM   2036 HG22 VAL A 247      50.904  39.827  23.940  1.00 34.24           H
ATOM   2037 HG23 VAL A 247      49.324  40.447  23.451  1.00 34.24           H
ATOM   2038  N   PRO A 248      48.078  35.664  22.798  1.00 35.16           N
ATOM   2039  CA  PRO A 248      47.968  34.209  22.696  1.00 36.50           C
ATOM   2040  C   PRO A 248      48.502  33.644  21.381  1.00 28.16           C
ATOM   2041  O   PRO A 248      49.159  32.606  21.408  1.00 29.00           O
ATOM   2042  CB  PRO A 248      46.472  33.900  22.847  1.00 34.57           C
ATOM   2043  CG  PRO A 248      45.963  35.075  23.671  1.00 33.92           C
ATOM   2044  CD  PRO A 248      46.785  36.246  23.128  1.00 29.65           C
ATOM   2045  HA  PRO A 248      48.477  33.758  23.545  1.00 43.80           H
ATOM   2046  HB2 PRO A 248      46.009  33.954  21.860  1.00 41.48           H
ATOM   2047  HB3 PRO A 248      46.258  32.935  23.308  1.00 41.48           H
ATOM   2048  HG2 PRO A 248      44.901  35.243  23.492  1.00 40.71           H
ATOM   2049  HG3 PRO A 248      46.153  34.897  24.730  1.00 40.71           H
ATOM   2050  HD2 PRO A 248      46.318  36.633  22.226  1.00 35.58           H
ATOM   2051  HD3 PRO A 248      46.841  36.998  23.910  1.00 35.58           H
ATOM   2052  N   ALA A 249      48.296  34.348  20.258  1.00 29.71           N
ATOM   2053  CA  ALA A 249      48.797  33.920  18.957  1.00 32.59           C
ATOM   2054  C   ALA A 249      50.330  33.905  18.913  1.00 34.35           C
ATOM   2055  O   ALA A 249      50.917  32.967  18.382  1.00 29.57           O
ATOM   2056  CB  ALA A 249      48.229  34.824  17.867  1.00 31.67           C
ATOM   2057  H   ALA A 249      47.760  35.204  20.296  1.00 35.65           H
ATOM   2058  HA  ALA A 249      48.441  32.905  18.772  1.00 39.11           H
ATOM   2059  HB1 ALA A 249      48.569  34.479  16.890  1.00 38.00           H
ATOM   2060  HB2 ALA A 249      47.140  34.796  17.897  1.00 38.00           H
ATOM   2061  HB3 ALA A 249      48.566  35.847  18.018  1.00 38.00           H
ATOM   2062  N   LEU A 250      50.983  34.929  19.476  1.00 32.29           N
ATOM   2063  CA  LEU A 250      52.440  35.008  19.523  1.00 26.02           C
ATOM   2064  C   LEU A 250      53.028  33.971  20.481  1.00 26.67           C
ATOM   2065  O   LEU A 250      54.067  33.397  20.166  1.00 30.25           O
ATOM   2066  CB  LEU A 250      52.886  36.431  19.895  1.00 29.83           C
ATOM   2067  CG  LEU A 250      52.477  37.498  18.856  1.00 27.74           C
ATOM   2068  CD1 LEU A 250      52.788  38.884  19.432  1.00 26.56           C
ATOM   2069  CD2 LEU A 250      53.157  37.312  17.494  1.00 29.67           C
ATOM   2070  H   LEU A 250      50.452  35.684  19.889  1.00 38.75           H
ATOM   2071  HA  LEU A 250      52.824  34.775  18.531  1.00 31.23           H
ATOM   2072  HB2 LEU A 250      52.438  36.686  20.858  1.00 35.80           H
ATOM   2073  HB3 LEU A 250      53.970  36.448  20.017  1.00 35.80           H
ATOM   2074  HG  LEU A 250      51.408  37.447  18.679  1.00 33.29           H
ATOM   2075 HD11 LEU A 250      52.516  39.658  18.716  1.00 31.88           H
ATOM   2076 HD12 LEU A 250      52.218  39.033  20.349  1.00 31.88           H
ATOM   2077 HD13 LEU A 250      53.847  38.969  19.662  1.00 31.88           H
ATOM   2078 HD21 LEU A 250      52.756  38.044  16.798  1.00 35.60           H
ATOM   2079 HD22 LEU A 250      54.233  37.447  17.589  1.00 35.60           H
ATOM   2080 HD23 LEU A 250      52.944  36.326  17.085  1.00 35.60           H
ATOM   2081  N   VAL A 251      52.382  33.737  21.632  1.00 29.70           N
ATOM   2082  CA  VAL A 251      52.785  32.706  22.592  1.00 31.94           C
ATOM   2083  C   VAL A 251      52.730  31.327  21.916  1.00 35.63           C
ATOM   2084  O   VAL A 251      53.699  30.578  21.988  1.00 30.41           O
ATOM   2085  CB  VAL A 251      51.918  32.781  23.869  1.00 33.56           C
ATOM   2086  CG1 VAL A 251      52.148  31.581  24.806  1.00 44.21           C
ATOM   2087  CG2 VAL A 251      52.216  34.055  24.679  1.00 40.32           C
ATOM   2088  H   VAL A 251      51.537  34.256  21.827  1.00 35.64           H
ATOM   2089  HA  VAL A 251      53.820  32.902  22.878  1.00 38.33           H
ATOM   2090  HB  VAL A 251      50.864  32.786  23.589  1.00 40.27           H
ATOM   2091 HG11 VAL A 251      51.532  31.687  25.700  1.00 53.05           H
ATOM   2092 HG12 VAL A 251      51.869  30.650  24.313  1.00 53.05           H
ATOM   2093 HG13 VAL A 251      53.197  31.531  25.102  1.00 53.05           H
ATOM   2094 HG21 VAL A 251      51.528  34.123  25.523  1.00 48.38           H
ATOM   2095 HG22 VAL A 251      53.241  34.032  25.052  1.00 48.38           H
ATOM   2096 HG23 VAL A 251      52.094  34.942  24.065  1.00 48.38           H
ATOM   2097  N   GLU A 252      51.618  31.013  21.240  1.00 34.48           N
ATOM   2098  CA  GLU A 252      51.426  29.766  20.500  1.00 36.04           C
ATOM   2099  C   GLU A 252      52.486  29.604  19.395  1.00 33.15           C
ATOM   2100  O   GLU A 252      53.018  28.510  19.226  1.00 37.76           O
ATOM   2101  CB  GLU A 252      49.998  29.729  19.923  1.00 34.04           C
ATOM   2102  CG  GLU A 252      49.663  28.412  19.187  1.00 54.23           C
ATOM   2103  CD  GLU A 252      48.435  28.463  18.266  1.00 67.26           C
ATOM   2104  OE1 GLU A 252      47.912  27.363  17.978  1.00 71.05           O
ATOM   2105  OE2 GLU A 252      48.049  29.574  17.838  1.00 57.22           O1-
ATOM   2106  H   GLU A 252      50.860  31.682  21.215  1.00 41.38           H
ATOM   2107  HA  GLU A 252      51.527  28.942  21.207  1.00 43.25           H
ATOM   2108  HB2 GLU A 252      49.287  29.850  20.742  1.00 40.84           H
ATOM   2109  HB3 GLU A 252      49.877  30.573  19.244  1.00 40.84           H
ATOM   2110  HG2 GLU A 252      50.497  28.123  18.551  1.00 65.08           H
ATOM   2111  HG3 GLU A 252      49.553  27.591  19.897  1.00 65.08           H
ATOM   2112  N   ALA A 253      52.801  30.679  18.650  1.00 30.63           N
ATOM   2113  CA  ALA A 253      53.839  30.675  17.618  1.00 30.66           C
ATOM   2114  C   ALA A 253      55.258  30.438  18.168  1.00 33.92           C
ATOM   2115  O   ALA A 253      56.160  30.125  17.391  1.00 32.82           O
ATOM   2116  CB  ALA A 253      53.768  31.977  16.824  1.00 32.76           C
ATOM   2117  H   ALA A 253      52.301  31.545  18.805  1.00 36.75           H
ATOM   2118  HA  ALA A 253      53.613  29.863  16.926  1.00 36.79           H
ATOM   2119  HB1 ALA A 253      54.521  31.966  16.038  1.00 39.31           H
ATOM   2120  HB2 ALA A 253      52.783  32.072  16.372  1.00 39.31           H
ATOM   2121  HB3 ALA A 253      53.945  32.831  17.478  1.00 39.31           H
ATOM   2122  N   GLY A 254      55.462  30.596  19.484  1.00 30.35           N
ATOM   2123  CA  GLY A 254      56.717  30.327  20.168  1.00 33.30           C
ATOM   2124  C   GLY A 254      57.575  31.573  20.424  1.00 28.94           C
ATOM   2125  O   GLY A 254      58.764  31.406  20.669  1.00 26.98           O
ATOM   2126  H   GLY A 254      54.673  30.857  20.061  1.00 36.43           H
ATOM   2127  HA2 GLY A 254      56.494  29.873  21.133  1.00 39.97           H
ATOM   2128  HA3 GLY A 254      57.305  29.623  19.580  1.00 39.97           H
ATOM   2129  N   ALA A 255      57.014  32.795  20.428  1.00 31.73           N
ATOM   2130  CA  ALA A 255      57.772  34.003  20.782  1.00 27.69           C
ATOM   2131  C   ALA A 255      58.383  33.849  22.175  1.00 25.13           C
ATOM   2132  O   ALA A 255      57.712  33.430  23.113  1.00 26.43           O
ATOM   2133  CB  ALA A 255      56.865  35.237  20.755  1.00 27.20           C
ATOM   2134  H   ALA A 255      56.024  32.889  20.247  1.00 38.07           H
ATOM   2135  HA  ALA A 255      58.569  34.152  20.052  1.00 33.23           H
ATOM   2136  HB1 ALA A 255      57.447  36.126  20.998  1.00 32.64           H
ATOM   2137  HB2 ALA A 255      56.433  35.363  19.763  1.00 32.64           H
ATOM   2138  HB3 ALA A 255      56.060  35.130  21.484  1.00 32.64           H
ATOM   2139  N   ASP A 256      59.668  34.175  22.297  1.00 26.10           N
ATOM   2140  CA  ASP A 256      60.422  34.045  23.538  1.00 25.67           C
ATOM   2141  C   ASP A 256      60.211  35.247  24.474  1.00 28.19           C
ATOM   2142  O   ASP A 256      60.464  35.159  25.673  1.00 26.43           O
ATOM   2143  CB  ASP A 256      61.901  33.834  23.206  1.00 24.80           C
ATOM   2144  CG  ASP A 256      62.033  32.595  22.330  1.00 31.50           C
ATOM   2145  OD1 ASP A 256      62.036  31.490  22.908  1.00 32.79           O
ATOM   2146  OD2 ASP A 256      62.123  32.752  21.096  1.00 30.61           O1-
ATOM   2147  H   ASP A 256      60.177  34.480  21.479  1.00 31.31           H
ATOM   2148  HA  ASP A 256      60.076  33.150  24.055  1.00 30.80           H
ATOM   2149  HB2 ASP A 256      62.276  34.713  22.680  1.00 29.76           H
ATOM   2150  HB3 ASP A 256      62.427  33.674  24.148  1.00 29.76           H
ATOM   2151  N   VAL A 257      59.803  36.394  23.924  1.00 25.62           N
ATOM   2152  CA  VAL A 257      59.666  37.656  24.642  1.00 21.72           C
ATOM   2153  C   VAL A 257      58.815  38.601  23.794  1.00 22.99           C
ATOM   2154  O   VAL A 257      58.887  38.597  22.568  1.00 22.65           O
ATOM   2155  CB  VAL A 257      61.072  38.234  24.952  1.00 23.82           C
ATOM   2156  CG1 VAL A 257      61.884  38.497  23.675  1.00 26.24           C
ATOM   2157  CG2 VAL A 257      60.993  39.528  25.768  1.00 24.69           C
ATOM   2158  H   VAL A 257      59.615  36.411  22.931  1.00 30.74           H
ATOM   2159  HA  VAL A 257      59.150  37.480  25.585  1.00 26.07           H
ATOM   2160  HB  VAL A 257      61.634  37.519  25.553  1.00 28.59           H
ATOM   2161 HG11 VAL A 257      62.883  38.832  23.927  1.00 31.48           H
ATOM   2162 HG12 VAL A 257      61.973  37.584  23.086  1.00 31.48           H
ATOM   2163 HG13 VAL A 257      61.403  39.266  23.074  1.00 31.48           H
ATOM   2164 HG21 VAL A 257      61.995  39.822  26.081  1.00 29.63           H
ATOM   2165 HG22 VAL A 257      60.559  40.327  25.168  1.00 29.63           H
ATOM   2166 HG23 VAL A 257      60.381  39.375  26.656  1.00 29.63           H
ATOM   2167  N   LEU A 258      58.001  39.410  24.457  1.00 20.77           N
ATOM   2168  CA  LEU A 258      57.154  40.425  23.852  1.00 25.52           C
ATOM   2169  C   LEU A 258      57.675  41.808  24.252  1.00 28.81           C
ATOM   2170  O   LEU A 258      58.442  41.931  25.202  1.00 24.55           O
ATOM   2171  CB  LEU A 258      55.712  40.234  24.340  1.00 23.53           C
ATOM   2172  CG  LEU A 258      55.160  38.805  24.146  1.00 26.46           C
ATOM   2173  CD1 LEU A 258      53.734  38.752  24.694  1.00 31.72           C
ATOM   2174  CD2 LEU A 258      55.150  38.360  22.676  1.00 28.21           C
ATOM   2175  H   LEU A 258      57.978  39.343  25.463  1.00 24.93           H
ATOM   2176  HA  LEU A 258      57.172  40.333  22.771  1.00 30.63           H
ATOM   2177  HB2 LEU A 258      55.675  40.479  25.403  1.00 28.24           H
ATOM   2178  HB3 LEU A 258      55.071  40.939  23.808  1.00 28.24           H
ATOM   2179  HG  LEU A 258      55.759  38.097  24.720  1.00 31.75           H
ATOM   2180 HD11 LEU A 258      53.365  37.728  24.631  1.00 38.06           H
ATOM   2181 HD12 LEU A 258      53.720  39.070  25.737  1.00 38.06           H
ATOM   2182 HD13 LEU A 258      53.093  39.405  24.106  1.00 38.06           H
ATOM   2183 HD21 LEU A 258      54.709  37.366  22.591  1.00 33.86           H
ATOM   2184 HD22 LEU A 258      54.571  39.065  22.079  1.00 33.86           H
ATOM   2185 HD23 LEU A 258      56.166  38.312  22.288  1.00 33.86           H
ATOM   2186  N   CYS A 259      57.266  42.858  23.539  1.00 23.43           N
ATOM   2187  CA  CYS A 259      57.565  44.223  23.943  1.00 21.93           C
ATOM   2188  C   CYS A 259      56.450  45.129  23.457  1.00 21.95           C
ATOM   2189  O   CYS A 259      56.142  45.119  22.272  1.00 23.51           O
ATOM   2190  CB  CYS A 259      58.935  44.645  23.392  1.00 24.81           C
ATOM   2191  SG  CYS A 259      59.383  46.272  24.047  1.00 25.54           S
ATOM   2192  H   CYS A 259      56.684  42.718  22.724  1.00 28.12           H
ATOM   2193  HA  CYS A 259      57.600  44.277  25.029  1.00 26.31           H
ATOM   2194  HB2 CYS A 259      59.696  43.921  23.670  1.00 29.77           H
ATOM   2195  HB3 CYS A 259      58.882  44.706  22.307  1.00 29.77           H
ATOM   2196  HG  CYS A 259      60.064  45.839  25.112  1.00 30.65           H
ATOM   2197  N   ILE A 260      55.845  45.897  24.366  1.00 23.16           N
ATOM   2198  CA  ILE A 260      54.866  46.912  24.012  1.00 24.75           C
ATOM   2199  C   ILE A 260      55.608  48.066  23.334  1.00 28.62           C
ATOM   2200  O   ILE A 260      56.568  48.615  23.868  1.00 30.72           O
ATOM   2201  CB  ILE A 260      54.054  47.411  25.218  1.00 25.10           C
ATOM   2202  CG1 ILE A 260      53.500  46.270  26.095  1.00 27.73           C
ATOM   2203  CG2 ILE A 260      52.897  48.291  24.692  1.00 27.24           C
ATOM   2204  CD1 ILE A 260      52.960  46.754  27.446  1.00 31.49           C
ATOM   2205  H   ILE A 260      56.154  45.859  25.327  1.00 27.79           H
ATOM   2206  HA  ILE A 260      54.165  46.470  23.308  1.00 29.70           H
ATOM   2207  HB  ILE A 260      54.705  48.034  25.833  1.00 30.12           H
ATOM   2208 HG12 ILE A 260      52.706  45.751  25.560  1.00 33.27           H
ATOM   2209 HG13 ILE A 260      54.282  45.548  26.316  1.00 33.27           H
ATOM   2210 HG21 ILE A 260      52.325  48.701  25.522  1.00 32.69           H
ATOM   2211 HG22 ILE A 260      53.284  49.132  24.117  1.00 32.69           H
ATOM   2212 HG23 ILE A 260      52.234  47.701  24.057  1.00 32.69           H
ATOM   2213 HD11 ILE A 260      52.644  45.885  28.020  1.00 37.79           H
ATOM   2214 HD12 ILE A 260      53.741  47.283  27.993  1.00 37.79           H
ATOM   2215 HD13 ILE A 260      52.100  47.407  27.307  1.00 37.79           H
ATOM   2216  N   ASP A 261      55.126  48.397  22.143  1.00 27.99           N
ATOM   2217  CA  ASP A 261      55.736  49.312  21.178  1.00 38.00           C
ATOM   2218  C   ASP A 261      54.895  50.623  21.233  1.00 28.66           C
ATOM   2219  O   ASP A 261      53.712  50.650  20.912  1.00 34.66           O
ATOM   2220  CB  ASP A 261      55.623  48.701  19.778  1.00 31.87           C
ATOM   2221  CG  ASP A 261      56.265  49.533  18.643  1.00 45.37           C
ATOM   2222  OD1 ASP A 261      56.909  50.569  18.973  1.00 42.80           O
ATOM   2223  OD2 ASP A 261      56.057  49.131  17.491  1.00 45.88           O1-
ATOM   2224  H   ASP A 261      54.320  47.892  21.844  1.00 33.59           H
ATOM   2225  HA  ASP A 261      56.819  49.502  21.388  1.00 45.60           H
ATOM   2226  HB2 ASP A 261      56.100  47.699  19.770  1.00 38.25           H
ATOM   2227  HB3 ASP A 261      54.561  48.542  19.499  1.00 38.25           H
ATOM   2228  N   SER A 262      55.473  51.747  21.837  1.00 27.24           N
ATOM   2229  CA  SER A 262      54.763  53.040  21.893  1.00 29.28           C
ATOM   2230  C   SER A 262      55.767  54.200  22.029  1.00 29.05           C
ATOM   2231  O   SER A 262      56.789  54.136  22.691  1.00 28.57           O
ATOM   2232  CB  SER A 262      53.848  53.037  23.145  1.00 34.90           C
ATOM   2233  OG  SER A 262      53.232  54.351  23.185  1.00 35.36           O
ATOM   2234  H   SER A 262      56.482  51.785  22.005  1.00 32.69           H
ATOM   2235  HA  SER A 262      54.115  53.172  20.975  1.00 35.14           H
ATOM   2236  HB2 SER A 262      53.035  52.287  23.043  1.00 41.88           H
ATOM   2237  HB3 SER A 262      54.401  52.882  24.089  1.00 41.88           H
ATOM   2238  HG  SER A 262      53.075  54.611  22.402  1.00 42.43           H
ATOM   2239  N   SER A 263      55.410  55.378  21.376  1.00 26.85           N
ATOM   2240  CA  SER A 263      56.166  56.635  21.566  1.00 25.28           C
ATOM   2241  C   SER A 263      56.021  57.264  22.972  1.00 27.43           C
ATOM   2242  O   SER A 263      56.804  58.114  23.363  1.00 33.15           O
ATOM   2243  CB  SER A 263      55.718  57.703  20.543  1.00 30.10           C
ATOM   2244  OG  SER A 263      54.401  58.129  20.918  1.00 29.62           O
ATOM   2245  H   SER A 263      54.547  55.456  20.843  1.00 32.22           H
ATOM   2246  HA  SER A 263      57.267  56.417  21.429  1.00 30.33           H
ATOM   2247  HB2 SER A 263      56.362  58.605  20.633  1.00 36.12           H
ATOM   2248  HB3 SER A 263      55.736  57.329  19.505  1.00 36.12           H
ATOM   2249  HG  SER A 263      53.758  58.001  20.177  1.00 35.54           H
ATOM   2250  N   ASP A 264      55.004  56.766  23.780  1.00 24.68           N
ATOM   2251  CA  ASP A 264      54.826  57.290  25.150  1.00 27.74           C
ATOM   2252  C   ASP A 264      54.215  56.132  25.959  1.00 27.60           C
ATOM   2253  O   ASP A 264      53.023  55.891  25.993  1.00 23.59           O
ATOM   2254  CB  ASP A 264      53.924  58.517  25.188  1.00 27.35           C
ATOM   2255  CG  ASP A 264      53.581  58.936  26.610  1.00 23.99           C
ATOM   2256  OD1 ASP A 264      54.224  58.504  27.609  1.00 24.40           O
ATOM   2257  OD2 ASP A 264      52.620  59.739  26.720  1.00 24.71           O1-
ATOM   2258  H   ASP A 264      54.206  56.278  23.366  1.00 29.62           H
ATOM   2259  HA  ASP A 264      55.847  57.562  25.562  1.00 33.28           H
ATOM   2260  HB2 ASP A 264      54.416  59.361  24.656  1.00 32.82           H
ATOM   2261  HB3 ASP A 264      52.979  58.334  24.631  1.00 32.82           H
ATOM   2262  N   GLY A 265      55.143  55.405  26.600  1.00 23.24           N
ATOM   2263  CA  GLY A 265      54.890  54.249  27.446  1.00 23.41           C
ATOM   2264  C   GLY A 265      54.479  54.608  28.871  1.00 22.40           C
ATOM   2265  O   GLY A 265      54.154  53.705  29.638  1.00 23.68           O
ATOM   2266  H   GLY A 265      56.109  55.690  26.505  1.00 27.89           H
ATOM   2267  HA2 GLY A 265      54.085  53.665  27.005  1.00 28.09           H
ATOM   2268  HA3 GLY A 265      55.798  53.649  27.500  1.00 28.09           H
ATOM   2269  N   PHE A 266      54.483  55.895  29.236  1.00 22.82           N
ATOM   2270  CA  PHE A 266      54.097  56.356  30.563  1.00 22.66           C
ATOM   2271  C   PHE A 266      52.563  56.561  30.483  1.00 23.58           C
ATOM   2272  O   PHE A 266      52.028  57.637  30.337  1.00 24.39           O
ATOM   2273  CB  PHE A 266      54.850  57.624  30.968  1.00 24.95           C
ATOM   2274  CG  PHE A 266      54.773  57.982  32.425  1.00 24.12           C
ATOM   2275  CD1 PHE A 266      54.024  57.252  33.365  1.00 24.90           C
ATOM   2276  CD2 PHE A 266      55.517  59.091  32.864  1.00 24.78           C
ATOM   2277  CE1 PHE A 266      54.045  57.619  34.714  1.00 27.32           C
ATOM   2278  CE2 PHE A 266      55.536  59.449  34.213  1.00 26.47           C
ATOM   2279  CZ  PHE A 266      54.810  58.704  35.147  1.00 28.33           C
ATOM   2280  H   PHE A 266      54.714  56.590  28.538  1.00 27.39           H
ATOM   2281  HA  PHE A 266      54.308  55.554  31.328  1.00 27.19           H
ATOM   2282  HB2 PHE A 266      55.926  57.489  30.702  1.00 29.94           H
ATOM   2283  HB3 PHE A 266      54.534  58.478  30.320  1.00 29.94           H
ATOM   2284  HD1 PHE A 266      53.433  56.393  33.064  1.00 29.88           H
ATOM   2285  HD2 PHE A 266      56.099  59.676  32.152  1.00 29.74           H
ATOM   2286  HE1 PHE A 266      53.444  57.064  35.432  1.00 32.78           H
ATOM   2287  HE2 PHE A 266      56.129  60.303  34.538  1.00 31.76           H
ATOM   2288  HZ  PHE A 266      54.836  58.974  36.199  1.00 33.99           H
ATOM   2289  N   SER A 267      51.857  55.419  30.546  1.00 22.51           N
ATOM   2290  CA  SER A 267      50.455  55.262  30.163  1.00 25.32           C
ATOM   2291  C   SER A 267      49.787  54.125  30.935  1.00 28.52           C
ATOM   2292  O   SER A 267      50.311  53.009  30.985  1.00 26.03           O
ATOM   2293  CB  SER A 267      50.398  54.925  28.669  1.00 22.21           C
ATOM   2294  OG  SER A 267      49.078  54.632  28.260  1.00 30.08           O
ATOM   2295  H   SER A 267      52.376  54.564  30.695  1.00 27.01           H
ATOM   2296  HA  SER A 267      49.918  56.195  30.343  1.00 30.38           H
ATOM   2297  HB2 SER A 267      50.764  55.779  28.095  1.00 26.66           H
ATOM   2298  HB3 SER A 267      51.036  54.067  28.465  1.00 26.66           H
ATOM   2299  HG  SER A 267      49.072  54.531  27.305  1.00 36.10           H
ATOM   2300  N   GLU A 268      48.577  54.388  31.434  1.00 25.60           N
ATOM   2301  CA  GLU A 268      47.701  53.371  32.008  1.00 28.78           C
ATOM   2302  C   GLU A 268      47.430  52.190  31.073  1.00 26.89           C
ATOM   2303  O   GLU A 268      47.241  51.077  31.557  1.00 24.51           O
ATOM   2304  CB  GLU A 268      46.368  53.993  32.440  1.00 30.24           C
ATOM   2305  CG  GLU A 268      46.532  54.908  33.655  1.00 39.27           C
ATOM   2306  CD  GLU A 268      45.202  55.290  34.307  1.00 50.76           C
ATOM   2307  OE1 GLU A 268      45.248  55.593  35.520  1.00 51.87           O
ATOM   2308  OE2 GLU A 268      44.171  55.266  33.597  1.00 32.72           O1-
ATOM   2309  H   GLU A 268      48.212  55.328  31.372  1.00 30.72           H
ATOM   2310  HA  GLU A 268      48.193  52.971  32.888  1.00 34.54           H
ATOM   2311  HB2 GLU A 268      45.953  54.569  31.612  1.00 36.28           H
ATOM   2312  HB3 GLU A 268      45.665  53.195  32.689  1.00 36.28           H
ATOM   2313  HG2 GLU A 268      47.184  54.459  34.402  1.00 47.12           H
ATOM   2314  HG3 GLU A 268      47.024  55.828  33.337  1.00 47.12           H
ATOM   2315  N   TRP A 269      47.389  52.419  29.751  1.00 24.21           N
ATOM   2316  CA  TRP A 269      47.179  51.361  28.775  1.00 30.50           C
ATOM   2317  C   TRP A 269      48.293  50.308  28.815  1.00 29.89           C
ATOM   2318  O   TRP A 269      48.010  49.131  28.600  1.00 27.38           O
ATOM   2319  CB  TRP A 269      47.010  51.945  27.371  1.00 25.75           C
ATOM   2320  CG  TRP A 269      45.828  52.839  27.163  1.00 32.37           C
ATOM   2321  CD1 TRP A 269      45.875  54.163  26.903  1.00 33.65           C
ATOM   2322  CD2 TRP A 269      44.409  52.491  27.150  1.00 32.13           C
ATOM   2323  NE1 TRP A 269      44.601  54.656  26.742  1.00 36.13           N
ATOM   2324  CE2 TRP A 269      43.655  53.663  26.848  1.00 34.22           C
ATOM   2325  CE3 TRP A 269      43.679  51.302  27.363  1.00 41.49           C
ATOM   2326  CZ2 TRP A 269      42.257  53.650  26.727  1.00 38.79           C
ATOM   2327  CZ3 TRP A 269      42.276  51.274  27.251  1.00 45.61           C
ATOM   2328  CH2 TRP A 269      41.566  52.442  26.919  1.00 43.93           C
ATOM   2329  H   TRP A 269      47.532  53.359  29.406  1.00 29.06           H
ATOM   2330  HA  TRP A 269      46.247  50.858  29.030  1.00 36.60           H
ATOM   2331  HB2 TRP A 269      47.923  52.468  27.082  1.00 30.90           H
ATOM   2332  HB3 TRP A 269      46.874  51.108  26.698  1.00 30.90           H
ATOM   2333  HD1 TRP A 269      46.778  54.744  26.822  1.00 40.38           H
ATOM   2334  HE1 TRP A 269      44.411  55.632  26.568  1.00 43.36           H
ATOM   2335  HE3 TRP A 269      44.206  50.403  27.629  1.00 49.79           H
ATOM   2336  HZ2 TRP A 269      41.721  54.558  26.495  1.00 46.55           H
ATOM   2337  HZ3 TRP A 269      41.743  50.350  27.422  1.00 54.74           H
ATOM   2338  HH2 TRP A 269      40.489  52.416  26.835  1.00 52.72           H
ATOM   2339  N   GLN A 270      49.543  50.708  29.103  1.00 25.78           N
ATOM   2340  CA  GLN A 270      50.649  49.762  29.275  1.00 28.30           C
ATOM   2341  C   GLN A 270      50.487  48.956  30.556  1.00 24.27           C
ATOM   2342  O   GLN A 270      50.719  47.750  30.533  1.00 26.85           O
ATOM   2343  CB  GLN A 270      52.016  50.462  29.267  1.00 27.14           C
ATOM   2344  CG  GLN A 270      52.253  51.207  27.950  1.00 27.23           C
ATOM   2345  CD  GLN A 270      53.558  50.887  27.231  1.00 27.61           C
ATOM   2346  OE1 GLN A 270      54.491  50.303  27.766  1.00 25.81           O
ATOM   2347  NE2 GLN A 270      53.638  51.321  25.985  1.00 23.91           N
ATOM   2348  H   GLN A 270      49.721  51.685  29.299  1.00 30.93           H
ATOM   2349  HA  GLN A 270      50.631  49.063  28.435  1.00 33.96           H
ATOM   2350  HB2 GLN A 270      52.076  51.170  30.095  1.00 32.57           H
ATOM   2351  HB3 GLN A 270      52.783  49.703  29.424  1.00 32.57           H
ATOM   2352  HG2 GLN A 270      51.431  51.037  27.255  1.00 32.68           H
ATOM   2353  HG3 GLN A 270      52.267  52.271  28.181  1.00 32.68           H
ATOM   2354 HE21 GLN A 270      52.859  51.819  25.578  1.00 28.70           H
ATOM   2355 HE22 GLN A 270      54.505  51.210  25.477  1.00 28.70           H
ATOM   2356  N   LYS A 271      50.088  49.607  31.660  1.00 25.31           N
ATOM   2357  CA  LYS A 271      49.804  48.914  32.912  1.00 28.76           C
ATOM   2358  C   LYS A 271      48.706  47.861  32.718  1.00 26.29           C
ATOM   2359  O   LYS A 271      48.874  46.744  33.189  1.00 26.14           O
ATOM   2360  CB  LYS A 271      49.490  49.928  34.022  1.00 28.46           C
ATOM   2361  CG  LYS A 271      49.162  49.245  35.355  1.00 34.95           C
ATOM   2362  CD  LYS A 271      48.790  50.285  36.417  1.00 40.55           C
ATOM   2363  CE  LYS A 271      48.365  49.632  37.732  1.00 46.49           C
ATOM   2364  NZ  LYS A 271      49.474  48.874  38.337  1.00 62.54           N1+
ATOM   2365  H   LYS A 271      49.913  50.603  31.612  1.00 30.37           H
ATOM   2366  HA  LYS A 271      50.707  48.380  33.199  1.00 34.52           H
ATOM   2367  HB2 LYS A 271      50.359  50.572  34.158  1.00 34.15           H
ATOM   2368  HB3 LYS A 271      48.642  50.545  33.725  1.00 34.15           H
ATOM   2369  HG2 LYS A 271      48.321  48.563  35.231  1.00 41.94           H
ATOM   2370  HG3 LYS A 271      50.036  48.681  35.681  1.00 41.94           H
ATOM   2371  HD2 LYS A 271      49.647  50.932  36.607  1.00 48.66           H
ATOM   2372  HD3 LYS A 271      47.965  50.899  36.052  1.00 48.66           H
ATOM   2373  HE2 LYS A 271      48.023  50.402  38.425  1.00 55.79           H
ATOM   2374  HE3 LYS A 271      47.534  48.954  37.528  1.00 55.79           H
ATOM   2375  HZ1 LYS A 271      49.206  48.518  39.243  1.00 75.04           H
ATOM   2376  HZ2 LYS A 271      49.722  48.091  37.748  1.00 75.04           H
ATOM   2377  HZ3 LYS A 271      50.283  49.473  38.442  1.00 75.04           H
ATOM   2378  N   ILE A 272      47.631  48.192  31.990  1.00 25.45           N
ATOM   2379  CA  ILE A 272      46.523  47.281  31.684  1.00 30.40           C
ATOM   2380  C   ILE A 272      47.015  46.088  30.865  1.00 27.29           C
ATOM   2381  O   ILE A 272      46.641  44.955  31.154  1.00 24.95           O
ATOM   2382  CB  ILE A 272      45.373  48.044  30.974  1.00 22.43           C
ATOM   2383  CG1 ILE A 272      44.684  49.008  31.965  1.00 27.92           C
ATOM   2384  CG2 ILE A 272      44.341  47.091  30.320  1.00 28.38           C
ATOM   2385  CD1 ILE A 272      43.858  50.093  31.256  1.00 30.79           C
ATOM   2386  H   ILE A 272      47.563  49.138  31.640  1.00 30.54           H
ATOM   2387  HA  ILE A 272      46.138  46.899  32.631  1.00 36.48           H
ATOM   2388  HB  ILE A 272      45.814  48.639  30.174  1.00 26.92           H
ATOM   2389 HG12 ILE A 272      44.037  48.439  32.635  1.00 33.50           H
ATOM   2390 HG13 ILE A 272      45.427  49.512  32.582  1.00 33.50           H
ATOM   2391 HG21 ILE A 272      43.552  47.664  29.835  1.00 34.06           H
ATOM   2392 HG22 ILE A 272      44.813  46.484  29.550  1.00 34.06           H
ATOM   2393 HG23 ILE A 272      43.893  46.444  31.075  1.00 34.06           H
ATOM   2394 HD11 ILE A 272      43.486  50.803  31.994  1.00 36.95           H
ATOM   2395 HD12 ILE A 272      44.480  50.628  30.539  1.00 36.95           H
ATOM   2396 HD13 ILE A 272      43.009  49.648  30.739  1.00 36.95           H
ATOM   2397  N   THR A 273      47.835  46.338  29.838  1.00 24.68           N
ATOM   2398  CA  THR A 273      48.363  45.295  28.964  1.00 25.01           C
ATOM   2399  C   THR A 273      49.234  44.310  29.747  1.00 24.57           C
ATOM   2400  O   THR A 273      49.026  43.102  29.648  1.00 23.72           O
ATOM   2401  CB  THR A 273      49.096  45.925  27.764  1.00 24.26           C
ATOM   2402  OG1 THR A 273      48.201  46.751  27.056  1.00 29.23           O
ATOM   2403  CG2 THR A 273      49.626  44.858  26.798  1.00 29.63           C
ATOM   2404  H   THR A 273      48.104  47.294  29.652  1.00 29.62           H
ATOM   2405  HA  THR A 273      47.503  44.755  28.566  1.00 30.02           H
ATOM   2406  HB  THR A 273      49.929  46.532  28.123  1.00 29.11           H
ATOM   2407  HG1 THR A 273      47.990  47.503  27.618  1.00 35.07           H
ATOM   2408 HG21 THR A 273      50.077  45.343  25.930  1.00 35.55           H
ATOM   2409 HG22 THR A 273      50.377  44.238  27.288  1.00 35.55           H
ATOM   2410 HG23 THR A 273      48.805  44.233  26.450  1.00 35.55           H
ATOM   2411  N   ILE A 274      50.194  44.815  30.529  1.00 26.31           N
ATOM   2412  CA  ILE A 274      51.050  43.967  31.362  1.00 30.31           C
ATOM   2413  C   ILE A 274      50.191  43.201  32.379  1.00 25.89           C
ATOM   2414  O   ILE A 274      50.420  42.013  32.584  1.00 24.11           O
ATOM   2415  CB  ILE A 274      52.158  44.783  32.051  1.00 21.82           C
ATOM   2416  CG1 ILE A 274      53.065  45.516  31.033  1.00 24.62           C
ATOM   2417  CG2 ILE A 274      53.019  43.864  32.943  1.00 23.29           C
ATOM   2418  CD1 ILE A 274      53.881  46.643  31.681  1.00 29.33           C
ATOM   2419  H   ILE A 274      50.327  45.818  30.571  1.00 31.58           H
ATOM   2420  HA  ILE A 274      51.533  43.236  30.711  1.00 36.38           H
ATOM   2421  HB  ILE A 274      51.677  45.526  32.690  1.00 26.18           H
ATOM   2422 HG12 ILE A 274      53.739  44.804  30.553  1.00 29.54           H
ATOM   2423 HG13 ILE A 274      52.459  45.968  30.256  1.00 29.54           H
ATOM   2424 HG21 ILE A 274      53.840  44.421  33.388  1.00 27.95           H
ATOM   2425 HG22 ILE A 274      52.423  43.458  33.760  1.00 27.95           H
ATOM   2426 HG23 ILE A 274      53.429  43.041  32.356  1.00 27.95           H
ATOM   2427 HD11 ILE A 274      54.401  47.202  30.906  1.00 35.20           H
ATOM   2428 HD12 ILE A 274      53.219  47.326  32.213  1.00 35.20           H
ATOM   2429 HD13 ILE A 274      54.614  46.239  32.375  1.00 35.20           H
ATOM   2430  N   GLY A 275      49.208  43.868  32.996  1.00 23.31           N
ATOM   2431  CA  GLY A 275      48.343  43.273  34.016  1.00 30.67           C
ATOM   2432  C   GLY A 275      47.553  42.089  33.454  1.00 29.57           C
ATOM   2433  O   GLY A 275      47.454  41.057  34.111  1.00 31.78           O
ATOM   2434  H   GLY A 275      49.055  44.840  32.760  1.00 27.97           H
ATOM   2435  HA2 GLY A 275      48.968  42.908  34.833  1.00 36.81           H
ATOM   2436  HA3 GLY A 275      47.651  44.022  34.404  1.00 36.81           H
ATOM   2437  N   TRP A 276      47.019  42.218  32.233  1.00 28.84           N
ATOM   2438  CA  TRP A 276      46.326  41.128  31.555  1.00 25.69           C
ATOM   2439  C   TRP A 276      47.266  39.955  31.251  1.00 32.04           C
ATOM   2440  O   TRP A 276      46.882  38.804  31.462  1.00 28.44           O
ATOM   2441  CB  TRP A 276      45.632  41.658  30.300  1.00 27.76           C
ATOM   2442  CG  TRP A 276      44.810  40.626  29.591  1.00 29.87           C
ATOM   2443  CD1 TRP A 276      43.486  40.419  29.784  1.00 31.33           C
ATOM   2444  CD2 TRP A 276      45.229  39.642  28.596  1.00 30.11           C
ATOM   2445  NE1 TRP A 276      43.057  39.381  28.989  1.00 30.96           N
ATOM   2446  CE2 TRP A 276      44.089  38.861  28.234  1.00 34.68           C
ATOM   2447  CE3 TRP A 276      46.457  39.318  27.973  1.00 29.29           C
ATOM   2448  CZ2 TRP A 276      44.158  37.822  27.297  1.00 31.81           C
ATOM   2449  CZ3 TRP A 276      46.541  38.266  27.045  1.00 32.34           C
ATOM   2450  CH2 TRP A 276      45.397  37.520  26.707  1.00 34.33           C
ATOM   2451  H   TRP A 276      47.129  43.091  31.733  1.00 34.61           H
ATOM   2452  HA  TRP A 276      45.545  40.767  32.227  1.00 30.83           H
ATOM   2453  HB2 TRP A 276      44.977  42.481  30.592  1.00 33.31           H
ATOM   2454  HB3 TRP A 276      46.390  42.039  29.613  1.00 33.31           H
ATOM   2455  HD1 TRP A 276      42.866  40.976  30.472  1.00 37.59           H
ATOM   2456  HE1 TRP A 276      42.107  39.042  28.999  1.00 37.16           H
ATOM   2457  HE3 TRP A 276      47.340  39.891  28.209  1.00 35.15           H
ATOM   2458  HZ2 TRP A 276      43.267  37.278  27.019  1.00 38.17           H
ATOM   2459  HZ3 TRP A 276      47.489  38.034  26.586  1.00 38.81           H
ATOM   2460  HH2 TRP A 276      45.466  36.727  25.979  1.00 41.20           H
ATOM   2461  N   ILE A 277      48.503  40.230  30.799  1.00 28.24           N
ATOM   2462  CA  ILE A 277      49.506  39.185  30.579  1.00 28.15           C
ATOM   2463  C   ILE A 277      49.798  38.452  31.897  1.00 28.96           C
ATOM   2464  O   ILE A 277      49.861  37.228  31.894  1.00 27.90           O
ATOM   2465  CB  ILE A 277      50.775  39.751  29.889  1.00 24.67           C
ATOM   2466  CG1 ILE A 277      50.439  40.221  28.453  1.00 28.83           C
ATOM   2467  CG2 ILE A 277      51.920  38.721  29.850  1.00 26.49           C
ATOM   2468  CD1 ILE A 277      51.540  41.076  27.805  1.00 30.79           C
ATOM   2469  H   ILE A 277      48.781  41.194  30.667  1.00 33.89           H
ATOM   2470  HA  ILE A 277      49.063  38.455  29.897  1.00 33.78           H
ATOM   2471  HB  ILE A 277      51.121  40.612  30.459  1.00 29.60           H
ATOM   2472 HG12 ILE A 277      50.245  39.353  27.828  1.00 34.59           H
ATOM   2473 HG13 ILE A 277      49.531  40.821  28.461  1.00 34.59           H
ATOM   2474 HG21 ILE A 277      52.806  39.156  29.390  1.00 31.79           H
ATOM   2475 HG22 ILE A 277      52.202  38.420  30.858  1.00 31.79           H
ATOM   2476 HG23 ILE A 277      51.619  37.840  29.281  1.00 31.79           H
ATOM   2477 HD11 ILE A 277      51.183  41.455  26.848  1.00 36.94           H
ATOM   2478 HD12 ILE A 277      51.782  41.919  28.451  1.00 36.94           H
ATOM   2479 HD13 ILE A 277      52.435  40.482  27.627  1.00 36.94           H
ATOM   2480  N   ARG A 278      49.959  39.168  33.018  1.00 28.74           N
ATOM   2481  CA  ARG A 278      50.234  38.560  34.322  1.00 29.38           C
ATOM   2482  C   ARG A 278      49.065  37.722  34.835  1.00 37.00           C
ATOM   2483  O   ARG A 278      49.292  36.683  35.446  1.00 32.63           O
ATOM   2484  CB  ARG A 278      50.620  39.622  35.362  1.00 26.57           C
ATOM   2485  CG  ARG A 278      51.974  40.276  35.083  1.00 28.93           C
ATOM   2486  CD  ARG A 278      53.141  39.334  35.362  1.00 33.57           C
ATOM   2487  NE  ARG A 278      54.391  39.959  34.932  1.00 28.48           N
ATOM   2488  CZ  ARG A 278      55.103  39.668  33.845  1.00 27.19           C
ATOM   2489  NH1 ARG A 278      54.819  38.648  33.045  1.00 24.60           N
ATOM   2490  NH2 ARG A 278      56.141  40.438  33.564  1.00 26.52           N1+
ATOM   2491  H   ARG A 278      49.875  40.176  32.973  1.00 34.49           H
ATOM   2492  HA  ARG A 278      51.069  37.871  34.200  1.00 35.25           H
ATOM   2493  HB2 ARG A 278      49.846  40.389  35.416  1.00 31.88           H
ATOM   2494  HB3 ARG A 278      50.679  39.143  36.341  1.00 31.88           H
ATOM   2495  HG2 ARG A 278      52.020  40.624  34.052  1.00 34.72           H
ATOM   2496  HG3 ARG A 278      52.075  41.142  35.737  1.00 34.72           H
ATOM   2497  HD2 ARG A 278      53.201  39.111  36.426  1.00 40.28           H
ATOM   2498  HD3 ARG A 278      52.987  38.403  34.827  1.00 40.28           H
ATOM   2499  HE  ARG A 278      54.697  40.754  35.472  1.00 34.18           H
ATOM   2500 HH11 ARG A 278      54.041  38.041  33.248  1.00 29.52           H
ATOM   2501 HH12 ARG A 278      55.398  38.458  32.239  1.00 29.52           H
ATOM   2502 HH21 ARG A 278      56.369  41.222  34.157  1.00 31.83           H
ATOM   2503 HH22 ARG A 278      56.713  40.247  32.752  1.00 31.83           H
ATOM   2504  N   GLU A 279      47.831  38.161  34.587  1.00 33.56           N
ATOM   2505  CA  GLU A 279      46.631  37.444  34.992  1.00 36.27           C
ATOM   2506  C   GLU A 279      46.512  36.105  34.243  1.00 38.24           C
ATOM   2507  O   GLU A 279      46.117  35.102  34.838  1.00 38.06           O
ATOM   2508  CB  GLU A 279      45.427  38.369  34.774  1.00 35.95           C
ATOM   2509  CG  GLU A 279      44.090  37.768  35.230  1.00 51.97           C
ATOM   2510  CD  GLU A 279      42.879  38.688  35.028  1.00 63.56           C
ATOM   2511  OE1 GLU A 279      41.759  38.195  35.290  1.00 74.54           O
ATOM   2512  OE2 GLU A 279      43.072  39.854  34.613  1.00 66.39           O1-
ATOM   2513  H   GLU A 279      47.710  39.033  34.091  1.00 40.27           H
ATOM   2514  HA  GLU A 279      46.708  37.241  36.061  1.00 43.53           H
ATOM   2515  HB2 GLU A 279      45.598  39.290  35.334  1.00 43.14           H
ATOM   2516  HB3 GLU A 279      45.354  38.616  33.715  1.00 43.14           H
ATOM   2517  HG2 GLU A 279      43.890  36.825  34.722  1.00 62.36           H
ATOM   2518  HG3 GLU A 279      44.143  37.507  36.288  1.00 62.36           H
ATOM   2519  N   LYS A 280      46.870  36.087  32.947  1.00 31.63           N
ATOM   2520  CA  LYS A 280      46.721  34.926  32.067  1.00 38.23           C
ATOM   2521  C   LYS A 280      47.928  33.977  32.140  1.00 44.13           C
ATOM   2522  O   LYS A 280      47.750  32.771  32.002  1.00 32.88           O
ATOM   2523  CB  LYS A 280      46.413  35.434  30.644  1.00 40.22           C
ATOM   2524  CG  LYS A 280      45.434  34.591  29.809  1.00 58.44           C
ATOM   2525  CD  LYS A 280      45.956  33.198  29.420  1.00 66.58           C
ATOM   2526  CE  LYS A 280      45.109  32.454  28.376  1.00 56.46           C
ATOM   2527  NZ  LYS A 280      44.866  33.247  27.155  1.00 52.08           N1+
ATOM   2528  H   LYS A 280      47.187  36.953  32.529  1.00 37.96           H
ATOM   2529  HA  LYS A 280      45.846  34.378  32.421  1.00 45.88           H
ATOM   2530  HB2 LYS A 280      45.924  36.406  30.730  1.00 48.27           H
ATOM   2531  HB3 LYS A 280      47.340  35.605  30.100  1.00 48.27           H
ATOM   2532  HG2 LYS A 280      44.504  34.478  30.367  1.00 70.13           H
ATOM   2533  HG3 LYS A 280      45.214  35.156  28.903  1.00 70.13           H
ATOM   2534  HD2 LYS A 280      46.985  33.274  29.072  1.00 79.90           H
ATOM   2535  HD3 LYS A 280      45.947  32.574  30.312  1.00 79.90           H
ATOM   2536  HE2 LYS A 280      45.581  31.506  28.114  1.00 67.76           H
ATOM   2537  HE3 LYS A 280      44.147  32.237  28.841  1.00 67.76           H
ATOM   2538  HZ1 LYS A 280      44.676  32.629  26.378  1.00 62.50           H
ATOM   2539  HZ2 LYS A 280      44.073  33.856  27.296  1.00 62.50           H
ATOM   2540  HZ3 LYS A 280      45.681  33.806  26.943  1.00 62.50           H
ATOM   2541  N   TYR A 281      49.147  34.498  32.335  1.00 31.60           N
ATOM   2542  CA  TYR A 281      50.398  33.747  32.159  1.00 30.31           C
ATOM   2543  C   TYR A 281      51.338  33.824  33.358  1.00 28.68           C
ATOM   2544  O   TYR A 281      52.353  33.129  33.370  1.00 32.48           O
ATOM   2545  CB  TYR A 281      51.152  34.243  30.917  1.00 31.03           C
ATOM   2546  CG  TYR A 281      50.393  34.068  29.623  1.00 26.04           C
ATOM   2547  CD1 TYR A 281      50.271  32.789  29.042  1.00 29.33           C
ATOM   2548  CD2 TYR A 281      49.804  35.184  29.006  1.00 32.93           C
ATOM   2549  CE1 TYR A 281      49.570  32.627  27.832  1.00 35.88           C
ATOM   2550  CE2 TYR A 281      49.098  35.031  27.806  1.00 31.84           C
ATOM   2551  CZ  TYR A 281      48.994  33.757  27.205  1.00 33.29           C
ATOM   2552  OH  TYR A 281      48.288  33.634  26.049  1.00 40.03           O
ATOM   2553  H   TYR A 281      49.220  35.498  32.453  1.00 37.92           H
ATOM   2554  HA  TYR A 281      50.169  32.693  32.003  1.00 36.38           H
ATOM   2555  HB2 TYR A 281      51.424  35.291  31.048  1.00 37.23           H
ATOM   2556  HB3 TYR A 281      52.079  33.676  30.835  1.00 37.23           H
ATOM   2557  HD1 TYR A 281      50.716  31.932  29.528  1.00 35.20           H
ATOM   2558  HD2 TYR A 281      49.886  36.159  29.459  1.00 39.52           H
ATOM   2559  HE1 TYR A 281      49.485  31.647  27.385  1.00 43.06           H
ATOM   2560  HE2 TYR A 281      48.632  35.889  27.343  1.00 38.21           H
ATOM   2561  HH  TYR A 281      48.013  34.390  25.807  1.00 48.03           H
ATOM   2562  N   GLY A 282      51.066  34.700  34.326  1.00 29.58           N
ATOM   2563  CA  GLY A 282      52.002  34.987  35.398  1.00 31.04           C
ATOM   2564  C   GLY A 282      53.312  35.518  34.817  1.00 34.78           C
ATOM   2565  O   GLY A 282      53.321  36.218  33.804  1.00 27.52           O
ATOM   2566  H   GLY A 282      50.221  35.251  34.276  1.00 35.49           H
ATOM   2567  HA2 GLY A 282      51.579  35.734  36.069  1.00 37.25           H
ATOM   2568  HA3 GLY A 282      52.198  34.065  35.943  1.00 37.25           H
ATOM   2569  N   ASP A 283      54.422  35.132  35.444  1.00 31.59           N
ATOM   2570  CA  ASP A 283      55.772  35.490  35.020  1.00 31.57           C
ATOM   2571  C   ASP A 283      56.354  34.590  33.914  1.00 32.99           C
ATOM   2572  O   ASP A 283      57.543  34.677  33.617  1.00 37.35           O
ATOM   2573  CB  ASP A 283      56.651  35.637  36.271  1.00 30.45           C
ATOM   2574  CG  ASP A 283      56.180  36.830  37.105  1.00 40.63           C
ATOM   2575  OD1 ASP A 283      56.262  37.970  36.592  1.00 42.45           O
ATOM   2576  OD2 ASP A 283      55.728  36.591  38.244  1.00 42.76           O1-
ATOM   2577  H   ASP A 283      54.343  34.555  36.268  1.00 37.90           H
ATOM   2578  HA  ASP A 283      55.720  36.485  34.579  1.00 37.88           H
ATOM   2579  HB2 ASP A 283      56.613  34.720  36.859  1.00 36.54           H
ATOM   2580  HB3 ASP A 283      57.671  35.823  35.944  1.00 36.54           H
ATOM   2581  N   LYS A 284      55.538  33.727  33.286  1.00 29.44           N
ATOM   2582  CA  LYS A 284      55.998  32.762  32.274  1.00 30.56           C
ATOM   2583  C   LYS A 284      56.016  33.355  30.861  1.00 34.16           C
ATOM   2584  O   LYS A 284      56.631  32.767  29.974  1.00 34.65           O
ATOM   2585  CB  LYS A 284      55.169  31.460  32.327  1.00 32.08           C
ATOM   2586  CG  LYS A 284      55.514  30.511  33.495  1.00 45.13           C
ATOM   2587  CD  LYS A 284      55.519  31.169  34.884  1.00 56.36           C
ATOM   2588  CE  LYS A 284      55.802  30.177  36.012  1.00 69.54           C
ATOM   2589  NZ  LYS A 284      56.168  30.897  37.249  1.00 56.75           N1+
ATOM   2590  H   LYS A 284      54.557  33.718  33.536  1.00 35.33           H
ATOM   2591  HA  LYS A 284      57.034  32.496  32.488  1.00 36.67           H
ATOM   2592  HB2 LYS A 284      54.103  31.678  32.306  1.00 38.50           H
ATOM   2593  HB3 LYS A 284      55.386  30.898  31.418  1.00 38.50           H
ATOM   2594  HG2 LYS A 284      54.799  29.686  33.491  1.00 54.15           H
ATOM   2595  HG3 LYS A 284      56.507  30.099  33.315  1.00 54.15           H
ATOM   2596  HD2 LYS A 284      56.305  31.921  34.917  1.00 67.63           H
ATOM   2597  HD3 LYS A 284      54.552  31.645  35.057  1.00 67.63           H
ATOM   2598  HE2 LYS A 284      54.921  29.559  36.191  1.00 83.44           H
ATOM   2599  HE3 LYS A 284      56.632  29.536  35.713  1.00 83.44           H
ATOM   2600  HZ1 LYS A 284      56.262  30.250  38.017  1.00 68.09           H
ATOM   2601  HZ2 LYS A 284      57.040  31.389  37.113  1.00 68.09           H
ATOM   2602  HZ3 LYS A 284      55.450  31.576  37.467  1.00 68.09           H
ATOM   2603  N   VAL A 285      55.353  34.499  30.653  1.00 24.47           N
ATOM   2604  CA  VAL A 285      55.490  35.308  29.442  1.00 26.40           C
ATOM   2605  C   VAL A 285      56.219  36.587  29.827  1.00 23.68           C
ATOM   2606  O   VAL A 285      55.827  37.281  30.765  1.00 26.27           O
ATOM   2607  CB  VAL A 285      54.122  35.580  28.790  1.00 27.40           C
ATOM   2608  CG1 VAL A 285      54.212  36.611  27.649  1.00 25.34           C
ATOM   2609  CG2 VAL A 285      53.584  34.260  28.214  1.00 30.12           C
ATOM   2610  H   VAL A 285      54.848  34.910  31.425  1.00 29.37           H
ATOM   2611  HA  VAL A 285      56.096  34.770  28.712  1.00 31.68           H
ATOM   2612  HB  VAL A 285      53.428  35.955  29.543  1.00 32.88           H
ATOM   2613 HG11 VAL A 285      53.230  36.735  27.189  1.00 30.41           H
ATOM   2614 HG12 VAL A 285      54.525  37.583  28.033  1.00 30.41           H
ATOM   2615 HG13 VAL A 285      54.921  36.281  26.889  1.00 30.41           H
ATOM   2616 HG21 VAL A 285      52.604  34.424  27.769  1.00 36.14           H
ATOM   2617 HG22 VAL A 285      54.265  33.881  27.452  1.00 36.14           H
ATOM   2618 HG23 VAL A 285      53.494  33.513  29.000  1.00 36.14           H
ATOM   2619  N   LYS A 286      57.285  36.883  29.091  1.00 23.20           N
ATOM   2620  CA  LYS A 286      58.131  38.042  29.299  1.00 21.70           C
ATOM   2621  C   LYS A 286      57.677  39.162  28.380  1.00 25.01           C
ATOM   2622  O   LYS A 286      57.438  38.920  27.203  1.00 24.39           O
ATOM   2623  CB  LYS A 286      59.601  37.671  29.075  1.00 26.04           C
ATOM   2624  CG  LYS A 286      60.085  36.484  29.927  1.00 22.25           C
ATOM   2625  CD  LYS A 286      59.888  36.725  31.429  1.00 25.65           C
ATOM   2626  CE  LYS A 286      60.464  35.548  32.220  1.00 33.30           C
ATOM   2627  NZ  LYS A 286      60.229  35.725  33.659  1.00 27.50           N1+
ATOM   2628  H   LYS A 286      57.524  36.268  28.326  1.00 27.84           H
ATOM   2629  HA  LYS A 286      58.018  38.375  30.324  1.00 26.04           H
ATOM   2630  HB2 LYS A 286      59.751  37.411  28.026  1.00 31.25           H
ATOM   2631  HB3 LYS A 286      60.209  38.548  29.295  1.00 31.25           H
ATOM   2632  HG2 LYS A 286      59.547  35.582  29.635  1.00 26.70           H
ATOM   2633  HG3 LYS A 286      61.144  36.318  29.726  1.00 26.70           H
ATOM   2634  HD2 LYS A 286      60.393  37.646  31.718  1.00 30.78           H
ATOM   2635  HD3 LYS A 286      58.826  36.806  31.661  1.00 30.78           H
ATOM   2636  HE2 LYS A 286      59.961  34.637  31.894  1.00 39.96           H
ATOM   2637  HE3 LYS A 286      61.533  35.446  32.028  1.00 39.96           H
ATOM   2638  HZ1 LYS A 286      60.772  35.044  34.175  1.00 33.00           H
ATOM   2639  HZ2 LYS A 286      60.516  36.651  33.941  1.00 33.00           H
ATOM   2640  HZ3 LYS A 286      59.247  35.603  33.865  1.00 33.00           H
ATOM   2641  N   VAL A 287      57.545  40.368  28.933  1.00 23.59           N
ATOM   2642  CA  VAL A 287      57.022  41.539  28.245  1.00 25.77           C
ATOM   2643  C   VAL A 287      57.796  42.794  28.656  1.00 26.43           C
ATOM   2644  O   VAL A 287      57.748  43.236  29.803  1.00 24.77           O
ATOM   2645  CB  VAL A 287      55.489  41.663  28.411  1.00 24.92           C
ATOM   2646  CG1 VAL A 287      54.989  41.732  29.860  1.00 27.28           C
ATOM   2647  CG2 VAL A 287      54.987  42.893  27.635  1.00 26.48           C
ATOM   2648  H   VAL A 287      57.768  40.471  29.912  1.00 28.31           H
ATOM   2649  HA  VAL A 287      57.195  41.387  27.184  1.00 30.92           H
ATOM   2650  HB  VAL A 287      55.024  40.786  27.955  1.00 29.90           H
ATOM   2651 HG11 VAL A 287      53.898  41.755  29.870  1.00 32.73           H
ATOM   2652 HG12 VAL A 287      55.318  40.850  30.410  1.00 32.73           H
ATOM   2653 HG13 VAL A 287      55.359  42.624  30.361  1.00 32.73           H
ATOM   2654 HG21 VAL A 287      53.898  42.905  27.609  1.00 31.77           H
ATOM   2655 HG22 VAL A 287      55.326  43.807  28.122  1.00 31.77           H
ATOM   2656 HG23 VAL A 287      55.361  42.868  26.611  1.00 31.77           H
ATOM   2657  N   GLY A 288      58.491  43.383  27.682  1.00 22.60           N
ATOM   2658  CA  GLY A 288      59.067  44.719  27.800  1.00 25.02           C
ATOM   2659  C   GLY A 288      58.012  45.798  27.584  1.00 20.11           C
ATOM   2660  O   GLY A 288      56.932  45.541  27.052  1.00 21.93           O
ATOM   2661  H   GLY A 288      58.511  42.948  26.771  1.00 27.11           H
ATOM   2662  HA2 GLY A 288      59.480  44.827  28.800  1.00 30.03           H
ATOM   2663  HA3 GLY A 288      59.848  44.841  27.054  1.00 30.03           H
ATOM   2664  N   ALA A 289      58.333  47.020  28.001  1.00 21.15           N
ATOM   2665  CA  ALA A 289      57.429  48.155  27.960  1.00 23.28           C
ATOM   2666  C   ALA A 289      58.203  49.445  27.747  1.00 23.20           C
ATOM   2667  O   ALA A 289      59.395  49.529  28.027  1.00 23.66           O
ATOM   2668  CB  ALA A 289      56.650  48.210  29.281  1.00 25.71           C
ATOM   2669  H   ALA A 289      59.230  47.162  28.444  1.00 25.39           H
ATOM   2670  HA  ALA A 289      56.721  48.039  27.137  1.00 27.94           H
ATOM   2671  HB1 ALA A 289      55.956  49.043  29.281  1.00 30.85           H
ATOM   2672  HB2 ALA A 289      56.093  47.283  29.408  1.00 30.85           H
ATOM   2673  HB3 ALA A 289      57.345  48.330  30.112  1.00 30.85           H
ATOM   2674  N   GLY A 290      57.517  50.457  27.229  1.00 22.11           N
ATOM   2675  CA  GLY A 290      58.142  51.713  26.891  1.00 22.91           C
ATOM   2676  C   GLY A 290      57.394  52.417  25.760  1.00 24.75           C
ATOM   2677  O   GLY A 290      56.411  51.904  25.227  1.00 23.52           O
ATOM   2678  H   GLY A 290      56.532  50.348  27.028  1.00 26.53           H
ATOM   2679  HA2 GLY A 290      58.155  52.352  27.774  1.00 27.50           H
ATOM   2680  HA3 GLY A 290      59.165  51.513  26.574  1.00 27.50           H
ATOM   2681  N   ASN A 291      57.842  53.604  25.363  1.00 22.69           N
ATOM   2682  CA  ASN A 291      59.116  54.176  25.737  1.00 21.60           C
ATOM   2683  C   ASN A 291      58.919  55.300  26.777  1.00 21.55           C
ATOM   2684  O   ASN A 291      57.948  56.023  26.794  1.00 24.24           O
ATOM   2685  CB  ASN A 291      59.864  54.797  24.527  1.00 21.03           C
ATOM   2686  CG  ASN A 291      60.515  53.684  23.732  1.00 22.13           C
ATOM   2687  OD1 ASN A 291      60.215  52.509  23.860  1.00 21.38           O
ATOM   2688  ND2 ASN A 291      61.526  54.041  22.855  1.00 21.73           N
ATOM   2689  H   ASN A 291      57.357  54.020  24.592  1.00 27.22           H
ATOM   2690  HA  ASN A 291      59.811  53.410  26.166  1.00 25.92           H
ATOM   2691  HB2 ASN A 291      59.138  55.335  23.875  1.00 25.23           H
ATOM   2692  HB3 ASN A 291      60.605  55.562  24.821  1.00 25.23           H
ATOM   2693 HD21 ASN A 291      61.869  53.359  22.180  1.00 26.08           H
ATOM   2694 HD22 ASN A 291      61.793  55.000  22.673  1.00 26.08           H
ATOM   2695  N   ILE A 292      59.936  55.401  27.651  1.00 21.50           N
ATOM   2696  CA  ILE A 292      60.066  56.417  28.704  1.00 22.50           C
ATOM   2697  C   ILE A 292      61.434  57.106  28.634  1.00 21.43           C
ATOM   2698  O   ILE A 292      62.332  56.662  27.922  1.00 22.81           O
ATOM   2699  CB  ILE A 292      59.736  55.827  30.100  1.00 22.95           C
ATOM   2700  CG1 ILE A 292      60.567  54.599  30.538  1.00 22.51           C
ATOM   2701  CG2 ILE A 292      58.245  55.443  30.145  1.00 26.10           C
ATOM   2702  CD1 ILE A 292      62.009  54.932  30.924  1.00 24.91           C
ATOM   2703  H   ILE A 292      60.709  54.755  27.560  1.00 25.80           H
ATOM   2704  HA  ILE A 292      59.341  57.209  28.512  1.00 27.01           H
ATOM   2705  HB  ILE A 292      59.888  56.605  30.848  1.00 27.54           H
ATOM   2706 HG12 ILE A 292      60.098  54.149  31.414  1.00 27.01           H
ATOM   2707 HG13 ILE A 292      60.570  53.849  29.747  1.00 27.01           H
ATOM   2708 HG21 ILE A 292      57.971  55.105  31.143  1.00 31.32           H
ATOM   2709 HG22 ILE A 292      57.640  56.310  29.896  1.00 31.32           H
ATOM   2710 HG23 ILE A 292      58.030  54.642  29.437  1.00 31.32           H
ATOM   2711 HD11 ILE A 292      62.460  54.071  31.416  1.00 29.89           H
ATOM   2712 HD12 ILE A 292      62.599  55.163  30.040  1.00 29.89           H
ATOM   2713 HD13 ILE A 292      62.022  55.773  31.617  1.00 29.89           H
ATOM   2714  N   VAL A 293      61.585  58.242  29.317  1.00 20.21           N
ATOM   2715  CA  VAL A 293      62.804  59.060  29.286  1.00 22.04           C
ATOM   2716  C   VAL A 293      63.210  59.581  30.664  1.00 22.15           C
ATOM   2717  O   VAL A 293      64.194  60.313  30.747  1.00 23.75           O
ATOM   2718  CB  VAL A 293      62.703  60.228  28.276  1.00 23.65           C
ATOM   2719  CG1 VAL A 293      62.585  59.719  26.833  1.00 22.41           C
ATOM   2720  CG2 VAL A 293      61.545  61.191  28.595  1.00 24.58           C
ATOM   2721  H   VAL A 293      60.811  58.584  29.870  1.00 24.25           H
ATOM   2722  HA  VAL A 293      63.632  58.430  28.967  1.00 26.45           H
ATOM   2723  HB  VAL A 293      63.626  60.805  28.324  1.00 28.39           H
ATOM   2724 HG11 VAL A 293      62.603  60.561  26.142  1.00 26.89           H
ATOM   2725 HG12 VAL A 293      63.428  59.066  26.605  1.00 26.89           H
ATOM   2726 HG13 VAL A 293      61.659  59.166  26.700  1.00 26.89           H
ATOM   2727 HG21 VAL A 293      61.563  62.032  27.900  1.00 29.49           H
ATOM   2728 HG22 VAL A 293      60.587  60.681  28.498  1.00 29.49           H
ATOM   2729 HG23 VAL A 293      61.646  61.576  29.610  1.00 29.49           H
ATOM   2730  N   ASP A 294      62.479  59.242  31.732  1.00 22.88           N
ATOM   2731  CA  ASP A 294      62.817  59.686  33.075  1.00 23.86           C
ATOM   2732  C   ASP A 294      62.517  58.603  34.120  1.00 23.50           C
ATOM   2733  O   ASP A 294      61.915  57.556  33.836  1.00 21.21           O
ATOM   2734  CB  ASP A 294      62.109  61.014  33.431  1.00 22.74           C
ATOM   2735  CG  ASP A 294      60.596  60.961  33.668  1.00 26.85           C
ATOM   2736  OD1 ASP A 294      59.970  59.920  33.377  1.00 28.53           O
ATOM   2737  OD2 ASP A 294      60.076  61.995  34.142  1.00 27.48           O1-
ATOM   2738  H   ASP A 294      61.661  58.660  31.628  1.00 27.46           H
ATOM   2739  HA  ASP A 294      63.890  59.863  33.119  1.00 28.63           H
ATOM   2740  HB2 ASP A 294      62.584  61.480  34.293  1.00 27.29           H
ATOM   2741  HB3 ASP A 294      62.281  61.733  32.629  1.00 27.29           H
ATOM   2742  N   GLY A 295      62.977  58.883  35.341  1.00 23.14           N
ATOM   2743  CA  GLY A 295      62.806  58.014  36.495  1.00 26.22           C
ATOM   2744  C   GLY A 295      61.331  57.758  36.812  1.00 25.76           C
ATOM   2745  O   GLY A 295      60.991  56.625  37.135  1.00 22.70           O
ATOM   2746  H   GLY A 295      63.473  59.754  35.482  1.00 27.77           H
ATOM   2747  HA2 GLY A 295      63.279  57.059  36.266  1.00 31.47           H
ATOM   2748  HA3 GLY A 295      63.295  58.453  37.363  1.00 31.47           H
ATOM   2749  N   GLU A 296      60.454  58.769  36.713  1.00 25.29           N
ATOM   2750  CA  GLU A 296      59.016  58.604  36.959  1.00 25.14           C
ATOM   2751  C   GLU A 296      58.386  57.576  36.014  1.00 22.85           C
ATOM   2752  O   GLU A 296      57.600  56.738  36.460  1.00 20.97           O
ATOM   2753  CB  GLU A 296      58.227  59.919  36.824  1.00 31.45           C
ATOM   2754  CG  GLU A 296      58.404  60.918  37.971  1.00 41.09           C
ATOM   2755  CD  GLU A 296      57.641  62.233  37.733  1.00 59.82           C
ATOM   2756  OE1 GLU A 296      56.588  62.200  37.049  1.00 47.76           O
ATOM   2757  OE2 GLU A 296      58.125  63.262  38.258  1.00 57.78           O1-
ATOM   2758  H   GLU A 296      60.781  59.681  36.423  1.00 30.34           H
ATOM   2759  HA  GLU A 296      58.896  58.248  37.982  1.00 30.17           H
ATOM   2760  HB2 GLU A 296      58.491  60.405  35.884  1.00 37.74           H
ATOM   2761  HB3 GLU A 296      57.167  59.663  36.779  1.00 37.74           H
ATOM   2762  HG2 GLU A 296      57.986  60.461  38.868  1.00 49.31           H
ATOM   2763  HG3 GLU A 296      59.454  61.121  38.181  1.00 49.31           H
ATOM   2764  N   GLY A 297      58.701  57.654  34.713  1.00 22.77           N
ATOM   2765  CA  GLY A 297      58.180  56.736  33.709  1.00 24.25           C
ATOM   2766  C   GLY A 297      58.711  55.322  33.940  1.00 24.68           C
ATOM   2767  O   GLY A 297      57.947  54.359  33.848  1.00 23.69           O
ATOM   2768  H   GLY A 297      59.333  58.381  34.399  1.00 27.33           H
ATOM   2769  HA2 GLY A 297      57.093  56.714  33.782  1.00 29.10           H
ATOM   2770  HA3 GLY A 297      58.472  57.070  32.714  1.00 29.10           H
ATOM   2771  N   PHE A 298      60.016  55.203  34.233  1.00 20.42           N
ATOM   2772  CA  PHE A 298      60.642  53.935  34.583  1.00 22.08           C
ATOM   2773  C   PHE A 298      59.906  53.277  35.748  1.00 21.75           C
ATOM   2774  O   PHE A 298      59.516  52.118  35.651  1.00 22.59           O
ATOM   2775  CB  PHE A 298      62.132  54.123  34.889  1.00 22.24           C
ATOM   2776  CG  PHE A 298      62.759  52.877  35.489  1.00 21.23           C
ATOM   2777  CD1 PHE A 298      63.277  51.858  34.667  1.00 20.01           C
ATOM   2778  CD2 PHE A 298      62.739  52.699  36.883  1.00 22.33           C
ATOM   2779  CE1 PHE A 298      63.736  50.657  35.242  1.00 23.11           C
ATOM   2780  CE2 PHE A 298      63.133  51.480  37.449  1.00 22.79           C
ATOM   2781  CZ  PHE A 298      63.622  50.454  36.627  1.00 22.92           C
ATOM   2782  H   PHE A 298      60.583  56.039  34.287  1.00 24.51           H
ATOM   2783  HA  PHE A 298      60.561  53.271  33.722  1.00 26.50           H
ATOM   2784  HB2 PHE A 298      62.637  54.389  33.962  1.00 26.69           H
ATOM   2785  HB3 PHE A 298      62.262  54.946  35.589  1.00 26.69           H
ATOM   2786  HD1 PHE A 298      63.311  51.989  33.595  1.00 24.01           H
ATOM   2787  HD2 PHE A 298      62.368  53.485  37.525  1.00 26.80           H
ATOM   2788  HE1 PHE A 298      64.138  49.875  34.614  1.00 27.73           H
ATOM   2789  HE2 PHE A 298      63.060  51.337  38.515  1.00 27.35           H
ATOM   2790  HZ  PHE A 298      63.928  49.518  37.070  1.00 27.50           H
ATOM   2791  N   ARG A 299      59.735  54.029  36.840  1.00 21.69           N
ATOM   2792  CA  ARG A 299      59.134  53.588  38.092  1.00 27.00           C
ATOM   2793  C   ARG A 299      57.717  53.080  37.860  1.00 25.45           C
ATOM   2794  O   ARG A 299      57.330  52.052  38.414  1.00 24.23           O
ATOM   2795  CB  ARG A 299      59.164  54.784  39.055  1.00 29.40           C
ATOM   2796  CG  ARG A 299      58.375  54.623  40.354  1.00 41.37           C
ATOM   2797  CD  ARG A 299      59.124  53.817  41.401  1.00 49.49           C
ATOM   2798  NE  ARG A 299      60.305  54.537  41.919  1.00 49.30           N
ATOM   2799  CZ  ARG A 299      61.046  54.056  42.922  1.00 36.34           C
ATOM   2800  NH1 ARG A 299      60.535  53.163  43.760  1.00 34.12           N
ATOM   2801  NH2 ARG A 299      62.301  54.461  43.099  1.00 41.04           N1+
ATOM   2802  H   ARG A 299      60.075  54.981  36.809  1.00 26.02           H
ATOM   2803  HA  ARG A 299      59.726  52.773  38.514  1.00 32.40           H
ATOM   2804  HB2 ARG A 299      60.205  55.020  39.281  1.00 35.28           H
ATOM   2805  HB3 ARG A 299      58.741  55.649  38.547  1.00 35.28           H
ATOM   2806  HG2 ARG A 299      58.205  55.619  40.767  1.00 49.65           H
ATOM   2807  HG3 ARG A 299      57.401  54.177  40.171  1.00 49.65           H
ATOM   2808  HD2 ARG A 299      58.413  53.709  42.222  1.00 59.38           H
ATOM   2809  HD3 ARG A 299      59.387  52.817  41.050  1.00 59.38           H
ATOM   2810  HE  ARG A 299      60.736  55.221  41.313  1.00 59.16           H
ATOM   2811 HH11 ARG A 299      59.589  52.837  43.644  1.00 40.94           H
ATOM   2812 HH12 ARG A 299      61.109  52.804  44.511  1.00 40.94           H
ATOM   2813 HH21 ARG A 299      62.703  55.149  42.474  1.00 49.25           H
ATOM   2814 HH22 ARG A 299      62.838  54.083  43.868  1.00 49.25           H
ATOM   2815  N   TYR A 300      56.954  53.796  37.026  1.00 23.82           N
ATOM   2816  CA  TYR A 300      55.600  53.408  36.691  1.00 24.37           C
ATOM   2817  C   TYR A 300      55.556  52.039  36.005  1.00 26.45           C
ATOM   2818  O   TYR A 300      54.764  51.191  36.403  1.00 21.91           O
ATOM   2819  CB  TYR A 300      54.942  54.488  35.837  1.00 23.84           C
ATOM   2820  CG  TYR A 300      53.496  54.158  35.560  1.00 21.75           C
ATOM   2821  CD1 TYR A 300      52.530  54.393  36.567  1.00 23.90           C
ATOM   2822  CD2 TYR A 300      53.130  53.593  34.322  1.00 23.45           C
ATOM   2823  CE1 TYR A 300      51.184  54.080  36.322  1.00 26.71           C
ATOM   2824  CE2 TYR A 300      51.788  53.262  34.089  1.00 25.64           C
ATOM   2825  CZ  TYR A 300      50.821  53.502  35.090  1.00 26.49           C
ATOM   2826  OH  TYR A 300      49.532  53.175  34.849  1.00 27.16           O
ATOM   2827  H   TYR A 300      57.322  54.650  36.630  1.00 28.59           H
ATOM   2828  HA  TYR A 300      55.037  53.332  37.621  1.00 29.24           H
ATOM   2829  HB2 TYR A 300      54.992  55.436  36.375  1.00 28.61           H
ATOM   2830  HB3 TYR A 300      55.483  54.598  34.895  1.00 28.61           H
ATOM   2831  HD1 TYR A 300      52.818  54.838  37.511  1.00 28.68           H
ATOM   2832  HD2 TYR A 300      53.867  53.409  33.545  1.00 28.14           H
ATOM   2833  HE1 TYR A 300      50.432  54.266  37.072  1.00 32.05           H
ATOM   2834  HE2 TYR A 300      51.495  52.804  33.157  1.00 30.77           H
ATOM   2835  HH  TYR A 300      49.063  53.375  35.516  1.00 32.60           H
ATOM   2836  N   LEU A 301      56.382  51.808  34.980  1.00 19.30           N
ATOM   2837  CA  LEU A 301      56.385  50.543  34.252  1.00 22.79           C
ATOM   2838  C   LEU A 301      56.987  49.399  35.089  1.00 20.02           C
ATOM   2839  O   LEU A 301      56.586  48.246  34.920  1.00 21.88           O
ATOM   2840  CB  LEU A 301      57.093  50.721  32.896  1.00 19.78           C
ATOM   2841  CG  LEU A 301      56.337  51.637  31.904  1.00 24.66           C
ATOM   2842  CD1 LEU A 301      57.184  51.797  30.632  1.00 21.42           C
ATOM   2843  CD2 LEU A 301      54.941  51.069  31.583  1.00 21.23           C
ATOM   2844  H   LEU A 301      57.037  52.525  34.698  1.00 23.16           H
ATOM   2845  HA  LEU A 301      55.349  50.274  34.059  1.00 27.35           H
ATOM   2846  HB2 LEU A 301      58.076  51.152  33.083  1.00 23.74           H
ATOM   2847  HB3 LEU A 301      57.238  49.740  32.442  1.00 23.74           H
ATOM   2848  HG  LEU A 301      56.217  52.617  32.367  1.00 29.59           H
ATOM   2849 HD11 LEU A 301      56.655  52.413  29.907  1.00 25.71           H
ATOM   2850 HD12 LEU A 301      58.130  52.279  30.881  1.00 25.71           H
ATOM   2851 HD13 LEU A 301      57.395  50.826  30.191  1.00 25.71           H
ATOM   2852 HD21 LEU A 301      54.517  51.569  30.720  1.00 25.48           H
ATOM   2853 HD22 LEU A 301      55.002  50.003  31.363  1.00 25.48           H
ATOM   2854 HD23 LEU A 301      54.268  51.226  32.425  1.00 25.48           H
ATOM   2855  N   ALA A 302      57.944  49.715  35.971  1.00 20.63           N
ATOM   2856  CA  ALA A 302      58.579  48.764  36.883  1.00 26.11           C
ATOM   2857  C   ALA A 302      57.539  48.219  37.864  1.00 24.41           C
ATOM   2858  O   ALA A 302      57.370  47.008  37.962  1.00 22.12           O
ATOM   2859  CB  ALA A 302      59.747  49.439  37.610  1.00 21.64           C
ATOM   2860  H   ALA A 302      58.239  50.680  36.031  1.00 24.76           H
ATOM   2861  HA  ALA A 302      58.976  47.932  36.302  1.00 31.33           H
ATOM   2862  HB1 ALA A 302      60.183  48.745  38.324  1.00 25.96           H
ATOM   2863  HB2 ALA A 302      60.507  49.742  36.890  1.00 25.96           H
ATOM   2864  HB3 ALA A 302      59.402  50.318  38.154  1.00 25.96           H
ATOM   2865  N   ASP A 303      56.809  49.112  38.534  1.00 24.52           N
ATOM   2866  CA  ASP A 303      55.676  48.767  39.383  1.00 28.30           C
ATOM   2867  C   ASP A 303      54.542  48.053  38.621  1.00 30.75           C
ATOM   2868  O   ASP A 303      53.888  47.191  39.204  1.00 24.97           O
ATOM   2869  CB  ASP A 303      55.167  50.017  40.120  1.00 23.71           C
ATOM   2870  CG  ASP A 303      56.106  50.584  41.192  1.00 31.00           C
ATOM   2871  OD1 ASP A 303      57.031  49.860  41.615  1.00 34.78           O
ATOM   2872  OD2 ASP A 303      55.854  51.734  41.613  1.00 34.69           O1-
ATOM   2873  H   ASP A 303      57.024  50.095  38.427  1.00 29.42           H
ATOM   2874  HA  ASP A 303      56.046  48.071  40.136  1.00 33.96           H
ATOM   2875  HB2 ASP A 303      54.902  50.813  39.424  1.00 28.45           H
ATOM   2876  HB3 ASP A 303      54.231  49.769  40.622  1.00 28.45           H
ATOM   2877  N   ALA A 304      54.298  48.384  37.338  1.00 24.16           N
ATOM   2878  CA  ALA A 304      53.329  47.673  36.501  1.00 25.30           C
ATOM   2879  C   ALA A 304      53.729  46.220  36.182  1.00 28.29           C
ATOM   2880  O   ALA A 304      52.872  45.429  35.791  1.00 25.81           O
ATOM   2881  CB  ALA A 304      53.073  48.458  35.216  1.00 23.51           C
ATOM   2882  H   ALA A 304      54.833  49.128  36.909  1.00 28.99           H
ATOM   2883  HA  ALA A 304      52.384  47.641  37.048  1.00 30.35           H
ATOM   2884  HB1 ALA A 304      52.322  47.944  34.619  1.00 28.21           H
ATOM   2885  HB2 ALA A 304      52.715  49.458  35.460  1.00 28.21           H
ATOM   2886  HB3 ALA A 304      53.988  48.533  34.632  1.00 28.21           H
ATOM   2887  N   GLY A 305      55.008  45.856  36.336  1.00 24.70           N
ATOM   2888  CA  GLY A 305      55.490  44.483  36.173  1.00 23.98           C
ATOM   2889  C   GLY A 305      56.317  44.236  34.906  1.00 25.46           C
ATOM   2890  O   GLY A 305      56.597  43.076  34.609  1.00 23.50           O
ATOM   2891  H   GLY A 305      55.662  46.541  36.690  1.00 29.64           H
ATOM   2892  HA2 GLY A 305      56.117  44.245  37.032  1.00 28.77           H
ATOM   2893  HA3 GLY A 305      54.647  43.793  36.159  1.00 28.77           H
ATOM   2894  N   ALA A 306      56.750  45.276  34.175  1.00 23.02           N
ATOM   2895  CA  ALA A 306      57.552  45.108  32.961  1.00 23.84           C
ATOM   2896  C   ALA A 306      58.855  44.338  33.234  1.00 19.86           C
ATOM   2897  O   ALA A 306      59.538  44.585  34.226  1.00 23.14           O
ATOM   2898  CB  ALA A 306      57.870  46.483  32.361  1.00 24.54           C
ATOM   2899  H   ALA A 306      56.530  46.217  34.472  1.00 27.63           H
ATOM   2900  HA  ALA A 306      56.959  44.557  32.229  1.00 28.61           H
ATOM   2901  HB1 ALA A 306      58.402  46.354  31.419  1.00 29.44           H
ATOM   2902  HB2 ALA A 306      56.945  47.028  32.176  1.00 29.44           H
ATOM   2903  HB3 ALA A 306      58.493  47.061  33.044  1.00 29.44           H
ATOM   2904  N   ASP A 307      59.206  43.417  32.335  1.00 22.16           N
ATOM   2905  CA  ASP A 307      60.439  42.646  32.399  1.00 20.29           C
ATOM   2906  C   ASP A 307      61.679  43.410  31.955  1.00 21.93           C
ATOM   2907  O   ASP A 307      62.773  43.096  32.412  1.00 22.56           O
ATOM   2908  CB  ASP A 307      60.312  41.341  31.615  1.00 22.35           C
ATOM   2909  CG  ASP A 307      59.313  40.440  32.307  1.00 26.92           C
ATOM   2910  OD1 ASP A 307      59.636  40.000  33.425  1.00 26.36           O
ATOM   2911  OD2 ASP A 307      58.236  40.212  31.732  1.00 23.30           O1-
ATOM   2912  H   ASP A 307      58.596  43.244  31.548  1.00 26.59           H
ATOM   2913  HA  ASP A 307      60.594  42.386  33.445  1.00 24.35           H
ATOM   2914  HB2 ASP A 307      60.017  41.546  30.584  1.00 26.82           H
ATOM   2915  HB3 ASP A 307      61.288  40.863  31.653  1.00 26.82           H
ATOM   2916  N   PHE A 308      61.519  44.381  31.057  1.00 21.03           N
ATOM   2917  CA  PHE A 308      62.543  45.357  30.727  1.00 20.11           C
ATOM   2918  C   PHE A 308      61.850  46.627  30.252  1.00 23.91           C
ATOM   2919  O   PHE A 308      60.680  46.613  29.863  1.00 18.80           O
ATOM   2920  CB  PHE A 308      63.530  44.788  29.688  1.00 17.57           C
ATOM   2921  CG  PHE A 308      62.979  44.600  28.286  1.00 23.04           C
ATOM   2922  CD1 PHE A 308      62.939  45.683  27.383  1.00 25.04           C
ATOM   2923  CD2 PHE A 308      62.525  43.336  27.871  1.00 23.18           C
ATOM   2924  CE1 PHE A 308      62.476  45.490  26.068  1.00 23.90           C
ATOM   2925  CE2 PHE A 308      62.073  43.144  26.551  1.00 24.86           C
ATOM   2926  CZ  PHE A 308      62.069  44.216  25.644  1.00 26.13           C
ATOM   2927  H   PHE A 308      60.593  44.557  30.693  1.00 25.24           H
ATOM   2928  HA  PHE A 308      63.106  45.593  31.628  1.00 24.14           H
ATOM   2929  HB2 PHE A 308      64.386  45.457  29.613  1.00 21.09           H
ATOM   2930  HB3 PHE A 308      63.896  43.842  30.071  1.00 21.09           H
ATOM   2931  HD1 PHE A 308      63.282  46.661  27.689  1.00 30.05           H
ATOM   2932  HD2 PHE A 308      62.542  42.504  28.560  1.00 27.81           H
ATOM   2933  HE1 PHE A 308      62.460  46.311  25.372  1.00 28.68           H
ATOM   2934  HE2 PHE A 308      61.736  42.171  26.233  1.00 29.83           H
ATOM   2935  HZ  PHE A 308      61.740  44.066  24.628  1.00 31.35           H
ATOM   2936  N   ILE A 309      62.576  47.741  30.315  1.00 20.69           N
ATOM   2937  CA  ILE A 309      62.012  49.051  30.023  1.00 23.63           C
ATOM   2938  C   ILE A 309      62.865  49.733  28.949  1.00 22.43           C
ATOM   2939  O   ILE A 309      64.086  49.815  29.086  1.00 19.03           O
ATOM   2940  CB  ILE A 309      61.838  49.842  31.340  1.00 22.24           C
ATOM   2941  CG1 ILE A 309      60.739  49.165  32.206  1.00 23.72           C
ATOM   2942  CG2 ILE A 309      61.506  51.311  31.037  1.00 20.63           C
ATOM   2943  CD1 ILE A 309      60.638  49.669  33.641  1.00 24.23           C
ATOM   2944  H   ILE A 309      63.536  47.692  30.631  1.00 24.83           H
ATOM   2945  HA  ILE A 309      61.016  48.926  29.611  1.00 28.36           H
ATOM   2946  HB  ILE A 309      62.780  49.811  31.888  1.00 26.68           H
ATOM   2947 HG12 ILE A 309      59.770  49.284  31.718  1.00 28.47           H
ATOM   2948 HG13 ILE A 309      60.935  48.098  32.288  1.00 28.47           H
ATOM   2949 HG21 ILE A 309      61.355  51.864  31.963  1.00 24.76           H
ATOM   2950 HG22 ILE A 309      62.333  51.780  30.503  1.00 24.76           H
ATOM   2951 HG23 ILE A 309      60.602  51.373  30.428  1.00 24.76           H
ATOM   2952 HD11 ILE A 309      59.849  49.120  34.149  1.00 29.08           H
ATOM   2953 HD12 ILE A 309      61.575  49.494  34.163  1.00 29.08           H
ATOM   2954 HD13 ILE A 309      60.402  50.730  33.655  1.00 29.08           H
ATOM   2955  N   LYS A 310      62.210  50.207  27.879  1.00 21.09           N
ATOM   2956  CA  LYS A 310      62.850  50.847  26.734  1.00 19.59           C
ATOM   2957  C   LYS A 310      62.856  52.360  26.915  1.00 22.26           C
ATOM   2958  O   LYS A 310      61.853  52.972  27.288  1.00 19.27           O
ATOM   2959  CB  LYS A 310      62.162  50.496  25.403  1.00 26.61           C
ATOM   2960  CG  LYS A 310      62.292  49.034  24.979  1.00 41.40           C
ATOM   2961  CD  LYS A 310      62.477  48.839  23.458  1.00 26.15           C
ATOM   2962  CE  LYS A 310      61.177  49.019  22.672  1.00 28.89           C
ATOM   2963  NZ  LYS A 310      61.008  50.373  22.128  1.00 27.65           N1+
ATOM   2964  H   LYS A 310      61.202  50.110  27.847  1.00 25.31           H
ATOM   2965  HA  LYS A 310      63.885  50.515  26.669  1.00 23.50           H
ATOM   2966  HB2 LYS A 310      61.102  50.738  25.490  1.00 31.93           H
ATOM   2967  HB3 LYS A 310      62.591  51.128  24.622  1.00 31.93           H
ATOM   2968  HG2 LYS A 310      63.159  48.596  25.464  1.00 49.68           H
ATOM   2969  HG3 LYS A 310      61.415  48.489  25.329  1.00 49.68           H
ATOM   2970  HD2 LYS A 310      63.231  49.532  23.082  1.00 31.38           H
ATOM   2971  HD3 LYS A 310      62.846  47.828  23.283  1.00 31.38           H
ATOM   2972  HE2 LYS A 310      61.123  48.292  21.860  1.00 34.67           H
ATOM   2973  HE3 LYS A 310      60.346  48.831  23.353  1.00 34.67           H
ATOM   2974  HZ1 LYS A 310      60.238  50.383  21.472  1.00 33.18           H
ATOM   2975  HZ2 LYS A 310      60.796  51.032  22.862  1.00 33.18           H
ATOM   2976  HZ3 LYS A 310      61.840  50.676  21.638  1.00 33.18           H
ATOM   2977  N   ILE A 311      64.019  52.942  26.643  1.00 21.22           N
ATOM   2978  CA  ILE A 311      64.323  54.344  26.885  1.00 19.94           C
ATOM   2979  C   ILE A 311      64.468  55.037  25.543  1.00 18.49           C
ATOM   2980  O   ILE A 311      65.289  54.630  24.725  1.00 21.75           O
ATOM   2981  CB  ILE A 311      65.617  54.524  27.690  1.00 18.80           C
ATOM   2982  CG1 ILE A 311      65.565  53.798  29.046  1.00 20.48           C
ATOM   2983  CG2 ILE A 311      65.929  56.023  27.904  1.00 19.47           C
ATOM   2984  CD1 ILE A 311      66.983  53.580  29.588  1.00 21.82           C
ATOM   2985  H   ILE A 311      64.770  52.371  26.288  1.00 25.47           H
ATOM   2986  HA  ILE A 311      63.511  54.779  27.454  1.00 23.93           H
ATOM   2987  HB  ILE A 311      66.429  54.097  27.100  1.00 22.56           H
ATOM   2988 HG12 ILE A 311      64.968  54.375  29.746  1.00 24.58           H
ATOM   2989 HG13 ILE A 311      65.108  52.815  28.943  1.00 24.58           H
ATOM   2990 HG21 ILE A 311      66.849  56.151  28.466  1.00 23.36           H
ATOM   2991 HG22 ILE A 311      66.072  56.529  26.950  1.00 23.36           H
ATOM   2992 HG23 ILE A 311      65.118  56.501  28.453  1.00 23.36           H
ATOM   2993 HD11 ILE A 311      66.926  53.099  30.560  1.00 26.18           H
ATOM   2994 HD12 ILE A 311      67.556  52.951  28.908  1.00 26.18           H
ATOM   2995 HD13 ILE A 311      67.494  54.524  29.726  1.00 26.18           H
ATOM   2996  N   GLY A 312      63.749  56.136  25.364  1.00 22.40           N
ATOM   2997  CA  GLY A 312      64.023  57.042  24.263  1.00 24.50           C
ATOM   2998  C   GLY A 312      62.743  57.552  23.611  1.00 19.92           C
ATOM   2999  O   GLY A 312      61.893  56.818  23.127  1.00 22.46           O
ATOM   3000  H   GLY A 312      63.077  56.393  26.047  1.00 26.88           H
ATOM   3001  HA2 GLY A 312      64.676  57.863  24.624  1.00 29.40           H
ATOM   3002  HA3 GLY A 312      64.607  56.539  23.449  1.00 29.40           H
ATOM   3003  N   ILE A 313      62.627  58.927  23.513  1.00 21.52           N
ATOM   3004  CA  ILE A 313      61.528  59.538  22.737  1.00 23.53           C
ATOM   3005  C   ILE A 313      62.187  60.694  21.945  1.00 23.43           C
ATOM   3006  O   ILE A 313      62.816  61.582  22.512  1.00 24.24           O
ATOM   3007  CB  ILE A 313      60.413  60.084  23.676  1.00 22.91           C
ATOM   3008  CG1 ILE A 313      59.741  58.930  24.446  1.00 23.07           C
ATOM   3009  CG2 ILE A 313      59.383  60.847  22.842  1.00 29.49           C
ATOM   3010  CD1 ILE A 313      58.853  59.406  25.588  1.00 27.15           C
ATOM   3011  H   ILE A 313      63.249  59.572  24.004  1.00 25.83           H
ATOM   3012  HA  ILE A 313      61.078  58.758  22.050  1.00 28.24           H
ATOM   3013  HB  ILE A 313      60.882  60.779  24.411  1.00 27.50           H
ATOM   3014 HG12 ILE A 313      59.118  58.331  23.741  1.00 27.69           H
ATOM   3015 HG13 ILE A 313      60.496  58.227  24.836  1.00 27.69           H
ATOM   3016 HG21 ILE A 313      58.575  61.217  23.484  1.00 35.39           H
ATOM   3017 HG22 ILE A 313      59.818  61.703  22.321  1.00 35.39           H
ATOM   3018 HG23 ILE A 313      58.911  60.198  22.092  1.00 35.39           H
ATOM   3019 HD11 ILE A 313      58.436  58.538  26.118  1.00 32.58           H
ATOM   3020 HD12 ILE A 313      59.377  60.033  26.309  1.00 32.58           H
ATOM   3021 HD13 ILE A 313      57.991  59.969  25.203  1.00 32.58           H
ATOM   3022  N   GLY A 314      62.020  60.678  20.571  1.00 30.15           N
ATOM   3023  CA  GLY A 314      62.403  61.846  19.745  1.00 31.78           C
ATOM   3024  C   GLY A 314      63.865  61.891  19.285  1.00 33.90           C
ATOM   3025  O   GLY A 314      64.267  62.846  18.657  1.00 41.86           O
ATOM   3026  H   GLY A 314      61.458  59.958  20.095  1.00 36.18           H
ATOM   3027  HA2 GLY A 314      61.747  61.883  18.841  1.00 38.14           H
ATOM   3028  HA3 GLY A 314      62.204  62.792  20.311  1.00 38.14           H
ATOM   3029  N   GLY A 315      64.632  60.843  19.647  1.00 32.15           N
ATOM   3030  CA  GLY A 315      66.071  60.692  19.413  1.00 33.92           C
ATOM   3031  C   GLY A 315      66.432  59.732  18.268  1.00 29.39           C
ATOM   3032  O   GLY A 315      67.606  59.650  17.908  1.00 33.15           O
ATOM   3033  H   GLY A 315      64.187  60.096  20.164  1.00 38.58           H
ATOM   3034  HA2 GLY A 315      66.498  61.668  19.183  1.00 40.71           H
ATOM   3035  HA3 GLY A 315      66.524  60.309  20.327  1.00 40.71           H
ATOM   3036  N   GLY A 316      65.468  59.011  17.684  1.00 29.69           N
ATOM   3037  CA  GLY A 316      65.709  58.120  16.545  1.00 31.59           C
ATOM   3038  C   GLY A 316      66.074  58.921  15.284  1.00 36.48           C
ATOM   3039  O   GLY A 316      65.649  60.065  15.130  1.00 31.52           O
ATOM   3040  H   GLY A 316      64.513  59.122  17.999  1.00 35.63           H
ATOM   3041  HA2 GLY A 316      66.529  57.446  16.793  1.00 37.90           H
ATOM   3042  HA3 GLY A 316      64.809  57.538  16.348  1.00 37.90           H
ATOM   3043  N   SER A 317      66.860  58.318  14.379  1.00 33.86           N
ATOM   3044  CA  SER A 317      67.299  58.939  13.120  1.00 40.29           C
ATOM   3045  C   SER A 317      66.141  59.362  12.207  1.00 34.21           C
ATOM   3046  O   SER A 317      66.327  60.187  11.319  1.00 39.97           O
ATOM   3047  CB  SER A 317      68.222  57.992  12.342  1.00 29.69           C
ATOM   3048  OG  SER A 317      67.532  56.848  11.868  1.00 34.94           O
ATOM   3049  H   SER A 317      67.196  57.385  14.582  1.00 40.64           H
ATOM   3050  HA  SER A 317      67.874  59.827  13.380  1.00 48.35           H
ATOM   3051  HB2 SER A 317      68.632  58.528  11.485  1.00 35.63           H
ATOM   3052  HB3 SER A 317      69.048  57.684  12.968  1.00 35.63           H
ATOM   3053  HG  SER A 317      67.323  56.265  12.608  1.00 41.93           H
ATOM   3054  N   ILE A 318      64.975  58.746  12.400  1.00 38.14           N
ATOM   3055  CA  ILE A 318      63.729  58.985  11.695  1.00 43.75           C
ATOM   3056  C   ILE A 318      63.287  60.433  11.919  1.00 53.64           C
ATOM   3057  O   ILE A 318      63.284  61.242  10.995  1.00 54.71           O
ATOM   3058  CB  ILE A 318      62.662  58.030  12.267  1.00 50.48           C
ATOM   3059  CG1 ILE A 318      63.077  56.544  12.310  1.00 54.68           C
ATOM   3060  CG2 ILE A 318      61.412  58.123  11.404  1.00 54.96           C
ATOM   3061  CD1 ILE A 318      63.819  56.176  13.598  1.00 39.88           C
ATOM   3062  H   ILE A 318      64.935  58.074  13.151  1.00 45.77           H
ATOM   3063  HA  ILE A 318      63.858  58.798  10.628  1.00 52.51           H
ATOM   3064  HB  ILE A 318      62.392  58.361  13.272  1.00 60.58           H
ATOM   3065 HG12 ILE A 318      62.193  55.906  12.266  1.00 65.61           H
ATOM   3066 HG13 ILE A 318      63.697  56.312  11.444  1.00 65.61           H
ATOM   3067 HG21 ILE A 318      60.651  57.464  11.809  1.00 65.96           H
ATOM   3068 HG22 ILE A 318      61.012  59.132  11.434  1.00 65.96           H
ATOM   3069 HG23 ILE A 318      61.648  57.827  10.381  1.00 65.96           H
ATOM   3070 HD11 ILE A 318      63.673  55.113  13.759  1.00 47.86           H
ATOM   3071 HD12 ILE A 318      64.884  56.377  13.513  1.00 47.86           H
ATOM   3072 HD13 ILE A 318      63.406  56.717  14.448  1.00 47.86           H
ATOM   3073  N   CSO A 319      63.406  61.179  13.112  1.00 50.99           N
ATOM   3074  CA  CSO A 319      63.211  62.548  13.635  1.00 55.90           C
ATOM   3075  C   CSO A 319      64.080  63.603  12.970  1.00 60.00           C
ATOM   3076  O   CSO A 319      63.717  64.761  12.934  1.00 63.15           O
ATOM   3077  CB  CSO A 319      63.384  62.567  15.164  1.00 49.43           C
ATOM   3078  SG  CSO A 319      62.261  61.398  15.986  1.00 44.82           S
ATOM   3079  OD  CSO A 319      60.789  62.108  15.546  1.00 47.74           O
ATOM   3080  H   CSO A 319      64.329  60.832  13.366  1.00 61.19           H
ATOM   3081  HA  CSO A 319      62.181  62.838  13.408  1.00 67.08           H
ATOM   3082  HB2 CSO A 319      63.168  63.569  15.546  1.00 59.32           H
ATOM   3083  HB3 CSO A 319      64.412  62.307  15.426  1.00 59.32           H
ATOM   3084  HD  CSO A 319      60.506  62.669  16.290  1.00 57.29           H
ATOM   3085  N   ILE A 320      65.207  63.188  12.337  1.00 59.76           N
ATOM   3086  CA  ILE A 320      66.066  64.068  11.529  1.00 67.10           C
ATOM   3087  C   ILE A 320      65.266  64.724  10.389  1.00 72.48           C
ATOM   3088  O   ILE A 320      65.468  65.904  10.103  1.00 77.65           O
ATOM   3089  CB  ILE A 320      67.304  63.306  10.979  1.00 67.11           C
ATOM   3090  CG1 ILE A 320      68.169  62.708  12.118  1.00 61.60           C
ATOM   3091  CG2 ILE A 320      68.167  64.215  10.079  1.00 70.93           C
ATOM   3092  CD1 ILE A 320      69.288  61.768  11.641  1.00 60.98           C
ATOM   3093  H   ILE A 320      65.068  62.230  12.041  1.00 71.72           H
ATOM   3094  HA  ILE A 320      66.423  64.862  12.185  1.00 80.52           H
ATOM   3095  HB  ILE A 320      66.938  62.491  10.353  1.00 80.53           H
ATOM   3096 HG12 ILE A 320      68.619  63.522  12.687  1.00 73.92           H
ATOM   3097 HG13 ILE A 320      67.539  62.140  12.802  1.00 73.92           H
ATOM   3098 HG21 ILE A 320      69.029  63.672   9.696  1.00 85.11           H
ATOM   3099 HG22 ILE A 320      67.598  64.549   9.213  1.00 85.11           H
ATOM   3100 HG23 ILE A 320      68.508  65.084  10.641  1.00 85.11           H
ATOM   3101 HD11 ILE A 320      69.723  61.262  12.502  1.00 73.17           H
ATOM   3102 HD12 ILE A 320      68.891  61.021  10.955  1.00 73.17           H
ATOM   3103 HD13 ILE A 320      70.078  62.331  11.143  1.00 73.17           H
ATOM   3104  N   THR A 321      64.391  63.955   9.726  1.00 64.53           N
ATOM   3105  CA  THR A 321      63.619  64.386   8.558  1.00 74.54           C
ATOM   3106  C   THR A 321      62.131  64.445   8.947  1.00 76.08           C
ATOM   3107  O   THR A 321      61.266  63.917   8.244  1.00 79.77           O
ATOM   3108  CB  THR A 321      63.960  63.492   7.338  1.00 76.71           C
ATOM   3109  OG1 THR A 321      63.866  62.111   7.625  1.00 85.42           O
ATOM   3110  CG2 THR A 321      65.390  63.740   6.842  1.00 78.22           C
ATOM   3111  H   THR A 321      64.253  63.003  10.038  1.00 77.44           H
ATOM   3112  HA  THR A 321      63.906  65.403   8.295  1.00 89.45           H
ATOM   3113  HB  THR A 321      63.265  63.725   6.530  1.00 92.05           H
ATOM   3114  HG1 THR A 321      64.057  61.668   6.937  1.00102.51           H
ATOM   3115 HG21 THR A 321      65.582  63.120   5.965  1.00 93.86           H
ATOM   3116 HG22 THR A 321      65.520  64.789   6.577  1.00 93.86           H
ATOM   3117 HG23 THR A 321      66.109  63.460   7.612  1.00 93.86           H
ATOM   3118  N   ARG A 322      61.852  65.179  10.044  1.00 76.60           N
ATOM   3119  CA  ARG A 322      60.525  65.461  10.611  1.00 77.72           C
ATOM   3120  C   ARG A 322      60.613  66.547  11.689  1.00 64.88           C
ATOM   3121  O   ARG A 322      61.659  66.763  12.295  1.00 71.81           O
ATOM   3122  CB  ARG A 322      59.975  64.155  11.196  1.00 71.54           C
ATOM   3123  CG  ARG A 322      58.533  64.127  11.713  1.00 76.03           C
ATOM   3124  CD  ARG A 322      57.428  64.836  10.905  1.00 81.54           C
ATOM   3125  NE  ARG A 322      57.350  64.437   9.490  1.00 84.47           N
ATOM   3126  CZ  ARG A 322      56.596  65.051   8.564  1.00 82.28           C
ATOM   3127  NH1 ARG A 322      55.747  66.028   8.880  1.00 78.29           N
ATOM   3128  NH2 ARG A 322      56.682  64.693   7.286  1.00 79.98           N1+
ATOM   3129  H   ARG A 322      62.638  65.554  10.561  1.00 91.92           H
ATOM   3130  HA  ARG A 322      59.868  65.806   9.814  1.00 93.26           H
ATOM   3131  HB2 ARG A 322      60.046  63.395  10.438  1.00 85.85           H
ATOM   3132  HB3 ARG A 322      60.626  63.843  12.014  1.00 85.85           H
ATOM   3133  HG2 ARG A 322      58.275  63.082  11.831  1.00 91.24           H
ATOM   3134  HG3 ARG A 322      58.529  64.565  12.708  1.00 91.24           H
ATOM   3135  HD2 ARG A 322      56.481  64.562  11.372  1.00 97.85           H
ATOM   3136  HD3 ARG A 322      57.526  65.915  10.981  1.00 97.85           H
ATOM   3137  HE  ARG A 322      57.982  63.711   9.179  1.00101.37           H
ATOM   3138 HH11 ARG A 322      55.655  66.321   9.839  1.00 93.95           H
ATOM   3139 HH12 ARG A 322      55.195  66.467   8.160  1.00 93.95           H
ATOM   3140 HH21 ARG A 322      57.307  63.942   7.026  1.00 95.97           H
ATOM   3141 HH22 ARG A 322      56.117  65.147   6.587  1.00 95.97           H
ATOM   3142  N   GLU A 323      59.492  67.239  11.900  1.00 73.29           N
ATOM   3143  CA  GLU A 323      59.314  68.224  12.958  1.00 69.32           C
ATOM   3144  C   GLU A 323      58.989  67.558  14.306  1.00 59.81           C
ATOM   3145  O   GLU A 323      58.338  66.511  14.357  1.00 51.47           O
ATOM   3146  CB  GLU A 323      58.211  69.207  12.522  1.00 67.47           C
ATOM   3147  CG  GLU A 323      57.886  70.282  13.574  1.00 61.68           C
ATOM   3148  CD  GLU A 323      59.109  71.094  14.019  1.00 59.43           C
ATOM   3149  OE1 GLU A 323      59.170  71.401  15.230  1.00 66.68           O
ATOM   3150  OE2 GLU A 323      59.976  71.370  13.162  1.00 68.08           O1-
ATOM   3151  H   GLU A 323      58.680  67.009  11.356  1.00 87.94           H
ATOM   3152  HA  GLU A 323      60.241  68.790  13.061  1.00 83.18           H
ATOM   3153  HB2 GLU A 323      58.502  69.692  11.590  1.00 80.96           H
ATOM   3154  HB3 GLU A 323      57.297  68.640  12.333  1.00 80.96           H
ATOM   3155  HG2 GLU A 323      57.192  70.977  13.101  1.00 74.01           H
ATOM   3156  HG3 GLU A 323      57.370  69.857  14.435  1.00 74.01           H
ATOM   3157  N   GLN A 324      59.435  68.190  15.399  1.00 51.89           N
ATOM   3158  CA  GLN A 324      59.191  67.742  16.761  1.00 49.27           C
ATOM   3159  C   GLN A 324      57.697  67.670  17.100  1.00 56.41           C
ATOM   3160  O   GLN A 324      56.945  68.613  16.851  1.00 52.55           O
ATOM   3161  CB  GLN A 324      59.945  68.667  17.742  1.00 56.67           C
ATOM   3162  CG  GLN A 324      61.333  68.117  18.111  1.00 54.23           C
ATOM   3163  CD  GLN A 324      61.235  66.820  18.915  1.00 64.12           C
ATOM   3164  OE1 GLN A 324      60.347  66.660  19.749  1.00 64.13           O
ATOM   3165  NE2 GLN A 324      62.153  65.882  18.687  1.00 79.89           N
ATOM   3166  H   GLN A 324      59.917  69.073  15.287  1.00 62.26           H
ATOM   3167  HA  GLN A 324      59.604  66.739  16.851  1.00 59.12           H
ATOM   3168  HB2 GLN A 324      60.070  69.655  17.297  1.00 68.00           H
ATOM   3169  HB3 GLN A 324      59.362  68.802  18.653  1.00 68.00           H
ATOM   3170  HG2 GLN A 324      61.945  67.982  17.218  1.00 65.08           H
ATOM   3171  HG3 GLN A 324      61.798  68.866  18.752  1.00 65.08           H
ATOM   3172 HE21 GLN A 324      62.876  66.030  18.000  1.00 95.87           H
ATOM   3173 HE22 GLN A 324      62.131  65.029  19.225  1.00 95.87           H
ATOM   3174  N   LYS A 325      57.292  66.559  17.737  1.00 49.89           N
ATOM   3175  CA  LYS A 325      55.991  66.434  18.406  1.00 45.13           C
ATOM   3176  C   LYS A 325      55.927  67.316  19.669  1.00 43.80           C
ATOM   3177  O   LYS A 325      54.841  67.580  20.182  1.00 49.83           O
ATOM   3178  CB  LYS A 325      55.715  64.942  18.690  1.00 63.58           C
ATOM   3179  CG  LYS A 325      54.383  64.684  19.421  1.00 67.84           C
ATOM   3180  CD  LYS A 325      54.070  63.183  19.552  1.00 67.02           C
ATOM   3181  CE  LYS A 325      53.070  62.902  20.682  1.00 59.55           C
ATOM   3182  NZ  LYS A 325      51.775  63.572  20.464  1.00 53.59           N1+
ATOM   3183  H   LYS A 325      57.960  65.812  17.871  1.00 59.87           H
ATOM   3184  HA  LYS A 325      55.221  66.793  17.722  1.00 54.15           H
ATOM   3185  HB2 LYS A 325      55.711  64.399  17.743  1.00 76.29           H
ATOM   3186  HB3 LYS A 325      56.527  64.547  19.304  1.00 76.29           H
ATOM   3187  HG2 LYS A 325      54.414  65.122  20.419  1.00 81.41           H
ATOM   3188  HG3 LYS A 325      53.583  65.158  18.852  1.00 81.41           H
ATOM   3189  HD2 LYS A 325      53.655  62.817  18.613  1.00 80.42           H
ATOM   3190  HD3 LYS A 325      54.988  62.631  19.758  1.00 80.42           H
ATOM   3191  HE2 LYS A 325      52.914  61.826  20.773  1.00 71.46           H
ATOM   3192  HE3 LYS A 325      53.497  63.267  21.618  1.00 71.46           H
ATOM   3193  HZ1 LYS A 325      51.128  63.317  21.196  1.00 64.30           H
ATOM   3194  HZ2 LYS A 325      51.910  64.574  20.471  1.00 64.30           H
ATOM   3195  HZ3 LYS A 325      51.398  63.294  19.570  1.00 64.30           H
ATOM   3196  N   GLY A 326      57.082  67.758  20.180  1.00 30.56           N
ATOM   3197  CA  GLY A 326      57.184  68.570  21.383  1.00 36.42           C
ATOM   3198  C   GLY A 326      57.443  67.739  22.642  1.00 31.05           C
ATOM   3199  O   GLY A 326      57.678  68.336  23.690  1.00 30.40           O
ATOM   3200  H   GLY A 326      57.945  67.494  19.726  1.00 36.67           H
ATOM   3201  HA2 GLY A 326      58.020  69.258  21.257  1.00 43.71           H
ATOM   3202  HA3 GLY A 326      56.266  69.141  21.528  1.00 43.71           H
ATOM   3203  N   ILE A 327      57.424  66.396  22.549  1.00 32.84           N
ATOM   3204  CA  ILE A 327      57.813  65.506  23.641  1.00 26.44           C
ATOM   3205  C   ILE A 327      59.172  64.880  23.328  1.00 31.24           C
ATOM   3206  O   ILE A 327      59.445  64.467  22.202  1.00 29.70           O
ATOM   3207  CB  ILE A 327      56.732  64.441  23.957  1.00 32.09           C
ATOM   3208  CG1 ILE A 327      56.457  63.461  22.791  1.00 31.04           C
ATOM   3209  CG2 ILE A 327      55.435  65.132  24.426  1.00 33.83           C
ATOM   3210  CD1 ILE A 327      55.607  62.241  23.194  1.00 41.17           C
ATOM   3211  H   ILE A 327      57.247  65.974  21.650  1.00 39.41           H
ATOM   3212  HA  ILE A 327      57.933  66.093  24.553  1.00 31.73           H
ATOM   3213  HB  ILE A 327      57.104  63.849  24.795  1.00 38.51           H
ATOM   3214 HG12 ILE A 327      55.956  63.993  21.984  1.00 37.25           H
ATOM   3215 HG13 ILE A 327      57.395  63.072  22.403  1.00 37.25           H
ATOM   3216 HG21 ILE A 327      54.721  64.393  24.790  1.00 40.60           H
ATOM   3217 HG22 ILE A 327      55.660  65.811  25.250  1.00 40.60           H
ATOM   3218 HG23 ILE A 327      54.983  65.695  23.610  1.00 40.60           H
ATOM   3219 HD11 ILE A 327      55.558  61.545  22.355  1.00 49.40           H
ATOM   3220 HD12 ILE A 327      56.058  61.731  24.045  1.00 49.40           H
ATOM   3221 HD13 ILE A 327      54.593  62.547  23.449  1.00 49.40           H
ATOM   3222  N   GLY A 328      60.017  64.782  24.351  1.00 26.12           N
ATOM   3223  CA  GLY A 328      61.258  64.039  24.247  1.00 29.92           C
ATOM   3224  C   GLY A 328      62.306  64.519  25.230  1.00 28.33           C
ATOM   3225  O   GLY A 328      62.038  65.313  26.134  1.00 27.78           O
ATOM   3226  H   GLY A 328      59.769  65.168  25.251  1.00 31.34           H
ATOM   3227  HA2 GLY A 328      61.044  62.991  24.450  1.00 35.90           H
ATOM   3228  HA3 GLY A 328      61.658  64.128  23.235  1.00 35.90           H
ATOM   3229  N   ARG A 329      63.518  63.998  25.022  1.00 26.29           N
ATOM   3230  CA  ARG A 329      64.684  64.265  25.843  1.00 25.37           C
ATOM   3231  C   ARG A 329      65.907  63.779  25.076  1.00 19.23           C
ATOM   3232  O   ARG A 329      65.839  62.766  24.386  1.00 23.45           O
ATOM   3233  CB  ARG A 329      64.516  63.487  27.159  1.00 27.73           C
ATOM   3234  CG  ARG A 329      65.417  64.054  28.249  1.00 27.72           C
ATOM   3235  CD  ARG A 329      65.030  63.413  29.575  1.00 25.11           C
ATOM   3236  NE  ARG A 329      65.642  64.139  30.689  1.00 25.33           N
ATOM   3237  CZ  ARG A 329      65.550  63.766  31.966  1.00 29.89           C
ATOM   3238  NH1 ARG A 329      65.045  62.587  32.305  1.00 22.97           N
ATOM   3239  NH2 ARG A 329      65.969  64.588  32.918  1.00 28.73           N1+
ATOM   3240  H   ARG A 329      63.637  63.348  24.255  1.00 31.55           H
ATOM   3241  HA  ARG A 329      64.752  65.336  26.037  1.00 30.45           H
ATOM   3242  HB2 ARG A 329      63.489  63.577  27.512  1.00 33.28           H
ATOM   3243  HB3 ARG A 329      64.728  62.430  26.994  1.00 33.28           H
ATOM   3244  HG2 ARG A 329      66.462  63.840  28.021  1.00 33.26           H
ATOM   3245  HG3 ARG A 329      65.269  65.133  28.321  1.00 33.26           H
ATOM   3246  HD2 ARG A 329      63.948  63.362  29.708  1.00 30.14           H
ATOM   3247  HD3 ARG A 329      65.432  62.399  29.561  1.00 30.14           H
ATOM   3248  HE  ARG A 329      66.012  65.054  30.490  1.00 30.40           H
ATOM   3249 HH11 ARG A 329      64.722  61.945  31.596  1.00 27.57           H
ATOM   3250 HH12 ARG A 329      64.978  62.312  33.277  1.00 27.57           H
ATOM   3251 HH21 ARG A 329      66.355  65.487  32.682  1.00 34.48           H
ATOM   3252 HH22 ARG A 329      65.892  64.301  33.883  1.00 34.48           H
ATOM   3253  N   GLY A 330      67.038  64.470  25.211  1.00 22.13           N
ATOM   3254  CA  GLY A 330      68.310  63.990  24.682  1.00 25.21           C
ATOM   3255  C   GLY A 330      68.583  62.578  25.211  1.00 24.99           C
ATOM   3256  O   GLY A 330      68.354  62.305  26.392  1.00 22.29           O
ATOM   3257  H   GLY A 330      67.038  65.305  25.775  1.00 26.55           H
ATOM   3258  HA2 GLY A 330      68.252  63.968  23.595  1.00 30.25           H
ATOM   3259  HA3 GLY A 330      69.115  64.656  24.990  1.00 30.25           H
ATOM   3260  N   GLN A 331      68.993  61.678  24.310  1.00 23.51           N
ATOM   3261  CA  GLN A 331      69.035  60.238  24.562  1.00 24.85           C
ATOM   3262  C   GLN A 331      69.997  59.904  25.705  1.00 25.74           C
ATOM   3263  O   GLN A 331      69.698  59.019  26.500  1.00 24.62           O
ATOM   3264  CB  GLN A 331      69.449  59.501  23.278  1.00 23.19           C
ATOM   3265  CG  GLN A 331      69.365  57.969  23.406  1.00 23.93           C
ATOM   3266  CD  GLN A 331      67.930  57.447  23.531  1.00 25.99           C
ATOM   3267  OE1 GLN A 331      66.973  58.111  23.149  1.00 26.11           O
ATOM   3268  NE2 GLN A 331      67.763  56.227  24.027  1.00 22.53           N
ATOM   3269  H   GLN A 331      69.142  61.982  23.357  1.00 28.22           H
ATOM   3270  HA  GLN A 331      68.033  59.914  24.846  1.00 29.81           H
ATOM   3271  HB2 GLN A 331      68.821  59.829  22.449  1.00 27.83           H
ATOM   3272  HB3 GLN A 331      70.477  59.767  23.035  1.00 27.83           H
ATOM   3273  HG2 GLN A 331      69.772  57.555  22.485  1.00 28.72           H
ATOM   3274  HG3 GLN A 331      69.973  57.609  24.233  1.00 28.72           H
ATOM   3275 HE21 GLN A 331      68.560  55.696  24.341  1.00 27.03           H
ATOM   3276 HE22 GLN A 331      66.835  55.831  24.076  1.00 27.03           H
ATOM   3277  N   ALA A 332      71.154  60.576  25.769  1.00 24.22           N
ATOM   3278  CA  ALA A 332      72.160  60.317  26.787  1.00 25.44           C
ATOM   3279  C   ALA A 332      71.618  60.699  28.166  1.00 24.88           C
ATOM   3280  O   ALA A 332      71.715  59.895  29.085  1.00 21.44           O
ATOM   3281  CB  ALA A 332      73.462  61.042  26.443  1.00 22.19           C
ATOM   3282  H   ALA A 332      71.341  61.303  25.093  1.00 29.07           H
ATOM   3283  HA  ALA A 332      72.376  59.246  26.787  1.00 30.53           H
ATOM   3284  HB1 ALA A 332      74.210  60.819  27.203  1.00 26.63           H
ATOM   3285  HB2 ALA A 332      73.828  60.709  25.472  1.00 26.63           H
ATOM   3286  HB3 ALA A 332      73.293  62.115  26.421  1.00 26.63           H
ATOM   3287  N   THR A 333      70.997  61.880  28.303  1.00 21.81           N
ATOM   3288  CA  THR A 333      70.358  62.291  29.553  1.00 20.72           C
ATOM   3289  C   THR A 333      69.259  61.322  29.987  1.00 22.51           C
ATOM   3290  O   THR A 333      69.159  61.029  31.177  1.00 21.27           O
ATOM   3291  CB  THR A 333      69.800  63.713  29.424  1.00 25.35           C
ATOM   3292  OG1 THR A 333      70.852  64.571  29.070  1.00 28.21           O
ATOM   3293  CG2 THR A 333      69.191  64.234  30.730  1.00 28.09           C
ATOM   3294  H   THR A 333      70.913  62.489  27.501  1.00 26.17           H
ATOM   3295  HA  THR A 333      71.139  62.299  30.314  1.00 24.87           H
ATOM   3296  HB  THR A 333      69.040  63.734  28.642  1.00 30.42           H
ATOM   3297  HG1 THR A 333      71.526  64.520  29.757  1.00 33.86           H
ATOM   3298 HG21 THR A 333      68.842  65.257  30.585  1.00 33.71           H
ATOM   3299 HG22 THR A 333      68.352  63.612  31.038  1.00 33.71           H
ATOM   3300 HG23 THR A 333      69.948  64.241  31.516  1.00 33.71           H
ATOM   3301  N   ALA A 334      68.416  60.885  29.040  1.00 23.60           N
ATOM   3302  CA  ALA A 334      67.357  59.929  29.304  1.00 26.58           C
ATOM   3303  C   ALA A 334      67.936  58.623  29.867  1.00 19.64           C
ATOM   3304  O   ALA A 334      67.433  58.133  30.872  1.00 21.85           O
ATOM   3305  CB  ALA A 334      66.541  59.683  28.036  1.00 19.78           C
ATOM   3306  H   ALA A 334      68.541  61.194  28.085  1.00 28.32           H
ATOM   3307  HA  ALA A 334      66.691  60.362  30.051  1.00 31.90           H
ATOM   3308  HB1 ALA A 334      65.705  59.023  28.264  1.00 23.73           H
ATOM   3309  HB2 ALA A 334      66.156  60.628  27.653  1.00 23.73           H
ATOM   3310  HB3 ALA A 334      67.156  59.210  27.271  1.00 23.73           H
ATOM   3311  N   VAL A 335      68.991  58.078  29.253  1.00 19.87           N
ATOM   3312  CA  VAL A 335      69.626  56.843  29.719  1.00 20.07           C
ATOM   3313  C   VAL A 335      70.189  57.051  31.120  1.00 22.20           C
ATOM   3314  O   VAL A 335      69.882  56.256  32.000  1.00 22.88           O
ATOM   3315  CB  VAL A 335      70.674  56.323  28.709  1.00 22.24           C
ATOM   3316  CG1 VAL A 335      71.491  55.148  29.272  1.00 22.83           C
ATOM   3317  CG2 VAL A 335      69.990  55.829  27.425  1.00 23.44           C
ATOM   3318  H   VAL A 335      69.370  58.530  28.432  1.00 23.85           H
ATOM   3319  HA  VAL A 335      68.852  56.086  29.798  1.00 24.09           H
ATOM   3320  HB  VAL A 335      71.367  57.124  28.448  1.00 26.69           H
ATOM   3321 HG11 VAL A 335      72.210  54.803  28.528  1.00 27.40           H
ATOM   3322 HG12 VAL A 335      72.047  55.457  30.156  1.00 27.40           H
ATOM   3323 HG13 VAL A 335      70.828  54.324  29.540  1.00 27.40           H
ATOM   3324 HG21 VAL A 335      70.757  55.575  26.693  1.00 28.12           H
ATOM   3325 HG22 VAL A 335      69.379  54.948  27.628  1.00 28.12           H
ATOM   3326 HG23 VAL A 335      69.349  56.596  26.999  1.00 28.12           H
ATOM   3327  N   ILE A 336      70.967  58.118  31.342  1.00 21.80           N
ATOM   3328  CA  ILE A 336      71.603  58.388  32.630  1.00 23.60           C
ATOM   3329  C   ILE A 336      70.541  58.502  33.731  1.00 22.96           C
ATOM   3330  O   ILE A 336      70.701  57.884  34.785  1.00 22.91           O
ATOM   3331  CB  ILE A 336      72.497  59.642  32.537  1.00 21.11           C
ATOM   3332  CG1 ILE A 336      73.707  59.386  31.608  1.00 22.79           C
ATOM   3333  CG2 ILE A 336      72.974  60.108  33.925  1.00 23.96           C
ATOM   3334  CD1 ILE A 336      74.401  60.674  31.142  1.00 27.40           C
ATOM   3335  H   ILE A 336      71.143  58.763  30.586  1.00 26.16           H
ATOM   3336  HA  ILE A 336      72.248  57.540  32.872  1.00 28.32           H
ATOM   3337  HB  ILE A 336      71.898  60.446  32.107  1.00 25.34           H
ATOM   3338 HG12 ILE A 336      74.432  58.753  32.122  1.00 27.35           H
ATOM   3339 HG13 ILE A 336      73.391  58.845  30.717  1.00 27.35           H
ATOM   3340 HG21 ILE A 336      73.589  61.002  33.838  1.00 28.76           H
ATOM   3341 HG22 ILE A 336      72.125  60.362  34.557  1.00 28.76           H
ATOM   3342 HG23 ILE A 336      73.561  59.322  34.400  1.00 28.76           H
ATOM   3343 HD11 ILE A 336      75.175  60.423  30.417  1.00 32.88           H
ATOM   3344 HD12 ILE A 336      73.678  61.338  30.667  1.00 32.88           H
ATOM   3345 HD13 ILE A 336      74.865  61.185  31.985  1.00 32.88           H
ATOM   3346  N   ASP A 337      69.475  59.277  33.496  1.00 23.54           N
ATOM   3347  CA  ASP A 337      68.431  59.498  34.493  1.00 25.70           C
ATOM   3348  C   ASP A 337      67.703  58.182  34.805  1.00 23.59           C
ATOM   3349  O   ASP A 337      67.483  57.862  35.973  1.00 23.38           O
ATOM   3350  CB  ASP A 337      67.430  60.549  34.001  1.00 22.57           C
ATOM   3351  CG  ASP A 337      66.447  60.942  35.105  1.00 30.42           C
ATOM   3352  OD1 ASP A 337      65.261  61.165  34.788  1.00 27.61           O
ATOM   3353  OD2 ASP A 337      66.895  61.043  36.263  1.00 37.61           O1-
ATOM   3354  H   ASP A 337      69.391  59.756  32.611  1.00 28.24           H
ATOM   3355  HA  ASP A 337      68.916  59.865  35.398  1.00 30.85           H
ATOM   3356  HB2 ASP A 337      67.998  61.444  33.744  1.00 27.09           H
ATOM   3357  HB3 ASP A 337      66.893  60.214  33.111  1.00 27.09           H
ATOM   3358  N   VAL A 338      67.309  57.425  33.767  1.00 21.12           N
ATOM   3359  CA  VAL A 338      66.581  56.170  33.944  1.00 23.74           C
ATOM   3360  C   VAL A 338      67.436  55.132  34.670  1.00 21.43           C
ATOM   3361  O   VAL A 338      66.909  54.449  35.539  1.00 20.84           O
ATOM   3362  CB  VAL A 338      66.036  55.643  32.601  1.00 22.85           C
ATOM   3363  CG1 VAL A 338      65.493  54.214  32.769  1.00 20.34           C
ATOM   3364  CG2 VAL A 338      64.910  56.570  32.109  1.00 20.58           C
ATOM   3365  H   VAL A 338      67.513  57.731  32.823  1.00 25.35           H
ATOM   3366  HA  VAL A 338      65.723  56.391  34.584  1.00 28.48           H
ATOM   3367  HB  VAL A 338      66.842  55.620  31.867  1.00 27.42           H
ATOM   3368 HG11 VAL A 338      64.947  53.897  31.886  1.00 24.41           H
ATOM   3369 HG12 VAL A 338      66.313  53.518  32.927  1.00 24.41           H
ATOM   3370 HG13 VAL A 338      64.824  54.171  33.624  1.00 24.41           H
ATOM   3371 HG21 VAL A 338      64.577  56.263  31.119  1.00 24.69           H
ATOM   3372 HG22 VAL A 338      64.072  56.522  32.801  1.00 24.69           H
ATOM   3373 HG23 VAL A 338      65.250  57.602  32.054  1.00 24.69           H
ATOM   3374  N   VAL A 339      68.718  54.995  34.296  1.00 22.06           N
ATOM   3375  CA  VAL A 339      69.663  54.077  34.932  1.00 22.33           C
ATOM   3376  C   VAL A 339      69.794  54.418  36.425  1.00 22.52           C
ATOM   3377  O   VAL A 339      69.838  53.501  37.240  1.00 20.97           O
ATOM   3378  CB  VAL A 339      71.029  54.104  34.206  1.00 20.37           C
ATOM   3379  CG1 VAL A 339      72.158  53.508  35.073  1.00 20.70           C
ATOM   3380  CG2 VAL A 339      70.923  53.347  32.867  1.00 19.85           C
ATOM   3381  H   VAL A 339      69.071  55.587  33.556  1.00 26.47           H
ATOM   3382  HA  VAL A 339      69.256  53.068  34.844  1.00 26.80           H
ATOM   3383  HB  VAL A 339      71.304  55.138  33.994  1.00 24.44           H
ATOM   3384 HG11 VAL A 339      73.105  53.543  34.547  1.00 24.84           H
ATOM   3385 HG12 VAL A 339      72.297  54.098  35.977  1.00 24.84           H
ATOM   3386 HG13 VAL A 339      71.922  52.480  35.343  1.00 24.84           H
ATOM   3387 HG21 VAL A 339      71.828  53.498  32.286  1.00 23.83           H
ATOM   3388 HG22 VAL A 339      70.774  52.281  33.041  1.00 23.83           H
ATOM   3389 HG23 VAL A 339      70.084  53.719  32.282  1.00 23.83           H
ATOM   3390  N   ALA A 340      69.885  55.705  36.785  1.00 23.07           N
ATOM   3391  CA  ALA A 340      69.955  56.103  38.192  1.00 27.73           C
ATOM   3392  C   ALA A 340      68.694  55.646  38.948  1.00 22.63           C
ATOM   3393  O   ALA A 340      68.798  55.078  40.035  1.00 24.27           O
ATOM   3394  CB  ALA A 340      70.197  57.614  38.310  1.00 28.74           C
ATOM   3395  H   ALA A 340      69.839  56.431  36.081  1.00 27.68           H
ATOM   3396  HA  ALA A 340      70.815  55.600  38.637  1.00 33.28           H
ATOM   3397  HB1 ALA A 340      70.274  57.888  39.362  1.00 34.48           H
ATOM   3398  HB2 ALA A 340      71.124  57.881  37.806  1.00 34.48           H
ATOM   3399  HB3 ALA A 340      69.374  58.166  37.858  1.00 34.48           H
ATOM   3400  N   GLU A 341      67.506  55.819  38.359  1.00 21.61           N
ATOM   3401  CA  GLU A 341      66.271  55.361  38.980  1.00 21.98           C
ATOM   3402  C   GLU A 341      66.217  53.828  39.071  1.00 22.45           C
ATOM   3403  O   GLU A 341      65.716  53.285  40.052  1.00 22.07           O
ATOM   3404  CB  GLU A 341      65.057  55.886  38.207  1.00 20.83           C
ATOM   3405  CG  GLU A 341      63.813  55.786  39.096  1.00 26.07           C
ATOM   3406  CD  GLU A 341      63.769  56.830  40.219  1.00 33.48           C
ATOM   3407  OE1 GLU A 341      64.441  57.878  40.103  1.00 33.51           O
ATOM   3408  OE2 GLU A 341      63.051  56.558  41.198  1.00 36.53           O1-
ATOM   3409  H   GLU A 341      67.449  56.302  37.470  1.00 25.94           H
ATOM   3410  HA  GLU A 341      66.245  55.776  39.988  1.00 26.38           H
ATOM   3411  HB2 GLU A 341      65.225  56.916  37.892  1.00 25.00           H
ATOM   3412  HB3 GLU A 341      64.902  55.282  37.312  1.00 25.00           H
ATOM   3413  HG2 GLU A 341      62.940  55.942  38.474  1.00 31.28           H
ATOM   3414  HG3 GLU A 341      63.671  54.787  39.507  1.00 31.28           H
ATOM   3415  N   ARG A 342      66.724  53.122  38.054  1.00 20.29           N
ATOM   3416  CA  ARG A 342      66.760  51.670  38.020  1.00 23.00           C
ATOM   3417  C   ARG A 342      67.668  51.119  39.115  1.00 20.51           C
ATOM   3418  O   ARG A 342      67.315  50.135  39.755  1.00 20.84           O
ATOM   3419  CB  ARG A 342      67.145  51.232  36.602  1.00 22.78           C
ATOM   3420  CG  ARG A 342      67.173  49.714  36.389  1.00 20.34           C
ATOM   3421  CD  ARG A 342      68.431  48.960  36.867  1.00 21.01           C
ATOM   3422  NE  ARG A 342      69.666  49.467  36.251  1.00 20.99           N
ATOM   3423  CZ  ARG A 342      70.064  49.204  35.000  1.00 23.11           C
ATOM   3424  NH1 ARG A 342      69.331  48.468  34.174  1.00 20.01           N
ATOM   3425  NH2 ARG A 342      71.213  49.685  34.553  1.00 22.22           N1+
ATOM   3426  H   ARG A 342      67.102  53.619  37.257  1.00 24.34           H
ATOM   3427  HA  ARG A 342      65.752  51.307  38.220  1.00 27.60           H
ATOM   3428  HB2 ARG A 342      66.433  51.663  35.897  1.00 27.34           H
ATOM   3429  HB3 ARG A 342      68.128  51.640  36.371  1.00 27.34           H
ATOM   3430  HG2 ARG A 342      66.283  49.267  36.822  1.00 24.41           H
ATOM   3431  HG3 ARG A 342      67.108  49.564  35.316  1.00 24.41           H
ATOM   3432  HD2 ARG A 342      68.531  49.021  37.946  1.00 25.21           H
ATOM   3433  HD3 ARG A 342      68.319  47.902  36.620  1.00 25.21           H
ATOM   3434  HE  ARG A 342      70.256  50.052  36.827  1.00 25.19           H
ATOM   3435 HH11 ARG A 342      68.450  48.082  34.483  1.00 24.01           H
ATOM   3436 HH12 ARG A 342      69.665  48.269  33.241  1.00 24.01           H
ATOM   3437 HH21 ARG A 342      71.801  50.249  35.148  1.00 26.66           H
ATOM   3438 HH22 ARG A 342      71.501  49.491  33.604  1.00 26.66           H
ATOM   3439  N   ASN A 343      68.811  51.764  39.352  1.00 21.03           N
ATOM   3440  CA  ASN A 343      69.742  51.367  40.403  1.00 24.62           C
ATOM   3441  C   ASN A 343      69.138  51.627  41.778  1.00 25.42           C
ATOM   3442  O   ASN A 343      69.278  50.788  42.663  1.00 23.76           O
ATOM   3443  CB  ASN A 343      71.098  52.060  40.210  1.00 24.76           C
ATOM   3444  CG  ASN A 343      71.809  51.599  38.937  1.00 25.63           C
ATOM   3445  OD1 ASN A 343      71.509  50.540  38.386  1.00 24.62           O
ATOM   3446  ND2 ASN A 343      72.806  52.362  38.493  1.00 25.38           N
ATOM   3447  H   ASN A 343      69.043  52.567  38.783  1.00 25.23           H
ATOM   3448  HA  ASN A 343      69.909  50.291  40.319  1.00 29.54           H
ATOM   3449  HB2 ASN A 343      70.968  53.144  40.195  1.00 29.71           H
ATOM   3450  HB3 ASN A 343      71.723  51.801  41.065  1.00 29.71           H
ATOM   3451 HD21 ASN A 343      73.310  52.089  37.661  1.00 30.46           H
ATOM   3452 HD22 ASN A 343      73.037  53.220  38.974  1.00 30.46           H
ATOM   3453  N   LYS A 344      68.431  52.754  41.936  1.00 21.97           N
ATOM   3454  CA  LYS A 344      67.680  53.079  43.138  1.00 26.04           C
ATOM   3455  C   LYS A 344      66.590  52.039  43.401  1.00 25.64           C
ATOM   3456  O   LYS A 344      66.463  51.555  44.523  1.00 27.56           O
ATOM   3457  CB  LYS A 344      67.144  54.517  43.020  1.00 34.09           C
ATOM   3458  CG  LYS A 344      66.387  54.968  44.268  1.00 42.54           C
ATOM   3459  CD  LYS A 344      65.852  56.395  44.068  1.00 45.94           C
ATOM   3460  CE  LYS A 344      65.132  56.942  45.304  1.00 59.87           C
ATOM   3461  NZ  LYS A 344      66.011  56.981  46.487  1.00 70.66           N1+
ATOM   3462  H   LYS A 344      68.363  53.397  41.156  1.00 26.37           H
ATOM   3463  HA  LYS A 344      68.377  53.050  43.978  1.00 31.25           H
ATOM   3464  HB2 LYS A 344      67.985  55.193  42.853  1.00 40.91           H
ATOM   3465  HB3 LYS A 344      66.476  54.590  42.162  1.00 40.91           H
ATOM   3466  HG2 LYS A 344      65.545  54.299  44.434  1.00 51.05           H
ATOM   3467  HG3 LYS A 344      67.061  54.924  45.124  1.00 51.05           H
ATOM   3468  HD2 LYS A 344      66.675  57.061  43.808  1.00 55.12           H
ATOM   3469  HD3 LYS A 344      65.143  56.391  43.239  1.00 55.12           H
ATOM   3470  HE2 LYS A 344      64.756  57.942  45.092  1.00 71.84           H
ATOM   3471  HE3 LYS A 344      64.283  56.293  45.520  1.00 71.84           H
ATOM   3472  HZ1 LYS A 344      65.541  57.448  47.248  1.00 84.79           H
ATOM   3473  HZ2 LYS A 344      66.227  56.033  46.766  1.00 84.79           H
ATOM   3474  HZ3 LYS A 344      66.866  57.466  46.261  1.00 84.79           H
ATOM   3475  N   TYR A 345      65.832  51.666  42.364  1.00 23.54           N
ATOM   3476  CA  TYR A 345      64.771  50.672  42.428  1.00 23.95           C
ATOM   3477  C   TYR A 345      65.337  49.307  42.847  1.00 26.80           C
ATOM   3478  O   TYR A 345      64.721  48.607  43.649  1.00 21.38           O
ATOM   3479  CB  TYR A 345      64.085  50.575  41.062  1.00 23.55           C
ATOM   3480  CG  TYR A 345      62.801  49.782  41.096  1.00 24.24           C
ATOM   3481  CD1 TYR A 345      61.609  50.444  41.438  1.00 27.65           C
ATOM   3482  CD2 TYR A 345      62.781  48.410  40.777  1.00 27.46           C
ATOM   3483  CE1 TYR A 345      60.388  49.756  41.418  1.00 27.70           C
ATOM   3484  CE2 TYR A 345      61.560  47.709  40.765  1.00 26.04           C
ATOM   3485  CZ  TYR A 345      60.357  48.387  41.066  1.00 27.72           C
ATOM   3486  OH  TYR A 345      59.165  47.744  40.957  1.00 33.93           O
ATOM   3487  H   TYR A 345      65.990  52.111  41.472  1.00 28.25           H
ATOM   3488  HA  TYR A 345      64.037  51.002  43.165  1.00 28.74           H
ATOM   3489  HB2 TYR A 345      63.846  51.584  40.728  1.00 28.25           H
ATOM   3490  HB3 TYR A 345      64.766  50.131  40.338  1.00 28.25           H
ATOM   3491  HD1 TYR A 345      61.627  51.494  41.691  1.00 33.18           H
ATOM   3492  HD2 TYR A 345      63.696  47.896  40.522  1.00 32.95           H
ATOM   3493  HE1 TYR A 345      59.476  50.283  41.645  1.00 33.24           H
ATOM   3494  HE2 TYR A 345      61.535  46.664  40.498  1.00 31.25           H
ATOM   3495  HH  TYR A 345      58.420  48.328  41.134  1.00 40.71           H
ATOM   3496  N   PHE A 346      66.512  48.939  42.317  1.00 23.92           N
ATOM   3497  CA  PHE A 346      67.210  47.713  42.683  1.00 25.48           C
ATOM   3498  C   PHE A 346      67.619  47.707  44.156  1.00 28.02           C
ATOM   3499  O   PHE A 346      67.411  46.706  44.832  1.00 27.75           O
ATOM   3500  CB  PHE A 346      68.417  47.497  41.773  1.00 22.74           C
ATOM   3501  CG  PHE A 346      69.268  46.309  42.170  1.00 24.88           C
ATOM   3502  CD1 PHE A 346      68.798  45.005  41.936  1.00 24.69           C
ATOM   3503  CD2 PHE A 346      70.513  46.496  42.804  1.00 33.03           C
ATOM   3504  CE1 PHE A 346      69.584  43.888  42.264  1.00 25.09           C
ATOM   3505  CE2 PHE A 346      71.289  45.380  43.170  1.00 39.81           C
ATOM   3506  CZ  PHE A 346      70.832  44.080  42.883  1.00 31.59           C
ATOM   3507  H   PHE A 346      66.972  49.568  41.673  1.00 28.71           H
ATOM   3508  HA  PHE A 346      66.525  46.879  42.532  1.00 30.58           H
ATOM   3509  HB2 PHE A 346      68.061  47.346  40.753  1.00 27.28           H
ATOM   3510  HB3 PHE A 346      69.038  48.392  41.780  1.00 27.28           H
ATOM   3511  HD1 PHE A 346      67.838  44.862  41.486  1.00 29.63           H
ATOM   3512  HD2 PHE A 346      70.870  47.493  43.018  1.00 39.63           H
ATOM   3513  HE1 PHE A 346      69.224  42.892  42.051  1.00 30.11           H
ATOM   3514  HE2 PHE A 346      72.245  45.525  43.652  1.00 47.77           H
ATOM   3515  HZ  PHE A 346      71.441  43.227  43.142  1.00 37.91           H
ATOM   3516  N   GLU A 347      68.166  48.812  44.668  1.00 25.81           N
ATOM   3517  CA  GLU A 347      68.478  48.942  46.091  1.00 34.71           C
ATOM   3518  C   GLU A 347      67.234  48.818  46.990  1.00 32.39           C
ATOM   3519  O   GLU A 347      67.322  48.241  48.072  1.00 32.32           O
ATOM   3520  CB  GLU A 347      69.211  50.261  46.366  1.00 30.95           C
ATOM   3521  CG  GLU A 347      70.655  50.225  45.840  1.00 41.34           C
ATOM   3522  CD  GLU A 347      71.527  51.377  46.342  1.00 62.53           C
ATOM   3523  OE1 GLU A 347      71.327  51.816  47.496  1.00 69.49           O
ATOM   3524  OE2 GLU A 347      72.414  51.786  45.562  1.00 81.58           O1-
ATOM   3525  H   GLU A 347      68.322  49.615  44.073  1.00 30.97           H
ATOM   3526  HA  GLU A 347      69.151  48.122  46.349  1.00 41.65           H
ATOM   3527  HB2 GLU A 347      68.680  51.088  45.894  1.00 37.14           H
ATOM   3528  HB3 GLU A 347      69.218  50.432  47.443  1.00 37.14           H
ATOM   3529  HG2 GLU A 347      71.113  49.310  46.218  1.00 49.61           H
ATOM   3530  HG3 GLU A 347      70.691  50.165  44.753  1.00 49.61           H
ATOM   3531  N   GLU A 348      66.087  49.351  46.556  1.00 28.15           N
ATOM   3532  CA  GLU A 348      64.848  49.344  47.327  1.00 33.29           C
ATOM   3533  C   GLU A 348      64.148  47.981  47.365  1.00 33.41           C
ATOM   3534  O   GLU A 348      63.572  47.632  48.394  1.00 32.67           O
ATOM   3535  CB  GLU A 348      63.874  50.380  46.761  1.00 31.97           C
ATOM   3536  CG  GLU A 348      64.306  51.835  47.009  1.00 36.79           C
ATOM   3537  CD  GLU A 348      63.548  52.849  46.144  1.00 44.23           C
ATOM   3538  OE1 GLU A 348      62.735  52.409  45.306  1.00 40.51           O
ATOM   3539  OE2 GLU A 348      63.793  54.062  46.317  1.00 48.90           O1-
ATOM   3540  H   GLU A 348      66.081  49.846  45.673  1.00 33.78           H
ATOM   3541  HA  GLU A 348      65.089  49.636  48.350  1.00 39.95           H
ATOM   3542  HB2 GLU A 348      63.769  50.195  45.692  1.00 38.37           H
ATOM   3543  HB3 GLU A 348      62.896  50.236  47.224  1.00 38.37           H
ATOM   3544  HG2 GLU A 348      64.178  52.101  48.059  1.00 44.15           H
ATOM   3545  HG3 GLU A 348      65.372  51.968  46.830  1.00 44.15           H
ATOM   3546  N   THR A 349      64.111  47.263  46.232  1.00 26.13           N
ATOM   3547  CA  THR A 349      63.232  46.107  46.027  1.00 26.49           C
ATOM   3548  C   THR A 349      64.020  44.799  45.861  1.00 27.16           C
ATOM   3549  O   THR A 349      63.418  43.730  45.873  1.00 31.26           O
ATOM   3550  CB  THR A 349      62.338  46.304  44.787  1.00 28.24           C
ATOM   3551  OG1 THR A 349      63.131  46.332  43.611  1.00 27.40           O
ATOM   3552  CG2 THR A 349      61.461  47.564  44.832  1.00 28.74           C
ATOM   3553  H   THR A 349      64.590  47.630  45.420  1.00 31.35           H
ATOM   3554  HA  THR A 349      62.577  45.989  46.890  1.00 31.79           H
ATOM   3555  HB  THR A 349      61.667  45.446  44.719  1.00 33.88           H
ATOM   3556  HG1 THR A 349      63.621  47.161  43.596  1.00 32.88           H
ATOM   3557 HG21 THR A 349      60.835  47.600  43.940  1.00 34.49           H
ATOM   3558 HG22 THR A 349      60.821  47.544  45.714  1.00 34.49           H
ATOM   3559 HG23 THR A 349      62.077  48.463  44.845  1.00 34.49           H
ATOM   3560  N   GLY A 350      65.327  44.870  45.591  1.00 28.31           N
ATOM   3561  CA  GLY A 350      66.115  43.736  45.122  1.00 29.08           C
ATOM   3562  C   GLY A 350      65.778  43.269  43.700  1.00 27.40           C
ATOM   3563  O   GLY A 350      66.295  42.234  43.304  1.00 29.59           O
ATOM   3564  H   GLY A 350      65.777  45.776  45.594  1.00 33.98           H
ATOM   3565  HA2 GLY A 350      67.169  44.007  45.141  1.00 34.90           H
ATOM   3566  HA3 GLY A 350      65.943  42.897  45.796  1.00 34.90           H
ATOM   3567  N   ILE A 351      64.959  43.991  42.919  1.00 26.31           N
ATOM   3568  CA  ILE A 351      64.600  43.629  41.541  1.00 22.63           C
ATOM   3569  C   ILE A 351      65.494  44.442  40.596  1.00 21.94           C
ATOM   3570  O   ILE A 351      65.478  45.669  40.646  1.00 21.82           O
ATOM   3571  CB  ILE A 351      63.106  43.908  41.244  1.00 26.14           C
ATOM   3572  CG1 ILE A 351      62.140  43.259  42.271  1.00 28.25           C
ATOM   3573  CG2 ILE A 351      62.782  43.427  39.811  1.00 25.63           C
ATOM   3574  CD1 ILE A 351      60.699  43.784  42.208  1.00 30.79           C
ATOM   3575  H   ILE A 351      64.555  44.840  43.293  1.00 31.57           H
ATOM   3576  HA  ILE A 351      64.777  42.566  41.378  1.00 27.15           H
ATOM   3577  HB  ILE A 351      62.951  44.986  41.274  1.00 31.36           H
ATOM   3578 HG12 ILE A 351      62.126  42.187  42.114  1.00 33.89           H
ATOM   3579 HG13 ILE A 351      62.495  43.442  43.283  1.00 33.89           H
ATOM   3580 HG21 ILE A 351      61.751  43.668  39.553  1.00 30.75           H
ATOM   3581 HG22 ILE A 351      63.424  43.922  39.084  1.00 30.75           H
ATOM   3582 HG23 ILE A 351      62.932  42.350  39.736  1.00 30.75           H
ATOM   3583 HD11 ILE A 351      60.122  43.348  43.024  1.00 36.95           H
ATOM   3584 HD12 ILE A 351      60.692  44.869  42.317  1.00 36.95           H
ATOM   3585 HD13 ILE A 351      60.231  43.511  41.263  1.00 36.95           H
ATOM   3586  N   TYR A 352      66.259  43.763  39.736  1.00 22.21           N
ATOM   3587  CA  TYR A 352      67.049  44.374  38.675  1.00 21.67           C
ATOM   3588  C   TYR A 352      66.239  44.297  37.386  1.00 24.33           C
ATOM   3589  O   TYR A 352      66.024  43.203  36.872  1.00 21.59           O
ATOM   3590  CB  TYR A 352      68.392  43.656  38.488  1.00 22.72           C
ATOM   3591  CG  TYR A 352      69.282  44.384  37.483  1.00 20.22           C
ATOM   3592  CD1 TYR A 352      70.104  45.429  37.939  1.00 20.68           C
ATOM   3593  CD2 TYR A 352      69.259  44.058  36.110  1.00 23.19           C
ATOM   3594  CE1 TYR A 352      70.901  46.149  37.042  1.00 24.01           C
ATOM   3595  CE2 TYR A 352      70.060  44.775  35.199  1.00 21.60           C
ATOM   3596  CZ  TYR A 352      70.892  45.817  35.671  1.00 22.09           C
ATOM   3597  OH  TYR A 352      71.725  46.492  34.836  1.00 21.59           O
ATOM   3598  H   TYR A 352      66.231  42.753  39.757  1.00 26.66           H
ATOM   3599  HA  TYR A 352      67.257  45.416  38.922  1.00 26.01           H
ATOM   3600  HB2 TYR A 352      68.907  43.618  39.447  1.00 27.26           H
ATOM   3601  HB3 TYR A 352      68.224  42.629  38.159  1.00 27.26           H
ATOM   3602  HD1 TYR A 352      70.120  45.685  38.989  1.00 24.81           H
ATOM   3603  HD2 TYR A 352      68.609  43.272  35.753  1.00 27.83           H
ATOM   3604  HE1 TYR A 352      71.525  46.955  37.399  1.00 28.82           H
ATOM   3605  HE2 TYR A 352      70.043  44.524  34.149  1.00 25.92           H
ATOM   3606  HH  TYR A 352      71.656  46.193  33.920  1.00 25.91           H
ATOM   3607  N   ILE A 353      65.844  45.454  36.847  1.00 20.09           N
ATOM   3608  CA  ILE A 353      65.130  45.547  35.572  1.00 21.89           C
ATOM   3609  C   ILE A 353      66.129  46.011  34.500  1.00 20.29           C
ATOM   3610  O   ILE A 353      66.596  47.150  34.571  1.00 21.42           O
ATOM   3611  CB  ILE A 353      63.919  46.492  35.698  1.00 23.07           C
ATOM   3612  CG1 ILE A 353      62.960  45.973  36.803  1.00 25.80           C
ATOM   3613  CG2 ILE A 353      63.207  46.603  34.331  1.00 21.48           C
ATOM   3614  CD1 ILE A 353      61.778  46.894  37.066  1.00 30.29           C
ATOM   3615  H   ILE A 353      66.051  46.319  37.329  1.00 24.11           H
ATOM   3616  HA  ILE A 353      64.732  44.569  35.309  1.00 26.27           H
ATOM   3617  HB  ILE A 353      64.274  47.483  35.981  1.00 27.69           H
ATOM   3618 HG12 ILE A 353      62.579  44.990  36.526  1.00 30.96           H
ATOM   3619 HG13 ILE A 353      63.494  45.879  37.748  1.00 30.96           H
ATOM   3620 HG21 ILE A 353      62.339  47.254  34.401  1.00 25.78           H
ATOM   3621 HG22 ILE A 353      63.871  47.040  33.591  1.00 25.78           H
ATOM   3622 HG23 ILE A 353      62.888  45.616  33.996  1.00 25.78           H
ATOM   3623 HD11 ILE A 353      61.218  46.523  37.923  1.00 36.35           H
ATOM   3624 HD12 ILE A 353      62.149  47.894  37.285  1.00 36.35           H
ATOM   3625 HD13 ILE A 353      61.112  46.919  36.205  1.00 36.35           H
ATOM   3626  N   PRO A 354      66.437  45.182  33.488  1.00 21.39           N
ATOM   3627  CA  PRO A 354      67.252  45.619  32.362  1.00 18.14           C
ATOM   3628  C   PRO A 354      66.585  46.795  31.653  1.00 22.69           C
ATOM   3629  O   PRO A 354      65.359  46.840  31.540  1.00 21.85           O
ATOM   3630  CB  PRO A 354      67.332  44.399  31.439  1.00 22.29           C
ATOM   3631  CG  PRO A 354      67.190  43.233  32.417  1.00 19.13           C
ATOM   3632  CD  PRO A 354      66.138  43.767  33.381  1.00 21.81           C
ATOM   3633  HA  PRO A 354      68.263  45.829  32.707  1.00 21.76           H
ATOM   3634  HB2 PRO A 354      66.459  44.405  30.786  1.00 26.74           H
ATOM   3635  HB3 PRO A 354      68.245  44.342  30.846  1.00 26.74           H
ATOM   3636  HG2 PRO A 354      66.819  42.341  31.925  1.00 22.96           H
ATOM   3637  HG3 PRO A 354      68.141  43.039  32.913  1.00 22.96           H
ATOM   3638  HD2 PRO A 354      65.137  43.620  32.977  1.00 26.18           H
ATOM   3639  HD3 PRO A 354      66.293  43.267  34.331  1.00 26.18           H
ATOM   3640  N   VAL A 355      67.387  47.732  31.155  1.00 18.90           N
ATOM   3641  CA  VAL A 355      66.875  48.840  30.355  1.00 20.12           C
ATOM   3642  C   VAL A 355      67.540  48.832  28.997  1.00 19.65           C
ATOM   3643  O   VAL A 355      68.661  48.353  28.835  1.00 20.01           O
ATOM   3644  CB  VAL A 355      66.979  50.199  31.074  1.00 16.02           C
ATOM   3645  CG1 VAL A 355      66.213  50.180  32.392  1.00 18.33           C
ATOM   3646  CG2 VAL A 355      68.433  50.648  31.310  1.00 19.60           C
ATOM   3647  H   VAL A 355      68.390  47.637  31.260  1.00 22.68           H
ATOM   3648  HA  VAL A 355      65.818  48.675  30.180  1.00 24.15           H
ATOM   3649  HB  VAL A 355      66.502  50.926  30.424  1.00 19.23           H
ATOM   3650 HG11 VAL A 355      66.246  51.163  32.862  1.00 22.00           H
ATOM   3651 HG12 VAL A 355      65.174  49.909  32.204  1.00 22.00           H
ATOM   3652 HG13 VAL A 355      66.658  49.454  33.071  1.00 22.00           H
ATOM   3653 HG21 VAL A 355      68.444  51.591  31.859  1.00 23.52           H
ATOM   3654 HG22 VAL A 355      68.982  49.900  31.879  1.00 23.52           H
ATOM   3655 HG23 VAL A 355      68.922  50.805  30.352  1.00 23.52           H
ATOM   3656  N   CYS A 356      66.795  49.326  28.009  1.00 19.79           N
ATOM   3657  CA  CYS A 356      67.193  49.327  26.619  1.00 17.71           C
ATOM   3658  C   CYS A 356      67.331  50.758  26.137  1.00 19.68           C
ATOM   3659  O   CYS A 356      66.356  51.497  26.193  1.00 22.61           O
ATOM   3660  CB  CYS A 356      66.136  48.573  25.818  1.00 19.46           C
ATOM   3661  SG  CYS A 356      66.506  48.665  24.044  1.00 22.83           S
ATOM   3662  H   CYS A 356      65.883  49.693  28.237  1.00 23.75           H
ATOM   3663  HA  CYS A 356      68.134  48.801  26.510  1.00 21.25           H
ATOM   3664  HB2 CYS A 356      66.120  47.539  26.147  1.00 23.35           H
ATOM   3665  HB3 CYS A 356      65.156  49.006  25.989  1.00 23.35           H
ATOM   3666  HG  CYS A 356      67.297  47.601  24.190  1.00 27.39           H
ATOM   3667  N   SER A 357      68.496  51.148  25.622  1.00 19.07           N
ATOM   3668  CA  SER A 357      68.618  52.434  24.957  1.00 19.51           C
ATOM   3669  C   SER A 357      68.125  52.270  23.519  1.00 20.60           C
ATOM   3670  O   SER A 357      68.762  51.595  22.715  1.00 20.08           O
ATOM   3671  CB  SER A 357      70.054  52.939  25.029  1.00 20.55           C
ATOM   3672  OG  SER A 357      70.085  54.242  24.502  1.00 20.51           O
ATOM   3673  H   SER A 357      69.258  50.488  25.551  1.00 22.89           H
ATOM   3674  HA  SER A 357      67.995  53.159  25.486  1.00 23.41           H
ATOM   3675  HB2 SER A 357      70.368  52.977  26.070  1.00 24.66           H
ATOM   3676  HB3 SER A 357      70.728  52.293  24.465  1.00 24.66           H
ATOM   3677  HG  SER A 357      70.132  54.187  23.540  1.00 24.61           H
ATOM   3678  N   ASP A 358      67.003  52.910  23.194  1.00 20.17           N
ATOM   3679  CA  ASP A 358      66.334  52.775  21.916  1.00 21.72           C
ATOM   3680  C   ASP A 358      66.484  54.059  21.091  1.00 20.16           C
ATOM   3681  O   ASP A 358      65.908  55.099  21.424  1.00 23.25           O
ATOM   3682  CB  ASP A 358      64.867  52.415  22.168  1.00 20.08           C
ATOM   3683  CG  ASP A 358      64.070  52.221  20.885  1.00 23.17           C
ATOM   3684  OD1 ASP A 358      64.697  52.108  19.812  1.00 20.40           O
ATOM   3685  OD2 ASP A 358      62.831  52.158  21.003  1.00 21.07           O1-
ATOM   3686  H   ASP A 358      66.530  53.464  23.893  1.00 24.21           H
ATOM   3687  HA  ASP A 358      66.789  51.954  21.363  1.00 26.06           H
ATOM   3688  HB2 ASP A 358      64.813  51.488  22.741  1.00 24.09           H
ATOM   3689  HB3 ASP A 358      64.364  53.161  22.783  1.00 24.09           H
ATOM   3690  N   GLY A 359      67.219  53.950  19.975  1.00 22.34           N
ATOM   3691  CA  GLY A 359      67.357  55.017  18.992  1.00 21.10           C
ATOM   3692  C   GLY A 359      68.551  55.930  19.277  1.00 25.87           C
ATOM   3693  O   GLY A 359      69.072  55.991  20.391  1.00 25.34           O
ATOM   3694  H   GLY A 359      67.622  53.051  19.746  1.00 26.81           H
ATOM   3695  HA2 GLY A 359      67.483  54.563  18.011  1.00 25.32           H
ATOM   3696  HA3 GLY A 359      66.458  55.633  18.982  1.00 25.32           H
ATOM   3697  N   GLY A 360      68.977  56.659  18.246  1.00 24.25           N
ATOM   3698  CA  GLY A 360      70.016  57.674  18.348  1.00 27.37           C
ATOM   3699  C   GLY A 360      71.444  57.129  18.320  1.00 30.09           C
ATOM   3700  O   GLY A 360      72.366  57.900  18.586  1.00 34.74           O
ATOM   3701  H   GLY A 360      68.523  56.543  17.347  1.00 29.10           H
ATOM   3702  HA2 GLY A 360      69.909  58.358  17.507  1.00 32.85           H
ATOM   3703  HA3 GLY A 360      69.878  58.222  19.281  1.00 32.85           H
ATOM   3704  N   ILE A 361      71.651  55.856  17.948  1.00 28.45           N
ATOM   3705  CA  ILE A 361      72.986  55.330  17.641  1.00 27.50           C
ATOM   3706  C   ILE A 361      73.331  55.740  16.211  1.00 33.85           C
ATOM   3707  O   ILE A 361      72.802  55.170  15.255  1.00 32.80           O
ATOM   3708  CB  ILE A 361      73.068  53.800  17.815  1.00 29.59           C
ATOM   3709  CG1 ILE A 361      72.652  53.335  19.222  1.00 32.00           C
ATOM   3710  CG2 ILE A 361      74.472  53.277  17.454  1.00 27.80           C
ATOM   3711  CD1 ILE A 361      73.580  53.739  20.372  1.00 27.31           C
ATOM   3712  H   ILE A 361      70.851  55.268  17.749  1.00 34.14           H
ATOM   3713  HA  ILE A 361      73.704  55.786  18.324  1.00 33.00           H
ATOM   3714  HB  ILE A 361      72.371  53.353  17.106  1.00 35.51           H
ATOM   3715 HG12 ILE A 361      71.652  53.701  19.442  1.00 38.40           H
ATOM   3716 HG13 ILE A 361      72.594  52.254  19.186  1.00 38.40           H
ATOM   3717 HG21 ILE A 361      74.550  52.219  17.701  1.00 33.37           H
ATOM   3718 HG22 ILE A 361      74.657  53.389  16.386  1.00 33.37           H
ATOM   3719 HG23 ILE A 361      75.238  53.818  18.004  1.00 33.37           H
ATOM   3720 HD11 ILE A 361      73.168  53.364  21.309  1.00 32.77           H
ATOM   3721 HD12 ILE A 361      74.569  53.309  20.230  1.00 32.77           H
ATOM   3722 HD13 ILE A 361      73.652  54.823  20.433  1.00 32.77           H
ATOM   3723  N   VAL A 362      74.235  56.713  16.081  1.00 34.55           N
ATOM   3724  CA  VAL A 362      74.704  57.214  14.792  1.00 37.17           C
ATOM   3725  C   VAL A 362      76.019  56.514  14.424  1.00 38.17           C
ATOM   3726  O   VAL A 362      76.166  56.062  13.290  1.00 42.99           O
ATOM   3727  CB  VAL A 362      74.821  58.755  14.821  1.00 36.05           C
ATOM   3728  CG1 VAL A 362      75.190  59.296  13.430  1.00 40.04           C
ATOM   3729  CG2 VAL A 362      73.521  59.436  15.276  1.00 41.10           C
ATOM   3730  H   VAL A 362      74.595  57.156  16.916  1.00 41.46           H
ATOM   3731  HA  VAL A 362      73.969  56.964  14.026  1.00 44.60           H
ATOM   3732  HB  VAL A 362      75.615  59.034  15.513  1.00 43.26           H
ATOM   3733 HG11 VAL A 362      75.310  60.379  13.475  1.00 48.05           H
ATOM   3734 HG12 VAL A 362      76.129  58.858  13.094  1.00 48.05           H
ATOM   3735 HG13 VAL A 362      74.407  59.050  12.711  1.00 48.05           H
ATOM   3736 HG21 VAL A 362      73.647  60.519  15.257  1.00 49.31           H
ATOM   3737 HG22 VAL A 362      72.699  59.160  14.615  1.00 49.31           H
ATOM   3738 HG23 VAL A 362      73.274  59.146  16.296  1.00 49.31           H
ATOM   3739  N   TYR A 363      76.951  56.394  15.385  1.00 35.24           N
ATOM   3740  CA  TYR A 363      78.271  55.784  15.211  1.00 32.34           C
ATOM   3741  C   TYR A 363      78.471  54.614  16.172  1.00 27.30           C
ATOM   3742  O   TYR A 363      77.824  54.553  17.215  1.00 25.46           O
ATOM   3743  CB  TYR A 363      79.323  56.869  15.479  1.00 32.35           C
ATOM   3744  CG  TYR A 363      79.151  58.095  14.604  1.00 36.47           C
ATOM   3745  CD1 TYR A 363      79.294  57.980  13.207  1.00 43.87           C
ATOM   3746  CD2 TYR A 363      78.775  59.327  15.172  1.00 40.41           C
ATOM   3747  CE1 TYR A 363      79.050  59.088  12.377  1.00 45.71           C
ATOM   3748  CE2 TYR A 363      78.522  60.438  14.347  1.00 41.66           C
ATOM   3749  CZ  TYR A 363      78.655  60.321  12.945  1.00 46.87           C
ATOM   3750  OH  TYR A 363      78.402  61.390  12.138  1.00 58.17           O
ATOM   3751  H   TYR A 363      76.743  56.772  16.300  1.00 42.29           H
ATOM   3752  HA  TYR A 363      78.396  55.422  14.190  1.00 38.81           H
ATOM   3753  HB2 TYR A 363      79.264  57.162  16.528  1.00 38.82           H
ATOM   3754  HB3 TYR A 363      80.313  56.450  15.295  1.00 38.82           H
ATOM   3755  HD1 TYR A 363      79.570  57.033  12.767  1.00 52.64           H
ATOM   3756  HD2 TYR A 363      78.658  59.421  16.240  1.00 48.49           H
ATOM   3757  HE1 TYR A 363      79.148  58.997  11.306  1.00 54.85           H
ATOM   3758  HE2 TYR A 363      78.227  61.379  14.788  1.00 49.99           H
ATOM   3759  HH  TYR A 363      78.208  62.191  12.630  1.00 69.80           H
ATOM   3760  N   ASP A 364      79.388  53.696  15.845  1.00 26.53           N
ATOM   3761  CA  ASP A 364      79.724  52.574  16.726  1.00 27.79           C
ATOM   3762  C   ASP A 364      80.096  52.990  18.154  1.00 27.43           C
ATOM   3763  O   ASP A 364      79.732  52.282  19.091  1.00 26.00           O
ATOM   3764  CB  ASP A 364      80.845  51.732  16.119  1.00 32.08           C
ATOM   3765  CG  ASP A 364      80.466  51.047  14.810  1.00 33.06           C
ATOM   3766  OD1 ASP A 364      79.265  50.834  14.549  1.00 31.22           O
ATOM   3767  OD2 ASP A 364      81.415  50.733  14.070  1.00 40.01           O1-
ATOM   3768  H   ASP A 364      79.878  53.772  14.966  1.00 31.84           H
ATOM   3769  HA  ASP A 364      78.834  51.948  16.799  1.00 33.35           H
ATOM   3770  HB2 ASP A 364      81.758  52.313  15.987  1.00 38.49           H
ATOM   3771  HB3 ASP A 364      81.104  50.942  16.826  1.00 38.49           H
ATOM   3772  N   TYR A 365      80.824  54.107  18.348  1.00 24.85           N
ATOM   3773  CA  TYR A 365      81.221  54.506  19.699  1.00 26.34           C
ATOM   3774  C   TYR A 365      80.020  54.935  20.555  1.00 25.62           C
ATOM   3775  O   TYR A 365      80.123  54.902  21.781  1.00 22.16           O
ATOM   3776  CB  TYR A 365      82.324  55.574  19.663  1.00 28.86           C
ATOM   3777  CG  TYR A 365      81.849  57.003  19.483  1.00 25.82           C
ATOM   3778  CD1 TYR A 365      81.663  57.830  20.609  1.00 25.65           C
ATOM   3779  CD2 TYR A 365      81.625  57.519  18.192  1.00 31.28           C
ATOM   3780  CE1 TYR A 365      81.254  59.166  20.443  1.00 27.93           C
ATOM   3781  CE2 TYR A 365      81.190  58.844  18.022  1.00 31.56           C
ATOM   3782  CZ  TYR A 365      81.003  59.672  19.145  1.00 33.33           C
ATOM   3783  OH  TYR A 365      80.507  60.926  18.955  1.00 35.31           O
ATOM   3784  H   TYR A 365      81.079  54.697  17.570  1.00 29.82           H
ATOM   3785  HA  TYR A 365      81.646  53.623  20.171  1.00 31.61           H
ATOM   3786  HB2 TYR A 365      82.858  55.520  20.612  1.00 34.63           H
ATOM   3787  HB3 TYR A 365      83.039  55.325  18.878  1.00 34.63           H
ATOM   3788  HD1 TYR A 365      81.845  57.443  21.601  1.00 30.78           H
ATOM   3789  HD2 TYR A 365      81.789  56.900  17.325  1.00 37.54           H
ATOM   3790  HE1 TYR A 365      81.121  59.803  21.304  1.00 33.51           H
ATOM   3791  HE2 TYR A 365      81.004  59.238  17.035  1.00 37.87           H
ATOM   3792  HH  TYR A 365      79.671  60.888  18.879  1.00 42.37           H
ATOM   3793  N   HIS A 366      78.885  55.307  19.939  1.00 23.28           N
ATOM   3794  CA  HIS A 366      77.649  55.560  20.678  1.00 25.55           C
ATOM   3795  C   HIS A 366      77.123  54.304  21.361  1.00 21.39           C
ATOM   3796  O   HIS A 366      76.485  54.426  22.404  1.00 21.77           O
ATOM   3797  CB  HIS A 366      76.561  56.152  19.788  1.00 21.87           C
ATOM   3798  CG  HIS A 366      76.854  57.509  19.212  1.00 27.05           C
ATOM   3799  ND1 HIS A 366      76.039  58.151  18.284  1.00 33.30           N
ATOM   3800  CD2 HIS A 366      77.906  58.320  19.525  1.00 30.37           C
ATOM   3801  CE1 HIS A 366      76.576  59.367  18.122  1.00 30.30           C
ATOM   3802  NE2 HIS A 366      77.697  59.497  18.848  1.00 33.26           N
ATOM   3803  H   HIS A 366      78.842  55.310  18.930  1.00 27.93           H
ATOM   3804  HA  HIS A 366      77.863  56.290  21.459  1.00 30.67           H
ATOM   3805  HB2 HIS A 366      75.654  56.255  20.385  1.00 26.25           H
ATOM   3806  HB3 HIS A 366      76.334  55.466  18.979  1.00 26.25           H
ATOM   3807  HD2 HIS A 366      78.697  58.116  20.227  1.00 36.45           H
ATOM   3808  HE1 HIS A 366      76.087  60.184  17.615  1.00 36.36           H
ATOM   3809  HE2 HIS A 366      78.222  60.355  18.966  1.00 39.91           H
ATOM   3810  N   MET A 367      77.368  53.124  20.775  1.00 23.99           N
ATOM   3811  CA  MET A 367      77.023  51.850  21.404  1.00 26.30           C
ATOM   3812  C   MET A 367      77.773  51.726  22.727  1.00 21.42           C
ATOM   3813  O   MET A 367      77.166  51.422  23.747  1.00 19.32           O
ATOM   3814  CB  MET A 367      77.378  50.635  20.528  1.00 23.48           C
ATOM   3815  CG  MET A 367      76.706  50.585  19.155  1.00 25.66           C
ATOM   3816  SD  MET A 367      77.285  49.141  18.219  1.00 28.67           S
ATOM   3817  CE  MET A 367      76.274  49.281  16.722  1.00 28.15           C
ATOM   3818  H   MET A 367      77.896  53.101  19.913  1.00 28.79           H
ATOM   3819  HA  MET A 367      75.951  51.848  21.603  1.00 31.56           H
ATOM   3820  HB2 MET A 367      78.457  50.591  20.388  1.00 28.18           H
ATOM   3821  HB3 MET A 367      77.095  49.733  21.072  1.00 28.18           H
ATOM   3822  HG2 MET A 367      75.625  50.526  19.285  1.00 30.79           H
ATOM   3823  HG3 MET A 367      76.951  51.490  18.599  1.00 30.79           H
ATOM   3824  HE1 MET A 367      76.546  48.487  16.029  1.00 33.79           H
ATOM   3825  HE2 MET A 367      75.222  49.181  16.979  1.00 33.79           H
ATOM   3826  HE3 MET A 367      76.445  50.245  16.247  1.00 33.79           H
ATOM   3827  N   THR A 368      79.091  51.947  22.702  1.00 22.07           N
ATOM   3828  CA  THR A 368      79.924  51.863  23.902  1.00 22.61           C
ATOM   3829  C   THR A 368      79.473  52.881  24.958  1.00 21.49           C
ATOM   3830  O   THR A 368      79.417  52.538  26.134  1.00 21.59           O
ATOM   3831  CB  THR A 368      81.409  52.026  23.553  1.00 24.79           C
ATOM   3832  OG1 THR A 368      81.747  51.312  22.382  1.00 23.12           O
ATOM   3833  CG2 THR A 368      82.274  51.513  24.712  1.00 22.07           C
ATOM   3834  H   THR A 368      79.533  52.169  21.821  1.00 26.48           H
ATOM   3835  HA  THR A 368      79.780  50.854  24.295  1.00 27.13           H
ATOM   3836  HB  THR A 368      81.614  53.083  23.391  1.00 29.75           H
ATOM   3837  HG1 THR A 368      81.851  51.952  21.666  1.00 27.74           H
ATOM   3838 HG21 THR A 368      83.323  51.636  24.464  1.00 26.48           H
ATOM   3839 HG22 THR A 368      82.057  52.071  25.622  1.00 26.48           H
ATOM   3840 HG23 THR A 368      82.098  50.450  24.882  1.00 26.48           H
ATOM   3841  N   LEU A 369      79.136  54.116  24.555  1.00 22.04           N
ATOM   3842  CA  LEU A 369      78.588  55.132  25.449  1.00 22.26           C
ATOM   3843  C   LEU A 369      77.275  54.700  26.106  1.00 20.77           C
ATOM   3844  O   LEU A 369      77.158  54.844  27.315  1.00 21.46           O
ATOM   3845  CB  LEU A 369      78.376  56.469  24.719  1.00 24.58           C
ATOM   3846  CG  LEU A 369      79.674  57.218  24.372  1.00 26.73           C
ATOM   3847  CD1 LEU A 369      79.315  58.368  23.422  1.00 26.59           C
ATOM   3848  CD2 LEU A 369      80.372  57.777  25.624  1.00 26.01           C
ATOM   3849  H   LEU A 369      79.212  54.349  23.575  1.00 26.45           H
ATOM   3850  HA  LEU A 369      79.309  55.288  26.251  1.00 26.71           H
ATOM   3851  HB2 LEU A 369      77.834  56.261  23.796  1.00 29.50           H
ATOM   3852  HB3 LEU A 369      77.742  57.120  25.325  1.00 29.50           H
ATOM   3853  HG  LEU A 369      80.358  56.538  23.866  1.00 32.08           H
ATOM   3854 HD11 LEU A 369      80.211  58.940  23.197  1.00 31.91           H
ATOM   3855 HD12 LEU A 369      78.909  57.976  22.492  1.00 31.91           H
ATOM   3856 HD13 LEU A 369      78.574  59.021  23.881  1.00 31.91           H
ATOM   3857 HD21 LEU A 369      81.266  58.328  25.330  1.00 31.21           H
ATOM   3858 HD22 LEU A 369      79.704  58.449  26.164  1.00 31.21           H
ATOM   3859 HD23 LEU A 369      80.666  56.967  26.288  1.00 31.21           H
ATOM   3860  N   ALA A 370      76.299  54.197  25.333  1.00 19.61           N
ATOM   3861  CA  ALA A 370      74.998  53.770  25.836  1.00 22.35           C
ATOM   3862  C   ALA A 370      75.178  52.683  26.902  1.00 20.87           C
ATOM   3863  O   ALA A 370      74.580  52.765  27.977  1.00 19.95           O
ATOM   3864  CB  ALA A 370      74.134  53.273  24.673  1.00 20.52           C
ATOM   3865  H   ALA A 370      76.462  54.109  24.339  1.00 23.53           H
ATOM   3866  HA  ALA A 370      74.492  54.624  26.292  1.00 26.82           H
ATOM   3867  HB1 ALA A 370      73.167  52.945  25.053  1.00 24.62           H
ATOM   3868  HB2 ALA A 370      73.980  54.079  23.956  1.00 24.62           H
ATOM   3869  HB3 ALA A 370      74.619  52.439  24.166  1.00 24.62           H
ATOM   3870  N   LEU A 371      76.029  51.691  26.602  1.00 20.78           N
ATOM   3871  CA  LEU A 371      76.358  50.624  27.534  1.00 19.31           C
ATOM   3872  C   LEU A 371      77.038  51.179  28.787  1.00 21.13           C
ATOM   3873  O   LEU A 371      76.640  50.817  29.884  1.00 19.35           O
ATOM   3874  CB  LEU A 371      77.236  49.563  26.862  1.00 15.84           C
ATOM   3875  CG  LEU A 371      76.548  48.820  25.693  1.00 19.98           C
ATOM   3876  CD1 LEU A 371      77.563  47.919  24.984  1.00 22.34           C
ATOM   3877  CD2 LEU A 371      75.327  48.001  26.115  1.00 24.11           C
ATOM   3878  H   LEU A 371      76.492  51.693  25.703  1.00 24.93           H
ATOM   3879  HA  LEU A 371      75.427  50.159  27.849  1.00 23.18           H
ATOM   3880  HB2 LEU A 371      78.136  50.053  26.488  1.00 19.01           H
ATOM   3881  HB3 LEU A 371      77.547  48.834  27.613  1.00 19.01           H
ATOM   3882  HG  LEU A 371      76.194  49.551  24.980  1.00 23.97           H
ATOM   3883 HD11 LEU A 371      77.116  47.508  24.079  1.00 26.81           H
ATOM   3884 HD12 LEU A 371      78.438  48.503  24.697  1.00 26.81           H
ATOM   3885 HD13 LEU A 371      77.869  47.104  25.641  1.00 26.81           H
ATOM   3886 HD21 LEU A 371      74.910  47.518  25.235  1.00 28.93           H
ATOM   3887 HD22 LEU A 371      75.604  47.248  26.852  1.00 28.93           H
ATOM   3888 HD23 LEU A 371      74.555  48.652  26.520  1.00 28.93           H
ATOM   3889  N   ALA A 372      78.051  52.040  28.635  1.00 20.69           N
ATOM   3890  CA  ALA A 372      78.787  52.646  29.744  1.00 20.40           C
ATOM   3891  C   ALA A 372      77.903  53.457  30.689  1.00 24.71           C
ATOM   3892  O   ALA A 372      78.128  53.424  31.895  1.00 21.95           O
ATOM   3893  CB  ALA A 372      79.908  53.524  29.187  1.00 21.34           C
ATOM   3894  H   ALA A 372      78.333  52.294  27.700  1.00 24.83           H
ATOM   3895  HA  ALA A 372      79.236  51.839  30.323  1.00 24.48           H
ATOM   3896  HB1 ALA A 372      80.449  53.984  30.007  1.00 25.61           H
ATOM   3897  HB2 ALA A 372      80.600  52.923  28.598  1.00 25.61           H
ATOM   3898  HB3 ALA A 372      79.488  54.310  28.561  1.00 25.61           H
ATOM   3899  N   MET A 373      76.916  54.174  30.143  1.00 17.37           N
ATOM   3900  CA  MET A 373      75.916  54.937  30.894  1.00 21.02           C
ATOM   3901  C   MET A 373      74.917  54.066  31.662  1.00 24.38           C
ATOM   3902  O   MET A 373      74.167  54.609  32.471  1.00 23.28           O
ATOM   3903  CB  MET A 373      75.175  55.880  29.939  1.00 19.43           C
ATOM   3904  CG  MET A 373      76.072  57.013  29.439  1.00 23.63           C
ATOM   3905  SD  MET A 373      75.266  57.986  28.155  1.00 24.21           S
ATOM   3906  CE  MET A 373      76.636  59.078  27.656  1.00 24.65           C
ATOM   3907  H   MET A 373      76.816  54.160  29.138  1.00 20.84           H
ATOM   3908  HA  MET A 373      76.440  55.553  31.626  1.00 25.22           H
ATOM   3909  HB2 MET A 373      74.810  55.312  29.083  1.00 23.31           H
ATOM   3910  HB3 MET A 373      74.319  56.323  30.449  1.00 23.31           H
ATOM   3911  HG2 MET A 373      76.319  57.666  30.276  1.00 28.36           H
ATOM   3912  HG3 MET A 373      76.996  56.608  29.033  1.00 28.36           H
ATOM   3913  HE1 MET A 373      76.327  59.683  26.802  1.00 29.58           H
ATOM   3914  HE2 MET A 373      76.908  59.732  28.486  1.00 29.58           H
ATOM   3915  HE3 MET A 373      77.497  58.474  27.370  1.00 29.58           H
ATOM   3916  N   GLY A 374      74.891  52.745  31.411  1.00 21.63           N
ATOM   3917  CA  GLY A 374      74.131  51.774  32.187  1.00 20.31           C
ATOM   3918  C   GLY A 374      73.041  51.045  31.407  1.00 20.68           C
ATOM   3919  O   GLY A 374      72.397  50.173  31.982  1.00 21.30           O
ATOM   3920  H   GLY A 374      75.502  52.378  30.697  1.00 25.96           H
ATOM   3921  HA2 GLY A 374      74.824  51.022  32.553  1.00 24.37           H
ATOM   3922  HA3 GLY A 374      73.671  52.249  33.044  1.00 24.37           H
ATOM   3923  N   ALA A 375      72.817  51.346  30.120  1.00 21.11           N
ATOM   3924  CA  ALA A 375      71.910  50.529  29.317  1.00 22.61           C
ATOM   3925  C   ALA A 375      72.468  49.105  29.226  1.00 19.15           C
ATOM   3926  O   ALA A 375      73.658  48.918  28.972  1.00 18.72           O
ATOM   3927  CB  ALA A 375      71.706  51.149  27.934  1.00 21.41           C
ATOM   3928  H   ALA A 375      73.372  52.051  29.658  1.00 25.33           H
ATOM   3929  HA  ALA A 375      70.944  50.496  29.812  1.00 27.13           H
ATOM   3930  HB1 ALA A 375      70.940  50.590  27.398  1.00 25.69           H
ATOM   3931  HB2 ALA A 375      71.388  52.185  28.041  1.00 25.69           H
ATOM   3932  HB3 ALA A 375      72.633  51.107  27.363  1.00 25.69           H
ATOM   3933  N   ASP A 376      71.613  48.108  29.458  1.00 19.03           N
ATOM   3934  CA  ASP A 376      71.969  46.693  29.316  1.00 19.80           C
ATOM   3935  C   ASP A 376      72.070  46.285  27.852  1.00 20.86           C
ATOM   3936  O   ASP A 376      72.924  45.486  27.479  1.00 20.12           O
ATOM   3937  CB  ASP A 376      70.954  45.815  30.055  1.00 23.02           C
ATOM   3938  CG  ASP A 376      70.932  46.231  31.514  1.00 20.78           C
ATOM   3939  OD1 ASP A 376      71.738  45.672  32.284  1.00 22.75           O
ATOM   3940  OD2 ASP A 376      70.134  47.131  31.840  1.00 21.39           O1-
ATOM   3941  H   ASP A 376      70.657  48.322  29.702  1.00 22.84           H
ATOM   3942  HA  ASP A 376      72.946  46.538  29.774  1.00 23.76           H
ATOM   3943  HB2 ASP A 376      69.970  45.980  29.610  1.00 27.63           H
ATOM   3944  HB3 ASP A 376      71.274  44.774  29.972  1.00 27.63           H
ATOM   3945  N   PHE A 377      71.190  46.822  27.005  1.00 21.02           N
ATOM   3946  CA  PHE A 377      71.205  46.544  25.580  1.00 18.96           C
ATOM   3947  C   PHE A 377      70.641  47.734  24.817  1.00 21.71           C
ATOM   3948  O   PHE A 377      70.213  48.728  25.408  1.00 20.80           O
ATOM   3949  CB  PHE A 377      70.518  45.200  25.259  1.00 19.63           C
ATOM   3950  CG  PHE A 377      69.089  45.081  25.737  1.00 24.28           C
ATOM   3951  CD1 PHE A 377      68.822  44.662  27.055  1.00 24.80           C
ATOM   3952  CD2 PHE A 377      68.024  45.363  24.863  1.00 19.85           C
ATOM   3953  CE1 PHE A 377      67.496  44.569  27.501  1.00 20.57           C
ATOM   3954  CE2 PHE A 377      66.697  45.216  25.297  1.00 23.94           C
ATOM   3955  CZ  PHE A 377      66.435  44.831  26.621  1.00 23.74           C
ATOM   3956  H   PHE A 377      70.497  47.470  27.354  1.00 25.22           H
ATOM   3957  HA  PHE A 377      72.244  46.453  25.265  1.00 22.75           H
ATOM   3958  HB2 PHE A 377      70.545  45.027  24.183  1.00 23.56           H
ATOM   3959  HB3 PHE A 377      71.096  44.400  25.718  1.00 23.56           H
ATOM   3960  HD1 PHE A 377      69.633  44.422  27.728  1.00 29.76           H
ATOM   3961  HD2 PHE A 377      68.225  45.669  23.847  1.00 23.82           H
ATOM   3962  HE1 PHE A 377      67.290  44.261  28.515  1.00 24.68           H
ATOM   3963  HE2 PHE A 377      65.879  45.402  24.616  1.00 28.73           H
ATOM   3964  HZ  PHE A 377      65.419  44.718  26.963  1.00 28.48           H
ATOM   3965  N   ILE A 378      70.783  47.663  23.496  1.00 18.51           N
ATOM   3966  CA  ILE A 378      70.574  48.767  22.585  1.00 19.93           C
ATOM   3967  C   ILE A 378      69.633  48.289  21.491  1.00 20.90           C
ATOM   3968  O   ILE A 378      69.877  47.242  20.898  1.00 21.32           O
ATOM   3969  CB  ILE A 378      71.923  49.204  21.982  1.00 18.81           C
ATOM   3970  CG1 ILE A 378      72.958  49.593  23.068  1.00 23.08           C
ATOM   3971  CG2 ILE A 378      71.722  50.408  21.044  1.00 21.28           C
ATOM   3972  CD1 ILE A 378      74.370  49.652  22.490  1.00 28.74           C
ATOM   3973  H   ILE A 378      71.169  46.819  23.096  1.00 22.21           H
ATOM   3974  HA  ILE A 378      70.125  49.607  23.112  1.00 23.92           H
ATOM   3975  HB  ILE A 378      72.332  48.375  21.404  1.00 22.57           H
ATOM   3976 HG12 ILE A 378      72.693  50.549  23.520  1.00 27.70           H
ATOM   3977 HG13 ILE A 378      72.988  48.847  23.860  1.00 27.70           H
ATOM   3978 HG21 ILE A 378      72.642  50.592  20.499  1.00 25.54           H
ATOM   3979 HG22 ILE A 378      70.946  50.212  20.309  1.00 25.54           H
ATOM   3980 HG23 ILE A 378      71.447  51.294  21.616  1.00 25.54           H
ATOM   3981 HD11 ILE A 378      75.044  50.018  23.256  1.00 34.49           H
ATOM   3982 HD12 ILE A 378      74.687  48.660  22.169  1.00 34.49           H
ATOM   3983 HD13 ILE A 378      74.416  50.336  21.648  1.00 34.49           H
ATOM   3984  N   MET A 379      68.601  49.082  21.204  1.00 20.75           N
ATOM   3985  CA  MET A 379      67.718  48.879  20.066  1.00 21.06           C
ATOM   3986  C   MET A 379      68.083  49.841  18.932  1.00 22.17           C
ATOM   3987  O   MET A 379      68.284  51.034  19.163  1.00 21.24           O
ATOM   3988  CB  MET A 379      66.260  48.970  20.505  1.00 19.87           C
ATOM   3989  CG  MET A 379      65.295  48.792  19.326  1.00 22.33           C
ATOM   3990  SD  MET A 379      63.561  48.699  19.820  1.00 23.25           S
ATOM   3991  CE  MET A 379      63.473  46.970  20.363  1.00 23.77           C
ATOM   3992  H   MET A 379      68.486  49.938  21.729  1.00 24.90           H
ATOM   3993  HA  MET A 379      67.853  47.868  19.715  1.00 25.27           H
ATOM   3994  HB2 MET A 379      66.070  48.180  21.230  1.00 23.85           H
ATOM   3995  HB3 MET A 379      66.074  49.928  20.982  1.00 23.85           H
ATOM   3996  HG2 MET A 379      65.403  49.625  18.630  1.00 26.80           H
ATOM   3997  HG3 MET A 379      65.554  47.873  18.800  1.00 26.80           H
ATOM   3998  HE1 MET A 379      62.460  46.739  20.692  1.00 28.52           H
ATOM   3999  HE2 MET A 379      63.740  46.312  19.535  1.00 28.52           H
ATOM   4000  HE3 MET A 379      64.162  46.810  21.191  1.00 28.52           H
ATOM   4001  N   LEU A 380      68.191  49.303  17.712  1.00 23.07           N
ATOM   4002  CA  LEU A 380      68.611  50.048  16.531  1.00 21.99           C
ATOM   4003  C   LEU A 380      67.675  49.731  15.365  1.00 22.68           C
ATOM   4004  O   LEU A 380      67.300  48.579  15.145  1.00 21.98           O
ATOM   4005  CB  LEU A 380      70.053  49.695  16.128  1.00 23.12           C
ATOM   4006  CG  LEU A 380      71.117  49.813  17.239  1.00 24.83           C
ATOM   4007  CD1 LEU A 380      71.327  48.477  17.969  1.00 24.91           C
ATOM   4008  CD2 LEU A 380      72.471  50.228  16.653  1.00 26.06           C
ATOM   4009  H   LEU A 380      68.013  48.315  17.598  1.00 27.69           H
ATOM   4010  HA  LEU A 380      68.561  51.119  16.726  1.00 26.39           H
ATOM   4011  HB2 LEU A 380      70.101  48.708  15.675  1.00 27.74           H
ATOM   4012  HB3 LEU A 380      70.306  50.410  15.348  1.00 27.74           H
ATOM   4013  HG  LEU A 380      70.809  50.568  17.962  1.00 29.80           H
ATOM   4014 HD11 LEU A 380      72.017  48.624  18.798  1.00 29.89           H
ATOM   4015 HD12 LEU A 380      70.390  48.100  18.368  1.00 29.89           H
ATOM   4016 HD13 LEU A 380      71.747  47.734  17.291  1.00 29.89           H
ATOM   4017 HD21 LEU A 380      73.194  50.339  17.461  1.00 31.27           H
ATOM   4018 HD22 LEU A 380      72.829  49.470  15.957  1.00 31.27           H
ATOM   4019 HD23 LEU A 380      72.374  51.180  16.133  1.00 31.27           H
ATOM   4020  N   GLY A 381      67.343  50.758  14.589  1.00 20.12           N
ATOM   4021  CA  GLY A 381      66.539  50.639  13.382  1.00 23.12           C
ATOM   4022  C   GLY A 381      67.433  50.831  12.172  1.00 19.54           C
ATOM   4023  O   GLY A 381      67.693  49.877  11.441  1.00 25.06           O
ATOM   4024  H   GLY A 381      67.669  51.682  14.838  1.00 24.15           H
ATOM   4025  HA2 GLY A 381      66.066  49.660  13.322  1.00 27.75           H
ATOM   4026  HA3 GLY A 381      65.763  51.404  13.389  1.00 27.75           H
ATOM   4027  N   ARG A 382      67.929  52.059  11.989  1.00 24.39           N
ATOM   4028  CA  ARG A 382      68.704  52.467  10.818  1.00 28.84           C
ATOM   4029  C   ARG A 382      69.945  51.606  10.604  1.00 29.57           C
ATOM   4030  O   ARG A 382      70.223  51.221   9.471  1.00 25.96           O
ATOM   4031  CB  ARG A 382      69.039  53.954  10.958  1.00 29.88           C
ATOM   4032  CG  ARG A 382      69.715  54.603   9.734  1.00 40.12           C
ATOM   4033  CD  ARG A 382      70.712  55.711  10.115  1.00 44.23           C
ATOM   4034  NE  ARG A 382      72.111  55.235  10.188  1.00 64.21           N
ATOM   4035  CZ  ARG A 382      72.742  54.736  11.261  1.00 55.79           C
ATOM   4036  NH1 ARG A 382      72.146  54.627  12.441  1.00 59.24           N
ATOM   4037  NH2 ARG A 382      74.008  54.341  11.162  1.00 63.54           N1+
ATOM   4038  H   ARG A 382      67.658  52.789  12.640  1.00 29.27           H
ATOM   4039  HA  ARG A 382      68.058  52.347   9.947  1.00 34.61           H
ATOM   4040  HB2 ARG A 382      68.090  54.469  11.097  1.00 35.85           H
ATOM   4041  HB3 ARG A 382      69.624  54.116  11.860  1.00 35.85           H
ATOM   4042  HG2 ARG A 382      70.257  53.846   9.166  1.00 48.14           H
ATOM   4043  HG3 ARG A 382      68.942  55.016   9.085  1.00 48.14           H
ATOM   4044  HD2 ARG A 382      70.658  56.485   9.347  1.00 53.07           H
ATOM   4045  HD3 ARG A 382      70.419  56.170  11.062  1.00 53.07           H
ATOM   4046  HE  ARG A 382      72.631  55.275   9.325  1.00 77.06           H
ATOM   4047 HH11 ARG A 382      71.188  54.929  12.555  1.00 71.09           H
ATOM   4048 HH12 ARG A 382      72.645  54.263  13.241  1.00 71.09           H
ATOM   4049 HH21 ARG A 382      74.503  54.425  10.288  1.00 76.24           H
ATOM   4050 HH22 ARG A 382      74.478  53.987  11.982  1.00 76.24           H
ATOM   4051  N   TYR A 383      70.663  51.274  11.682  1.00 26.47           N
ATOM   4052  CA  TYR A 383      71.821  50.392  11.639  1.00 26.19           C
ATOM   4053  C   TYR A 383      71.522  49.061  10.922  1.00 23.45           C
ATOM   4054  O   TYR A 383      72.321  48.623  10.095  1.00 25.54           O
ATOM   4055  CB  TYR A 383      72.298  50.139  13.070  1.00 23.57           C
ATOM   4056  CG  TYR A 383      73.504  49.242  13.162  1.00 23.12           C
ATOM   4057  CD1 TYR A 383      74.797  49.789  13.076  1.00 25.23           C
ATOM   4058  CD2 TYR A 383      73.324  47.857  13.342  1.00 25.53           C
ATOM   4059  CE1 TYR A 383      75.917  48.946  13.157  1.00 22.31           C
ATOM   4060  CE2 TYR A 383      74.440  47.011  13.431  1.00 24.66           C
ATOM   4061  CZ  TYR A 383      75.739  47.554  13.325  1.00 24.12           C
ATOM   4062  OH  TYR A 383      76.811  46.723  13.352  1.00 24.45           O
ATOM   4063  H   TYR A 383      70.377  51.636  12.583  1.00 31.76           H
ATOM   4064  HA  TYR A 383      72.615  50.909  11.101  1.00 31.42           H
ATOM   4065  HB2 TYR A 383      72.530  51.095  13.543  1.00 28.28           H
ATOM   4066  HB3 TYR A 383      71.484  49.668  13.618  1.00 28.28           H
ATOM   4067  HD1 TYR A 383      74.932  50.854  12.958  1.00 30.28           H
ATOM   4068  HD2 TYR A 383      72.330  47.441  13.415  1.00 30.64           H
ATOM   4069  HE1 TYR A 383      76.910  49.364  13.094  1.00 26.78           H
ATOM   4070  HE2 TYR A 383      74.302  45.950  13.571  1.00 29.59           H
ATOM   4071  HH  TYR A 383      77.649  47.195  13.360  1.00 29.34           H
ATOM   4072  N   PHE A 384      70.395  48.417  11.246  1.00 21.93           N
ATOM   4073  CA  PHE A 384      70.010  47.130  10.687  1.00 21.41           C
ATOM   4074  C   PHE A 384      69.294  47.253   9.339  1.00 24.93           C
ATOM   4075  O   PHE A 384      69.375  46.323   8.540  1.00 25.48           O
ATOM   4076  CB  PHE A 384      69.140  46.354  11.677  1.00 22.04           C
ATOM   4077  CG  PHE A 384      69.897  45.839  12.883  1.00 21.70           C
ATOM   4078  CD1 PHE A 384      70.797  44.771  12.760  1.00 22.42           C
ATOM   4079  CD2 PHE A 384      69.670  46.410  14.146  1.00 21.38           C
ATOM   4080  CE1 PHE A 384      71.494  44.304  13.887  1.00 24.56           C
ATOM   4081  CE2 PHE A 384      70.320  45.913  15.282  1.00 20.18           C
ATOM   4082  CZ  PHE A 384      71.259  44.879  15.148  1.00 21.17           C
ATOM   4083  H   PHE A 384      69.763  48.842  11.911  1.00 26.32           H
ATOM   4084  HA  PHE A 384      70.915  46.548  10.525  1.00 25.70           H
ATOM   4085  HB2 PHE A 384      68.325  46.999  12.005  1.00 26.45           H
ATOM   4086  HB3 PHE A 384      68.703  45.496  11.170  1.00 26.45           H
ATOM   4087  HD1 PHE A 384      70.943  44.299  11.803  1.00 26.90           H
ATOM   4088  HD2 PHE A 384      68.979  47.225  14.236  1.00 25.66           H
ATOM   4089  HE1 PHE A 384      72.203  43.496  13.786  1.00 29.47           H
ATOM   4090  HE2 PHE A 384      70.115  46.342  16.252  1.00 24.22           H
ATOM   4091  HZ  PHE A 384      71.784  44.507  16.013  1.00 25.40           H
ATOM   4092  N   ALA A 385      68.596  48.370   9.093  1.00 21.85           N
ATOM   4093  CA  ALA A 385      67.889  48.648   7.840  1.00 25.94           C
ATOM   4094  C   ALA A 385      68.833  48.591   6.621  1.00 29.36           C
ATOM   4095  O   ALA A 385      68.409  48.206   5.536  1.00 30.82           O
ATOM   4096  CB  ALA A 385      67.198  50.011   7.963  1.00 25.58           C
ATOM   4097  H   ALA A 385      68.547  49.077   9.813  1.00 26.22           H
ATOM   4098  HA  ALA A 385      67.114  47.892   7.712  1.00 31.13           H
ATOM   4099  HB1 ALA A 385      66.642  50.242   7.056  1.00 30.69           H
ATOM   4100  HB2 ALA A 385      66.509  50.000   8.807  1.00 30.69           H
ATOM   4101  HB3 ALA A 385      67.935  50.798   8.119  1.00 30.69           H
ATOM   4102  N   ARG A 386      70.110  48.955   6.804  1.00 31.44           N
ATOM   4103  CA  ARG A 386      71.164  48.932   5.780  1.00 29.90           C
ATOM   4104  C   ARG A 386      71.491  47.534   5.248  1.00 26.69           C
ATOM   4105  O   ARG A 386      72.112  47.434   4.192  1.00 30.63           O
ATOM   4106  CB  ARG A 386      72.452  49.531   6.359  1.00 28.91           C
ATOM   4107  CG  ARG A 386      72.321  51.009   6.744  1.00 35.83           C
ATOM   4108  CD  ARG A 386      73.577  51.561   7.434  1.00 40.12           C
ATOM   4109  NE  ARG A 386      73.954  50.722   8.577  1.00 42.19           N
ATOM   4110  CZ  ARG A 386      75.174  50.270   8.874  1.00 36.01           C
ATOM   4111  NH1 ARG A 386      76.279  50.739   8.298  1.00 32.12           N
ATOM   4112  NH2 ARG A 386      75.289  49.319   9.786  1.00 33.35           N1+
ATOM   4113  H   ARG A 386      70.372  49.275   7.726  1.00 37.72           H
ATOM   4114  HA  ARG A 386      70.848  49.539   4.930  1.00 35.88           H
ATOM   4115  HB2 ARG A 386      72.748  48.930   7.220  1.00 34.69           H
ATOM   4116  HB3 ARG A 386      73.242  49.452   5.611  1.00 34.69           H
ATOM   4117  HG2 ARG A 386      72.125  51.594   5.849  1.00 43.00           H
ATOM   4118  HG3 ARG A 386      71.476  51.141   7.408  1.00 43.00           H
ATOM   4119  HD2 ARG A 386      74.382  51.569   6.697  1.00 48.15           H
ATOM   4120  HD3 ARG A 386      73.398  52.582   7.771  1.00 48.15           H
ATOM   4121  HE  ARG A 386      73.186  50.311   9.089  1.00 50.63           H
ATOM   4122 HH11 ARG A 386      76.219  51.461   7.600  1.00 38.55           H
ATOM   4123 HH12 ARG A 386      77.178  50.364   8.567  1.00 38.55           H
ATOM   4124 HH21 ARG A 386      74.466  48.939  10.231  1.00 40.03           H
ATOM   4125 HH22 ARG A 386      76.205  48.975  10.035  1.00 40.03           H
ATOM   4126  N   PHE A 387      71.170  46.472   5.996  1.00 26.10           N
ATOM   4127  CA  PHE A 387      71.658  45.136   5.698  1.00 23.27           C
ATOM   4128  C   PHE A 387      70.766  44.391   4.710  1.00 26.36           C
ATOM   4129  O   PHE A 387      69.570  44.643   4.610  1.00 27.41           O
ATOM   4130  CB  PHE A 387      71.832  44.316   6.985  1.00 25.51           C
ATOM   4131  CG  PHE A 387      72.755  44.913   8.032  1.00 27.15           C
ATOM   4132  CD1 PHE A 387      73.884  45.670   7.664  1.00 28.82           C
ATOM   4133  CD2 PHE A 387      72.501  44.676   9.393  1.00 25.46           C
ATOM   4134  CE1 PHE A 387      74.691  46.262   8.646  1.00 31.11           C
ATOM   4135  CE2 PHE A 387      73.345  45.222  10.377  1.00 24.58           C
ATOM   4136  CZ  PHE A 387      74.422  46.034  10.007  1.00 25.67           C
ATOM   4137  H   PHE A 387      70.635  46.606   6.843  1.00 31.32           H
ATOM   4138  HA  PHE A 387      72.636  45.238   5.238  1.00 27.93           H
ATOM   4139  HB2 PHE A 387      70.851  44.142   7.430  1.00 30.61           H
ATOM   4140  HB3 PHE A 387      72.242  43.345   6.715  1.00 30.61           H
ATOM   4141  HD1 PHE A 387      74.134  45.805   6.626  1.00 34.59           H
ATOM   4142  HD2 PHE A 387      71.658  44.067   9.681  1.00 30.55           H
ATOM   4143  HE1 PHE A 387      75.523  46.883   8.354  1.00 37.33           H
ATOM   4144  HE2 PHE A 387      73.163  45.025  11.422  1.00 29.49           H
ATOM   4145  HZ  PHE A 387      75.056  46.470  10.763  1.00 30.81           H
ATOM   4146  N   GLU A 388      71.380  43.446   4.000  1.00 33.23           N
ATOM   4147  CA  GLU A 388      70.735  42.536   3.063  1.00 31.79           C
ATOM   4148  C   GLU A 388      69.476  41.890   3.652  1.00 32.05           C
ATOM   4149  O   GLU A 388      68.463  41.762   2.963  1.00 29.77           O
ATOM   4150  CB  GLU A 388      71.778  41.479   2.661  1.00 30.52           C
ATOM   4151  CG  GLU A 388      71.227  40.379   1.740  1.00 43.05           C
ATOM   4152  CD  GLU A 388      70.778  40.928   0.389  1.00 49.54           C
ATOM   4153  OE1 GLU A 388      71.503  41.789  -0.150  1.00 53.94           O
ATOM   4154  OE2 GLU A 388      69.707  40.497  -0.087  1.00 62.09           O1-
ATOM   4155  H   GLU A 388      72.367  43.303   4.163  1.00 39.88           H
ATOM   4156  HA  GLU A 388      70.451  43.110   2.181  1.00 38.14           H
ATOM   4157  HB2 GLU A 388      72.628  41.971   2.188  1.00 36.63           H
ATOM   4158  HB3 GLU A 388      72.149  40.994   3.566  1.00 36.63           H
ATOM   4159  HG2 GLU A 388      72.060  39.701   1.550  1.00 51.65           H
ATOM   4160  HG3 GLU A 388      70.431  39.805   2.217  1.00 51.65           H
ATOM   4161  N   GLU A 389      69.547  41.485   4.926  1.00 31.02           N
ATOM   4162  CA  GLU A 389      68.493  40.760   5.612  1.00 31.34           C
ATOM   4163  C   GLU A 389      67.314  41.641   6.036  1.00 26.58           C
ATOM   4164  O   GLU A 389      66.319  41.090   6.486  1.00 29.92           O
ATOM   4165  CB  GLU A 389      69.068  40.012   6.828  1.00 30.44           C
ATOM   4166  CG  GLU A 389      70.173  39.011   6.457  1.00 28.54           C
ATOM   4167  CD  GLU A 389      71.607  39.536   6.530  1.00 24.13           C
ATOM   4168  OE1 GLU A 389      71.817  40.767   6.510  1.00 31.63           O
ATOM   4169  OE2 GLU A 389      72.506  38.674   6.569  1.00 34.76           O1-
ATOM   4170  H   GLU A 389      70.414  41.615   5.431  1.00 37.22           H
ATOM   4171  HA  GLU A 389      68.107  40.005   4.925  1.00 37.60           H
ATOM   4172  HB2 GLU A 389      69.450  40.737   7.550  1.00 36.53           H
ATOM   4173  HB3 GLU A 389      68.265  39.460   7.313  1.00 36.53           H
ATOM   4174  HG2 GLU A 389      70.090  38.113   7.062  1.00 34.25           H
ATOM   4175  HG3 GLU A 389      70.007  38.650   5.441  1.00 34.25           H
ATOM   4176  N   SER A 390      67.377  42.979   5.959  1.00 27.00           N
ATOM   4177  CA  SER A 390      66.200  43.779   6.288  1.00 32.11           C
ATOM   4178  C   SER A 390      65.120  43.527   5.212  1.00 36.49           C
ATOM   4179  O   SER A 390      65.451  43.194   4.069  1.00 32.05           O
ATOM   4180  CB  SER A 390      66.575  45.254   6.437  1.00 28.93           C
ATOM   4181  OG  SER A 390      66.784  45.841   5.174  1.00 36.53           O
ATOM   4182  H   SER A 390      68.196  43.442   5.587  1.00 32.40           H
ATOM   4183  HA  SER A 390      65.832  43.457   7.262  1.00 38.54           H
ATOM   4184  HB2 SER A 390      65.776  45.786   6.957  1.00 34.71           H
ATOM   4185  HB3 SER A 390      67.487  45.340   7.029  1.00 34.71           H
ATOM   4186  HG  SER A 390      66.928  46.787   5.299  1.00 43.83           H
ATOM   4187  N   PRO A 391      63.830  43.641   5.554  1.00 30.44           N
ATOM   4188  CA  PRO A 391      62.736  43.118   4.726  1.00 35.06           C
ATOM   4189  C   PRO A 391      62.303  44.051   3.583  1.00 39.36           C
ATOM   4190  O   PRO A 391      61.271  43.823   2.957  1.00 49.54           O
ATOM   4191  CB  PRO A 391      61.591  42.910   5.732  1.00 33.30           C
ATOM   4192  CG  PRO A 391      61.826  44.048   6.716  1.00 26.72           C
ATOM   4193  CD  PRO A 391      63.335  44.065   6.854  1.00 27.62           C
ATOM   4194  HA  PRO A 391      62.985  42.132   4.341  1.00 42.07           H
ATOM   4195  HB2 PRO A 391      60.591  42.933   5.301  1.00 39.96           H
ATOM   4196  HB3 PRO A 391      61.750  41.961   6.246  1.00 39.96           H
ATOM   4197  HG2 PRO A 391      61.462  44.980   6.287  1.00 32.06           H
ATOM   4198  HG3 PRO A 391      61.371  43.846   7.687  1.00 32.06           H
ATOM   4199  HD2 PRO A 391      63.654  45.076   7.101  1.00 33.14           H
ATOM   4200  HD3 PRO A 391      63.620  43.337   7.610  1.00 33.14           H
ATOM   4201  N   THR A 392      63.086  45.096   3.306  1.00 31.53           N
ATOM   4202  CA  THR A 392      62.764  46.124   2.325  1.00 36.45           C
ATOM   4203  C   THR A 392      63.515  45.887   1.015  1.00 41.66           C
ATOM   4204  O   THR A 392      64.430  45.058   0.930  1.00 36.04           O
ATOM   4205  CB  THR A 392      63.122  47.507   2.878  1.00 35.36           C
ATOM   4206  OG1 THR A 392      64.524  47.634   2.978  1.00 40.37           O
ATOM   4207  CG2 THR A 392      62.484  47.785   4.241  1.00 37.53           C
ATOM   4208  H   THR A 392      63.928  45.228   3.847  1.00 37.83           H
ATOM   4209  HA  THR A 392      61.694  46.123   2.116  1.00 43.74           H
ATOM   4210  HB  THR A 392      62.758  48.246   2.169  1.00 42.43           H
ATOM   4211  HG1 THR A 392      64.721  48.286   3.658  1.00 48.44           H
ATOM   4212 HG21 THR A 392      62.706  48.810   4.535  1.00 45.03           H
ATOM   4213 HG22 THR A 392      61.405  47.654   4.181  1.00 45.03           H
ATOM   4214 HG23 THR A 392      62.894  47.121   5.000  1.00 45.03           H
ATOM   4215  N   ARG A 393      63.105  46.642  -0.012  1.00 40.58           N
ATOM   4216  CA  ARG A 393      63.697  46.572  -1.338  1.00 47.18           C
ATOM   4217  C   ARG A 393      65.073  47.209  -1.332  1.00 40.39           C
ATOM   4218  O   ARG A 393      65.279  48.312  -0.820  1.00 42.13           O
ATOM   4219  CB  ARG A 393      62.820  47.271  -2.382  1.00 43.84           C
ATOM   4220  CG  ARG A 393      61.418  46.655  -2.490  1.00 54.40           C
ATOM   4221  CD  ARG A 393      60.860  46.642  -3.926  1.00 68.15           C
ATOM   4222  NE  ARG A 393      61.071  47.893  -4.682  1.00 63.62           N
ATOM   4223  CZ  ARG A 393      60.834  49.137  -4.248  1.00 62.69           C
ATOM   4224  NH1 ARG A 393      60.046  49.390  -3.207  1.00 67.12           N
ATOM   4225  NH2 ARG A 393      61.408  50.155  -4.879  1.00 65.15           N1+
ATOM   4226  H   ARG A 393      62.379  47.331   0.143  1.00 48.70           H
ATOM   4227  HA  ARG A 393      63.790  45.522  -1.624  1.00 56.61           H
ATOM   4228  HB2 ARG A 393      62.723  48.324  -2.112  1.00 52.61           H
ATOM   4229  HB3 ARG A 393      63.325  47.215  -3.349  1.00 52.61           H
ATOM   4230  HG2 ARG A 393      61.476  45.610  -2.183  1.00 65.28           H
ATOM   4231  HG3 ARG A 393      60.733  47.155  -1.806  1.00 65.28           H
ATOM   4232  HD2 ARG A 393      61.438  45.872  -4.439  1.00 81.78           H
ATOM   4233  HD3 ARG A 393      59.812  46.343  -3.957  1.00 81.78           H
ATOM   4234  HE  ARG A 393      61.715  47.825  -5.454  1.00 76.34           H
ATOM   4235 HH11 ARG A 393      59.610  48.633  -2.705  1.00 80.54           H
ATOM   4236 HH12 ARG A 393      59.915  50.339  -2.886  1.00 80.54           H
ATOM   4237 HH21 ARG A 393      62.011  49.995  -5.669  1.00 78.18           H
ATOM   4238 HH22 ARG A 393      61.247  51.098  -4.550  1.00 78.18           H
ATOM   4239  N   LYS A 394      65.998  46.495  -1.968  1.00 36.91           N
ATOM   4240  CA  LYS A 394      67.283  47.034  -2.368  1.00 41.96           C
ATOM   4241  C   LYS A 394      67.073  47.773  -3.689  1.00 46.79           C
ATOM   4242  O   LYS A 394      66.623  47.170  -4.664  1.00 46.12           O
ATOM   4243  CB  LYS A 394      68.267  45.868  -2.435  1.00 41.31           C
ATOM   4244  CG  LYS A 394      69.713  46.344  -2.556  1.00 40.25           C
ATOM   4245  CD  LYS A 394      70.613  45.234  -3.108  1.00 50.11           C
ATOM   4246  CE  LYS A 394      70.650  44.025  -2.180  1.00 49.43           C
ATOM   4247  NZ  LYS A 394      71.555  42.996  -2.707  1.00 48.07           N1+
ATOM   4248  H   LYS A 394      65.739  45.590  -2.334  1.00 44.29           H
ATOM   4249  HA  LYS A 394      67.630  47.734  -1.605  1.00 50.35           H
ATOM   4250  HB2 LYS A 394      68.190  45.314  -1.499  1.00 49.58           H
ATOM   4251  HB3 LYS A 394      68.002  45.195  -3.253  1.00 49.58           H
ATOM   4252  HG2 LYS A 394      69.752  47.175  -3.259  1.00 48.30           H
ATOM   4253  HG3 LYS A 394      70.075  46.690  -1.587  1.00 48.30           H
ATOM   4254  HD2 LYS A 394      70.247  44.925  -4.088  1.00 60.13           H
ATOM   4255  HD3 LYS A 394      71.626  45.616  -3.222  1.00 60.13           H
ATOM   4256  HE2 LYS A 394      70.972  44.326  -1.182  1.00 59.31           H
ATOM   4257  HE3 LYS A 394      69.645  43.607  -2.112  1.00 59.31           H
ATOM   4258  HZ1 LYS A 394      71.659  42.271  -2.006  1.00 57.68           H
ATOM   4259  HZ2 LYS A 394      71.163  42.590  -3.546  1.00 57.68           H
ATOM   4260  HZ3 LYS A 394      72.459  43.397  -2.904  1.00 57.68           H
ATOM   4261  N   VAL A 395      67.345  49.081  -3.689  1.00 41.20           N
ATOM   4262  CA  VAL A 395      67.149  49.971  -4.833  1.00 45.24           C
ATOM   4263  C   VAL A 395      68.477  50.632  -5.190  1.00 49.61           C
ATOM   4264  O   VAL A 395      69.198  51.070  -4.300  1.00 44.97           O
ATOM   4265  CB  VAL A 395      66.040  51.021  -4.576  1.00 49.78           C
ATOM   4266  CG1 VAL A 395      64.702  50.354  -4.223  1.00 51.72           C
ATOM   4267  CG2 VAL A 395      66.365  52.045  -3.478  1.00 51.87           C
ATOM   4268  H   VAL A 395      67.710  49.498  -2.842  1.00 49.45           H
ATOM   4269  HA  VAL A 395      66.831  49.382  -5.692  1.00 54.28           H
ATOM   4270  HB  VAL A 395      65.893  51.580  -5.501  1.00 59.74           H
ATOM   4271 HG11 VAL A 395      63.928  51.117  -4.145  1.00 62.07           H
ATOM   4272 HG12 VAL A 395      64.427  49.647  -5.005  1.00 62.07           H
ATOM   4273 HG13 VAL A 395      64.771  49.831  -3.269  1.00 62.07           H
ATOM   4274 HG21 VAL A 395      65.548  52.760  -3.409  1.00 62.25           H
ATOM   4275 HG22 VAL A 395      66.495  51.551  -2.514  1.00 62.25           H
ATOM   4276 HG23 VAL A 395      67.265  52.604  -3.727  1.00 62.25           H
ATOM   4277  N   THR A 396      68.800  50.718  -6.484  1.00 45.29           N
ATOM   4278  CA  THR A 396      70.011  51.389  -6.961  1.00 48.46           C
ATOM   4279  C   THR A 396      69.623  52.715  -7.604  1.00 55.53           C
ATOM   4280  O   THR A 396      68.857  52.743  -8.567  1.00 53.32           O
ATOM   4281  CB  THR A 396      70.822  50.481  -7.899  1.00 48.85           C
ATOM   4282  OG1 THR A 396      71.078  49.239  -7.275  1.00 48.58           O
ATOM   4283  CG2 THR A 396      72.176  51.115  -8.243  1.00 46.73           C
ATOM   4284  H   THR A 396      68.168  50.342  -7.176  1.00 54.35           H
ATOM   4285  HA  THR A 396      70.650  51.585  -6.101  1.00 58.16           H
ATOM   4286  HB  THR A 396      70.261  50.313  -8.819  1.00 58.62           H
ATOM   4287  HG1 THR A 396      71.420  48.631  -7.933  1.00 58.30           H
ATOM   4288 HG21 THR A 396      72.742  50.441  -8.886  1.00 56.08           H
ATOM   4289 HG22 THR A 396      72.034  52.062  -8.761  1.00 56.08           H
ATOM   4290 HG23 THR A 396      72.753  51.279  -7.333  1.00 56.08           H
ATOM   4291  N   ILE A 397      70.166  53.800  -7.045  1.00 56.83           N
ATOM   4292  CA  ILE A 397      69.896  55.179  -7.430  1.00 59.51           C
ATOM   4293  C   ILE A 397      71.250  55.807  -7.784  1.00 56.53           C
ATOM   4294  O   ILE A 397      72.052  56.091  -6.897  1.00 54.90           O
ATOM   4295  CB  ILE A 397      69.174  55.937  -6.285  1.00 54.95           C
ATOM   4296  CG1 ILE A 397      67.915  55.193  -5.772  1.00 64.22           C
ATOM   4297  CG2 ILE A 397      68.832  57.352  -6.790  1.00 57.72           C
ATOM   4298  CD1 ILE A 397      67.206  55.881  -4.597  1.00 57.01           C
ATOM   4299  H   ILE A 397      70.783  53.668  -6.254  1.00 68.19           H
ATOM   4300  HA  ILE A 397      69.258  55.192  -8.316  1.00 71.42           H
ATOM   4301  HB  ILE A 397      69.863  56.036  -5.445  1.00 65.94           H
ATOM   4302 HG12 ILE A 397      67.205  55.079  -6.593  1.00 77.06           H
ATOM   4303 HG13 ILE A 397      68.194  54.197  -5.430  1.00 77.06           H
ATOM   4304 HG21 ILE A 397      68.363  57.943  -6.005  1.00 69.26           H
ATOM   4305 HG22 ILE A 397      69.741  57.873  -7.086  1.00 69.26           H
ATOM   4306 HG23 ILE A 397      68.160  57.293  -7.648  1.00 69.26           H
ATOM   4307 HD11 ILE A 397      66.436  55.220  -4.201  1.00 68.41           H
ATOM   4308 HD12 ILE A 397      67.924  56.098  -3.804  1.00 68.41           H
ATOM   4309 HD13 ILE A 397      66.730  56.805  -4.924  1.00 68.41           H
ATOM   4310  N   ASN A 398      71.508  55.994  -9.086  1.00 62.73           N
ATOM   4311  CA  ASN A 398      72.730  56.613  -9.621  1.00 57.38           C
ATOM   4312  C   ASN A 398      74.016  55.892  -9.155  1.00 53.95           C
ATOM   4313  O   ASN A 398      74.987  56.532  -8.753  1.00 60.92           O
ATOM   4314  CB  ASN A 398      72.750  58.127  -9.311  1.00 60.45           C
ATOM   4315  CG  ASN A 398      71.468  58.854  -9.716  1.00 66.78           C
ATOM   4316  OD1 ASN A 398      70.783  59.432  -8.880  1.00 70.22           O
ATOM   4317  ND2 ASN A 398      71.099  58.794 -10.993  1.00 66.01           N
ATOM   4318  H   ASN A 398      70.796  55.736  -9.753  1.00 75.28           H
ATOM   4319  HA  ASN A 398      72.695  56.503 -10.705  1.00 68.86           H
ATOM   4320  HB2 ASN A 398      72.916  58.276  -8.242  1.00 72.54           H
ATOM   4321  HB3 ASN A 398      73.582  58.585  -9.845  1.00 72.54           H
ATOM   4322 HD21 ASN A 398      70.249  59.258 -11.275  1.00 79.21           H
ATOM   4323 HD22 ASN A 398      71.674  58.313 -11.665  1.00 79.21           H
ATOM   4324  N   GLY A 399      74.026  54.553  -9.239  1.00 53.10           N
ATOM   4325  CA  GLY A 399      75.148  53.702  -8.840  1.00 49.56           C
ATOM   4326  C   GLY A 399      75.227  53.408  -7.337  1.00 51.62           C
ATOM   4327  O   GLY A 399      75.980  52.515  -6.949  1.00 48.73           O
ATOM   4328  H   GLY A 399      73.200  54.089  -9.587  1.00 63.71           H
ATOM   4329  HA2 GLY A 399      75.047  52.747  -9.355  1.00 59.47           H
ATOM   4330  HA3 GLY A 399      76.085  54.173  -9.139  1.00 59.47           H
ATOM   4331  N   SER A 400      74.474  54.131  -6.496  1.00 46.26           N
ATOM   4332  CA  SER A 400      74.442  53.909  -5.052  1.00 48.97           C
ATOM   4333  C   SER A 400      73.321  52.948  -4.695  1.00 43.84           C
ATOM   4334  O   SER A 400      72.140  53.248  -4.873  1.00 45.81           O
ATOM   4335  CB  SER A 400      74.300  55.228  -4.290  1.00 47.35           C
ATOM   4336  OG  SER A 400      75.514  55.939  -4.380  1.00 51.34           O
ATOM   4337  H   SER A 400      73.888  54.867  -6.866  1.00 55.51           H
ATOM   4338  HA  SER A 400      75.383  53.462  -4.730  1.00 58.76           H
ATOM   4339  HB2 SER A 400      73.494  55.821  -4.722  1.00 56.82           H
ATOM   4340  HB3 SER A 400      74.076  55.026  -3.243  1.00 56.82           H
ATOM   4341  HG  SER A 400      75.399  56.798  -3.967  1.00 61.60           H
ATOM   4342  N   VAL A 401      73.712  51.788  -4.174  1.00 36.87           N
ATOM   4343  CA  VAL A 401      72.797  50.783  -3.676  1.00 35.47           C
ATOM   4344  C   VAL A 401      72.318  51.255  -2.300  1.00 38.47           C
ATOM   4345  O   VAL A 401      73.119  51.557  -1.415  1.00 34.08           O
ATOM   4346  CB  VAL A 401      73.488  49.409  -3.648  1.00 36.55           C
ATOM   4347  CG1 VAL A 401      72.484  48.323  -3.262  1.00 30.15           C
ATOM   4348  CG2 VAL A 401      74.074  49.009  -5.018  1.00 38.88           C
ATOM   4349  H   VAL A 401      74.701  51.610  -4.065  1.00 44.24           H
ATOM   4350  HA  VAL A 401      71.944  50.712  -4.354  1.00 42.56           H
ATOM   4351  HB  VAL A 401      74.298  49.420  -2.917  1.00 43.86           H
ATOM   4352 HG11 VAL A 401      73.011  47.375  -3.161  1.00 36.18           H
ATOM   4353 HG12 VAL A 401      72.007  48.558  -2.313  1.00 36.18           H
ATOM   4354 HG13 VAL A 401      71.717  48.239  -4.032  1.00 36.18           H
ATOM   4355 HG21 VAL A 401      74.535  48.023  -4.948  1.00 46.66           H
ATOM   4356 HG22 VAL A 401      73.285  48.979  -5.769  1.00 46.66           H
ATOM   4357 HG23 VAL A 401      74.838  49.718  -5.336  1.00 46.66           H
ATOM   4358  N   MET A 402      71.001  51.340  -2.142  1.00 34.90           N
ATOM   4359  CA  MET A 402      70.327  51.816  -0.944  1.00 37.48           C
ATOM   4360  C   MET A 402      69.281  50.789  -0.511  1.00 38.87           C
ATOM   4361  O   MET A 402      68.895  49.905  -1.274  1.00 35.70           O
ATOM   4362  CB  MET A 402      69.626  53.160  -1.199  1.00 34.82           C
ATOM   4363  CG  MET A 402      70.449  54.250  -1.900  1.00 47.05           C
ATOM   4364  SD  MET A 402      71.908  54.845  -1.011  1.00 53.48           S
ATOM   4365  CE  MET A 402      71.152  55.971   0.191  1.00 41.23           C
ATOM   4366  H   MET A 402      70.408  51.069  -2.912  1.00 41.88           H
ATOM   4367  HA  MET A 402      71.044  51.950  -0.134  1.00 44.98           H
ATOM   4368  HB2 MET A 402      68.729  52.985  -1.794  1.00 41.79           H
ATOM   4369  HB3 MET A 402      69.314  53.542  -0.232  1.00 41.79           H
ATOM   4370  HG2 MET A 402      70.756  53.892  -2.881  1.00 56.46           H
ATOM   4371  HG3 MET A 402      69.792  55.105  -2.066  1.00 56.46           H
ATOM   4372  HE1 MET A 402      71.931  56.408   0.815  1.00 49.48           H
ATOM   4373  HE2 MET A 402      70.623  56.765  -0.334  1.00 49.48           H
ATOM   4374  HE3 MET A 402      70.453  55.425   0.823  1.00 49.48           H
ATOM   4375  N   LYS A 403      68.810  50.933   0.730  1.00 34.33           N
ATOM   4376  CA  LYS A 403      67.667  50.215   1.280  1.00 30.40           C
ATOM   4377  C   LYS A 403      66.670  51.234   1.815  1.00 29.94           C
ATOM   4378  O   LYS A 403      67.056  52.313   2.258  1.00 32.89           O
ATOM   4379  CB  LYS A 403      68.150  49.260   2.378  1.00 35.94           C
ATOM   4380  CG  LYS A 403      69.077  48.166   1.802  1.00 34.72           C
ATOM   4381  CD  LYS A 403      68.802  46.762   2.333  1.00 39.36           C
ATOM   4382  CE  LYS A 403      67.425  46.273   1.898  1.00 36.42           C
ATOM   4383  NZ  LYS A 403      67.149  44.924   2.404  1.00 33.22           N1+
ATOM   4384  H   LYS A 403      69.207  51.664   1.307  1.00 41.19           H
ATOM   4385  HA  LYS A 403      67.164  49.635   0.505  1.00 36.48           H
ATOM   4386  HB2 LYS A 403      68.699  49.829   3.129  1.00 43.13           H
ATOM   4387  HB3 LYS A 403      67.287  48.813   2.870  1.00 43.13           H
ATOM   4388  HG2 LYS A 403      68.944  48.110   0.721  1.00 41.66           H
ATOM   4389  HG3 LYS A 403      70.114  48.439   1.992  1.00 41.66           H
ATOM   4390  HD2 LYS A 403      69.561  46.078   1.954  1.00 47.23           H
ATOM   4391  HD3 LYS A 403      68.856  46.782   3.418  1.00 47.23           H
ATOM   4392  HE2 LYS A 403      66.673  46.951   2.295  1.00 43.70           H
ATOM   4393  HE3 LYS A 403      67.361  46.277   0.809  1.00 43.70           H
ATOM   4394  HZ1 LYS A 403      66.253  44.607   2.057  1.00 39.86           H
ATOM   4395  HZ2 LYS A 403      67.872  44.284   2.106  1.00 39.86           H
ATOM   4396  HZ3 LYS A 403      67.115  44.938   3.415  1.00 39.86           H
ATOM   4397  N   GLU A 404      65.383  50.906   1.731  1.00 28.97           N
ATOM   4398  CA  GLU A 404      64.311  51.779   2.200  1.00 34.58           C
ATOM   4399  C   GLU A 404      64.282  51.777   3.737  1.00 32.48           C
ATOM   4400  O   GLU A 404      64.557  50.754   4.361  1.00 33.65           O
ATOM   4401  CB  GLU A 404      62.959  51.266   1.685  1.00 35.45           C
ATOM   4402  CG  GLU A 404      62.887  50.984   0.176  1.00 43.94           C
ATOM   4403  CD  GLU A 404      61.538  50.359  -0.172  1.00 52.25           C
ATOM   4404  OE1 GLU A 404      61.336  49.169   0.163  1.00 49.11           O
ATOM   4405  OE2 GLU A 404      60.716  51.086  -0.770  1.00 52.36           O1-
ATOM   4406  H   GLU A 404      65.124  50.010   1.347  1.00 34.77           H
ATOM   4407  HA  GLU A 404      64.462  52.792   1.825  1.00 41.50           H
ATOM   4408  HB2 GLU A 404      62.717  50.354   2.224  1.00 42.55           H
ATOM   4409  HB3 GLU A 404      62.194  52.002   1.932  1.00 42.55           H
ATOM   4410  HG2 GLU A 404      63.023  51.921  -0.364  1.00 52.73           H
ATOM   4411  HG3 GLU A 404      63.664  50.265  -0.075  1.00 52.73           H
ATOM   4412  N   TYR A 405      63.909  52.899   4.353  1.00 35.04           N
ATOM   4413  CA  TYR A 405      63.749  53.000   5.795  1.00 34.11           C
ATOM   4414  C   TYR A 405      62.686  54.050   6.091  1.00 32.95           C
ATOM   4415  O   TYR A 405      62.815  55.198   5.675  1.00 32.27           O
ATOM   4416  CB  TYR A 405      65.102  53.354   6.433  1.00 30.13           C
ATOM   4417  CG  TYR A 405      65.080  53.370   7.947  1.00 28.21           C
ATOM   4418  CD1 TYR A 405      64.646  52.228   8.647  1.00 24.67           C
ATOM   4419  CD2 TYR A 405      65.480  54.519   8.652  1.00 28.42           C
ATOM   4420  CE1 TYR A 405      64.589  52.240  10.049  1.00 28.06           C
ATOM   4421  CE2 TYR A 405      65.440  54.529  10.056  1.00 33.65           C
ATOM   4422  CZ  TYR A 405      64.981  53.392  10.756  1.00 28.64           C
ATOM   4423  OH  TYR A 405      64.920  53.391  12.113  1.00 29.67           O
ATOM   4424  H   TYR A 405      63.706  53.727   3.808  1.00 42.05           H
ATOM   4425  HA  TYR A 405      63.403  52.043   6.185  1.00 40.93           H
ATOM   4426  HB2 TYR A 405      65.837  52.609   6.125  1.00 36.16           H
ATOM   4427  HB3 TYR A 405      65.429  54.326   6.059  1.00 36.16           H
ATOM   4428  HD1 TYR A 405      64.364  51.338   8.108  1.00 29.60           H
ATOM   4429  HD2 TYR A 405      65.804  55.403   8.120  1.00 34.11           H
ATOM   4430  HE1 TYR A 405      64.242  51.374  10.590  1.00 33.67           H
ATOM   4431  HE2 TYR A 405      65.740  55.413  10.597  1.00 40.38           H
ATOM   4432  HH  TYR A 405      65.492  54.054  12.521  1.00 35.60           H
ATOM   4433  N   TRP A 406      61.638  53.649   6.815  1.00 28.55           N
ATOM   4434  CA  TRP A 406      60.547  54.544   7.178  1.00 33.30           C
ATOM   4435  C   TRP A 406      60.150  54.341   8.634  1.00 31.17           C
ATOM   4436  O   TRP A 406      60.272  53.245   9.176  1.00 27.51           O
ATOM   4437  CB  TRP A 406      59.352  54.340   6.233  1.00 29.70           C
ATOM   4438  CG  TRP A 406      58.709  52.988   6.244  1.00 26.44           C
ATOM   4439  CD1 TRP A 406      57.654  52.640   7.012  1.00 27.56           C
ATOM   4440  CD2 TRP A 406      59.008  51.815   5.438  1.00 28.89           C
ATOM   4441  NE1 TRP A 406      57.312  51.332   6.775  1.00 30.51           N
ATOM   4442  CE2 TRP A 406      58.113  50.770   5.812  1.00 25.07           C
ATOM   4443  CE3 TRP A 406      59.933  51.530   4.409  1.00 33.17           C
ATOM   4444  CZ2 TRP A 406      58.137  49.505   5.211  1.00 26.79           C
ATOM   4445  CZ3 TRP A 406      59.945  50.270   3.784  1.00 31.60           C
ATOM   4446  CH2 TRP A 406      59.052  49.260   4.181  1.00 33.56           C
ATOM   4447  H   TRP A 406      61.582  52.693   7.137  1.00 34.25           H
ATOM   4448  HA  TRP A 406      60.878  55.578   7.077  1.00 39.97           H
ATOM   4449  HB2 TRP A 406      58.586  55.071   6.488  1.00 35.64           H
ATOM   4450  HB3 TRP A 406      59.691  54.545   5.220  1.00 35.64           H
ATOM   4451  HD1 TRP A 406      57.164  53.294   7.714  1.00 33.08           H
ATOM   4452  HE1 TRP A 406      56.550  50.864   7.252  1.00 36.61           H
ATOM   4453  HE3 TRP A 406      60.621  52.298   4.089  1.00 39.80           H
ATOM   4454  HZ2 TRP A 406      57.448  48.737   5.531  1.00 32.15           H
ATOM   4455  HZ3 TRP A 406      60.632  50.079   2.976  1.00 37.93           H
ATOM   4456  HH2 TRP A 406      59.070  48.296   3.693  1.00 40.27           H
ATOM   4457  N   GLY A 407      59.678  55.423   9.256  1.00 38.12           N
ATOM   4458  CA  GLY A 407      59.188  55.429  10.621  1.00 37.14           C
ATOM   4459  C   GLY A 407      57.864  54.683  10.758  1.00 35.39           C
ATOM   4460  O   GLY A 407      57.052  54.647   9.841  1.00 32.58           O
ATOM   4461  H   GLY A 407      59.584  56.279   8.727  1.00 45.74           H
ATOM   4462  HA2 GLY A 407      59.937  54.976  11.271  1.00 44.57           H
ATOM   4463  HA3 GLY A 407      59.017  56.462  10.910  1.00 44.57           H
ATOM   4464  N   GLU A 408      57.630  54.108  11.934  1.00 33.72           N
ATOM   4465  CA  GLU A 408      56.383  53.460  12.278  1.00 29.88           C
ATOM   4466  C   GLU A 408      55.234  54.499  12.463  1.00 26.18           C
ATOM   4467  O   GLU A 408      54.037  54.197  12.399  1.00 32.41           O
ATOM   4468  CB  GLU A 408      56.512  52.675  13.604  1.00 26.41           C
ATOM   4469  CG  GLU A 408      57.317  51.401  13.384  1.00 30.38           C
ATOM   4470  CD  GLU A 408      56.528  50.437  12.468  1.00 32.14           C
ATOM   4471  OE1 GLU A 408      55.376  50.109  12.867  1.00 31.83           O
ATOM   4472  OE2 GLU A 408      57.061  50.080  11.411  1.00 30.40           O1-
ATOM   4473  H   GLU A 408      58.368  54.123  12.614  1.00 40.47           H
ATOM   4474  HA  GLU A 408      56.037  52.762  11.463  1.00 35.86           H
ATOM   4475  HB2 GLU A 408      57.000  53.300  14.380  1.00 31.70           H
ATOM   4476  HB3 GLU A 408      55.508  52.397  13.996  1.00 31.70           H
ATOM   4477  HG2 GLU A 408      58.294  51.625  12.921  1.00 36.46           H
ATOM   4478  HG3 GLU A 408      57.515  50.900  14.346  1.00 36.46           H
ATOM   4479  N   GLY A 409      55.576  55.813  12.741  1.00 28.73           N
ATOM   4480  CA  GLY A 409      54.556  56.853  12.946  1.00 30.00           C
ATOM   4481  C   GLY A 409      53.999  57.443  11.654  1.00 39.29           C
ATOM   4482  O   GLY A 409      53.056  58.219  11.672  1.00 44.49           O
ATOM   4483  H   GLY A 409      56.566  56.117  12.801  1.00 34.48           H
ATOM   4484  HA2 GLY A 409      53.705  56.435  13.543  1.00 36.00           H
ATOM   4485  HA3 GLY A 409      54.993  57.680  13.557  1.00 36.00           H
ATOM   4486  N   SER A 410      54.623  57.043  10.527  1.00 42.57           N
ATOM   4487  CA  SER A 410      54.302  57.465   9.172  1.00 52.28           C
ATOM   4488  C   SER A 410      53.055  56.780   8.633  1.00 48.31           C
ATOM   4489  O   SER A 410      52.781  55.629   8.962  1.00 43.61           O
ATOM   4490  CB  SER A 410      55.499  57.235   8.227  1.00 41.49           C
ATOM   4491  OG  SER A 410      55.620  55.895   7.785  1.00 42.46           O
ATOM   4492  H   SER A 410      55.366  56.365  10.619  1.00 51.08           H
ATOM   4493  HA  SER A 410      54.106  58.529   9.213  1.00 62.73           H
ATOM   4494  HB2 SER A 410      55.368  57.864   7.347  1.00 49.79           H
ATOM   4495  HB3 SER A 410      56.424  57.526   8.725  1.00 49.79           H
ATOM   4496  HG  SER A 410      55.982  55.362   8.501  1.00 50.95           H
ATOM   4497  N   SER A 411      52.339  57.492   7.757  1.00 56.95           N
ATOM   4498  CA  SER A 411      51.162  56.975   7.068  1.00 56.77           C
ATOM   4499  C   SER A 411      51.491  55.736   6.224  1.00 48.54           C
ATOM   4500  O   SER A 411      50.646  54.853   6.116  1.00 57.91           O
ATOM   4501  CB  SER A 411      50.526  58.096   6.233  1.00 59.28           C
ATOM   4502  OG  SER A 411      51.423  58.594   5.257  1.00 50.86           O
ATOM   4503  H   SER A 411      52.626  58.434   7.536  1.00 68.34           H
ATOM   4504  HA  SER A 411      50.433  56.679   7.825  1.00 68.12           H
ATOM   4505  HB2 SER A 411      49.634  57.711   5.737  1.00 71.14           H
ATOM   4506  HB3 SER A 411      50.234  58.914   6.891  1.00 71.14           H
ATOM   4507  HG  SER A 411      50.949  59.212   4.696  1.00 61.03           H
ATOM   4508  N   ARG A 412      52.711  55.652   5.653  1.00 48.55           N
ATOM   4509  CA  ARG A 412      53.196  54.463   4.940  1.00 48.91           C
ATOM   4510  C   ARG A 412      53.154  53.209   5.820  1.00 45.82           C
ATOM   4511  O   ARG A 412      52.836  52.137   5.311  1.00 44.98           O
ATOM   4512  CB  ARG A 412      54.608  54.694   4.357  1.00 49.86           C
ATOM   4513  CG  ARG A 412      55.189  53.418   3.717  1.00 48.70           C
ATOM   4514  CD  ARG A 412      56.480  53.659   2.929  1.00 49.86           C
ATOM   4515  NE  ARG A 412      56.936  52.407   2.297  1.00 46.24           N
ATOM   4516  CZ  ARG A 412      58.037  52.240   1.554  1.00 45.74           C
ATOM   4517  NH1 ARG A 412      58.907  53.223   1.342  1.00 44.53           N
ATOM   4518  NH2 ARG A 412      58.274  51.052   1.004  1.00 46.75           N1+
ATOM   4519  H   ARG A 412      53.350  56.425   5.771  1.00 58.26           H
ATOM   4520  HA  ARG A 412      52.516  54.281   4.106  1.00 58.69           H
ATOM   4521  HB2 ARG A 412      54.568  55.496   3.618  1.00 59.83           H
ATOM   4522  HB3 ARG A 412      55.277  54.997   5.163  1.00 59.83           H
ATOM   4523  HG2 ARG A 412      55.388  52.674   4.489  1.00 58.44           H
ATOM   4524  HG3 ARG A 412      54.447  53.013   3.027  1.00 58.44           H
ATOM   4525  HD2 ARG A 412      56.309  54.416   2.163  1.00 59.83           H
ATOM   4526  HD3 ARG A 412      57.246  54.013   3.621  1.00 59.83           H
ATOM   4527  HE  ARG A 412      56.328  51.611   2.409  1.00 55.48           H
ATOM   4528 HH11 ARG A 412      58.751  54.137   1.751  1.00 53.44           H
ATOM   4529 HH12 ARG A 412      59.731  53.065   0.784  1.00 53.44           H
ATOM   4530 HH21 ARG A 412      57.637  50.289   1.155  1.00 56.09           H
ATOM   4531 HH22 ARG A 412      59.107  50.921   0.443  1.00 56.09           H
ATOM   4532  N   ALA A 413      53.492  53.343   7.111  1.00 45.39           N
ATOM   4533  CA  ALA A 413      53.460  52.241   8.062  1.00 43.61           C
ATOM   4534  C   ALA A 413      52.041  51.934   8.535  1.00 43.04           C
ATOM   4535  O   ALA A 413      51.619  50.779   8.498  1.00 51.44           O
ATOM   4536  CB  ALA A 413      54.383  52.529   9.254  1.00 41.09           C
ATOM   4537  H   ALA A 413      53.728  54.260   7.462  1.00 54.47           H
ATOM   4538  HA  ALA A 413      53.837  51.361   7.552  1.00 52.33           H
ATOM   4539  HB1 ALA A 413      54.354  51.690   9.951  1.00 49.31           H
ATOM   4540  HB2 ALA A 413      55.406  52.656   8.909  1.00 49.31           H
ATOM   4541  HB3 ALA A 413      54.066  53.435   9.770  1.00 49.31           H
ATOM   4542  N   ARG A 414      51.340  52.957   9.039  1.00 57.91           N
ATOM   4543  CA  ARG A 414      50.203  52.742   9.926  1.00 68.52           C
ATOM   4544  C   ARG A 414      48.990  53.222   9.102  1.00 73.16           C
ATOM   4545  O   ARG A 414      48.660  54.386   8.960  1.00 81.97           O
ATOM   4546  CB  ARG A 414      50.337  53.374  11.314  1.00 65.84           C
ATOM   4547  CG  ARG A 414      50.328  54.899  11.302  1.00 65.99           C
ATOM   4548  CD  ARG A 414      50.161  55.431  12.724  1.00 60.62           C
ATOM   4549  NE  ARG A 414      49.715  56.854  12.629  1.00 75.17           N
ATOM   4550  CZ  ARG A 414      49.209  57.558  13.678  1.00 74.90           C
ATOM   4551  NH1 ARG A 414      49.330  57.100  14.982  1.00 74.44           N
ATOM   4552  NH2 ARG A 414      48.412  58.700  13.440  1.00 81.64           N1+
ATOM   4553  H   ARG A 414      51.803  53.836   9.084  1.00 69.49           H
ATOM   4554  HA  ARG A 414      50.081  51.636  10.135  1.00 82.22           H
ATOM   4555  HB2 ARG A 414      49.530  52.977  11.959  1.00 79.00           H
ATOM   4556  HB3 ARG A 414      51.295  52.990  11.774  1.00 79.00           H
ATOM   4557  HG2 ARG A 414      51.277  55.272  10.877  1.00 79.19           H
ATOM   4558  HG3 ARG A 414      49.520  55.261  10.625  1.00 79.19           H
ATOM   4559  HD2 ARG A 414      49.412  54.835  13.295  1.00 72.75           H
ATOM   4560  HD3 ARG A 414      51.139  55.377  13.265  1.00 72.75           H
ATOM   4561  HE  ARG A 414      49.615  57.226  11.668  1.00 90.21           H
ATOM   4562 HH11 ARG A 414      50.089  56.445  15.212  1.00 89.33           H
ATOM   4563 HH12 ARG A 414      49.008  57.679  15.743  1.00 89.33           H
ATOM   4564 HH21 ARG A 414      48.340  58.999  12.467  1.00 97.96           H
ATOM   4565 HH22 ARG A 414      48.498  59.478  14.079  1.00 97.96           H
ATOM   4566  N   ASN A 415      48.406  52.166   8.509  1.00 76.40           N
ATOM   4567  CA  ASN A 415      47.320  52.102   7.524  1.00 87.60           C
ATOM   4568  C   ASN A 415      46.802  50.642   7.357  1.00 79.10           C
ATOM   4569  O   ASN A 415      45.896  50.413   6.555  1.00 86.84           O
ATOM   4570  CB  ASN A 415      47.811  52.650   6.163  1.00 80.50           C
ATOM   4571  CG  ASN A 415      46.730  53.430   5.410  1.00 89.19           C
ATOM   4572  OD1 ASN A 415      46.735  54.656   5.389  1.00 90.51           O
ATOM   4573  ND2 ASN A 415      45.763  52.740   4.811  1.00 90.94           N
ATOM   4574  H   ASN A 415      48.837  51.276   8.702  1.00 91.68           H
ATOM   4575  HA  ASN A 415      46.490  52.713   7.880  1.00105.12           H
ATOM   4576  HB2 ASN A 415      48.640  53.330   6.342  1.00 96.60           H
ATOM   4577  HB3 ASN A 415      48.166  51.829   5.540  1.00 96.60           H
ATOM   4578 HD21 ASN A 415      45.028  53.233   4.331  1.00109.13           H
ATOM   4579 HD22 ASN A 415      45.742  51.734   4.897  1.00109.13           H
ATOM   4580  N   TRP A 416      47.388  49.646   8.048  1.00 75.78           N
ATOM   4581  CA  TRP A 416      46.985  48.234   7.973  1.00 70.75           C
ATOM   4582  C   TRP A 416      45.692  47.972   8.779  1.00 65.68           C
ATOM   4583  O   TRP A 416      44.862  47.177   8.280  1.00 80.83           O
ATOM   4584  CB  TRP A 416      48.157  47.343   8.444  1.00 66.77           C
ATOM   4585  CG  TRP A 416      48.481  47.434   9.905  1.00 55.96           C
ATOM   4586  CD1 TRP A 416      49.298  48.346  10.477  1.00 53.90           C
ATOM   4587  CD2 TRP A 416      47.943  46.636  11.008  1.00 54.80           C
ATOM   4588  NE1 TRP A 416      49.236  48.230  11.850  1.00 51.97           N
ATOM   4589  CE2 TRP A 416      48.410  47.195  12.235  1.00 51.95           C
ATOM   4590  CE3 TRP A 416      47.082  45.520  11.094  1.00 51.79           C
ATOM   4591  CZ2 TRP A 416      48.012  46.697  13.485  1.00 51.91           C
ATOM   4592  CZ3 TRP A 416      46.662  45.023  12.341  1.00 51.92           C
ATOM   4593  CH2 TRP A 416      47.104  45.627  13.533  1.00 53.99           C
ATOM   4594  H   TRP A 416      48.099  49.865   8.725  1.00 90.93           H
ATOM   4595  HA  TRP A 416      46.795  47.978   6.929  1.00 84.90           H
ATOM   4596  HB2 TRP A 416      49.044  47.598   7.864  1.00 80.13           H
ATOM   4597  HB3 TRP A 416      47.890  46.308   8.224  1.00 80.13           H
ATOM   4598  HD1 TRP A 416      49.844  49.109   9.940  1.00 64.68           H
ATOM   4599  HE1 TRP A 416      49.717  48.860  12.474  1.00 62.36           H
ATOM   4600  HE3 TRP A 416      46.717  45.061  10.187  1.00 62.15           H
ATOM   4601  HZ2 TRP A 416      48.369  47.155  14.395  1.00 62.29           H
ATOM   4602  HZ3 TRP A 416      45.980  44.185  12.383  1.00 62.30           H
ATOM   4603  HH2 TRP A 416      46.747  45.264  14.484  1.00 64.79           H
ATOM   4604  HC  TRP A 416      45.541  48.569   9.870  1.00 78.81           H
ATOM   4605  N   GLU A 430      49.087  63.448  11.550  1.00 84.58           N
ATOM   4606  CA  GLU A 430      50.036  62.381  11.936  1.00 77.49           C
ATOM   4607  C   GLU A 430      51.482  62.675  11.498  1.00 81.07           C
ATOM   4608  O   GLU A 430      51.741  63.618  10.748  1.00 79.10           O
ATOM   4609  CB  GLU A 430      49.553  61.019  11.415  1.00 80.99           C
ATOM   4610  CG  GLU A 430      49.556  60.851   9.887  1.00 75.88           C
ATOM   4611  CD  GLU A 430      49.018  59.481   9.468  1.00 79.68           C
ATOM   4612  OE1 GLU A 430      49.346  58.489  10.159  1.00 70.24           O
ATOM   4613  OE2 GLU A 430      48.261  59.455   8.475  1.00 82.21           O1-
ATOM   4614  H1  GLU A 430      48.140  63.132  11.703  1.00101.49           H
ATOM   4615  H2  GLU A 430      49.212  63.656  10.568  1.00101.49           H
ATOM   4616  HA  GLU A 430      50.040  62.307  13.024  1.00 92.98           H
ATOM   4617  HB2 GLU A 430      48.534  60.862  11.767  1.00 97.18           H
ATOM   4618  HB3 GLU A 430      50.184  60.246  11.855  1.00 97.18           H
ATOM   4619  HG2 GLU A 430      50.588  60.911   9.547  1.00 91.05           H
ATOM   4620  HG3 GLU A 430      48.992  61.644   9.395  1.00 91.05           H
ATOM   4621  N   GLU A 431      52.419  61.854  11.986  1.00 75.67           N
ATOM   4622  CA  GLU A 431      53.830  61.912  11.621  1.00 69.39           C
ATOM   4623  C   GLU A 431      54.064  61.299  10.216  1.00 76.57           C
ATOM   4624  O   GLU A 431      53.148  60.728   9.619  1.00 73.44           O
ATOM   4625  CB  GLU A 431      54.632  61.200  12.729  1.00 60.59           C
ATOM   4626  CG  GLU A 431      56.031  61.806  12.855  1.00 65.25           C
ATOM   4627  CD  GLU A 431      57.029  60.912  13.585  1.00 62.15           C
ATOM   4628  OE1 GLU A 431      56.661  60.351  14.641  1.00 57.65           O
ATOM   4629  OE2 GLU A 431      58.161  60.825  13.065  1.00 57.88           O1-
ATOM   4630  H   GLU A 431      52.137  61.076  12.562  1.00 90.80           H
ATOM   4631  HA  GLU A 431      54.142  62.958  11.599  1.00 83.27           H
ATOM   4632  HB2 GLU A 431      54.124  61.316  13.689  1.00 72.71           H
ATOM   4633  HB3 GLU A 431      54.716  60.137  12.509  1.00 72.71           H
ATOM   4634  HG2 GLU A 431      56.419  62.062  11.876  1.00 78.30           H
ATOM   4635  HG3 GLU A 431      55.926  62.722  13.437  1.00 78.30           H
ATOM   4636  N   GLY A 432      55.273  61.442   9.650  1.00 75.68           N
ATOM   4637  CA  GLY A 432      55.610  60.855   8.356  1.00 72.59           C
ATOM   4638  C   GLY A 432      57.083  60.971   7.997  1.00 75.95           C
ATOM   4639  O   GLY A 432      57.567  62.073   7.765  1.00 86.52           O
ATOM   4640  H   GLY A 432      56.006  61.920  10.154  1.00 90.82           H
ATOM   4641  HA2 GLY A 432      55.346  59.809   8.364  1.00 87.11           H
ATOM   4642  HA3 GLY A 432      55.012  61.320   7.572  1.00 87.11           H
ATOM   4643  N   VAL A 433      57.790  59.838   7.912  1.00 76.52           N
ATOM   4644  CA  VAL A 433      59.191  59.804   7.497  1.00 67.37           C
ATOM   4645  C   VAL A 433      59.445  58.568   6.649  1.00 62.25           C
ATOM   4646  O   VAL A 433      59.169  57.456   7.088  1.00 49.66           O
ATOM   4647  CB  VAL A 433      60.144  59.802   8.702  1.00 69.91           C
ATOM   4648  CG1 VAL A 433      61.582  59.948   8.183  1.00 74.69           C
ATOM   4649  CG2 VAL A 433      59.837  60.955   9.653  1.00 77.36           C
ATOM   4650  H   VAL A 433      57.347  58.954   8.115  1.00 91.82           H
ATOM   4651  HA  VAL A 433      59.408  60.683   6.888  1.00 80.84           H
ATOM   4652  HB  VAL A 433      60.020  58.857   9.228  1.00 83.89           H
ATOM   4653 HG11 VAL A 433      62.277  60.001   9.018  1.00 89.63           H
ATOM   4654 HG12 VAL A 433      61.864  59.093   7.570  1.00 89.63           H
ATOM   4655 HG13 VAL A 433      61.653  60.858   7.591  1.00 89.63           H
ATOM   4656 HG21 VAL A 433      60.619  61.056  10.404  1.00 92.83           H
ATOM   4657 HG22 VAL A 433      59.787  61.866   9.063  1.00 92.83           H
ATOM   4658 HG23 VAL A 433      58.891  60.790  10.168  1.00 92.83           H
ATOM   4659  N   ASP A 434      60.013  58.788   5.462  1.00 57.26           N
ATOM   4660  CA  ASP A 434      60.347  57.758   4.496  1.00 45.57           C
ATOM   4661  C   ASP A 434      61.609  58.242   3.767  1.00 55.83           C
ATOM   4662  O   ASP A 434      61.661  59.365   3.258  1.00 54.61           O
ATOM   4663  CB  ASP A 434      59.155  57.584   3.542  1.00 48.14           C
ATOM   4664  CG  ASP A 434      59.205  56.321   2.693  1.00 50.68           C
ATOM   4665  OD1 ASP A 434      60.181  55.553   2.822  1.00 57.34           O
ATOM   4666  OD2 ASP A 434      58.241  56.115   1.927  1.00 59.09           O1-
ATOM   4667  H   ASP A 434      60.244  59.735   5.200  1.00 68.71           H
ATOM   4668  HA  ASP A 434      60.556  56.820   5.010  1.00 54.69           H
ATOM   4669  HB2 ASP A 434      58.211  57.584   4.090  1.00 57.77           H
ATOM   4670  HB3 ASP A 434      59.073  58.442   2.872  1.00 57.77           H
ATOM   4671  N   SER A 435      62.647  57.401   3.774  1.00 52.22           N
ATOM   4672  CA  SER A 435      64.003  57.746   3.361  1.00 44.03           C
ATOM   4673  C   SER A 435      64.777  56.500   2.915  1.00 37.66           C
ATOM   4674  O   SER A 435      64.237  55.395   2.855  1.00 39.39           O
ATOM   4675  CB  SER A 435      64.727  58.498   4.493  1.00 53.02           C
ATOM   4676  OG  SER A 435      64.962  57.655   5.605  1.00 58.59           O
ATOM   4677  H   SER A 435      62.520  56.487   4.187  1.00 62.67           H
ATOM   4678  HA  SER A 435      63.943  58.413   2.500  1.00 52.84           H
ATOM   4679  HB2 SER A 435      65.678  58.887   4.130  1.00 63.62           H
ATOM   4680  HB3 SER A 435      64.112  59.340   4.813  1.00 63.62           H
ATOM   4681  HG  SER A 435      64.375  57.054   5.630  1.00 70.30           H
ATOM   4682  N   TYR A 436      66.047  56.705   2.559  1.00 37.95           N
ATOM   4683  CA  TYR A 436      66.961  55.665   2.126  1.00 39.82           C
ATOM   4684  C   TYR A 436      68.204  55.677   3.013  1.00 38.82           C
ATOM   4685  O   TYR A 436      68.663  56.732   3.454  1.00 41.91           O
ATOM   4686  CB  TYR A 436      67.348  55.894   0.660  1.00 43.80           C
ATOM   4687  CG  TYR A 436      66.205  55.759  -0.325  1.00 40.65           C
ATOM   4688  CD1 TYR A 436      65.655  54.492  -0.600  1.00 40.23           C
ATOM   4689  CD2 TYR A 436      65.679  56.906  -0.951  1.00 49.96           C
ATOM   4690  CE1 TYR A 436      64.565  54.375  -1.481  1.00 51.11           C
ATOM   4691  CE2 TYR A 436      64.592  56.794  -1.835  1.00 54.11           C
ATOM   4692  CZ  TYR A 436      64.027  55.526  -2.100  1.00 54.00           C
ATOM   4693  OH  TYR A 436      62.972  55.416  -2.956  1.00 57.94           O
ATOM   4694  H   TYR A 436      66.428  57.635   2.652  1.00 45.54           H
ATOM   4695  HA  TYR A 436      66.484  54.690   2.206  1.00 47.78           H
ATOM   4696  HB2 TYR A 436      67.805  56.880   0.562  1.00 52.56           H
ATOM   4697  HB3 TYR A 436      68.098  55.159   0.395  1.00 52.56           H
ATOM   4698  HD1 TYR A 436      66.055  53.609  -0.123  1.00 48.27           H
ATOM   4699  HD2 TYR A 436      66.103  57.878  -0.745  1.00 59.96           H
ATOM   4700  HE1 TYR A 436      64.128  53.409  -1.678  1.00 61.34           H
ATOM   4701  HE2 TYR A 436      64.188  57.677  -2.306  1.00 64.93           H
ATOM   4702  HH  TYR A 436      62.657  56.271  -3.259  1.00 69.52           H
ATOM   4703  N   VAL A 437      68.756  54.486   3.239  1.00 32.24           N
ATOM   4704  CA  VAL A 437      70.011  54.287   3.951  1.00 34.07           C
ATOM   4705  C   VAL A 437      70.995  53.579   3.013  1.00 28.94           C
ATOM   4706  O   VAL A 437      70.568  52.760   2.197  1.00 32.54           O
ATOM   4707  CB  VAL A 437      69.780  53.502   5.262  1.00 33.26           C
ATOM   4708  CG1 VAL A 437      68.823  54.249   6.199  1.00 38.67           C
ATOM   4709  CG2 VAL A 437      69.224  52.088   5.044  1.00 31.58           C
ATOM   4710  H   VAL A 437      68.301  53.663   2.868  1.00 38.69           H
ATOM   4711  HA  VAL A 437      70.429  55.255   4.224  1.00 40.88           H
ATOM   4712  HB  VAL A 437      70.733  53.413   5.782  1.00 39.91           H
ATOM   4713 HG11 VAL A 437      68.706  53.690   7.127  1.00 46.40           H
ATOM   4714 HG12 VAL A 437      69.221  55.239   6.423  1.00 46.40           H
ATOM   4715 HG13 VAL A 437      67.841  54.357   5.739  1.00 46.40           H
ATOM   4716 HG21 VAL A 437      69.153  51.572   6.002  1.00 37.89           H
ATOM   4717 HG22 VAL A 437      68.232  52.130   4.597  1.00 37.89           H
ATOM   4718 HG23 VAL A 437      69.886  51.516   4.397  1.00 37.89           H
ATOM   4719  N   PRO A 438      72.309  53.821   3.135  1.00 37.50           N
ATOM   4720  CA  PRO A 438      73.268  53.191   2.236  1.00 37.89           C
ATOM   4721  C   PRO A 438      73.382  51.705   2.562  1.00 34.59           C
ATOM   4722  O   PRO A 438      73.437  51.316   3.726  1.00 30.45           O
ATOM   4723  CB  PRO A 438      74.587  53.924   2.514  1.00 41.30           C
ATOM   4724  CG  PRO A 438      74.442  54.410   3.958  1.00 48.56           C
ATOM   4725  CD  PRO A 438      72.955  54.758   4.040  1.00 39.07           C
ATOM   4726  HA  PRO A 438      73.024  53.375   1.190  1.00 45.47           H
ATOM   4727  HB2 PRO A 438      75.486  53.329   2.350  1.00 49.57           H
ATOM   4728  HB3 PRO A 438      74.603  54.801   1.863  1.00 49.57           H
ATOM   4729  HG2 PRO A 438      74.718  53.615   4.653  1.00 58.28           H
ATOM   4730  HG3 PRO A 438      75.040  55.303   4.141  1.00 58.28           H
ATOM   4731  HD2 PRO A 438      72.626  54.625   5.070  1.00 46.89           H
ATOM   4732  HD3 PRO A 438      72.802  55.777   3.682  1.00 46.89           H
ATOM   4733  N   TYR A 439      73.416  50.875   1.519  1.00 30.93           N
ATOM   4734  CA  TYR A 439      73.550  49.436   1.658  1.00 31.18           C
ATOM   4735  C   TYR A 439      74.907  49.102   2.275  1.00 27.59           C
ATOM   4736  O   TYR A 439      75.917  49.705   1.919  1.00 28.55           O
ATOM   4737  CB  TYR A 439      73.389  48.792   0.281  1.00 29.79           C
ATOM   4738  CG  TYR A 439      73.557  47.288   0.254  1.00 28.90           C
ATOM   4739  CD1 TYR A 439      72.633  46.463   0.921  1.00 29.52           C
ATOM   4740  CD2 TYR A 439      74.621  46.712  -0.467  1.00 28.17           C
ATOM   4741  CE1 TYR A 439      72.757  45.065   0.853  1.00 31.58           C
ATOM   4742  CE2 TYR A 439      74.749  45.315  -0.540  1.00 32.14           C
ATOM   4743  CZ  TYR A 439      73.811  44.487   0.110  1.00 32.18           C
ATOM   4744  OH  TYR A 439      73.927  43.135   0.019  1.00 42.03           O
ATOM   4745  H   TYR A 439      73.375  51.256   0.584  1.00 37.12           H
ATOM   4746  HA  TYR A 439      72.752  49.067   2.304  1.00 37.42           H
ATOM   4747  HB2 TYR A 439      72.391  49.033  -0.087  1.00 35.75           H
ATOM   4748  HB3 TYR A 439      74.118  49.239  -0.396  1.00 35.75           H
ATOM   4749  HD1 TYR A 439      71.818  46.901   1.476  1.00 35.43           H
ATOM   4750  HD2 TYR A 439      75.337  47.342  -0.976  1.00 33.81           H
ATOM   4751  HE1 TYR A 439      72.042  44.438   1.358  1.00 37.89           H
ATOM   4752  HE2 TYR A 439      75.564  44.875  -1.096  1.00 38.57           H
ATOM   4753  HH  TYR A 439      73.112  42.673   0.243  1.00 50.44           H
ATOM   4754  N   ALA A 440      74.912  48.158   3.222  1.00 31.35           N
ATOM   4755  CA  ALA A 440      76.103  47.787   3.983  1.00 33.20           C
ATOM   4756  C   ALA A 440      76.495  46.324   3.775  1.00 28.78           C
ATOM   4757  O   ALA A 440      77.537  45.922   4.278  1.00 34.83           O
ATOM   4758  CB  ALA A 440      75.891  48.147   5.461  1.00 30.62           C
ATOM   4759  H   ALA A 440      74.035  47.727   3.482  1.00 37.62           H
ATOM   4760  HA  ALA A 440      76.953  48.376   3.638  1.00 39.84           H
ATOM   4761  HB1 ALA A 440      76.775  47.889   6.041  1.00 36.75           H
ATOM   4762  HB2 ALA A 440      75.717  49.219   5.550  1.00 36.75           H
ATOM   4763  HB3 ALA A 440      75.028  47.618   5.857  1.00 36.75           H
ATOM   4764  N   GLY A 441      75.695  45.523   3.056  1.00 31.15           N
ATOM   4765  CA  GLY A 441      75.956  44.096   2.888  1.00 31.88           C
ATOM   4766  C   GLY A 441      75.289  43.275   3.994  1.00 34.64           C
ATOM   4767  O   GLY A 441      74.275  43.684   4.558  1.00 27.98           O
ATOM   4768  H   GLY A 441      74.851  45.904   2.651  1.00 37.38           H
ATOM   4769  HA2 GLY A 441      75.569  43.767   1.927  1.00 38.26           H
ATOM   4770  HA3 GLY A 441      77.031  43.913   2.913  1.00 38.26           H
ATOM   4771  N   LYS A 442      75.867  42.104   4.283  1.00 30.21           N
ATOM   4772  CA  LYS A 442      75.368  41.126   5.248  1.00 31.70           C
ATOM   4773  C   LYS A 442      75.503  41.652   6.676  1.00 26.58           C
ATOM   4774  O   LYS A 442      76.507  42.277   7.011  1.00 30.51           O
ATOM   4775  CB  LYS A 442      76.210  39.845   5.139  1.00 37.37           C
ATOM   4776  CG  LYS A 442      76.051  39.079   3.820  1.00 59.22           C
ATOM   4777  CD  LYS A 442      74.683  38.395   3.717  1.00 52.60           C
ATOM   4778  CE  LYS A 442      74.702  37.408   2.550  1.00 72.55           C
ATOM   4779  NZ  LYS A 442      73.437  36.656   2.474  1.00 74.35           N1+
ATOM   4780  H   LYS A 442      76.737  41.877   3.821  1.00 36.25           H
ATOM   4781  HA  LYS A 442      74.320  40.892   5.050  1.00 38.05           H
ATOM   4782  HB2 LYS A 442      77.262  40.092   5.280  1.00 44.84           H
ATOM   4783  HB3 LYS A 442      75.925  39.175   5.953  1.00 44.84           H
ATOM   4784  HG2 LYS A 442      76.195  39.754   2.975  1.00 71.07           H
ATOM   4785  HG3 LYS A 442      76.828  38.314   3.779  1.00 71.07           H
ATOM   4786  HD2 LYS A 442      74.464  37.861   4.644  1.00 63.12           H
ATOM   4787  HD3 LYS A 442      73.910  39.144   3.543  1.00 63.12           H
ATOM   4788  HE2 LYS A 442      74.858  37.956   1.620  1.00 87.06           H
ATOM   4789  HE3 LYS A 442      75.530  36.712   2.688  1.00 87.06           H
ATOM   4790  HZ1 LYS A 442      73.463  36.015   1.694  1.00 89.22           H
ATOM   4791  HZ2 LYS A 442      73.304  36.139   3.333  1.00 89.22           H
ATOM   4792  HZ3 LYS A 442      72.667  37.300   2.359  1.00 89.22           H
ATOM   4793  N   LEU A 443      74.513  41.346   7.519  1.00 28.64           N
ATOM   4794  CA  LEU A 443      74.514  41.685   8.943  1.00 25.92           C
ATOM   4795  C   LEU A 443      75.817  41.259   9.637  1.00 26.01           C
ATOM   4796  O   LEU A 443      76.408  42.067  10.356  1.00 24.97           O
ATOM   4797  CB  LEU A 443      73.261  41.067   9.592  1.00 25.84           C
ATOM   4798  CG  LEU A 443      73.109  41.347  11.103  1.00 25.58           C
ATOM   4799  CD1 LEU A 443      71.618  41.315  11.465  1.00 26.77           C
ATOM   4800  CD2 LEU A 443      73.824  40.294  11.969  1.00 30.31           C
ATOM   4801  H   LEU A 443      73.706  40.851   7.160  1.00 34.36           H
ATOM   4802  HA  LEU A 443      74.434  42.769   9.021  1.00 31.10           H
ATOM   4803  HB2 LEU A 443      72.407  41.514   9.079  1.00 31.01           H
ATOM   4804  HB3 LEU A 443      73.214  39.995   9.402  1.00 31.01           H
ATOM   4805  HG  LEU A 443      73.521  42.330  11.333  1.00 30.70           H
ATOM   4806 HD11 LEU A 443      71.487  41.537  12.522  1.00 32.12           H
ATOM   4807 HD12 LEU A 443      71.090  42.068  10.885  1.00 32.12           H
ATOM   4808 HD13 LEU A 443      71.199  40.332  11.249  1.00 32.12           H
ATOM   4809 HD21 LEU A 443      73.552  40.434  13.016  1.00 36.37           H
ATOM   4810 HD22 LEU A 443      73.528  39.290  11.665  1.00 36.37           H
ATOM   4811 HD23 LEU A 443      74.903  40.393  11.896  1.00 36.37           H
ATOM   4812  N   LYS A 444      76.248  40.008   9.418  1.00 22.45           N
ATOM   4813  CA  LYS A 444      77.347  39.356  10.124  1.00 28.94           C
ATOM   4814  C   LYS A 444      78.636  40.177  10.114  1.00 31.53           C
ATOM   4815  O   LYS A 444      79.202  40.400  11.178  1.00 26.88           O
ATOM   4816  CB  LYS A 444      77.569  37.938   9.569  1.00 30.89           C
ATOM   4817  CG  LYS A 444      78.801  37.258  10.189  1.00 35.47           C
ATOM   4818  CD  LYS A 444      78.986  35.829   9.659  1.00 45.25           C
ATOM   4819  CE  LYS A 444      80.149  35.122  10.361  1.00 58.42           C
ATOM   4820  NZ  LYS A 444      81.423  35.859  10.214  1.00 61.36           N1+
ATOM   4821  H   LYS A 444      75.710  39.429   8.786  1.00 26.94           H
ATOM   4822  HA  LYS A 444      77.054  39.252  11.170  1.00 34.73           H
ATOM   4823  HB2 LYS A 444      76.684  37.334   9.767  1.00 37.07           H
ATOM   4824  HB3 LYS A 444      77.718  37.998   8.489  1.00 37.07           H
ATOM   4825  HG2 LYS A 444      79.691  37.835   9.941  1.00 42.57           H
ATOM   4826  HG3 LYS A 444      78.693  37.230  11.273  1.00 42.57           H
ATOM   4827  HD2 LYS A 444      78.073  35.257   9.829  1.00 54.30           H
ATOM   4828  HD3 LYS A 444      79.181  35.861   8.587  1.00 54.30           H
ATOM   4829  HE2 LYS A 444      79.904  35.052  11.422  1.00 70.11           H
ATOM   4830  HE3 LYS A 444      80.259  34.112   9.965  1.00 70.11           H
ATOM   4831  HZ1 LYS A 444      82.193  35.312  10.569  1.00 73.63           H
ATOM   4832  HZ2 LYS A 444      81.586  36.083   9.243  1.00 73.63           H
ATOM   4833  HZ3 LYS A 444      81.381  36.726  10.733  1.00 73.63           H
ATOM   4834  N   ASP A 445      79.091  40.628   8.940  1.00 30.69           N
ATOM   4835  CA  ASP A 445      80.377  41.314   8.825  1.00 32.61           C
ATOM   4836  C   ASP A 445      80.331  42.702   9.480  1.00 30.02           C
ATOM   4837  O   ASP A 445      81.313  43.142  10.073  1.00 29.50           O
ATOM   4838  CB  ASP A 445      80.804  41.406   7.355  1.00 38.00           C
ATOM   4839  CG  ASP A 445      80.709  40.019   6.724  1.00 45.61           C
ATOM   4840  OD1 ASP A 445      81.526  39.157   7.116  1.00 40.35           O
ATOM   4841  OD2 ASP A 445      79.767  39.822   5.925  1.00 45.97           O1-
ATOM   4842  H   ASP A 445      78.594  40.403   8.090  1.00 36.82           H
ATOM   4843  HA  ASP A 445      81.122  40.714   9.350  1.00 39.13           H
ATOM   4844  HB2 ASP A 445      80.165  42.117   6.827  1.00 45.60           H
ATOM   4845  HB3 ASP A 445      81.844  41.731   7.356  1.00 45.60           H
ATOM   4846  N   ASN A 446      79.194  43.390   9.371  1.00 24.29           N
ATOM   4847  CA  ASN A 446      79.000  44.707   9.954  1.00 24.45           C
ATOM   4848  C   ASN A 446      78.947  44.672  11.486  1.00 23.30           C
ATOM   4849  O   ASN A 446      79.573  45.512  12.126  1.00 24.98           O
ATOM   4850  CB  ASN A 446      77.740  45.334   9.378  1.00 29.67           C
ATOM   4851  CG  ASN A 446      77.972  45.772   7.939  1.00 32.83           C
ATOM   4852  OD1 ASN A 446      78.521  46.841   7.696  1.00 33.92           O
ATOM   4853  ND2 ASN A 446      77.562  44.957   6.982  1.00 27.18           N
ATOM   4854  H   ASN A 446      78.413  42.964   8.889  1.00 29.15           H
ATOM   4855  HA  ASN A 446      79.850  45.327   9.662  1.00 29.35           H
ATOM   4856  HB2 ASN A 446      76.910  44.628   9.442  1.00 35.61           H
ATOM   4857  HB3 ASN A 446      77.533  46.223   9.976  1.00 35.61           H
ATOM   4858 HD21 ASN A 446      77.700  45.220   6.019  1.00 32.62           H
ATOM   4859 HD22 ASN A 446      77.126  44.074   7.207  1.00 32.62           H
ATOM   4860  N   VAL A 447      78.201  43.724  12.058  1.00 22.53           N
ATOM   4861  CA  VAL A 447      78.099  43.533  13.506  1.00 26.39           C
ATOM   4862  C   VAL A 447      79.459  43.141  14.083  1.00 26.39           C
ATOM   4863  O   VAL A 447      79.869  43.707  15.090  1.00 27.64           O
ATOM   4864  CB  VAL A 447      76.976  42.525  13.820  1.00 23.90           C
ATOM   4865  CG1 VAL A 447      76.999  42.045  15.279  1.00 24.89           C
ATOM   4866  CG2 VAL A 447      75.622  43.192  13.549  1.00 22.43           C
ATOM   4867  H   VAL A 447      77.701  43.073  11.467  1.00 27.04           H
ATOM   4868  HA  VAL A 447      77.824  44.485  13.957  1.00 31.67           H
ATOM   4869  HB  VAL A 447      77.076  41.653  13.172  1.00 28.69           H
ATOM   4870 HG11 VAL A 447      76.161  41.367  15.450  1.00 29.87           H
ATOM   4871 HG12 VAL A 447      77.921  41.502  15.488  1.00 29.87           H
ATOM   4872 HG13 VAL A 447      76.920  42.896  15.955  1.00 29.87           H
ATOM   4873 HG21 VAL A 447      74.816  42.483  13.738  1.00 26.92           H
ATOM   4874 HG22 VAL A 447      75.498  44.050  14.210  1.00 26.92           H
ATOM   4875 HG23 VAL A 447      75.558  43.527  12.515  1.00 26.92           H
ATOM   4876  N   GLU A 448      80.176  42.220  13.434  1.00 26.85           N
ATOM   4877  CA  GLU A 448      81.522  41.834  13.847  1.00 29.81           C
ATOM   4878  C   GLU A 448      82.465  43.052  13.918  1.00 30.16           C
ATOM   4879  O   GLU A 448      83.154  43.225  14.925  1.00 26.67           O
ATOM   4880  CB  GLU A 448      82.016  40.727  12.908  1.00 34.66           C
ATOM   4881  CG  GLU A 448      83.444  40.250  13.205  1.00 46.64           C
ATOM   4882  CD  GLU A 448      83.791  39.072  12.289  1.00 54.52           C
ATOM   4883  OE1 GLU A 448      83.788  39.282  11.055  1.00 62.05           O
ATOM   4884  OE2 GLU A 448      84.026  37.970  12.831  1.00 66.60           O1-
ATOM   4885  H   GLU A 448      79.792  41.774  12.611  1.00 32.22           H
ATOM   4886  HA  GLU A 448      81.450  41.403  14.846  1.00 35.77           H
ATOM   4887  HB2 GLU A 448      81.343  39.873  12.993  1.00 41.60           H
ATOM   4888  HB3 GLU A 448      81.975  41.093  11.881  1.00 41.60           H
ATOM   4889  HG2 GLU A 448      84.113  41.078  12.967  1.00 55.97           H
ATOM   4890  HG3 GLU A 448      83.533  39.965  14.255  1.00 55.97           H
ATOM   4891  N   ALA A 449      82.469  43.923  12.894  1.00 24.59           N
ATOM   4892  CA  ALA A 449      83.294  45.130  12.875  1.00 29.09           C
ATOM   4893  C   ALA A 449      82.895  46.141  13.968  1.00 26.40           C
ATOM   4894  O   ALA A 449      83.759  46.647  14.687  1.00 25.47           O
[truncated: 93,409 more chars]
