# Supplementary material for: High-throughput quantum-mechanics/molecular-mechanics (ONIOM) macromolecular crystallographic refinement with PHENIX/DivCon: the impact of mixed Hamiltonian methods on ligand and protein structure
Source: Acta Crystallogr D Struct Biol. 2018 Oct 29;74(Pt 11):1063–77. doi: 10.1107/S2059798318012913 (PMC6213575; doi:10.1107/S2059798318012913)
Supplement: Supplementary file 2 [file d-74-01063-sup2.gz › results_ONIOM/1MEH-H.cif]

# Generated by MOE 2016.08 on 2017-01-11 05:44.06
# Structure optimized with MOE using MMFF94x forcefield to determine
# ideal geometry (Gas Phase with Electrostatics disabled).
data_comp_list
_chem_comp.id	MOA
_chem_comp.three_letter_code	MOA
_chem_comp.name	1MEH.A
_chem_comp.group	non-polymer
_chem_comp.number_atoms_all	43
_chem_comp.number_atoms_nh	23
_chem_comp.desc_level	?
#
data_comp_MOA
#
loop_
_chem_comp_atom.comp_id
_chem_comp_atom.atom_id
_chem_comp_atom.type_symbol
_chem_comp_atom.type_energy
_chem_comp_atom.partial_charge
_chem_comp_atom.x
_chem_comp_atom.y
_chem_comp_atom.z
MOA	C1	C	CR5	0.6338	59.3120	58.3410	19.3710	
MOA	C2	C	C1	-0.2882	54.7000	56.3410	16.4550	
MOA	H21	H	H1	0.15	54.5895	57.2978	16.9437	
MOA	C3	C	C	-0.2764	53.5780	55.6270	16.1980	
MOA	C4	C	CH2	-0.0218	52.2620	56.2610	16.6280	
MOA	H41	H	HCH2	0.08	51.5444	56.1933	15.8103	
MOA	H42	H	HCH2	0.08	52.4305	57.3085	16.8777	
MOA	C5	C	CH2	-0.099	51.7040	55.5290	17.8560	
MOA	H51	H	HCH2	0.08	51.8015	54.4561	17.6904	
MOA	H52	H	HCH2	0.08	50.6499	55.7862	17.9599	
MOA	C6	C	C	0.659	52.4130	55.8800	19.1530	
MOA	C7	C	CH3	-0.0965000000000001	58.7170	53.4560	19.8270	
MOA	H71	H	HCH3	0.08	59.4241	53.6940	20.6216	
MOA	H72	H	HCH3	0.0800000000000001	59.1735	52.7493	19.1340	
MOA	H73	H	HCH3	0.0800000000000001	57.8201	53.0128	20.2596	
MOA	C8	C	CH3	0.0399999999999998	55.6390	53.1440	18.3090	
MOA	H81	H	HCH3	0.0800000000000001	55.2769	52.1754	17.9643	
MOA	H82	H	HCH3	0.0800000000000001	54.8875	53.9066	18.1045	
MOA	H83	H	HCH3	0.0800000000000001	55.8295	53.1000	19.3813	
MOA	C9	C	CH3	-0.1018	53.5640	54.2540	15.5130	
MOA	H91	H	HCH3	0.0800000000000001	52.5363	53.9009	15.4280	
MOA	H92	H	HCH3	0.0800000000000001	54.1435	53.5463	16.1058	
MOA	H93	H	HCH3	0.0800000000000001	54.0022	54.3395	14.5187	
MOA	C10	C	CH2	0.2635	59.8890	56.3640	20.5390	
MOA	H1O1	H	HCH2	0.0800000000000001	60.8398	55.8505	20.3966	
MOA	H102	H	HCH2	0.0800000000000001	59.4893	56.1219	21.5237	
MOA	C11	C	CR56	-0.1435	58.9050	56.0110	19.4450	
MOA	C12	C	CR6	-0.1435	58.3470	54.7210	19.0860	
MOA	C13	C	CR6	0.0825	57.4160	54.6890	17.9740	
MOA	C14	C	CR6	-0.1435	57.0770	55.9100	17.2750	
MOA	C15	C	CR6	0.0825	57.6550	57.1640	17.6720	
MOA	C16	C	CR56	0.0862000000000001	58.5690	57.1830	18.7630	
MOA	C17	C	CH2	0.1217	56.1070	55.8810	16.0990	
MOA	H171	H	HCH2	0.0800000000000001	56.4948	56.5335	15.3168	
MOA	H172	H	HCH2	0.0800000000000001	56.0505	54.8589	15.7246	
MOA	O1	O	O	-0.57	59.3060	59.4970	19.0820	
MOA	O2	O	O2	-0.43	60.0360	57.8180	20.3650	
MOA	O3	O	O2	-0.3625	56.8760	53.4790	17.6080	
MOA	O4	O	OH1	-0.5325	57.3140	58.3180	16.9870	
MOA	HO41	H	HOH1	0.45	57.7385	59.1185	17.3042	
MOA	O6	O	O	-0.57	52.4010	57.0740	19.5360	
MOA	O5	O	OH1	-0.65	52.9850	54.9590	19.7800	
MOA	HO51	H	HOH1	0.5	53.4231	55.2307	20.5898	
#
#
loop_
_chem_comp_tree.comp_id
_chem_comp_tree.atom_id
_chem_comp_tree.atom_back
_chem_comp_tree.atom_forward
_chem_comp_tree.connect_type
MOA	C1	?	C16	START	
MOA	C16	C1	C11	?	
MOA	C11	C16	C12	?	
MOA	C12	C11	C7	?	
MOA	C7	C12	H71	?	
MOA	H71	C7	?	?	
MOA	H72	C7	?	?	
MOA	H73	C7	?	?	
MOA	C13	C12	C14	?	
MOA	C14	C13	C17	?	
MOA	C17	C14	H171	?	
MOA	H171	C17	?	?	
MOA	H172	C17	?	?	
MOA	C2	C17	H21	?	
MOA	H21	C2	?	?	
MOA	C3	C2	C9	?	
MOA	C9	C3	H91	?	
MOA	H91	C9	?	?	
MOA	H92	C9	?	?	
MOA	H93	C9	?	?	
MOA	C4	C3	H41	?	
MOA	H41	C4	?	?	
MOA	H42	C4	?	?	
MOA	C5	C4	H51	?	
MOA	H51	C5	?	?	
MOA	H52	C5	?	?	
MOA	C6	C5	O5	?	
MOA	O5	C6	HO51	?	
MOA	HO51	O5	?	?	
MOA	O6	C6	?	?	
MOA	C15	C14	O4	?	
MOA	O4	C15	HO41	?	
MOA	HO41	O4	?	?	
MOA	O3	C13	C8	?	
MOA	C8	O3	H81	?	
MOA	H81	C8	?	?	
MOA	H82	C8	?	?	
MOA	H83	C8	?	?	
MOA	C10	C11	H1O1	?	
MOA	H1O1	C10	?	?	
MOA	H102	C10	?	?	
MOA	O2	C10	?	?	
MOA	O1	C1	?	END	
MOA	C1	O2	?	ADD	
MOA	C15	C16	?	ADD	
#
#
loop_
_chem_comp_bond.comp_id
_chem_comp_bond.atom_id_1
_chem_comp_bond.atom_id_2
_chem_comp_bond.type
_chem_comp_bond.value_dist
_chem_comp_bond.value_dist_esd
MOA	C16	C1	single	1.459	0.020	
MOA	C11	C16	aromatic	1.382	0.020	
MOA	C12	C11	aromatic	1.391	0.020	
MOA	C7	C12	single	1.500	0.020	
MOA	H71	C7	single	1.095	0.020	
MOA	H72	C7	single	1.095	0.020	
MOA	H73	C7	single	1.094	0.020	
MOA	C13	C12	aromatic	1.412	0.020	
MOA	C14	C13	aromatic	1.421	0.020	
MOA	C17	C14	single	1.518	0.020	
MOA	H171	C17	single	1.098	0.020	
MOA	H172	C17	single	1.093	0.020	
MOA	C2	C17	single	1.504	0.020	
MOA	H21	C2	single	1.090	0.020	
MOA	C3	C2	double	1.348	0.020	
MOA	C9	C3	single	1.504	0.020	
MOA	H91	C9	single	1.095	0.020	
MOA	H92	C9	single	1.094	0.020	
MOA	H93	C9	single	1.092	0.020	
MOA	C4	C3	single	1.520	0.020	
MOA	H41	C4	single	1.098	0.020	
MOA	H42	C4	single	1.098	0.020	
MOA	C5	C4	single	1.531	0.020	
MOA	H51	C5	single	1.095	0.020	
MOA	H52	C5	single	1.096	0.020	
MOA	C6	C5	single	1.510	0.020	
MOA	O5	C6	single	1.357	0.020	
MOA	HO51	O5	single	0.981	0.020	
MOA	O6	C6	double	1.222	0.020	
MOA	C15	C14	aromatic	1.405	0.020	
MOA	O4	C15	single	1.365	0.020	
MOA	HO41	O4	single	0.972	0.020	
MOA	O3	C13	single	1.377	0.020	
MOA	C8	O3	single	1.429	0.020	
MOA	H81	C8	single	1.094	0.020	
MOA	H82	C8	single	1.095	0.020	
MOA	H83	C8	single	1.094	0.020	
MOA	C10	C11	single	1.478	0.020	
MOA	H1O1	C10	single	1.093	0.020	
MOA	H102	C10	single	1.093	0.020	
MOA	O2	C10	single	1.446	0.020	
MOA	O1	C1	double	1.215	0.020	
MOA	C1	O2	single	1.368	0.020	
MOA	C15	C16	aromatic	1.385	0.020	
#
#
loop_
_chem_comp_angle.comp_id
_chem_comp_angle.atom_id_1
_chem_comp_angle.atom_id_2
_chem_comp_angle.atom_id_3
_chem_comp_angle.value_angle
_chem_comp_angle.value_angle_esd
MOA	C16	C1	O1	126.89	3.000	
MOA	C16	C1	O2	106.51	3.000	
MOA	O1	C1	O2	126.61	3.000	
MOA	H21	C2	C17	114.28	3.000	
MOA	H21	C2	C3	117.38	3.000	
MOA	C3	C2	C17	128.35	3.000	
MOA	C4	C3	C9	115.24	3.000	
MOA	C2	C3	C9	124.88	3.000	
MOA	C2	C3	C4	119.86	3.000	
MOA	H41	C4	H42	105.56	3.000	
MOA	H41	C4	C5	108.88	3.000	
MOA	H42	C4	C5	109.19	3.000	
MOA	C3	C4	H41	108.35	3.000	
MOA	C3	C4	H42	110.59	3.000	
MOA	C3	C4	C5	113.92	3.000	
MOA	H51	C5	H52	107.81	3.000	
MOA	H51	C5	C6	109.15	3.000	
MOA	H52	C5	C6	107.17	3.000	
MOA	C4	C5	H51	110.23	3.000	
MOA	C4	C5	H52	109.30	3.000	
MOA	C4	C5	C6	113.01	3.000	
MOA	C5	C6	O5	110.29	3.000	
MOA	C5	C6	O6	126.01	3.000	
MOA	O6	C6	O5	123.67	3.000	
MOA	H71	C7	H72	106.30	3.000	
MOA	H71	C7	H73	108.70	3.000	
MOA	H71	C7	C12	111.11	3.000	
MOA	H72	C7	H73	109.05	3.000	
MOA	H72	C7	C12	111.47	3.000	
MOA	H73	C7	C12	110.09	3.000	
MOA	H81	C8	H82	108.15	3.000	
MOA	H81	C8	H83	107.79	3.000	
MOA	H81	C8	O3	107.79	3.000	
MOA	H82	C8	H83	109.92	3.000	
MOA	H82	C8	O3	112.44	3.000	
MOA	H83	C8	O3	110.58	3.000	
MOA	H91	C9	H92	108.28	3.000	
MOA	H91	C9	H93	106.58	3.000	
MOA	H92	C9	H93	107.58	3.000	
MOA	C3	C9	H91	110.08	3.000	
MOA	C3	C9	H92	110.52	3.000	
MOA	C3	C9	H93	113.59	3.000	
MOA	H1O1	C10	H102	111.15	3.000	
MOA	H1O1	C10	C11	112.57	3.000	
MOA	H1O1	C10	O2	108.51	3.000	
MOA	H102	C10	C11	112.46	3.000	
MOA	H102	C10	O2	108.68	3.000	
MOA	C11	C10	O2	103.02	3.000	
MOA	C12	C11	C16	121.15	3.000	
MOA	C10	C11	C12	129.45	3.000	
MOA	C10	C11	C16	109.40	3.000	
MOA	C7	C12	C11	120.30	3.000	
MOA	C7	C12	C13	122.53	3.000	
MOA	C11	C12	C13	117.15	3.000	
MOA	C12	C13	C14	121.95	3.000	
MOA	C12	C13	O3	119.78	3.000	
MOA	C14	C13	O3	118.16	3.000	
MOA	C15	C14	C17	120.39	3.000	
MOA	C13	C14	C17	121.11	3.000	
MOA	C13	C14	C15	118.49	3.000	
MOA	C14	C15	C16	118.88	3.000	
MOA	C14	C15	O4	119.48	3.000	
MOA	C16	C15	O4	121.64	3.000	
MOA	C11	C16	C15	122.22	3.000	
MOA	C1	C16	C11	108.63	3.000	
MOA	C1	C16	C15	129.15	3.000	
MOA	H171	C17	H172	104.32	3.000	
MOA	C2	C17	H171	108.36	3.000	
MOA	C2	C17	H172	112.85	3.000	
MOA	C2	C17	C14	112.67	3.000	
MOA	C14	C17	H171	109.12	3.000	
MOA	C14	C17	H172	109.14	3.000	
MOA	C1	O2	C10	112.44	3.000	
MOA	C8	O3	C13	110.81	3.000	
MOA	C15	O4	HO41	109.10	3.000	
MOA	C6	O5	HO51	111.88	3.000	
#
#
loop_
_chem_comp_tor.comp_id
_chem_comp_tor.id
_chem_comp_tor.atom_id_1
_chem_comp_tor.atom_id_2
_chem_comp_tor.atom_id_3
_chem_comp_tor.atom_id_4
_chem_comp_tor.value_angle
_chem_comp_tor.value_angle_esd
_chem_comp_tor.period
MOA	CONST_1	C16	C1	O2	C10	0.42	20.0	3	
MOA	Var_1	H21	C2	C17	H171	-65.96	0.0	0	
MOA	Var_2	H21	C2	C3	C9	177.90	0.0	0	
MOA	Var_3	C4	C3	C9	H91	49.45	0.0	0	
MOA	Var_4	C2	C3	C4	H41	126.89	0.0	0	
MOA	Var_5	H41	C4	C5	H51	66.88	0.0	0	
MOA	Var_6	H51	C5	C6	O5	-34.88	0.0	0	
MOA	Var_7	C5	C6	O5	HO51	-179.10	0.0	0	
MOA	Var_8	H71	C7	C12	C11	-34.75	0.0	0	
MOA	Var_9	H81	C8	O3	C13	158.64	0.0	0	
MOA	CONST_2	H1O1	C10	C11	C12	63.48	20.0	3	
MOA	CONST_3	C12	C11	C16	C15	-0.36	20.0	1	
MOA	CONST_4	C10	C11	C12	C13	177.93	20.0	1	
MOA	CONST_5	C7	C12	C13	C14	-177.11	20.0	1	
MOA	CONST_6	C12	C13	C14	C17	176.78	20.0	1	
MOA	Var_10	C15	C14	C17	H171	36.34	0.0	0	
MOA	CONST_7	C13	C14	C15	C16	1.33	20.0	1	
MOA	Var_11	C14	C15	O4	HO41	179.96	0.0	0	
MOA	CONST_8	C11	C16	C15	O4	-179.18	20.0	1	
#
#
loop_
_chem_comp_plane_atom.comp_id
_chem_comp_plane_atom.plane_id
_chem_comp_plane_atom.atom_id
_chem_comp_plane_atom.dist_esd
MOA	plan-1	C2	0.020	
MOA	plan-1	C3	0.020	
MOA	plan-1	C4	0.020	
MOA	plan-1	C17	0.020	
MOA	plan-2	C1	0.020	
MOA	plan-2	C14	0.020	
MOA	plan-2	C15	0.020	
MOA	plan-2	C16	0.020	
MOA	plan-2	C17	0.020	
MOA	plan-2	O4	0.020	
MOA	plan-3	C1	0.020	
MOA	plan-3	C7	0.020	
MOA	plan-3	C10	0.020	
MOA	plan-3	C11	0.020	
MOA	plan-3	C12	0.020	
MOA	plan-3	C15	0.020	
MOA	plan-3	C16	0.020	
MOA	plan-3	O1	0.020	
MOA	plan-3	O2	0.020	
MOA	plan-4	C1	0.020	
MOA	plan-4	C10	0.020	
MOA	plan-4	C11	0.020	
MOA	plan-4	C12	0.020	
MOA	plan-4	C14	0.020	
MOA	plan-4	C15	0.020	
MOA	plan-4	C16	0.020	
MOA	plan-4	O1	0.020	
MOA	plan-4	O2	0.020	
MOA	plan-4	O4	0.020	
#
