# Supplementary material for: High-throughput quantum-mechanics/molecular-mechanics (ONIOM) macromolecular crystallographic refinement with PHENIX/DivCon: the impact of mixed Hamiltonian methods on ligand and protein structure
Source: Acta Crystallogr D Struct Biol. 2018 Oct 29;74(Pt 11):1063–77. doi: 10.1107/S2059798318012913 (PMC6213575; doi:10.1107/S2059798318012913)
Supplement: Supplementary file 2 [file d-74-01063-sup2.gz › results_ONIOM/1MMV-H_refine_001.pdb]

REMARK Date 2017-01-12 Time 01:39:39 EST -0500 (1484203179.74 s)
REMARK PHENIX refinement
REMARK 
REMARK ****************** INPUT FILES AND LABELS ******************************
REMARK Reflections:
REMARK   file name      : 1MMV.sf
REMARK   labels         : ['r1mmvsf,wavelength_id=1,_refln.F_meas_au,_refln.F_meas_sigma_au']
REMARK R-free flags:
REMARK   file name      : 1MMV.sf
REMARK   label          : r1mmvsf,wavelength_id=1,_refln.status
REMARK   test_flag_value: 0
REMARK Model file name(s): 
REMARK   /scratch/oleg/2711245.gondor.quantumbioinc.com/1MMV-H.pdb
REMARK 
REMARK ******************** REFINEMENT SUMMARY: QUICK FACTS *******************
REMARK Start: r_work = 0.2141 r_free = 0.2461 bonds = 0.013 angles = 1.589
REMARK Final: r_work = 0.1990 r_free = 0.2366 bonds = 0.017 angles = 1.859
REMARK ************************************************************************
REMARK 
REMARK ****************** REFINEMENT STATISTICS STEP BY STEP ******************
REMARK leading digit, like 1_, means number of macro-cycle                     
REMARK 0    : statistics at the very beginning when nothing is done yet        
REMARK 1_bss: bulk solvent correction and/or (anisotropic) scaling             
REMARK 1_xyz: refinement of coordinates                                        
REMARK 1_adp: refinement of ADPs (Atomic Displacement Parameters)              
REMARK 1_occ: refinement of occupancies                                        
REMARK ------------------------------------------------------------------------
REMARK  stage       r-work r-free bonds angles b_min b_max b_ave n_water shift
REMARK       0    : 0.3586 0.3819 0.013  1.59  14.7  93.9  38.8 1347      0.000
REMARK       1_bss: 0.2141 0.2461 0.013  1.59  14.7  93.9  38.8 1347      0.000
REMARK 1_settarget: 0.2141 0.2461 0.013  1.59  14.7  93.9  38.8 1347      0.000
REMARK       1_nqh: 0.2142 0.2460 0.013  1.59  14.7  93.9  38.8 1347      0.003
REMARK    1_weight: 0.2142 0.2460 0.013  1.59  14.7  93.9  38.8 1347      0.003
REMARK    1_checkH: 0.2145 0.2456 0.013  1.59  14.7  93.9  38.8 1347      0.420
REMARK    1_xyzrec: 0.2149 0.2450 0.017  1.92  14.7  93.9  38.8 1347      0.534
REMARK    1_checkH: 0.2150 0.2452 0.017  1.92  14.7  93.9  38.8 1347      0.534
REMARK       1_adp: 0.2050 0.2453 0.017  1.92  15.7  94.8  39.4 1347      0.534
REMARK   1_regHadp: 0.2044 0.2450 0.017  1.92  15.7  94.8  39.4 1347      0.534
REMARK       2_bss: 0.2037 0.2447 0.017  1.92  14.4  93.6  38.2 1347      0.534
REMARK 2_settarget: 0.2037 0.2447 0.017  1.92  14.4  93.6  38.2 1347      0.534
REMARK 2_updatecdl: 0.2037 0.2447 0.017  1.92  14.4  93.6  38.2 1347      0.534
REMARK       2_nqh: 0.2037 0.2448 0.017  1.92  14.4  93.6  38.2 1347      0.533
REMARK    2_weight: 0.2037 0.2448 0.017  1.92  14.4  93.6  38.2 1347      0.533
REMARK    2_checkH: 0.2037 0.2448 0.017  1.92  14.4  93.6  38.2 1347      0.534
REMARK    2_xyzrec: 0.2021 0.2409 0.017  1.82  14.4  93.6  38.2 1347      0.551
REMARK    2_checkH: 0.2021 0.2409 0.017  1.82  14.4  93.6  38.2 1347      0.551
REMARK       2_adp: 0.2012 0.2376 0.017  1.82  15.0  95.4  38.1 1347      0.551
REMARK   2_regHadp: 0.2015 0.2376 0.017  1.82  15.0  95.4  38.1 1347      0.551
REMARK       3_bss: 0.2011 0.2370 0.017  1.82  15.0  95.4  38.1 1347      0.551
REMARK 3_settarget: 0.2011 0.2370 0.017  1.82  15.0  95.4  38.1 1347      0.551
REMARK 3_updatecdl: 0.2011 0.2370 0.017  1.82  15.0  95.4  38.1 1347      0.551
REMARK       3_nqh: 0.2011 0.2370 0.017  1.82  15.0  95.4  38.1 1347      0.551
REMARK    3_weight: 0.2011 0.2370 0.017  1.82  15.0  95.4  38.1 1347      0.551
REMARK    3_checkH: 0.2011 0.2370 0.017  1.82  15.0  95.4  38.1 1347      0.551
REMARK    3_xyzrec: 0.1991 0.2367 0.017  1.86  15.0  95.4  38.1 1347      0.560
REMARK    3_checkH: 0.1991 0.2368 0.017  1.86  15.0  95.4  38.1 1347      0.560
REMARK       3_adp: 0.1991 0.2366 0.017  1.86  14.7  95.5  38.1 1347      0.560
REMARK   3_regHadp: 0.1991 0.2366 0.017  1.86  14.7  95.5  38.1 1347      0.560
REMARK         end: 0.1990 0.2366 0.017  1.86  14.7  95.5  38.1 1347      0.560
REMARK ------------------------------------------------------------------------
REMARK MODEL CONTENT.
REMARK  ELEMENT        ATOM RECORD COUNT   OCCUPANCY SUM
REMARK        C                     4362         4362.00
REMARK        H                     7522         7522.00
REMARK        O                     1578         1578.00
REMARK        N                     1164         1164.00
REMARK        S                       42           42.00
REMARK       Fe                        2            2.00
REMARK     Zn2+                        1            1.00
REMARK      O1-                      106          106.00
REMARK    TOTAL                    14777        14777.00
REMARK -----------------------------------------------------------------------
REMARK r_free_flags.md5.hexdigest 761ca3a43fcde97d061e67de54f8984a
REMARK 
REMARK IF THIS FILE IS FOR PDB DEPOSITION: REMOVE ALL FROM THIS LINE UP.
REMARK   3
REMARK   3 REFINEMENT.
REMARK   3   PROGRAM     : PHENIX (1.11.1_2575: ???)
REMARK   3   AUTHORS     : Adams,Afonine,Bunkoczi,Burnley,Chen,Dar,Davis,
REMARK   3               : Draizen,Echols,Gildea,Gros,Grosse-Kunstleve,Headd,
REMARK   3               : Hintze,Hung,Ioerger,Liebschner,McCoy,McKee,Moriarty,
REMARK   3               : Oeffner,Poon,Read,Richardson,Richardson,Sacchettini,
REMARK   3               : Sauter,Sobolev,Storoni,Terwilliger,Williams,Zwart
REMARK   3
REMARK   3  REFINEMENT TARGET : ML
REMARK   3  
REMARK   3  DATA USED IN REFINEMENT.
REMARK   3   RESOLUTION RANGE HIGH (ANGSTROMS) : 2.000   
REMARK   3   RESOLUTION RANGE LOW  (ANGSTROMS) : 30.912  
REMARK   3   MIN(FOBS/SIGMA_FOBS)              : 1.34  
REMARK   3   COMPLETENESS FOR RANGE        (%) : 96.85 
REMARK   3   NUMBER OF REFLECTIONS             : 62481     
REMARK   3   NUMBER OF REFLECTIONS (NON-ANOMALOUS) : 62481     
REMARK   3  
REMARK   3  FIT TO DATA USED IN REFINEMENT.
REMARK   3   R VALUE     (WORKING + TEST SET) : 0.2010
REMARK   3   R VALUE            (WORKING SET) : 0.1990
REMARK   3   FREE R VALUE                     : 0.2366
REMARK   3   FREE R VALUE TEST SET SIZE   (%) : 5.00  
REMARK   3   FREE R VALUE TEST SET COUNT      : 3121      
REMARK   3  
REMARK   3  FIT TO DATA USED IN REFINEMENT (IN BINS).
REMARK   3   BIN  RESOLUTION RANGE  COMPL.    NWORK NFREE   RWORK  RFREE  CCWORK CCFREE
REMARK   3     1 30.9156 -  5.5941    0.94     2821   155  0.1906 0.2090   0.911  0.898
REMARK   3     2  5.5941 -  4.4444    0.98     2784   168  0.1528 0.1647   0.945  0.926
REMARK   3     3  4.4444 -  3.8838    0.98     2806   139  0.1586 0.1811   0.931  0.904
REMARK   3     4  3.8838 -  3.5293    0.98     2757   165  0.1683 0.2398   0.926  0.825
REMARK   3     5  3.5293 -  3.2766    0.99     2759   140  0.1890 0.1944   0.914  0.893
REMARK   3     6  3.2766 -  3.0836    0.99     2774   140  0.2026 0.2671   0.903  0.838
REMARK   3     7  3.0836 -  2.9293    0.99     2734   158  0.2091 0.2294   0.901  0.858
REMARK   3     8  2.9293 -  2.8019    0.98     2738   140  0.2108 0.2528   0.909  0.859
REMARK   3     9  2.8019 -  2.6941    0.98     2705   138  0.2154 0.2651   0.904  0.834
REMARK   3    10  2.6941 -  2.6012    0.98     2739   132  0.2144 0.2917   0.899  0.814
REMARK   3    11  2.6012 -  2.5199    0.98     2721   150  0.2141 0.2504   0.900  0.869
REMARK   3    12  2.5199 -  2.4479    0.97     2661   136  0.2170 0.2811   0.898  0.799
REMARK   3    13  2.4479 -  2.3835    0.97     2724   129  0.2271 0.2904   0.888  0.805
REMARK   3    14  2.3835 -  2.3253    0.97     2642   141  0.2195 0.2539   0.894  0.874
REMARK   3    15  2.3253 -  2.2725    0.96     2664   145  0.2305 0.2862   0.884  0.834
REMARK   3    16  2.2725 -  2.2241    0.96     2620   161  0.2396 0.2869   0.873  0.825
REMARK   3    17  2.2241 -  2.1797    0.96     2650   139  0.2422 0.3692   0.876  0.622
REMARK   3    18  2.1797 -  2.1385    0.95     2607   129  0.2556 0.3306   0.863  0.796
REMARK   3    19  2.1385 -  2.1004    0.95     2668   113  0.2574 0.3254   0.858  0.752
REMARK   3    20  2.1004 -  2.0648    0.96     2618   127  0.2684 0.3325   0.835  0.725
REMARK   3    21  2.0648 -  2.0315    0.94     2582   151  0.2799 0.3392   0.840  0.785
REMARK   3    22  2.0315 -  2.0002    0.94     2586   125  0.2750 0.2906   0.835  0.777
REMARK   3  
REMARK   3  BULK SOLVENT MODELLING.
REMARK   3   METHOD USED        : FLAT BULK SOLVENT MODEL
REMARK   3   SOLVENT RADIUS     : 1.11    
REMARK   3   SHRINKAGE RADIUS   : 0.90    
REMARK   3   GRID STEP FACTOR   : 4.00    
REMARK   3  
REMARK   3  ERROR ESTIMATES.
REMARK   3   COORDINATE ERROR (MAXIMUM-LIKELIHOOD BASED)     : 0.25    
REMARK   3   PHASE ERROR (DEGREES, MAXIMUM-LIKELIHOOD BASED) : 26.42   
REMARK   3  
REMARK   3  STRUCTURE FACTORS CALCULATION ALGORITHM : FFT
REMARK   3  
REMARK   3  RESTRAINTS LIBRARY
REMARK   3    GEOSTD + MON.LIB. + CDL v1.2
REMARK   3  
REMARK   3  DEVIATIONS FROM IDEAL VALUES.
REMARK   3                 RMSD     MAX  COUNT
REMARK   3   BOND      :  0.017   0.377   7003
REMARK   3   ANGLE     :  1.859  19.068   9523
REMARK   3   CHIRALITY :  0.327   6.986    990
REMARK   3   PLANARITY :  0.014   0.165   1208
REMARK   3   DIHEDRAL  : 13.733 179.243   4100
REMARK   3   MIN NONBONDED DISTANCE : 2.134 
REMARK   3  
REMARK   3  MOLPROBITY STATISTICS.
REMARK   3   ALL-ATOM CLASHSCORE : 0.60
REMARK   3   RAMACHANDRAN PLOT:
REMARK   3     OUTLIERS : 0.00  %
REMARK   3     ALLOWED  : 2.48  %
REMARK   3     FAVORED  : 97.52 %
REMARK   3   ROTAMER OUTLIERS : 1.24 %
REMARK   3   CBETA DEVIATIONS : 0
REMARK   3   PEPTIDE PLANE:
REMARK   3     CIS-PROLINE     : 2
REMARK   3     CIS-GENERAL     : 0
REMARK   3     TWISTED PROLINE : 0
REMARK   3     TWISTED GENERAL : 0
REMARK   3  
REMARK   3  ATOMIC DISPLACEMENT PARAMETERS.
REMARK   3   WILSON B : 28.52
REMARK   3   RMS(B_ISO_OR_EQUIVALENT_BONDED) : 4.61
REMARK   3   ATOMS          NUMBER OF ATOMS
REMARK   3                    ISO.  ANISO. 
REMARK   3    ALL         :  14777       0
REMARK   3    ALL (NO H)  :   7255       0
REMARK   3    SOLVENT     :    449       0
REMARK   3    NON-SOLVENT :   6806       0
REMARK   3    HYDROGENS   :   7522       0
REMARK   3
REMARK   3
REMARK   3   OTHER REFINEMENT REMARKS:
REMARK   3   XRAY REFINEMENT USING QUANTUM MECHANICAL FUNCTIONAL
REMARK   3   PROGRAM      :QuantumBio DivCon 6 build-7.1.1-b4015.17
REMARK   3   AUTHORS      :BORBULEVYCH O.Y., PLUMLEY J., 
REMARK   3                :MARTIN, R.I., WESTERHOFF L.M. 
REMARK   3
REMARK   3   REFERENCE     :BORBULEVYCH O.Y., PLUMLEY J.A.,
REMARK   3                 :MARTIN, R.I., MERZ, K.M.,  WESTERHOFF L.M.
REMARK   3                 :ACTA CRYSTLLOGRAPHICA SECTION D, 2014, 
REMARK   3                 :V. D70, pp. 1233-1247
REMARK   3   QM METHOD(HAMILTONIAN): PM6 AMBERFF14
REMARK   3   REGION QM REFINEMENT: 
REMARK   3      MAIN/BUFFER QM REGION RADII (A): 3.0 / 0.0
REMARK   3      LIGAND / STRAIN ENERGY: 3AR_A_1785 / 29.88 KCAL/MOLE
REMARK   3      LIGAND / STRAIN ENERGY: 3AR_B_2785 / 35.22 KCAL/MOLE
REMARK   3
HELIX    1   1 LEU A  316  LYS A  319  5               Generated by MOE    4
HELIX    2   2 LYS A  351  SER A  368  1               Generated by MOE   18
HELIX    3   3 LYS A  375  THR A  391  1               Generated by MOE   17
HELIX    4   4 ASP A  398  ARG A  410  1               Generated by MOE   13
HELIX    5   5 ARG A  418  GLN A  420  5               Generated by MOE    3
HELIX    6   6 ALA A  435  THR A  450  1               Generated by MOE   16
HELIX    7   7 ASN A  451  GLY A  453  5               Generated by MOE    3
HELIX    8   8 PRO A  496  ASN A  498  5               Generated by MOE    3
HELIX    9   9 VAL A  499  ILE A  506  1               Generated by MOE    8
HELIX   10  10 PRO A  538  LEU A  540  5               Generated by MOE    3
HELIX   11  11 PHE A  554  LEU A  557  5               Generated by MOE    4
HELIX   12  12 GLY A  590  GLY A  594  1               Generated by MOE    5
HELIX   13  13 ARG A  596  CYS A  599  1               Generated by MOE    4
HELIX   14  14 LEU A  607  MET A  614  1               Generated by MOE    8
HELIX   15  15 THR A  621  SER A  623  5               Generated by MOE    3
HELIX   16  16 TRP A  625  SER A  643  1               Generated by MOE   19
HELIX   17  17 HIS A  651  ARG A  669  1               Generated by MOE   19
HELIX   18  18 TRP A  676  ILE A  679  1               Generated by MOE    4
HELIX   19  19 GLY A  685  ILE A  687  5               Generated by MOE    3
HELIX   20  20 PRO A  689  HIS A  692  5               Generated by MOE    4
HELIX   21  21 PRO A  710  ASN A  712  5               Generated by MOE    3
HELIX   22  22 LEU B  316  LYS B  319  5               Generated by MOE    4
HELIX   23  23 LYS B  351  SER B  368  1               Generated by MOE   18
HELIX   24  24 LYS B  375  THR B  391  1               Generated by MOE   17
HELIX   25  25 ASP B  398  ARG B  410  1               Generated by MOE   13
HELIX   26  26 ARG B  418  GLN B  420  5               Generated by MOE    3
HELIX   27  27 ALA B  435  THR B  450  1               Generated by MOE   16
HELIX   28  28 ASN B  451  GLY B  453  5               Generated by MOE    3
HELIX   29  29 PRO B  496  ASN B  498  5               Generated by MOE    3
HELIX   30  30 VAL B  499  GLN B  507  1               Generated by MOE    9
HELIX   31  31 PRO B  538  LEU B  540  5               Generated by MOE    3
HELIX   32  32 LYS B  555  LEU B  557  5               Generated by MOE    3
HELIX   33  33 GLY B  590  GLY B  594  1               Generated by MOE    5
HELIX   34  34 ARG B  596  CYS B  599  1               Generated by MOE    4
HELIX   35  35 LEU B  607  MET B  614  1               Generated by MOE    8
HELIX   36  36 THR B  621  SER B  623  5               Generated by MOE    3
HELIX   37  37 TRP B  625  SER B  643  1               Generated by MOE   19
HELIX   38  38 HIS B  651  ARG B  669  1               Generated by MOE   19
HELIX   39  39 TRP B  676  ILE B  679  1               Generated by MOE    4
HELIX   40  40 GLY B  685  ILE B  687  5               Generated by MOE    3
HELIX   41  41 PRO B  689  HIS B  692  5               Generated by MOE    4
HELIX   42  42 PRO B  710  ASN B  712  5               Generated by MOE    3
SHEET    1       LEU A 301  LYS A 304                  Generated by MOE
SHEET    2       VAL A 311  ASP A 314                  Generated by MOE
SHEET    3       GLN A 425  ASP A 428                  Generated by MOE
SHEET    4       ALA A 458  ILE A 461                  Generated by MOE
SHEET    5       ARG A 473  VAL A 474                  Generated by MOE
SHEET    6       GLY A 484  LYS A 486                  Generated by MOE
SHEET    7       THR A 492  GLY A 494                  Generated by MOE
SHEET    8       LEU A 522  GLN A 525                  Generated by MOE
SHEET    9       GLU A 532  PHE A 534                  Generated by MOE
SHEET   10       GLU A 543  PRO A 545                  Generated by MOE
SHEET   11       LYS A 560  TYR A 562                  Generated by MOE
SHEET   12       ALA A 566  VAL A 567                  Generated by MOE
SHEET   13       LEU A 571  ILE A 574                  Generated by MOE
SHEET   14       LEU A 577  PHE A 579                  Generated by MOE
SHEET   15       PHE A 584  SER A 585                  Generated by MOE
SHEET   16       SER A 703  GLU A 705                  Generated by MOE
SHEET   17       LEU B 301  LYS B 304                  Generated by MOE
SHEET   18       VAL B 311  ASP B 314                  Generated by MOE
SHEET   19       GLN B 425  ASP B 428                  Generated by MOE
SHEET   20       ALA B 458  ILE B 461                  Generated by MOE
SHEET   21       ARG B 473  VAL B 474                  Generated by MOE
SHEET   22       GLY B 484  LYS B 486                  Generated by MOE
SHEET   23       THR B 492  GLY B 494                  Generated by MOE
SHEET   24       LEU B 522  GLN B 525                  Generated by MOE
SHEET   25       GLU B 532  PHE B 534                  Generated by MOE
SHEET   26       GLU B 543  PRO B 545                  Generated by MOE
SHEET   27       LYS B 560  TYR B 562                  Generated by MOE
SHEET   28       ALA B 566  VAL B 567                  Generated by MOE
SHEET   29       LEU B 571  ILE B 574                  Generated by MOE
SHEET   30       LEU B 577  PHE B 579                  Generated by MOE
SHEET   31       PHE B 584  SER B 585                  Generated by MOE
SHEET   32       TYR B 588  MET B 589                  Generated by MOE
SHEET   33       ILE B 648  VAL B 649                  Generated by MOE
SHEET   34       SER B 703  GLU B 705                  Generated by MOE
CRYST1   51.590  110.360  164.860  90.00  90.00  90.00 P 21 21 21
SCALE1      0.019384  0.000000  0.000000        0.00000
SCALE2      0.000000  0.009061  0.000000        0.00000
SCALE3      0.000000  0.000000  0.006066        0.00000
ATOM      1  N   ARG A 299      20.379  28.571  40.045  1.00 77.72           N
ATOM      2  CA  ARG A 299      21.171  27.886  41.095  1.00 80.71           C
ATOM      3  C   ARG A 299      21.860  26.625  40.560  1.00 76.15           C
ATOM      4  O   ARG A 299      21.288  25.887  39.766  1.00 74.36           O
ATOM      5  CB  ARG A 299      20.293  27.577  42.323  1.00 76.22           C
ATOM      6  CG  ARG A 299      21.082  26.925  43.475  1.00 77.27           C
ATOM      7  CD  ARG A 299      20.464  27.202  44.851  1.00 82.97           C
ATOM      8  NE  ARG A 299      20.504  28.640  45.186  1.00 91.53           N
ATOM      9  CZ  ARG A 299      20.229  29.188  46.377  1.00 89.66           C
ATOM     10  NH1 ARG A 299      20.078  28.443  47.471  1.00 87.24           N
ATOM     11  NH2 ARG A 299      20.105  30.511  46.470  1.00 86.24           N1+
ATOM     12  H1  ARG A 299      19.901  29.380  40.420  1.00 93.26           H
ATOM     13  H2  ARG A 299      19.696  27.936  39.648  1.00 93.26           H
ATOM     14  HA  ARG A 299      21.954  28.568  41.425  1.00 96.86           H
ATOM     15  HB2 ARG A 299      19.494  26.898  42.042  1.00 91.47           H
ATOM     16  HB3 ARG A 299      19.831  28.505  42.660  1.00 91.47           H
ATOM     17  HG2 ARG A 299      22.092  27.336  43.491  1.00 92.72           H
ATOM     18  HG3 ARG A 299      21.156  25.848  43.309  1.00 92.72           H
ATOM     19  HD2 ARG A 299      21.066  26.657  45.580  1.00 99.56           H
ATOM     20  HD3 ARG A 299      19.440  26.826  44.901  1.00 99.56           H
ATOM     21  HE  ARG A 299      20.590  29.273  44.406  1.00109.83           H
ATOM     22 HH11 ARG A 299      19.866  28.877  48.356  1.00104.69           H
ATOM     23 HH12 ARG A 299      20.165  27.440  47.414  1.00104.69           H
ATOM     24 HH21 ARG A 299      20.209  31.092  45.653  1.00103.48           H
ATOM     25 HH22 ARG A 299      19.892  30.933  47.360  1.00103.48           H
ATOM     26  N   PHE A 300      23.092  26.398  41.017  1.00 77.71           N
ATOM     27  CA  PHE A 300      23.920  25.237  40.713  1.00 75.14           C
ATOM     28  C   PHE A 300      23.509  24.108  41.666  1.00 69.17           C
ATOM     29  O   PHE A 300      23.616  24.255  42.884  1.00 71.92           O
ATOM     30  CB  PHE A 300      25.401  25.630  40.876  1.00 74.57           C
ATOM     31  CG  PHE A 300      25.811  26.822  40.021  1.00 78.12           C
ATOM     32  CD1 PHE A 300      25.416  28.131  40.372  1.00 78.67           C
ATOM     33  CD2 PHE A 300      26.565  26.628  38.854  1.00 76.04           C
ATOM     34  CE1 PHE A 300      25.685  29.212  39.518  1.00 77.15           C
ATOM     35  CE2 PHE A 300      26.834  27.708  37.992  1.00 79.94           C
ATOM     36  CZ  PHE A 300      26.375  28.997  38.314  1.00 78.01           C
ATOM     37  H   PHE A 300      23.474  27.048  41.687  1.00 93.25           H
ATOM     38  HA  PHE A 300      23.756  24.930  39.679  1.00 90.16           H
ATOM     39  HB2 PHE A 300      25.595  25.871  41.922  1.00 89.48           H
ATOM     40  HB3 PHE A 300      26.016  24.769  40.611  1.00 89.48           H
ATOM     41  HD1 PHE A 300      24.888  28.312  41.296  1.00 94.40           H
ATOM     42  HD2 PHE A 300      26.935  25.644  38.616  1.00 91.25           H
ATOM     43  HE1 PHE A 300      25.360  30.208  39.785  1.00 92.58           H
ATOM     44  HE2 PHE A 300      27.391  27.549  37.080  1.00 95.93           H
ATOM     45  HZ  PHE A 300      26.575  29.827  37.652  1.00 93.61           H
ATOM     46  N   LEU A 301      22.995  23.009  41.106  1.00 63.74           N
ATOM     47  CA  LEU A 301      22.516  21.853  41.863  1.00 56.23           C
ATOM     48  C   LEU A 301      23.557  20.749  41.826  1.00 51.61           C
ATOM     49  O   LEU A 301      24.356  20.687  40.898  1.00 53.06           O
ATOM     50  CB  LEU A 301      21.187  21.367  41.274  1.00 47.40           C
ATOM     51  CG  LEU A 301      20.036  22.369  41.483  1.00 55.62           C
ATOM     52  CD1 LEU A 301      18.836  21.932  40.651  1.00 52.07           C
ATOM     53  CD2 LEU A 301      19.607  22.478  42.954  1.00 54.17           C
ATOM     54  H   LEU A 301      22.958  22.943  40.098  1.00 76.49           H
ATOM     55  HA  LEU A 301      22.352  22.119  42.907  1.00 67.48           H
ATOM     56  HB2 LEU A 301      21.332  21.206  40.204  1.00 56.88           H
ATOM     57  HB3 LEU A 301      20.918  20.409  41.723  1.00 56.88           H
ATOM     58  HG  LEU A 301      20.343  23.357  41.142  1.00 66.75           H
ATOM     59 HD11 LEU A 301      18.043  22.676  40.718  1.00 62.48           H
ATOM     60 HD12 LEU A 301      19.130  21.819  39.608  1.00 62.48           H
ATOM     61 HD13 LEU A 301      18.467  20.977  41.028  1.00 62.48           H
ATOM     62 HD21 LEU A 301      18.757  23.156  43.036  1.00 65.00           H
ATOM     63 HD22 LEU A 301      19.314  21.499  43.338  1.00 65.00           H
ATOM     64 HD23 LEU A 301      20.418  22.874  43.562  1.00 65.00           H
ATOM     65  N   LYS A 302      23.557  19.889  42.844  1.00 50.80           N
ATOM     66  CA  LYS A 302      24.473  18.755  42.943  1.00 53.23           C
ATOM     67  C   LYS A 302      23.698  17.438  43.015  1.00 45.96           C
ATOM     68  O   LYS A 302      22.559  17.373  43.478  1.00 44.30           O
ATOM     69  CB  LYS A 302      25.393  18.920  44.164  1.00 61.20           C
ATOM     70  CG  LYS A 302      26.301  20.153  44.034  1.00 56.54           C
ATOM     71  CD  LYS A 302      27.282  20.213  45.211  1.00 60.64           C
ATOM     72  CE  LYS A 302      28.169  21.459  45.167  1.00 59.93           C
ATOM     73  NZ  LYS A 302      29.017  21.480  43.962  1.00 65.44           N1+
ATOM     74  H   LYS A 302      22.888  20.016  43.592  1.00 60.96           H
ATOM     75  HA  LYS A 302      25.105  18.706  42.056  1.00 63.87           H
ATOM     76  HB2 LYS A 302      24.793  18.991  45.073  1.00 73.44           H
ATOM     77  HB3 LYS A 302      26.025  18.034  44.244  1.00 73.44           H
ATOM     78  HG2 LYS A 302      26.854  20.079  43.096  1.00 67.85           H
ATOM     79  HG3 LYS A 302      25.694  21.060  44.023  1.00 67.85           H
ATOM     80  HD2 LYS A 302      26.717  20.222  46.144  1.00 72.77           H
ATOM     81  HD3 LYS A 302      27.914  19.325  45.200  1.00 72.77           H
ATOM     82  HE2 LYS A 302      27.526  22.340  45.166  1.00 71.91           H
ATOM     83  HE3 LYS A 302      28.796  21.489  46.059  1.00 71.91           H
ATOM     84  HZ1 LYS A 302      29.653  22.262  43.999  1.00 78.53           H
ATOM     85  HZ2 LYS A 302      29.541  20.619  43.905  1.00 78.53           H
ATOM     86  HZ3 LYS A 302      28.437  21.552  43.137  1.00 78.53           H
ATOM     87  N   VAL A 303      24.375  16.402  42.536  1.00 39.06           N
ATOM     88  CA  VAL A 303      23.905  15.037  42.416  1.00 44.05           C
ATOM     89  C   VAL A 303      24.981  14.108  42.979  1.00 37.58           C
ATOM     90  O   VAL A 303      26.137  14.195  42.584  1.00 39.80           O
ATOM     91  CB  VAL A 303      23.585  14.799  40.921  1.00 43.37           C
ATOM     92  CG1 VAL A 303      23.789  13.356  40.498  1.00 50.01           C
ATOM     93  CG2 VAL A 303      22.144  15.235  40.644  1.00 39.91           C
ATOM     94  H   VAL A 303      25.299  16.579  42.170  1.00 46.87           H
ATOM     95  HA  VAL A 303      22.995  14.901  43.003  1.00 52.87           H
ATOM     96  HB  VAL A 303      24.261  15.404  40.314  1.00 52.04           H
ATOM     97 HG11 VAL A 303      23.392  13.199  39.495  1.00 60.01           H
ATOM     98 HG12 VAL A 303      24.848  13.106  40.491  1.00 60.01           H
ATOM     99 HG13 VAL A 303      23.287  12.711  41.211  1.00 60.01           H
ATOM    100 HG21 VAL A 303      21.915  15.082  39.589  1.00 47.89           H
ATOM    101 HG22 VAL A 303      21.448  14.658  41.252  1.00 47.89           H
ATOM    102 HG23 VAL A 303      22.035  16.296  40.873  1.00 47.89           H
ATOM    103  N   LYS A 304      24.598  13.213  43.893  1.00 42.63           N
ATOM    104  CA  LYS A 304      25.485  12.262  44.550  1.00 38.83           C
ATOM    105  C   LYS A 304      25.135  10.821  44.169  1.00 35.18           C
ATOM    106  O   LYS A 304      23.972  10.431  44.149  1.00 35.31           O
ATOM    107  CB  LYS A 304      25.368  12.488  46.063  1.00 40.04           C
ATOM    108  CG  LYS A 304      26.224  11.500  46.865  1.00 44.58           C
ATOM    109  CD  LYS A 304      26.227  11.891  48.344  1.00 45.87           C
ATOM    110  CE  LYS A 304      27.019  10.855  49.137  1.00 52.80           C
ATOM    111  NZ  LYS A 304      26.806  11.013  50.581  1.00 51.30           N1+
ATOM    112  H   LYS A 304      23.631  13.222  44.197  1.00 51.15           H
ATOM    113  HA  LYS A 304      26.519  12.455  44.262  1.00 46.59           H
ATOM    114  HB2 LYS A 304      25.676  13.510  46.290  1.00 48.04           H
ATOM    115  HB3 LYS A 304      24.325  12.364  46.361  1.00 48.04           H
ATOM    116  HG2 LYS A 304      25.822  10.491  46.761  1.00 53.50           H
ATOM    117  HG3 LYS A 304      27.249  11.523  46.489  1.00 53.50           H
ATOM    118  HD2 LYS A 304      26.694  12.869  48.464  1.00 55.04           H
ATOM    119  HD3 LYS A 304      25.201  11.936  48.709  1.00 55.04           H
ATOM    120  HE2 LYS A 304      26.685   9.860  48.841  1.00 63.37           H
ATOM    121  HE3 LYS A 304      28.081  10.946  48.910  1.00 63.37           H
ATOM    122  HZ1 LYS A 304      27.427  10.385  51.072  1.00 61.56           H
ATOM    123  HZ2 LYS A 304      26.995  11.964  50.856  1.00 61.56           H
ATOM    124  HZ3 LYS A 304      25.848  10.778  50.807  1.00 61.56           H
ATOM    125  N   ASN A 305      26.166  10.014  43.934  1.00 32.20           N
ATOM    126  CA  ASN A 305      26.068   8.573  43.911  1.00 33.87           C
ATOM    127  C   ASN A 305      26.397   8.055  45.321  1.00 42.96           C
ATOM    128  O   ASN A 305      27.501   8.263  45.815  1.00 44.50           O
ATOM    129  CB  ASN A 305      27.020   8.038  42.843  1.00 33.68           C
ATOM    130  CG  ASN A 305      26.755   6.556  42.644  1.00 37.96           C
ATOM    131  OD1 ASN A 305      26.942   5.766  43.564  1.00 36.97           O
ATOM    132  ND2 ASN A 305      26.300   6.164  41.459  1.00 37.22           N
ATOM    133  H   ASN A 305      27.097  10.402  43.958  1.00 38.64           H
ATOM    134  HA  ASN A 305      25.057   8.283  43.634  1.00 40.65           H
ATOM    135  HB2 ASN A 305      26.903   8.594  41.915  1.00 40.42           H
ATOM    136  HB3 ASN A 305      28.027   8.169  43.232  1.00 40.42           H
ATOM    137 HD21 ASN A 305      26.126   5.184  41.296  1.00 44.67           H
ATOM    138 HD22 ASN A 305      26.138   6.839  40.725  1.00 44.67           H
ATOM    139  N   TRP A 306      25.437   7.406  45.982  1.00 36.67           N
ATOM    140  CA  TRP A 306      25.550   6.948  47.374  1.00 43.69           C
ATOM    141  C   TRP A 306      26.352   5.648  47.561  1.00 46.62           C
ATOM    142  O   TRP A 306      26.596   5.245  48.697  1.00 49.47           O
ATOM    143  CB  TRP A 306      24.130   6.840  47.942  1.00 33.50           C
ATOM    144  CG  TRP A 306      23.506   8.174  48.193  1.00 42.57           C
ATOM    145  CD1 TRP A 306      22.774   8.889  47.310  1.00 37.91           C
ATOM    146  CD2 TRP A 306      23.599   8.994  49.395  1.00 39.41           C
ATOM    147  NE1 TRP A 306      22.422  10.096  47.874  1.00 35.53           N
ATOM    148  CE2 TRP A 306      22.934  10.232  49.148  1.00 44.80           C
ATOM    149  CE3 TRP A 306      24.174   8.809  50.671  1.00 41.57           C
ATOM    150  CZ2 TRP A 306      22.875  11.252  50.110  1.00 45.94           C
ATOM    151  CZ3 TRP A 306      24.074   9.805  51.662  1.00 40.59           C
ATOM    152  CH2 TRP A 306      23.449  11.030  51.376  1.00 47.00           C
ATOM    153  H   TRP A 306      24.551   7.254  45.520  1.00 44.00           H
ATOM    154  HA  TRP A 306      26.069   7.716  47.951  1.00 52.43           H
ATOM    155  HB2 TRP A 306      23.530   6.292  47.221  1.00 40.20           H
ATOM    156  HB3 TRP A 306      24.158   6.291  48.883  1.00 40.20           H
ATOM    157  HD1 TRP A 306      22.532   8.575  46.304  1.00 45.50           H
ATOM    158  HE1 TRP A 306      21.869  10.793  47.391  1.00 42.63           H
ATOM    159  HE3 TRP A 306      24.671   7.876  50.896  1.00 49.89           H
ATOM    160  HZ2 TRP A 306      22.398  12.192  49.877  1.00 55.13           H
ATOM    161  HZ3 TRP A 306      24.495   9.632  52.642  1.00 48.71           H
ATOM    162  HH2 TRP A 306      23.411  11.799  52.133  1.00 56.40           H
ATOM    163  N   GLU A 307      26.744   4.990  46.464  1.00 43.32           N
ATOM    164  CA  GLU A 307      27.598   3.808  46.451  1.00 44.95           C
ATOM    165  C   GLU A 307      29.090   4.203  46.334  1.00 51.20           C
ATOM    166  O   GLU A 307      29.943   3.572  46.962  1.00 49.25           O
ATOM    167  CB  GLU A 307      27.106   2.883  45.319  1.00 38.71           C
ATOM    168  CG  GLU A 307      27.941   1.613  45.099  1.00 51.61           C
ATOM    169  CD  GLU A 307      27.630   0.863  43.796  1.00 54.46           C
ATOM    170  OE1 GLU A 307      26.497   0.972  43.272  1.00 48.15           O
ATOM    171  OE2 GLU A 307      28.552   0.156  43.339  1.00 61.76           O1-
ATOM    172  H   GLU A 307      26.500   5.377  45.563  1.00 51.99           H
ATOM    173  HA  GLU A 307      27.450   3.271  47.387  1.00 53.94           H
ATOM    174  HB2 GLU A 307      26.079   2.587  45.536  1.00 46.45           H
ATOM    175  HB3 GLU A 307      27.099   3.439  44.384  1.00 46.45           H
ATOM    176  HG2 GLU A 307      29.011   1.822  45.133  1.00 61.93           H
ATOM    177  HG3 GLU A 307      27.752   0.927  45.920  1.00 61.93           H
ATOM    178  N   THR A 308      29.410   5.216  45.509  1.00 47.83           N
ATOM    179  CA  THR A 308      30.785   5.611  45.153  1.00 50.27           C
ATOM    180  C   THR A 308      31.198   6.967  45.756  1.00 45.36           C
ATOM    181  O   THR A 308      32.347   7.370  45.590  1.00 53.98           O
ATOM    182  CB  THR A 308      30.950   5.638  43.618  1.00 48.23           C
ATOM    183  OG1 THR A 308      30.066   6.571  43.028  1.00 45.53           O
ATOM    184  CG2 THR A 308      30.741   4.260  42.980  1.00 47.67           C
ATOM    185  H   THR A 308      28.662   5.682  45.014  1.00 57.39           H
ATOM    186  HA  THR A 308      31.482   4.867  45.538  1.00 60.33           H
ATOM    187  HB  THR A 308      31.968   5.955  43.393  1.00 57.87           H
ATOM    188  HG1 THR A 308      30.188   6.543  42.076  1.00 54.64           H
ATOM    189 HG21 THR A 308      30.919   4.325  41.907  1.00 57.21           H
ATOM    190 HG22 THR A 308      31.437   3.544  43.418  1.00 57.21           H
ATOM    191 HG23 THR A 308      29.718   3.917  43.135  1.00 57.21           H
ATOM    192  N   ASP A 309      30.263   7.696  46.378  1.00 43.24           N
ATOM    193  CA  ASP A 309      30.385   9.077  46.854  1.00 51.17           C
ATOM    194  C   ASP A 309      30.708  10.145  45.789  1.00 53.09           C
ATOM    195  O   ASP A 309      30.898  11.310  46.141  1.00 60.92           O
ATOM    196  CB  ASP A 309      31.263   9.160  48.105  1.00 58.99           C
ATOM    197  CG  ASP A 309      30.518   8.519  49.301  1.00 56.11           C
ATOM    198  OD1 ASP A 309      29.506   9.101  49.758  1.00 59.21           O
ATOM    199  OD2 ASP A 309      31.004   7.454  49.733  1.00 66.89           O1-
ATOM    200  H   ASP A 309      29.345   7.285  46.473  1.00 51.89           H
ATOM    201  HA  ASP A 309      29.376   9.339  47.175  1.00 61.40           H
ATOM    202  HB2 ASP A 309      32.232   8.702  47.902  1.00 70.78           H
ATOM    203  HB3 ASP A 309      31.380  10.211  48.365  1.00 70.78           H
ATOM    204  N   VAL A 310      30.729   9.787  44.494  1.00 50.99           N
ATOM    205  CA  VAL A 310      30.950  10.734  43.399  1.00 48.93           C
ATOM    206  C   VAL A 310      29.853  11.805  43.421  1.00 50.39           C
ATOM    207  O   VAL A 310      28.667  11.481  43.456  1.00 41.90           O
ATOM    208  CB  VAL A 310      31.013   9.992  42.048  1.00 49.40           C
ATOM    209  CG1 VAL A 310      31.151  10.973  40.869  1.00 52.86           C
ATOM    210  CG2 VAL A 310      32.214   9.037  42.015  1.00 54.44           C
ATOM    211  H   VAL A 310      30.568   8.817  44.256  1.00 61.19           H
ATOM    212  HA  VAL A 310      31.914  11.217  43.557  1.00 58.71           H
ATOM    213  HB  VAL A 310      30.098   9.412  41.913  1.00 59.28           H
ATOM    214 HG11 VAL A 310      31.218  10.414  39.934  1.00 63.43           H
ATOM    215 HG12 VAL A 310      30.283  11.628  40.812  1.00 63.43           H
ATOM    216 HG13 VAL A 310      32.051  11.578  40.992  1.00 63.43           H
ATOM    217 HG21 VAL A 310      32.231   8.497  41.067  1.00 65.33           H
ATOM    218 HG22 VAL A 310      33.143   9.597  42.130  1.00 65.33           H
ATOM    219 HG23 VAL A 310      32.146   8.310  42.824  1.00 65.33           H
ATOM    220  N   VAL A 311      30.262  13.081  43.387  1.00 55.40           N
ATOM    221  CA  VAL A 311      29.360  14.224  43.265  1.00 45.67           C
ATOM    222  C   VAL A 311      29.617  14.913  41.922  1.00 46.04           C
ATOM    223  O   VAL A 311      30.757  15.238  41.588  1.00 49.68           O
ATOM    224  CB  VAL A 311      29.479  15.197  44.458  1.00 47.07           C
ATOM    225  CG1 VAL A 311      28.454  16.335  44.330  1.00 47.26           C
ATOM    226  CG2 VAL A 311      29.238  14.502  45.811  1.00 43.99           C
ATOM    227  H   VAL A 311      31.253  13.272  43.379  1.00 66.48           H
ATOM    228  HA  VAL A 311      28.341  13.854  43.266  1.00 54.80           H
ATOM    229  HB  VAL A 311      30.480  15.631  44.462  1.00 56.49           H
ATOM    230 HG11 VAL A 311      28.551  17.010  45.180  1.00 56.71           H
ATOM    231 HG12 VAL A 311      28.621  16.904  43.416  1.00 56.71           H
ATOM    232 HG13 VAL A 311      27.443  15.925  44.317  1.00 56.71           H
ATOM    233 HG21 VAL A 311      29.294  15.232  46.620  1.00 52.78           H
ATOM    234 HG22 VAL A 311      28.257  14.026  45.826  1.00 52.78           H
ATOM    235 HG23 VAL A 311      30.002  13.748  45.986  1.00 52.78           H
ATOM    236  N   LEU A 312      28.534  15.144  41.173  1.00 43.92           N
ATOM    237  CA  LEU A 312      28.507  15.874  39.907  1.00 43.55           C
ATOM    238  C   LEU A 312      27.669  17.140  40.110  1.00 42.28           C
ATOM    239  O   LEU A 312      26.695  17.120  40.865  1.00 38.12           O
ATOM    240  CB  LEU A 312      27.903  14.981  38.808  1.00 39.45           C
ATOM    241  CG  LEU A 312      28.535  13.580  38.664  1.00 44.04           C
ATOM    242  CD1 LEU A 312      27.719  12.723  37.689  1.00 42.52           C
ATOM    243  CD2 LEU A 312      29.998  13.646  38.209  1.00 46.32           C
ATOM    244  H   LEU A 312      27.642  14.825  41.525  1.00 52.71           H
ATOM    245  HA  LEU A 312      29.514  16.164  39.605  1.00 52.26           H
ATOM    246  HB2 LEU A 312      26.837  14.867  39.014  1.00 47.34           H
ATOM    247  HB3 LEU A 312      28.011  15.500  37.860  1.00 47.34           H
ATOM    248  HG  LEU A 312      28.525  13.081  39.629  1.00 52.85           H
ATOM    249 HD11 LEU A 312      28.106  11.704  37.688  1.00 51.02           H
ATOM    250 HD12 LEU A 312      26.674  12.695  38.001  1.00 51.02           H
ATOM    251 HD13 LEU A 312      27.783  13.129  36.682  1.00 51.02           H
ATOM    252 HD21 LEU A 312      30.398  12.635  38.127  1.00 55.58           H
ATOM    253 HD22 LEU A 312      30.067  14.142  37.241  1.00 55.58           H
ATOM    254 HD23 LEU A 312      30.592  14.191  38.942  1.00 55.58           H
ATOM    255  N   THR A 313      28.047  18.246  39.453  1.00 42.07           N
ATOM    256  CA  THR A 313      27.305  19.508  39.517  1.00 41.90           C
ATOM    257  C   THR A 313      26.555  19.720  38.202  1.00 42.23           C
ATOM    258  O   THR A 313      27.144  19.619  37.131  1.00 36.11           O
ATOM    259  CB  THR A 313      28.241  20.696  39.839  1.00 53.07           C
ATOM    260  OG1 THR A 313      28.956  20.476  41.040  1.00 47.79           O
ATOM    261  CG2 THR A 313      27.462  22.011  40.017  1.00 46.58           C
ATOM    262  H   THR A 313      28.843  18.200  38.834  1.00 50.48           H
ATOM    263  HA  THR A 313      26.583  19.444  40.331  1.00 50.28           H
ATOM    264  HB  THR A 313      28.953  20.813  39.021  1.00 63.69           H
ATOM    265  HG1 THR A 313      29.893  20.463  40.826  1.00 57.35           H
ATOM    266 HG21 THR A 313      28.159  22.816  40.247  1.00 55.90           H
ATOM    267 HG22 THR A 313      26.919  22.268  39.107  1.00 55.90           H
ATOM    268 HG23 THR A 313      26.760  21.920  40.846  1.00 55.90           H
ATOM    269  N   ASP A 314      25.264  20.041  38.296  1.00 41.45           N
ATOM    270  CA  ASP A 314      24.394  20.250  37.160  1.00 43.20           C
ATOM    271  C   ASP A 314      24.229  21.763  36.961  1.00 45.69           C
ATOM    272  O   ASP A 314      23.726  22.474  37.836  1.00 47.19           O
ATOM    273  CB  ASP A 314      23.040  19.571  37.406  1.00 40.85           C
ATOM    274  CG  ASP A 314      22.301  19.428  36.079  1.00 42.30           C
ATOM    275  OD1 ASP A 314      21.869  20.477  35.561  1.00 44.98           O
ATOM    276  OD2 ASP A 314      22.187  18.285  35.584  1.00 35.54           O1-
ATOM    277  H   ASP A 314      24.847  20.122  39.211  1.00 49.74           H
ATOM    278  HA  ASP A 314      24.839  19.792  36.282  1.00 51.84           H
ATOM    279  HB2 ASP A 314      23.187  18.598  37.870  1.00 49.02           H
ATOM    280  HB3 ASP A 314      22.461  20.218  38.064  1.00 49.02           H
ATOM    281  N   THR A 315      24.606  22.229  35.768  1.00 44.13           N
ATOM    282  CA  THR A 315      24.349  23.576  35.265  1.00 42.40           C
ATOM    283  C   THR A 315      23.393  23.539  34.075  1.00 48.56           C
ATOM    284  O   THR A 315      22.766  24.561  33.797  1.00 40.00           O
ATOM    285  CB  THR A 315      25.673  24.258  34.877  1.00 48.50           C
ATOM    286  OG1 THR A 315      26.457  23.476  34.009  1.00 45.24           O
ATOM    287  CG2 THR A 315      26.496  24.551  36.129  1.00 52.20           C
ATOM    288  H   THR A 315      25.047  21.586  35.125  1.00 52.95           H
ATOM    289  HA  THR A 315      23.871  24.167  36.047  1.00 50.88           H
ATOM    290  HB  THR A 315      25.441  25.201  34.380  1.00 58.20           H
ATOM    291  HG1 THR A 315      27.273  23.948  33.825  1.00 54.29           H
ATOM    292 HG21 THR A 315      27.397  25.101  35.860  1.00 62.64           H
ATOM    293 HG22 THR A 315      25.879  25.144  36.797  1.00 62.64           H
ATOM    294 HG23 THR A 315      26.791  23.622  36.619  1.00 62.64           H
ATOM    295  N   LEU A 316      23.295  22.398  33.371  1.00 49.17           N
ATOM    296  CA  LEU A 316      22.536  22.243  32.128  1.00 40.87           C
ATOM    297  C   LEU A 316      21.044  22.522  32.371  1.00 41.74           C
ATOM    298  O   LEU A 316      20.377  23.041  31.480  1.00 38.87           O
ATOM    299  CB  LEU A 316      22.770  20.817  31.586  1.00 43.57           C
ATOM    300  CG  LEU A 316      22.680  20.581  30.061  1.00 42.53           C
ATOM    301  CD1 LEU A 316      22.544  19.073  29.832  1.00 32.11           C
ATOM    302  CD2 LEU A 316      21.541  21.303  29.350  1.00 46.92           C
ATOM    303  H   LEU A 316      23.813  21.590  33.691  1.00 59.00           H
ATOM    304  HA  LEU A 316      22.917  22.964  31.404  1.00 49.05           H
ATOM    305  HB2 LEU A 316      23.753  20.477  31.896  1.00 52.28           H
ATOM    306  HB3 LEU A 316      22.045  20.177  32.081  1.00 52.28           H
ATOM    307  HG  LEU A 316      23.617  20.912  29.617  1.00 51.04           H
ATOM    308 HD11 LEU A 316      22.404  18.868  28.774  1.00 38.53           H
ATOM    309 HD12 LEU A 316      23.458  18.584  30.159  1.00 38.53           H
ATOM    310 HD13 LEU A 316      21.693  18.672  30.380  1.00 38.53           H
ATOM    311 HD21 LEU A 316      21.512  20.999  28.304  1.00 56.30           H
ATOM    312 HD22 LEU A 316      20.594  21.053  29.826  1.00 56.30           H
ATOM    313 HD23 LEU A 316      21.707  22.379  29.379  1.00 56.30           H
ATOM    314  N   HIS A 317      20.513  22.213  33.567  1.00 43.46           N
ATOM    315  CA  HIS A 317      19.101  22.421  33.896  1.00 38.64           C
ATOM    316  C   HIS A 317      18.664  23.893  33.830  1.00 44.02           C
ATOM    317  O   HIS A 317      17.473  24.157  33.704  1.00 39.30           O
ATOM    318  CB  HIS A 317      18.790  21.850  35.283  1.00 40.89           C
ATOM    319  CG  HIS A 317      19.343  22.682  36.407  1.00 42.14           C
ATOM    320  ND1 HIS A 317      20.651  22.699  36.849  1.00 43.55           N1+
ATOM    321  CD2 HIS A 317      18.653  23.634  37.099  1.00 49.89           C
ATOM    322  CE1 HIS A 317      20.756  23.637  37.800  1.00 49.42           C
ATOM    323  NE2 HIS A 317      19.553  24.223  37.962  1.00 49.50           N
ATOM    324  H   HIS A 317      21.090  21.737  34.249  1.00 52.15           H
ATOM    325  HA  HIS A 317      18.508  21.870  33.166  1.00 46.37           H
ATOM    326  HB2 HIS A 317      19.188  20.842  35.367  1.00 49.07           H
ATOM    327  HB3 HIS A 317      17.705  21.796  35.393  1.00 49.07           H
ATOM    328  HD1 HIS A 317      21.392  22.094  36.514  1.00 52.26           H
ATOM    329  HD2 HIS A 317      17.614  23.900  36.961  1.00 59.87           H
ATOM    330  HE1 HIS A 317      21.659  23.882  38.339  1.00 59.31           H
ATOM    331  HE2 HIS A 317      19.337  24.969  38.612  1.00 59.39           H
ATOM    332  N   LEU A 318      19.607  24.841  33.951  1.00 46.33           N
ATOM    333  CA  LEU A 318      19.354  26.283  33.840  1.00 52.95           C
ATOM    334  C   LEU A 318      18.933  26.690  32.416  1.00 53.52           C
ATOM    335  O   LEU A 318      18.533  27.832  32.216  1.00 58.88           O
ATOM    336  CB  LEU A 318      20.601  27.075  34.294  1.00 51.31           C
ATOM    337  CG  LEU A 318      21.022  26.838  35.765  1.00 59.02           C
ATOM    338  CD1 LEU A 318      22.386  27.483  36.071  1.00 58.55           C
ATOM    339  CD2 LEU A 318      19.954  27.378  36.729  1.00 59.45           C
ATOM    340  H   LEU A 318      20.568  24.547  34.049  1.00 55.60           H
ATOM    341  HA  LEU A 318      18.521  26.539  34.495  1.00 63.54           H
ATOM    342  HB2 LEU A 318      21.429  26.800  33.640  1.00 61.57           H
ATOM    343  HB3 LEU A 318      20.414  28.140  34.151  1.00 61.57           H
ATOM    344  HG  LEU A 318      21.122  25.767  35.936  1.00 70.82           H
ATOM    345 HD11 LEU A 318      22.678  27.265  37.099  1.00 70.26           H
ATOM    346 HD12 LEU A 318      23.147  27.076  35.403  1.00 70.26           H
ATOM    347 HD13 LEU A 318      22.333  28.564  35.935  1.00 70.26           H
ATOM    348 HD21 LEU A 318      20.285  27.229  37.752  1.00 71.34           H
ATOM    349 HD22 LEU A 318      19.788  28.443  36.555  1.00 71.34           H
ATOM    350 HD23 LEU A 318      19.014  26.843  36.596  1.00 71.34           H
ATOM    351  N   LYS A 319      19.061  25.775  31.443  1.00 51.05           N
ATOM    352  CA  LYS A 319      18.699  25.933  30.032  1.00 56.52           C
ATOM    353  C   LYS A 319      17.369  25.232  29.704  1.00 55.72           C
ATOM    354  O   LYS A 319      16.970  25.206  28.543  1.00 65.01           O
ATOM    355  CB  LYS A 319      19.856  25.419  29.149  1.00 55.04           C
ATOM    356  CG  LYS A 319      21.211  26.032  29.555  1.00 57.54           C
ATOM    357  CD  LYS A 319      22.311  25.734  28.531  1.00 67.61           C
ATOM    358  CE  LYS A 319      23.577  26.524  28.886  1.00 70.98           C
ATOM    359  NZ  LYS A 319      24.630  26.347  27.868  1.00 67.27           N1+
ATOM    360  H   LYS A 319      19.414  24.865  31.706  1.00 61.26           H
ATOM    361  HA  LYS A 319      18.557  26.993  29.818  1.00 67.82           H
ATOM    362  HB2 LYS A 319      19.919  24.334  29.244  1.00 66.04           H
ATOM    363  HB3 LYS A 319      19.638  25.656  28.106  1.00 66.04           H
ATOM    364  HG2 LYS A 319      21.091  27.115  29.632  1.00 69.04           H
ATOM    365  HG3 LYS A 319      21.516  25.641  30.528  1.00 69.04           H
ATOM    366  HD2 LYS A 319      22.534  24.666  28.552  1.00 81.13           H
ATOM    367  HD3 LYS A 319      21.968  26.013  27.533  1.00 81.13           H
ATOM    368  HE2 LYS A 319      23.327  27.583  28.960  1.00 85.17           H
ATOM    369  HE3 LYS A 319      23.948  26.186  29.854  1.00 85.17           H
ATOM    370  HZ1 LYS A 319      25.450  26.876  28.126  1.00 80.72           H
ATOM    371  HZ2 LYS A 319      24.871  25.369  27.797  1.00 80.72           H
ATOM    372  HZ3 LYS A 319      24.292  26.670  26.973  1.00 80.72           H
ATOM    373  N   SER A 320      16.707  24.639  30.707  1.00 58.29           N
ATOM    374  CA  SER A 320      15.380  24.039  30.585  1.00 60.95           C
ATOM    375  C   SER A 320      14.338  25.093  30.203  1.00 57.54           C
ATOM    376  O   SER A 320      14.466  26.264  30.562  1.00 54.77           O
ATOM    377  CB  SER A 320      15.021  23.363  31.915  1.00 56.42           C
ATOM    378  OG  SER A 320      13.728  22.811  31.865  1.00 56.20           O
ATOM    379  H   SER A 320      17.089  24.707  31.639  1.00 69.95           H
ATOM    380  HA  SER A 320      15.409  23.271  29.813  1.00 73.14           H
ATOM    381  HB2 SER A 320      15.739  22.572  32.129  1.00 67.71           H
ATOM    382  HB3 SER A 320      15.048  24.103  32.717  1.00 67.71           H
ATOM    383  HG  SER A 320      13.702  22.125  31.193  1.00 67.45           H
ATOM    384  N   THR A 321      13.316  24.649  29.465  1.00 59.28           N
ATOM    385  CA  THR A 321      12.292  25.518  28.910  1.00 75.42           C
ATOM    386  C   THR A 321      10.887  25.055  29.318  1.00 75.07           C
ATOM    387  O   THR A 321      10.179  25.806  29.994  1.00 70.03           O
ATOM    388  CB  THR A 321      12.546  25.739  27.400  1.00 75.45           C
ATOM    389  OG1 THR A 321      11.750  26.818  26.965  1.00 72.41           O
ATOM    390  CG2 THR A 321      12.294  24.533  26.480  1.00 65.96           C
ATOM    391  H   THR A 321      13.260  23.665  29.249  1.00 71.14           H
ATOM    392  HA  THR A 321      12.392  26.503  29.368  1.00 90.50           H
ATOM    393  HB  THR A 321      13.593  26.026  27.285  1.00 90.55           H
ATOM    394  HG1 THR A 321      11.798  26.861  26.007  1.00 86.89           H
ATOM    395 HG21 THR A 321      12.622  24.777  25.469  1.00 79.16           H
ATOM    396 HG22 THR A 321      12.839  23.657  26.832  1.00 79.16           H
ATOM    397 HG23 THR A 321      11.230  24.315  26.432  1.00 79.16           H
ATOM    398  N   LEU A 322      10.518  23.813  28.966  1.00 70.02           N
ATOM    399  CA  LEU A 322       9.218  23.230  29.298  1.00 71.86           C
ATOM    400  C   LEU A 322       9.107  22.935  30.804  1.00 69.23           C
ATOM    401  O   LEU A 322      10.112  22.819  31.510  1.00 59.93           O
ATOM    402  CB  LEU A 322       8.989  21.941  28.482  1.00 74.44           C
ATOM    403  CG  LEU A 322       9.044  22.076  26.943  1.00 77.91           C
ATOM    404  CD1 LEU A 322       8.831  20.697  26.299  1.00 77.57           C
ATOM    405  CD2 LEU A 322       8.003  23.075  26.416  1.00 72.73           C
ATOM    406  H   LEU A 322      11.176  23.233  28.469  1.00 84.02           H
ATOM    407  HA  LEU A 322       8.434  23.941  29.037  1.00 86.23           H
ATOM    408  HB2 LEU A 322       9.743  21.222  28.782  1.00 89.33           H
ATOM    409  HB3 LEU A 322       8.018  21.529  28.761  1.00 89.33           H
ATOM    410  HG  LEU A 322      10.036  22.421  26.659  1.00 93.49           H
ATOM    411 HD11 LEU A 322       8.879  20.783  25.213  1.00 93.09           H
ATOM    412 HD12 LEU A 322       9.613  20.009  26.621  1.00 93.09           H
ATOM    413 HD13 LEU A 322       7.858  20.290  26.581  1.00 93.09           H
ATOM    414 HD21 LEU A 322       8.049  23.112  25.328  1.00 87.28           H
ATOM    415 HD22 LEU A 322       7.000  22.773  26.723  1.00 87.28           H
ATOM    416 HD23 LEU A 322       8.214  24.072  26.801  1.00 87.28           H
ATOM    417  N   GLU A 323       7.865  22.807  31.278  1.00 66.82           N
ATOM    418  CA  GLU A 323       7.556  22.482  32.666  1.00 70.45           C
ATOM    419  C   GLU A 323       7.620  20.961  32.924  1.00 63.26           C
ATOM    420  O   GLU A 323       7.562  20.164  31.985  1.00 57.11           O
ATOM    421  CB  GLU A 323       6.175  23.054  33.029  1.00 71.89           C
ATOM    422  CG  GLU A 323       6.109  24.590  32.957  1.00 72.54           C
ATOM    423  CD  GLU A 323       4.678  25.053  33.237  1.00 75.68           C
ATOM    424  OE1 GLU A 323       4.295  25.057  34.428  1.00 81.32           O
ATOM    425  OE2 GLU A 323       3.977  25.378  32.253  1.00 73.65           O1-
ATOM    426  H   GLU A 323       7.083  22.942  30.656  1.00 80.19           H
ATOM    427  HA  GLU A 323       8.289  22.979  33.298  1.00 84.54           H
ATOM    428  HB2 GLU A 323       5.423  22.632  32.360  1.00 86.26           H
ATOM    429  HB3 GLU A 323       5.930  22.750  34.049  1.00 86.26           H
ATOM    430  HG2 GLU A 323       6.774  24.978  33.731  1.00 87.04           H
ATOM    431  HG3 GLU A 323       6.414  24.924  31.964  1.00 87.04           H
ATOM    432  N   THR A 324       7.748  20.561  34.202  1.00 66.44           N
ATOM    433  CA  THR A 324       7.889  19.159  34.643  1.00 68.37           C
ATOM    434  C   THR A 324       6.565  18.531  35.119  1.00 56.10           C
ATOM    435  O   THR A 324       6.515  17.315  35.297  1.00 60.34           O
ATOM    436  CB  THR A 324       8.923  19.051  35.785  1.00 57.15           C
ATOM    437  OG1 THR A 324       8.499  19.823  36.889  1.00 53.02           O
ATOM    438  CG2 THR A 324      10.327  19.492  35.374  1.00 52.48           C
ATOM    439  H   THR A 324       7.826  21.272  34.918  1.00 79.72           H
ATOM    440  HA  THR A 324       8.259  18.562  33.808  1.00 82.04           H
ATOM    441  HB  THR A 324       8.980  18.007  36.099  1.00 68.59           H
ATOM    442  HG1 THR A 324       9.203  19.851  37.542  1.00 63.63           H
ATOM    443 HG21 THR A 324      11.017  19.330  36.199  1.00 62.98           H
ATOM    444 HG22 THR A 324      10.659  18.917  34.510  1.00 62.98           H
ATOM    445 HG23 THR A 324      10.318  20.553  35.128  1.00 62.98           H
ATOM    446  N   GLY A 325       5.533  19.332  35.421  1.00 54.49           N
ATOM    447  CA  GLY A 325       4.335  18.872  36.135  1.00 54.83           C
ATOM    448  C   GLY A 325       4.487  18.938  37.665  1.00 55.99           C
ATOM    449  O   GLY A 325       3.489  18.927  38.383  1.00 58.69           O
ATOM    450  H   GLY A 325       5.628  20.325  35.262  1.00 65.39           H
ATOM    451  HA2 GLY A 325       3.502  19.514  35.850  1.00 65.80           H
ATOM    452  HA3 GLY A 325       4.113  17.843  35.861  1.00 65.80           H
ATOM    453  N   CYS A 326       5.724  19.012  38.169  1.00 45.27           N
ATOM    454  CA  CYS A 326       6.013  19.215  39.575  1.00 46.80           C
ATOM    455  C   CYS A 326       5.847  20.733  39.897  1.00 53.00           C
ATOM    456  O   CYS A 326       5.778  21.589  39.056  1.00 50.82           O
ATOM    457  CB  CYS A 326       7.451  18.850  39.995  1.00 49.42           C
ATOM    458  SG  CYS A 326       7.651  17.047  39.851  1.00 39.06           S1-
ATOM    459  H   CYS A 326       6.487  18.931  37.541  1.00 54.33           H
ATOM    460  HA  CYS A 326       5.301  18.631  40.222  1.00 56.16           H
ATOM    461  HB2 CYS A 326       8.201  19.355  39.371  1.00 59.31           H
ATOM    462  HB3 CYS A 326       7.641  19.148  41.039  1.00 59.31           H
ATOM    463  N   THR A 327       5.782  20.988  41.225  1.00 45.30           N
ATOM    464  CA  THR A 327       5.806  22.299  41.877  1.00 53.10           C
ATOM    465  C   THR A 327       6.554  22.191  43.225  1.00 56.55           C
ATOM    466  O   THR A 327       6.991  21.115  43.642  1.00 48.75           O
ATOM    467  CB  THR A 327       4.379  22.861  42.119  1.00 57.31           C
ATOM    468  OG1 THR A 327       3.746  22.249  43.228  1.00 55.29           O
ATOM    469  CG2 THR A 327       3.421  22.737  40.929  1.00 48.60           C
ATOM    470  H   THR A 327       5.822  20.199  41.850  1.00 54.36           H
ATOM    471  HA  THR A 327       6.350  23.007  41.249  1.00 63.72           H
ATOM    472  HB  THR A 327       4.483  23.925  42.338  1.00 68.77           H
ATOM    473  HG1 THR A 327       2.854  22.597  43.287  1.00 66.35           H
ATOM    474 HG21 THR A 327       2.469  23.209  41.171  1.00 58.32           H
ATOM    475 HG22 THR A 327       3.849  23.232  40.057  1.00 58.32           H
ATOM    476 HG23 THR A 327       3.230  21.687  40.703  1.00 58.32           H
ATOM    477  N   GLU A 328       6.673  23.323  43.928  1.00 60.37           N
ATOM    478  CA  GLU A 328       7.229  23.410  45.280  1.00 62.61           C
ATOM    479  C   GLU A 328       6.384  22.654  46.322  1.00 54.81           C
ATOM    480  O   GLU A 328       6.922  22.250  47.341  1.00 58.92           O
ATOM    481  CB  GLU A 328       7.398  24.887  45.694  1.00 65.17           C
ATOM    482  CG  GLU A 328       8.332  25.678  44.754  1.00 63.79           C
ATOM    483  CD  GLU A 328       7.706  26.095  43.413  1.00 69.98           C
ATOM    484  OE1 GLU A 328       6.463  26.239  43.358  1.00 68.90           O
ATOM    485  OE2 GLU A 328       8.485  26.228  42.444  1.00 70.06           O1-
ATOM    486  H   GLU A 328       6.365  24.191  43.509  1.00 72.44           H
ATOM    487  HA  GLU A 328       8.217  22.955  45.272  1.00 75.14           H
ATOM    488  HB2 GLU A 328       6.420  25.368  45.752  1.00 78.21           H
ATOM    489  HB3 GLU A 328       7.833  24.916  46.695  1.00 78.21           H
ATOM    490  HG2 GLU A 328       8.599  26.601  45.271  1.00 76.55           H
ATOM    491  HG3 GLU A 328       9.272  25.150  44.586  1.00 76.55           H
ATOM    492  N   HIS A 329       5.074  22.484  46.110  1.00 49.38           N
ATOM    493  CA  HIS A 329       4.176  21.795  47.039  1.00 62.26           C
ATOM    494  C   HIS A 329       3.943  20.329  46.680  1.00 55.45           C
ATOM    495  O   HIS A 329       3.421  19.594  47.516  1.00 47.25           O
ATOM    496  CB  HIS A 329       2.846  22.551  47.124  1.00 61.54           C
ATOM    497  CG  HIS A 329       3.041  23.915  47.718  1.00 67.19           C
ATOM    498  ND1 HIS A 329       3.229  24.170  49.077  1.00 66.69           N
ATOM    499  CD2 HIS A 329       3.151  25.076  47.012  1.00 64.47           C
ATOM    500  CE1 HIS A 329       3.478  25.484  49.154  1.00 68.58           C
ATOM    501  NE2 HIS A 329       3.423  26.055  47.935  1.00 68.17           N
ATOM    502  H   HIS A 329       4.679  22.828  45.246  1.00 59.25           H
ATOM    503  HA  HIS A 329       4.615  21.810  48.039  1.00 74.72           H
ATOM    504  HB2 HIS A 329       2.155  21.998  47.760  1.00 73.85           H
ATOM    505  HB3 HIS A 329       2.411  22.640  46.127  1.00 73.85           H
ATOM    506  HD2 HIS A 329       3.100  25.187  45.938  1.00 77.36           H
ATOM    507  HE1 HIS A 329       3.772  25.995  50.060  1.00 82.30           H
ATOM    508  HE2 HIS A 329       3.627  27.022  47.728  1.00 81.81           H
ATOM    509  N   ILE A 330       4.253  19.907  45.443  1.00 53.88           N
ATOM    510  CA  ILE A 330       3.949  18.551  45.004  1.00 42.80           C
ATOM    511  C   ILE A 330       4.907  18.054  43.930  1.00 49.59           C
ATOM    512  O   ILE A 330       5.242  18.738  42.965  1.00 43.61           O
ATOM    513  CB  ILE A 330       2.470  18.430  44.585  1.00 42.74           C
ATOM    514  CG1 ILE A 330       2.059  16.950  44.641  1.00 45.15           C
ATOM    515  CG2 ILE A 330       2.133  19.030  43.206  1.00 54.34           C
ATOM    516  CD1 ILE A 330       0.539  16.828  44.619  1.00 49.04           C
ATOM    517  H   ILE A 330       4.691  20.542  44.789  1.00 64.66           H
ATOM    518  HA  ILE A 330       4.096  17.906  45.870  1.00 51.37           H
ATOM    519  HB  ILE A 330       1.873  18.963  45.326  1.00 51.29           H
ATOM    520 HG12 ILE A 330       2.482  16.407  43.795  1.00 54.18           H
ATOM    521 HG13 ILE A 330       2.425  16.495  45.559  1.00 54.18           H
ATOM    522 HG21 ILE A 330       1.054  19.046  43.058  1.00 65.21           H
ATOM    523 HG22 ILE A 330       2.489  20.055  43.153  1.00 65.21           H
ATOM    524 HG23 ILE A 330       2.592  18.449  42.405  1.00 65.21           H
ATOM    525 HD11 ILE A 330       0.231  15.843  44.949  1.00 58.85           H
ATOM    526 HD12 ILE A 330       0.087  17.571  45.273  1.00 58.85           H
ATOM    527 HD13 ILE A 330       0.203  16.982  43.602  1.00 58.85           H
ATOM    528  N   CYS A 331       5.307  16.805  44.131  1.00 41.13           N
ATOM    529  CA  CYS A 331       6.165  16.035  43.232  1.00 41.56           C
ATOM    530  C   CYS A 331       5.289  14.939  42.597  1.00 38.63           C
ATOM    531  O   CYS A 331       4.639  14.126  43.224  1.00 31.08           O
ATOM    532  CB  CYS A 331       7.352  15.389  43.939  1.00 37.53           C
ATOM    533  SG  CYS A 331       8.270  14.421  42.688  1.00 33.08           S1-
ATOM    534  H   CYS A 331       5.010  16.365  44.967  1.00 49.36           H
ATOM    535  HA  CYS A 331       6.557  16.722  42.422  1.00 49.88           H
ATOM    536  HB2 CYS A 331       8.003  16.145  44.407  1.00 45.03           H
ATOM    537  HB3 CYS A 331       7.030  14.694  44.716  1.00 45.03           H
ATOM    538  N   MET A 332       5.271  15.053  41.253  1.00 40.09           N
ATOM    539  CA  MET A 332       4.558  14.221  40.283  1.00 31.56           C
ATOM    540  C   MET A 332       5.516  13.295  39.509  1.00 40.36           C
ATOM    541  O   MET A 332       5.178  12.840  38.417  1.00 34.48           O
ATOM    542  CB  MET A 332       3.779  15.128  39.306  1.00 44.31           C
ATOM    543  CG  MET A 332       2.702  15.985  39.975  1.00 49.83           C
ATOM    544  SD  MET A 332       1.424  16.518  38.803  1.00 62.50           S
ATOM    545  CE  MET A 332       0.002  15.550  39.345  1.00 53.29           C
ATOM    546  H   MET A 332       5.829  15.794  40.855  1.00 48.10           H
ATOM    547  HA  MET A 332       3.832  13.595  40.801  1.00 37.87           H
ATOM    548  HB2 MET A 332       4.473  15.781  38.775  1.00 53.17           H
ATOM    549  HB3 MET A 332       3.287  14.501  38.564  1.00 53.17           H
ATOM    550  HG2 MET A 332       2.229  15.404  40.764  1.00 59.80           H
ATOM    551  HG3 MET A 332       3.170  16.863  40.423  1.00 59.80           H
ATOM    552  HE1 MET A 332      -0.837  15.738  38.679  1.00 63.95           H
ATOM    553  HE2 MET A 332       0.243  14.492  39.316  1.00 63.95           H
ATOM    554  HE3 MET A 332      -0.264  15.840  40.357  1.00 63.95           H
ATOM    555  N   GLY A 333       6.700  12.995  40.067  1.00 36.54           N
ATOM    556  CA  GLY A 333       7.753  12.229  39.399  1.00 44.89           C
ATOM    557  C   GLY A 333       7.325  10.838  38.917  1.00 37.57           C
ATOM    558  O   GLY A 333       7.934  10.321  37.991  1.00 32.27           O
ATOM    559  H   GLY A 333       6.928  13.399  40.964  1.00 43.85           H
ATOM    560  HA2 GLY A 333       8.061  12.793  38.519  1.00 53.87           H
ATOM    561  HA3 GLY A 333       8.605  12.124  40.072  1.00 53.87           H
ATOM    562  N   SER A 334       6.322  10.204  39.534  1.00 33.16           N
ATOM    563  CA  SER A 334       5.821   8.890  39.120  1.00 37.28           C
ATOM    564  C   SER A 334       4.545   8.955  38.271  1.00 35.77           C
ATOM    565  O   SER A 334       3.926   7.917  38.062  1.00 38.82           O
ATOM    566  CB  SER A 334       5.646   7.978  40.335  1.00 30.63           C
ATOM    567  OG  SER A 334       4.551   8.406  41.092  1.00 27.10           O
ATOM    568  H   SER A 334       5.868  10.657  40.314  1.00 39.79           H
ATOM    569  HA  SER A 334       6.579   8.411  38.502  1.00 44.74           H
ATOM    570  HB2 SER A 334       5.460   6.953  40.004  1.00 36.76           H
ATOM    571  HB3 SER A 334       6.545   8.038  40.949  1.00 36.76           H
ATOM    572  HG  SER A 334       4.768   9.266  41.462  1.00 32.52           H
ATOM    573  N   ILE A 335       4.132  10.137  37.789  1.00 36.41           N
ATOM    574  CA  ILE A 335       3.027  10.260  36.837  1.00 36.97           C
ATOM    575  C   ILE A 335       3.589   9.966  35.441  1.00 39.07           C
ATOM    576  O   ILE A 335       4.600  10.539  35.036  1.00 37.82           O
ATOM    577  CB  ILE A 335       2.349  11.647  36.914  1.00 44.10           C
ATOM    578  CG1 ILE A 335       1.898  12.052  38.333  1.00 40.03           C
ATOM    579  CG2 ILE A 335       1.152  11.716  35.952  1.00 44.32           C
ATOM    580  CD1 ILE A 335       1.039  11.035  39.080  1.00 39.37           C
ATOM    581  H   ILE A 335       4.674  10.969  37.984  1.00 43.70           H
ATOM    582  HA  ILE A 335       2.267   9.516  37.072  1.00 44.36           H
ATOM    583  HB  ILE A 335       3.077  12.384  36.580  1.00 52.92           H
ATOM    584 HG12 ILE A 335       2.779  12.222  38.947  1.00 48.04           H
ATOM    585 HG13 ILE A 335       1.361  12.995  38.272  1.00 48.04           H
ATOM    586 HG21 ILE A 335       0.660  12.685  36.038  1.00 53.18           H
ATOM    587 HG22 ILE A 335       1.494  11.603  34.925  1.00 53.18           H
ATOM    588 HG23 ILE A 335       0.434  10.928  36.176  1.00 53.18           H
ATOM    589 HD11 ILE A 335       0.702  11.472  40.019  1.00 47.24           H
ATOM    590 HD12 ILE A 335       0.171  10.754  38.485  1.00 47.24           H
ATOM    591 HD13 ILE A 335       1.650  10.163  39.309  1.00 47.24           H
ATOM    592  N   MET A 336       2.936   9.049  34.724  1.00 41.54           N
ATOM    593  CA  MET A 336       3.387   8.529  33.429  1.00 48.49           C
ATOM    594  C   MET A 336       3.321   9.594  32.319  1.00 46.56           C
ATOM    595  O   MET A 336       4.083   9.517  31.356  1.00 55.16           O
ATOM    596  CB  MET A 336       2.559   7.269  33.113  1.00 51.47           C
ATOM    597  CG  MET A 336       3.252   6.271  32.175  1.00 59.97           C
ATOM    598  SD  MET A 336       2.853   4.531  32.559  1.00 61.09           S
ATOM    599  CE  MET A 336       3.332   3.741  31.006  1.00 55.78           C
ATOM    600  H   MET A 336       2.105   8.633  35.122  1.00 49.85           H
ATOM    601  HA  MET A 336       4.427   8.238  33.528  1.00 58.18           H
ATOM    602  HB2 MET A 336       2.342   6.756  34.050  1.00 61.76           H
ATOM    603  HB3 MET A 336       1.612   7.568  32.666  1.00 61.76           H
ATOM    604  HG2 MET A 336       2.978   6.495  31.143  1.00 71.97           H
ATOM    605  HG3 MET A 336       4.331   6.388  32.273  1.00 71.97           H
ATOM    606  HE1 MET A 336       2.867   2.761  30.941  1.00 66.94           H
ATOM    607  HE2 MET A 336       2.983   4.342  30.169  1.00 66.94           H
ATOM    608  HE3 MET A 336       4.415   3.640  30.957  1.00 66.94           H
ATOM    609  N   LEU A 337       2.426  10.580  32.464  1.00 48.63           N
ATOM    610  CA  LEU A 337       2.250  11.725  31.575  1.00 48.46           C
ATOM    611  C   LEU A 337       1.584  12.897  32.337  1.00 55.70           C
ATOM    612  O   LEU A 337       0.357  12.975  32.371  1.00 59.26           O
ATOM    613  CB  LEU A 337       1.554  11.294  30.259  1.00 52.50           C
ATOM    614  CG  LEU A 337       0.466  10.181  30.304  1.00 58.53           C
ATOM    615  CD1 LEU A 337      -0.962  10.744  30.412  1.00 63.56           C
ATOM    616  CD2 LEU A 337       0.559   9.303  29.047  1.00 50.20           C
ATOM    617  H   LEU A 337       1.804  10.539  33.258  1.00 58.36           H
ATOM    618  HA  LEU A 337       3.247  12.066  31.295  1.00 58.15           H
ATOM    619  HB2 LEU A 337       1.153  12.174  29.755  1.00 63.00           H
ATOM    620  HB3 LEU A 337       2.365  10.934  29.622  1.00 63.00           H
ATOM    621  HG  LEU A 337       0.611   9.527  31.161  1.00 70.24           H
ATOM    622 HD11 LEU A 337      -1.680   9.923  30.393  1.00 76.27           H
ATOM    623 HD12 LEU A 337      -1.093  11.274  31.352  1.00 76.27           H
ATOM    624 HD13 LEU A 337      -1.170  11.424  29.586  1.00 76.27           H
ATOM    625 HD21 LEU A 337      -0.177   8.502  29.102  1.00 60.24           H
ATOM    626 HD22 LEU A 337       0.370   9.904  28.156  1.00 60.24           H
ATOM    627 HD23 LEU A 337       1.552   8.859  28.978  1.00 60.24           H
ATOM    628  N   PRO A 338       2.358  13.797  32.987  1.00 65.39           N
ATOM    629  CA  PRO A 338       1.820  14.972  33.689  1.00 65.83           C
ATOM    630  C   PRO A 338       0.987  15.935  32.814  1.00 61.62           C
ATOM    631  O   PRO A 338       1.307  16.079  31.610  1.00 65.10           O
ATOM    632  CB  PRO A 338       3.033  15.687  34.298  1.00 67.95           C
ATOM    633  CG  PRO A 338       4.067  14.576  34.465  1.00 61.49           C
ATOM    634  CD  PRO A 338       3.792  13.682  33.252  1.00 58.46           C
ATOM    635  HA  PRO A 338       1.205  14.621  34.519  1.00 79.00           H
ATOM    636  HB2 PRO A 338       2.815  16.204  35.231  1.00 81.54           H
ATOM    637  HB3 PRO A 338       3.412  16.392  33.555  1.00 81.54           H
ATOM    638  HG2 PRO A 338       3.907  14.061  35.409  1.00 73.79           H
ATOM    639  HG3 PRO A 338       5.084  14.966  34.418  1.00 73.79           H
ATOM    640  HD2 PRO A 338       4.350  14.049  32.391  1.00 70.16           H
ATOM    641  HD3 PRO A 338       4.079  12.658  33.491  1.00 70.16           H
ATOM    642  HC  PRO A 338       0.038  16.526  33.377  1.00 73.94           H
ATOM    643  N   THR A 350       1.976  29.486  15.983  1.00 66.92           N
ATOM    644  CA  THR A 350       2.011  30.933  15.638  1.00 75.28           C
ATOM    645  C   THR A 350       3.423  31.367  15.229  1.00 71.71           C
ATOM    646  O   THR A 350       4.389  30.844  15.776  1.00 74.69           O
ATOM    647  CB  THR A 350       1.494  31.780  16.819  1.00 77.54           C
ATOM    648  OG1 THR A 350       0.185  31.383  17.171  1.00 74.03           O
ATOM    649  CG2 THR A 350       1.455  33.287  16.567  1.00 80.54           C
ATOM    650  H1  THR A 350       1.663  29.369  16.939  1.00 80.31           H
ATOM    651  H2  THR A 350       2.919  29.115  15.931  1.00 80.31           H
ATOM    652  HA  THR A 350       1.345  31.105  14.792  1.00 90.34           H
ATOM    653  HB  THR A 350       2.147  31.606  17.666  1.00 93.04           H
ATOM    654  HG1 THR A 350       0.192  30.453  17.407  1.00 88.84           H
ATOM    655 HG21 THR A 350       2.458  33.677  16.422  1.00 96.64           H
ATOM    656 HG22 THR A 350       0.835  33.514  15.700  1.00 96.64           H
ATOM    657 HG23 THR A 350       1.023  33.784  17.437  1.00 96.64           H
ATOM    658  N   LYS A 351       3.540  32.321  14.289  1.00 70.56           N
ATOM    659  CA  LYS A 351       4.822  32.873  13.817  1.00 74.97           C
ATOM    660  C   LYS A 351       5.664  33.480  14.947  1.00 76.80           C
ATOM    661  O   LYS A 351       6.878  33.283  14.984  1.00 76.16           O
ATOM    662  CB  LYS A 351       4.590  33.946  12.738  1.00 70.43           C
ATOM    663  CG  LYS A 351       3.893  33.410  11.481  1.00 70.38           C
ATOM    664  CD  LYS A 351       3.782  34.533  10.439  1.00 69.06           C
ATOM    665  CE  LYS A 351       3.042  34.045   9.194  1.00 69.97           C
ATOM    666  NZ  LYS A 351       2.998  35.085   8.154  1.00 60.26           N1+
ATOM    667  H   LYS A 351       2.697  32.702  13.885  1.00 84.67           H
ATOM    668  HA  LYS A 351       5.405  32.062  13.374  1.00 89.96           H
ATOM    669  HB2 LYS A 351       3.993  34.756  13.163  1.00 84.51           H
ATOM    670  HB3 LYS A 351       5.560  34.356  12.448  1.00 84.51           H
ATOM    671  HG2 LYS A 351       4.484  32.589  11.073  1.00 84.45           H
ATOM    672  HG3 LYS A 351       2.896  33.043  11.734  1.00 84.45           H
ATOM    673  HD2 LYS A 351       3.237  35.374  10.872  1.00 82.87           H
ATOM    674  HD3 LYS A 351       4.782  34.867  10.158  1.00 82.87           H
ATOM    675  HE2 LYS A 351       3.563  33.176   8.797  1.00 83.96           H
ATOM    676  HE3 LYS A 351       2.028  33.751   9.466  1.00 83.96           H
ATOM    677  HZ1 LYS A 351       2.497  34.753   7.345  1.00 72.32           H
ATOM    678  HZ2 LYS A 351       2.563  35.920   8.515  1.00 72.32           H
ATOM    679  HZ3 LYS A 351       3.942  35.324   7.873  1.00 72.32           H
ATOM    680  N   ASP A 352       5.000  34.205  15.855  1.00 79.92           N
ATOM    681  CA  ASP A 352       5.583  34.819  17.047  1.00 81.85           C
ATOM    682  C   ASP A 352       6.100  33.772  18.045  1.00 75.08           C
ATOM    683  O   ASP A 352       7.045  34.050  18.780  1.00 73.18           O
ATOM    684  CB  ASP A 352       4.541  35.707  17.745  1.00 84.67           C
ATOM    685  CG  ASP A 352       3.920  36.689  16.759  1.00 83.12           C
ATOM    686  OD1 ASP A 352       4.527  37.763  16.571  1.00 77.64           O
ATOM    687  OD2 ASP A 352       2.857  36.339  16.201  1.00 88.94           O1-
ATOM    688  H   ASP A 352       4.024  34.402  15.684  1.00 95.90           H
ATOM    689  HA  ASP A 352       6.415  35.450  16.731  1.00 98.21           H
ATOM    690  HB2 ASP A 352       3.765  35.062  18.162  1.00101.61           H
ATOM    691  HB3 ASP A 352       5.061  36.261  18.527  1.00101.61           H
ATOM    692  N   GLN A 353       5.463  32.594  18.099  1.00 70.00           N
ATOM    693  CA  GLN A 353       5.909  31.468  18.915  1.00 67.49           C
ATOM    694  C   GLN A 353       7.073  30.727  18.248  1.00 61.34           C
ATOM    695  O   GLN A 353       7.903  30.147  18.944  1.00 57.78           O
ATOM    696  CB  GLN A 353       4.743  30.504  19.172  1.00 67.65           C
ATOM    697  CG  GLN A 353       3.574  31.147  19.937  1.00 69.83           C
ATOM    698  CD  GLN A 353       2.338  30.240  19.980  1.00 71.06           C
ATOM    699  OE1 GLN A 353       2.084  29.446  19.075  1.00 71.03           O
ATOM    700  NE2 GLN A 353       1.500  30.419  20.997  1.00 69.48           N
ATOM    701  H   GLN A 353       4.685  32.434  17.476  1.00 84.00           H
ATOM    702  HA  GLN A 353       6.253  31.852  19.876  1.00 80.98           H
ATOM    703  HB2 GLN A 353       4.395  30.110  18.218  1.00 81.18           H
ATOM    704  HB3 GLN A 353       5.116  29.664  19.760  1.00 81.18           H
ATOM    705  HG2 GLN A 353       3.891  31.408  20.950  1.00 83.79           H
ATOM    706  HG3 GLN A 353       3.291  32.066  19.421  1.00 83.79           H
ATOM    707 HE21 GLN A 353       1.717  31.080  21.728  1.00 83.37           H
ATOM    708 HE22 GLN A 353       0.668  29.854  21.055  1.00 83.37           H
ATOM    709  N   LEU A 354       7.115  30.706  16.907  1.00 58.96           N
ATOM    710  CA  LEU A 354       8.025  29.862  16.148  1.00 50.23           C
ATOM    711  C   LEU A 354       9.429  30.458  16.079  1.00 51.34           C
ATOM    712  O   LEU A 354      10.380  29.710  16.270  1.00 50.67           O
ATOM    713  CB  LEU A 354       7.442  29.545  14.760  1.00 56.32           C
ATOM    714  CG  LEU A 354       8.276  28.541  13.937  1.00 51.63           C
ATOM    715  CD1 LEU A 354       8.437  27.169  14.610  1.00 49.30           C
ATOM    716  CD2 LEU A 354       7.607  28.343  12.577  1.00 52.78           C
ATOM    717  H   LEU A 354       6.415  31.220  16.391  1.00 70.75           H
ATOM    718  HA  LEU A 354       8.098  28.920  16.691  1.00 60.28           H
ATOM    719  HB2 LEU A 354       6.435  29.145  14.889  1.00 67.58           H
ATOM    720  HB3 LEU A 354       7.362  30.478  14.200  1.00 67.58           H
ATOM    721  HG  LEU A 354       9.271  28.953  13.774  1.00 61.95           H
ATOM    722 HD11 LEU A 354       8.984  26.497  13.950  1.00 59.16           H
ATOM    723 HD12 LEU A 354       9.006  27.271  15.531  1.00 59.16           H
ATOM    724 HD13 LEU A 354       7.461  26.733  14.827  1.00 59.16           H
ATOM    725 HD21 LEU A 354       8.221  27.684  11.965  1.00 63.33           H
ATOM    726 HD22 LEU A 354       6.619  27.898  12.700  1.00 63.33           H
ATOM    727 HD23 LEU A 354       7.504  29.301  12.071  1.00 63.33           H
ATOM    728  N   PHE A 355       9.598  31.760  15.791  1.00 57.44           N
ATOM    729  CA  PHE A 355      10.946  32.307  15.637  1.00 52.77           C
ATOM    730  C   PHE A 355      11.793  32.282  16.930  1.00 48.61           C
ATOM    731  O   PHE A 355      12.996  32.058  16.809  1.00 44.88           O
ATOM    732  CB  PHE A 355      10.965  33.687  14.957  1.00 56.12           C
ATOM    733  CG  PHE A 355      12.395  34.147  14.684  1.00 60.42           C
ATOM    734  CD1 PHE A 355      13.190  33.480  13.725  1.00 62.20           C
ATOM    735  CD2 PHE A 355      12.985  35.153  15.474  1.00 65.85           C
ATOM    736  CE1 PHE A 355      14.537  33.830  13.534  1.00 63.20           C
ATOM    737  CE2 PHE A 355      14.337  35.501  15.294  1.00 62.38           C
ATOM    738  CZ  PHE A 355      15.106  34.848  14.317  1.00 65.75           C
ATOM    739  H   PHE A 355       8.798  32.358  15.632  1.00 68.93           H
ATOM    740  HA  PHE A 355      11.448  31.638  14.936  1.00 63.32           H
ATOM    741  HB2 PHE A 355      10.427  33.628  14.010  1.00 67.34           H
ATOM    742  HB3 PHE A 355      10.457  34.413  15.592  1.00 67.34           H
ATOM    743  HD1 PHE A 355      12.785  32.671  13.148  1.00 74.65           H
ATOM    744  HD2 PHE A 355      12.402  35.653  16.233  1.00 79.02           H
ATOM    745  HE1 PHE A 355      15.130  33.314  12.793  1.00 75.84           H
ATOM    746  HE2 PHE A 355      14.782  36.277  15.900  1.00 74.86           H
ATOM    747  HZ  PHE A 355      16.130  35.139  14.161  1.00 78.90           H
ATOM    748  N   PRO A 356      11.255  32.467  18.154  1.00 49.83           N
ATOM    749  CA  PRO A 356      12.022  32.237  19.379  1.00 48.45           C
ATOM    750  C   PRO A 356      12.532  30.793  19.491  1.00 37.99           C
ATOM    751  O   PRO A 356      13.692  30.586  19.836  1.00 35.41           O
ATOM    752  CB  PRO A 356      11.047  32.530  20.531  1.00 47.92           C
ATOM    753  CG  PRO A 356      10.024  33.469  19.905  1.00 51.02           C
ATOM    754  CD  PRO A 356       9.924  32.945  18.476  1.00 54.06           C
ATOM    755  HA  PRO A 356      12.831  32.965  19.444  1.00 58.13           H
ATOM    756  HB2 PRO A 356      10.526  31.604  20.783  1.00 57.51           H
ATOM    757  HB3 PRO A 356      11.517  32.944  21.422  1.00 57.51           H
ATOM    758  HG2 PRO A 356       9.056  33.376  20.399  1.00 61.22           H
ATOM    759  HG3 PRO A 356      10.385  34.498  19.942  1.00 61.22           H
ATOM    760  HD2 PRO A 356       9.228  32.115  18.443  1.00 64.87           H
ATOM    761  HD3 PRO A 356       9.617  33.763  17.823  1.00 64.87           H
ATOM    762  N   LEU A 357      11.699  29.809  19.138  1.00 39.30           N
ATOM    763  CA  LEU A 357      12.074  28.397  19.168  1.00 37.91           C
ATOM    764  C   LEU A 357      13.138  28.109  18.108  1.00 35.42           C
ATOM    765  O   LEU A 357      14.152  27.491  18.425  1.00 35.57           O
ATOM    766  CB  LEU A 357      10.834  27.508  19.006  1.00 42.50           C
ATOM    767  CG  LEU A 357       9.797  27.661  20.142  1.00 38.62           C
ATOM    768  CD1 LEU A 357       8.482  26.967  19.768  1.00 35.07           C
ATOM    769  CD2 LEU A 357      10.308  27.101  21.481  1.00 42.19           C
ATOM    770  H   LEU A 357      10.762  30.040  18.841  1.00 47.16           H
ATOM    771  HA  LEU A 357      12.517  28.187  20.141  1.00 45.50           H
ATOM    772  HB2 LEU A 357      10.358  27.758  18.057  1.00 51.00           H
ATOM    773  HB3 LEU A 357      11.156  26.467  18.955  1.00 51.00           H
ATOM    774  HG  LEU A 357       9.585  28.718  20.300  1.00 46.34           H
ATOM    775 HD11 LEU A 357       7.714  27.221  20.498  1.00 42.08           H
ATOM    776 HD12 LEU A 357       8.149  27.302  18.785  1.00 42.08           H
ATOM    777 HD13 LEU A 357       8.614  25.885  19.754  1.00 42.08           H
ATOM    778 HD21 LEU A 357       9.543  27.237  22.246  1.00 50.63           H
ATOM    779 HD22 LEU A 357      10.534  26.038  21.386  1.00 50.63           H
ATOM    780 HD23 LEU A 357      11.205  27.632  21.801  1.00 50.63           H
ATOM    781  N   ALA A 358      12.946  28.590  16.870  1.00 36.48           N
ATOM    782  CA  ALA A 358      13.925  28.444  15.802  1.00 35.33           C
ATOM    783  C   ALA A 358      15.265  29.058  16.218  1.00 33.77           C
ATOM    784  O   ALA A 358      16.308  28.451  16.005  1.00 39.81           O
ATOM    785  CB  ALA A 358      13.398  29.057  14.500  1.00 36.48           C
ATOM    786  H   ALA A 358      12.099  29.098  16.667  1.00 43.78           H
ATOM    787  HA  ALA A 358      14.080  27.380  15.629  1.00 42.40           H
ATOM    788  HB1 ALA A 358      14.095  28.827  13.696  1.00 43.78           H
ATOM    789  HB2 ALA A 358      12.419  28.639  14.263  1.00 43.78           H
ATOM    790  HB3 ALA A 358      13.312  30.139  14.597  1.00 43.78           H
ATOM    791  N   LYS A 359      15.242  30.240  16.843  1.00 40.80           N
ATOM    792  CA  LYS A 359      16.432  30.958  17.279  1.00 40.93           C
ATOM    793  C   LYS A 359      17.187  30.199  18.369  1.00 33.20           C
ATOM    794  O   LYS A 359      18.397  30.049  18.256  1.00 39.47           O
ATOM    795  CB  LYS A 359      16.061  32.392  17.698  1.00 43.32           C
ATOM    796  CG  LYS A 359      17.294  33.159  18.182  1.00 43.98           C
ATOM    797  CD  LYS A 359      16.935  34.597  18.583  1.00 46.44           C
ATOM    798  CE  LYS A 359      18.189  35.430  18.867  1.00 54.48           C
ATOM    799  NZ  LYS A 359      19.103  34.772  19.822  1.00 58.46           N1+
ATOM    800  H   LYS A 359      14.346  30.672  17.020  1.00 48.97           H
ATOM    801  HA  LYS A 359      17.103  31.030  16.423  1.00 49.11           H
ATOM    802  HB2 LYS A 359      15.617  32.909  16.846  1.00 51.98           H
ATOM    803  HB3 LYS A 359      15.325  32.357  18.503  1.00 51.98           H
ATOM    804  HG2 LYS A 359      17.705  32.649  19.053  1.00 52.77           H
ATOM    805  HG3 LYS A 359      18.051  33.168  17.397  1.00 52.77           H
ATOM    806  HD2 LYS A 359      16.370  35.069  17.779  1.00 55.73           H
ATOM    807  HD3 LYS A 359      16.311  34.574  19.478  1.00 55.73           H
ATOM    808  HE2 LYS A 359      18.716  35.589  17.926  1.00 65.37           H
ATOM    809  HE3 LYS A 359      17.890  36.401  19.261  1.00 65.37           H
ATOM    810  HZ1 LYS A 359      19.873  35.381  20.049  1.00 70.16           H
ATOM    811  HZ2 LYS A 359      18.607  34.519  20.664  1.00 70.16           H
ATOM    812  HZ3 LYS A 359      19.474  33.918  19.419  1.00 70.16           H
ATOM    813  N   GLU A 360      16.491  29.714  19.397  1.00 35.58           N
ATOM    814  CA  GLU A 360      17.072  28.872  20.443  1.00 41.06           C
ATOM    815  C   GLU A 360      17.810  27.679  19.810  1.00 34.96           C
ATOM    816  O   GLU A 360      18.990  27.427  20.083  1.00 28.60           O
ATOM    817  CB  GLU A 360      15.944  28.436  21.400  1.00 38.19           C
ATOM    818  CG  GLU A 360      16.360  27.368  22.434  1.00 45.33           C
ATOM    819  CD  GLU A 360      15.207  26.900  23.337  1.00 56.41           C
ATOM    820  OE1 GLU A 360      14.067  26.767  22.833  1.00 46.90           O
ATOM    821  OE2 GLU A 360      15.495  26.647  24.528  1.00 69.91           O1-
ATOM    822  H   GLU A 360      15.494  29.879  19.431  1.00 42.70           H
ATOM    823  HA  GLU A 360      17.795  29.461  21.004  1.00 49.28           H
ATOM    824  HB2 GLU A 360      15.594  29.320  21.935  1.00 45.83           H
ATOM    825  HB3 GLU A 360      15.113  28.050  20.809  1.00 45.83           H
ATOM    826  HG2 GLU A 360      16.692  26.484  21.888  1.00 54.40           H
ATOM    827  HG3 GLU A 360      17.201  27.717  23.036  1.00 54.40           H
ATOM    828  N   PHE A 361      17.110  26.970  18.923  1.00 33.97           N
ATOM    829  CA  PHE A 361      17.661  25.830  18.218  1.00 35.01           C
ATOM    830  C   PHE A 361      18.900  26.181  17.374  1.00 31.41           C
ATOM    831  O   PHE A 361      19.941  25.539  17.517  1.00 32.07           O
ATOM    832  CB  PHE A 361      16.554  25.148  17.420  1.00 35.28           C
ATOM    833  CG  PHE A 361      17.102  24.035  16.560  1.00 38.55           C
ATOM    834  CD1 PHE A 361      17.626  22.876  17.166  1.00 37.47           C
ATOM    835  CD2 PHE A 361      17.209  24.218  15.172  1.00 37.47           C
ATOM    836  CE1 PHE A 361      18.283  21.913  16.384  1.00 37.41           C
ATOM    837  CE2 PHE A 361      17.890  23.269  14.398  1.00 33.18           C
ATOM    838  CZ  PHE A 361      18.441  22.124  15.003  1.00 37.72           C
ATOM    839  H   PHE A 361      16.152  27.228  18.726  1.00 40.76           H
ATOM    840  HA  PHE A 361      17.975  25.110  18.972  1.00 42.02           H
ATOM    841  HB2 PHE A 361      15.830  24.734  18.120  1.00 42.33           H
ATOM    842  HB3 PHE A 361      16.050  25.879  16.788  1.00 42.33           H
ATOM    843  HD1 PHE A 361      17.543  22.734  18.234  1.00 44.96           H
ATOM    844  HD2 PHE A 361      16.813  25.108  14.704  1.00 44.96           H
ATOM    845  HE1 PHE A 361      18.669  21.020  16.853  1.00 44.89           H
ATOM    846  HE2 PHE A 361      18.004  23.454  13.345  1.00 39.82           H
ATOM    847  HZ  PHE A 361      18.973  21.402  14.406  1.00 45.27           H
ATOM    848  N   LEU A 362      18.824  27.206  16.517  1.00 35.73           N
ATOM    849  CA  LEU A 362      19.939  27.571  15.648  1.00 35.22           C
ATOM    850  C   LEU A 362      21.129  28.041  16.481  1.00 35.54           C
ATOM    851  O   LEU A 362      22.260  27.695  16.154  1.00 34.09           O
ATOM    852  CB  LEU A 362      19.493  28.595  14.594  1.00 36.79           C
ATOM    853  CG  LEU A 362      18.459  27.994  13.618  1.00 32.28           C
ATOM    854  CD1 LEU A 362      17.753  29.117  12.854  1.00 42.13           C
ATOM    855  CD2 LEU A 362      19.087  26.978  12.655  1.00 31.03           C
ATOM    856  H   LEU A 362      17.970  27.741  16.452  1.00 42.88           H
ATOM    857  HA  LEU A 362      20.255  26.671  15.124  1.00 42.26           H
ATOM    858  HB2 LEU A 362      19.044  29.438  15.122  1.00 44.15           H
ATOM    859  HB3 LEU A 362      20.356  28.962  14.038  1.00 44.15           H
ATOM    860  HG  LEU A 362      17.700  27.448  14.172  1.00 38.74           H
ATOM    861 HD11 LEU A 362      16.883  28.703  12.350  1.00 50.56           H
ATOM    862 HD12 LEU A 362      17.405  29.882  13.548  1.00 50.56           H
ATOM    863 HD13 LEU A 362      18.429  29.571  12.127  1.00 50.56           H
ATOM    864 HD21 LEU A 362      18.325  26.621  11.961  1.00 37.24           H
ATOM    865 HD22 LEU A 362      19.900  27.438  12.095  1.00 37.24           H
ATOM    866 HD23 LEU A 362      19.467  26.118  13.205  1.00 37.24           H
ATOM    867  N   ASP A 363      20.887  28.775  17.575  1.00 41.91           N
ATOM    868  CA  ASP A 363      21.921  29.148  18.528  1.00 42.46           C
ATOM    869  C   ASP A 363      22.700  27.937  19.041  1.00 38.62           C
ATOM    870  O   ASP A 363      23.930  27.963  18.979  1.00 34.73           O
ATOM    871  CB  ASP A 363      21.366  30.007  19.677  1.00 44.74           C
ATOM    872  CG  ASP A 363      20.955  31.442  19.305  1.00 47.25           C
ATOM    873  OD1 ASP A 363      21.151  31.860  18.142  1.00 50.17           O
ATOM    874  OD2 ASP A 363      20.461  32.136  20.220  1.00 49.05           O1-
ATOM    875  H   ASP A 363      19.932  29.018  17.803  1.00 50.29           H
ATOM    876  HA  ASP A 363      22.634  29.772  17.987  1.00 50.96           H
ATOM    877  HB2 ASP A 363      20.509  29.519  20.141  1.00 53.69           H
ATOM    878  HB3 ASP A 363      22.091  30.060  20.489  1.00 53.69           H
ATOM    879  N   GLN A 364      22.018  26.876  19.516  1.00 35.84           N
ATOM    880  CA  GLN A 364      22.717  25.684  19.999  1.00 38.48           C
ATOM    881  C   GLN A 364      23.419  24.940  18.856  1.00 33.71           C
ATOM    882  O   GLN A 364      24.527  24.450  19.057  1.00 33.41           O
ATOM    883  CB  GLN A 364      21.821  24.780  20.874  1.00 38.64           C
ATOM    884  CG  GLN A 364      20.585  24.211  20.171  1.00 44.07           C
ATOM    885  CD  GLN A 364      19.852  23.174  21.013  1.00 50.25           C
ATOM    886  OE1 GLN A 364      20.264  22.015  21.050  1.00 45.27           O
ATOM    887  NE2 GLN A 364      18.776  23.579  21.688  1.00 45.65           N
ATOM    888  H   GLN A 364      21.004  26.887  19.520  1.00 43.01           H
ATOM    889  HA  GLN A 364      23.505  26.038  20.665  1.00 46.18           H
ATOM    890  HB2 GLN A 364      22.424  23.955  21.256  1.00 46.37           H
ATOM    891  HB3 GLN A 364      21.481  25.366  21.729  1.00 46.37           H
ATOM    892  HG2 GLN A 364      19.913  25.027  19.938  1.00 52.89           H
ATOM    893  HG3 GLN A 364      20.931  23.710  19.268  1.00 52.89           H
ATOM    894 HE21 GLN A 364      18.464  24.537  21.624  1.00 54.78           H
ATOM    895 HE22 GLN A 364      18.246  22.918  22.241  1.00 54.78           H
ATOM    896  N   TYR A 365      22.809  24.861  17.666  1.00 39.41           N
ATOM    897  CA  TYR A 365      23.419  24.239  16.495  1.00 37.09           C
ATOM    898  C   TYR A 365      24.745  24.913  16.124  1.00 34.56           C
ATOM    899  O   TYR A 365      25.775  24.250  16.047  1.00 38.31           O
ATOM    900  CB  TYR A 365      22.438  24.243  15.317  1.00 36.76           C
ATOM    901  CG  TYR A 365      23.073  23.714  14.044  1.00 36.79           C
ATOM    902  CD1 TYR A 365      23.359  22.344  13.928  1.00 35.27           C
ATOM    903  CD2 TYR A 365      23.447  24.594  13.011  1.00 36.02           C
ATOM    904  CE1 TYR A 365      24.054  21.853  12.811  1.00 34.40           C
ATOM    905  CE2 TYR A 365      24.132  24.112  11.886  1.00 32.25           C
ATOM    906  CZ  TYR A 365      24.457  22.745  11.793  1.00 36.14           C
ATOM    907  OH  TYR A 365      25.212  22.305  10.751  1.00 43.42           O
ATOM    908  H   TYR A 365      21.897  25.285  17.555  1.00 47.30           H
ATOM    909  HA  TYR A 365      23.630  23.197  16.739  1.00 44.51           H
ATOM    910  HB2 TYR A 365      21.576  23.624  15.574  1.00 44.11           H
ATOM    911  HB3 TYR A 365      22.082  25.256  15.142  1.00 44.11           H
ATOM    912  HD1 TYR A 365      23.077  21.673  14.721  1.00 42.33           H
ATOM    913  HD2 TYR A 365      23.225  25.648  13.090  1.00 43.23           H
ATOM    914  HE1 TYR A 365      24.297  20.804  12.744  1.00 41.27           H
ATOM    915  HE2 TYR A 365      24.435  24.798  11.107  1.00 38.70           H
ATOM    916  HH  TYR A 365      25.308  22.975  10.066  1.00 52.10           H
ATOM    917  N   TYR A 366      24.737  26.235  15.941  1.00 37.66           N
ATOM    918  CA  TYR A 366      25.931  27.000  15.619  1.00 38.51           C
ATOM    919  C   TYR A 366      26.970  26.974  16.740  1.00 37.40           C
ATOM    920  O   TYR A 366      28.164  26.949  16.446  1.00 40.40           O
ATOM    921  CB  TYR A 366      25.562  28.409  15.150  1.00 38.18           C
ATOM    922  CG  TYR A 366      25.148  28.385  13.690  1.00 41.38           C
ATOM    923  CD1 TYR A 366      23.794  28.318  13.324  1.00 35.73           C
ATOM    924  CD2 TYR A 366      26.140  28.379  12.690  1.00 37.71           C
ATOM    925  CE1 TYR A 366      23.423  28.213  11.977  1.00 39.83           C
ATOM    926  CE2 TYR A 366      25.779  28.288  11.335  1.00 40.36           C
ATOM    927  CZ  TYR A 366      24.415  28.194  10.974  1.00 43.83           C
ATOM    928  OH  TYR A 366      24.043  28.131   9.667  1.00 42.52           O
ATOM    929  H   TYR A 366      23.868  26.740  16.058  1.00 45.19           H
ATOM    930  HA  TYR A 366      26.391  26.515  14.763  1.00 46.21           H
ATOM    931  HB2 TYR A 366      24.766  28.818  15.774  1.00 45.81           H
ATOM    932  HB3 TYR A 366      26.436  29.052  15.248  1.00 45.81           H
ATOM    933  HD1 TYR A 366      23.023  28.362  14.068  1.00 42.88           H
ATOM    934  HD2 TYR A 366      27.177  28.452  12.965  1.00 45.25           H
ATOM    935  HE1 TYR A 366      22.378  28.149  11.713  1.00 47.80           H
ATOM    936  HE2 TYR A 366      26.544  28.286  10.573  1.00 48.43           H
ATOM    937  HH  TYR A 366      24.700  28.493   9.069  1.00 51.03           H
ATOM    938  N   SER A 367      26.541  26.916  18.006  1.00 32.30           N
ATOM    939  CA  SER A 367      27.454  26.706  19.118  1.00 40.01           C
ATOM    940  C   SER A 367      28.176  25.356  19.023  1.00 41.54           C
ATOM    941  O   SER A 367      29.375  25.294  19.299  1.00 38.82           O
ATOM    942  CB  SER A 367      26.697  26.883  20.430  1.00 40.48           C
ATOM    943  OG  SER A 367      27.602  26.772  21.503  1.00 57.60           O
ATOM    944  H   SER A 367      25.548  26.955  18.197  1.00 38.75           H
ATOM    945  HA  SER A 367      28.208  27.487  19.064  1.00 48.01           H
ATOM    946  HB2 SER A 367      26.226  27.866  20.454  1.00 48.58           H
ATOM    947  HB3 SER A 367      25.927  26.117  20.522  1.00 48.58           H
ATOM    948  HG  SER A 367      27.110  26.870  22.322  1.00 69.12           H
ATOM    949  N   SER A 368      27.469  24.284  18.633  1.00 38.19           N
ATOM    950  CA  SER A 368      28.020  22.929  18.608  1.00 40.76           C
ATOM    951  C   SER A 368      29.089  22.748  17.524  1.00 44.05           C
ATOM    952  O   SER A 368      30.040  21.996  17.728  1.00 42.66           O
ATOM    953  CB  SER A 368      26.897  21.887  18.481  1.00 45.45           C
ATOM    954  OG  SER A 368      26.389  21.791  17.165  1.00 38.11           O
ATOM    955  H   SER A 368      26.487  24.399  18.416  1.00 45.83           H
ATOM    956  HA  SER A 368      28.493  22.764  19.576  1.00 48.91           H
ATOM    957  HB2 SER A 368      27.293  20.914  18.769  1.00 54.54           H
ATOM    958  HB3 SER A 368      26.081  22.140  19.160  1.00 54.54           H
ATOM    959  HG  SER A 368      25.914  22.601  16.949  1.00 45.73           H
ATOM    960  N   ILE A 369      28.930  23.430  16.378  1.00 39.58           N
ATOM    961  CA  ILE A 369      29.890  23.420  15.271  1.00 48.29           C
ATOM    962  C   ILE A 369      30.995  24.494  15.416  1.00 50.73           C
ATOM    963  O   ILE A 369      31.780  24.662  14.483  1.00 53.97           O
ATOM    964  CB  ILE A 369      29.156  23.482  13.906  1.00 46.53           C
ATOM    965  CG1 ILE A 369      28.474  24.849  13.710  1.00 42.72           C
ATOM    966  CG2 ILE A 369      28.143  22.327  13.773  1.00 46.88           C
ATOM    967  CD1 ILE A 369      27.853  25.052  12.322  1.00 43.89           C
ATOM    968  H   ILE A 369      28.093  23.986  16.266  1.00 47.49           H
ATOM    969  HA  ILE A 369      30.402  22.457  15.287  1.00 57.94           H
ATOM    970  HB  ILE A 369      29.897  23.363  13.113  1.00 55.83           H
ATOM    971 HG12 ILE A 369      27.695  24.949  14.457  1.00 51.26           H
ATOM    972 HG13 ILE A 369      29.203  25.637  13.873  1.00 51.26           H
ATOM    973 HG21 ILE A 369      27.761  22.278  12.753  1.00 56.25           H
ATOM    974 HG22 ILE A 369      28.632  21.379  14.004  1.00 56.25           H
ATOM    975 HG23 ILE A 369      27.303  22.470  14.453  1.00 56.25           H
ATOM    976 HD11 ILE A 369      27.506  26.079  12.237  1.00 52.67           H
ATOM    977 HD12 ILE A 369      28.599  24.869  11.549  1.00 52.67           H
ATOM    978 HD13 ILE A 369      27.001  24.388  12.186  1.00 52.67           H
ATOM    979  N   LYS A 370      31.063  25.214  16.559  1.00 48.38           N
ATOM    980  CA  LYS A 370      32.073  26.239  16.894  1.00 47.37           C
ATOM    981  C   LYS A 370      32.011  27.454  15.942  1.00 50.00           C
ATOM    982  O   LYS A 370      33.044  27.994  15.544  1.00 51.24           O
ATOM    983  CB  LYS A 370      33.499  25.644  16.975  1.00 50.06           C
ATOM    984  CG  LYS A 370      33.722  24.579  18.066  1.00 60.35           C
ATOM    985  CD  LYS A 370      34.938  23.684  17.744  1.00 72.46           C
ATOM    986  CE  LYS A 370      36.235  24.479  17.519  1.00 72.86           C
ATOM    987  NZ  LYS A 370      37.356  23.599  17.130  1.00 61.58           N1+
ATOM    988  H   LYS A 370      30.366  25.027  17.269  1.00 58.06           H
ATOM    989  HA  LYS A 370      31.829  26.622  17.887  1.00 56.85           H
ATOM    990  HB2 LYS A 370      33.785  25.242  16.002  1.00 60.07           H
ATOM    991  HB3 LYS A 370      34.183  26.463  17.205  1.00 60.07           H
ATOM    992  HG2 LYS A 370      33.839  25.058  19.040  1.00 72.42           H
ATOM    993  HG3 LYS A 370      32.848  23.927  18.111  1.00 72.42           H
ATOM    994  HD2 LYS A 370      35.087  22.989  18.571  1.00 86.95           H
ATOM    995  HD3 LYS A 370      34.716  23.104  16.846  1.00 86.95           H
ATOM    996  HE2 LYS A 370      36.070  25.208  16.724  1.00 87.43           H
ATOM    997  HE3 LYS A 370      36.494  25.017  18.432  1.00 87.43           H
ATOM    998  HZ1 LYS A 370      38.198  24.147  17.023  1.00 73.90           H
ATOM    999  HZ2 LYS A 370      37.505  22.900  17.843  1.00 73.90           H
ATOM   1000  HZ3 LYS A 370      37.144  23.141  16.255  1.00 73.90           H
ATOM   1001  N   ARG A 371      30.792  27.886  15.595  1.00 46.73           N
ATOM   1002  CA  ARG A 371      30.471  29.013  14.710  1.00 48.07           C
ATOM   1003  C   ARG A 371      29.404  29.924  15.331  1.00 43.69           C
ATOM   1004  O   ARG A 371      28.668  30.591  14.603  1.00 43.17           O
ATOM   1005  CB  ARG A 371      30.020  28.482  13.332  1.00 48.30           C
ATOM   1006  CG  ARG A 371      31.129  27.805  12.519  1.00 58.85           C
ATOM   1007  CD  ARG A 371      32.162  28.829  12.033  1.00 65.93           C
ATOM   1008  NE  ARG A 371      33.101  28.246  11.061  1.00 76.29           N
ATOM   1009  CZ  ARG A 371      32.838  27.984   9.772  1.00 80.31           C
ATOM   1010  NH1 ARG A 371      31.668  28.294   9.212  1.00 76.51           N
ATOM   1011  NH2 ARG A 371      33.770  27.396   9.025  1.00 78.83           N1+
ATOM   1012  H   ARG A 371      30.005  27.370  15.967  1.00 56.07           H
ATOM   1013  HA  ARG A 371      31.352  29.640  14.576  1.00 57.68           H
ATOM   1014  HB2 ARG A 371      29.194  27.788  13.467  1.00 57.96           H
ATOM   1015  HB3 ARG A 371      29.649  29.309  12.729  1.00 57.96           H
ATOM   1016  HG2 ARG A 371      31.618  27.032  13.112  1.00 70.63           H
ATOM   1017  HG3 ARG A 371      30.668  27.329  11.653  1.00 70.63           H
ATOM   1018  HD2 ARG A 371      31.666  29.700  11.601  1.00 79.12           H
ATOM   1019  HD3 ARG A 371      32.738  29.159  12.898  1.00 79.12           H
ATOM   1020  HE  ARG A 371      33.993  27.949  11.427  1.00 91.55           H
ATOM   1021 HH11 ARG A 371      30.947  28.731   9.766  1.00 91.81           H
ATOM   1022 HH12 ARG A 371      31.495  28.077   8.243  1.00 91.81           H
ATOM   1023 HH21 ARG A 371      34.662  27.155   9.428  1.00 94.60           H
ATOM   1024 HH22 ARG A 371      33.585  27.191   8.056  1.00 94.60           H
ATOM   1025  N   PHE A 372      29.336  29.983  16.668  1.00 44.25           N
ATOM   1026  CA  PHE A 372      28.446  30.888  17.383  1.00 45.94           C
ATOM   1027  C   PHE A 372      28.823  32.347  17.085  1.00 41.26           C
ATOM   1028  O   PHE A 372      29.989  32.729  17.175  1.00 43.15           O
ATOM   1029  CB  PHE A 372      28.538  30.622  18.894  1.00 43.03           C
ATOM   1030  CG  PHE A 372      27.419  31.312  19.639  1.00 39.90           C
ATOM   1031  CD1 PHE A 372      26.141  30.726  19.653  1.00 40.40           C
ATOM   1032  CD2 PHE A 372      27.610  32.590  20.197  1.00 40.25           C
ATOM   1033  CE1 PHE A 372      25.053  31.419  20.205  1.00 37.73           C
ATOM   1034  CE2 PHE A 372      26.520  33.281  20.755  1.00 40.01           C
ATOM   1035  CZ  PHE A 372      25.240  32.698  20.756  1.00 41.37           C
ATOM   1036  H   PHE A 372      29.967  29.417  17.216  1.00 53.10           H
ATOM   1037  HA  PHE A 372      27.421  30.699  17.060  1.00 55.13           H
ATOM   1038  HB2 PHE A 372      28.449  29.555  19.071  1.00 51.64           H
ATOM   1039  HB3 PHE A 372      29.505  30.950  19.278  1.00 51.64           H
ATOM   1040  HD1 PHE A 372      25.979  29.763  19.191  1.00 48.48           H
ATOM   1041  HD2 PHE A 372      28.585  33.057  20.170  1.00 48.30           H
ATOM   1042  HE1 PHE A 372      24.069  30.981  20.181  1.00 45.28           H
ATOM   1043  HE2 PHE A 372      26.663  34.268  21.171  1.00 48.02           H
ATOM   1044  HZ  PHE A 372      24.400  33.234  21.174  1.00 49.65           H
ATOM   1045  N   GLY A 373      27.823  33.152  16.730  1.00 39.13           N
ATOM   1046  CA  GLY A 373      27.974  34.559  16.377  1.00 48.49           C
ATOM   1047  C   GLY A 373      28.740  34.802  15.066  1.00 52.54           C
ATOM   1048  O   GLY A 373      29.097  35.949  14.797  1.00 50.80           O
ATOM   1049  H   GLY A 373      26.889  32.770  16.697  1.00 46.96           H
ATOM   1050  HA2 GLY A 373      26.981  35.000  16.282  1.00 58.18           H
ATOM   1051  HA3 GLY A 373      28.515  35.061  17.179  1.00 58.18           H
ATOM   1052  N   SER A 374      28.985  33.765  14.243  1.00 46.68           N
ATOM   1053  CA  SER A 374      29.626  33.920  12.933  1.00 39.06           C
ATOM   1054  C   SER A 374      28.672  34.570  11.926  1.00 45.54           C
ATOM   1055  O   SER A 374      27.481  34.722  12.198  1.00 41.14           O
ATOM   1056  CB  SER A 374      30.129  32.570  12.402  1.00 43.71           C
ATOM   1057  OG  SER A 374      29.049  31.753  11.998  1.00 39.96           O
ATOM   1058  H   SER A 374      28.655  32.847  14.504  1.00 56.02           H
ATOM   1059  HA  SER A 374      30.499  34.561  13.053  1.00 46.87           H
ATOM   1060  HB2 SER A 374      30.780  32.745  11.545  1.00 52.45           H
ATOM   1061  HB3 SER A 374      30.701  32.057  13.177  1.00 52.45           H
ATOM   1062  HG  SER A 374      28.602  31.434  12.790  1.00 47.95           H
ATOM   1063  N   LYS A 375      29.192  34.911  10.736  1.00 51.16           N
ATOM   1064  CA  LYS A 375      28.356  35.359   9.625  1.00 51.39           C
ATOM   1065  C   LYS A 375      27.410  34.247   9.167  1.00 42.53           C
ATOM   1066  O   LYS A 375      26.237  34.526   8.967  1.00 42.83           O
ATOM   1067  CB  LYS A 375      29.199  35.944   8.475  1.00 52.49           C
ATOM   1068  CG  LYS A 375      28.312  36.706   7.471  1.00 53.13           C
ATOM   1069  CD  LYS A 375      29.079  37.151   6.214  1.00 58.60           C
ATOM   1070  CE  LYS A 375      28.245  38.053   5.292  1.00 54.97           C
ATOM   1071  NZ  LYS A 375      26.983  37.425   4.861  1.00 58.21           N1+
ATOM   1072  H   LYS A 375      30.180  34.794  10.573  1.00 61.40           H
ATOM   1073  HA  LYS A 375      27.727  36.166  10.009  1.00 61.67           H
ATOM   1074  HB2 LYS A 375      29.915  36.651   8.899  1.00 62.99           H
ATOM   1075  HB3 LYS A 375      29.747  35.146   7.971  1.00 62.99           H
ATOM   1076  HG2 LYS A 375      27.516  36.041   7.150  1.00 63.76           H
ATOM   1077  HG3 LYS A 375      27.864  37.573   7.960  1.00 63.76           H
ATOM   1078  HD2 LYS A 375      29.970  37.702   6.515  1.00 70.32           H
ATOM   1079  HD3 LYS A 375      29.392  36.269   5.653  1.00 70.32           H
ATOM   1080  HE2 LYS A 375      27.994  38.954   5.853  1.00 65.96           H
ATOM   1081  HE3 LYS A 375      28.832  38.344   4.420  1.00 65.96           H
ATOM   1082  HZ1 LYS A 375      26.804  37.606   3.885  1.00 69.85           H
ATOM   1083  HZ2 LYS A 375      27.003  36.424   5.020  1.00 69.85           H
ATOM   1084  HZ3 LYS A 375      26.211  37.792   5.405  1.00 69.85           H
ATOM   1085  N   ALA A 376      27.881  32.999   9.039  1.00 47.00           N
ATOM   1086  CA  ALA A 376      27.016  31.870   8.678  1.00 41.47           C
ATOM   1087  C   ALA A 376      25.851  31.680   9.677  1.00 46.89           C
ATOM   1088  O   ALA A 376      24.715  31.455   9.260  1.00 46.03           O
ATOM   1089  CB  ALA A 376      27.865  30.606   8.556  1.00 47.74           C
ATOM   1090  H   ALA A 376      28.855  32.817   9.219  1.00 56.40           H
ATOM   1091  HA  ALA A 376      26.588  32.082   7.695  1.00 49.76           H
ATOM   1092  HB1 ALA A 376      27.231  29.779   8.232  1.00 57.29           H
ATOM   1093  HB2 ALA A 376      28.649  30.766   7.815  1.00 57.29           H
ATOM   1094  HB3 ALA A 376      28.315  30.360   9.519  1.00 57.29           H
ATOM   1095  N   HIS A 377      26.110  31.817  10.988  1.00 42.58           N
ATOM   1096  CA  HIS A 377      25.067  31.793  12.020  1.00 42.83           C
ATOM   1097  C   HIS A 377      24.039  32.903  11.775  1.00 42.10           C
ATOM   1098  O   HIS A 377      22.854  32.622  11.624  1.00 40.76           O
ATOM   1099  CB  HIS A 377      25.717  31.872  13.413  1.00 41.48           C
ATOM   1100  CG  HIS A 377      24.791  31.860  14.609  1.00 48.94           C
ATOM   1101  ND1 HIS A 377      25.228  32.068  15.919  1.00 40.71           N
ATOM   1102  CD2 HIS A 377      23.436  31.662  14.622  1.00 40.17           C
ATOM   1103  CE1 HIS A 377      24.124  32.050  16.676  1.00 43.53           C
ATOM   1104  NE2 HIS A 377      23.037  31.806  15.925  1.00 43.70           N
ATOM   1105  H   HIS A 377      27.052  32.035  11.278  1.00 51.10           H
ATOM   1106  HA  HIS A 377      24.544  30.839  11.956  1.00 51.40           H
ATOM   1107  HB2 HIS A 377      26.310  32.783  13.477  1.00 49.77           H
ATOM   1108  HB3 HIS A 377      26.401  31.034  13.515  1.00 49.77           H
ATOM   1109  HD2 HIS A 377      22.792  31.449  13.783  1.00 48.20           H
ATOM   1110  HE1 HIS A 377      24.097  32.292  17.728  1.00 52.23           H
ATOM   1111  HE2 HIS A 377      22.084  31.791  16.272  1.00 52.44           H
ATOM   1112  N   MET A 378      24.498  34.155  11.670  1.00 49.36           N
ATOM   1113  CA  MET A 378      23.630  35.321  11.531  1.00 49.57           C
ATOM   1114  C   MET A 378      22.808  35.319  10.236  1.00 43.81           C
ATOM   1115  O   MET A 378      21.620  35.635  10.282  1.00 39.02           O
ATOM   1116  CB  MET A 378      24.473  36.591  11.680  1.00 52.64           C
ATOM   1117  CG  MET A 378      25.123  36.731  13.066  1.00 48.60           C
ATOM   1118  SD  MET A 378      24.038  37.295  14.401  1.00 60.04           S
ATOM   1119  CE  MET A 378      23.193  35.789  14.937  1.00 58.82           C
ATOM   1120  H   MET A 378      25.491  34.324  11.754  1.00 59.24           H
ATOM   1121  HA  MET A 378      22.912  35.293  12.343  1.00 59.48           H
ATOM   1122  HB2 MET A 378      25.264  36.567  10.929  1.00 63.16           H
ATOM   1123  HB3 MET A 378      23.852  37.466  11.487  1.00 63.16           H
ATOM   1124  HG2 MET A 378      25.559  35.779  13.364  1.00 58.32           H
ATOM   1125  HG3 MET A 378      25.942  37.446  12.982  1.00 58.32           H
ATOM   1126  HE1 MET A 378      22.770  35.957  15.927  1.00 70.58           H
ATOM   1127  HE2 MET A 378      22.377  35.569  14.256  1.00 70.58           H
ATOM   1128  HE3 MET A 378      23.888  34.954  14.977  1.00 70.58           H
ATOM   1129  N   ASP A 379      23.428  34.949   9.110  1.00 43.44           N
ATOM   1130  CA  ASP A 379      22.774  34.754   7.821  1.00 48.05           C
ATOM   1131  C   ASP A 379      21.655  33.714   7.912  1.00 48.84           C
ATOM   1132  O   ASP A 379      20.556  33.974   7.428  1.00 45.96           O
ATOM   1133  CB  ASP A 379      23.789  34.307   6.752  1.00 52.68           C
ATOM   1134  CG  ASP A 379      24.897  35.293   6.376  1.00 56.48           C
ATOM   1135  OD1 ASP A 379      24.858  36.459   6.830  1.00 53.93           O
ATOM   1136  OD2 ASP A 379      25.789  34.860   5.609  1.00 55.07           O1-
ATOM   1137  H   ASP A 379      24.412  34.734   9.152  1.00 52.13           H
ATOM   1138  HA  ASP A 379      22.340  35.706   7.508  1.00 57.66           H
ATOM   1139  HB2 ASP A 379      24.260  33.368   7.045  1.00 63.21           H
ATOM   1140  HB3 ASP A 379      23.256  34.059   5.832  1.00 63.21           H
ATOM   1141  N   ARG A 380      21.930  32.541   8.512  1.00 43.34           N
ATOM   1142  CA  ARG A 380      20.934  31.478   8.661  1.00 44.24           C
ATOM   1143  C   ARG A 380      19.776  31.941   9.536  1.00 44.96           C
ATOM   1144  O   ARG A 380      18.619  31.687   9.218  1.00 35.09           O
ATOM   1145  CB  ARG A 380      21.586  30.182   9.184  1.00 51.28           C
ATOM   1146  CG  ARG A 380      20.607  29.012   9.404  1.00 41.35           C
ATOM   1147  CD  ARG A 380      19.891  28.615   8.108  1.00 41.25           C
ATOM   1148  NE  ARG A 380      18.998  27.466   8.319  1.00 46.71           N
ATOM   1149  CZ  ARG A 380      17.866  27.225   7.648  1.00 44.82           C
ATOM   1150  NH1 ARG A 380      17.452  28.009   6.656  1.00 44.24           N
ATOM   1151  NH2 ARG A 380      17.128  26.172   7.972  1.00 35.54           N1+
ATOM   1152  H   ARG A 380      22.847  32.397   8.912  1.00 52.01           H
ATOM   1153  HA  ARG A 380      20.525  31.273   7.670  1.00 53.09           H
ATOM   1154  HB2 ARG A 380      22.349  29.869   8.472  1.00 61.54           H
ATOM   1155  HB3 ARG A 380      22.079  30.392  10.134  1.00 61.54           H
ATOM   1156  HG2 ARG A 380      21.170  28.152   9.766  1.00 49.62           H
ATOM   1157  HG3 ARG A 380      19.869  29.279  10.161  1.00 49.62           H
ATOM   1158  HD2 ARG A 380      19.304  29.464   7.757  1.00 49.50           H
ATOM   1159  HD3 ARG A 380      20.631  28.358   7.348  1.00 49.50           H
ATOM   1160  HE  ARG A 380      19.260  26.808   9.043  1.00 56.06           H
ATOM   1161 HH11 ARG A 380      18.002  28.809   6.374  1.00 53.08           H
ATOM   1162 HH12 ARG A 380      16.593  27.793   6.168  1.00 53.08           H
ATOM   1163 HH21 ARG A 380      17.430  25.560   8.720  1.00 42.64           H
ATOM   1164 HH22 ARG A 380      16.269  25.977   7.478  1.00 42.64           H
ATOM   1165  N   LEU A 381      20.089  32.646  10.625  1.00 48.29           N
ATOM   1166  CA  LEU A 381      19.082  33.143  11.534  1.00 45.17           C
ATOM   1167  C   LEU A 381      18.154  34.120  10.797  1.00 46.88           C
ATOM   1168  O   LEU A 381      16.937  34.005  10.918  1.00 44.87           O
ATOM   1169  CB  LEU A 381      19.794  33.712  12.774  1.00 49.92           C
ATOM   1170  CG  LEU A 381      18.855  34.053  13.939  1.00 53.61           C
ATOM   1171  CD1 LEU A 381      17.994  32.857  14.382  1.00 53.71           C
ATOM   1172  CD2 LEU A 381      19.692  34.539  15.138  1.00 50.68           C
ATOM   1173  H   LEU A 381      21.058  32.843  10.829  1.00 57.94           H
ATOM   1174  HA  LEU A 381      18.490  32.281  11.835  1.00 54.21           H
ATOM   1175  HB2 LEU A 381      20.519  32.974  13.122  1.00 59.91           H
ATOM   1176  HB3 LEU A 381      20.344  34.610  12.487  1.00 59.91           H
ATOM   1177  HG  LEU A 381      18.210  34.867  13.616  1.00 64.34           H
ATOM   1178 HD11 LEU A 381      17.368  33.160  15.217  1.00 64.45           H
ATOM   1179 HD12 LEU A 381      17.326  32.546  13.580  1.00 64.45           H
ATOM   1180 HD13 LEU A 381      18.625  32.020  14.683  1.00 64.45           H
ATOM   1181 HD21 LEU A 381      19.033  34.790  15.966  1.00 60.82           H
ATOM   1182 HD22 LEU A 381      20.395  33.766  15.454  1.00 60.82           H
ATOM   1183 HD23 LEU A 381      20.242  35.436  14.857  1.00 60.82           H
ATOM   1184  N   GLU A 382      18.713  35.031   9.992  1.00 47.60           N
ATOM   1185  CA  GLU A 382      17.926  35.946   9.171  1.00 54.32           C
ATOM   1186  C   GLU A 382      17.120  35.221   8.071  1.00 47.64           C
ATOM   1187  O   GLU A 382      15.954  35.553   7.865  1.00 42.07           O
ATOM   1188  CB  GLU A 382      18.841  37.044   8.602  1.00 58.25           C
ATOM   1189  CG  GLU A 382      18.056  38.090   7.784  1.00 63.50           C
ATOM   1190  CD  GLU A 382      17.048  38.912   8.606  1.00 71.48           C
ATOM   1191  OE1 GLU A 382      17.288  39.123   9.818  1.00 71.37           O
ATOM   1192  OE2 GLU A 382      16.037  39.331   7.999  1.00 72.30           O1-
ATOM   1193  H   GLU A 382      19.719  35.080   9.915  1.00 57.12           H
ATOM   1194  HA  GLU A 382      17.213  36.430   9.839  1.00 65.19           H
ATOM   1195  HB2 GLU A 382      19.373  37.537   9.417  1.00 69.90           H
ATOM   1196  HB3 GLU A 382      19.585  36.584   7.950  1.00 69.90           H
ATOM   1197  HG2 GLU A 382      18.789  38.794   7.389  1.00 76.20           H
ATOM   1198  HG3 GLU A 382      17.568  37.650   6.913  1.00 76.20           H
ATOM   1199  N   GLU A 383      17.721  34.240   7.377  1.00 43.15           N
ATOM   1200  CA  GLU A 383      17.065  33.416   6.359  1.00 48.57           C
ATOM   1201  C   GLU A 383      15.807  32.765   6.939  1.00 49.20           C
ATOM   1202  O   GLU A 383      14.734  32.854   6.347  1.00 39.57           O
ATOM   1203  CB  GLU A 383      18.056  32.362   5.806  1.00 49.50           C
ATOM   1204  CG  GLU A 383      17.421  31.370   4.807  1.00 42.65           C
ATOM   1205  CD  GLU A 383      18.337  30.234   4.333  1.00 50.27           C
ATOM   1206  OE1 GLU A 383      19.257  29.842   5.087  1.00 46.20           O
ATOM   1207  OE2 GLU A 383      18.068  29.714   3.227  1.00 62.72           O1-
ATOM   1208  H   GLU A 383      18.682  34.015   7.593  1.00 51.79           H
ATOM   1209  HA  GLU A 383      16.771  34.067   5.533  1.00 58.29           H
ATOM   1210  HB2 GLU A 383      18.874  32.881   5.303  1.00 59.40           H
ATOM   1211  HB3 GLU A 383      18.476  31.801   6.639  1.00 59.40           H
ATOM   1212  HG2 GLU A 383      16.578  30.879   5.295  1.00 51.18           H
ATOM   1213  HG3 GLU A 383      17.007  31.893   3.945  1.00 51.18           H
ATOM   1214  N   VAL A 384      15.939  32.123   8.109  1.00 51.28           N
ATOM   1215  CA  VAL A 384      14.834  31.456   8.781  1.00 40.09           C
ATOM   1216  C   VAL A 384      13.778  32.469   9.201  1.00 39.64           C
ATOM   1217  O   VAL A 384      12.598  32.197   9.010  1.00 40.33           O
ATOM   1218  CB  VAL A 384      15.356  30.604   9.955  1.00 47.29           C
ATOM   1219  CG1 VAL A 384      14.203  30.085  10.823  1.00 46.80           C
ATOM   1220  CG2 VAL A 384      16.143  29.415   9.395  1.00 40.33           C
ATOM   1221  H   VAL A 384      16.845  32.102   8.558  1.00 61.54           H
ATOM   1222  HA  VAL A 384      14.372  30.779   8.060  1.00 48.10           H
ATOM   1223  HB  VAL A 384      16.016  31.212  10.576  1.00 56.75           H
ATOM   1224 HG11 VAL A 384      14.589  29.382  11.559  1.00 56.16           H
ATOM   1225 HG12 VAL A 384      13.719  30.907  11.349  1.00 56.16           H
ATOM   1226 HG13 VAL A 384      13.470  29.581  10.194  1.00 56.16           H
ATOM   1227 HG21 VAL A 384      16.521  28.790  10.198  1.00 48.40           H
ATOM   1228 HG22 VAL A 384      15.495  28.811   8.759  1.00 48.40           H
ATOM   1229 HG23 VAL A 384      16.989  29.765   8.810  1.00 48.40           H
ATOM   1230  N   ASN A 385      14.192  33.617   9.756  1.00 47.46           N
ATOM   1231  CA  ASN A 385      13.289  34.688  10.173  1.00 55.03           C
ATOM   1232  C   ASN A 385      12.404  35.143   9.001  1.00 54.92           C
ATOM   1233  O   ASN A 385      11.185  35.237   9.148  1.00 50.95           O
ATOM   1234  CB  ASN A 385      14.115  35.856  10.743  1.00 59.13           C
ATOM   1235  CG  ASN A 385      13.337  36.769  11.692  1.00 71.56           C
ATOM   1236  OD1 ASN A 385      12.183  36.524  12.034  1.00 72.17           O
ATOM   1237  ND2 ASN A 385      13.990  37.832  12.159  1.00 71.64           N
ATOM   1238  H   ASN A 385      15.184  33.770   9.878  1.00 56.95           H
ATOM   1239  HA  ASN A 385      12.645  34.291  10.959  1.00 66.04           H
ATOM   1240  HB2 ASN A 385      14.955  35.456  11.306  1.00 70.96           H
ATOM   1241  HB3 ASN A 385      14.528  36.457   9.933  1.00 70.96           H
ATOM   1242 HD21 ASN A 385      13.520  38.452  12.799  1.00 85.97           H
ATOM   1243 HD22 ASN A 385      14.940  38.010  11.870  1.00 85.97           H
ATOM   1244  N   LYS A 386      13.008  35.380   7.825  1.00 52.26           N
ATOM   1245  CA  LYS A 386      12.278  35.778   6.622  1.00 57.40           C
ATOM   1246  C   LYS A 386      11.391  34.670   6.085  1.00 58.12           C
ATOM   1247  O   LYS A 386      10.317  34.965   5.566  1.00 58.58           O
ATOM   1248  CB  LYS A 386      13.235  36.321   5.545  1.00 53.90           C
ATOM   1249  CG  LYS A 386      13.739  37.741   5.864  1.00 61.20           C
ATOM   1250  CD  LYS A 386      12.621  38.802   5.809  1.00 65.18           C
ATOM   1251  CE  LYS A 386      13.123  40.184   6.228  1.00 67.11           C
ATOM   1252  NZ  LYS A 386      11.982  41.083   6.490  1.00 70.23           N1+
ATOM   1253  H   LYS A 386      14.010  35.257   7.753  1.00 62.72           H
ATOM   1254  HA  LYS A 386      11.582  36.560   6.909  1.00 68.88           H
ATOM   1255  HB2 LYS A 386      14.078  35.639   5.414  1.00 64.69           H
ATOM   1256  HB3 LYS A 386      12.698  36.366   4.596  1.00 64.69           H
ATOM   1257  HG2 LYS A 386      14.207  37.743   6.849  1.00 73.44           H
ATOM   1258  HG3 LYS A 386      14.499  38.003   5.127  1.00 73.44           H
ATOM   1259  HD2 LYS A 386      12.229  38.857   4.793  1.00 78.21           H
ATOM   1260  HD3 LYS A 386      11.807  38.530   6.478  1.00 78.21           H
ATOM   1261  HE2 LYS A 386      13.726  40.088   7.132  1.00 80.54           H
ATOM   1262  HE3 LYS A 386      13.743  40.599   5.432  1.00 80.54           H
ATOM   1263  HZ1 LYS A 386      12.318  42.000   6.741  1.00 84.27           H
ATOM   1264  HZ2 LYS A 386      11.397  41.142   5.670  1.00 84.27           H
ATOM   1265  HZ3 LYS A 386      11.436  40.712   7.256  1.00 84.27           H
ATOM   1266  N   GLU A 387      11.827  33.419   6.227  1.00 60.54           N
ATOM   1267  CA  GLU A 387      11.082  32.266   5.772  1.00 50.38           C
ATOM   1268  C   GLU A 387       9.811  32.082   6.620  1.00 57.84           C
ATOM   1269  O   GLU A 387       8.755  31.852   6.041  1.00 54.34           O
ATOM   1270  CB  GLU A 387      12.023  31.055   5.737  1.00 51.50           C
ATOM   1271  CG  GLU A 387      11.399  29.844   5.039  1.00 49.61           C
ATOM   1272  CD  GLU A 387      12.359  28.659   4.893  1.00 50.24           C
ATOM   1273  OE1 GLU A 387      13.594  28.866   4.899  1.00 52.83           O
ATOM   1274  OE2 GLU A 387      11.835  27.535   4.764  1.00 50.17           O1-
ATOM   1275  H   GLU A 387      12.727  33.255   6.658  1.00 72.65           H
ATOM   1276  HA  GLU A 387      10.775  32.462   4.744  1.00 60.46           H
ATOM   1277  HB2 GLU A 387      12.930  31.340   5.202  1.00 61.80           H
ATOM   1278  HB3 GLU A 387      12.291  30.771   6.755  1.00 61.80           H
ATOM   1279  HG2 GLU A 387      10.482  29.522   5.532  1.00 59.53           H
ATOM   1280  HG3 GLU A 387      11.109  30.150   4.033  1.00 59.53           H
ATOM   1281  N   ILE A 388       9.876  32.238   7.957  1.00 54.10           N
ATOM   1282  CA  ILE A 388       8.712  32.165   8.855  1.00 54.79           C
ATOM   1283  C   ILE A 388       7.737  33.307   8.571  1.00 62.34           C
ATOM   1284  O   ILE A 388       6.534  33.067   8.492  1.00 57.79           O
ATOM   1285  CB  ILE A 388       9.128  32.137  10.346  1.00 54.20           C
ATOM   1286  CG1 ILE A 388       9.957  30.876  10.666  1.00 56.99           C
ATOM   1287  CG2 ILE A 388       7.896  32.235  11.275  1.00 53.51           C
ATOM   1288  CD1 ILE A 388      10.675  30.987  12.012  1.00 53.48           C
ATOM   1289  H   ILE A 388      10.775  32.431   8.378  1.00 64.92           H
ATOM   1290  HA  ILE A 388       8.185  31.235   8.647  1.00 65.75           H
ATOM   1291  HB  ILE A 388       9.752  33.015  10.525  1.00 65.04           H
ATOM   1292 HG12 ILE A 388       9.308  30.000  10.667  1.00 68.39           H
ATOM   1293 HG13 ILE A 388      10.716  30.722   9.904  1.00 68.39           H
ATOM   1294 HG21 ILE A 388       8.184  32.130  12.319  1.00 64.21           H
ATOM   1295 HG22 ILE A 388       7.420  33.209  11.170  1.00 64.21           H
ATOM   1296 HG23 ILE A 388       7.175  31.455  11.026  1.00 64.21           H
ATOM   1297 HD11 ILE A 388      11.397  30.178  12.114  1.00 64.18           H
ATOM   1298 HD12 ILE A 388      11.191  31.941  12.045  1.00 64.18           H
ATOM   1299 HD13 ILE A 388       9.967  30.935  12.836  1.00 64.18           H
ATOM   1300  N   GLU A 389       8.237  34.543   8.441  1.00 61.40           N
ATOM   1301  CA  GLU A 389       7.384  35.696   8.184  1.00 65.41           C
ATOM   1302  C   GLU A 389       6.597  35.521   6.869  1.00 61.89           C
ATOM   1303  O   GLU A 389       5.429  35.897   6.788  1.00 62.86           O
ATOM   1304  CB  GLU A 389       8.230  36.981   8.224  1.00 65.15           C
ATOM   1305  CG  GLU A 389       7.408  38.258   7.990  1.00 74.16           C
ATOM   1306  CD  GLU A 389       6.429  38.487   9.147  1.00 78.88           C
ATOM   1307  OE1 GLU A 389       5.291  37.971   9.055  1.00 75.49           O
ATOM   1308  OE2 GLU A 389       6.839  39.171  10.109  1.00 79.91           O1-
ATOM   1309  H   GLU A 389       9.232  34.696   8.541  1.00 73.68           H
ATOM   1310  HA  GLU A 389       6.668  35.744   9.004  1.00 78.50           H
ATOM   1311  HB2 GLU A 389       8.717  37.052   9.198  1.00 78.18           H
ATOM   1312  HB3 GLU A 389       9.009  36.923   7.464  1.00 78.18           H
ATOM   1313  HG2 GLU A 389       8.117  39.086   7.951  1.00 88.99           H
ATOM   1314  HG3 GLU A 389       6.868  38.165   7.048  1.00 88.99           H
ATOM   1315  N   SER A 390       7.228  34.920   5.853  1.00 61.31           N
ATOM   1316  CA  SER A 390       6.657  34.705   4.528  1.00 64.40           C
ATOM   1317  C   SER A 390       5.693  33.508   4.470  1.00 61.78           C
ATOM   1318  O   SER A 390       4.574  33.652   3.977  1.00 56.49           O
ATOM   1319  CB  SER A 390       7.820  34.563   3.544  1.00 60.16           C
ATOM   1320  OG  SER A 390       7.340  34.328   2.240  1.00 76.05           O
ATOM   1321  H   SER A 390       8.181  34.613   5.998  1.00 73.57           H
ATOM   1322  HA  SER A 390       6.104  35.606   4.257  1.00 77.29           H
ATOM   1323  HB2 SER A 390       8.398  35.488   3.547  1.00 72.19           H
ATOM   1324  HB3 SER A 390       8.468  33.740   3.849  1.00 72.19           H
ATOM   1325  HG  SER A 390       8.086  34.334   1.636  1.00 91.26           H
ATOM   1326  N   THR A 391       6.131  32.333   4.947  1.00 63.16           N
ATOM   1327  CA  THR A 391       5.487  31.030   4.713  1.00 59.59           C
ATOM   1328  C   THR A 391       4.784  30.463   5.962  1.00 61.53           C
ATOM   1329  O   THR A 391       4.194  29.386   5.872  1.00 55.28           O
ATOM   1330  CB  THR A 391       6.511  29.998   4.185  1.00 63.32           C
ATOM   1331  OG1 THR A 391       7.388  29.606   5.212  1.00 53.04           O
ATOM   1332  CG2 THR A 391       7.356  30.463   2.990  1.00 59.67           C
ATOM   1333  H   THR A 391       7.048  32.309   5.368  1.00 75.79           H
ATOM   1334  HA  THR A 391       4.727  31.145   3.941  1.00 71.51           H
ATOM   1335  HB  THR A 391       5.959  29.112   3.871  1.00 75.99           H
ATOM   1336  HG1 THR A 391       7.891  30.375   5.505  1.00 63.65           H
ATOM   1337 HG21 THR A 391       8.016  29.652   2.680  1.00 71.60           H
ATOM   1338 HG22 THR A 391       6.705  30.735   2.159  1.00 71.60           H
ATOM   1339 HG23 THR A 391       7.979  31.314   3.264  1.00 71.60           H
ATOM   1340  N   SER A 392       4.895  31.144   7.116  1.00 58.52           N
ATOM   1341  CA  SER A 392       4.414  30.749   8.450  1.00 62.76           C
ATOM   1342  C   SER A 392       5.152  29.552   9.085  1.00 61.49           C
ATOM   1343  O   SER A 392       4.766  29.089  10.158  1.00 52.74           O
ATOM   1344  CB  SER A 392       2.880  30.634   8.496  1.00 62.39           C
ATOM   1345  OG  SER A 392       2.401  29.424   7.949  1.00 66.56           O
ATOM   1346  H   SER A 392       5.433  31.999   7.091  1.00 70.22           H
ATOM   1347  HA  SER A 392       4.653  31.588   9.097  1.00 75.31           H
ATOM   1348  HB2 SER A 392       2.542  30.713   9.530  1.00 74.87           H
ATOM   1349  HB3 SER A 392       2.451  31.463   7.933  1.00 74.87           H
ATOM   1350  HG  SER A 392       2.797  29.302   7.080  1.00 79.87           H
ATOM   1351  N   THR A 393       6.223  29.073   8.438  1.00 58.01           N
ATOM   1352  CA  THR A 393       7.034  27.930   8.855  1.00 52.62           C
ATOM   1353  C   THR A 393       8.450  28.052   8.275  1.00 46.44           C
ATOM   1354  O   THR A 393       8.794  29.074   7.684  1.00 49.87           O
ATOM   1355  CB  THR A 393       6.305  26.612   8.507  1.00 51.23           C
ATOM   1356  OG1 THR A 393       6.913  25.508   9.140  1.00 47.12           O
ATOM   1357  CG2 THR A 393       6.256  26.321   7.005  1.00 48.29           C
ATOM   1358  H   THR A 393       6.503  29.526   7.579  1.00 69.61           H
ATOM   1359  HA  THR A 393       7.155  27.959   9.936  1.00 63.15           H
ATOM   1360  HB  THR A 393       5.278  26.678   8.869  1.00 61.47           H
ATOM   1361  HG1 THR A 393       6.222  24.912   9.440  1.00 56.54           H
ATOM   1362 HG21 THR A 393       5.698  25.399   6.841  1.00 57.95           H
ATOM   1363 HG22 THR A 393       5.760  27.136   6.478  1.00 57.95           H
ATOM   1364 HG23 THR A 393       7.262  26.184   6.607  1.00 57.95           H
ATOM   1365  N   TYR A 394       9.297  27.039   8.465  1.00 43.57           N
ATOM   1366  CA  TYR A 394      10.576  26.940   7.776  1.00 41.77           C
ATOM   1367  C   TYR A 394      11.000  25.479   7.645  1.00 38.00           C
ATOM   1368  O   TYR A 394      10.428  24.585   8.267  1.00 38.12           O
ATOM   1369  CB  TYR A 394      11.643  27.787   8.491  1.00 37.56           C
ATOM   1370  CG  TYR A 394      12.152  27.219   9.806  1.00 37.96           C
ATOM   1371  CD1 TYR A 394      13.445  26.667   9.870  1.00 44.87           C
ATOM   1372  CD2 TYR A 394      11.354  27.273  10.966  1.00 39.59           C
ATOM   1373  CE1 TYR A 394      13.957  26.196  11.092  1.00 37.72           C
ATOM   1374  CE2 TYR A 394      11.841  26.767  12.185  1.00 41.05           C
ATOM   1375  CZ  TYR A 394      13.150  26.237  12.252  1.00 37.70           C
ATOM   1376  OH  TYR A 394      13.645  25.775  13.432  1.00 39.35           O
ATOM   1377  H   TYR A 394       8.982  26.227   8.979  1.00 52.29           H
ATOM   1378  HA  TYR A 394      10.448  27.332   6.769  1.00 50.12           H
ATOM   1379  HB2 TYR A 394      12.489  27.892   7.811  1.00 45.07           H
ATOM   1380  HB3 TYR A 394      11.252  28.789   8.663  1.00 45.07           H
ATOM   1381  HD1 TYR A 394      14.060  26.624   8.983  1.00 53.85           H
ATOM   1382  HD2 TYR A 394      10.363  27.698  10.923  1.00 47.50           H
ATOM   1383  HE1 TYR A 394      14.961  25.806  11.144  1.00 45.27           H
ATOM   1384  HE2 TYR A 394      11.217  26.792  13.066  1.00 49.26           H
ATOM   1385  HH  TYR A 394      12.969  25.750  14.118  1.00 47.22           H
ATOM   1386  N   GLN A 395      11.995  25.241   6.795  1.00 38.38           N
ATOM   1387  CA  GLN A 395      12.550  23.913   6.567  1.00 39.69           C
ATOM   1388  C   GLN A 395      13.962  23.860   7.145  1.00 41.39           C
ATOM   1389  O   GLN A 395      14.751  24.787   6.963  1.00 30.97           O
ATOM   1390  CB  GLN A 395      12.542  23.577   5.062  1.00 44.86           C
ATOM   1391  CG  GLN A 395      11.146  23.589   4.405  1.00 37.33           C
ATOM   1392  CD  GLN A 395      10.183  22.511   4.917  1.00 37.74           C
ATOM   1393  OE1 GLN A 395      10.571  21.374   5.156  1.00 39.62           O
ATOM   1394  NE2 GLN A 395       8.903  22.842   5.059  1.00 39.01           N
ATOM   1395  H   GLN A 395      12.374  26.014   6.262  1.00 46.05           H
ATOM   1396  HA  GLN A 395      11.944  23.163   7.074  1.00 47.62           H
ATOM   1397  HB2 GLN A 395      13.169  24.301   4.539  1.00 53.83           H
ATOM   1398  HB3 GLN A 395      12.990  22.592   4.921  1.00 53.83           H
ATOM   1399  HG2 GLN A 395      10.694  24.578   4.481  1.00 44.79           H
ATOM   1400  HG3 GLN A 395      11.325  23.371   3.353  1.00 44.79           H
ATOM   1401 HE21 GLN A 395       8.600  23.783   4.855  1.00 46.81           H
ATOM   1402 HE22 GLN A 395       8.241  22.148   5.370  1.00 46.81           H
ATOM   1403  N   LEU A 396      14.298  22.755   7.818  1.00 36.54           N
ATOM   1404  CA  LEU A 396      15.640  22.503   8.330  1.00 35.38           C
ATOM   1405  C   LEU A 396      16.589  22.120   7.199  1.00 30.79           C
ATOM   1406  O   LEU A 396      16.229  21.352   6.310  1.00 33.09           O
ATOM   1407  CB  LEU A 396      15.587  21.379   9.385  1.00 34.23           C
ATOM   1408  CG  LEU A 396      14.825  21.785  10.664  1.00 31.40           C
ATOM   1409  CD1 LEU A 396      14.600  20.554  11.553  1.00 29.28           C
ATOM   1410  CD2 LEU A 396      15.562  22.868  11.464  1.00 30.37           C
ATOM   1411  H   LEU A 396      13.609  22.025   7.937  1.00 43.84           H
ATOM   1412  HA  LEU A 396      16.022  23.407   8.804  1.00 42.45           H
ATOM   1413  HB2 LEU A 396      15.094  20.514   8.939  1.00 41.07           H
ATOM   1414  HB3 LEU A 396      16.600  21.077   9.654  1.00 41.07           H
ATOM   1415  HG  LEU A 396      13.853  22.180  10.379  1.00 37.69           H
ATOM   1416 HD11 LEU A 396      13.964  20.828  12.392  1.00 35.13           H
ATOM   1417 HD12 LEU A 396      14.102  19.773  10.983  1.00 35.13           H
ATOM   1418 HD13 LEU A 396      15.552  20.174  11.923  1.00 35.13           H
ATOM   1419 HD21 LEU A 396      14.967  23.153  12.331  1.00 36.44           H
ATOM   1420 HD22 LEU A 396      16.526  22.488  11.795  1.00 36.44           H
ATOM   1421 HD23 LEU A 396      15.722  23.755  10.856  1.00 36.44           H
ATOM   1422  N   LYS A 397      17.839  22.585   7.287  1.00 33.75           N
ATOM   1423  CA  LYS A 397      18.929  21.974   6.535  1.00 37.07           C
ATOM   1424  C   LYS A 397      19.124  20.549   7.043  1.00 39.05           C
ATOM   1425  O   LYS A 397      18.828  20.242   8.197  1.00 26.61           O
ATOM   1426  CB  LYS A 397      20.219  22.803   6.686  1.00 38.60           C
ATOM   1427  CG  LYS A 397      20.100  24.281   6.262  1.00 42.37           C
ATOM   1428  CD  LYS A 397      19.697  24.476   4.786  1.00 49.99           C
ATOM   1429  CE  LYS A 397      19.433  25.950   4.457  1.00 50.28           C
ATOM   1430  NZ  LYS A 397      18.858  26.105   3.108  1.00 52.30           N1+
ATOM   1431  H   LYS A 397      18.076  23.191   8.063  1.00 40.50           H
ATOM   1432  HA  LYS A 397      18.656  21.927   5.482  1.00 44.48           H
ATOM   1433  HB2 LYS A 397      20.529  22.773   7.733  1.00 46.32           H
ATOM   1434  HB3 LYS A 397      21.005  22.330   6.097  1.00 46.32           H
ATOM   1435  HG2 LYS A 397      19.374  24.781   6.904  1.00 50.84           H
ATOM   1436  HG3 LYS A 397      21.068  24.756   6.423  1.00 50.84           H
ATOM   1437  HD2 LYS A 397      20.498  24.106   4.145  1.00 59.99           H
ATOM   1438  HD3 LYS A 397      18.787  23.913   4.578  1.00 59.99           H
ATOM   1439  HE2 LYS A 397      18.730  26.354   5.185  1.00 60.33           H
ATOM   1440  HE3 LYS A 397      20.365  26.512   4.523  1.00 60.33           H
ATOM   1441  HZ1 LYS A 397      18.708  27.089   2.919  1.00 62.77           H
ATOM   1442  HZ2 LYS A 397      19.483  25.720   2.416  1.00 62.77           H
ATOM   1443  HZ3 LYS A 397      17.967  25.631   3.058  1.00 62.77           H
ATOM   1444  N   ASP A 398      19.619  19.683   6.166  1.00 35.50           N
ATOM   1445  CA  ASP A 398      19.860  18.286   6.487  1.00 35.46           C
ATOM   1446  C   ASP A 398      20.751  18.137   7.718  1.00 32.78           C
ATOM   1447  O   ASP A 398      20.527  17.234   8.515  1.00 29.42           O
ATOM   1448  CB  ASP A 398      20.502  17.559   5.302  1.00 32.08           C
ATOM   1449  CG  ASP A 398      19.670  17.544   4.023  1.00 37.22           C
ATOM   1450  OD1 ASP A 398      18.510  18.012   4.043  1.00 35.32           O
ATOM   1451  OD2 ASP A 398      20.225  17.060   3.018  1.00 49.66           O1-
ATOM   1452  H   ASP A 398      19.791  19.987   5.221  1.00 42.60           H
ATOM   1453  HA  ASP A 398      18.898  17.817   6.699  1.00 42.55           H
ATOM   1454  HB2 ASP A 398      21.491  17.964   5.084  1.00 38.50           H
ATOM   1455  HB3 ASP A 398      20.693  16.522   5.576  1.00 38.50           H
ATOM   1456  N   THR A 399      21.764  19.001   7.850  1.00 26.53           N
ATOM   1457  CA  THR A 399      22.694  19.017   8.979  1.00 32.75           C
ATOM   1458  C   THR A 399      21.964  19.336  10.295  1.00 34.82           C
ATOM   1459  O   THR A 399      22.290  18.752  11.330  1.00 34.56           O
ATOM   1460  CB  THR A 399      23.787  20.069   8.717  1.00 37.45           C
ATOM   1461  OG1 THR A 399      23.216  21.313   8.328  1.00 31.51           O
ATOM   1462  CG2 THR A 399      24.798  19.596   7.666  1.00 33.20           C
ATOM   1463  H   THR A 399      21.885  19.717   7.145  1.00 31.84           H
ATOM   1464  HA  THR A 399      23.156  18.030   9.055  1.00 39.30           H
ATOM   1465  HB  THR A 399      24.334  20.221   9.645  1.00 44.94           H
ATOM   1466  HG1 THR A 399      23.855  22.006   8.509  1.00 37.82           H
ATOM   1467 HG21 THR A 399      25.565  20.357   7.525  1.00 39.84           H
ATOM   1468 HG22 THR A 399      25.269  18.669   7.991  1.00 39.84           H
ATOM   1469 HG23 THR A 399      24.306  19.421   6.712  1.00 39.84           H
ATOM   1470  N   GLU A 400      21.007  20.267  10.256  1.00 30.64           N
ATOM   1471  CA  GLU A 400      20.212  20.686  11.406  1.00 36.19           C
ATOM   1472  C   GLU A 400      19.214  19.588  11.794  1.00 35.61           C
ATOM   1473  O   GLU A 400      18.951  19.387  12.974  1.00 27.25           O
ATOM   1474  CB  GLU A 400      19.452  21.974  11.065  1.00 31.57           C
ATOM   1475  CG  GLU A 400      20.344  23.187  10.754  1.00 39.40           C
ATOM   1476  CD  GLU A 400      19.616  24.350  10.062  1.00 36.73           C
ATOM   1477  OE1 GLU A 400      18.411  24.237   9.750  1.00 30.24           O
ATOM   1478  OE2 GLU A 400      20.304  25.363   9.831  1.00 35.52           O1-
ATOM   1479  H   GLU A 400      20.775  20.678   9.364  1.00 36.77           H
ATOM   1480  HA  GLU A 400      20.876  20.884  12.250  1.00 43.43           H
ATOM   1481  HB2 GLU A 400      18.794  21.783  10.220  1.00 37.88           H
ATOM   1482  HB3 GLU A 400      18.827  22.218  11.912  1.00 37.88           H
ATOM   1483  HG2 GLU A 400      20.821  23.560  11.662  1.00 47.28           H
ATOM   1484  HG3 GLU A 400      21.179  22.904  10.111  1.00 47.28           H
ATOM   1485  N   LEU A 401      18.647  18.888  10.803  1.00 29.64           N
ATOM   1486  CA  LEU A 401      17.742  17.774  11.016  1.00 30.38           C
ATOM   1487  C   LEU A 401      18.462  16.650  11.771  1.00 27.91           C
ATOM   1488  O   LEU A 401      17.926  16.154  12.753  1.00 26.66           O
ATOM   1489  CB  LEU A 401      17.206  17.282   9.661  1.00 30.61           C
ATOM   1490  CG  LEU A 401      16.110  16.219   9.808  1.00 25.34           C
ATOM   1491  CD1 LEU A 401      14.806  16.903  10.259  1.00 30.29           C
ATOM   1492  CD2 LEU A 401      15.925  15.474   8.476  1.00 31.58           C
ATOM   1493  H   LEU A 401      18.881  19.119   9.848  1.00 35.57           H
ATOM   1494  HA  LEU A 401      16.911  18.132  11.623  1.00 36.46           H
ATOM   1495  HB2 LEU A 401      16.826  18.124   9.080  1.00 36.73           H
ATOM   1496  HB3 LEU A 401      18.037  16.844   9.108  1.00 36.73           H
ATOM   1497  HG  LEU A 401      16.398  15.492  10.568  1.00 30.40           H
ATOM   1498 HD11 LEU A 401      14.002  16.171  10.287  1.00 36.35           H
ATOM   1499 HD12 LEU A 401      14.917  17.325  11.256  1.00 36.35           H
ATOM   1500 HD13 LEU A 401      14.529  17.690   9.557  1.00 36.35           H
ATOM   1501 HD21 LEU A 401      15.147  14.718   8.578  1.00 37.90           H
ATOM   1502 HD22 LEU A 401      15.639  16.174   7.695  1.00 37.90           H
ATOM   1503 HD23 LEU A 401      16.857  14.985   8.194  1.00 37.90           H
ATOM   1504  N   ILE A 402      19.656  16.254  11.309  1.00 28.17           N
ATOM   1505  CA  ILE A 402      20.474  15.211  11.919  1.00 30.70           C
ATOM   1506  C   ILE A 402      20.863  15.602  13.349  1.00 31.34           C
ATOM   1507  O   ILE A 402      20.671  14.801  14.256  1.00 28.84           O
ATOM   1508  CB  ILE A 402      21.719  14.908  11.059  1.00 26.33           C
ATOM   1509  CG1 ILE A 402      21.322  14.316   9.689  1.00 29.09           C
ATOM   1510  CG2 ILE A 402      22.691  13.963  11.799  1.00 28.16           C
ATOM   1511  CD1 ILE A 402      22.441  14.442   8.641  1.00 30.24           C
ATOM   1512  H   ILE A 402      20.018  16.698  10.475  1.00 33.80           H
ATOM   1513  HA  ILE A 402      19.861  14.312  11.963  1.00 36.84           H
ATOM   1514  HB  ILE A 402      22.236  15.854  10.894  1.00 31.60           H
ATOM   1515 HG12 ILE A 402      21.072  13.265   9.816  1.00 34.91           H
ATOM   1516 HG13 ILE A 402      20.435  14.811   9.299  1.00 34.91           H
ATOM   1517 HG21 ILE A 402      23.537  13.714  11.162  1.00 33.79           H
ATOM   1518 HG22 ILE A 402      23.088  14.442  12.694  1.00 33.79           H
ATOM   1519 HG23 ILE A 402      22.177  13.045  12.083  1.00 33.79           H
ATOM   1520 HD11 ILE A 402      22.070  14.087   7.679  1.00 36.29           H
ATOM   1521 HD12 ILE A 402      22.739  15.484   8.536  1.00 36.29           H
ATOM   1522 HD13 ILE A 402      23.304  13.841   8.924  1.00 36.29           H
ATOM   1523  N   TYR A 403      21.418  16.809  13.538  1.00 30.07           N
ATOM   1524  CA  TYR A 403      21.764  17.344  14.851  1.00 22.13           C
ATOM   1525  C   TYR A 403      20.552  17.335  15.787  1.00 28.02           C
ATOM   1526  O   TYR A 403      20.699  17.043  16.970  1.00 27.30           O
ATOM   1527  CB  TYR A 403      22.359  18.757  14.721  1.00 31.70           C
ATOM   1528  CG  TYR A 403      22.534  19.480  16.048  1.00 30.03           C
ATOM   1529  CD1 TYR A 403      23.750  19.399  16.750  1.00 35.33           C
ATOM   1530  CD2 TYR A 403      21.469  20.228  16.587  1.00 32.17           C
ATOM   1531  CE1 TYR A 403      23.888  20.026  18.003  1.00 28.30           C
ATOM   1532  CE2 TYR A 403      21.594  20.853  17.843  1.00 31.80           C
ATOM   1533  CZ  TYR A 403      22.806  20.741  18.565  1.00 36.79           C
ATOM   1534  OH  TYR A 403      22.937  21.335  19.790  1.00 35.31           O
ATOM   1535  H   TYR A 403      21.524  17.421  12.741  1.00 36.09           H
ATOM   1536  HA  TYR A 403      22.527  16.701  15.288  1.00 26.56           H
ATOM   1537  HB2 TYR A 403      23.323  18.687  14.218  1.00 38.04           H
ATOM   1538  HB3 TYR A 403      21.696  19.359  14.096  1.00 38.04           H
ATOM   1539  HD1 TYR A 403      24.579  18.849  16.330  1.00 42.39           H
ATOM   1540  HD2 TYR A 403      20.547  20.305  16.034  1.00 38.60           H
ATOM   1541  HE1 TYR A 403      24.811  19.931  18.554  1.00 33.96           H
ATOM   1542  HE2 TYR A 403      20.763  21.404  18.257  1.00 38.16           H
ATOM   1543  HH  TYR A 403      22.097  21.666  20.122  1.00 42.37           H
ATOM   1544  N   GLY A 404      19.373  17.667  15.254  1.00 29.21           N
ATOM   1545  CA  GLY A 404      18.138  17.791  16.002  1.00 28.05           C
ATOM   1546  C   GLY A 404      17.618  16.438  16.486  1.00 26.81           C
ATOM   1547  O   GLY A 404      17.281  16.320  17.657  1.00 26.10           O
ATOM   1548  H   GLY A 404      19.334  17.895  14.270  1.00 35.05           H
ATOM   1549  HA2 GLY A 404      18.338  18.416  16.867  1.00 33.66           H
ATOM   1550  HA3 GLY A 404      17.377  18.269  15.386  1.00 33.66           H
ATOM   1551  N   ALA A 405      17.556  15.422  15.612  1.00 24.75           N
ATOM   1552  CA  ALA A 405      17.154  14.065  15.995  1.00 23.37           C
ATOM   1553  C   ALA A 405      18.107  13.449  17.023  1.00 21.77           C
ATOM   1554  O   ALA A 405      17.674  12.834  18.005  1.00 23.75           O
ATOM   1555  CB  ALA A 405      17.098  13.194  14.743  1.00 23.43           C
ATOM   1556  H   ALA A 405      17.850  15.576  14.658  1.00 29.70           H
ATOM   1557  HA  ALA A 405      16.155  14.107  16.435  1.00 28.04           H
ATOM   1558  HB1 ALA A 405      16.754  12.198  15.016  1.00 28.11           H
ATOM   1559  HB2 ALA A 405      16.402  13.640  14.036  1.00 28.11           H
ATOM   1560  HB3 ALA A 405      18.086  13.121  14.283  1.00 28.11           H
ATOM   1561  N   LYS A 406      19.416  13.592  16.784  1.00 22.03           N
ATOM   1562  CA  LYS A 406      20.425  13.086  17.700  1.00 22.38           C
ATOM   1563  C   LYS A 406      20.283  13.730  19.073  1.00 22.77           C
ATOM   1564  O   LYS A 406      20.454  13.034  20.073  1.00 26.34           O
ATOM   1565  CB  LYS A 406      21.834  13.303  17.152  1.00 23.96           C
ATOM   1566  CG  LYS A 406      22.186  12.322  16.035  1.00 25.47           C
ATOM   1567  CD  LYS A 406      23.613  12.600  15.545  1.00 27.76           C
ATOM   1568  CE  LYS A 406      24.002  11.647  14.416  1.00 29.70           C
ATOM   1569  NZ  LYS A 406      25.389  11.885  13.997  1.00 34.34           N1+
ATOM   1570  H   LYS A 406      19.714  14.073  15.946  1.00 26.43           H
ATOM   1571  HA  LYS A 406      20.270  12.013  17.831  1.00 26.86           H
ATOM   1572  HB2 LYS A 406      21.948  14.336  16.817  1.00 28.75           H
ATOM   1573  HB3 LYS A 406      22.542  13.123  17.960  1.00 28.75           H
ATOM   1574  HG2 LYS A 406      22.136  11.310  16.438  1.00 30.57           H
ATOM   1575  HG3 LYS A 406      21.478  12.425  15.211  1.00 30.57           H
ATOM   1576  HD2 LYS A 406      23.681  13.630  15.192  1.00 33.32           H
ATOM   1577  HD3 LYS A 406      24.304  12.461  16.379  1.00 33.32           H
ATOM   1578  HE2 LYS A 406      23.909  10.621  14.776  1.00 35.64           H
ATOM   1579  HE3 LYS A 406      23.333  11.782  13.566  1.00 35.64           H
ATOM   1580  HZ1 LYS A 406      25.597  11.297  13.200  1.00 41.21           H
ATOM   1581  HZ2 LYS A 406      25.505  12.851  13.731  1.00 41.21           H
ATOM   1582  HZ3 LYS A 406      26.016  11.651  14.753  1.00 41.21           H
ATOM   1583  N   HIS A 407      20.001  15.042  19.121  1.00 26.07           N
ATOM   1584  CA  HIS A 407      19.814  15.755  20.380  1.00 26.75           C
ATOM   1585  C   HIS A 407      18.485  15.454  21.063  1.00 25.05           C
ATOM   1586  O   HIS A 407      18.458  15.458  22.286  1.00 24.41           O
ATOM   1587  CB  HIS A 407      20.074  17.258  20.240  1.00 29.18           C
ATOM   1588  CG  HIS A 407      21.553  17.532  20.254  1.00 31.45           C
ATOM   1589  ND1 HIS A 407      22.453  17.174  19.277  1.00 31.08           N
ATOM   1590  CD2 HIS A 407      22.275  18.020  21.308  1.00 27.05           C
ATOM   1591  CE1 HIS A 407      23.684  17.440  19.734  1.00 32.86           C
ATOM   1592  NE2 HIS A 407      23.633  17.929  20.985  1.00 33.26           N
ATOM   1593  H   HIS A 407      19.874  15.551  18.258  1.00 31.29           H
ATOM   1594  HA  HIS A 407      20.580  15.383  21.060  1.00 32.10           H
ATOM   1595  HB2 HIS A 407      19.624  17.778  21.087  1.00 35.01           H
ATOM   1596  HB3 HIS A 407      19.619  17.640  19.326  1.00 35.01           H
ATOM   1597  HD1 HIS A 407      22.213  16.822  18.360  1.00 37.30           H
ATOM   1598  HD2 HIS A 407      21.871  18.321  22.262  1.00 32.46           H
ATOM   1599  HE1 HIS A 407      24.586  17.335  19.151  1.00 39.43           H
ATOM   1600  N   ALA A 408      17.406  15.180  20.320  1.00 22.57           N
ATOM   1601  CA  ALA A 408      16.159  14.702  20.901  1.00 26.21           C
ATOM   1602  C   ALA A 408      16.376  13.386  21.675  1.00 23.44           C
ATOM   1603  O   ALA A 408      15.878  13.240  22.788  1.00 24.58           O
ATOM   1604  CB  ALA A 408      15.098  14.587  19.810  1.00 24.27           C
ATOM   1605  H   ALA A 408      17.469  15.222  19.313  1.00 27.09           H
ATOM   1606  HA  ALA A 408      15.818  15.443  21.615  1.00 31.45           H
ATOM   1607  HB1 ALA A 408      14.152  14.268  20.246  1.00 29.12           H
ATOM   1608  HB2 ALA A 408      14.959  15.565  19.348  1.00 29.12           H
ATOM   1609  HB3 ALA A 408      15.406  13.863  19.053  1.00 29.12           H
ATOM   1610  N   TRP A 409      17.197  12.475  21.137  1.00 25.33           N
ATOM   1611  CA  TRP A 409      17.585  11.263  21.830  1.00 24.35           C
ATOM   1612  C   TRP A 409      18.463  11.589  23.040  1.00 28.60           C
ATOM   1613  O   TRP A 409      18.155  11.142  24.140  1.00 27.18           O
ATOM   1614  CB  TRP A 409      18.261  10.302  20.859  1.00 22.36           C
ATOM   1615  CG  TRP A 409      18.635   8.969  21.416  1.00 18.67           C
ATOM   1616  CD1 TRP A 409      18.238   8.447  22.605  1.00 20.38           C
ATOM   1617  CD2 TRP A 409      19.494   7.971  20.812  1.00 21.34           C
ATOM   1618  NE1 TRP A 409      18.815   7.211  22.794  1.00 22.48           N
ATOM   1619  CE2 TRP A 409      19.601   6.867  21.711  1.00 20.18           C
ATOM   1620  CE3 TRP A 409      20.173   7.874  19.575  1.00 20.49           C
ATOM   1621  CZ2 TRP A 409      20.350   5.733  21.404  1.00 24.54           C
ATOM   1622  CZ3 TRP A 409      20.907   6.719  19.250  1.00 21.57           C
ATOM   1623  CH2 TRP A 409      20.989   5.649  20.156  1.00 24.52           C
ATOM   1624  H   TRP A 409      17.582  12.632  20.215  1.00 30.39           H
ATOM   1625  HA  TRP A 409      16.675  10.772  22.185  1.00 29.22           H
ATOM   1626  HB2 TRP A 409      17.593  10.131  20.014  1.00 26.83           H
ATOM   1627  HB3 TRP A 409      19.161  10.763  20.456  1.00 26.83           H
ATOM   1628  HD1 TRP A 409      17.562   8.912  23.307  1.00 24.45           H
ATOM   1629  HE1 TRP A 409      18.585   6.608  23.572  1.00 26.97           H
ATOM   1630  HE3 TRP A 409      20.108   8.690  18.874  1.00 24.58           H
ATOM   1631  HZ2 TRP A 409      20.398   4.919  22.110  1.00 29.45           H
ATOM   1632  HZ3 TRP A 409      21.407   6.648  18.299  1.00 25.89           H
ATOM   1633  HH2 TRP A 409      21.534   4.758  19.890  1.00 29.43           H
ATOM   1634  N   ARG A 410      19.525  12.392  22.866  1.00 23.03           N
ATOM   1635  CA  ARG A 410      20.400  12.857  23.953  1.00 28.03           C
ATOM   1636  C   ARG A 410      19.614  13.432  25.140  1.00 25.12           C
ATOM   1637  O   ARG A 410      20.011  13.248  26.286  1.00 24.67           O
ATOM   1638  CB  ARG A 410      21.372  13.911  23.405  1.00 26.65           C
ATOM   1639  CG  ARG A 410      22.588  14.137  24.305  1.00 30.73           C
ATOM   1640  CD  ARG A 410      23.450  15.248  23.706  1.00 31.32           C
ATOM   1641  NE  ARG A 410      24.719  15.372  24.431  1.00 35.43           N
ATOM   1642  CZ  ARG A 410      25.743  16.173  24.121  1.00 39.72           C
ATOM   1643  NH1 ARG A 410      25.687  17.040  23.111  1.00 35.69           N
ATOM   1644  NH2 ARG A 410      26.849  16.098  24.854  1.00 40.72           N1+
ATOM   1645  H   ARG A 410      19.729  12.710  21.929  1.00 27.64           H
ATOM   1646  HA  ARG A 410      20.969  11.993  24.300  1.00 33.63           H
ATOM   1647  HB2 ARG A 410      21.746  13.565  22.441  1.00 31.98           H
ATOM   1648  HB3 ARG A 410      20.843  14.852  23.257  1.00 31.98           H
ATOM   1649  HG2 ARG A 410      22.263  14.441  25.301  1.00 36.88           H
ATOM   1650  HG3 ARG A 410      23.166  13.214  24.381  1.00 36.88           H
ATOM   1651  HD2 ARG A 410      23.644  15.037  22.655  1.00 37.59           H
ATOM   1652  HD3 ARG A 410      22.905  16.191  23.786  1.00 37.59           H
ATOM   1653  HE  ARG A 410      24.845  14.752  25.221  1.00 42.52           H
ATOM   1654 HH11 ARG A 410      24.851  17.102  22.547  1.00 42.83           H
ATOM   1655 HH12 ARG A 410      26.475  17.636  22.908  1.00 42.83           H
ATOM   1656 HH21 ARG A 410      26.894  15.430  25.614  1.00 48.87           H
ATOM   1657 HH22 ARG A 410      27.635  16.697  24.652  1.00 48.87           H
ATOM   1658  N   ASN A 411      18.501  14.109  24.862  1.00 25.08           N
ATOM   1659  CA  ASN A 411      17.648  14.768  25.835  1.00 23.80           C
ATOM   1660  C   ASN A 411      16.571  13.881  26.463  1.00 27.45           C
ATOM   1661  O   ASN A 411      15.906  14.342  27.383  1.00 26.40           O
ATOM   1662  CB  ASN A 411      17.031  16.001  25.164  1.00 25.00           C
ATOM   1663  CG  ASN A 411      18.088  17.043  24.809  1.00 25.88           C
ATOM   1664  OD1 ASN A 411      19.198  17.033  25.327  1.00 26.04           O
ATOM   1665  ND2 ASN A 411      17.747  18.005  23.967  1.00 30.49           N
ATOM   1666  H   ASN A 411      18.230  14.199  23.893  1.00 30.09           H
ATOM   1667  HA  ASN A 411      18.270  15.120  26.662  1.00 28.57           H
ATOM   1668  HB2 ASN A 411      16.466  15.702  24.281  1.00 30.01           H
ATOM   1669  HB3 ASN A 411      16.334  16.463  25.862  1.00 30.01           H
ATOM   1670 HD21 ASN A 411      18.414  18.721  23.729  1.00 36.59           H
ATOM   1671 HD22 ASN A 411      16.824  17.998  23.554  1.00 36.59           H
ATOM   1672  N   ALA A 412      16.355  12.658  25.972  1.00 24.08           N
ATOM   1673  CA  ALA A 412      15.264  11.809  26.412  1.00 24.14           C
ATOM   1674  C   ALA A 412      15.564  11.275  27.819  1.00 24.81           C
ATOM   1675  O   ALA A 412      16.260  10.274  27.966  1.00 21.00           O
ATOM   1676  CB  ALA A 412      15.060  10.692  25.388  1.00 19.37           C
ATOM   1677  H   ALA A 412      16.929  12.320  25.212  1.00 28.90           H
ATOM   1678  HA  ALA A 412      14.356  12.409  26.452  1.00 28.96           H
ATOM   1679  HB1 ALA A 412      14.219  10.073  25.701  1.00 23.24           H
ATOM   1680  HB2 ALA A 412      14.836  11.128  24.416  1.00 23.24           H
ATOM   1681  HB3 ALA A 412      15.954  10.072  25.311  1.00 23.24           H
ATOM   1682  N   SER A 413      15.055  11.957  28.853  1.00 23.84           N
ATOM   1683  CA  SER A 413      15.409  11.684  30.243  1.00 24.37           C
ATOM   1684  C   SER A 413      15.044  10.267  30.716  1.00 25.35           C
ATOM   1685  O   SER A 413      15.651   9.770  31.659  1.00 22.65           O
ATOM   1686  CB  SER A 413      14.800  12.756  31.145  1.00 24.75           C
ATOM   1687  OG  SER A 413      13.402  12.613  31.215  1.00 31.26           O
ATOM   1688  H   SER A 413      14.450  12.748  28.671  1.00 28.60           H
ATOM   1689  HA  SER A 413      16.488  11.779  30.319  1.00 29.24           H
ATOM   1690  HB2 SER A 413      15.213  12.653  32.144  1.00 29.70           H
ATOM   1691  HB3 SER A 413      15.037  13.747  30.765  1.00 29.70           H
ATOM   1692  HG  SER A 413      13.072  13.234  31.872  1.00 37.51           H
ATOM   1693  N   ARG A 414      14.082   9.601  30.066  1.00 23.95           N
ATOM   1694  CA  ARG A 414      13.651   8.241  30.401  1.00 25.09           C
ATOM   1695  C   ARG A 414      14.457   7.145  29.705  1.00 27.05           C
ATOM   1696  O   ARG A 414      14.156   5.981  29.922  1.00 23.18           O
ATOM   1697  CB  ARG A 414      12.159   8.088  30.078  1.00 26.90           C
ATOM   1698  CG  ARG A 414      11.276   8.938  30.990  1.00 22.53           C
ATOM   1699  CD  ARG A 414       9.798   8.752  30.668  1.00 30.44           C
ATOM   1700  NE  ARG A 414       8.974   9.327  31.739  1.00 26.49           N
ATOM   1701  CZ  ARG A 414       7.642   9.408  31.717  1.00 32.13           C
ATOM   1702  NH1 ARG A 414       6.956   9.026  30.653  1.00 37.00           N
ATOM   1703  NH2 ARG A 414       6.966   9.868  32.766  1.00 37.13           N1+
ATOM   1704  H   ARG A 414      13.622  10.051  29.286  1.00 28.74           H
ATOM   1705  HA  ARG A 414      13.772   8.075  31.471  1.00 30.11           H
ATOM   1706  HB2 ARG A 414      11.986   8.353  29.041  1.00 32.28           H
ATOM   1707  HB3 ARG A 414      11.870   7.047  30.205  1.00 32.28           H
ATOM   1708  HG2 ARG A 414      11.447   8.653  32.024  1.00 27.04           H
ATOM   1709  HG3 ARG A 414      11.531   9.992  30.873  1.00 27.04           H
ATOM   1710  HD2 ARG A 414       9.596   9.308  29.749  1.00 36.53           H
ATOM   1711  HD3 ARG A 414       9.545   7.710  30.491  1.00 36.53           H
ATOM   1712  HE  ARG A 414       9.451   9.583  32.593  1.00 31.79           H
ATOM   1713 HH11 ARG A 414       7.438   8.659  29.843  1.00 44.41           H
ATOM   1714 HH12 ARG A 414       5.948   9.083  30.651  1.00 44.41           H
ATOM   1715 HH21 ARG A 414       7.456  10.151  33.602  1.00 44.56           H
ATOM   1716 HH22 ARG A 414       5.959   9.919  32.731  1.00 44.56           H
ATOM   1717  N   CYS A 415      15.430   7.476  28.847  1.00 22.71           N
ATOM   1718  CA  CYS A 415      16.153   6.498  28.013  1.00 22.54           C
ATOM   1719  C   CYS A 415      17.509   6.207  28.680  1.00 22.59           C
ATOM   1720  O   CYS A 415      18.341   7.062  28.885  1.00 27.31           O
ATOM   1721  CB  CYS A 415      16.444   7.005  26.583  1.00 22.43           C
ATOM   1722  SG  CYS A 415      17.280   5.710  25.576  1.00 24.30           S
ATOM   1723  H   CYS A 415      15.689   8.431  28.787  1.00 27.25           H
ATOM   1724  HA  CYS A 415      15.546   5.555  27.917  1.00 27.04           H
ATOM   1725  HB2 CYS A 415      15.516   7.300  26.071  1.00 26.91           H
ATOM   1726  HB3 CYS A 415      17.114   7.878  26.612  1.00 26.91           H
ATOM   1727  N   VAL A 416      17.696   4.926  29.035  1.00 25.25           N
ATOM   1728  CA  VAL A 416      18.926   4.409  29.641  1.00 20.83           C
ATOM   1729  C   VAL A 416      20.026   4.176  28.600  1.00 23.89           C
ATOM   1730  O   VAL A 416      21.174   3.991  28.983  1.00 22.91           O
ATOM   1731  CB  VAL A 416      18.643   3.133  30.475  1.00 21.51           C
ATOM   1732  CG1 VAL A 416      18.366   1.889  29.603  1.00 22.77           C
ATOM   1733  CG2 VAL A 416      19.788   2.781  31.432  1.00 22.85           C
ATOM   1734  H   VAL A 416      16.940   4.267  28.897  1.00 30.30           H
ATOM   1735  HA  VAL A 416      19.293   5.168  30.329  1.00 24.99           H
ATOM   1736  HB  VAL A 416      17.771   3.316  31.100  1.00 25.81           H
ATOM   1737 HG11 VAL A 416      18.088   1.047  30.235  1.00 27.33           H
ATOM   1738 HG12 VAL A 416      17.547   2.095  28.915  1.00 27.33           H
ATOM   1739 HG13 VAL A 416      19.251   1.617  29.029  1.00 27.33           H
ATOM   1740 HG21 VAL A 416      19.461   1.990  32.107  1.00 27.42           H
ATOM   1741 HG22 VAL A 416      20.658   2.421  30.887  1.00 27.42           H
ATOM   1742 HG23 VAL A 416      20.065   3.651  32.025  1.00 27.42           H
ATOM   1743  N   GLY A 417      19.693   4.125  27.307  1.00 19.72           N
ATOM   1744  CA  GLY A 417      20.612   3.729  26.247  1.00 26.61           C
ATOM   1745  C   GLY A 417      21.356   4.893  25.603  1.00 30.63           C
ATOM   1746  O   GLY A 417      21.971   4.689  24.561  1.00 26.82           O
ATOM   1747  H   GLY A 417      18.728   4.277  27.047  1.00 23.66           H
ATOM   1748  HA2 GLY A 417      21.353   3.039  26.648  1.00 31.93           H
ATOM   1749  HA3 GLY A 417      20.040   3.225  25.466  1.00 31.93           H
ATOM   1750  N   ARG A 418      21.344   6.093  26.211  1.00 23.21           N
ATOM   1751  CA  ARG A 418      21.858   7.313  25.585  1.00 26.66           C
ATOM   1752  C   ARG A 418      23.377   7.384  25.418  1.00 30.52           C
ATOM   1753  O   ARG A 418      23.823   8.306  24.749  1.00 31.51           O
ATOM   1754  CB  ARG A 418      21.313   8.556  26.298  1.00 28.02           C
ATOM   1755  CG  ARG A 418      19.832   8.769  25.967  1.00 20.84           C
ATOM   1756  CD  ARG A 418      19.279   9.975  26.732  1.00 23.56           C
ATOM   1757  NE  ARG A 418      19.155   9.685  28.163  1.00 21.94           N
ATOM   1758  CZ  ARG A 418      19.014  10.580  29.141  1.00 28.54           C
ATOM   1759  NH1 ARG A 418      19.167  11.884  28.918  1.00 20.44           N
ATOM   1760  NH2 ARG A 418      18.706  10.150  30.364  1.00 27.13           N1+
ATOM   1761  H   ARG A 418      20.827   6.188  27.074  1.00 27.85           H
ATOM   1762  HA  ARG A 418      21.467   7.341  24.566  1.00 31.99           H
ATOM   1763  HB2 ARG A 418      21.476   8.466  27.374  1.00 33.63           H
ATOM   1764  HB3 ARG A 418      21.851   9.436  25.941  1.00 33.63           H
ATOM   1765  HG2 ARG A 418      19.733   8.952  24.898  1.00 25.01           H
ATOM   1766  HG3 ARG A 418      19.267   7.878  26.236  1.00 25.01           H
ATOM   1767  HD2 ARG A 418      19.963  10.808  26.582  1.00 28.27           H
ATOM   1768  HD3 ARG A 418      18.298  10.237  26.343  1.00 28.27           H
ATOM   1769  HE  ARG A 418      19.004   8.718  28.404  1.00 26.33           H
ATOM   1770 HH11 ARG A 418      19.385  12.216  27.992  1.00 24.53           H
ATOM   1771 HH12 ARG A 418      19.033  12.536  29.675  1.00 24.53           H
ATOM   1772 HH21 ARG A 418      18.572   9.163  30.530  1.00 32.56           H
ATOM   1773 HH22 ARG A 418      18.571  10.817  31.109  1.00 32.56           H
ATOM   1774  N   ILE A 419      24.191   6.461  25.948  1.00 29.56           N
ATOM   1775  CA  ILE A 419      25.623   6.404  25.599  1.00 28.88           C
ATOM   1776  C   ILE A 419      25.817   6.343  24.072  1.00 32.09           C
ATOM   1777  O   ILE A 419      26.822   6.814  23.538  1.00 28.63           O
ATOM   1778  CB  ILE A 419      26.348   5.241  26.323  1.00 27.77           C
ATOM   1779  CG1 ILE A 419      27.869   5.514  26.273  1.00 33.92           C
ATOM   1780  CG2 ILE A 419      25.987   3.842  25.781  1.00 25.19           C
ATOM   1781  CD1 ILE A 419      28.710   4.607  27.172  1.00 35.60           C
ATOM   1782  H   ILE A 419      23.798   5.723  26.515  1.00 35.47           H
ATOM   1783  HA  ILE A 419      26.057   7.337  25.947  1.00 34.66           H
ATOM   1784  HB  ILE A 419      26.058   5.254  27.372  1.00 33.33           H
ATOM   1785 HG12 ILE A 419      28.227   5.408  25.249  1.00 40.71           H
ATOM   1786 HG13 ILE A 419      28.056   6.542  26.591  1.00 40.71           H
ATOM   1787 HG21 ILE A 419      26.411   3.068  26.414  1.00 30.23           H
ATOM   1788 HG22 ILE A 419      24.905   3.716  25.756  1.00 30.23           H
ATOM   1789 HG23 ILE A 419      26.387   3.716  24.777  1.00 30.23           H
ATOM   1790 HD11 ILE A 419      29.748   4.939  27.147  1.00 42.71           H
ATOM   1791 HD12 ILE A 419      28.346   4.662  28.198  1.00 42.71           H
ATOM   1792 HD13 ILE A 419      28.661   3.576  26.819  1.00 42.71           H
ATOM   1793  N   GLN A 420      24.834   5.758  23.382  1.00 29.03           N
ATOM   1794  CA  GLN A 420      24.785   5.534  21.950  1.00 32.37           C
ATOM   1795  C   GLN A 420      24.320   6.751  21.135  1.00 32.24           C
ATOM   1796  O   GLN A 420      24.271   6.651  19.909  1.00 26.13           O
ATOM   1797  CB  GLN A 420      23.854   4.333  21.713  1.00 30.42           C
ATOM   1798  CG  GLN A 420      24.452   2.994  22.160  1.00 35.04           C
ATOM   1799  CD  GLN A 420      25.675   2.606  21.323  1.00 38.71           C
ATOM   1800  OE1 GLN A 420      25.672   2.688  20.098  1.00 34.88           O
ATOM   1801  NE2 GLN A 420      26.749   2.174  21.970  1.00 42.64           N
ATOM   1802  H   GLN A 420      24.035   5.425  23.908  1.00 34.83           H
ATOM   1803  HA  GLN A 420      25.784   5.269  21.602  1.00 38.84           H
ATOM   1804  HB2 GLN A 420      22.917   4.494  22.241  1.00 36.50           H
ATOM   1805  HB3 GLN A 420      23.609   4.270  20.660  1.00 36.50           H
ATOM   1806  HG2 GLN A 420      24.680   2.998  23.225  1.00 42.05           H
ATOM   1807  HG3 GLN A 420      23.673   2.257  21.971  1.00 42.05           H
ATOM   1808 HE21 GLN A 420      26.722   2.083  22.975  1.00 51.16           H
ATOM   1809 HE22 GLN A 420      27.530   1.826  21.440  1.00 51.16           H
ATOM   1810  N   TRP A 421      23.935   7.861  21.785  1.00 28.94           N
ATOM   1811  CA  TRP A 421      23.113   8.911  21.172  1.00 29.49           C
ATOM   1812  C   TRP A 421      23.662   9.447  19.848  1.00 27.63           C
ATOM   1813  O   TRP A 421      22.890   9.809  18.959  1.00 32.06           O
ATOM   1814  CB  TRP A 421      22.902  10.069  22.155  1.00 25.53           C
ATOM   1815  CG  TRP A 421      24.089  10.963  22.367  1.00 26.71           C
ATOM   1816  CD1 TRP A 421      25.101  10.792  23.246  1.00 25.98           C
ATOM   1817  CD2 TRP A 421      24.418  12.178  21.637  1.00 31.59           C
ATOM   1818  NE1 TRP A 421      25.997  11.825  23.144  1.00 34.00           N
ATOM   1819  CE2 TRP A 421      25.638  12.706  22.152  1.00 33.12           C
ATOM   1820  CE3 TRP A 421      23.816  12.865  20.563  1.00 30.71           C
ATOM   1821  CZ2 TRP A 421      26.218  13.878  21.652  1.00 35.85           C
ATOM   1822  CZ3 TRP A 421      24.387  14.040  20.051  1.00 32.52           C
ATOM   1823  CH2 TRP A 421      25.584  14.545  20.592  1.00 36.17           C
ATOM   1824  H   TRP A 421      24.014   7.879  22.793  1.00 34.73           H
ATOM   1825  HA  TRP A 421      22.142   8.468  20.981  1.00 35.39           H
ATOM   1826  HB2 TRP A 421      22.098  10.685  21.751  1.00 30.63           H
ATOM   1827  HB3 TRP A 421      22.559   9.674  23.108  1.00 30.63           H
ATOM   1828  HD1 TRP A 421      25.207   9.975  23.937  1.00 31.18           H
ATOM   1829  HE1 TRP A 421      26.796  11.919  23.755  1.00 40.80           H
ATOM   1830  HE3 TRP A 421      22.910  12.470  20.134  1.00 36.85           H
ATOM   1831  HZ2 TRP A 421      27.125  14.267  22.086  1.00 43.02           H
ATOM   1832  HZ3 TRP A 421      23.902  14.559  19.237  1.00 39.03           H
ATOM   1833  HH2 TRP A 421      26.007  15.459  20.200  1.00 43.41           H
ATOM   1834  N   SER A 422      24.994   9.545  19.727  1.00 33.32           N
ATOM   1835  CA  SER A 422      25.652  10.172  18.584  1.00 34.32           C
ATOM   1836  C   SER A 422      25.724   9.266  17.348  1.00 33.81           C
ATOM   1837  O   SER A 422      26.097   9.746  16.283  1.00 32.31           O
ATOM   1838  CB  SER A 422      27.041  10.662  19.003  1.00 32.11           C
ATOM   1839  OG  SER A 422      27.923   9.572  19.189  1.00 40.91           O
ATOM   1840  H   SER A 422      25.572   9.231  20.493  1.00 39.99           H
ATOM   1841  HA  SER A 422      25.073  11.056  18.315  1.00 41.18           H
ATOM   1842  HB2 SER A 422      27.438  11.310  18.223  1.00 38.54           H
ATOM   1843  HB3 SER A 422      26.969  11.237  19.927  1.00 38.54           H
ATOM   1844  HG  SER A 422      28.800   9.912  19.379  1.00 49.09           H
ATOM   1845  N   LYS A 423      25.432   7.969  17.514  1.00 34.04           N
ATOM   1846  CA  LYS A 423      25.463   6.906  16.508  1.00 35.08           C
ATOM   1847  C   LYS A 423      23.992   6.601  16.197  1.00 40.16           C
ATOM   1848  O   LYS A 423      23.401   5.639  16.695  1.00 38.69           O
ATOM   1849  CB  LYS A 423      26.214   5.660  17.035  1.00 32.82           C
ATOM   1850  CG  LYS A 423      27.635   5.919  17.582  1.00 41.05           C
ATOM   1851  CD  LYS A 423      27.953   5.000  18.778  1.00 55.78           C
ATOM   1852  CE  LYS A 423      29.140   5.512  19.600  1.00 54.72           C
ATOM   1853  NZ  LYS A 423      29.295   4.717  20.832  1.00 56.58           N1+
ATOM   1854  H   LYS A 423      25.119   7.692  18.435  1.00 40.85           H
ATOM   1855  HA  LYS A 423      25.954   7.272  15.605  1.00 42.09           H
ATOM   1856  HB2 LYS A 423      25.613   5.204  17.823  1.00 39.38           H
ATOM   1857  HB3 LYS A 423      26.277   4.937  16.220  1.00 39.38           H
ATOM   1858  HG2 LYS A 423      28.358   5.770  16.779  1.00 49.26           H
ATOM   1859  HG3 LYS A 423      27.722   6.948  17.929  1.00 49.26           H
ATOM   1860  HD2 LYS A 423      27.085   4.924  19.435  1.00 66.94           H
ATOM   1861  HD3 LYS A 423      28.192   4.004  18.400  1.00 66.94           H
ATOM   1862  HE2 LYS A 423      30.050   5.434  19.002  1.00 65.66           H
ATOM   1863  HE3 LYS A 423      28.978   6.559  19.862  1.00 65.66           H
ATOM   1864  HZ1 LYS A 423      30.083   5.050  21.367  1.00 67.89           H
ATOM   1865  HZ2 LYS A 423      28.457   4.796  21.391  1.00 67.89           H
ATOM   1866  HZ3 LYS A 423      29.436   3.746  20.592  1.00 67.89           H
ATOM   1867  N   LEU A 424      23.394   7.489  15.408  1.00 26.15           N
ATOM   1868  CA  LEU A 424      22.014   7.393  14.951  1.00 24.84           C
ATOM   1869  C   LEU A 424      22.032   7.677  13.462  1.00 26.93           C
ATOM   1870  O   LEU A 424      22.485   8.744  13.053  1.00 23.54           O
ATOM   1871  CB  LEU A 424      21.134   8.403  15.695  1.00 20.86           C
ATOM   1872  CG  LEU A 424      19.639   8.365  15.322  1.00 18.69           C
ATOM   1873  CD1 LEU A 424      18.964   7.064  15.783  1.00 22.01           C
ATOM   1874  CD2 LEU A 424      18.934   9.583  15.941  1.00 21.05           C
ATOM   1875  H   LEU A 424      23.928   8.283  15.090  1.00 31.38           H
ATOM   1876  HA  LEU A 424      21.630   6.387  15.119  1.00 29.81           H
ATOM   1877  HB2 LEU A 424      21.244   8.254  16.765  1.00 25.03           H
ATOM   1878  HB3 LEU A 424      21.514   9.399  15.468  1.00 25.03           H
ATOM   1879  HG  LEU A 424      19.541   8.434  14.239  1.00 22.43           H
ATOM   1880 HD11 LEU A 424      17.906   7.086  15.517  1.00 26.41           H
ATOM   1881 HD12 LEU A 424      19.429   6.209  15.300  1.00 26.41           H
ATOM   1882 HD13 LEU A 424      19.058   6.957  16.863  1.00 26.41           H
ATOM   1883 HD21 LEU A 424      17.880   9.579  15.671  1.00 25.26           H
ATOM   1884 HD22 LEU A 424      19.015   9.557  17.026  1.00 25.26           H
ATOM   1885 HD23 LEU A 424      19.381  10.507  15.572  1.00 25.26           H
ATOM   1886  N   GLN A 425      21.511   6.721  12.689  1.00 23.85           N
ATOM   1887  CA  GLN A 425      21.277   6.855  11.272  1.00 27.13           C
ATOM   1888  C   GLN A 425      19.957   7.576  11.084  1.00 24.98           C
ATOM   1889  O   GLN A 425      18.915   7.112  11.535  1.00 28.23           O
ATOM   1890  CB  GLN A 425      21.276   5.462  10.628  1.00 27.80           C
ATOM   1891  CG  GLN A 425      21.019   5.534   9.120  1.00 33.01           C
ATOM   1892  CD  GLN A 425      22.067   6.365   8.391  1.00 39.06           C
ATOM   1893  OE1 GLN A 425      23.259   6.277   8.680  1.00 37.10           O
ATOM   1894  NE2 GLN A 425      21.624   7.169   7.430  1.00 41.12           N
ATOM   1895  H   GLN A 425      21.171   5.876  13.128  1.00 28.62           H
ATOM   1896  HA  GLN A 425      22.086   7.445  10.839  1.00 32.55           H
ATOM   1897  HB2 GLN A 425      22.233   4.972  10.815  1.00 33.36           H
ATOM   1898  HB3 GLN A 425      20.491   4.858  11.084  1.00 33.36           H
ATOM   1899  HG2 GLN A 425      21.106   4.517   8.747  1.00 39.62           H
ATOM   1900  HG3 GLN A 425      20.012   5.898   8.915  1.00 39.62           H
ATOM   1901 HE21 GLN A 425      20.635   7.222   7.228  1.00 49.34           H
ATOM   1902 HE22 GLN A 425      22.278   7.727   6.905  1.00 49.34           H
ATOM   1903  N   VAL A 426      20.010   8.719  10.417  1.00 25.75           N
ATOM   1904  CA  VAL A 426      18.846   9.546  10.160  1.00 22.99           C
ATOM   1905  C   VAL A 426      18.474   9.358   8.695  1.00 29.95           C
ATOM   1906  O   VAL A 426      19.296   9.602   7.814  1.00 27.78           O
ATOM   1907  CB  VAL A 426      19.146  11.003  10.537  1.00 20.09           C
ATOM   1908  CG1 VAL A 426      17.898  11.876  10.320  1.00 30.01           C
ATOM   1909  CG2 VAL A 426      19.600  11.120  12.012  1.00 24.77           C
ATOM   1910  H   VAL A 426      20.901   9.045  10.073  1.00 30.90           H
ATOM   1911  HA  VAL A 426      18.009   9.215  10.772  1.00 27.58           H
ATOM   1912  HB  VAL A 426      19.949  11.359   9.893  1.00 24.11           H
ATOM   1913 HG11 VAL A 426      18.122  12.911  10.581  1.00 36.01           H
ATOM   1914 HG12 VAL A 426      17.585  11.846   9.275  1.00 36.01           H
ATOM   1915 HG13 VAL A 426      17.075  11.523  10.942  1.00 36.01           H
ATOM   1916 HG21 VAL A 426      19.753  12.164  12.271  1.00 29.72           H
ATOM   1917 HG22 VAL A 426      18.838  10.708  12.672  1.00 29.72           H
ATOM   1918 HG23 VAL A 426      20.538  10.591  12.169  1.00 29.72           H
ATOM   1919  N   PHE A 427      17.244   8.906   8.453  1.00 26.17           N
ATOM   1920  CA  PHE A 427      16.660   8.765   7.128  1.00 31.64           C
ATOM   1921  C   PHE A 427      15.669   9.894   6.939  1.00 26.01           C
ATOM   1922  O   PHE A 427      14.648   9.970   7.620  1.00 26.31           O
ATOM   1923  CB  PHE A 427      15.981   7.407   6.971  1.00 25.41           C
ATOM   1924  CG  PHE A 427      16.941   6.240   7.019  1.00 27.50           C
ATOM   1925  CD1 PHE A 427      17.967   6.149   6.060  1.00 29.52           C
ATOM   1926  CD2 PHE A 427      16.789   5.234   7.982  1.00 21.61           C
ATOM   1927  CE1 PHE A 427      18.858   5.070   6.089  1.00 31.04           C
ATOM   1928  CE2 PHE A 427      17.660   4.139   7.994  1.00 27.62           C
ATOM   1929  CZ  PHE A 427      18.700   4.063   7.054  1.00 32.07           C
ATOM   1930  H   PHE A 427      16.650   8.688   9.239  1.00 31.41           H
ATOM   1931  HA  PHE A 427      17.441   8.848   6.371  1.00 37.97           H
ATOM   1932  HB2 PHE A 427      15.223   7.289   7.741  1.00 30.49           H
ATOM   1933  HB3 PHE A 427      15.483   7.393   6.001  1.00 30.49           H
ATOM   1934  HD1 PHE A 427      18.070   6.910   5.301  1.00 35.42           H
ATOM   1935  HD2 PHE A 427      15.993   5.295   8.711  1.00 25.93           H
ATOM   1936  HE1 PHE A 427      19.650   5.003   5.358  1.00 37.25           H
ATOM   1937  HE2 PHE A 427      17.533   3.358   8.729  1.00 33.15           H
ATOM   1938  HZ  PHE A 427      19.384   3.235   7.062  1.00 38.49           H
ATOM   1939  N   ASP A 428      15.996  10.791   6.021  1.00 21.48           N
ATOM   1940  CA  ASP A 428      15.176  11.952   5.733  1.00 29.07           C
ATOM   1941  C   ASP A 428      14.048  11.552   4.771  1.00 31.22           C
ATOM   1942  O   ASP A 428      14.287  11.373   3.580  1.00 26.56           O
ATOM   1943  CB  ASP A 428      16.099  13.035   5.172  1.00 27.13           C
ATOM   1944  CG  ASP A 428      15.395  14.349   4.882  1.00 30.41           C
ATOM   1945  OD1 ASP A 428      14.168  14.435   5.099  1.00 24.59           O
ATOM   1946  OD2 ASP A 428      16.114  15.271   4.449  1.00 34.08           O1-
ATOM   1947  H   ASP A 428      16.866  10.692   5.519  1.00 25.78           H
ATOM   1948  HA  ASP A 428      14.749  12.323   6.668  1.00 34.88           H
ATOM   1949  HB2 ASP A 428      16.924  13.228   5.861  1.00 32.55           H
ATOM   1950  HB3 ASP A 428      16.585  12.693   4.257  1.00 32.55           H
ATOM   1951  N   ALA A 429      12.816  11.429   5.281  1.00 29.24           N
ATOM   1952  CA  ALA A 429      11.628  11.103   4.490  1.00 22.68           C
ATOM   1953  C   ALA A 429      10.699  12.311   4.311  1.00 23.43           C
ATOM   1954  O   ALA A 429       9.489  12.146   4.166  1.00 26.83           O
ATOM   1955  CB  ALA A 429      10.929   9.888   5.099  1.00 25.36           C
ATOM   1956  H   ALA A 429      12.674  11.617   6.266  1.00 35.08           H
ATOM   1957  HA  ALA A 429      11.937  10.809   3.488  1.00 27.21           H
ATOM   1958  HB1 ALA A 429      10.095   9.585   4.469  1.00 30.44           H
ATOM   1959  HB2 ALA A 429      11.637   9.063   5.164  1.00 30.44           H
ATOM   1960  HB3 ALA A 429      10.557  10.124   6.094  1.00 30.44           H
ATOM   1961  N   ARG A 430      11.246  13.532   4.297  1.00 27.86           N
ATOM   1962  CA  ARG A 430      10.442  14.746   4.149  1.00 30.62           C
ATOM   1963  C   ARG A 430       9.916  14.942   2.717  1.00 28.40           C
ATOM   1964  O   ARG A 430       9.068  15.802   2.506  1.00 30.14           O
ATOM   1965  CB  ARG A 430      11.208  15.982   4.647  1.00 31.62           C
ATOM   1966  CG  ARG A 430      11.446  15.965   6.168  1.00 26.55           C
ATOM   1967  CD  ARG A 430      12.256  17.197   6.599  1.00 27.41           C
ATOM   1968  NE  ARG A 430      13.605  17.157   6.020  1.00 25.21           N
ATOM   1969  CZ  ARG A 430      14.490  18.152   5.991  1.00 27.73           C
ATOM   1970  NH1 ARG A 430      14.201  19.353   6.460  1.00 35.03           N
ATOM   1971  NH2 ARG A 430      15.699  17.947   5.490  1.00 23.70           N1+
ATOM   1972  H   ARG A 430      12.242  13.634   4.443  1.00 33.43           H
ATOM   1973  HA  ARG A 430       9.562  14.647   4.786  1.00 36.75           H
ATOM   1974  HB2 ARG A 430      12.150  16.060   4.102  1.00 37.94           H
ATOM   1975  HB3 ARG A 430      10.615  16.871   4.422  1.00 37.94           H
ATOM   1976  HG2 ARG A 430      10.484  15.966   6.681  1.00 31.86           H
ATOM   1977  HG3 ARG A 430      11.987  15.063   6.457  1.00 31.86           H
ATOM   1978  HD2 ARG A 430      11.743  18.094   6.252  1.00 32.90           H
ATOM   1979  HD3 ARG A 430      12.321  17.232   7.687  1.00 32.90           H
ATOM   1980  HE  ARG A 430      13.902  16.260   5.653  1.00 30.26           H
ATOM   1981 HH11 ARG A 430      13.289  19.533   6.851  1.00 42.04           H
ATOM   1982 HH12 ARG A 430      14.888  20.089   6.426  1.00 42.04           H
ATOM   1983 HH21 ARG A 430      15.942  17.035   5.127  1.00 28.44           H
ATOM   1984 HH22 ARG A 430      16.377  18.690   5.468  1.00 28.44           H
ATOM   1985  N   ASP A 431      10.380  14.155   1.745  1.00 25.37           N
ATOM   1986  CA  ASP A 431       9.834  14.140   0.390  1.00 34.60           C
ATOM   1987  C   ASP A 431       8.644  13.169   0.240  1.00 27.21           C
ATOM   1988  O   ASP A 431       8.108  13.024  -0.852  1.00 32.28           O
ATOM   1989  CB  ASP A 431      10.956  13.803  -0.599  1.00 29.44           C
ATOM   1990  CG  ASP A 431      11.498  12.375  -0.546  1.00 31.78           C
ATOM   1991  OD1 ASP A 431      10.963  11.552   0.226  1.00 31.09           O
ATOM   1992  OD2 ASP A 431      12.446  12.106  -1.315  1.00 33.52           O1-
ATOM   1993  H   ASP A 431      11.128  13.507   1.950  1.00 30.44           H
ATOM   1994  HA  ASP A 431       9.480  15.142   0.139  1.00 41.52           H
ATOM   1995  HB2 ASP A 431      10.622  14.006  -1.616  1.00 35.33           H
ATOM   1996  HB3 ASP A 431      11.794  14.489  -0.461  1.00 35.33           H
ATOM   1997  N   CYS A 432       8.267  12.431   1.293  1.00 28.37           N
ATOM   1998  CA  CYS A 432       7.226  11.418   1.225  1.00 28.27           C
ATOM   1999  C   CYS A 432       5.861  12.102   1.108  1.00 34.74           C
ATOM   2000  O   CYS A 432       5.661  13.141   1.736  1.00 35.14           O
ATOM   2001  CB  CYS A 432       7.325  10.568   2.503  1.00 31.63           C
ATOM   2002  SG  CYS A 432       6.212   9.153   2.402  1.00 29.23           S
ATOM   2003  H   CYS A 432       8.742  12.561   2.175  1.00 34.04           H
ATOM   2004  HA  CYS A 432       7.396  10.771   0.364  1.00 33.93           H
ATOM   2005  HB2 CYS A 432       8.344  10.205   2.622  1.00 37.96           H
ATOM   2006  HB3 CYS A 432       7.057  11.174   3.367  1.00 37.96           H
ATOM   2007  HG  CYS A 432       6.592   8.573   3.545  1.00 35.08           H
ATOM   2008  N   THR A 433       4.924  11.532   0.332  1.00 36.17           N
ATOM   2009  CA  THR A 433       3.618  12.171   0.061  1.00 40.36           C
ATOM   2010  C   THR A 433       2.424  11.229   0.290  1.00 27.21           C
ATOM   2011  O   THR A 433       1.298  11.714   0.394  1.00 43.73           O
ATOM   2012  CB  THR A 433       3.562  12.735  -1.377  1.00 32.52           C
ATOM   2013  OG1 THR A 433       3.641  11.669  -2.300  1.00 32.56           O
ATOM   2014  CG2 THR A 433       4.664  13.748  -1.694  1.00 33.99           C
ATOM   2015  H   THR A 433       5.147  10.686  -0.171  1.00 43.40           H
ATOM   2016  HA  THR A 433       3.480  13.011   0.742  1.00 48.43           H
ATOM   2017  HB  THR A 433       2.603  13.237  -1.506  1.00 39.03           H
ATOM   2018  HG1 THR A 433       3.668  12.035  -3.186  1.00 39.07           H
ATOM   2019 HG21 THR A 433       4.527  14.139  -2.703  1.00 40.78           H
ATOM   2020 HG22 THR A 433       4.634  14.573  -0.981  1.00 40.78           H
ATOM   2021 HG23 THR A 433       5.642  13.269  -1.656  1.00 40.78           H
ATOM   2022  N   THR A 434       2.643   9.911   0.334  1.00 30.69           N
ATOM   2023  CA  THR A 434       1.587   8.900   0.391  1.00 32.59           C
ATOM   2024  C   THR A 434       1.942   7.782   1.368  1.00 34.11           C
ATOM   2025  O   THR A 434       3.110   7.598   1.714  1.00 35.04           O
ATOM   2026  CB  THR A 434       1.373   8.259  -0.995  1.00 37.46           C
ATOM   2027  OG1 THR A 434       2.518   7.510  -1.358  1.00 33.69           O
ATOM   2028  CG2 THR A 434       1.054   9.258  -2.107  1.00 34.33           C
ATOM   2029  H   THR A 434       3.591   9.574   0.271  1.00 36.83           H
ATOM   2030  HA  THR A 434       0.655   9.351   0.721  1.00 39.10           H
ATOM   2031  HB  THR A 434       0.529   7.577  -0.919  1.00 44.95           H
ATOM   2032  HG1 THR A 434       2.520   7.402  -2.314  1.00 40.43           H
ATOM   2033 HG21 THR A 434       0.811   8.714  -3.020  1.00 41.19           H
ATOM   2034 HG22 THR A 434       0.207   9.882  -1.822  1.00 41.19           H
ATOM   2035 HG23 THR A 434       1.917   9.884  -2.311  1.00 41.19           H
ATOM   2036  N   ALA A 435       0.925   7.001   1.759  1.00 36.98           N
ATOM   2037  CA  ALA A 435       1.052   5.874   2.660  1.00 33.88           C
ATOM   2038  C   ALA A 435       1.880   4.724   2.083  1.00 40.23           C
ATOM   2039  O   ALA A 435       2.576   4.060   2.843  1.00 32.86           O
ATOM   2040  CB  ALA A 435      -0.339   5.399   3.082  1.00 41.79           C
ATOM   2041  H   ALA A 435      -0.007   7.211   1.428  1.00 44.38           H
ATOM   2042  HA  ALA A 435       1.554   6.228   3.560  1.00 40.65           H
ATOM   2043  HB1 ALA A 435      -0.251   4.667   3.882  1.00 50.15           H
ATOM   2044  HB2 ALA A 435      -0.918   6.241   3.456  1.00 50.15           H
ATOM   2045  HB3 ALA A 435      -0.861   4.950   2.239  1.00 50.15           H
ATOM   2046  N   HIS A 436       1.821   4.468   0.766  1.00 40.01           N
ATOM   2047  CA  HIS A 436       2.717   3.512   0.118  1.00 41.63           C
ATOM   2048  C   HIS A 436       4.187   3.955   0.199  1.00 21.85           C
ATOM   2049  O   HIS A 436       5.063   3.119   0.422  1.00 33.24           O
ATOM   2050  CB  HIS A 436       2.278   3.268  -1.333  1.00 38.03           C
ATOM   2051  CG  HIS A 436       1.105   2.328  -1.485  1.00 34.67           C
ATOM   2052  ND1 HIS A 436       1.194   0.965  -1.788  1.00 40.70           N
ATOM   2053  CD2 HIS A 436      -0.212   2.666  -1.392  1.00 33.05           C
ATOM   2054  CE1 HIS A 436      -0.068   0.510  -1.809  1.00 40.56           C
ATOM   2055  NE2 HIS A 436      -0.928   1.509  -1.560  1.00 47.77           N
ATOM   2056  H   HIS A 436       1.189   5.001   0.187  1.00 48.01           H
ATOM   2057  HA  HIS A 436       2.640   2.562   0.652  1.00 49.95           H
ATOM   2058  HB2 HIS A 436       3.113   2.830  -1.882  1.00 45.63           H
ATOM   2059  HB3 HIS A 436       2.042   4.228  -1.778  1.00 45.63           H
ATOM   2060  HD2 HIS A 436      -0.629   3.633  -1.208  1.00 39.66           H
ATOM   2061  HE1 HIS A 436      -0.335  -0.536  -1.828  1.00 48.67           H
ATOM   2062  HE2 HIS A 436      -1.917   1.397  -1.399  1.00 57.33           H
ATOM   2063  N   GLY A 437       4.450   5.252   0.010  1.00 24.36           N
ATOM   2064  CA  GLY A 437       5.759   5.868   0.204  1.00 37.36           C
ATOM   2065  C   GLY A 437       6.241   5.678   1.649  1.00 29.16           C
ATOM   2066  O   GLY A 437       7.399   5.323   1.855  1.00 32.55           O
ATOM   2067  H   GLY A 437       3.677   5.874  -0.186  1.00 29.23           H
ATOM   2068  HA2 GLY A 437       6.482   5.392  -0.461  1.00 44.83           H
ATOM   2069  HA3 GLY A 437       5.708   6.934  -0.024  1.00 44.83           H
ATOM   2070  N   MET A 438       5.356   5.879   2.636  1.00 31.95           N
ATOM   2071  CA  MET A 438       5.642   5.636   4.053  1.00 28.69           C
ATOM   2072  C   MET A 438       5.982   4.171   4.301  1.00 31.32           C
ATOM   2073  O   MET A 438       6.942   3.882   5.015  1.00 27.14           O
ATOM   2074  CB  MET A 438       4.472   6.052   4.960  1.00 26.12           C
ATOM   2075  CG  MET A 438       4.173   7.546   4.975  1.00 23.27           C
ATOM   2076  SD  MET A 438       2.772   7.976   6.044  1.00 33.86           S
ATOM   2077  CE  MET A 438       3.485   7.705   7.699  1.00 32.33           C
ATOM   2078  H   MET A 438       4.424   6.192   2.396  1.00 38.34           H
ATOM   2079  HA  MET A 438       6.512   6.232   4.326  1.00 34.43           H
ATOM   2080  HB2 MET A 438       3.569   5.522   4.668  1.00 31.35           H
ATOM   2081  HB3 MET A 438       4.719   5.745   5.977  1.00 31.35           H
ATOM   2082  HG2 MET A 438       5.058   8.078   5.323  1.00 27.93           H
ATOM   2083  HG3 MET A 438       3.952   7.888   3.969  1.00 27.93           H
ATOM   2084  HE1 MET A 438       2.754   7.993   8.457  1.00 38.80           H
ATOM   2085  HE2 MET A 438       3.735   6.652   7.836  1.00 38.80           H
ATOM   2086  HE3 MET A 438       4.383   8.313   7.823  1.00 38.80           H
ATOM   2087  N   PHE A 439       5.218   3.246   3.705  1.00 30.29           N
ATOM   2088  CA  PHE A 439       5.485   1.825   3.802  1.00 20.99           C
ATOM   2089  C   PHE A 439       6.895   1.501   3.312  1.00 24.93           C
ATOM   2090  O   PHE A 439       7.617   0.769   3.984  1.00 24.59           O
ATOM   2091  CB  PHE A 439       4.391   1.031   3.077  1.00 27.65           C
ATOM   2092  CG  PHE A 439       4.681  -0.450   2.989  1.00 32.52           C
ATOM   2093  CD1 PHE A 439       4.898  -1.062   1.741  1.00 36.71           C
ATOM   2094  CD2 PHE A 439       4.773  -1.215   4.162  1.00 32.33           C
ATOM   2095  CE1 PHE A 439       5.214  -2.430   1.677  1.00 39.20           C
ATOM   2096  CE2 PHE A 439       5.063  -2.584   4.101  1.00 34.41           C
ATOM   2097  CZ  PHE A 439       5.285  -3.193   2.855  1.00 39.19           C
ATOM   2098  H   PHE A 439       4.435   3.540   3.137  1.00 36.35           H
ATOM   2099  HA  PHE A 439       5.439   1.547   4.855  1.00 25.19           H
ATOM   2100  HB2 PHE A 439       3.446   1.174   3.598  1.00 33.18           H
ATOM   2101  HB3 PHE A 439       4.262   1.418   2.071  1.00 33.18           H
ATOM   2102  HD1 PHE A 439       4.834  -0.481   0.833  1.00 44.05           H
ATOM   2103  HD2 PHE A 439       4.610  -0.747   5.119  1.00 38.79           H
ATOM   2104  HE1 PHE A 439       5.389  -2.898   0.719  1.00 47.04           H
ATOM   2105  HE2 PHE A 439       5.117  -3.164   5.009  1.00 41.30           H
ATOM   2106  HZ  PHE A 439       5.501  -4.249   2.798  1.00 47.03           H
ATOM   2107  N   ASN A 440       7.295   2.058   2.159  1.00 31.34           N
ATOM   2108  CA  ASN A 440       8.591   1.779   1.555  1.00 27.36           C
ATOM   2109  C   ASN A 440       9.750   2.301   2.424  1.00 25.52           C
ATOM   2110  O   ASN A 440      10.716   1.583   2.658  1.00 23.51           O
ATOM   2111  CB  ASN A 440       8.599   2.378   0.158  1.00 23.34           C
ATOM   2112  CG  ASN A 440       9.898   2.088  -0.593  1.00 31.38           C
ATOM   2113  OD1 ASN A 440      10.402   0.969  -0.591  1.00 28.09           O
ATOM   2114  ND2 ASN A 440      10.405   3.079  -1.318  1.00 25.51           N
ATOM   2115  H   ASN A 440       6.659   2.663   1.655  1.00 37.61           H
ATOM   2116  HA  ASN A 440       8.700   0.697   1.460  1.00 32.83           H
ATOM   2117  HB2 ASN A 440       7.798   1.876  -0.385  1.00 28.00           H
ATOM   2118  HB3 ASN A 440       8.391   3.445   0.194  1.00 28.00           H
ATOM   2119 HD21 ASN A 440      11.247   2.919  -1.848  1.00 30.61           H
ATOM   2120 HD22 ASN A 440       9.955   3.983  -1.321  1.00 30.61           H
ATOM   2121  N   TYR A 441       9.644   3.542   2.901  1.00 23.16           N
ATOM   2122  CA  TYR A 441      10.564   4.124   3.872  1.00 27.56           C
ATOM   2123  C   TYR A 441      10.683   3.252   5.134  1.00 23.64           C
ATOM   2124  O   TYR A 441      11.790   2.956   5.578  1.00 24.81           O
ATOM   2125  CB  TYR A 441      10.128   5.569   4.182  1.00 24.95           C
ATOM   2126  CG  TYR A 441      10.713   6.618   3.251  1.00 24.08           C
ATOM   2127  CD1 TYR A 441       9.922   7.465   2.442  1.00 23.12           C
ATOM   2128  CD2 TYR A 441      12.101   6.811   3.303  1.00 27.26           C
ATOM   2129  CE1 TYR A 441      10.536   8.459   1.646  1.00 25.67           C
ATOM   2130  CE2 TYR A 441      12.720   7.811   2.549  1.00 25.96           C
ATOM   2131  CZ  TYR A 441      11.945   8.622   1.694  1.00 29.60           C
ATOM   2132  OH  TYR A 441      12.586   9.557   0.949  1.00 28.53           O
ATOM   2133  H   TYR A 441       8.822   4.080   2.665  1.00 27.79           H
ATOM   2134  HA  TYR A 441      11.554   4.156   3.417  1.00 33.07           H
ATOM   2135  HB2 TYR A 441       9.041   5.641   4.203  1.00 29.94           H
ATOM   2136  HB3 TYR A 441      10.487   5.812   5.178  1.00 29.94           H
ATOM   2137  HD1 TYR A 441       8.848   7.365   2.428  1.00 27.74           H
ATOM   2138  HD2 TYR A 441      12.703   6.200   3.955  1.00 32.71           H
ATOM   2139  HE1 TYR A 441       9.938   9.107   1.020  1.00 30.80           H
ATOM   2140  HE2 TYR A 441      13.789   7.957   2.613  1.00 31.15           H
ATOM   2141  HH  TYR A 441      12.003  10.271   0.659  1.00 34.24           H
ATOM   2142  N   ILE A 442       9.564   2.768   5.673  1.00 24.50           N
ATOM   2143  CA  ILE A 442       9.544   1.942   6.879  1.00 29.62           C
ATOM   2144  C   ILE A 442      10.180   0.579   6.623  1.00 28.96           C
ATOM   2145  O   ILE A 442      10.985   0.147   7.443  1.00 22.97           O
ATOM   2146  CB  ILE A 442       8.128   1.877   7.494  1.00 24.06           C
ATOM   2147  CG1 ILE A 442       7.756   3.255   8.090  1.00 30.61           C
ATOM   2148  CG2 ILE A 442       8.070   0.781   8.572  1.00 26.85           C
ATOM   2149  CD1 ILE A 442       6.317   3.337   8.609  1.00 29.88           C
ATOM   2150  H   ILE A 442       8.675   3.018   5.262  1.00 29.40           H
ATOM   2151  HA  ILE A 442      10.177   2.433   7.618  1.00 35.54           H
ATOM   2152  HB  ILE A 442       7.418   1.626   6.706  1.00 28.87           H
ATOM   2153 HG12 ILE A 442       8.430   3.486   8.917  1.00 36.74           H
ATOM   2154 HG13 ILE A 442       7.886   4.033   7.342  1.00 36.74           H
ATOM   2155 HG21 ILE A 442       7.085   0.751   9.031  1.00 32.23           H
ATOM   2156 HG22 ILE A 442       8.253  -0.201   8.135  1.00 32.23           H
ATOM   2157 HG23 ILE A 442       8.820   0.983   9.331  1.00 32.23           H
ATOM   2158 HD11 ILE A 442       6.056   4.383   8.771  1.00 35.85           H
ATOM   2159 HD12 ILE A 442       5.634   2.913   7.874  1.00 35.85           H
ATOM   2160 HD13 ILE A 442       6.216   2.803   9.553  1.00 35.85           H
ATOM   2161  N   CYS A 443       9.894  -0.088   5.496  1.00 23.20           N
ATOM   2162  CA  CYS A 443      10.570  -1.339   5.156  1.00 22.36           C
ATOM   2163  C   CYS A 443      12.082  -1.150   5.128  1.00 23.33           C
ATOM   2164  O   CYS A 443      12.801  -1.956   5.712  1.00 25.94           O
ATOM   2165  CB  CYS A 443      10.091  -1.928   3.826  1.00 25.71           C
ATOM   2166  SG  CYS A 443       8.418  -2.494   4.029  1.00 29.97           S
ATOM   2167  H   CYS A 443       9.232   0.296   4.838  1.00 27.84           H
ATOM   2168  HA  CYS A 443      10.344  -2.055   5.945  1.00 26.83           H
ATOM   2169  HB2 CYS A 443      10.127  -1.162   3.055  1.00 30.86           H
ATOM   2170  HB3 CYS A 443      10.700  -2.774   3.536  1.00 30.86           H
ATOM   2171  HG  CYS A 443       8.143  -2.163   2.776  1.00 35.97           H
ATOM   2172  N   ASN A 444      12.566  -0.093   4.457  1.00 20.72           N
ATOM   2173  CA  ASN A 444      13.986   0.208   4.353  1.00 19.39           C
ATOM   2174  C   ASN A 444      14.602   0.464   5.725  1.00 19.13           C
ATOM   2175  O   ASN A 444      15.672  -0.076   5.996  1.00 23.64           O
ATOM   2176  CB  ASN A 444      14.180   1.379   3.384  1.00 25.36           C
ATOM   2177  CG  ASN A 444      13.821   0.988   1.945  1.00 23.43           C
ATOM   2178  OD1 ASN A 444      13.669  -0.183   1.608  1.00 24.12           O
ATOM   2179  ND2 ASN A 444      13.755   1.973   1.067  1.00 19.42           N
ATOM   2180  H   ASN A 444      11.920   0.545   4.010  1.00 24.86           H
ATOM   2181  HA  ASN A 444      14.492  -0.664   3.934  1.00 23.27           H
ATOM   2182  HB2 ASN A 444      13.574   2.232   3.688  1.00 30.43           H
ATOM   2183  HB3 ASN A 444      15.228   1.679   3.406  1.00 30.43           H
ATOM   2184 HD21 ASN A 444      13.522   1.766   0.109  1.00 23.30           H
ATOM   2185 HD22 ASN A 444      13.897   2.927   1.365  1.00 23.30           H
ATOM   2186  N   HIS A 445      13.923   1.238   6.582  1.00 20.48           N
ATOM   2187  CA  HIS A 445      14.315   1.448   7.975  1.00 21.88           C
ATOM   2188  C   HIS A 445      14.492   0.112   8.679  1.00 23.26           C
ATOM   2189  O   HIS A 445      15.579  -0.154   9.182  1.00 25.46           O
ATOM   2190  CB  HIS A 445      13.276   2.315   8.705  1.00 19.17           C
ATOM   2191  CG  HIS A 445      13.608   2.667  10.137  1.00 18.90           C
ATOM   2192  ND1 HIS A 445      13.563   3.959  10.659  1.00 23.53           N
ATOM   2193  CD2 HIS A 445      13.953   1.806  11.143  1.00 22.16           C
ATOM   2194  CE1 HIS A 445      13.858   3.853  11.951  1.00 23.75           C
ATOM   2195  NE2 HIS A 445      14.145   2.582  12.254  1.00 19.09           N
ATOM   2196  H   HIS A 445      13.059   1.661   6.274  1.00 24.57           H
ATOM   2197  HA  HIS A 445      15.266   1.982   7.986  1.00 26.25           H
ATOM   2198  HB2 HIS A 445      12.316   1.809   8.708  1.00 23.01           H
ATOM   2199  HB3 HIS A 445      13.151   3.240   8.146  1.00 23.01           H
ATOM   2200  HD2 HIS A 445      14.027   0.731  11.102  1.00 26.60           H
ATOM   2201  HE1 HIS A 445      13.719   4.634  12.679  1.00 28.50           H
ATOM   2202  HE2 HIS A 445      14.283   2.233  13.193  1.00 22.91           H
ATOM   2203  N   VAL A 446      13.429  -0.703   8.735  1.00 24.92           N
ATOM   2204  CA  VAL A 446      13.425  -2.013   9.381  1.00 29.01           C
ATOM   2205  C   VAL A 446      14.607  -2.853   8.892  1.00 27.40           C
ATOM   2206  O   VAL A 446      15.323  -3.413   9.710  1.00 27.41           O
ATOM   2207  CB  VAL A 446      12.080  -2.735   9.166  1.00 25.98           C
ATOM   2208  CG1 VAL A 446      12.135  -4.176   9.704  1.00 26.45           C
ATOM   2209  CG2 VAL A 446      10.910  -2.039   9.886  1.00 25.25           C
ATOM   2210  H   VAL A 446      12.565  -0.390   8.314  1.00 29.90           H
ATOM   2211  HA  VAL A 446      13.550  -1.852  10.453  1.00 34.82           H
ATOM   2212  HB  VAL A 446      11.862  -2.777   8.100  1.00 31.18           H
ATOM   2213 HG11 VAL A 446      11.162  -4.653   9.582  1.00 31.74           H
ATOM   2214 HG12 VAL A 446      12.866  -4.765   9.152  1.00 31.74           H
ATOM   2215 HG13 VAL A 446      12.398  -4.176  10.763  1.00 31.74           H
ATOM   2216 HG21 VAL A 446       9.973  -2.533   9.624  1.00 30.30           H
ATOM   2217 HG22 VAL A 446      11.050  -2.097  10.967  1.00 30.30           H
ATOM   2218 HG23 VAL A 446      10.840  -0.992   9.605  1.00 30.30           H
ATOM   2219  N   LYS A 447      14.843  -2.936   7.576  1.00 26.90           N
ATOM   2220  CA  LYS A 447      15.909  -3.762   7.005  1.00 23.02           C
ATOM   2221  C   LYS A 447      17.292  -3.268   7.418  1.00 21.06           C
ATOM   2222  O   LYS A 447      18.143  -4.076   7.802  1.00 27.17           O
ATOM   2223  CB  LYS A 447      15.754  -3.806   5.475  1.00 27.66           C
ATOM   2224  CG  LYS A 447      16.729  -4.805   4.831  1.00 30.41           C
ATOM   2225  CD  LYS A 447      16.358  -5.019   3.355  1.00 25.76           C
ATOM   2226  CE  LYS A 447      17.121  -6.182   2.739  1.00 40.05           C
ATOM   2227  NZ  LYS A 447      16.612  -6.460   1.383  1.00 42.52           N1+
ATOM   2228  H   LYS A 447      14.228  -2.444   6.941  1.00 32.28           H
ATOM   2229  HA  LYS A 447      15.784  -4.774   7.392  1.00 27.63           H
ATOM   2230  HB2 LYS A 447      14.728  -4.095   5.241  1.00 33.19           H
ATOM   2231  HB3 LYS A 447      15.927  -2.808   5.065  1.00 33.19           H
ATOM   2232  HG2 LYS A 447      17.750  -4.426   4.907  1.00 36.49           H
ATOM   2233  HG3 LYS A 447      16.657  -5.761   5.355  1.00 36.49           H
ATOM   2234  HD2 LYS A 447      15.286  -5.195   3.258  1.00 30.91           H
ATOM   2235  HD3 LYS A 447      16.610  -4.115   2.802  1.00 30.91           H
ATOM   2236  HE2 LYS A 447      18.185  -5.943   2.695  1.00 48.06           H
ATOM   2237  HE3 LYS A 447      16.977  -7.064   3.365  1.00 48.06           H
ATOM   2238  HZ1 LYS A 447      17.179  -7.165   0.937  1.00 51.03           H
ATOM   2239  HZ2 LYS A 447      15.663  -6.806   1.453  1.00 51.03           H
ATOM   2240  HZ3 LYS A 447      16.616  -5.612   0.833  1.00 51.03           H
ATOM   2241  N   TYR A 448      17.500  -1.946   7.360  1.00 25.35           N
ATOM   2242  CA  TYR A 448      18.736  -1.294   7.775  1.00 27.01           C
ATOM   2243  C   TYR A 448      19.030  -1.511   9.255  1.00 23.24           C
ATOM   2244  O   TYR A 448      20.162  -1.829   9.618  1.00 26.42           O
ATOM   2245  CB  TYR A 448      18.689   0.210   7.481  1.00 25.47           C
ATOM   2246  CG  TYR A 448      19.942   0.898   7.988  1.00 26.09           C
ATOM   2247  CD1 TYR A 448      21.079   0.948   7.160  1.00 31.78           C
ATOM   2248  CD2 TYR A 448      19.991   1.431   9.293  1.00 28.72           C
ATOM   2249  CE1 TYR A 448      22.269   1.518   7.634  1.00 32.63           C
ATOM   2250  CE2 TYR A 448      21.192   1.959   9.793  1.00 29.50           C
ATOM   2251  CZ  TYR A 448      22.334   2.008   8.956  1.00 31.48           C
ATOM   2252  OH  TYR A 448      23.503   2.530   9.410  1.00 36.31           O
ATOM   2253  H   TYR A 448      16.749  -1.351   7.033  1.00 30.42           H
ATOM   2254  HA  TYR A 448      19.561  -1.718   7.201  1.00 32.41           H
ATOM   2255  HB2 TYR A 448      18.600   0.356   6.404  1.00 30.56           H
ATOM   2256  HB3 TYR A 448      17.816   0.660   7.956  1.00 30.56           H
ATOM   2257  HD1 TYR A 448      21.038   0.550   6.157  1.00 38.13           H
ATOM   2258  HD2 TYR A 448      19.112   1.407   9.922  1.00 34.46           H
ATOM   2259  HE1 TYR A 448      23.142   1.563   6.997  1.00 39.15           H
ATOM   2260  HE2 TYR A 448      21.235   2.337  10.804  1.00 35.40           H
ATOM   2261  HH  TYR A 448      23.415   2.923  10.282  1.00 43.57           H
ATOM   2262  N   ALA A 449      18.028  -1.266  10.102  1.00 28.92           N
ATOM   2263  CA  ALA A 449      18.161  -1.325  11.549  1.00 28.69           C
ATOM   2264  C   ALA A 449      18.359  -2.764  12.020  1.00 24.36           C
ATOM   2265  O   ALA A 449      19.109  -2.995  12.960  1.00 26.61           O
ATOM   2266  CB  ALA A 449      16.911  -0.706  12.176  1.00 26.00           C
ATOM   2267  H   ALA A 449      17.138  -0.971   9.729  1.00 34.70           H
ATOM   2268  HA  ALA A 449      19.030  -0.738  11.841  1.00 34.43           H
ATOM   2269  HB1 ALA A 449      16.992  -0.775  13.250  1.00 31.20           H
ATOM   2270  HB2 ALA A 449      16.832   0.343  11.888  1.00 31.20           H
ATOM   2271  HB3 ALA A 449      16.016  -1.243  11.858  1.00 31.20           H
ATOM   2272  N   THR A 450      17.696  -3.731  11.374  1.00 28.04           N
ATOM   2273  CA  THR A 450      17.798  -5.143  11.714  1.00 26.49           C
ATOM   2274  C   THR A 450      19.201  -5.677  11.416  1.00 27.47           C
ATOM   2275  O   THR A 450      19.780  -6.338  12.269  1.00 30.41           O
ATOM   2276  CB  THR A 450      16.669  -5.954  11.057  1.00 30.87           C
ATOM   2277  OG1 THR A 450      15.414  -5.473  11.502  1.00 26.06           O
ATOM   2278  CG2 THR A 450      16.738  -7.435  11.447  1.00 23.67           C
ATOM   2279  H   THR A 450      17.065  -3.471  10.627  1.00 33.65           H
ATOM   2280  HA  THR A 450      17.621  -5.203  12.782  1.00 31.79           H
ATOM   2281  HB  THR A 450      16.728  -5.862   9.970  1.00 37.05           H
ATOM   2282  HG1 THR A 450      15.324  -4.556  11.224  1.00 31.27           H
ATOM   2283 HG21 THR A 450      15.898  -7.967  10.997  1.00 28.40           H
ATOM   2284 HG22 THR A 450      17.669  -7.886  11.106  1.00 28.40           H
ATOM   2285 HG23 THR A 450      16.657  -7.524  12.530  1.00 28.40           H
ATOM   2286  N   ASN A 451      19.742  -5.419  10.216  1.00 33.70           N
ATOM   2287  CA  ASN A 451      21.115  -5.763   9.822  1.00 27.17           C
ATOM   2288  C   ASN A 451      21.500  -7.205  10.206  1.00 26.95           C
ATOM   2289  O   ASN A 451      22.565  -7.458  10.783  1.00 28.37           O
ATOM   2290  CB  ASN A 451      22.074  -4.715  10.397  1.00 28.38           C
ATOM   2291  CG  ASN A 451      23.499  -4.833   9.862  1.00 34.54           C
ATOM   2292  OD1 ASN A 451      23.708  -5.260   8.729  1.00 34.51           O
ATOM   2293  ND2 ASN A 451      24.481  -4.381  10.631  1.00 36.40           N
ATOM   2294  H   ASN A 451      19.193  -4.881   9.558  1.00 40.43           H
ATOM   2295  HA  ASN A 451      21.157  -5.704   8.736  1.00 32.61           H
ATOM   2296  HB2 ASN A 451      21.708  -3.738  10.106  1.00 34.06           H
ATOM   2297  HB3 ASN A 451      22.044  -4.774  11.474  1.00 34.06           H
ATOM   2298 HD21 ASN A 451      25.428  -4.387  10.282  1.00 43.68           H
ATOM   2299 HD22 ASN A 451      24.273  -4.047  11.562  1.00 43.68           H
ATOM   2300  N   LYS A 452      20.585  -8.134   9.884  1.00 22.77           N
ATOM   2301  CA  LYS A 452      20.682  -9.576  10.123  1.00 34.50           C
ATOM   2302  C   LYS A 452      20.937  -9.962  11.600  1.00 36.81           C
ATOM   2303  O   LYS A 452      21.551 -10.994  11.870  1.00 32.99           O
ATOM   2304  CB  LYS A 452      21.717 -10.198   9.165  1.00 33.91           C
ATOM   2305  CG  LYS A 452      21.448  -9.913   7.681  1.00 41.91           C
ATOM   2306  CD  LYS A 452      22.535 -10.603   6.836  1.00 45.53           C
ATOM   2307  CE  LYS A 452      22.267 -10.544   5.331  1.00 55.33           C
ATOM   2308  NZ  LYS A 452      20.981 -11.174   4.978  1.00 55.47           N1+
ATOM   2309  H   LYS A 452      19.738  -7.812   9.437  1.00 27.32           H
ATOM   2310  HA  LYS A 452      19.711 -10.007   9.877  1.00 41.40           H
ATOM   2311  HB2 LYS A 452      22.712  -9.826   9.422  1.00 40.69           H
ATOM   2312  HB3 LYS A 452      21.713 -11.279   9.312  1.00 40.69           H
ATOM   2313  HG2 LYS A 452      20.456 -10.287   7.423  1.00 50.29           H
ATOM   2314  HG3 LYS A 452      21.487  -8.838   7.499  1.00 50.29           H
ATOM   2315  HD2 LYS A 452      23.490 -10.112   7.032  1.00 54.64           H
ATOM   2316  HD3 LYS A 452      22.624 -11.649   7.135  1.00 54.64           H
ATOM   2317  HE2 LYS A 452      22.245  -9.495   5.032  1.00 66.40           H
ATOM   2318  HE3 LYS A 452      23.079 -11.037   4.796  1.00 66.40           H
ATOM   2319  HZ1 LYS A 452      20.900 -11.256   3.975  1.00 66.57           H
ATOM   2320  HZ2 LYS A 452      20.926 -12.092   5.396  1.00 66.57           H
ATOM   2321  HZ3 LYS A 452      20.221 -10.610   5.331  1.00 66.57           H
ATOM   2322  N   GLY A 453      20.449  -9.152  12.549  1.00 42.17           N
ATOM   2323  CA  GLY A 453      20.601  -9.355  13.993  1.00 33.98           C
ATOM   2324  C   GLY A 453      21.627  -8.412  14.636  1.00 39.71           C
ATOM   2325  O   GLY A 453      21.618  -8.270  15.856  1.00 32.07           O
ATOM   2326  H   GLY A 453      19.965  -8.316  12.258  1.00 50.60           H
ATOM   2327  HA2 GLY A 453      19.638  -9.147  14.459  1.00 40.77           H
ATOM   2328  HA3 GLY A 453      20.892 -10.384  14.212  1.00 40.77           H
ATOM   2329  N   ASN A 454      22.498  -7.764  13.850  1.00 28.95           N
ATOM   2330  CA  ASN A 454      23.475  -6.796  14.339  1.00 33.26           C
ATOM   2331  C   ASN A 454      22.848  -5.400  14.319  1.00 37.98           C
ATOM   2332  O   ASN A 454      23.178  -4.557  13.487  1.00 30.61           O
ATOM   2333  CB  ASN A 454      24.770  -6.916  13.519  1.00 41.02           C
ATOM   2334  CG  ASN A 454      25.887  -6.011  14.038  1.00 40.34           C
ATOM   2335  OD1 ASN A 454      25.856  -5.534  15.168  1.00 41.74           O
ATOM   2336  ND2 ASN A 454      26.927  -5.813  13.231  1.00 45.93           N
ATOM   2337  H   ASN A 454      22.442  -7.904  12.852  1.00 34.73           H
ATOM   2338  HA  ASN A 454      23.721  -7.036  15.374  1.00 39.92           H
ATOM   2339  HB2 ASN A 454      25.117  -7.946  13.607  1.00 49.22           H
ATOM   2340  HB3 ASN A 454      24.581  -6.709  12.464  1.00 49.22           H
ATOM   2341 HD21 ASN A 454      27.696  -5.248  13.558  1.00 55.12           H
ATOM   2342 HD22 ASN A 454      26.944  -6.227  12.311  1.00 55.12           H
ATOM   2343  N   LEU A 455      21.945  -5.158  15.272  1.00 30.82           N
ATOM   2344  CA  LEU A 455      21.037  -4.030  15.231  1.00 24.53           C
ATOM   2345  C   LEU A 455      21.764  -2.681  15.223  1.00 26.93           C
ATOM   2346  O   LEU A 455      22.762  -2.498  15.912  1.00 28.88           O
ATOM   2347  CB  LEU A 455      20.040  -4.084  16.389  1.00 25.75           C
ATOM   2348  CG  LEU A 455      19.201  -5.374  16.524  1.00 31.03           C
ATOM   2349  CD1 LEU A 455      18.028  -5.133  17.470  1.00 32.21           C
ATOM   2350  CD2 LEU A 455      18.581  -5.855  15.229  1.00 32.39           C
ATOM   2351  H   LEU A 455      21.779  -5.860  15.977  1.00 36.98           H
ATOM   2352  HA  LEU A 455      20.481  -4.138  14.311  1.00 29.43           H
ATOM   2353  HB2 LEU A 455      20.586  -3.921  17.319  1.00 30.90           H
ATOM   2354  HB3 LEU A 455      19.356  -3.244  16.258  1.00 30.90           H
ATOM   2355  HG  LEU A 455      19.827  -6.170  16.927  1.00 37.23           H
ATOM   2356 HD11 LEU A 455      17.430  -6.038  17.517  1.00 38.66           H
ATOM   2357 HD12 LEU A 455      18.388  -4.935  18.471  1.00 38.66           H
ATOM   2358 HD13 LEU A 455      17.410  -4.305  17.119  1.00 38.66           H
ATOM   2359 HD21 LEU A 455      17.921  -6.704  15.407  1.00 38.87           H
ATOM   2360 HD22 LEU A 455      18.018  -5.034  14.789  1.00 38.87           H
ATOM   2361 HD23 LEU A 455      19.379  -6.184  14.578  1.00 38.87           H
ATOM   2362  N   ARG A 456      21.237  -1.739  14.434  1.00 23.60           N
ATOM   2363  CA  ARG A 456      21.749  -0.384  14.272  1.00 25.52           C
ATOM   2364  C   ARG A 456      20.618   0.597  14.512  1.00 23.23           C
ATOM   2365  O   ARG A 456      19.561   0.489  13.890  1.00 30.75           O
ATOM   2366  CB  ARG A 456      22.253  -0.180  12.839  1.00 30.38           C
ATOM   2367  CG  ARG A 456      23.465  -1.057  12.516  1.00 38.11           C
ATOM   2368  CD  ARG A 456      24.005  -0.743  11.120  1.00 32.53           C
ATOM   2369  NE  ARG A 456      23.080  -1.195  10.064  1.00 29.60           N
ATOM   2370  CZ  ARG A 456      23.439  -1.465   8.804  1.00 36.99           C
ATOM   2371  NH1 ARG A 456      24.684  -1.264   8.385  1.00 32.53           N
ATOM   2372  NH2 ARG A 456      22.542  -1.944   7.947  1.00 31.87           N1+
ATOM   2373  H   ARG A 456      20.404  -1.974  13.910  1.00 28.31           H
ATOM   2374  HA  ARG A 456      22.558  -0.188  14.975  1.00 30.62           H
ATOM   2375  HB2 ARG A 456      21.446  -0.408  12.140  1.00 36.46           H
ATOM   2376  HB3 ARG A 456      22.536   0.867  12.711  1.00 36.46           H
ATOM   2377  HG2 ARG A 456      24.252  -0.866  13.246  1.00 45.73           H
ATOM   2378  HG3 ARG A 456      23.182  -2.109  12.563  1.00 45.73           H
ATOM   2379  HD2 ARG A 456      24.162   0.333  11.026  1.00 39.03           H
ATOM   2380  HD3 ARG A 456      24.966  -1.247  11.013  1.00 39.03           H
ATOM   2381  HE  ARG A 456      22.113  -1.339  10.323  1.00 35.53           H
ATOM   2382 HH11 ARG A 456      25.377  -0.899   9.022  1.00 39.04           H
ATOM   2383 HH12 ARG A 456      24.930  -1.468   7.430  1.00 39.04           H
ATOM   2384 HH21 ARG A 456      21.594  -2.092   8.259  1.00 38.25           H
ATOM   2385 HH22 ARG A 456      22.806  -2.138   6.993  1.00 38.25           H
ATOM   2386  N   SER A 457      20.875   1.601  15.339  1.00 21.75           N
ATOM   2387  CA  SER A 457      19.896   2.623  15.672  1.00 24.70           C
ATOM   2388  C   SER A 457      19.585   3.491  14.458  1.00 29.15           C
ATOM   2389  O   SER A 457      20.482   3.870  13.698  1.00 23.80           O
ATOM   2390  CB  SER A 457      20.413   3.484  16.827  1.00 24.92           C
ATOM   2391  OG  SER A 457      20.644   2.642  17.943  1.00 33.83           O
ATOM   2392  H   SER A 457      21.769   1.635  15.809  1.00 26.10           H
ATOM   2393  HA  SER A 457      18.984   2.134  16.004  1.00 29.63           H
ATOM   2394  HB2 SER A 457      21.338   3.976  16.528  1.00 29.91           H
ATOM   2395  HB3 SER A 457      19.670   4.236  17.086  1.00 29.91           H
ATOM   2396  HG  SER A 457      20.987   3.166  18.671  1.00 40.59           H
ATOM   2397  N   ALA A 458      18.303   3.808  14.284  1.00 23.73           N
ATOM   2398  CA  ALA A 458      17.872   4.661  13.195  1.00 22.34           C
ATOM   2399  C   ALA A 458      16.583   5.394  13.518  1.00 19.15           C
ATOM   2400  O   ALA A 458      15.824   4.962  14.374  1.00 21.52           O
ATOM   2401  CB  ALA A 458      17.727   3.834  11.908  1.00 26.63           C
ATOM   2402  H   ALA A 458      17.609   3.478  14.942  1.00 28.48           H
ATOM   2403  HA  ALA A 458      18.642   5.410  13.051  1.00 26.80           H
ATOM   2404  HB1 ALA A 458      17.422   4.485  11.088  1.00 31.96           H
ATOM   2405  HB2 ALA A 458      18.677   3.366  11.651  1.00 31.96           H
ATOM   2406  HB3 ALA A 458      16.977   3.056  12.046  1.00 31.96           H
ATOM   2407  N   ILE A 459      16.344   6.488  12.794  1.00 22.65           N
ATOM   2408  CA  ILE A 459      15.100   7.235  12.774  1.00 26.16           C
ATOM   2409  C   ILE A 459      14.753   7.571  11.320  1.00 25.52           C
ATOM   2410  O   ILE A 459      15.637   7.891  10.530  1.00 23.72           O
ATOM   2411  CB  ILE A 459      15.214   8.493  13.658  1.00 18.37           C
ATOM   2412  CG1 ILE A 459      13.834   9.167  13.765  1.00 17.02           C
ATOM   2413  CG2 ILE A 459      16.271   9.492  13.162  1.00 25.49           C
ATOM   2414  CD1 ILE A 459      13.729  10.176  14.904  1.00 18.60           C
ATOM   2415  H   ILE A 459      17.051   6.782  12.133  1.00 27.18           H
ATOM   2416  HA  ILE A 459      14.305   6.616  13.177  1.00 31.40           H
ATOM   2417  HB  ILE A 459      15.511   8.168  14.655  1.00 22.05           H
ATOM   2418 HG12 ILE A 459      13.585   9.669  12.832  1.00 20.42           H
ATOM   2419 HG13 ILE A 459      13.079   8.408  13.940  1.00 20.42           H
ATOM   2420 HG21 ILE A 459      16.390  10.293  13.885  1.00 30.58           H
ATOM   2421 HG22 ILE A 459      17.234   8.993  13.055  1.00 30.58           H
ATOM   2422 HG23 ILE A 459      15.975   9.926  12.208  1.00 30.58           H
ATOM   2423 HD11 ILE A 459      12.715  10.565  14.949  1.00 22.32           H
ATOM   2424 HD12 ILE A 459      13.963   9.678  15.841  1.00 22.32           H
ATOM   2425 HD13 ILE A 459      14.413  11.008  14.748  1.00 22.32           H
ATOM   2426  N   THR A 460      13.465   7.528  10.980  1.00 18.95           N
ATOM   2427  CA  THR A 460      12.941   7.984   9.699  1.00 22.21           C
ATOM   2428  C   THR A 460      12.026   9.159   9.996  1.00 22.00           C
ATOM   2429  O   THR A 460      11.110   8.995  10.789  1.00 23.23           O
ATOM   2430  CB  THR A 460      12.217   6.850   8.962  1.00 23.44           C
ATOM   2431  OG1 THR A 460      13.139   5.832   8.648  1.00 21.61           O
ATOM   2432  CG2 THR A 460      11.595   7.333   7.641  1.00 23.90           C
ATOM   2433  H   THR A 460      12.784   7.270  11.680  1.00 22.74           H
ATOM   2434  HA  THR A 460      13.765   8.306   9.070  1.00 26.65           H
ATOM   2435  HB  THR A 460      11.432   6.443   9.598  1.00 28.13           H
ATOM   2436  HG1 THR A 460      13.459   5.443   9.468  1.00 25.94           H
ATOM   2437 HG21 THR A 460      11.122   6.489   7.144  1.00 28.68           H
ATOM   2438 HG22 THR A 460      10.837   8.096   7.824  1.00 28.68           H
ATOM   2439 HG23 THR A 460      12.371   7.736   6.986  1.00 28.68           H
ATOM   2440  N   ILE A 461      12.261  10.323   9.375  1.00 20.60           N
ATOM   2441  CA  ILE A 461      11.530  11.553   9.667  1.00 21.82           C
ATOM   2442  C   ILE A 461      10.670  11.911   8.444  1.00 24.67           C
ATOM   2443  O   ILE A 461      11.184  12.352   7.420  1.00 23.88           O
ATOM   2444  CB  ILE A 461      12.499  12.678  10.092  1.00 20.64           C
ATOM   2445  CG1 ILE A 461      13.348  12.282  11.319  1.00 22.83           C
ATOM   2446  CG2 ILE A 461      11.681  13.953  10.364  1.00 27.66           C
ATOM   2447  CD1 ILE A 461      14.507  13.241  11.616  1.00 23.60           C
ATOM   2448  H   ILE A 461      13.024  10.381   8.713  1.00 24.72           H
ATOM   2449  HA  ILE A 461      10.858  11.372  10.507  1.00 26.18           H
ATOM   2450  HB  ILE A 461      13.172  12.879   9.256  1.00 24.76           H
ATOM   2451 HG12 ILE A 461      12.706  12.213  12.198  1.00 27.39           H
ATOM   2452 HG13 ILE A 461      13.798  11.304  11.153  1.00 27.39           H
ATOM   2453 HG21 ILE A 461      12.305  14.742  10.771  1.00 33.20           H
ATOM   2454 HG22 ILE A 461      11.248  14.325   9.436  1.00 33.20           H
ATOM   2455 HG23 ILE A 461      10.885  13.739  11.076  1.00 33.20           H
ATOM   2456 HD11 ILE A 461      15.090  12.839  12.442  1.00 28.33           H
ATOM   2457 HD12 ILE A 461      15.153  13.314  10.743  1.00 28.33           H
ATOM   2458 HD13 ILE A 461      14.139  14.231  11.881  1.00 28.33           H
ATOM   2459  N   PHE A 462       9.352  11.730   8.576  1.00 28.00           N
ATOM   2460  CA  PHE A 462       8.347  12.139   7.593  1.00 24.31           C
ATOM   2461  C   PHE A 462       8.070  13.650   7.662  1.00 29.47           C
ATOM   2462  O   PHE A 462       8.612  14.308   8.553  1.00 31.36           O
ATOM   2463  CB  PHE A 462       7.101  11.276   7.832  1.00 18.09           C
ATOM   2464  CG  PHE A 462       7.377   9.825   7.513  1.00 29.96           C
ATOM   2465  CD1 PHE A 462       7.527   9.447   6.167  1.00 29.71           C
ATOM   2466  CD2 PHE A 462       7.571   8.872   8.532  1.00 26.84           C
ATOM   2467  CE1 PHE A 462       7.871   8.130   5.837  1.00 24.79           C
ATOM   2468  CE2 PHE A 462       7.901   7.549   8.199  1.00 27.34           C
ATOM   2469  CZ  PHE A 462       8.049   7.176   6.851  1.00 26.26           C
ATOM   2470  H   PHE A 462       9.003  11.364   9.452  1.00 33.60           H
ATOM   2471  HA  PHE A 462       8.725  11.914   6.598  1.00 29.17           H
ATOM   2472  HB2 PHE A 462       6.784  11.381   8.864  1.00 21.71           H
ATOM   2473  HB3 PHE A 462       6.274  11.611   7.214  1.00 21.71           H
ATOM   2474  HD1 PHE A 462       7.410  10.180   5.386  1.00 35.65           H
ATOM   2475  HD2 PHE A 462       7.492   9.158   9.568  1.00 32.21           H
ATOM   2476  HE1 PHE A 462       8.011   7.855   4.803  1.00 29.75           H
ATOM   2477  HE2 PHE A 462       8.056   6.818   8.979  1.00 32.81           H
ATOM   2478  HZ  PHE A 462       8.314   6.162   6.597  1.00 31.51           H
ATOM   2479  N   PRO A 463       7.296  14.247   6.725  1.00 30.78           N
ATOM   2480  CA  PRO A 463       7.134  15.696   6.701  1.00 35.30           C
ATOM   2481  C   PRO A 463       6.522  16.246   8.003  1.00 25.44           C
ATOM   2482  O   PRO A 463       5.651  15.615   8.599  1.00 30.04           O
ATOM   2483  CB  PRO A 463       6.194  15.958   5.519  1.00 30.93           C
ATOM   2484  CG  PRO A 463       6.457  14.783   4.582  1.00 35.40           C
ATOM   2485  CD  PRO A 463       6.661  13.635   5.565  1.00 32.17           C
ATOM   2486  HA  PRO A 463       8.087  16.165   6.456  1.00 42.36           H
ATOM   2487  HB2 PRO A 463       5.170  15.871   5.885  1.00 37.12           H
ATOM   2488  HB3 PRO A 463       6.335  16.927   5.040  1.00 37.12           H
ATOM   2489  HG2 PRO A 463       5.595  14.579   3.950  1.00 42.48           H
ATOM   2490  HG3 PRO A 463       7.337  14.963   3.977  1.00 42.48           H
ATOM   2491  HD2 PRO A 463       5.692  13.224   5.845  1.00 38.60           H
ATOM   2492  HD3 PRO A 463       7.298  12.891   5.089  1.00 38.60           H
ATOM   2493  N   GLN A 464       6.961  17.438   8.412  1.00 32.68           N
ATOM   2494  CA  GLN A 464       6.488  18.134   9.613  1.00 27.95           C
ATOM   2495  C   GLN A 464       5.036  18.590   9.447  1.00 41.53           C
ATOM   2496  O   GLN A 464       4.567  18.802   8.328  1.00 39.90           O
ATOM   2497  CB  GLN A 464       7.383  19.356   9.895  1.00 34.70           C
ATOM   2498  CG  GLN A 464       7.175  20.505   8.889  1.00 31.82           C
ATOM   2499  CD  GLN A 464       8.406  21.366   8.669  1.00 35.38           C
ATOM   2500  OE1 GLN A 464       9.517  20.861   8.608  1.00 36.59           O
ATOM   2501  NE2 GLN A 464       8.227  22.665   8.467  1.00 36.70           N
ATOM   2502  H   GLN A 464       7.662  17.906   7.858  1.00 39.22           H
ATOM   2503  HA  GLN A 464       6.563  17.460  10.465  1.00 33.55           H
ATOM   2504  HB2 GLN A 464       7.162  19.732  10.895  1.00 41.64           H
ATOM   2505  HB3 GLN A 464       8.421  19.043   9.898  1.00 41.64           H
ATOM   2506  HG2 GLN A 464       6.974  20.045   7.927  1.00 38.19           H
ATOM   2507  HG3 GLN A 464       6.324  21.121   9.174  1.00 38.19           H
ATOM   2508 HE21 GLN A 464       7.304  23.067   8.516  1.00 44.04           H
ATOM   2509 HE22 GLN A 464       9.032  23.257   8.312  1.00 44.04           H
ATOM   2510  N   ARG A 465       4.351  18.776  10.578  1.00 38.83           N
ATOM   2511  CA  ARG A 465       3.032  19.388  10.693  1.00 42.78           C
ATOM   2512  C   ARG A 465       3.019  20.783  10.063  1.00 36.22           C
ATOM   2513  O   ARG A 465       3.990  21.533  10.151  1.00 35.86           O
ATOM   2514  CB  ARG A 465       2.675  19.428  12.189  1.00 43.38           C
ATOM   2515  CG  ARG A 465       1.312  20.086  12.455  1.00 49.89           C
ATOM   2516  CD  ARG A 465       0.863  19.945  13.913  1.00 50.21           C
ATOM   2517  NE  ARG A 465       0.648  18.542  14.282  1.00 42.01           N
ATOM   2518  CZ  ARG A 465       0.890  18.004  15.479  1.00 49.39           C
ATOM   2519  NH1 ARG A 465       1.372  18.726  16.494  1.00 53.84           N
ATOM   2520  NH2 ARG A 465       0.642  16.708  15.649  1.00 44.65           N1+
ATOM   2521  H   ARG A 465       4.817  18.556  11.446  1.00 46.59           H
ATOM   2522  HA  ARG A 465       2.296  18.763  10.185  1.00 51.34           H
ATOM   2523  HB2 ARG A 465       2.681  18.407  12.578  1.00 52.06           H
ATOM   2524  HB3 ARG A 465       3.439  20.004  12.713  1.00 52.06           H
ATOM   2525  HG2 ARG A 465       1.370  21.149  12.216  1.00 59.87           H
ATOM   2526  HG3 ARG A 465       0.563  19.629  11.815  1.00 59.87           H
ATOM   2527  HD2 ARG A 465       1.620  20.398  14.551  1.00 60.25           H
ATOM   2528  HD3 ARG A 465      -0.072  20.490  14.048  1.00 60.25           H
ATOM   2529  HE  ARG A 465       0.270  17.940  13.563  1.00 50.41           H
ATOM   2530 HH11 ARG A 465       1.580  19.708  16.364  1.00 64.60           H
ATOM   2531 HH12 ARG A 465       1.557  18.306  17.391  1.00 64.60           H
ATOM   2532 HH21 ARG A 465       0.267  16.172  14.879  1.00 53.58           H
ATOM   2533 HH22 ARG A 465       0.823  16.268  16.538  1.00 53.58           H
ATOM   2534  N   THR A 466       1.903  21.124   9.424  1.00 44.98           N
ATOM   2535  CA  THR A 466       1.692  22.383   8.701  1.00 52.25           C
ATOM   2536  C   THR A 466       0.525  23.108   9.398  1.00 50.79           C
ATOM   2537  O   THR A 466       0.769  23.938  10.272  1.00 50.19           O
ATOM   2538  CB  THR A 466       1.479  22.102   7.189  1.00 43.66           C
ATOM   2539  OG1 THR A 466       0.502  21.102   6.978  1.00 42.65           O
ATOM   2540  CG2 THR A 466       2.780  21.652   6.509  1.00 41.50           C
ATOM   2541  H   THR A 466       1.152  20.447   9.397  1.00 53.98           H
ATOM   2542  HA  THR A 466       2.576  23.016   8.795  1.00 62.70           H
ATOM   2543  HB  THR A 466       1.132  23.019   6.706  1.00 52.39           H
ATOM   2544  HG1 THR A 466       0.880  20.260   7.247  1.00 51.18           H
ATOM   2545 HG21 THR A 466       2.603  21.522   5.445  1.00 49.80           H
ATOM   2546 HG22 THR A 466       3.553  22.403   6.648  1.00 49.80           H
ATOM   2547 HG23 THR A 466       3.125  20.697   6.906  1.00 49.80           H
ATOM   2548  N   ASP A 467      -0.723  22.755   9.068  1.00 49.77           N
ATOM   2549  CA  ASP A 467      -1.950  23.320   9.625  1.00 54.40           C
ATOM   2550  C   ASP A 467      -2.657  22.365  10.607  1.00 51.28           C
ATOM   2551  O   ASP A 467      -3.781  22.640  11.026  1.00 58.88           O
ATOM   2552  CB  ASP A 467      -2.904  23.687   8.479  1.00 54.38           C
ATOM   2553  CG  ASP A 467      -3.412  22.513   7.638  1.00 59.36           C
ATOM   2554  OD1 ASP A 467      -2.939  21.370   7.833  1.00 61.05           O
ATOM   2555  OD2 ASP A 467      -4.295  22.780   6.798  1.00 67.88           O1-
ATOM   2556  H   ASP A 467      -0.848  22.040   8.362  1.00 59.72           H
ATOM   2557  HA  ASP A 467      -1.719  24.241  10.160  1.00 65.27           H
ATOM   2558  HB2 ASP A 467      -3.756  24.263   8.844  1.00 65.26           H
ATOM   2559  HB3 ASP A 467      -2.398  24.377   7.803  1.00 65.26           H
ATOM   2560  N   GLY A 468      -2.040  21.222  10.932  1.00 49.19           N
ATOM   2561  CA  GLY A 468      -2.596  20.209  11.827  1.00 52.12           C
ATOM   2562  C   GLY A 468      -3.629  19.285  11.176  1.00 53.65           C
ATOM   2563  O   GLY A 468      -4.070  18.336  11.821  1.00 52.76           O
ATOM   2564  H   GLY A 468      -1.132  21.037  10.528  1.00 59.02           H
ATOM   2565  HA2 GLY A 468      -1.780  19.592  12.198  1.00 62.54           H
ATOM   2566  HA3 GLY A 468      -3.077  20.709  12.667  1.00 62.54           H
ATOM   2567  N   LYS A 469      -4.023  19.557   9.923  1.00 58.67           N
ATOM   2568  CA  LYS A 469      -4.999  18.774   9.159  1.00 64.75           C
ATOM   2569  C   LYS A 469      -4.357  17.897   8.084  1.00 64.43           C
ATOM   2570  O   LYS A 469      -5.060  17.095   7.475  1.00 61.06           O
ATOM   2571  CB  LYS A 469      -6.042  19.709   8.539  1.00 62.51           C
ATOM   2572  CG  LYS A 469      -6.864  20.412   9.626  1.00 63.80           C
ATOM   2573  CD  LYS A 469      -8.110  21.044   9.008  1.00 71.87           C
ATOM   2574  CE  LYS A 469      -9.059  21.515  10.110  1.00 72.18           C
ATOM   2575  NZ  LYS A 469     -10.308  22.019   9.518  1.00 72.22           N1+
ATOM   2576  H   LYS A 469      -3.627  20.367   9.463  1.00 70.41           H
ATOM   2577  HA  LYS A 469      -5.520  18.091   9.831  1.00 77.70           H
ATOM   2578  HB2 LYS A 469      -5.545  20.446   7.908  1.00 75.01           H
ATOM   2579  HB3 LYS A 469      -6.712  19.117   7.913  1.00 75.01           H
ATOM   2580  HG2 LYS A 469      -7.178  19.676  10.368  1.00 76.55           H
ATOM   2581  HG3 LYS A 469      -6.255  21.175  10.113  1.00 76.55           H
ATOM   2582  HD2 LYS A 469      -7.807  21.898   8.400  1.00 86.25           H
ATOM   2583  HD3 LYS A 469      -8.621  20.315   8.375  1.00 86.25           H
ATOM   2584  HE2 LYS A 469      -9.282  20.676  10.772  1.00 86.61           H
ATOM   2585  HE3 LYS A 469      -8.578  22.305  10.688  1.00 86.61           H
ATOM   2586  HZ1 LYS A 469     -10.935  22.329  10.245  1.00 86.66           H
ATOM   2587  HZ2 LYS A 469     -10.097  22.787   8.896  1.00 86.66           H
ATOM   2588  HZ3 LYS A 469     -10.746  21.280   8.986  1.00 86.66           H
ATOM   2589  N   HIS A 470      -3.047  18.058   7.855  1.00 59.16           N
ATOM   2590  CA  HIS A 470      -2.259  17.259   6.924  1.00 57.88           C
ATOM   2591  C   HIS A 470      -1.159  16.452   7.644  1.00 48.80           C
ATOM   2592  O   HIS A 470      -0.098  16.218   7.067  1.00 42.64           O
ATOM   2593  CB  HIS A 470      -1.718  18.137   5.778  1.00 62.97           C
ATOM   2594  CG  HIS A 470      -2.773  18.923   5.032  1.00 63.96           C
ATOM   2595  ND1 HIS A 470      -2.987  20.278   5.121  1.00 63.91           N
ATOM   2596  CD2 HIS A 470      -3.760  18.420   4.227  1.00 57.38           C
ATOM   2597  CE1 HIS A 470      -4.073  20.576   4.393  1.00 65.08           C
ATOM   2598  NE2 HIS A 470      -4.546  19.483   3.776  1.00 64.60           N
ATOM   2599  H   HIS A 470      -2.569  18.774   8.376  1.00 70.99           H
ATOM   2600  HA  HIS A 470      -2.921  16.534   6.461  1.00 69.45           H
ATOM   2601  HB2 HIS A 470      -1.213  17.497   5.056  1.00 75.57           H
ATOM   2602  HB3 HIS A 470      -0.982  18.835   6.182  1.00 75.57           H
ATOM   2603  HD1 HIS A 470      -2.493  20.919   5.727  1.00 76.69           H
ATOM   2604  HD2 HIS A 470      -3.925  17.380   3.999  1.00 68.86           H
ATOM   2605  HE1 HIS A 470      -4.564  21.539   4.399  1.00 78.09           H
ATOM   2606  N   ASP A 471      -1.401  16.000   8.885  1.00 50.58           N
ATOM   2607  CA  ASP A 471      -0.397  15.259   9.648  1.00 46.52           C
ATOM   2608  C   ASP A 471      -0.063  13.901   9.041  1.00 43.68           C
ATOM   2609  O   ASP A 471      -0.952  13.136   8.668  1.00 44.56           O
ATOM   2610  CB  ASP A 471      -0.806  15.044  11.109  1.00 47.58           C
ATOM   2611  CG  ASP A 471      -0.858  16.289  11.979  1.00 45.20           C
ATOM   2612  OD1 ASP A 471      -0.570  17.391  11.473  1.00 46.30           O
ATOM   2613  OD2 ASP A 471      -1.145  16.114  13.181  1.00 54.01           O1-
ATOM   2614  H   ASP A 471      -2.288  16.191   9.329  1.00 60.69           H
ATOM   2615  HA  ASP A 471       0.511  15.861   9.663  1.00 55.82           H
ATOM   2616  HB2 ASP A 471      -1.773  14.542  11.164  1.00 57.09           H
ATOM   2617  HB3 ASP A 471      -0.122  14.342  11.591  1.00 57.09           H
ATOM   2618  N   PHE A 472       1.233  13.581   9.024  1.00 33.84           N
ATOM   2619  CA  PHE A 472       1.702  12.213   8.863  1.00 34.30           C
ATOM   2620  C   PHE A 472       1.697  11.523  10.225  1.00 36.70           C
ATOM   2621  O   PHE A 472       2.167  12.106  11.201  1.00 31.75           O
ATOM   2622  CB  PHE A 472       3.092  12.206   8.208  1.00 34.06           C
ATOM   2623  CG  PHE A 472       3.078  12.627   6.747  1.00 30.34           C
ATOM   2624  CD1 PHE A 472       2.913  13.979   6.384  1.00 36.70           C
ATOM   2625  CD2 PHE A 472       3.270  11.665   5.742  1.00 34.94           C
ATOM   2626  CE1 PHE A 472       2.890  14.359   5.032  1.00 34.85           C
ATOM   2627  CE2 PHE A 472       3.270  12.044   4.389  1.00 33.79           C
ATOM   2628  CZ  PHE A 472       3.069  13.390   4.036  1.00 33.45           C
ATOM   2629  H   PHE A 472       1.909  14.275   9.312  1.00 40.61           H
ATOM   2630  HA  PHE A 472       1.024  11.686   8.199  1.00 41.16           H
ATOM   2631  HB2 PHE A 472       3.763  12.863   8.763  1.00 40.88           H
ATOM   2632  HB3 PHE A 472       3.488  11.192   8.267  1.00 40.88           H
ATOM   2633  HD1 PHE A 472       2.796  14.738   7.143  1.00 44.04           H
ATOM   2634  HD2 PHE A 472       3.418  10.632   6.005  1.00 41.92           H
ATOM   2635  HE1 PHE A 472       2.747  15.397   4.763  1.00 41.82           H
ATOM   2636  HE2 PHE A 472       3.424  11.301   3.618  1.00 40.55           H
ATOM   2637  HZ  PHE A 472       3.067  13.683   2.996  1.00 40.13           H
ATOM   2638  N   ARG A 473       1.182  10.289  10.288  1.00 32.57           N
ATOM   2639  CA  ARG A 473       1.140   9.469  11.502  1.00 37.02           C
ATOM   2640  C   ARG A 473       1.356   8.002  11.146  1.00 40.06           C
ATOM   2641  O   ARG A 473       0.718   7.475  10.240  1.00 39.71           O
ATOM   2642  CB  ARG A 473      -0.220   9.612  12.220  1.00 39.43           C
ATOM   2643  CG  ARG A 473      -0.545  11.008  12.775  1.00 42.95           C
ATOM   2644  CD  ARG A 473       0.407  11.460  13.885  1.00 42.26           C
ATOM   2645  NE  ARG A 473       0.396  10.549  15.033  1.00 35.82           N
ATOM   2646  CZ  ARG A 473      -0.357  10.675  16.131  1.00 45.30           C
ATOM   2647  NH1 ARG A 473      -1.217  11.677  16.293  1.00 40.72           N
ATOM   2648  NH2 ARG A 473      -0.245   9.775  17.094  1.00 47.27           N1+
ATOM   2649  H   ARG A 473       0.812   9.881   9.440  1.00 39.09           H
ATOM   2650  HA  ARG A 473       1.932   9.772  12.184  1.00 44.42           H
ATOM   2651  HB2 ARG A 473      -1.023   9.333  11.543  1.00 47.31           H
ATOM   2652  HB3 ARG A 473      -0.246   8.898  13.046  1.00 47.31           H
ATOM   2653  HG2 ARG A 473      -0.526  11.740  11.968  1.00 51.54           H
ATOM   2654  HG3 ARG A 473      -1.558  10.991  13.180  1.00 51.54           H
ATOM   2655  HD2 ARG A 473       1.423  11.497  13.497  1.00 50.71           H
ATOM   2656  HD3 ARG A 473       0.136  12.469  14.198  1.00 50.71           H
ATOM   2657  HE  ARG A 473       1.011   9.747  14.978  1.00 42.99           H
ATOM   2658 HH11 ARG A 473      -1.312  12.378  15.574  1.00 48.87           H
ATOM   2659 HH12 ARG A 473      -1.761  11.730  17.142  1.00 48.87           H
ATOM   2660 HH21 ARG A 473       0.387   8.993  16.993  1.00 56.73           H
ATOM   2661 HH22 ARG A 473      -0.806   9.861  17.929  1.00 56.73           H
ATOM   2662  N   VAL A 474       2.202   7.324  11.921  1.00 31.39           N
ATOM   2663  CA  VAL A 474       2.161   5.878  12.076  1.00 25.06           C
ATOM   2664  C   VAL A 474       1.212   5.615  13.250  1.00 42.07           C
ATOM   2665  O   VAL A 474       1.470   6.059  14.372  1.00 37.29           O
ATOM   2666  CB  VAL A 474       3.575   5.316  12.320  1.00 35.60           C
ATOM   2667  CG1 VAL A 474       3.521   3.783  12.382  1.00 31.44           C
ATOM   2668  CG2 VAL A 474       4.578   5.744  11.233  1.00 35.59           C
ATOM   2669  H   VAL A 474       2.673   7.835  12.653  1.00 37.67           H
ATOM   2670  HA  VAL A 474       1.758   5.415  11.176  1.00 30.07           H
ATOM   2671  HB  VAL A 474       3.934   5.689  13.278  1.00 42.72           H
ATOM   2672 HG11 VAL A 474       4.520   3.377  12.534  1.00 37.73           H
ATOM   2673 HG12 VAL A 474       2.893   3.473  13.215  1.00 37.73           H
ATOM   2674 HG13 VAL A 474       3.113   3.379  11.460  1.00 37.73           H
ATOM   2675 HG21 VAL A 474       5.554   5.303  11.437  1.00 42.71           H
ATOM   2676 HG22 VAL A 474       4.233   5.416  10.254  1.00 42.71           H
ATOM   2677 HG23 VAL A 474       4.692   6.828  11.226  1.00 42.71           H
ATOM   2678  N   TRP A 475       0.095   4.925  12.988  1.00 41.49           N
ATOM   2679  CA  TRP A 475      -0.929   4.658  14.006  1.00 40.52           C
ATOM   2680  C   TRP A 475      -0.514   3.582  15.004  1.00 38.43           C
ATOM   2681  O   TRP A 475      -1.013   3.543  16.125  1.00 35.74           O
ATOM   2682  CB  TRP A 475      -2.262   4.274  13.364  1.00 35.19           C
ATOM   2683  CG  TRP A 475      -3.043   5.370  12.714  1.00 38.12           C
ATOM   2684  CD1 TRP A 475      -2.545   6.456  12.084  1.00 43.69           C
ATOM   2685  CD2 TRP A 475      -4.488   5.566  12.748  1.00 41.54           C
ATOM   2686  NE1 TRP A 475      -3.568   7.311  11.754  1.00 45.02           N
ATOM   2687  CE2 TRP A 475      -4.785   6.831  12.167  1.00 47.13           C
ATOM   2688  CE3 TRP A 475      -5.575   4.820  13.254  1.00 43.23           C
ATOM   2689  CZ2 TRP A 475      -6.083   7.351  12.115  1.00 51.59           C
ATOM   2690  CZ3 TRP A 475      -6.886   5.325  13.190  1.00 45.08           C
ATOM   2691  CH2 TRP A 475      -7.138   6.594  12.644  1.00 45.10           C
ATOM   2692  H   TRP A 475      -0.067   4.576  12.054  1.00 49.79           H
ATOM   2693  HA  TRP A 475      -1.090   5.571  14.577  1.00 48.62           H
ATOM   2694  HB2 TRP A 475      -2.080   3.478  12.654  1.00 42.23           H
ATOM   2695  HB3 TRP A 475      -2.908   3.862  14.137  1.00 42.23           H
ATOM   2696  HD1 TRP A 475      -1.498   6.664  11.920  1.00 52.43           H
ATOM   2697  HE1 TRP A 475      -3.426   8.204  11.301  1.00 54.03           H
ATOM   2698  HE3 TRP A 475      -5.397   3.850  13.694  1.00 51.88           H
ATOM   2699  HZ2 TRP A 475      -6.264   8.317  11.669  1.00 61.91           H
ATOM   2700  HZ3 TRP A 475      -7.709   4.732  13.560  1.00 54.09           H
ATOM   2701  HH2 TRP A 475      -8.145   6.981  12.611  1.00 54.13           H
ATOM   2702  N   ASN A 476       0.372   2.689  14.581  1.00 33.18           N
ATOM   2703  CA  ASN A 476       1.015   1.746  15.456  1.00 29.60           C
ATOM   2704  C   ASN A 476       1.777   2.514  16.556  1.00 27.33           C
ATOM   2705  O   ASN A 476       2.285   3.619  16.345  1.00 29.45           O
ATOM   2706  CB  ASN A 476       1.977   0.852  14.657  1.00 26.78           C
ATOM   2707  CG  ASN A 476       1.394   0.267  13.371  1.00 34.07           C
ATOM   2708  OD1 ASN A 476       1.036   0.989  12.448  1.00 30.68           O
ATOM   2709  ND2 ASN A 476       1.331  -1.055  13.285  1.00 34.60           N
ATOM   2710  H   ASN A 476       0.693   2.740  13.625  1.00 39.82           H
ATOM   2711  HA  ASN A 476       0.259   1.106  15.912  1.00 35.52           H
ATOM   2712  HB2 ASN A 476       2.830   1.467  14.380  1.00 32.14           H
ATOM   2713  HB3 ASN A 476       2.291   0.045  15.307  1.00 32.14           H
ATOM   2714 HD21 ASN A 476       0.943  -1.483  12.457  1.00 41.51           H
ATOM   2715 HD22 ASN A 476       1.621  -1.629  14.062  1.00 41.51           H
ATOM   2716  N   SER A 477       1.878   1.895  17.728  1.00 30.78           N
ATOM   2717  CA  SER A 477       2.706   2.383  18.832  1.00 28.38           C
ATOM   2718  C   SER A 477       4.182   2.016  18.620  1.00 28.41           C
ATOM   2719  O   SER A 477       5.070   2.799  18.933  1.00 29.65           O
ATOM   2720  CB  SER A 477       2.156   1.861  20.166  1.00 31.15           C
ATOM   2721  OG  SER A 477       2.128   0.460  20.147  1.00 38.79           O
ATOM   2722  H   SER A 477       1.451   0.985  17.831  1.00 36.94           H
ATOM   2723  HA  SER A 477       2.629   3.464  18.868  1.00 34.05           H
ATOM   2724  HB2 SER A 477       2.807   2.193  20.976  1.00 37.37           H
ATOM   2725  HB3 SER A 477       1.149   2.244  20.334  1.00 37.37           H
ATOM   2726  HG  SER A 477       1.430   0.179  19.549  1.00 46.54           H
ATOM   2727  N   GLN A 478       4.426   0.828  18.066  1.00 30.71           N
ATOM   2728  CA  GLN A 478       5.716   0.355  17.589  1.00 28.24           C
ATOM   2729  C   GLN A 478       5.491  -0.280  16.191  1.00 29.97           C
ATOM   2730  O   GLN A 478       4.443  -0.792  15.877  1.00 27.10           O
ATOM   2731  CB  GLN A 478       6.315  -0.765  18.464  1.00 26.78           C
ATOM   2732  CG  GLN A 478       6.762  -0.282  19.841  1.00 28.93           C
ATOM   2733  CD  GLN A 478       7.404  -1.456  20.570  1.00 29.68           C
ATOM   2734  OE1 GLN A 478       8.218  -2.195  20.003  1.00 31.44           O
ATOM   2735  NE2 GLN A 478       7.036  -1.657  21.864  1.00 29.02           N
ATOM   2736  H   GLN A 478       3.651   0.209  17.981  1.00 36.85           H
ATOM   2737  HA  GLN A 478       6.464   1.192  17.505  1.00 33.89           H
ATOM   2738  HB2 GLN A 478       5.564  -1.566  18.571  1.00 32.13           H
ATOM   2739  HB3 GLN A 478       7.185  -1.221  17.955  1.00 32.13           H
ATOM   2740  HG2 GLN A 478       7.503   0.536  19.754  1.00 34.71           H
ATOM   2741  HG3 GLN A 478       5.909   0.142  20.400  1.00 34.71           H
ATOM   2742 HE21 GLN A 478       6.358  -1.078  22.336  1.00 34.83           H
ATOM   2743 HE22 GLN A 478       7.483  -2.407  22.465  1.00 34.83           H
ATOM   2744  N   LEU A 479       6.558  -0.235  15.362  1.00 28.21           N
ATOM   2745  CA  LEU A 479       6.558  -0.758  13.988  1.00 26.87           C
ATOM   2746  C   LEU A 479       6.218  -2.242  13.984  1.00 23.02           C
ATOM   2747  O   LEU A 479       5.381  -2.666  13.193  1.00 29.64           O
ATOM   2748  CB  LEU A 479       7.897  -0.522  13.251  1.00 22.55           C
ATOM   2749  CG  LEU A 479       8.299   0.952  13.029  1.00 25.93           C
ATOM   2750  CD1 LEU A 479       9.616   0.994  12.237  1.00 24.86           C
ATOM   2751  CD2 LEU A 479       7.206   1.723  12.274  1.00 24.56           C
ATOM   2752  H   LEU A 479       7.409   0.192  15.698  1.00 33.85           H
ATOM   2753  HA  LEU A 479       5.768  -0.248  13.436  1.00 32.25           H
ATOM   2754  HB2 LEU A 479       8.688  -1.031  13.798  1.00 27.06           H
ATOM   2755  HB3 LEU A 479       7.823  -1.004  12.274  1.00 27.06           H
ATOM   2756  HG  LEU A 479       8.459   1.425  13.999  1.00 31.11           H
ATOM   2757 HD11 LEU A 479       9.904   2.026  12.041  1.00 29.83           H
ATOM   2758 HD12 LEU A 479      10.409   0.499  12.792  1.00 29.83           H
ATOM   2759 HD13 LEU A 479       9.499   0.467  11.296  1.00 29.83           H
ATOM   2760 HD21 LEU A 479       7.554   2.727  12.037  1.00 29.47           H
ATOM   2761 HD22 LEU A 479       6.944   1.200  11.356  1.00 29.47           H
ATOM   2762 HD23 LEU A 479       6.320   1.818  12.899  1.00 29.47           H
ATOM   2763  N   ILE A 480       6.849  -2.998  14.889  1.00 29.35           N
ATOM   2764  CA  ILE A 480       6.634  -4.416  15.119  1.00 24.76           C
ATOM   2765  C   ILE A 480       6.047  -4.572  16.523  1.00 33.81           C
ATOM   2766  O   ILE A 480       6.670  -4.192  17.514  1.00 30.44           O
ATOM   2767  CB  ILE A 480       7.935  -5.221  14.909  1.00 23.42           C
ATOM   2768  CG1 ILE A 480       8.477  -4.993  13.471  1.00 29.86           C
ATOM   2769  CG2 ILE A 480       7.652  -6.711  15.144  1.00 29.04           C
ATOM   2770  CD1 ILE A 480       9.894  -5.508  13.266  1.00 31.15           C
ATOM   2771  H   ILE A 480       7.506  -2.540  15.507  1.00 35.21           H
ATOM   2772  HA  ILE A 480       5.917  -4.786  14.393  1.00 29.71           H
ATOM   2773  HB  ILE A 480       8.682  -4.893  15.632  1.00 28.10           H
ATOM   2774 HG12 ILE A 480       7.813  -5.462  12.745  1.00 35.83           H
ATOM   2775 HG13 ILE A 480       8.515  -3.928  13.247  1.00 35.83           H
ATOM   2776 HG21 ILE A 480       8.571  -7.285  15.057  1.00 34.85           H
ATOM   2777 HG22 ILE A 480       7.249  -6.866  16.144  1.00 34.85           H
ATOM   2778 HG23 ILE A 480       6.930  -7.074  14.414  1.00 34.85           H
ATOM   2779 HD11 ILE A 480      10.215  -5.292  12.248  1.00 37.38           H
ATOM   2780 HD12 ILE A 480      10.565  -5.014  13.964  1.00 37.38           H
ATOM   2781 HD13 ILE A 480       9.936  -6.577  13.426  1.00 37.38           H
ATOM   2782  N   ARG A 481       4.843  -5.151  16.574  1.00 33.73           N
ATOM   2783  CA  ARG A 481       4.134  -5.561  17.785  1.00 35.94           C
ATOM   2784  C   ARG A 481       3.120  -6.660  17.455  1.00 38.80           C
ATOM   2785  O   ARG A 481       2.684  -6.798  16.314  1.00 37.92           O
ATOM   2786  CB  ARG A 481       3.421  -4.351  18.409  1.00 28.99           C
ATOM   2787  CG  ARG A 481       4.145  -3.872  19.664  1.00 41.24           C
ATOM   2788  CD  ARG A 481       3.395  -2.726  20.348  1.00 33.23           C
ATOM   2789  NE  ARG A 481       3.739  -2.749  21.767  1.00 34.99           N
ATOM   2790  CZ  ARG A 481       3.147  -2.103  22.770  1.00 39.03           C
ATOM   2791  NH1 ARG A 481       2.101  -1.305  22.590  1.00 34.32           N
ATOM   2792  NH2 ARG A 481       3.635  -2.274  23.989  1.00 39.76           N1+
ATOM   2793  H   ARG A 481       4.387  -5.357  15.694  1.00 40.48           H
ATOM   2794  HA  ARG A 481       4.840  -5.981  18.504  1.00 43.13           H
ATOM   2795  HB2 ARG A 481       3.328  -3.535  17.702  1.00 34.78           H
ATOM   2796  HB3 ARG A 481       2.417  -4.648  18.713  1.00 34.78           H
ATOM   2797  HG2 ARG A 481       4.243  -4.706  20.355  1.00 49.49           H
ATOM   2798  HG3 ARG A 481       5.147  -3.540  19.413  1.00 49.49           H
ATOM   2799  HD2 ARG A 481       3.706  -1.777  19.912  1.00 39.87           H
ATOM   2800  HD3 ARG A 481       2.322  -2.847  20.215  1.00 39.87           H
ATOM   2801  HE  ARG A 481       4.529  -3.328  22.017  1.00 41.98           H
ATOM   2802 HH11 ARG A 481       1.722  -1.171  21.666  1.00 41.18           H
ATOM   2803 HH12 ARG A 481       1.681  -0.844  23.384  1.00 41.18           H
ATOM   2804 HH21 ARG A 481       4.435  -2.874  24.134  1.00 47.71           H
ATOM   2805 HH22 ARG A 481       3.219  -1.797  24.776  1.00 47.71           H
ATOM   2806  N   TYR A 482       2.760  -7.445  18.470  1.00 36.75           N
ATOM   2807  CA  TYR A 482       1.795  -8.534  18.378  1.00 32.01           C
ATOM   2808  C   TYR A 482       0.366  -8.084  18.685  1.00 42.75           C
ATOM   2809  O   TYR A 482       0.126  -7.250  19.554  1.00 33.69           O
ATOM   2810  CB  TYR A 482       2.238  -9.628  19.328  1.00 29.69           C
ATOM   2811  CG  TYR A 482       3.594 -10.200  18.980  1.00 32.29           C
ATOM   2812  CD1 TYR A 482       4.603 -10.241  19.952  1.00 32.27           C
ATOM   2813  CD2 TYR A 482       3.856 -10.686  17.680  1.00 34.18           C
ATOM   2814  CE1 TYR A 482       5.845 -10.827  19.667  1.00 30.84           C
ATOM   2815  CE2 TYR A 482       5.104 -11.256  17.382  1.00 27.49           C
ATOM   2816  CZ  TYR A 482       6.093 -11.358  18.382  1.00 35.32           C
ATOM   2817  OH  TYR A 482       7.282 -11.959  18.114  1.00 34.22           O
ATOM   2818  H   TYR A 482       3.154  -7.258  19.382  1.00 44.11           H
ATOM   2819  HA  TYR A 482       1.812  -8.940  17.371  1.00 38.41           H
ATOM   2820  HB2 TYR A 482       2.247  -9.237  20.345  1.00 35.63           H
ATOM   2821  HB3 TYR A 482       1.507 -10.435  19.287  1.00 35.63           H
ATOM   2822  HD1 TYR A 482       4.412  -9.847  20.940  1.00 38.72           H
ATOM   2823  HD2 TYR A 482       3.104 -10.633  16.909  1.00 41.02           H
ATOM   2824  HE1 TYR A 482       6.601 -10.886  20.432  1.00 37.01           H
ATOM   2825  HE2 TYR A 482       5.297 -11.631  16.390  1.00 32.98           H
ATOM   2826  HH  TYR A 482       7.330 -12.273  17.204  1.00 41.07           H
ATOM   2827  N   ALA A 483      -0.593  -8.653  17.956  1.00 31.16           N
ATOM   2828  CA  ALA A 483      -2.005  -8.369  18.119  1.00 44.38           C
ATOM   2829  C   ALA A 483      -2.536  -8.908  19.460  1.00 35.44           C
ATOM   2830  O   ALA A 483      -1.974  -9.831  20.047  1.00 39.45           O
ATOM   2831  CB  ALA A 483      -2.743  -8.994  16.933  1.00 44.90           C
ATOM   2832  H   ALA A 483      -0.329  -9.335  17.260  1.00 37.40           H
ATOM   2833  HA  ALA A 483      -2.151  -7.290  18.084  1.00 53.25           H
ATOM   2834  HB1 ALA A 483      -3.798  -8.752  16.985  1.00 53.88           H
ATOM   2835  HB2 ALA A 483      -2.333  -8.609  15.999  1.00 53.88           H
ATOM   2836  HB3 ALA A 483      -2.626 -10.077  16.956  1.00 53.88           H
ATOM   2837  N   GLY A 484      -3.629  -8.308  19.928  1.00 37.75           N
ATOM   2838  CA  GLY A 484      -4.403  -8.770  21.075  1.00 46.52           C
ATOM   2839  C   GLY A 484      -5.880  -8.848  20.723  1.00 50.48           C
ATOM   2840  O   GLY A 484      -6.387  -7.935  20.077  1.00 46.12           O
ATOM   2841  H   GLY A 484      -4.020  -7.545  19.393  1.00 45.30           H
ATOM   2842  HA2 GLY A 484      -4.033  -9.731  21.420  1.00 55.83           H
ATOM   2843  HA3 GLY A 484      -4.315  -8.048  21.880  1.00 55.83           H
ATOM   2844  N   TYR A 485      -6.573  -9.905  21.168  1.00 53.60           N
ATOM   2845  CA  TYR A 485      -7.992 -10.112  20.885  1.00 56.74           C
ATOM   2846  C   TYR A 485      -8.755 -10.496  22.146  1.00 57.06           C
ATOM   2847  O   TYR A 485      -8.330 -11.396  22.865  1.00 52.16           O
ATOM   2848  CB  TYR A 485      -8.172 -11.234  19.858  1.00 54.68           C
ATOM   2849  CG  TYR A 485      -7.223 -11.209  18.681  1.00 56.38           C
ATOM   2850  CD1 TYR A 485      -6.041 -11.976  18.721  1.00 51.75           C
ATOM   2851  CD2 TYR A 485      -7.523 -10.431  17.546  1.00 62.68           C
ATOM   2852  CE1 TYR A 485      -5.179 -12.006  17.615  1.00 51.73           C
ATOM   2853  CE2 TYR A 485      -6.655 -10.448  16.440  1.00 54.12           C
ATOM   2854  CZ  TYR A 485      -5.491 -11.253  16.462  1.00 53.00           C
ATOM   2855  OH  TYR A 485      -4.677 -11.311  15.370  1.00 55.61           O
ATOM   2856  H   TYR A 485      -6.087 -10.629  21.679  1.00 64.32           H
ATOM   2857  HA  TYR A 485      -8.428  -9.201  20.481  1.00 68.08           H
ATOM   2858  HB2 TYR A 485      -8.060 -12.197  20.357  1.00 65.62           H
ATOM   2859  HB3 TYR A 485      -9.194 -11.173  19.489  1.00 65.62           H
ATOM   2860  HD1 TYR A 485      -5.789 -12.542  19.602  1.00 62.11           H
ATOM   2861  HD2 TYR A 485      -8.411  -9.814  17.526  1.00 75.22           H
ATOM   2862  HE1 TYR A 485      -4.279 -12.603  17.645  1.00 62.08           H
ATOM   2863  HE2 TYR A 485      -6.869  -9.829  15.583  1.00 64.94           H
ATOM   2864  HH  TYR A 485      -3.970 -11.960  15.460  1.00 66.73           H
ATOM   2865  N   LYS A 486      -9.929  -9.887  22.350  1.00 66.59           N
ATOM   2866  CA  LYS A 486     -10.892 -10.313  23.371  1.00 72.89           C
ATOM   2867  C   LYS A 486     -11.531 -11.640  22.926  1.00 71.97           C
ATOM   2868  O   LYS A 486     -12.047 -11.726  21.811  1.00 74.66           O
ATOM   2869  CB  LYS A 486     -11.965  -9.225  23.582  1.00 69.79           C
ATOM   2870  CG  LYS A 486     -11.397  -7.821  23.852  1.00 72.69           C
ATOM   2871  CD  LYS A 486     -12.515  -6.762  23.866  1.00 83.45           C
ATOM   2872  CE  LYS A 486     -11.982  -5.322  23.922  1.00 84.79           C
ATOM   2873  NZ  LYS A 486     -11.226  -5.050  25.161  1.00 85.64           N1+
ATOM   2874  H   LYS A 486     -10.218  -9.160  21.709  1.00 79.91           H
ATOM   2875  HA  LYS A 486     -10.365 -10.460  24.318  1.00 87.47           H
ATOM   2876  HB2 LYS A 486     -12.594  -9.176  22.690  1.00 83.75           H
ATOM   2877  HB3 LYS A 486     -12.595  -9.522  24.422  1.00 83.75           H
ATOM   2878  HG2 LYS A 486     -10.862  -7.828  24.803  1.00 87.23           H
ATOM   2879  HG3 LYS A 486     -10.705  -7.554  23.054  1.00 87.23           H
ATOM   2880  HD2 LYS A 486     -13.119  -6.864  22.962  1.00100.14           H
ATOM   2881  HD3 LYS A 486     -13.158  -6.935  24.729  1.00100.14           H
ATOM   2882  HE2 LYS A 486     -11.340  -5.137  23.060  1.00101.75           H
ATOM   2883  HE3 LYS A 486     -12.828  -4.637  23.865  1.00101.75           H
ATOM   2884  HZ1 LYS A 486     -10.831  -4.121  25.121  1.00102.76           H
ATOM   2885  HZ2 LYS A 486     -11.838  -5.118  25.960  1.00102.76           H
ATOM   2886  HZ3 LYS A 486     -10.479  -5.722  25.257  1.00102.76           H
ATOM   2887  N   GLN A 487     -11.491 -12.665  23.786  1.00 76.55           N
ATOM   2888  CA  GLN A 487     -12.074 -13.991  23.542  1.00 80.86           C
ATOM   2889  C   GLN A 487     -13.456 -14.162  24.210  1.00 86.01           C
ATOM   2890  O   GLN A 487     -13.819 -13.349  25.063  1.00 85.85           O
ATOM   2891  CB  GLN A 487     -11.087 -15.065  24.035  1.00 82.87           C
ATOM   2892  CG  GLN A 487      -9.848 -15.141  23.133  1.00 77.87           C
ATOM   2893  CD  GLN A 487      -9.118 -16.477  23.271  1.00 79.12           C
ATOM   2894  OE1 GLN A 487      -8.992 -17.220  22.303  1.00 74.66           O
ATOM   2895  NE2 GLN A 487      -8.646 -16.808  24.470  1.00 76.97           N
ATOM   2896  H   GLN A 487     -11.046 -12.519  24.683  1.00 91.86           H
ATOM   2897  HA  GLN A 487     -12.195 -14.126  22.467  1.00 97.04           H
ATOM   2898  HB2 GLN A 487     -10.772 -14.824  25.052  1.00 99.44           H
ATOM   2899  HB3 GLN A 487     -11.567 -16.043  24.065  1.00 99.44           H
ATOM   2900  HG2 GLN A 487     -10.147 -15.019  22.091  1.00 93.44           H
ATOM   2901  HG3 GLN A 487      -9.176 -14.328  23.403  1.00 93.44           H
ATOM   2902 HE21 GLN A 487      -8.774 -16.188  25.257  1.00 92.37           H
ATOM   2903 HE22 GLN A 487      -8.166 -17.687  24.586  1.00 92.37           H
ATOM   2904  N   PRO A 488     -14.233 -15.215  23.856  1.00 89.06           N
ATOM   2905  CA  PRO A 488     -15.538 -15.490  24.471  1.00 87.38           C
ATOM   2906  C   PRO A 488     -15.472 -15.841  25.963  1.00 85.10           C
ATOM   2907  O   PRO A 488     -16.443 -15.628  26.684  1.00 84.69           O
ATOM   2908  CB  PRO A 488     -16.086 -16.707  23.707  1.00 86.25           C
ATOM   2909  CG  PRO A 488     -15.372 -16.645  22.361  1.00 84.51           C
ATOM   2910  CD  PRO A 488     -13.985 -16.158  22.771  1.00 84.79           C
ATOM   2911  HA  PRO A 488     -16.213 -14.657  24.275  1.00104.85           H
ATOM   2912  HB2 PRO A 488     -15.740 -17.608  24.220  1.00103.50           H
ATOM   2913  HB3 PRO A 488     -17.172 -16.731  23.616  1.00103.50           H
ATOM   2914  HG2 PRO A 488     -15.292 -17.633  21.906  1.00101.41           H
ATOM   2915  HG3 PRO A 488     -15.880 -15.946  21.694  1.00101.41           H
ATOM   2916  HD2 PRO A 488     -13.388 -16.996  23.135  1.00101.75           H
ATOM   2917  HD3 PRO A 488     -13.532 -15.682  21.901  1.00101.75           H
ATOM   2918  N   ASP A 489     -14.327 -16.368  26.413  1.00 82.48           N
ATOM   2919  CA  ASP A 489     -14.024 -16.637  27.812  1.00 81.78           C
ATOM   2920  C   ASP A 489     -14.066 -15.345  28.662  1.00 84.43           C
ATOM   2921  O   ASP A 489     -14.317 -15.403  29.866  1.00 86.29           O
ATOM   2922  CB  ASP A 489     -12.643 -17.309  27.814  1.00 83.57           C
ATOM   2923  CG  ASP A 489     -12.179 -17.691  29.218  1.00 91.79           C
ATOM   2924  OD1 ASP A 489     -11.612 -16.810  29.899  1.00 90.72           O
ATOM   2925  OD2 ASP A 489     -12.361 -18.877  29.571  1.00 95.49           O1-
ATOM   2926  H   ASP A 489     -13.588 -16.552  25.753  1.00 98.98           H
ATOM   2927  HA  ASP A 489     -14.756 -17.347  28.198  1.00 98.13           H
ATOM   2928  HB2 ASP A 489     -12.707 -18.211  27.204  1.00100.28           H
ATOM   2929  HB3 ASP A 489     -11.946 -16.594  27.384  1.00100.28           H
ATOM   2930  N   GLY A 490     -13.798 -14.187  28.035  1.00 79.88           N
ATOM   2931  CA  GLY A 490     -13.527 -12.912  28.692  1.00 77.01           C
ATOM   2932  C   GLY A 490     -12.020 -12.658  28.848  1.00 74.27           C
ATOM   2933  O   GLY A 490     -11.620 -11.517  29.071  1.00 67.41           O
ATOM   2934  H   GLY A 490     -13.661 -14.212  27.034  1.00 95.86           H
ATOM   2935  HA2 GLY A 490     -13.934 -12.120  28.064  1.00 92.41           H
ATOM   2936  HA3 GLY A 490     -13.999 -12.881  29.674  1.00 92.41           H
ATOM   2937  N   SER A 491     -11.195 -13.709  28.712  1.00 77.71           N
ATOM   2938  CA  SER A 491      -9.739 -13.637  28.598  1.00 70.33           C
ATOM   2939  C   SER A 491      -9.287 -12.919  27.320  1.00 69.25           C
ATOM   2940  O   SER A 491     -10.098 -12.569  26.459  1.00 67.05           O
ATOM   2941  CB  SER A 491      -9.146 -15.053  28.636  1.00 69.77           C
ATOM   2942  OG  SER A 491      -9.541 -15.820  27.515  1.00 68.15           O
ATOM   2943  H   SER A 491     -11.607 -14.627  28.617  1.00 93.25           H
ATOM   2944  HA  SER A 491      -9.348 -13.095  29.460  1.00 84.39           H
ATOM   2945  HB2 SER A 491      -8.061 -15.007  28.658  1.00 83.72           H
ATOM   2946  HB3 SER A 491      -9.480 -15.546  29.547  1.00 83.72           H
ATOM   2947  HG  SER A 491      -9.508 -16.748  27.765  1.00 81.78           H
ATOM   2948  N   THR A 492      -7.969 -12.716  27.208  1.00 66.17           N
ATOM   2949  CA  THR A 492      -7.332 -12.111  26.043  1.00 63.46           C
ATOM   2950  C   THR A 492      -6.318 -13.081  25.428  1.00 59.90           C
ATOM   2951  O   THR A 492      -5.604 -13.798  26.133  1.00 60.30           O
ATOM   2952  CB  THR A 492      -6.741 -10.739  26.422  1.00 58.21           C
ATOM   2953  OG1 THR A 492      -7.778  -9.864  26.819  1.00 54.63           O
ATOM   2954  CG2 THR A 492      -6.036 -10.054  25.245  1.00 58.38           C
ATOM   2955  H   THR A 492      -7.362 -13.038  27.950  1.00 79.41           H
ATOM   2956  HA  THR A 492      -8.105 -11.917  25.302  1.00 76.15           H
ATOM   2957  HB  THR A 492      -6.032 -10.857  27.244  1.00 69.85           H
ATOM   2958  HG1 THR A 492      -7.430  -9.259  27.479  1.00 65.56           H
ATOM   2959 HG21 THR A 492      -5.727  -9.068  25.566  1.00 70.06           H
ATOM   2960 HG22 THR A 492      -5.158 -10.619  24.931  1.00 70.06           H
ATOM   2961 HG23 THR A 492      -6.724  -9.928  24.410  1.00 70.06           H
ATOM   2962  N   LEU A 493      -6.286 -13.094  24.091  1.00 51.49           N
ATOM   2963  CA  LEU A 493      -5.382 -13.884  23.269  1.00 55.53           C
ATOM   2964  C   LEU A 493      -4.315 -12.930  22.729  1.00 51.31           C
ATOM   2965  O   LEU A 493      -4.653 -11.917  22.120  1.00 46.49           O
ATOM   2966  CB  LEU A 493      -6.190 -14.503  22.109  1.00 57.98           C
ATOM   2967  CG  LEU A 493      -5.634 -15.799  21.480  1.00 61.07           C
ATOM   2968  CD1 LEU A 493      -6.208 -15.937  20.060  1.00 66.12           C
ATOM   2969  CD2 LEU A 493      -4.107 -15.889  21.402  1.00 59.44           C
ATOM   2970  H   LEU A 493      -6.913 -12.470  23.601  1.00 61.79           H
ATOM   2971  HA  LEU A 493      -4.924 -14.675  23.864  1.00 66.64           H
ATOM   2972  HB2 LEU A 493      -7.199 -14.714  22.447  1.00 69.58           H
ATOM   2973  HB3 LEU A 493      -6.288 -13.747  21.333  1.00 69.58           H
ATOM   2974  HG  LEU A 493      -5.990 -16.641  22.074  1.00 73.29           H
ATOM   2975 HD11 LEU A 493      -5.922 -16.903  19.646  1.00 79.34           H
ATOM   2976 HD12 LEU A 493      -7.296 -15.878  20.090  1.00 79.34           H
ATOM   2977 HD13 LEU A 493      -5.823 -15.145  19.415  1.00 79.34           H
ATOM   2978 HD21 LEU A 493      -3.815 -16.777  20.841  1.00 71.33           H
ATOM   2979 HD22 LEU A 493      -3.724 -15.005  20.900  1.00 71.33           H
ATOM   2980 HD23 LEU A 493      -3.680 -15.960  22.402  1.00 71.33           H
ATOM   2981  N   GLY A 494      -3.041 -13.278  22.922  1.00 46.23           N
ATOM   2982  CA  GLY A 494      -1.914 -12.469  22.484  1.00 52.99           C
ATOM   2983  C   GLY A 494      -1.659 -11.339  23.473  1.00 48.43           C
ATOM   2984  O   GLY A 494      -1.803 -11.548  24.680  1.00 43.69           O
ATOM   2985  H   GLY A 494      -2.837 -14.102  23.465  1.00 55.48           H
ATOM   2986  HA2 GLY A 494      -1.026 -13.093  22.455  1.00 63.59           H
ATOM   2987  HA3 GLY A 494      -2.116 -12.053  21.495  1.00 63.59           H
ATOM   2988  N   ASP A 495      -1.268 -10.165  22.964  1.00 44.65           N
ATOM   2989  CA  ASP A 495      -0.823  -9.056  23.802  1.00 41.80           C
ATOM   2990  C   ASP A 495      -2.021  -8.150  24.145  1.00 36.74           C
ATOM   2991  O   ASP A 495      -2.511  -7.441  23.260  1.00 37.60           O
ATOM   2992  CB  ASP A 495       0.261  -8.241  23.072  1.00 46.19           C
ATOM   2993  CG  ASP A 495       0.964  -7.262  24.022  1.00 44.12           C
ATOM   2994  OD1 ASP A 495       0.469  -7.063  25.154  1.00 35.34           O
ATOM   2995  OD2 ASP A 495       2.019  -6.733  23.618  1.00 37.21           O1-
ATOM   2996  H   ASP A 495      -1.204 -10.051  21.962  1.00 53.59           H
ATOM   2997  HA  ASP A 495      -0.363  -9.467  24.700  1.00 50.16           H
ATOM   2998  HB2 ASP A 495       0.997  -8.872  22.581  1.00 55.43           H
ATOM   2999  HB3 ASP A 495      -0.177  -7.669  22.253  1.00 55.43           H
ATOM   3000  N   PRO A 496      -2.452  -8.082  25.424  1.00 36.26           N
ATOM   3001  CA  PRO A 496      -3.548  -7.216  25.821  1.00 33.85           C
ATOM   3002  C   PRO A 496      -3.292  -5.715  25.630  1.00 34.11           C
ATOM   3003  O   PRO A 496      -4.261  -4.962  25.537  1.00 38.28           O
ATOM   3004  CB  PRO A 496      -3.808  -7.530  27.305  1.00 43.50           C
ATOM   3005  CG  PRO A 496      -3.142  -8.884  27.543  1.00 47.55           C
ATOM   3006  CD  PRO A 496      -1.963  -8.831  26.572  1.00 38.62           C
ATOM   3007  HA  PRO A 496      -4.429  -7.532  25.282  1.00 40.62           H
ATOM   3008  HB2 PRO A 496      -3.270  -6.785  27.887  1.00 52.20           H
ATOM   3009  HB3 PRO A 496      -4.859  -7.520  27.591  1.00 52.20           H
ATOM   3010  HG2 PRO A 496      -2.779  -8.976  28.566  1.00 57.06           H
ATOM   3011  HG3 PRO A 496      -3.831  -9.694  27.304  1.00 57.06           H
ATOM   3012  HD2 PRO A 496      -1.130  -8.291  27.014  1.00 46.35           H
ATOM   3013  HD3 PRO A 496      -1.685  -9.854  26.334  1.00 46.35           H
ATOM   3014  N   ALA A 497      -2.024  -5.278  25.540  1.00 37.58           N
ATOM   3015  CA  ALA A 497      -1.673  -3.873  25.309  1.00 42.12           C
ATOM   3016  C   ALA A 497      -2.147  -3.362  23.949  1.00 31.83           C
ATOM   3017  O   ALA A 497      -2.310  -2.157  23.779  1.00 35.60           O
ATOM   3018  CB  ALA A 497      -0.161  -3.675  25.438  1.00 39.58           C
ATOM   3019  H   ALA A 497      -1.267  -5.947  25.591  1.00 45.10           H
ATOM   3020  HA  ALA A 497      -2.158  -3.269  26.078  1.00 50.54           H
ATOM   3021  HB1 ALA A 497       0.090  -2.631  25.250  1.00 47.49           H
ATOM   3022  HB2 ALA A 497       0.144  -3.924  26.451  1.00 47.49           H
ATOM   3023  HB3 ALA A 497       0.368  -4.305  24.721  1.00 47.49           H
ATOM   3024  N   ASN A 498      -2.353  -4.263  22.983  1.00 35.02           N
ATOM   3025  CA  ASN A 498      -2.655  -3.892  21.609  1.00 41.96           C
ATOM   3026  C   ASN A 498      -4.094  -4.199  21.205  1.00 54.69           C
ATOM   3027  O   ASN A 498      -4.395  -4.129  20.014  1.00 44.96           O
ATOM   3028  CB  ASN A 498      -1.617  -4.553  20.693  1.00 41.80           C
ATOM   3029  CG  ASN A 498      -0.219  -4.080  21.079  1.00 34.67           C
ATOM   3030  OD1 ASN A 498       0.003  -2.884  21.214  1.00 37.07           O
ATOM   3031  ND2 ASN A 498       0.741  -4.988  21.209  1.00 35.08           N
ATOM   3032  H   ASN A 498      -2.206  -5.243  23.184  1.00 42.02           H
ATOM   3033  HA  ASN A 498      -2.538  -2.814  21.489  1.00 50.36           H
ATOM   3034  HB2 ASN A 498      -1.701  -5.640  20.728  1.00 50.16           H
ATOM   3035  HB3 ASN A 498      -1.815  -4.192  19.686  1.00 50.16           H
ATOM   3036 HD21 ASN A 498       1.676  -4.700  21.446  1.00 42.10           H
ATOM   3037 HD22 ASN A 498       0.536  -5.965  21.062  1.00 42.10           H
ATOM   3038  N   VAL A 499      -4.980  -4.527  22.162  1.00 45.73           N
ATOM   3039  CA  VAL A 499      -6.348  -4.942  21.854  1.00 44.92           C
ATOM   3040  C   VAL A 499      -7.076  -3.875  21.055  1.00 49.68           C
ATOM   3041  O   VAL A 499      -7.678  -4.201  20.037  1.00 55.93           O
ATOM   3042  CB  VAL A 499      -7.127  -5.341  23.121  1.00 46.44           C
ATOM   3043  CG1 VAL A 499      -8.616  -5.584  22.840  1.00 53.98           C
ATOM   3044  CG2 VAL A 499      -6.580  -6.646  23.691  1.00 46.50           C
ATOM   3045  H   VAL A 499      -4.674  -4.559  23.126  1.00 54.88           H
ATOM   3046  HA  VAL A 499      -6.273  -5.823  21.221  1.00 53.90           H
ATOM   3047  HB  VAL A 499      -7.041  -4.551  23.869  1.00 55.73           H
ATOM   3048 HG11 VAL A 499      -9.091  -5.938  23.752  1.00 64.77           H
ATOM   3049 HG12 VAL A 499      -9.108  -4.664  22.524  1.00 64.77           H
ATOM   3050 HG13 VAL A 499      -8.732  -6.340  22.061  1.00 64.77           H
ATOM   3051 HG21 VAL A 499      -7.017  -6.839  24.670  1.00 55.80           H
ATOM   3052 HG22 VAL A 499      -6.807  -7.477  23.026  1.00 55.80           H
ATOM   3053 HG23 VAL A 499      -5.502  -6.566  23.792  1.00 55.80           H
ATOM   3054  N   GLN A 500      -7.013  -2.616  21.500  1.00 45.18           N
ATOM   3055  CA  GLN A 500      -7.701  -1.516  20.845  1.00 43.08           C
ATOM   3056  C   GLN A 500      -7.188  -1.307  19.412  1.00 58.36           C
ATOM   3057  O   GLN A 500      -7.996  -1.214  18.492  1.00 60.35           O
ATOM   3058  CB  GLN A 500      -7.573  -0.271  21.722  1.00 49.24           C
ATOM   3059  CG  GLN A 500      -8.316   0.934  21.137  1.00 45.36           C
ATOM   3060  CD  GLN A 500      -8.326   2.132  22.085  1.00 56.00           C
ATOM   3061  OE1 GLN A 500      -7.747   2.108  23.168  1.00 63.09           O
ATOM   3062  NE2 GLN A 500      -9.005   3.203  21.688  1.00 56.90           N
ATOM   3063  H   GLN A 500      -6.486  -2.413  22.338  1.00 54.22           H
ATOM   3064  HA  GLN A 500      -8.760  -1.775  20.787  1.00 51.69           H
ATOM   3065  HB2 GLN A 500      -7.985  -0.499  22.707  1.00 59.08           H
ATOM   3066  HB3 GLN A 500      -6.516  -0.020  21.837  1.00 59.08           H
ATOM   3067  HG2 GLN A 500      -7.844   1.236  20.200  1.00 54.43           H
ATOM   3068  HG3 GLN A 500      -9.347   0.648  20.924  1.00 54.43           H
ATOM   3069 HE21 GLN A 500      -9.455   3.213  20.786  1.00 68.29           H
ATOM   3070 HE22 GLN A 500      -9.046   4.009  22.292  1.00 68.29           H
ATOM   3071  N   PHE A 501      -5.864  -1.260  19.205  1.00 60.44           N
ATOM   3072  CA  PHE A 501      -5.275  -1.072  17.878  1.00 55.51           C
ATOM   3073  C   PHE A 501      -5.587  -2.245  16.937  1.00 54.36           C
ATOM   3074  O   PHE A 501      -5.804  -2.024  15.749  1.00 55.52           O
ATOM   3075  CB  PHE A 501      -3.762  -0.829  17.993  1.00 51.85           C
ATOM   3076  CG  PHE A 501      -3.071  -0.631  16.655  1.00 35.97           C
ATOM   3077  CD1 PHE A 501      -3.274   0.550  15.921  1.00 48.24           C
ATOM   3078  CD2 PHE A 501      -2.279  -1.658  16.113  1.00 48.84           C
ATOM   3079  CE1 PHE A 501      -2.660   0.719  14.669  1.00 40.37           C
ATOM   3080  CE2 PHE A 501      -1.671  -1.498  14.855  1.00 34.81           C
ATOM   3081  CZ  PHE A 501      -1.854  -0.303  14.142  1.00 36.02           C
ATOM   3082  H   PHE A 501      -5.238  -1.366  19.991  1.00 72.53           H
ATOM   3083  HA  PHE A 501      -5.718  -0.173  17.446  1.00 66.62           H
ATOM   3084  HB2 PHE A 501      -3.599   0.063  18.599  1.00 62.22           H
ATOM   3085  HB3 PHE A 501      -3.307  -1.678  18.507  1.00 62.22           H
ATOM   3086  HD1 PHE A 501      -3.925   1.318  16.306  1.00 57.88           H
ATOM   3087  HD2 PHE A 501      -2.161  -2.581  16.657  1.00 58.61           H
ATOM   3088  HE1 PHE A 501      -2.822   1.621  14.103  1.00 48.44           H
ATOM   3089  HE2 PHE A 501      -1.072  -2.291  14.434  1.00 41.77           H
ATOM   3090  HZ  PHE A 501      -1.394  -0.179  13.174  1.00 43.22           H
ATOM   3091  N   THR A 502      -5.611  -3.476  17.463  1.00 54.01           N
ATOM   3092  CA  THR A 502      -5.975  -4.684  16.729  1.00 55.44           C
ATOM   3093  C   THR A 502      -7.423  -4.630  16.234  1.00 62.87           C
ATOM   3094  O   THR A 502      -7.697  -5.073  15.120  1.00 63.91           O
ATOM   3095  CB  THR A 502      -5.739  -5.913  17.612  1.00 51.81           C
ATOM   3096  OG1 THR A 502      -4.386  -5.989  17.982  1.00 47.38           O
ATOM   3097  CG2 THR A 502      -6.100  -7.213  16.893  1.00 57.52           C
ATOM   3098  H   THR A 502      -5.410  -3.580  18.448  1.00 64.82           H
ATOM   3099  HA  THR A 502      -5.301  -4.750  15.873  1.00 66.52           H
ATOM   3100  HB  THR A 502      -6.343  -5.825  18.515  1.00 62.17           H
ATOM   3101  HG1 THR A 502      -4.175  -5.208  18.504  1.00 56.86           H
ATOM   3102 HG21 THR A 502      -5.861  -8.052  17.544  1.00 69.02           H
ATOM   3103 HG22 THR A 502      -7.163  -7.245  16.660  1.00 69.02           H
ATOM   3104 HG23 THR A 502      -5.512  -7.301  15.981  1.00 69.02           H
ATOM   3105  N   GLU A 503      -8.342  -4.096  17.050  1.00 56.94           N
ATOM   3106  CA  GLU A 503      -9.723  -3.882  16.646  1.00 63.32           C
ATOM   3107  C   GLU A 503      -9.816  -2.857  15.519  1.00 62.41           C
ATOM   3108  O   GLU A 503     -10.631  -3.049  14.622  1.00 63.46           O
ATOM   3109  CB  GLU A 503     -10.628  -3.472  17.823  1.00 66.47           C
ATOM   3110  CG  GLU A 503     -10.837  -4.628  18.814  1.00 74.10           C
ATOM   3111  CD  GLU A 503     -11.726  -4.335  20.027  1.00 76.94           C
ATOM   3112  OE1 GLU A 503     -11.984  -5.310  20.767  1.00 79.08           O
ATOM   3113  OE2 GLU A 503     -12.117  -3.163  20.223  1.00 76.47           O1-
ATOM   3114  H   GLU A 503      -8.060  -3.760  17.961  1.00 68.32           H
ATOM   3115  HA  GLU A 503     -10.095  -4.833  16.261  1.00 75.98           H
ATOM   3116  HB2 GLU A 503     -10.187  -2.623  18.344  1.00 79.76           H
ATOM   3117  HB3 GLU A 503     -11.600  -3.168  17.432  1.00 79.76           H
ATOM   3118  HG2 GLU A 503     -11.209  -5.521  18.307  1.00 88.91           H
ATOM   3119  HG3 GLU A 503      -9.875  -4.925  19.213  1.00 88.91           H
ATOM   3120  N   ILE A 504      -9.014  -1.780  15.560  1.00 64.74           N
ATOM   3121  CA  ILE A 504      -9.010  -0.757  14.515  1.00 61.82           C
ATOM   3122  C   ILE A 504      -8.451  -1.343  13.211  1.00 61.70           C
ATOM   3123  O   ILE A 504      -8.944  -0.986  12.148  1.00 63.27           O
ATOM   3124  CB  ILE A 504      -8.295   0.535  14.969  1.00 60.50           C
ATOM   3125  CG1 ILE A 504      -9.022   1.121  16.200  1.00 57.79           C
ATOM   3126  CG2 ILE A 504      -8.259   1.579  13.831  1.00 60.97           C
ATOM   3127  CD1 ILE A 504      -8.351   2.362  16.788  1.00 60.09           C
ATOM   3128  H   ILE A 504      -8.369  -1.670  16.332  1.00 77.69           H
ATOM   3129  HA  ILE A 504     -10.050  -0.487  14.337  1.00 74.18           H
ATOM   3130  HB  ILE A 504      -7.269   0.290  15.247  1.00 72.59           H
ATOM   3131 HG12 ILE A 504     -10.044   1.380  15.920  1.00 69.34           H
ATOM   3132 HG13 ILE A 504      -9.080   0.378  16.988  1.00 69.34           H
ATOM   3133 HG21 ILE A 504      -7.694   2.455  14.141  1.00 73.17           H
ATOM   3134 HG22 ILE A 504      -7.762   1.175  12.952  1.00 73.17           H
ATOM   3135 HG23 ILE A 504      -9.272   1.878  13.559  1.00 73.17           H
ATOM   3136 HD11 ILE A 504      -8.795   2.585  17.758  1.00 72.11           H
ATOM   3137 HD12 ILE A 504      -7.284   2.182  16.920  1.00 72.11           H
ATOM   3138 HD13 ILE A 504      -8.505   3.213  16.128  1.00 72.11           H
ATOM   3139  N   CYS A 505      -7.464  -2.251  13.272  1.00 57.82           N
ATOM   3140  CA  CYS A 505      -6.963  -2.953  12.091  1.00 66.54           C
ATOM   3141  C   CYS A 505      -8.071  -3.778  11.428  1.00 63.37           C
ATOM   3142  O   CYS A 505      -8.257  -3.668  10.221  1.00 60.52           O
ATOM   3143  CB  CYS A 505      -5.724  -3.811  12.414  1.00 63.38           C
ATOM   3144  SG  CYS A 505      -4.303  -2.759  12.850  1.00 49.48           S
ATOM   3145  H   CYS A 505      -7.073  -2.493  14.172  1.00 69.39           H
ATOM   3146  HA  CYS A 505      -6.653  -2.192  11.374  1.00 79.85           H
ATOM   3147  HB2 CYS A 505      -5.939  -4.498  13.232  1.00 76.06           H
ATOM   3148  HB3 CYS A 505      -5.463  -4.393  11.531  1.00 76.06           H
ATOM   3149  HG  CYS A 505      -4.748  -2.396  14.057  1.00 59.37           H
ATOM   3150  N   ILE A 506      -8.811  -4.581  12.205  1.00 66.52           N
ATOM   3151  CA  ILE A 506      -9.924  -5.404  11.718  1.00 67.06           C
ATOM   3152  C   ILE A 506     -11.036  -4.512  11.142  1.00 61.02           C
ATOM   3153  O   ILE A 506     -11.554  -4.800  10.067  1.00 64.00           O
ATOM   3154  CB  ILE A 506     -10.437  -6.327  12.850  1.00 64.38           C
ATOM   3155  CG1 ILE A 506      -9.344  -7.315  13.321  1.00 63.66           C
ATOM   3156  CG2 ILE A 506     -11.687  -7.105  12.400  1.00 62.21           C
ATOM   3157  CD1 ILE A 506      -9.644  -7.910  14.702  1.00 64.85           C
ATOM   3158  H   ILE A 506      -8.616  -4.604  13.197  1.00 79.83           H
ATOM   3159  HA  ILE A 506      -9.549  -6.034  10.910  1.00 80.48           H
ATOM   3160  HB  ILE A 506     -10.722  -5.691  13.690  1.00 77.26           H
ATOM   3161 HG12 ILE A 506      -9.243  -8.120  12.592  1.00 76.39           H
ATOM   3162 HG13 ILE A 506      -8.379  -6.818  13.383  1.00 76.39           H
ATOM   3163 HG21 ILE A 506     -12.033  -7.764  13.193  1.00 74.65           H
ATOM   3164 HG22 ILE A 506     -12.502  -6.418  12.168  1.00 74.65           H
ATOM   3165 HG23 ILE A 506     -11.456  -7.697  11.513  1.00 74.65           H
ATOM   3166 HD11 ILE A 506      -8.782  -8.480  15.042  1.00 77.83           H
ATOM   3167 HD12 ILE A 506      -9.843  -7.112  15.417  1.00 77.83           H
ATOM   3168 HD13 ILE A 506     -10.504  -8.576  14.653  1.00 77.83           H
ATOM   3169  N   GLN A 507     -11.384  -3.433  11.853  1.00 61.29           N
ATOM   3170  CA  GLN A 507     -12.346  -2.404  11.457  1.00 65.40           C
ATOM   3171  C   GLN A 507     -11.961  -1.732  10.124  1.00 69.64           C
ATOM   3172  O   GLN A 507     -12.838  -1.222   9.430  1.00 73.16           O
ATOM   3173  CB  GLN A 507     -12.422  -1.402  12.622  1.00 72.27           C
ATOM   3174  CG  GLN A 507     -13.355  -0.193  12.486  1.00 76.16           C
ATOM   3175  CD  GLN A 507     -13.086   0.778  13.640  1.00 79.96           C
ATOM   3176  OE1 GLN A 507     -12.356   1.752  13.487  1.00 78.30           O
ATOM   3177  NE2 GLN A 507     -13.620   0.495  14.827  1.00 76.87           N
ATOM   3178  H   GLN A 507     -10.906  -3.277  12.729  1.00 73.55           H
ATOM   3179  HA  GLN A 507     -13.325  -2.870  11.340  1.00 78.48           H
ATOM   3180  HB2 GLN A 507     -12.729  -1.949  13.514  1.00 86.73           H
ATOM   3181  HB3 GLN A 507     -11.422  -1.016  12.794  1.00 86.73           H
ATOM   3182  HG2 GLN A 507     -13.132   0.317  11.550  1.00 91.39           H
ATOM   3183  HG3 GLN A 507     -14.393  -0.526  12.504  1.00 91.39           H
ATOM   3184 HE21 GLN A 507     -14.184  -0.331  14.949  1.00 92.24           H
ATOM   3185 HE22 GLN A 507     -13.436   1.113  15.602  1.00 92.24           H
ATOM   3186  N   GLN A 508     -10.664  -1.731   9.776  1.00 69.33           N
ATOM   3187  CA  GLN A 508     -10.125  -1.151   8.546  1.00 71.69           C
ATOM   3188  C   GLN A 508      -9.911  -2.193   7.433  1.00 63.51           C
ATOM   3189  O   GLN A 508      -9.616  -1.804   6.306  1.00 68.29           O
ATOM   3190  CB  GLN A 508      -8.815  -0.403   8.863  1.00 63.87           C
ATOM   3191  CG  GLN A 508      -8.718   0.917   8.093  1.00 71.00           C
ATOM   3192  CD  GLN A 508      -9.799   1.935   8.454  1.00 72.06           C
ATOM   3193  OE1 GLN A 508     -10.235   2.688   7.593  1.00 68.52           O
ATOM   3194  NE2 GLN A 508     -10.243   1.978   9.709  1.00 71.77           N
ATOM   3195  H   GLN A 508      -9.998  -2.145  10.413  1.00 83.20           H
ATOM   3196  HA  GLN A 508     -10.850  -0.432   8.167  1.00 86.03           H
ATOM   3197  HB2 GLN A 508      -8.737  -0.180   9.920  1.00 76.65           H
ATOM   3198  HB3 GLN A 508      -7.961  -1.030   8.603  1.00 76.65           H
ATOM   3199  HG2 GLN A 508      -7.754   1.382   8.293  1.00 85.20           H
ATOM   3200  HG3 GLN A 508      -8.741   0.736   7.019  1.00 85.20           H
ATOM   3201 HE21 GLN A 508      -9.875   1.348  10.403  1.00 86.12           H
ATOM   3202 HE22 GLN A 508     -10.939   2.668   9.956  1.00 86.12           H
ATOM   3203  N   GLY A 509     -10.022  -3.496   7.737  1.00 61.38           N
ATOM   3204  CA  GLY A 509      -9.984  -4.580   6.759  1.00 56.32           C
ATOM   3205  C   GLY A 509      -9.116  -5.785   7.129  1.00 55.28           C
ATOM   3206  O   GLY A 509      -9.286  -6.837   6.513  1.00 57.15           O
ATOM   3207  H   GLY A 509     -10.244  -3.746   8.690  1.00 73.66           H
ATOM   3208  HA2 GLY A 509     -11.005  -4.940   6.640  1.00 67.59           H
ATOM   3209  HA3 GLY A 509      -9.641  -4.203   5.796  1.00 67.59           H
ATOM   3210  N   TRP A 510      -8.166  -5.651   8.065  1.00 56.39           N
ATOM   3211  CA  TRP A 510      -7.142  -6.666   8.325  1.00 51.18           C
ATOM   3212  C   TRP A 510      -7.753  -8.031   8.641  1.00 59.57           C
ATOM   3213  O   TRP A 510      -8.725  -8.138   9.393  1.00 66.18           O
ATOM   3214  CB  TRP A 510      -6.232  -6.245   9.492  1.00 50.27           C
ATOM   3215  CG  TRP A 510      -5.050  -7.145   9.725  1.00 41.20           C
ATOM   3216  CD1 TRP A 510      -4.151  -7.506   8.780  1.00 43.33           C
ATOM   3217  CD2 TRP A 510      -4.603  -7.801  10.954  1.00 44.14           C
ATOM   3218  NE1 TRP A 510      -3.207  -8.351   9.317  1.00 44.21           N
ATOM   3219  CE2 TRP A 510      -3.439  -8.577  10.655  1.00 41.73           C
ATOM   3220  CE3 TRP A 510      -5.047  -7.810  12.295  1.00 43.71           C
ATOM   3221  CZ2 TRP A 510      -2.748  -9.310  11.628  1.00 42.79           C
ATOM   3222  CZ3 TRP A 510      -4.368  -8.557  13.277  1.00 44.57           C
ATOM   3223  CH2 TRP A 510      -3.224  -9.307  12.951  1.00 44.59           C
ATOM   3224  H   TRP A 510      -8.087  -4.769   8.555  1.00 67.67           H
ATOM   3225  HA  TRP A 510      -6.521  -6.753   7.434  1.00 61.41           H
ATOM   3226  HB2 TRP A 510      -5.850  -5.245   9.299  1.00 60.32           H
ATOM   3227  HB3 TRP A 510      -6.824  -6.203  10.407  1.00 60.32           H
ATOM   3228  HD1 TRP A 510      -4.177  -7.190   7.747  1.00 52.00           H
ATOM   3229  HE1 TRP A 510      -2.415  -8.702   8.794  1.00 53.05           H
ATOM   3230  HE3 TRP A 510      -5.915  -7.229  12.569  1.00 52.45           H
ATOM   3231  HZ2 TRP A 510      -1.854  -9.858  11.368  1.00 51.35           H
ATOM   3232  HZ3 TRP A 510      -4.725  -8.553  14.295  1.00 53.48           H
ATOM   3233  HH2 TRP A 510      -2.706  -9.866  13.717  1.00 53.51           H
ATOM   3234  N   LYS A 511      -7.134  -9.077   8.084  1.00 59.74           N
ATOM   3235  CA  LYS A 511      -7.530 -10.464   8.290  1.00 60.36           C
ATOM   3236  C   LYS A 511      -6.642 -11.065   9.368  1.00 61.10           C
ATOM   3237  O   LYS A 511      -5.645 -11.728   9.078  1.00 59.68           O
ATOM   3238  CB  LYS A 511      -7.478 -11.250   6.974  1.00 66.09           C
ATOM   3239  CG  LYS A 511      -8.450 -10.689   5.919  1.00 73.46           C
ATOM   3240  CD  LYS A 511      -8.407 -11.491   4.608  1.00 78.74           C
ATOM   3241  CE  LYS A 511      -8.837 -12.948   4.817  1.00 78.78           C
ATOM   3242  NZ  LYS A 511      -8.792 -13.711   3.559  1.00 76.90           N1+
ATOM   3243  H   LYS A 511      -6.318  -8.904   7.516  1.00 71.69           H
ATOM   3244  HA  LYS A 511      -8.560 -10.484   8.652  1.00 72.43           H
ATOM   3245  HB2 LYS A 511      -6.460 -11.233   6.578  1.00 79.31           H
ATOM   3246  HB3 LYS A 511      -7.746 -12.282   7.203  1.00 79.31           H
ATOM   3247  HG2 LYS A 511      -9.465 -10.701   6.321  1.00 88.15           H
ATOM   3248  HG3 LYS A 511      -8.186  -9.653   5.696  1.00 88.15           H
ATOM   3249  HD2 LYS A 511      -9.073 -11.015   3.888  1.00 94.48           H
ATOM   3250  HD3 LYS A 511      -7.391 -11.467   4.211  1.00 94.48           H
ATOM   3251  HE2 LYS A 511      -8.168 -13.418   5.539  1.00 94.54           H
ATOM   3252  HE3 LYS A 511      -9.851 -12.967   5.221  1.00 94.54           H
ATOM   3253  HZ1 LYS A 511      -9.099 -14.659   3.726  1.00 92.28           H
ATOM   3254  HZ2 LYS A 511      -9.398 -13.278   2.877  1.00 92.28           H
ATOM   3255  HZ3 LYS A 511      -7.847 -13.723   3.204  1.00 92.28           H
ATOM   3256  N   ALA A 512      -7.045 -10.825  10.615  1.00 64.21           N
ATOM   3257  CA  ALA A 512      -6.385 -11.339  11.803  1.00 60.49           C
ATOM   3258  C   ALA A 512      -6.317 -12.879  11.797  1.00 58.20           C
ATOM   3259  O   ALA A 512      -7.369 -13.514  11.702  1.00 64.62           O
ATOM   3260  CB  ALA A 512      -7.214 -10.872  13.003  1.00 64.19           C
ATOM   3261  H   ALA A 512      -7.848 -10.227  10.749  1.00 77.05           H
ATOM   3262  HA  ALA A 512      -5.394 -10.897  11.881  1.00 72.59           H
ATOM   3263  HB1 ALA A 512      -6.836 -11.359  13.896  1.00 77.03           H
ATOM   3264  HB2 ALA A 512      -7.142  -9.790  13.111  1.00 77.03           H
ATOM   3265  HB3 ALA A 512      -8.259 -11.154  12.875  1.00 77.03           H
ATOM   3266  N   PRO A 513      -5.133 -13.495  11.992  1.00 56.28           N
ATOM   3267  CA  PRO A 513      -4.999 -14.950  12.116  1.00 55.58           C
ATOM   3268  C   PRO A 513      -5.440 -15.563  13.465  1.00 62.47           C
ATOM   3269  O   PRO A 513      -5.432 -16.790  13.585  1.00 63.15           O
ATOM   3270  CB  PRO A 513      -3.498 -15.228  11.919  1.00 59.91           C
ATOM   3271  CG  PRO A 513      -2.973 -13.999  11.188  1.00 58.78           C
ATOM   3272  CD  PRO A 513      -3.824 -12.889  11.799  1.00 54.90           C
ATOM   3273  HA  PRO A 513      -5.502 -15.424  11.272  1.00 66.69           H
ATOM   3274  HB2 PRO A 513      -3.031 -15.247  12.905  1.00 71.89           H
ATOM   3275  HB3 PRO A 513      -3.280 -16.158  11.393  1.00 71.89           H
ATOM   3276  HG2 PRO A 513      -1.920 -13.822  11.408  1.00 70.53           H
ATOM   3277  HG3 PRO A 513      -3.135 -14.100  10.114  1.00 70.53           H
ATOM   3278  HD2 PRO A 513      -3.417 -12.564  12.756  1.00 65.87           H
ATOM   3279  HD3 PRO A 513      -3.851 -12.070  11.079  1.00 65.87           H
ATOM   3280  N   ARG A 514      -5.778 -14.737  14.477  1.00 61.91           N
ATOM   3281  CA  ARG A 514      -6.232 -15.161  15.818  1.00 58.61           C
ATOM   3282  C   ARG A 514      -5.224 -16.111  16.491  1.00 62.65           C
ATOM   3283  O   ARG A 514      -5.589 -17.184  16.974  1.00 68.31           O
ATOM   3284  CB  ARG A 514      -7.650 -15.768  15.748  1.00 62.69           C
ATOM   3285  CG  ARG A 514      -8.727 -14.780  15.276  1.00 63.40           C
ATOM   3286  CD  ARG A 514      -9.271 -13.928  16.424  1.00 59.50           C
ATOM   3287  NE  ARG A 514     -10.262 -12.959  15.929  1.00 60.54           N
ATOM   3288  CZ  ARG A 514     -11.012 -12.152  16.691  1.00 65.82           C
ATOM   3289  NH1 ARG A 514     -11.105 -12.311  18.013  1.00 62.25           N
ATOM   3290  NH2 ARG A 514     -11.687 -11.163  16.112  1.00 63.91           N1+
ATOM   3291  H   ARG A 514      -5.695 -13.743  14.316  1.00 74.29           H
ATOM   3292  HA  ARG A 514      -6.277 -14.275  16.448  1.00 70.33           H
ATOM   3293  HB2 ARG A 514      -7.652 -16.644  15.096  1.00 75.23           H
ATOM   3294  HB3 ARG A 514      -7.925 -16.107  16.749  1.00 75.23           H
ATOM   3295  HG2 ARG A 514      -8.350 -14.149  14.470  1.00 76.08           H
ATOM   3296  HG3 ARG A 514      -9.561 -15.363  14.882  1.00 76.08           H
ATOM   3297  HD2 ARG A 514      -9.769 -14.610  17.116  1.00 71.40           H
ATOM   3298  HD3 ARG A 514      -8.465 -13.415  16.953  1.00 71.40           H
ATOM   3299  HE  ARG A 514     -10.238 -12.769  14.938  1.00 72.64           H
ATOM   3300 HH11 ARG A 514     -10.596 -13.054  18.467  1.00 74.70           H
ATOM   3301 HH12 ARG A 514     -11.674 -11.687  18.565  1.00 74.70           H
ATOM   3302 HH21 ARG A 514     -11.628 -11.030  15.114  1.00 76.69           H
ATOM   3303 HH22 ARG A 514     -12.255 -10.545  16.670  1.00 76.69           H
ATOM   3304  N   GLY A 515      -3.958 -15.687  16.548  1.00 55.89           N
ATOM   3305  CA  GLY A 515      -2.843 -16.381  17.190  1.00 57.45           C
ATOM   3306  C   GLY A 515      -2.291 -15.572  18.367  1.00 53.79           C
ATOM   3307  O   GLY A 515      -2.753 -14.470  18.658  1.00 52.08           O
ATOM   3308  H   GLY A 515      -3.740 -14.797  16.121  1.00 67.06           H
ATOM   3309  HA2 GLY A 515      -3.163 -17.361  17.546  1.00 68.94           H
ATOM   3310  HA3 GLY A 515      -2.045 -16.507  16.458  1.00 68.94           H
ATOM   3311  N   ARG A 516      -1.302 -16.150  19.059  1.00 54.04           N
ATOM   3312  CA  ARG A 516      -0.709 -15.595  20.280  1.00 54.94           C
ATOM   3313  C   ARG A 516       0.341 -14.515  19.983  1.00 56.60           C
ATOM   3314  O   ARG A 516       0.663 -13.718  20.859  1.00 47.44           O
ATOM   3315  CB  ARG A 516      -0.157 -16.760  21.123  1.00 53.34           C
ATOM   3316  CG  ARG A 516       0.309 -16.342  22.524  1.00 56.73           C
ATOM   3317  CD  ARG A 516       0.553 -17.579  23.405  1.00 62.43           C
ATOM   3318  NE  ARG A 516       1.036 -17.250  24.760  1.00 53.50           N
ATOM   3319  CZ  ARG A 516       0.334 -16.627  25.719  1.00 64.69           C
ATOM   3320  NH1 ARG A 516      -0.915 -16.208  25.512  1.00 64.33           N
ATOM   3321  NH2 ARG A 516       0.883 -16.415  26.915  1.00 60.88           N1+
ATOM   3322  H   ARG A 516      -0.956 -17.044  18.740  1.00 64.85           H
ATOM   3323  HA  ARG A 516      -1.499 -15.114  20.855  1.00 65.93           H
ATOM   3324  HB2 ARG A 516      -0.945 -17.508  21.232  1.00 64.01           H
ATOM   3325  HB3 ARG A 516       0.677 -17.220  20.591  1.00 64.01           H
ATOM   3326  HG2 ARG A 516       1.220 -15.755  22.453  1.00 68.08           H
ATOM   3327  HG3 ARG A 516      -0.470 -15.726  22.973  1.00 68.08           H
ATOM   3328  HD2 ARG A 516      -0.370 -18.155  23.484  1.00 74.91           H
ATOM   3329  HD3 ARG A 516       1.304 -18.206  22.920  1.00 74.91           H
ATOM   3330  HE  ARG A 516       1.987 -17.509  24.975  1.00 64.21           H
ATOM   3331 HH11 ARG A 516      -1.359 -16.349  24.621  1.00 77.20           H
ATOM   3332 HH12 ARG A 516      -1.400 -15.725  26.257  1.00 77.20           H
ATOM   3333 HH21 ARG A 516       1.820 -16.727  27.116  1.00 73.06           H
ATOM   3334 HH22 ARG A 516       0.351 -15.934  27.629  1.00 73.06           H
ATOM   3335  N   PHE A 517       0.892 -14.509  18.767  1.00 57.22           N
ATOM   3336  CA  PHE A 517       2.025 -13.685  18.382  1.00 48.58           C
ATOM   3337  C   PHE A 517       1.898 -13.333  16.903  1.00 36.89           C
ATOM   3338  O   PHE A 517       2.759 -13.687  16.111  1.00 40.83           O
ATOM   3339  CB  PHE A 517       3.330 -14.441  18.695  1.00 46.51           C
ATOM   3340  CG  PHE A 517       3.616 -14.725  20.159  1.00 49.94           C
ATOM   3341  CD1 PHE A 517       3.466 -16.024  20.677  1.00 51.41           C
ATOM   3342  CD2 PHE A 517       4.092 -13.703  20.999  1.00 44.53           C
ATOM   3343  CE1 PHE A 517       3.800 -16.295  22.016  1.00 54.57           C
ATOM   3344  CE2 PHE A 517       4.438 -13.971  22.332  1.00 43.16           C
ATOM   3345  CZ  PHE A 517       4.293 -15.269  22.841  1.00 45.00           C
ATOM   3346  H   PHE A 517       0.543 -15.157  18.076  1.00 68.67           H
ATOM   3347  HA  PHE A 517       2.006 -12.750  18.940  1.00 58.30           H
ATOM   3348  HB2 PHE A 517       3.311 -15.384  18.152  1.00 55.81           H
ATOM   3349  HB3 PHE A 517       4.163 -13.851  18.311  1.00 55.81           H
ATOM   3350  HD1 PHE A 517       3.093 -16.817  20.048  1.00 61.69           H
ATOM   3351  HD2 PHE A 517       4.204 -12.705  20.617  1.00 53.44           H
ATOM   3352  HE1 PHE A 517       3.671 -17.290  22.414  1.00 65.48           H
ATOM   3353  HE2 PHE A 517       4.815 -13.180  22.963  1.00 51.80           H
ATOM   3354  HZ  PHE A 517       4.556 -15.472  23.866  1.00 54.00           H
ATOM   3355  N   ASP A 518       0.839 -12.618  16.529  1.00 39.08           N
ATOM   3356  CA  ASP A 518       0.582 -12.201  15.156  1.00 43.94           C
ATOM   3357  C   ASP A 518       1.106 -10.785  14.954  1.00 43.43           C
ATOM   3358  O   ASP A 518       0.527  -9.839  15.495  1.00 37.49           O
ATOM   3359  CB  ASP A 518      -0.918 -12.224  14.846  1.00 42.94           C
ATOM   3360  CG  ASP A 518      -1.627 -13.552  15.067  1.00 48.61           C
ATOM   3361  OD1 ASP A 518      -0.954 -14.602  15.189  1.00 40.87           O
ATOM   3362  OD2 ASP A 518      -2.872 -13.476  15.104  1.00 48.64           O1-
ATOM   3363  H   ASP A 518       0.149 -12.366  17.223  1.00 46.90           H
ATOM   3364  HA  ASP A 518       1.085 -12.878  14.464  1.00 52.73           H
ATOM   3365  HB2 ASP A 518      -1.453 -11.452  15.400  1.00 51.53           H
ATOM   3366  HB3 ASP A 518      -1.058 -11.952  13.799  1.00 51.53           H
ATOM   3367  N   VAL A 519       2.167 -10.641  14.147  1.00 38.31           N
ATOM   3368  CA  VAL A 519       2.728  -9.334  13.809  1.00 38.34           C
ATOM   3369  C   VAL A 519       1.631  -8.509  13.153  1.00 39.98           C
ATOM   3370  O   VAL A 519       1.079  -8.884  12.117  1.00 43.43           O
ATOM   3371  CB  VAL A 519       3.976  -9.465  12.926  1.00 33.88           C
ATOM   3372  CG1 VAL A 519       4.565  -8.084  12.600  1.00 38.00           C
ATOM   3373  CG2 VAL A 519       5.051 -10.307  13.621  1.00 34.75           C
ATOM   3374  H   VAL A 519       2.574 -11.456  13.710  1.00 45.97           H
ATOM   3375  HA  VAL A 519       3.032  -8.845  14.735  1.00 46.01           H
ATOM   3376  HB  VAL A 519       3.698  -9.946  11.987  1.00 40.65           H
ATOM   3377 HG11 VAL A 519       5.480  -8.199  12.023  1.00 45.60           H
ATOM   3378 HG12 VAL A 519       3.860  -7.500  12.011  1.00 45.60           H
ATOM   3379 HG13 VAL A 519       4.788  -7.542  13.519  1.00 45.60           H
ATOM   3380 HG21 VAL A 519       5.855 -10.508  12.920  1.00 41.69           H
ATOM   3381 HG22 VAL A 519       5.442  -9.779  14.491  1.00 41.69           H
ATOM   3382 HG23 VAL A 519       4.653 -11.267  13.941  1.00 41.69           H
ATOM   3383  N   LEU A 520       1.311  -7.389  13.801  1.00 32.52           N
ATOM   3384  CA  LEU A 520       0.304  -6.457  13.337  1.00 37.19           C
ATOM   3385  C   LEU A 520       0.708  -5.833  12.006  1.00 42.31           C
ATOM   3386  O   LEU A 520       1.904  -5.721  11.721  1.00 38.72           O
ATOM   3387  CB  LEU A 520       0.140  -5.353  14.398  1.00 42.80           C
ATOM   3388  CG  LEU A 520      -0.697  -5.824  15.603  1.00 39.91           C
ATOM   3389  CD1 LEU A 520      -0.409  -4.930  16.817  1.00 32.20           C
ATOM   3390  CD2 LEU A 520      -2.183  -5.768  15.227  1.00 36.00           C
ATOM   3391  H   LEU A 520       1.806  -7.157  14.650  1.00 39.02           H
ATOM   3392  HA  LEU A 520      -0.634  -7.001  13.221  1.00 44.63           H
ATOM   3393  HB2 LEU A 520       1.133  -5.073  14.749  1.00 51.36           H
ATOM   3394  HB3 LEU A 520      -0.307  -4.460  13.956  1.00 51.36           H
ATOM   3395  HG  LEU A 520      -0.419  -6.850  15.842  1.00 47.89           H
ATOM   3396 HD11 LEU A 520      -1.158  -5.100  17.588  1.00 38.64           H
ATOM   3397 HD12 LEU A 520       0.570  -5.179  17.221  1.00 38.64           H
ATOM   3398 HD13 LEU A 520      -0.407  -3.881  16.529  1.00 38.64           H
ATOM   3399 HD21 LEU A 520      -2.780  -6.063  16.081  1.00 43.20           H
ATOM   3400 HD22 LEU A 520      -2.462  -4.758  14.925  1.00 43.20           H
ATOM   3401 HD23 LEU A 520      -2.394  -6.463  14.415  1.00 43.20           H
ATOM   3402  N   PRO A 521      -0.273  -5.364  11.222  1.00 37.92           N
ATOM   3403  CA  PRO A 521      -0.000  -4.590  10.033  1.00 38.72           C
ATOM   3404  C   PRO A 521       0.249  -3.121  10.407  1.00 40.80           C
ATOM   3405  O   PRO A 521      -0.268  -2.618  11.405  1.00 37.55           O
ATOM   3406  CB  PRO A 521      -1.301  -4.712   9.237  1.00 44.27           C
ATOM   3407  CG  PRO A 521      -2.358  -4.694  10.346  1.00 41.99           C
ATOM   3408  CD  PRO A 521      -1.703  -5.541  11.425  1.00 40.43           C
ATOM   3409  HA  PRO A 521       0.784  -5.029   9.414  1.00 46.46           H
ATOM   3410  HB2 PRO A 521      -1.449  -3.932   8.491  1.00 53.12           H
ATOM   3411  HB3 PRO A 521      -1.305  -5.692   8.758  1.00 53.12           H
ATOM   3412  HG2 PRO A 521      -2.547  -3.675  10.679  1.00 50.39           H
ATOM   3413  HG3 PRO A 521      -3.283  -5.161  10.026  1.00 50.39           H
ATOM   3414  HD2 PRO A 521      -2.031  -5.176  12.399  1.00 48.52           H
ATOM   3415  HD3 PRO A 521      -1.954  -6.587  11.265  1.00 48.52           H
ATOM   3416  N   LEU A 522       1.007  -2.416   9.569  1.00 34.37           N
ATOM   3417  CA  LEU A 522       1.185  -0.978   9.666  1.00 30.12           C
ATOM   3418  C   LEU A 522      -0.110  -0.296   9.222  1.00 37.81           C
ATOM   3419  O   LEU A 522      -0.652  -0.653   8.181  1.00 38.47           O
ATOM   3420  CB  LEU A 522       2.382  -0.561   8.800  1.00 34.95           C
ATOM   3421  CG  LEU A 522       3.758  -1.099   9.252  1.00 36.58           C
ATOM   3422  CD1 LEU A 522       4.784  -0.818   8.150  1.00 38.89           C
ATOM   3423  CD2 LEU A 522       4.240  -0.440  10.551  1.00 29.25           C
ATOM   3424  H   LEU A 522       1.382  -2.874   8.751  1.00 41.24           H
ATOM   3425  HA  LEU A 522       1.403  -0.704  10.693  1.00 36.14           H
ATOM   3426  HB2 LEU A 522       2.188  -0.910   7.786  1.00 41.94           H
ATOM   3427  HB3 LEU A 522       2.421   0.522   8.771  1.00 41.94           H
ATOM   3428  HG  LEU A 522       3.689  -2.175   9.406  1.00 43.90           H
ATOM   3429 HD11 LEU A 522       5.766  -1.165   8.465  1.00 46.67           H
ATOM   3430 HD12 LEU A 522       4.503  -1.359   7.248  1.00 46.67           H
ATOM   3431 HD13 LEU A 522       4.835   0.250   7.941  1.00 46.67           H
ATOM   3432 HD21 LEU A 522       5.245  -0.788  10.788  1.00 35.10           H
ATOM   3433 HD22 LEU A 522       4.254   0.645  10.446  1.00 35.10           H
ATOM   3434 HD23 LEU A 522       3.581  -0.717  11.374  1.00 35.10           H
ATOM   3435  N   LEU A 523      -0.585   0.681   9.997  1.00 36.22           N
ATOM   3436  CA  LEU A 523      -1.635   1.627   9.624  1.00 39.60           C
ATOM   3437  C   LEU A 523      -0.974   2.984   9.469  1.00 34.06           C
ATOM   3438  O   LEU A 523      -0.548   3.571  10.465  1.00 41.77           O
ATOM   3439  CB  LEU A 523      -2.733   1.736  10.702  1.00 34.12           C
ATOM   3440  CG  LEU A 523      -4.062   1.001  10.499  1.00 47.83           C
ATOM   3441  CD1 LEU A 523      -5.016   1.467  11.611  1.00 39.65           C
ATOM   3442  CD2 LEU A 523      -4.741   1.289   9.148  1.00 47.69           C
ATOM   3443  H   LEU A 523      -0.095   0.879  10.859  1.00 43.46           H
ATOM   3444  HA  LEU A 523      -2.064   1.327   8.676  1.00 47.51           H
ATOM   3445  HB2 LEU A 523      -2.310   1.419  11.654  1.00 40.94           H
ATOM   3446  HB3 LEU A 523      -2.991   2.792  10.784  1.00 40.94           H
ATOM   3447  HG  LEU A 523      -3.897  -0.069  10.620  1.00 57.39           H
ATOM   3448 HD11 LEU A 523      -5.982   0.984  11.487  1.00 47.58           H
ATOM   3449 HD12 LEU A 523      -4.616   1.196  12.586  1.00 47.58           H
ATOM   3450 HD13 LEU A 523      -5.153   2.547  11.565  1.00 47.58           H
ATOM   3451 HD21 LEU A 523      -5.653   0.697   9.079  1.00 57.23           H
ATOM   3452 HD22 LEU A 523      -5.003   2.342   9.076  1.00 57.23           H
ATOM   3453 HD23 LEU A 523      -4.097   1.016   8.315  1.00 57.23           H
ATOM   3454  N   LEU A 524      -0.887   3.469   8.234  1.00 34.51           N
ATOM   3455  CA  LEU A 524      -0.056   4.605   7.868  1.00 35.55           C
ATOM   3456  C   LEU A 524      -0.930   5.707   7.281  1.00 40.93           C
ATOM   3457  O   LEU A 524      -1.672   5.471   6.333  1.00 49.79           O
ATOM   3458  CB  LEU A 524       1.024   4.138   6.869  1.00 31.98           C
ATOM   3459  CG  LEU A 524       1.929   2.995   7.376  1.00 36.97           C
ATOM   3460  CD1 LEU A 524       3.019   2.700   6.343  1.00 33.21           C
ATOM   3461  CD2 LEU A 524       2.609   3.323   8.713  1.00 33.85           C
ATOM   3462  H   LEU A 524      -1.304   2.940   7.478  1.00 41.41           H
ATOM   3463  HA  LEU A 524       0.444   5.006   8.750  1.00 42.66           H
ATOM   3464  HB2 LEU A 524       0.532   3.800   5.958  1.00 38.38           H
ATOM   3465  HB3 LEU A 524       1.649   4.995   6.613  1.00 38.38           H
ATOM   3466  HG  LEU A 524       1.326   2.095   7.499  1.00 44.36           H
ATOM   3467 HD11 LEU A 524       3.551   1.788   6.614  1.00 39.85           H
ATOM   3468 HD12 LEU A 524       2.571   2.560   5.360  1.00 39.85           H
ATOM   3469 HD13 LEU A 524       3.725   3.528   6.299  1.00 39.85           H
ATOM   3470 HD21 LEU A 524       3.342   2.558   8.964  1.00 40.61           H
ATOM   3471 HD22 LEU A 524       3.114   4.284   8.638  1.00 40.61           H
ATOM   3472 HD23 LEU A 524       1.868   3.362   9.506  1.00 40.61           H
ATOM   3473  N   GLN A 525      -0.801   6.912   7.837  1.00 29.28           N
ATOM   3474  CA  GLN A 525      -1.528   8.114   7.479  1.00 39.92           C
ATOM   3475  C   GLN A 525      -0.539   9.108   6.883  1.00 42.66           C
ATOM   3476  O   GLN A 525       0.399   9.516   7.563  1.00 35.52           O
ATOM   3477  CB  GLN A 525      -2.211   8.657   8.746  1.00 38.33           C
ATOM   3478  CG  GLN A 525      -2.713  10.103   8.623  1.00 45.94           C
ATOM   3479  CD  GLN A 525      -3.305  10.641   9.929  1.00 44.57           C
ATOM   3480  OE1 GLN A 525      -3.938   9.925  10.693  1.00 50.79           O
ATOM   3481  NE2 GLN A 525      -3.121  11.927  10.197  1.00 49.23           N
ATOM   3482  H   GLN A 525      -0.137   7.010   8.591  1.00 35.13           H
ATOM   3483  HA  GLN A 525      -2.303   7.884   6.747  1.00 47.91           H
ATOM   3484  HB2 GLN A 525      -3.056   8.015   8.981  1.00 46.00           H
ATOM   3485  HB3 GLN A 525      -1.509   8.607   9.574  1.00 46.00           H
ATOM   3486  HG2 GLN A 525      -1.930  10.771   8.273  1.00 55.13           H
ATOM   3487  HG3 GLN A 525      -3.498  10.083   7.885  1.00 55.13           H
ATOM   3488 HE21 GLN A 525      -2.586  12.500   9.560  1.00 59.07           H
ATOM   3489 HE22 GLN A 525      -3.539  12.321  11.025  1.00 59.07           H
ATOM   3490  N   ALA A 526      -0.769   9.517   5.634  1.00 39.92           N
ATOM   3491  CA  ALA A 526      -0.005  10.549   4.945  1.00 39.15           C
ATOM   3492  C   ALA A 526      -0.909  11.741   4.663  1.00 43.57           C
ATOM   3493  O   ALA A 526      -2.044  11.542   4.241  1.00 45.85           O
ATOM   3494  CB  ALA A 526       0.522   9.976   3.624  1.00 42.13           C
ATOM   3495  H   ALA A 526      -1.581   9.154   5.152  1.00 47.90           H
ATOM   3496  HA  ALA A 526       0.837  10.871   5.555  1.00 46.98           H
ATOM   3497  HB1 ALA A 526       1.052  10.751   3.075  1.00 50.55           H
ATOM   3498  HB2 ALA A 526       1.204   9.150   3.826  1.00 50.55           H
ATOM   3499  HB3 ALA A 526      -0.308   9.614   3.018  1.00 50.55           H
ATOM   3500  N   ASN A 527      -0.392  12.966   4.839  1.00 39.99           N
ATOM   3501  CA  ASN A 527      -1.054  14.206   4.415  1.00 53.29           C
ATOM   3502  C   ASN A 527      -2.472  14.380   4.997  1.00 55.50           C
ATOM   3503  O   ASN A 527      -3.307  15.061   4.403  1.00 54.33           O
ATOM   3504  CB  ASN A 527      -0.986  14.337   2.869  1.00 51.11           C
ATOM   3505  CG  ASN A 527      -0.020  15.431   2.429  1.00 59.62           C
ATOM   3506  OD1 ASN A 527      -0.025  16.539   2.957  1.00 58.14           O
ATOM   3507  ND2 ASN A 527       0.767  15.154   1.389  1.00 65.39           N
ATOM   3508  H   ASN A 527       0.547  13.049   5.201  1.00 47.99           H
ATOM   3509  HA  ASN A 527      -0.468  15.017   4.844  1.00 63.95           H
ATOM   3510  HB2 ASN A 527      -0.717  13.388   2.404  1.00 61.33           H
ATOM   3511  HB3 ASN A 527      -1.965  14.618   2.490  1.00 61.33           H
ATOM   3512 HD21 ASN A 527       1.386  15.870   1.044  1.00 78.47           H
ATOM   3513 HD22 ASN A 527       0.739  14.240   0.963  1.00 78.47           H
ATOM   3514  N   GLY A 528      -2.728  13.794   6.177  1.00 50.95           N
ATOM   3515  CA  GLY A 528      -4.000  13.870   6.889  1.00 57.40           C
ATOM   3516  C   GLY A 528      -5.110  12.990   6.312  1.00 54.59           C
ATOM   3517  O   GLY A 528      -6.224  13.030   6.828  1.00 60.32           O
ATOM   3518  H   GLY A 528      -1.990  13.266   6.620  1.00 61.14           H
ATOM   3519  HA2 GLY A 528      -3.837  13.571   7.925  1.00 68.88           H
ATOM   3520  HA3 GLY A 528      -4.355  14.894   6.861  1.00 68.88           H
ATOM   3521  N   ASN A 529      -4.823  12.188   5.283  1.00 50.44           N
ATOM   3522  CA  ASN A 529      -5.786  11.264   4.688  1.00 54.04           C
ATOM   3523  C   ASN A 529      -6.121  10.117   5.655  1.00 54.86           C
ATOM   3524  O   ASN A 529      -5.491   9.974   6.700  1.00 55.60           O
ATOM   3525  CB  ASN A 529      -5.217  10.741   3.356  1.00 50.61           C
ATOM   3526  CG  ASN A 529      -4.862  11.868   2.383  1.00 52.07           C
ATOM   3527  OD1 ASN A 529      -5.683  12.726   2.077  1.00 54.59           O
ATOM   3528  ND2 ASN A 529      -3.656  11.847   1.824  1.00 48.18           N
ATOM   3529  H   ASN A 529      -3.888  12.200   4.903  1.00 60.53           H
ATOM   3530  HA  ASN A 529      -6.707  11.807   4.471  1.00 64.85           H
ATOM   3531  HB2 ASN A 529      -4.356  10.102   3.544  1.00 60.74           H
ATOM   3532  HB3 ASN A 529      -6.016  10.158   2.898  1.00 60.74           H
ATOM   3533 HD21 ASN A 529      -3.407  12.579   1.180  1.00 57.82           H
ATOM   3534 HD22 ASN A 529      -2.980  11.160   2.122  1.00 57.82           H
ATOM   3535  N   ASP A 530      -7.110   9.280   5.329  1.00 57.12           N
ATOM   3536  CA  ASP A 530      -7.388   8.099   6.143  1.00 52.77           C
ATOM   3537  C   ASP A 530      -6.228   7.098   6.035  1.00 56.64           C
ATOM   3538  O   ASP A 530      -5.555   7.053   4.998  1.00 49.23           O
ATOM   3539  CB  ASP A 530      -8.704   7.437   5.716  1.00 58.28           C
ATOM   3540  CG  ASP A 530      -9.962   8.299   5.842  1.00 64.95           C
ATOM   3541  OD1 ASP A 530     -11.029   7.757   5.482  1.00 72.03           O
ATOM   3542  OD2 ASP A 530      -9.853   9.457   6.300  1.00 57.95           O1-
ATOM   3543  H   ASP A 530      -7.665   9.433   4.500  1.00 68.55           H
ATOM   3544  HA  ASP A 530      -7.500   8.415   7.178  1.00 63.32           H
ATOM   3545  HB2 ASP A 530      -8.633   7.082   4.687  1.00 69.93           H
ATOM   3546  HB3 ASP A 530      -8.867   6.526   6.293  1.00 69.93           H
ATOM   3547  N   PRO A 531      -5.968   6.299   7.089  1.00 55.71           N
ATOM   3548  CA  PRO A 531      -4.792   5.452   7.104  1.00 50.78           C
ATOM   3549  C   PRO A 531      -5.030   4.136   6.356  1.00 58.02           C
ATOM   3550  O   PRO A 531      -6.144   3.615   6.292  1.00 60.96           O
ATOM   3551  CB  PRO A 531      -4.562   5.176   8.594  1.00 51.91           C
ATOM   3552  CG  PRO A 531      -5.985   5.133   9.144  1.00 49.59           C
ATOM   3553  CD  PRO A 531      -6.620   6.301   8.392  1.00 56.42           C
ATOM   3554  HA  PRO A 531      -3.922   5.999   6.753  1.00 60.94           H
ATOM   3555  HB2 PRO A 531      -3.975   4.288   8.820  1.00 62.29           H
ATOM   3556  HB3 PRO A 531      -4.065   6.049   9.013  1.00 62.29           H
ATOM   3557  HG2 PRO A 531      -6.459   4.176   8.926  1.00 59.51           H
ATOM   3558  HG3 PRO A 531      -6.008   5.338  10.210  1.00 59.51           H
ATOM   3559  HD2 PRO A 531      -7.692   6.130   8.307  1.00 67.70           H
ATOM   3560  HD3 PRO A 531      -6.387   7.230   8.917  1.00 67.70           H
ATOM   3561  N   GLU A 532      -3.941   3.586   5.815  1.00 45.55           N
ATOM   3562  CA  GLU A 532      -3.947   2.408   4.968  1.00 45.77           C
ATOM   3563  C   GLU A 532      -3.156   1.286   5.619  1.00 43.45           C
ATOM   3564  O   GLU A 532      -2.129   1.533   6.256  1.00 41.99           O
ATOM   3565  CB  GLU A 532      -3.326   2.744   3.604  1.00 44.77           C
ATOM   3566  CG  GLU A 532      -4.168   3.760   2.823  1.00 45.79           C
ATOM   3567  CD  GLU A 532      -3.571   4.078   1.451  1.00 52.77           C
ATOM   3568  OE1 GLU A 532      -3.037   3.145   0.805  1.00 49.68           O
ATOM   3569  OE2 GLU A 532      -3.642   5.265   1.061  1.00 50.99           O1-
ATOM   3570  H   GLU A 532      -3.057   4.060   5.924  1.00 54.65           H
ATOM   3571  HA  GLU A 532      -4.969   2.068   4.793  1.00 54.92           H
ATOM   3572  HB2 GLU A 532      -2.331   3.162   3.756  1.00 53.72           H
ATOM   3573  HB3 GLU A 532      -3.232   1.822   3.026  1.00 53.72           H
ATOM   3574  HG2 GLU A 532      -5.146   3.305   2.664  1.00 54.95           H
ATOM   3575  HG3 GLU A 532      -4.314   4.683   3.389  1.00 54.95           H
ATOM   3576  N   LEU A 533      -3.628   0.052   5.421  1.00 39.94           N
ATOM   3577  CA  LEU A 533      -2.960  -1.141   5.896  1.00 38.45           C
ATOM   3578  C   LEU A 533      -1.845  -1.591   4.953  1.00 41.81           C
ATOM   3579  O   LEU A 533      -1.959  -1.456   3.735  1.00 44.69           O
ATOM   3580  CB  LEU A 533      -3.979  -2.269   6.097  1.00 45.52           C
ATOM   3581  CG  LEU A 533      -4.933  -2.084   7.296  1.00 50.71           C
ATOM   3582  CD1 LEU A 533      -5.928  -3.249   7.308  1.00 57.07           C
ATOM   3583  CD2 LEU A 533      -4.191  -2.108   8.636  1.00 47.78           C
ATOM   3584  H   LEU A 533      -4.465  -0.067   4.869  1.00 47.92           H
ATOM   3585  HA  LEU A 533      -2.525  -0.919   6.860  1.00 46.14           H
ATOM   3586  HB2 LEU A 533      -4.571  -2.354   5.185  1.00 54.62           H
ATOM   3587  HB3 LEU A 533      -3.434  -3.206   6.225  1.00 54.62           H
ATOM   3588  HG  LEU A 533      -5.476  -1.145   7.188  1.00 60.85           H
ATOM   3589 HD11 LEU A 533      -6.578  -3.165   8.177  1.00 68.48           H
ATOM   3590 HD12 LEU A 533      -6.542  -3.226   6.408  1.00 68.48           H
ATOM   3591 HD13 LEU A 533      -5.388  -4.194   7.348  1.00 68.48           H
ATOM   3592 HD21 LEU A 533      -4.902  -2.034   9.458  1.00 57.34           H
ATOM   3593 HD22 LEU A 533      -3.641  -3.038   8.723  1.00 57.34           H
ATOM   3594 HD23 LEU A 533      -3.491  -1.279   8.706  1.00 57.34           H
ATOM   3595  N   PHE A 534      -0.817  -2.208   5.548  1.00 41.07           N
ATOM   3596  CA  PHE A 534       0.301  -2.867   4.886  1.00 34.84           C
ATOM   3597  C   PHE A 534       0.828  -3.972   5.785  1.00 40.56           C
ATOM   3598  O   PHE A 534       0.988  -3.758   6.985  1.00 42.91           O
ATOM   3599  CB  PHE A 534       1.450  -1.883   4.660  1.00 39.88           C
ATOM   3600  CG  PHE A 534       1.074  -0.691   3.839  1.00 30.62           C
ATOM   3601  CD1 PHE A 534       0.602   0.482   4.447  1.00 38.00           C
ATOM   3602  CD2 PHE A 534       1.139  -0.786   2.443  1.00 40.66           C
ATOM   3603  CE1 PHE A 534       0.202   1.565   3.648  1.00 33.25           C
ATOM   3604  CE2 PHE A 534       0.740   0.297   1.655  1.00 33.50           C
ATOM   3605  CZ  PHE A 534       0.260   1.471   2.248  1.00 41.03           C
ATOM   3606  H   PHE A 534      -0.808  -2.233   6.559  1.00 49.29           H
ATOM   3607  HA  PHE A 534      -0.017  -3.281   3.928  1.00 41.80           H
ATOM   3608  HB2 PHE A 534       1.833  -1.539   5.620  1.00 47.86           H
ATOM   3609  HB3 PHE A 534       2.251  -2.414   4.148  1.00 47.86           H
ATOM   3610  HD1 PHE A 534       0.519   0.548   5.522  1.00 45.59           H
ATOM   3611  HD2 PHE A 534       1.493  -1.692   1.975  1.00 48.79           H
ATOM   3612  HE1 PHE A 534      -0.177   2.461   4.112  1.00 39.90           H
ATOM   3613  HE2 PHE A 534       0.787   0.208   0.589  1.00 40.21           H
ATOM   3614  HZ  PHE A 534      -0.065   2.297   1.630  1.00 49.23           H
ATOM   3615  N   GLN A 535       1.177  -5.116   5.196  1.00 33.71           N
ATOM   3616  CA  GLN A 535       1.902  -6.168   5.893  1.00 43.68           C
ATOM   3617  C   GLN A 535       3.396  -5.911   5.680  1.00 51.45           C
ATOM   3618  O   GLN A 535       3.856  -5.872   4.534  1.00 40.98           O
ATOM   3619  CB  GLN A 535       1.438  -7.542   5.375  1.00 41.38           C
ATOM   3620  CG  GLN A 535       1.901  -8.728   6.243  1.00 53.61           C
ATOM   3621  CD  GLN A 535       1.238  -8.772   7.636  1.00 68.10           C
ATOM   3622  OE1 GLN A 535       0.155  -8.231   7.859  1.00 63.56           O
ATOM   3623  NE2 GLN A 535       1.862  -9.462   8.590  1.00 65.26           N
ATOM   3624  H   GLN A 535       1.063  -5.207   4.198  1.00 40.46           H
ATOM   3625  HA  GLN A 535       1.682  -6.117   6.961  1.00 52.42           H
ATOM   3626  HB2 GLN A 535       0.348  -7.550   5.322  1.00 49.66           H
ATOM   3627  HB3 GLN A 535       1.810  -7.688   4.361  1.00 49.66           H
ATOM   3628  HG2 GLN A 535       1.601  -9.634   5.716  1.00 64.33           H
ATOM   3629  HG3 GLN A 535       2.987  -8.737   6.332  1.00 64.33           H
ATOM   3630 HE21 GLN A 535       2.768  -9.874   8.417  1.00 78.32           H
ATOM   3631 HE22 GLN A 535       1.454  -9.507   9.513  1.00 78.32           H
ATOM   3632  N   ILE A 536       4.154  -5.747   6.776  1.00 43.17           N
ATOM   3633  CA  ILE A 536       5.612  -5.760   6.703  1.00 39.30           C
ATOM   3634  C   ILE A 536       5.993  -7.118   6.108  1.00 42.13           C
ATOM   3635  O   ILE A 536       5.500  -8.137   6.595  1.00 37.97           O
ATOM   3636  CB  ILE A 536       6.296  -5.566   8.081  1.00 32.61           C
ATOM   3637  CG1 ILE A 536       5.868  -4.245   8.755  1.00 38.17           C
ATOM   3638  CG2 ILE A 536       7.831  -5.595   7.931  1.00 32.66           C
ATOM   3639  CD1 ILE A 536       6.259  -4.148  10.239  1.00 32.61           C
ATOM   3640  H   ILE A 536       3.720  -5.776   7.688  1.00 51.80           H
ATOM   3641  HA  ILE A 536       5.928  -4.943   6.060  1.00 47.16           H
ATOM   3642  HB  ILE A 536       5.999  -6.397   8.723  1.00 39.13           H
ATOM   3643 HG12 ILE A 536       6.307  -3.410   8.211  1.00 45.81           H
ATOM   3644 HG13 ILE A 536       4.785  -4.148   8.708  1.00 45.81           H
ATOM   3645 HG21 ILE A 536       8.313  -5.477   8.901  1.00 39.19           H
ATOM   3646 HG22 ILE A 536       8.159  -6.547   7.526  1.00 39.19           H
ATOM   3647 HG23 ILE A 536       8.161  -4.791   7.272  1.00 39.19           H
ATOM   3648 HD11 ILE A 536       5.830  -3.238  10.652  1.00 39.14           H
ATOM   3649 HD12 ILE A 536       5.869  -5.005  10.790  1.00 39.14           H
ATOM   3650 HD13 ILE A 536       7.341  -4.099  10.354  1.00 39.14           H
ATOM   3651  N   PRO A 537       6.892  -7.167   5.109  1.00 43.61           N
ATOM   3652  CA  PRO A 537       7.369  -8.425   4.570  1.00 39.51           C
ATOM   3653  C   PRO A 537       7.898  -9.285   5.723  1.00 38.97           C
ATOM   3654  O   PRO A 537       8.759  -8.825   6.474  1.00 36.95           O
ATOM   3655  CB  PRO A 537       8.474  -8.040   3.580  1.00 36.71           C
ATOM   3656  CG  PRO A 537       8.082  -6.628   3.155  1.00 32.40           C
ATOM   3657  CD  PRO A 537       7.510  -6.043   4.439  1.00 39.24           C
ATOM   3658  HA  PRO A 537       6.575  -8.888   3.985  1.00 47.42           H
ATOM   3659  HB2 PRO A 537       9.409  -7.981   4.132  1.00 44.05           H
ATOM   3660  HB3 PRO A 537       8.579  -8.720   2.737  1.00 44.05           H
ATOM   3661  HG2 PRO A 537       8.950  -6.047   2.845  1.00 38.88           H
ATOM   3662  HG3 PRO A 537       7.336  -6.669   2.360  1.00 38.88           H
ATOM   3663  HD2 PRO A 537       8.310  -5.646   5.061  1.00 47.09           H
ATOM   3664  HD3 PRO A 537       6.785  -5.282   4.165  1.00 47.09           H
ATOM   3665  N   PRO A 538       7.368 -10.506   5.920  1.00 42.55           N
ATOM   3666  CA  PRO A 538       7.748 -11.355   7.044  1.00 39.11           C
ATOM   3667  C   PRO A 538       9.253 -11.631   7.134  1.00 40.82           C
ATOM   3668  O   PRO A 538       9.798 -11.753   8.228  1.00 32.99           O
ATOM   3669  CB  PRO A 538       6.980 -12.654   6.787  1.00 38.64           C
ATOM   3670  CG  PRO A 538       5.695 -12.157   6.129  1.00 41.88           C
ATOM   3671  CD  PRO A 538       6.225 -11.067   5.210  1.00 49.17           C
ATOM   3672  HA  PRO A 538       7.376 -10.913   7.971  1.00 46.93           H
ATOM   3673  HB2 PRO A 538       7.539 -13.232   6.048  1.00 46.37           H
ATOM   3674  HB3 PRO A 538       6.798 -13.252   7.680  1.00 46.37           H
ATOM   3675  HG2 PRO A 538       5.229 -12.933   5.523  1.00 50.26           H
ATOM   3676  HG3 PRO A 538       5.003 -11.769   6.879  1.00 50.26           H
ATOM   3677  HD2 PRO A 538       6.563 -11.502   4.269  1.00 59.00           H
ATOM   3678  HD3 PRO A 538       5.424 -10.339   5.068  1.00 59.00           H
ATOM   3679  N   GLU A 539       9.935 -11.638   5.987  1.00 31.48           N
ATOM   3680  CA  GLU A 539      11.374 -11.845   5.880  1.00 33.66           C
ATOM   3681  C   GLU A 539      12.179 -10.656   6.451  1.00 31.49           C
ATOM   3682  O   GLU A 539      13.378 -10.789   6.700  1.00 36.64           O
ATOM   3683  CB  GLU A 539      11.730 -12.189   4.402  1.00 36.09           C
ATOM   3684  CG  GLU A 539      11.486 -11.114   3.317  1.00 26.35           C
ATOM   3685  CD  GLU A 539      10.127 -11.130   2.603  1.00 41.35           C
ATOM   3686  OE1 GLU A 539      10.091 -10.703   1.422  1.00 32.52           O
ATOM   3687  OE2 GLU A 539       9.136 -11.548   3.235  1.00 35.90           O1-
ATOM   3688  H   GLU A 539       9.426 -11.508   5.122  1.00 37.78           H
ATOM   3689  HA  GLU A 539      11.624 -12.723   6.478  1.00 40.39           H
ATOM   3690  HB2 GLU A 539      12.788 -12.454   4.366  1.00 43.31           H
ATOM   3691  HB3 GLU A 539      11.180 -13.088   4.120  1.00 43.31           H
ATOM   3692  HG2 GLU A 539      11.601 -10.131   3.776  1.00 31.61           H
ATOM   3693  HG3 GLU A 539      12.273 -11.169   2.563  1.00 31.61           H
ATOM   3694  N   LEU A 540      11.536  -9.494   6.650  1.00 31.15           N
ATOM   3695  CA  LEU A 540      12.124  -8.340   7.330  1.00 32.82           C
ATOM   3696  C   LEU A 540      11.893  -8.340   8.847  1.00 32.78           C
ATOM   3697  O   LEU A 540      12.604  -7.605   9.521  1.00 28.43           O
ATOM   3698  CB  LEU A 540      11.621  -7.025   6.703  1.00 34.09           C
ATOM   3699  CG  LEU A 540      12.025  -6.815   5.225  1.00 33.72           C
ATOM   3700  CD1 LEU A 540      11.588  -5.411   4.778  1.00 28.15           C
ATOM   3701  CD2 LEU A 540      13.538  -6.965   5.004  1.00 36.48           C
ATOM   3702  H   LEU A 540      10.553  -9.443   6.418  1.00 37.38           H
ATOM   3703  HA  LEU A 540      13.205  -8.381   7.203  1.00 39.38           H
ATOM   3704  HB2 LEU A 540      10.536  -6.979   6.789  1.00 40.91           H
ATOM   3705  HB3 LEU A 540      12.026  -6.199   7.290  1.00 40.91           H
ATOM   3706  HG  LEU A 540      11.519  -7.553   4.606  1.00 40.47           H
ATOM   3707 HD11 LEU A 540      11.777  -5.291   3.712  1.00 33.78           H
ATOM   3708 HD12 LEU A 540      10.524  -5.274   4.964  1.00 33.78           H
ATOM   3709 HD13 LEU A 540      12.143  -4.652   5.329  1.00 33.78           H
ATOM   3710 HD21 LEU A 540      13.776  -6.697   3.976  1.00 43.77           H
ATOM   3711 HD22 LEU A 540      14.087  -6.318   5.687  1.00 43.77           H
ATOM   3712 HD23 LEU A 540      13.845  -8.000   5.154  1.00 43.77           H
ATOM   3713  N   VAL A 541      10.929  -9.116   9.372  1.00 38.87           N
ATOM   3714  CA  VAL A 541      10.583  -9.198  10.803  1.00 28.88           C
ATOM   3715  C   VAL A 541      11.366 -10.342  11.433  1.00 26.54           C
ATOM   3716  O   VAL A 541      10.951 -11.495  11.369  1.00 31.24           O
ATOM   3717  CB  VAL A 541       9.063  -9.359  11.009  1.00 34.27           C
ATOM   3718  CG1 VAL A 541       8.741  -9.389  12.518  1.00 41.39           C
ATOM   3719  CG2 VAL A 541       8.285  -8.207  10.369  1.00 28.59           C
ATOM   3720  H   VAL A 541      10.413  -9.723   8.749  1.00 46.65           H
ATOM   3721  HA  VAL A 541      10.877  -8.267  11.288  1.00 34.66           H
ATOM   3722  HB  VAL A 541       8.733 -10.296  10.560  1.00 41.12           H
ATOM   3723 HG11 VAL A 541       7.666  -9.388  12.667  1.00 49.66           H
ATOM   3724 HG12 VAL A 541       9.150 -10.284  12.985  1.00 49.66           H
ATOM   3725 HG13 VAL A 541       9.152  -8.516  13.013  1.00 49.66           H
ATOM   3726 HG21 VAL A 541       7.220  -8.343  10.538  1.00 34.31           H
ATOM   3727 HG22 VAL A 541       8.601  -7.258  10.803  1.00 34.31           H
ATOM   3728 HG23 VAL A 541       8.457  -8.190   9.295  1.00 34.31           H
ATOM   3729  N   LEU A 542      12.491 -10.002  12.069  1.00 29.67           N
ATOM   3730  CA  LEU A 542      13.344 -10.921  12.796  1.00 31.42           C
ATOM   3731  C   LEU A 542      12.729 -11.208  14.169  1.00 40.43           C
ATOM   3732  O   LEU A 542      12.563 -10.299  14.975  1.00 32.04           O
ATOM   3733  CB  LEU A 542      14.745 -10.298  12.905  1.00 28.14           C
ATOM   3734  CG  LEU A 542      15.733 -11.016  13.842  1.00 32.69           C
ATOM   3735  CD1 LEU A 542      15.951 -12.488  13.478  1.00 41.70           C
ATOM   3736  CD2 LEU A 542      17.069 -10.276  13.781  1.00 39.17           C
ATOM   3737  H   LEU A 542      12.759  -9.028  12.073  1.00 35.60           H
ATOM   3738  HA  LEU A 542      13.421 -11.849  12.225  1.00 37.71           H
ATOM   3739  HB2 LEU A 542      15.173 -10.268  11.903  1.00 33.77           H
ATOM   3740  HB3 LEU A 542      14.635  -9.268  13.248  1.00 33.77           H
ATOM   3741  HG  LEU A 542      15.363 -10.958  14.867  1.00 39.22           H
ATOM   3742 HD11 LEU A 542      16.664 -12.934  14.172  1.00 50.04           H
ATOM   3743 HD12 LEU A 542      15.014 -13.037  13.556  1.00 50.04           H
ATOM   3744 HD13 LEU A 542      16.335 -12.572  12.461  1.00 50.04           H
ATOM   3745 HD21 LEU A 542      17.776 -10.742  14.459  1.00 47.00           H
ATOM   3746 HD22 LEU A 542      17.470 -10.307  12.768  1.00 47.00           H
ATOM   3747 HD23 LEU A 542      16.934  -9.240  14.089  1.00 47.00           H
ATOM   3748  N   GLU A 543      12.407 -12.471  14.428  1.00 32.37           N
ATOM   3749  CA  GLU A 543      11.862 -12.952  15.695  1.00 32.45           C
ATOM   3750  C   GLU A 543      12.793 -14.000  16.286  1.00 34.39           C
ATOM   3751  O   GLU A 543      13.502 -14.681  15.546  1.00 38.33           O
ATOM   3752  CB  GLU A 543      10.478 -13.572  15.488  1.00 25.02           C
ATOM   3753  CG  GLU A 543       9.499 -12.584  14.862  1.00 39.04           C
ATOM   3754  CD  GLU A 543       8.143 -13.246  14.736  1.00 46.02           C
ATOM   3755  OE1 GLU A 543       7.990 -14.100  13.833  1.00 38.79           O
ATOM   3756  OE2 GLU A 543       7.276 -12.900  15.566  1.00 36.12           O1-
ATOM   3757  H   GLU A 543      12.579 -13.167  13.716  1.00 38.84           H
ATOM   3758  HA  GLU A 543      11.764 -12.136  16.405  1.00 38.94           H
ATOM   3759  HB2 GLU A 543      10.572 -14.442  14.837  1.00 30.02           H
ATOM   3760  HB3 GLU A 543      10.082 -13.907  16.448  1.00 30.02           H
ATOM   3761  HG2 GLU A 543       9.436 -11.692  15.487  1.00 46.84           H
ATOM   3762  HG3 GLU A 543       9.863 -12.357  13.859  1.00 46.84           H
ATOM   3763  N   VAL A 544      12.756 -14.135  17.621  1.00 38.69           N
ATOM   3764  CA  VAL A 544      13.591 -15.021  18.420  1.00 38.28           C
ATOM   3765  C   VAL A 544      12.663 -15.951  19.218  1.00 41.43           C
ATOM   3766  O   VAL A 544      11.931 -15.459  20.085  1.00 37.08           O
ATOM   3767  CB  VAL A 544      14.491 -14.203  19.376  1.00 36.61           C
ATOM   3768  CG1 VAL A 544      15.313 -15.137  20.274  1.00 36.65           C
ATOM   3769  CG2 VAL A 544      15.464 -13.283  18.629  1.00 33.18           C
ATOM   3770  H   VAL A 544      12.119 -13.544  18.136  1.00 46.43           H
ATOM   3771  HA  VAL A 544      14.241 -15.592  17.761  1.00 45.93           H
ATOM   3772  HB  VAL A 544      13.858 -13.579  20.009  1.00 43.93           H
ATOM   3773 HG11 VAL A 544      15.928 -14.548  20.949  1.00 43.99           H
ATOM   3774 HG12 VAL A 544      14.659 -15.767  20.866  1.00 43.99           H
ATOM   3775 HG13 VAL A 544      15.961 -15.769  19.670  1.00 43.99           H
ATOM   3776 HG21 VAL A 544      16.079 -12.735  19.344  1.00 39.82           H
ATOM   3777 HG22 VAL A 544      16.111 -13.878  17.984  1.00 39.82           H
ATOM   3778 HG23 VAL A 544      14.910 -12.561  18.028  1.00 39.82           H
ATOM   3779  N   PRO A 545      12.731 -17.282  19.015  1.00 44.90           N
ATOM   3780  CA  PRO A 545      11.997 -18.213  19.866  1.00 41.36           C
ATOM   3781  C   PRO A 545      12.729 -18.334  21.201  1.00 35.45           C
ATOM   3782  O   PRO A 545      13.963 -18.371  21.235  1.00 32.81           O
ATOM   3783  CB  PRO A 545      12.021 -19.539  19.090  1.00 45.42           C
ATOM   3784  CG  PRO A 545      13.314 -19.472  18.272  1.00 43.38           C
ATOM   3785  CD  PRO A 545      13.459 -17.983  17.956  1.00 42.54           C
ATOM   3786  HA  PRO A 545      10.948 -17.938  19.968  1.00 49.63           H
ATOM   3787  HB2 PRO A 545      11.950 -20.435  19.708  1.00 54.50           H
ATOM   3788  HB3 PRO A 545      11.183 -19.509  18.391  1.00 54.50           H
ATOM   3789  HG2 PRO A 545      14.148 -19.845  18.866  1.00 52.06           H
ATOM   3790  HG3 PRO A 545      13.228 -20.033  17.341  1.00 52.06           H
ATOM   3791  HD2 PRO A 545      14.519 -17.736  17.968  1.00 51.05           H
ATOM   3792  HD3 PRO A 545      12.990 -17.776  16.993  1.00 51.05           H
ATOM   3793  N   ILE A 546      11.971 -18.394  22.306  1.00 35.03           N
ATOM   3794  CA  ILE A 546      12.540 -18.325  23.652  1.00 38.49           C
ATOM   3795  C   ILE A 546      12.665 -19.725  24.251  1.00 37.53           C
ATOM   3796  O   ILE A 546      11.697 -20.469  24.384  1.00 39.13           O
ATOM   3797  CB  ILE A 546      11.794 -17.326  24.571  1.00 37.06           C
ATOM   3798  CG1 ILE A 546      11.618 -15.923  23.943  1.00 36.98           C
ATOM   3799  CG2 ILE A 546      12.566 -17.190  25.895  1.00 41.38           C
ATOM   3800  CD1 ILE A 546      12.886 -15.220  23.446  1.00 28.57           C
ATOM   3801  H   ILE A 546      10.964 -18.378  22.217  1.00 42.04           H
ATOM   3802  HA  ILE A 546      13.545 -17.927  23.560  1.00 46.19           H
ATOM   3803  HB  ILE A 546      10.804 -17.726  24.797  1.00 44.48           H
ATOM   3804 HG12 ILE A 546      10.923 -15.995  23.113  1.00 44.38           H
ATOM   3805 HG13 ILE A 546      11.156 -15.273  24.684  1.00 44.38           H
ATOM   3806 HG21 ILE A 546      12.064 -16.475  26.548  1.00 49.65           H
ATOM   3807 HG22 ILE A 546      12.611 -18.149  26.407  1.00 49.65           H
ATOM   3808 HG23 ILE A 546      13.585 -16.851  25.711  1.00 49.65           H
ATOM   3809 HD11 ILE A 546      12.608 -14.266  22.999  1.00 34.28           H
ATOM   3810 HD12 ILE A 546      13.572 -15.032  24.270  1.00 34.28           H
ATOM   3811 HD13 ILE A 546      13.383 -15.824  22.693  1.00 34.28           H
ATOM   3812  N   ARG A 547      13.902 -20.055  24.615  1.00 32.18           N
ATOM   3813  CA  ARG A 547      14.315 -21.285  25.259  1.00 48.13           C
ATOM   3814  C   ARG A 547      15.286 -20.930  26.385  1.00 48.54           C
ATOM   3815  O   ARG A 547      16.002 -19.927  26.338  1.00 47.93           O
ATOM   3816  CB  ARG A 547      14.930 -22.253  24.224  1.00 45.03           C
ATOM   3817  CG  ARG A 547      16.248 -21.815  23.564  1.00 39.12           C
ATOM   3818  CD  ARG A 547      16.031 -20.916  22.344  1.00 41.60           C
ATOM   3819  NE  ARG A 547      17.297 -20.738  21.631  1.00 49.37           N
ATOM   3820  CZ  ARG A 547      17.475 -19.995  20.536  1.00 48.25           C
ATOM   3821  NH1 ARG A 547      16.540 -19.174  20.063  1.00 37.55           N
ATOM   3822  NH2 ARG A 547      18.639 -20.085  19.912  1.00 40.63           N1+
ATOM   3823  H   ARG A 547      14.628 -19.371  24.452  1.00 38.61           H
ATOM   3824  HA  ARG A 547      13.443 -21.773  25.698  1.00 57.75           H
ATOM   3825  HB2 ARG A 547      15.130 -23.204  24.712  1.00 54.04           H
ATOM   3826  HB3 ARG A 547      14.183 -22.442  23.450  1.00 54.04           H
ATOM   3827  HG2 ARG A 547      16.906 -21.330  24.285  1.00 46.95           H
ATOM   3828  HG3 ARG A 547      16.752 -22.717  23.215  1.00 46.95           H
ATOM   3829  HD2 ARG A 547      15.274 -21.325  21.673  1.00 49.92           H
ATOM   3830  HD3 ARG A 547      15.700 -19.942  22.701  1.00 49.92           H
ATOM   3831  HE  ARG A 547      18.060 -21.332  21.915  1.00 59.25           H
ATOM   3832 HH11 ARG A 547      15.655 -19.081  20.538  1.00 45.06           H
ATOM   3833 HH12 ARG A 547      16.725 -18.618  19.237  1.00 45.06           H
ATOM   3834 HH21 ARG A 547      19.361 -20.694  20.259  1.00 48.76           H
ATOM   3835 HH22 ARG A 547      18.799 -19.526  19.084  1.00 48.76           H
ATOM   3836  N   HIS A 548      15.269 -21.765  27.419  1.00 38.49           N
ATOM   3837  CA  HIS A 548      16.141 -21.636  28.565  1.00 43.31           C
ATOM   3838  C   HIS A 548      17.392 -22.504  28.335  1.00 40.58           C
ATOM   3839  O   HIS A 548      17.255 -23.586  27.761  1.00 48.99           O
ATOM   3840  CB  HIS A 548      15.309 -22.092  29.768  1.00 48.40           C
ATOM   3841  CG  HIS A 548      15.908 -21.719  31.084  1.00 47.86           C
ATOM   3842  ND1 HIS A 548      17.041 -22.305  31.645  1.00 52.15           N
ATOM   3843  CD2 HIS A 548      15.475 -20.701  31.880  1.00 42.89           C
ATOM   3844  CE1 HIS A 548      17.279 -21.609  32.764  1.00 46.00           C
ATOM   3845  NE2 HIS A 548      16.365 -20.638  32.915  1.00 44.56           N
ATOM   3846  H   HIS A 548      14.653 -22.563  27.392  1.00 46.19           H
ATOM   3847  HA  HIS A 548      16.408 -20.590  28.715  1.00 51.97           H
ATOM   3848  HB2 HIS A 548      15.177 -23.169  29.720  1.00 58.08           H
ATOM   3849  HB3 HIS A 548      14.330 -21.617  29.719  1.00 58.08           H
ATOM   3850  HD2 HIS A 548      14.628 -20.053  31.711  1.00 51.47           H
ATOM   3851  HE1 HIS A 548      18.063 -21.825  33.474  1.00 55.20           H
ATOM   3852  HE2 HIS A 548      16.306 -20.025  33.720  1.00 53.48           H
ATOM   3853  N   PRO A 549      18.590 -22.096  28.808  1.00 45.97           N
ATOM   3854  CA  PRO A 549      19.828 -22.871  28.656  1.00 43.44           C
ATOM   3855  C   PRO A 549      19.941 -24.120  29.556  1.00 59.01           C
ATOM   3856  O   PRO A 549      20.962 -24.808  29.496  1.00 67.85           O
ATOM   3857  CB  PRO A 549      20.937 -21.879  29.048  1.00 44.70           C
ATOM   3858  CG  PRO A 549      20.263 -20.932  30.030  1.00 42.69           C
ATOM   3859  CD  PRO A 549      18.875 -20.798  29.413  1.00 46.98           C
ATOM   3860  HA  PRO A 549      19.996 -23.121  27.609  1.00 52.13           H
ATOM   3861  HB2 PRO A 549      21.850 -22.324  29.443  1.00 53.65           H
ATOM   3862  HB3 PRO A 549      21.176 -21.314  28.153  1.00 53.65           H
ATOM   3863  HG2 PRO A 549      20.241 -21.365  31.031  1.00 51.23           H
ATOM   3864  HG3 PRO A 549      20.748 -19.956  30.034  1.00 51.23           H
ATOM   3865  HD2 PRO A 549      18.174 -20.529  30.200  1.00 56.38           H
ATOM   3866  HD3 PRO A 549      18.898 -20.038  28.633  1.00 56.38           H
ATOM   3867  N   LYS A 550      18.947 -24.388  30.419  1.00 57.35           N
ATOM   3868  CA  LYS A 550      18.908 -25.535  31.337  1.00 53.04           C
ATOM   3869  C   LYS A 550      17.559 -26.244  31.330  1.00 54.02           C
ATOM   3870  O   LYS A 550      17.522 -27.464  31.464  1.00 69.41           O
ATOM   3871  CB  LYS A 550      19.245 -25.113  32.771  1.00 54.10           C
ATOM   3872  CG  LYS A 550      20.728 -24.758  32.907  1.00 59.94           C
ATOM   3873  CD  LYS A 550      21.045 -24.419  34.369  1.00 65.78           C
ATOM   3874  CE  LYS A 550      22.551 -24.357  34.634  1.00 70.25           C
ATOM   3875  NZ  LYS A 550      23.213 -23.328  33.813  1.00 73.66           N1+
ATOM   3876  H   LYS A 550      18.152 -23.765  30.427  1.00 68.82           H
ATOM   3877  HA  LYS A 550      19.635 -26.282  31.013  1.00 63.65           H
ATOM   3878  HB2 LYS A 550      18.618 -24.271  33.071  1.00 64.92           H
ATOM   3879  HB3 LYS A 550      19.031 -25.951  33.439  1.00 64.92           H
ATOM   3880  HG2 LYS A 550      21.334 -25.607  32.584  1.00 71.93           H
ATOM   3881  HG3 LYS A 550      20.947 -23.895  32.275  1.00 71.93           H
ATOM   3882  HD2 LYS A 550      20.599 -23.454  34.615  1.00 78.93           H
ATOM   3883  HD3 LYS A 550      20.608 -25.174  35.025  1.00 78.93           H
ATOM   3884  HE2 LYS A 550      22.722 -24.145  35.690  1.00 84.30           H
ATOM   3885  HE3 LYS A 550      22.985 -25.330  34.403  1.00 84.30           H
ATOM   3886  HZ1 LYS A 550      24.189 -23.272  34.064  1.00 88.39           H
ATOM   3887  HZ2 LYS A 550      23.126 -23.570  32.837  1.00 88.39           H
ATOM   3888  HZ3 LYS A 550      22.773 -22.434  33.977  1.00 88.39           H
ATOM   3889  N   PHE A 551      16.460 -25.494  31.229  1.00 54.97           N
ATOM   3890  CA  PHE A 551      15.111 -26.041  31.288  1.00 56.07           C
ATOM   3891  C   PHE A 551      14.629 -26.317  29.865  1.00 61.55           C
ATOM   3892  O   PHE A 551      14.054 -25.444  29.212  1.00 51.35           O
ATOM   3893  CB  PHE A 551      14.188 -25.076  32.040  1.00 55.99           C
ATOM   3894  CG  PHE A 551      14.540 -24.722  33.477  1.00 55.10           C
ATOM   3895  CD1 PHE A 551      13.873 -23.629  34.055  1.00 56.19           C
ATOM   3896  CD2 PHE A 551      15.549 -25.384  34.212  1.00 56.12           C
ATOM   3897  CE1 PHE A 551      14.219 -23.182  35.339  1.00 58.24           C
ATOM   3898  CE2 PHE A 551      15.912 -24.920  35.488  1.00 63.17           C
ATOM   3899  CZ  PHE A 551      15.248 -23.818  36.053  1.00 60.63           C
ATOM   3900  H   PHE A 551      16.557 -24.492  31.156  1.00 65.96           H
ATOM   3901  HA  PHE A 551      15.125 -26.982  31.838  1.00 67.28           H
ATOM   3902  HB2 PHE A 551      14.133 -24.141  31.488  1.00 67.18           H
ATOM   3903  HB3 PHE A 551      13.187 -25.491  32.021  1.00 67.18           H
ATOM   3904  HD1 PHE A 551      13.101 -23.113  33.503  1.00 67.42           H
ATOM   3905  HD2 PHE A 551      16.076 -26.230  33.800  1.00 67.34           H
ATOM   3906  HE1 PHE A 551      13.698 -22.341  35.763  1.00 69.89           H
ATOM   3907  HE2 PHE A 551      16.707 -25.407  36.034  1.00 75.81           H
ATOM   3908  HZ  PHE A 551      15.528 -23.459  37.033  1.00 72.75           H
ATOM   3909  N   ASP A 552      14.843 -27.549  29.394  1.00 59.58           N
ATOM   3910  CA  ASP A 552      14.370 -27.993  28.086  1.00 61.45           C
ATOM   3911  C   ASP A 552      12.847 -27.995  27.908  1.00 54.33           C
ATOM   3912  O   ASP A 552      12.385 -28.101  26.775  1.00 65.39           O
ATOM   3913  CB  ASP A 552      15.033 -29.313  27.664  1.00 68.98           C
ATOM   3914  CG  ASP A 552      16.461 -29.027  27.210  1.00 77.24           C
ATOM   3915  OD1 ASP A 552      17.356 -29.030  28.082  1.00 74.82           O
ATOM   3916  OD2 ASP A 552      16.620 -28.776  25.991  1.00 76.55           O1-
ATOM   3917  H   ASP A 552      15.404 -28.194  29.934  1.00 71.50           H
ATOM   3918  HA  ASP A 552      14.733 -27.246  27.377  1.00 73.74           H
ATOM   3919  HB2 ASP A 552      15.043 -29.981  28.526  1.00 82.77           H
ATOM   3920  HB3 ASP A 552      14.468 -29.739  26.834  1.00 82.77           H
ATOM   3921  N   TRP A 553      12.069 -27.843  28.988  1.00 54.75           N
ATOM   3922  CA  TRP A 553      10.623 -27.641  28.909  1.00 54.33           C
ATOM   3923  C   TRP A 553      10.225 -26.210  28.491  1.00 57.26           C
ATOM   3924  O   TRP A 553       9.060 -25.971  28.169  1.00 53.49           O
ATOM   3925  CB  TRP A 553       9.986 -28.045  30.246  1.00 59.29           C
ATOM   3926  CG  TRP A 553      10.449 -27.302  31.469  1.00 61.29           C
ATOM   3927  CD1 TRP A 553      11.282 -27.794  32.415  1.00 58.35           C
ATOM   3928  CD2 TRP A 553      10.100 -25.953  31.919  1.00 56.24           C
ATOM   3929  NE1 TRP A 553      11.467 -26.863  33.411  1.00 57.02           N
ATOM   3930  CE2 TRP A 553      10.770 -25.707  33.154  1.00 55.45           C
ATOM   3931  CE3 TRP A 553       9.271 -24.918  31.429  1.00 50.42           C
ATOM   3932  CZ2 TRP A 553      10.644 -24.500  33.848  1.00 52.63           C
ATOM   3933  CZ3 TRP A 553       9.114 -23.712  32.135  1.00 53.54           C
ATOM   3934  CH2 TRP A 553       9.804 -23.500  33.340  1.00 55.18           C
ATOM   3935  H   TRP A 553      12.502 -27.778  29.898  1.00 65.70           H
ATOM   3936  HA  TRP A 553      10.227 -28.318  28.151  1.00 65.20           H
ATOM   3937  HB2 TRP A 553       8.907 -27.917  30.156  1.00 71.14           H
ATOM   3938  HB3 TRP A 553      10.183 -29.107  30.400  1.00 71.14           H
ATOM   3939  HD1 TRP A 553      11.726 -28.779  32.403  1.00 70.02           H
ATOM   3940  HE1 TRP A 553      12.025 -27.038  34.237  1.00 68.43           H
ATOM   3941  HE3 TRP A 553       8.716 -25.066  30.517  1.00 60.51           H
ATOM   3942  HZ2 TRP A 553      11.189 -24.349  34.765  1.00 63.16           H
ATOM   3943  HZ3 TRP A 553       8.434 -22.960  31.772  1.00 64.25           H
ATOM   3944  HH2 TRP A 553       9.674 -22.582  33.889  1.00 66.22           H
ATOM   3945  N   PHE A 554      11.150 -25.238  28.552  1.00 54.76           N
ATOM   3946  CA  PHE A 554      10.819 -23.821  28.371  1.00 58.88           C
ATOM   3947  C   PHE A 554      10.297 -23.539  26.951  1.00 49.71           C
ATOM   3948  O   PHE A 554       9.358 -22.761  26.807  1.00 45.32           O
ATOM   3949  CB  PHE A 554      12.021 -22.940  28.742  1.00 56.52           C
ATOM   3950  CG  PHE A 554      11.637 -21.526  29.130  1.00 53.44           C
ATOM   3951  CD1 PHE A 554      11.480 -21.202  30.491  1.00 53.90           C
ATOM   3952  CD2 PHE A 554      11.404 -20.547  28.147  1.00 49.70           C
ATOM   3953  CE1 PHE A 554      11.096 -19.906  30.870  1.00 51.33           C
ATOM   3954  CE2 PHE A 554      10.993 -19.257  28.527  1.00 59.15           C
ATOM   3955  CZ  PHE A 554      10.849 -18.934  29.890  1.00 51.48           C
ATOM   3956  H   PHE A 554      12.084 -25.469  28.861  1.00 65.71           H
ATOM   3957  HA  PHE A 554      10.019 -23.587  29.074  1.00 70.66           H
ATOM   3958  HB2 PHE A 554      12.524 -23.387  29.599  1.00 67.83           H
ATOM   3959  HB3 PHE A 554      12.725 -22.905  27.914  1.00 67.83           H
ATOM   3960  HD1 PHE A 554      11.642 -21.953  31.252  1.00 64.67           H
ATOM   3961  HD2 PHE A 554      11.517 -20.785  27.100  1.00 59.65           H
ATOM   3962  HE1 PHE A 554      10.970 -19.663  31.916  1.00 61.59           H
ATOM   3963  HE2 PHE A 554      10.779 -18.513  27.775  1.00 70.97           H
ATOM   3964  HZ  PHE A 554      10.539 -17.941  30.180  1.00 61.78           H
ATOM   3965  N   LYS A 555      10.842 -24.203  25.916  1.00 55.22           N
ATOM   3966  CA  LYS A 555      10.355 -24.123  24.531  1.00 52.63           C
ATOM   3967  C   LYS A 555       8.856 -24.437  24.397  1.00 51.26           C
ATOM   3968  O   LYS A 555       8.229 -23.917  23.482  1.00 49.75           O
ATOM   3969  CB  LYS A 555      11.203 -25.020  23.608  1.00 58.54           C
ATOM   3970  CG  LYS A 555      11.121 -26.511  23.993  1.00 62.21           C
ATOM   3971  CD  LYS A 555      11.836 -27.502  23.059  1.00 57.76           C
ATOM   3972  CE  LYS A 555      13.293 -27.155  22.741  1.00 69.36           C
ATOM   3973  NZ  LYS A 555      14.086 -26.896  23.959  1.00 70.41           N1+
ATOM   3974  H   LYS A 555      11.598 -24.846  26.104  1.00 66.26           H
ATOM   3975  HA  LYS A 555      10.491 -23.094  24.193  1.00 63.16           H
ATOM   3976  HB2 LYS A 555      10.860 -24.897  22.580  1.00 70.24           H
ATOM   3977  HB3 LYS A 555      12.240 -24.686  23.665  1.00 70.24           H
ATOM   3978  HG2 LYS A 555      11.503 -26.635  25.002  1.00 74.66           H
ATOM   3979  HG3 LYS A 555      10.075 -26.805  24.001  1.00 74.66           H
ATOM   3980  HD2 LYS A 555      11.814 -28.486  23.528  1.00 69.31           H
ATOM   3981  HD3 LYS A 555      11.278 -27.574  22.125  1.00 69.31           H
ATOM   3982  HE2 LYS A 555      13.751 -27.955  22.157  1.00 83.23           H
ATOM   3983  HE3 LYS A 555      13.280 -26.250  22.132  1.00 83.23           H
ATOM   3984  HZ1 LYS A 555      15.065 -27.070  23.782  1.00 84.49           H
ATOM   3985  HZ2 LYS A 555      13.958 -25.940  24.260  1.00 84.49           H
ATOM   3986  HZ3 LYS A 555      13.779 -27.513  24.700  1.00 84.49           H
ATOM   3987  N   ASP A 556       8.298 -25.276  25.283  1.00 53.41           N
ATOM   3988  CA  ASP A 556       6.910 -25.755  25.239  1.00 54.00           C
ATOM   3989  C   ASP A 556       5.897 -24.683  25.690  1.00 59.54           C
ATOM   3990  O   ASP A 556       4.700 -24.827  25.428  1.00 55.10           O
ATOM   3991  CB  ASP A 556       6.755 -27.013  26.114  1.00 61.15           C
ATOM   3992  CG  ASP A 556       7.740 -28.149  25.818  1.00 64.11           C
ATOM   3993  OD1 ASP A 556       8.115 -28.321  24.637  1.00 60.62           O
ATOM   3994  OD2 ASP A 556       8.091 -28.851  26.791  1.00 68.84           O1-
ATOM   3995  H   ASP A 556       8.883 -25.662  26.009  1.00 64.09           H
ATOM   3996  HA  ASP A 556       6.677 -26.030  24.210  1.00 64.80           H
ATOM   3997  HB2 ASP A 556       6.773 -26.762  27.176  1.00 73.38           H
ATOM   3998  HB3 ASP A 556       5.760 -27.412  25.911  1.00 73.38           H
ATOM   3999  N   LEU A 557       6.361 -23.614  26.365  1.00 55.71           N
ATOM   4000  CA  LEU A 557       5.572 -22.399  26.598  1.00 54.43           C
ATOM   4001  C   LEU A 557       5.180 -21.722  25.270  1.00 50.78           C
ATOM   4002  O   LEU A 557       4.200 -20.977  25.225  1.00 56.39           O
ATOM   4003  CB  LEU A 557       6.363 -21.412  27.474  1.00 54.13           C
ATOM   4004  CG  LEU A 557       6.690 -21.877  28.910  1.00 54.42           C
ATOM   4005  CD1 LEU A 557       7.948 -21.148  29.405  1.00 50.48           C
ATOM   4006  CD2 LEU A 557       5.509 -21.556  29.842  1.00 56.77           C
ATOM   4007  H   LEU A 557       7.347 -23.573  26.586  1.00 66.85           H
ATOM   4008  HA  LEU A 557       4.657 -22.673  27.123  1.00 65.31           H
ATOM   4009  HB2 LEU A 557       7.296 -21.202  26.954  1.00 64.95           H
ATOM   4010  HB3 LEU A 557       5.813 -20.474  27.534  1.00 64.95           H
ATOM   4011  HG  LEU A 557       6.879 -22.951  28.925  1.00 65.31           H
ATOM   4012 HD11 LEU A 557       8.095 -21.315  30.466  1.00 60.57           H
ATOM   4013 HD12 LEU A 557       8.823 -21.515  28.881  1.00 60.57           H
ATOM   4014 HD13 LEU A 557       7.860 -20.076  29.230  1.00 60.57           H
ATOM   4015 HD21 LEU A 557       5.720 -21.923  30.847  1.00 68.12           H
ATOM   4016 HD22 LEU A 557       5.357 -20.475  29.890  1.00 68.12           H
ATOM   4017 HD23 LEU A 557       4.599 -22.028  29.470  1.00 68.12           H
ATOM   4018  N   GLY A 558       5.963 -21.952  24.203  1.00 47.81           N
ATOM   4019  CA  GLY A 558       5.674 -21.491  22.850  1.00 48.66           C
ATOM   4020  C   GLY A 558       5.856 -19.982  22.687  1.00 41.08           C
ATOM   4021  O   GLY A 558       5.151 -19.371  21.887  1.00 45.53           O
ATOM   4022  H   GLY A 558       6.775 -22.543  24.319  1.00 57.37           H
ATOM   4023  HA2 GLY A 558       6.336 -22.003  22.152  1.00 58.40           H
ATOM   4024  HA3 GLY A 558       4.638 -21.738  22.617  1.00 58.40           H
ATOM   4025  N   LEU A 559       6.810 -19.394  23.422  1.00 44.71           N
ATOM   4026  CA  LEU A 559       7.054 -17.955  23.469  1.00 48.49           C
ATOM   4027  C   LEU A 559       8.101 -17.564  22.423  1.00 41.45           C
ATOM   4028  O   LEU A 559       9.083 -18.269  22.185  1.00 34.65           O
ATOM   4029  CB  LEU A 559       7.515 -17.513  24.880  1.00 38.85           C
ATOM   4030  CG  LEU A 559       6.584 -17.920  26.044  1.00 39.93           C
ATOM   4031  CD1 LEU A 559       7.253 -17.595  27.381  1.00 40.31           C
ATOM   4032  CD2 LEU A 559       5.208 -17.246  25.990  1.00 42.11           C
ATOM   4033  H   LEU A 559       7.380 -19.976  24.020  1.00 53.66           H
ATOM   4034  HA  LEU A 559       6.130 -17.424  23.241  1.00 58.19           H
ATOM   4035  HB2 LEU A 559       8.504 -17.933  25.063  1.00 46.62           H
ATOM   4036  HB3 LEU A 559       7.620 -16.429  24.886  1.00 46.62           H
ATOM   4037  HG  LEU A 559       6.430 -18.994  25.997  1.00 47.91           H
ATOM   4038 HD11 LEU A 559       6.612 -17.936  28.195  1.00 48.37           H
ATOM   4039 HD12 LEU A 559       8.210 -18.112  27.452  1.00 48.37           H
ATOM   4040 HD13 LEU A 559       7.416 -16.520  27.469  1.00 48.37           H
ATOM   4041 HD21 LEU A 559       4.608 -17.570  26.840  1.00 50.53           H
ATOM   4042 HD22 LEU A 559       5.322 -16.162  26.030  1.00 50.53           H
ATOM   4043 HD23 LEU A 559       4.687 -17.531  25.076  1.00 50.53           H
ATOM   4044  N   LYS A 560       7.900 -16.387  21.843  1.00 33.53           N
ATOM   4045  CA  LYS A 560       8.867 -15.697  21.001  1.00 41.44           C
ATOM   4046  C   LYS A 560       8.725 -14.193  21.206  1.00 36.55           C
ATOM   4047  O   LYS A 560       7.676 -13.740  21.666  1.00 39.72           O
ATOM   4048  CB  LYS A 560       8.651 -16.104  19.538  1.00 34.63           C
ATOM   4049  CG  LYS A 560       7.290 -15.713  18.945  1.00 45.16           C
ATOM   4050  CD  LYS A 560       7.151 -16.344  17.547  1.00 44.91           C
ATOM   4051  CE  LYS A 560       5.743 -16.103  17.024  1.00 50.88           C
ATOM   4052  NZ  LYS A 560       5.528 -16.744  15.714  1.00 49.37           N1+
ATOM   4053  H   LYS A 560       7.053 -15.881  22.066  1.00 40.24           H
ATOM   4054  HA  LYS A 560       9.875 -15.983  21.290  1.00 49.73           H
ATOM   4055  HB2 LYS A 560       9.432 -15.635  18.936  1.00 41.55           H
ATOM   4056  HB3 LYS A 560       8.780 -17.185  19.460  1.00 41.55           H
ATOM   4057  HG2 LYS A 560       6.488 -16.081  19.588  1.00 54.20           H
ATOM   4058  HG3 LYS A 560       7.216 -14.627  18.872  1.00 54.20           H
ATOM   4059  HD2 LYS A 560       7.874 -15.887  16.869  1.00 53.89           H
ATOM   4060  HD3 LYS A 560       7.334 -17.418  17.606  1.00 53.89           H
ATOM   4061  HE2 LYS A 560       5.032 -16.510  17.742  1.00 61.05           H
ATOM   4062  HE3 LYS A 560       5.576 -15.029  16.936  1.00 61.05           H
ATOM   4063  HZ1 LYS A 560       4.606 -16.505  15.377  1.00 59.25           H
ATOM   4064  HZ2 LYS A 560       6.200 -16.379  15.053  1.00 59.25           H
ATOM   4065  HZ3 LYS A 560       5.623 -17.744  15.790  1.00 59.25           H
ATOM   4066  N   TRP A 561       9.775 -13.441  20.861  1.00 33.99           N
ATOM   4067  CA  TRP A 561       9.685 -11.992  20.750  1.00 32.02           C
ATOM   4068  C   TRP A 561      10.429 -11.478  19.508  1.00 34.45           C
ATOM   4069  O   TRP A 561      11.331 -12.128  18.988  1.00 34.83           O
ATOM   4070  CB  TRP A 561      10.220 -11.346  22.036  1.00 26.25           C
ATOM   4071  CG  TRP A 561       9.556 -10.031  22.285  1.00 33.56           C
ATOM   4072  CD1 TRP A 561      10.100  -8.810  22.088  1.00 28.34           C
ATOM   4073  CD2 TRP A 561       8.187  -9.787  22.724  1.00 29.60           C
ATOM   4074  NE1 TRP A 561       9.177  -7.836  22.389  1.00 28.36           N
ATOM   4075  CE2 TRP A 561       7.977  -8.379  22.790  1.00 29.44           C
ATOM   4076  CE3 TRP A 561       7.098 -10.613  23.072  1.00 28.07           C
ATOM   4077  CZ2 TRP A 561       6.757  -7.820  23.194  1.00 31.51           C
ATOM   4078  CZ3 TRP A 561       5.849 -10.059  23.414  1.00 25.11           C
ATOM   4079  CH2 TRP A 561       5.677  -8.667  23.485  1.00 29.48           C
ATOM   4080  H   TRP A 561      10.622 -13.886  20.537  1.00 40.78           H
ATOM   4081  HA  TRP A 561       8.638 -11.713  20.641  1.00 38.43           H
ATOM   4082  HB2 TRP A 561       9.983 -11.988  22.886  1.00 31.50           H
ATOM   4083  HB3 TRP A 561      11.303 -11.230  21.978  1.00 31.50           H
ATOM   4084  HD1 TRP A 561      11.109  -8.624  21.752  1.00 34.01           H
ATOM   4085  HE1 TRP A 561       9.396  -6.848  22.390  1.00 34.03           H
ATOM   4086  HE3 TRP A 561       7.222 -11.681  23.058  1.00 33.69           H
ATOM   4087  HZ2 TRP A 561       6.666  -6.754  23.301  1.00 37.81           H
ATOM   4088  HZ3 TRP A 561       5.026 -10.714  23.651  1.00 30.13           H
ATOM   4089  HH2 TRP A 561       4.728  -8.249  23.788  1.00 35.38           H
ATOM   4090  N   TYR A 562      10.040 -10.298  19.026  1.00 37.56           N
ATOM   4091  CA  TYR A 562      10.710  -9.633  17.908  1.00 31.08           C
ATOM   4092  C   TYR A 562      12.015  -8.968  18.345  1.00 32.16           C
ATOM   4093  O   TYR A 562      12.154  -8.495  19.473  1.00 27.03           O
ATOM   4094  CB  TYR A 562       9.745  -8.656  17.244  1.00 35.32           C
ATOM   4095  CG  TYR A 562       9.112  -7.650  18.186  1.00 40.98           C
ATOM   4096  CD1 TYR A 562       9.717  -6.392  18.378  1.00 32.91           C
ATOM   4097  CD2 TYR A 562       7.912  -7.969  18.852  1.00 36.85           C
ATOM   4098  CE1 TYR A 562       9.106  -5.444  19.209  1.00 29.43           C
ATOM   4099  CE2 TYR A 562       7.304  -7.029  19.699  1.00 28.69           C
ATOM   4100  CZ  TYR A 562       7.888  -5.755  19.859  1.00 32.23           C
ATOM   4101  OH  TYR A 562       7.255  -4.812  20.606  1.00 29.39           O
ATOM   4102  H   TYR A 562       9.307  -9.791  19.502  1.00 45.08           H
ATOM   4103  HA  TYR A 562      10.950 -10.378  17.152  1.00 37.29           H
ATOM   4104  HB2 TYR A 562      10.279  -8.119  16.465  1.00 42.39           H
ATOM   4105  HB3 TYR A 562       8.951  -9.230  16.763  1.00 42.39           H
ATOM   4106  HD1 TYR A 562      10.643  -6.154  17.879  1.00 39.49           H
ATOM   4107  HD2 TYR A 562       7.447  -8.928  18.698  1.00 44.22           H
ATOM   4108  HE1 TYR A 562       9.552  -4.469  19.332  1.00 35.31           H
ATOM   4109  HE2 TYR A 562       6.378  -7.266  20.202  1.00 34.43           H
ATOM   4110  HH  TYR A 562       7.638  -3.934  20.498  1.00 35.27           H
ATOM   4111  N   GLY A 563      12.995  -8.957  17.446  1.00 25.17           N
ATOM   4112  CA  GLY A 563      14.327  -8.449  17.708  1.00 27.42           C
ATOM   4113  C   GLY A 563      14.375  -6.915  17.785  1.00 22.65           C
ATOM   4114  O   GLY A 563      15.235  -6.389  18.480  1.00 30.66           O
ATOM   4115  H   GLY A 563      12.814  -9.340  16.532  1.00 30.20           H
ATOM   4116  HA2 GLY A 563      14.661  -8.861  18.655  1.00 32.90           H
ATOM   4117  HA3 GLY A 563      14.997  -8.783  16.917  1.00 32.90           H
ATOM   4118  N   LEU A 564      13.531  -6.208  17.025  1.00 23.11           N
ATOM   4119  CA  LEU A 564      13.706  -4.788  16.727  1.00 25.51           C
ATOM   4120  C   LEU A 564      12.638  -3.966  17.464  1.00 23.98           C
ATOM   4121  O   LEU A 564      11.498  -3.911  17.005  1.00 24.26           O
ATOM   4122  CB  LEU A 564      13.633  -4.542  15.207  1.00 25.76           C
ATOM   4123  CG  LEU A 564      13.947  -3.080  14.830  1.00 26.08           C
ATOM   4124  CD1 LEU A 564      15.447  -2.827  14.933  1.00 26.29           C
ATOM   4125  CD2 LEU A 564      13.489  -2.723  13.416  1.00 27.84           C
ATOM   4126  H   LEU A 564      12.810  -6.703  16.520  1.00 27.73           H
ATOM   4127  HA  LEU A 564      14.699  -4.490  17.053  1.00 30.62           H
ATOM   4128  HB2 LEU A 564      14.320  -5.211  14.688  1.00 30.91           H
ATOM   4129  HB3 LEU A 564      12.624  -4.779  14.876  1.00 30.91           H
ATOM   4130  HG  LEU A 564      13.447  -2.402  15.521  1.00 31.29           H
ATOM   4131 HD11 LEU A 564      15.645  -1.798  14.656  1.00 31.55           H
ATOM   4132 HD12 LEU A 564      15.788  -2.966  15.957  1.00 31.55           H
ATOM   4133 HD13 LEU A 564      15.995  -3.494  14.266  1.00 31.55           H
ATOM   4134 HD21 LEU A 564      13.699  -1.669  13.219  1.00 33.40           H
ATOM   4135 HD22 LEU A 564      14.010  -3.339  12.681  1.00 33.40           H
ATOM   4136 HD23 LEU A 564      12.414  -2.884  13.327  1.00 33.40           H
ATOM   4137  N   PRO A 565      12.996  -3.263  18.549  1.00 24.09           N
ATOM   4138  CA  PRO A 565      12.077  -2.344  19.207  1.00 24.34           C
ATOM   4139  C   PRO A 565      12.192  -1.028  18.412  1.00 22.74           C
ATOM   4140  O   PRO A 565      13.236  -0.472  18.077  1.00 20.66           O
ATOM   4141  CB  PRO A 565      12.644  -2.154  20.640  1.00 18.05           C
ATOM   4142  CG  PRO A 565      14.153  -2.383  20.486  1.00 23.05           C
ATOM   4143  CD  PRO A 565      14.316  -3.290  19.231  1.00 22.24           C
ATOM   4144  HA  PRO A 565      11.029  -2.728  19.274  1.00 29.21           H
ATOM   4145  HB2 PRO A 565      12.411  -1.162  21.064  1.00 21.66           H
ATOM   4146  HB3 PRO A 565      12.190  -2.899  21.324  1.00 21.66           H
ATOM   4147  HG2 PRO A 565      14.670  -1.418  20.327  1.00 27.66           H
ATOM   4148  HG3 PRO A 565      14.577  -2.840  21.396  1.00 27.66           H
ATOM   4149  HD2 PRO A 565      15.119  -2.901  18.571  1.00 26.68           H
ATOM   4150  HD3 PRO A 565      14.545  -4.321  19.566  1.00 26.68           H
ATOM   4151  N   ALA A 566      10.971  -0.501  18.007  1.00 20.11           N
ATOM   4152  CA  ALA A 566      10.948   0.610  17.035  1.00 21.18           C
ATOM   4153  C   ALA A 566       9.696   1.454  17.339  1.00 26.92           C
ATOM   4154  O   ALA A 566       8.582   1.223  16.879  1.00 28.54           O
ATOM   4155  CB  ALA A 566      10.931   0.074  15.601  1.00 24.88           C
ATOM   4156  H   ALA A 566      10.082  -0.978  18.195  1.00 24.14           H
ATOM   4157  HA  ALA A 566      11.884   1.240  17.174  1.00 25.42           H
ATOM   4158  HB1 ALA A 566      10.905   0.904  14.891  1.00 29.85           H
ATOM   4159  HB2 ALA A 566      11.819  -0.535  15.401  1.00 29.85           H
ATOM   4160  HB3 ALA A 566      10.054  -0.557  15.434  1.00 29.85           H
ATOM   4161  N   VAL A 567       9.904   2.474  18.253  1.00 26.99           N
ATOM   4162  CA  VAL A 567       8.792   3.315  18.726  1.00 20.81           C
ATOM   4163  C   VAL A 567       8.407   4.305  17.627  1.00 22.41           C
ATOM   4164  O   VAL A 567       9.211   5.035  17.087  1.00 24.54           O
ATOM   4165  CB  VAL A 567       9.216   4.101  20.008  1.00 23.52           C
ATOM   4166  CG1 VAL A 567       8.183   5.189  20.321  1.00 28.56           C
ATOM   4167  CG2 VAL A 567       9.394   3.137  21.177  1.00 23.82           C
ATOM   4168  H   VAL A 567      10.853   2.832  18.439  1.00 32.38           H
ATOM   4169  HA  VAL A 567       7.920   2.644  18.967  1.00 24.97           H
ATOM   4170  HB  VAL A 567      10.197   4.609  19.804  1.00 28.22           H
ATOM   4171 HG11 VAL A 567       8.434   5.671  21.278  1.00 34.27           H
ATOM   4172 HG12 VAL A 567       8.158   5.977  19.564  1.00 34.27           H
ATOM   4173 HG13 VAL A 567       7.177   4.783  20.447  1.00 34.27           H
ATOM   4174 HG21 VAL A 567       9.659   3.677  22.110  1.00 28.58           H
ATOM   4175 HG22 VAL A 567       8.489   2.569  21.408  1.00 28.58           H
ATOM   4176 HG23 VAL A 567      10.202   2.418  20.990  1.00 28.58           H
ATOM   4177  N   SER A 568       7.099   4.292  17.318  1.00 26.82           N
ATOM   4178  CA  SER A 568       6.489   4.960  16.167  1.00 27.40           C
ATOM   4179  C   SER A 568       5.370   5.966  16.463  1.00 25.66           C
ATOM   4180  O   SER A 568       4.875   6.585  15.520  1.00 28.00           O
ATOM   4181  CB  SER A 568       6.037   3.901  15.151  1.00 23.81           C
ATOM   4182  OG  SER A 568       5.115   2.969  15.688  1.00 29.39           O
ATOM   4183  H   SER A 568       6.501   3.657  17.829  1.00 32.18           H
ATOM   4184  HA  SER A 568       7.256   5.546  15.674  1.00 32.87           H
ATOM   4185  HB2 SER A 568       5.595   4.394  14.289  1.00 28.57           H
ATOM   4186  HB3 SER A 568       6.916   3.357  14.812  1.00 28.57           H
ATOM   4187  HG  SER A 568       4.277   3.416  15.846  1.00 35.27           H
ATOM   4188  N   ASN A 569       4.942   6.140  17.719  1.00 25.37           N
ATOM   4189  CA  ASN A 569       3.831   7.034  18.083  1.00 26.41           C
ATOM   4190  C   ASN A 569       4.256   8.384  18.681  1.00 33.41           C
ATOM   4191  O   ASN A 569       3.391   9.182  19.024  1.00 31.99           O
ATOM   4192  CB  ASN A 569       2.832   6.324  19.003  1.00 31.45           C
ATOM   4193  CG  ASN A 569       3.433   5.797  20.306  1.00 34.86           C
ATOM   4194  OD1 ASN A 569       4.635   5.892  20.554  1.00 34.13           O
ATOM   4195  ND2 ASN A 569       2.592   5.214  21.155  1.00 32.68           N
ATOM   4196  H   ASN A 569       5.375   5.613  18.465  1.00 30.45           H
ATOM   4197  HA  ASN A 569       3.268   7.274  17.181  1.00 31.70           H
ATOM   4198  HB2 ASN A 569       2.010   7.000  19.247  1.00 37.74           H
ATOM   4199  HB3 ASN A 569       2.396   5.498  18.447  1.00 37.74           H
ATOM   4200 HD21 ASN A 569       2.944   4.849  22.028  1.00 39.21           H
ATOM   4201 HD22 ASN A 569       1.605   5.165  20.943  1.00 39.21           H
ATOM   4202  N   MET A 570       5.551   8.675  18.802  1.00 31.06           N
ATOM   4203  CA  MET A 570       6.010   9.918  19.422  1.00 30.69           C
ATOM   4204  C   MET A 570       6.108  11.065  18.420  1.00 27.06           C
ATOM   4205  O   MET A 570       6.085  10.840  17.213  1.00 29.84           O
ATOM   4206  CB  MET A 570       7.332   9.664  20.143  1.00 27.65           C
ATOM   4207  CG  MET A 570       7.106   8.655  21.272  1.00 23.58           C
ATOM   4208  SD  MET A 570       8.469   8.600  22.441  1.00 29.28           S
ATOM   4209  CE  MET A 570       8.028  10.018  23.483  1.00 27.86           C
ATOM   4210  H   MET A 570       6.247   8.018  18.478  1.00 37.28           H
ATOM   4211  HA  MET A 570       5.298  10.220  20.192  1.00 36.82           H
ATOM   4212  HB2 MET A 570       8.075   9.275  19.448  1.00 33.18           H
ATOM   4213  HB3 MET A 570       7.701  10.598  20.566  1.00 33.18           H
ATOM   4214  HG2 MET A 570       6.206   8.938  21.820  1.00 28.30           H
ATOM   4215  HG3 MET A 570       6.947   7.659  20.859  1.00 28.30           H
ATOM   4216  HE1 MET A 570       8.734  10.099  24.308  1.00 33.43           H
ATOM   4217  HE2 MET A 570       8.062  10.933  22.894  1.00 33.43           H
ATOM   4218  HE3 MET A 570       7.023   9.884  23.882  1.00 33.43           H
ATOM   4219  N   LEU A 571       6.196  12.296  18.928  1.00 24.05           N
ATOM   4220  CA  LEU A 571       6.373  13.536  18.168  1.00 25.46           C
ATOM   4221  C   LEU A 571       7.780  14.076  18.419  1.00 30.23           C
ATOM   4222  O   LEU A 571       8.150  14.327  19.566  1.00 30.88           O
ATOM   4223  CB  LEU A 571       5.293  14.542  18.599  1.00 28.22           C
ATOM   4224  CG  LEU A 571       5.251  15.856  17.783  1.00 33.82           C
ATOM   4225  CD1 LEU A 571       3.810  16.371  17.712  1.00 38.50           C
ATOM   4226  CD2 LEU A 571       6.119  16.961  18.405  1.00 36.13           C
ATOM   4227  H   LEU A 571       6.198  12.388  19.934  1.00 28.86           H
ATOM   4228  HA  LEU A 571       6.248  13.335  17.105  1.00 30.55           H
ATOM   4229  HB2 LEU A 571       4.341  14.029  18.468  1.00 33.86           H
ATOM   4230  HB3 LEU A 571       5.394  14.764  19.662  1.00 33.86           H
ATOM   4231  HG  LEU A 571       5.607  15.665  16.768  1.00 40.58           H
ATOM   4232 HD11 LEU A 571       3.776  17.305  17.158  1.00 46.20           H
ATOM   4233 HD12 LEU A 571       3.185  15.649  17.193  1.00 46.20           H
ATOM   4234 HD13 LEU A 571       3.419  16.539  18.716  1.00 46.20           H
ATOM   4235 HD21 LEU A 571       6.042  17.870  17.810  1.00 43.35           H
ATOM   4236 HD22 LEU A 571       5.790  17.176  19.421  1.00 43.35           H
ATOM   4237 HD23 LEU A 571       7.164  16.662  18.425  1.00 43.35           H
ATOM   4238  N   LEU A 572       8.552  14.273  17.345  1.00 25.24           N
ATOM   4239  CA  LEU A 572       9.881  14.880  17.390  1.00 23.59           C
ATOM   4240  C   LEU A 572       9.735  16.380  17.182  1.00 27.20           C
ATOM   4241  O   LEU A 572       9.258  16.812  16.138  1.00 26.00           O
ATOM   4242  CB  LEU A 572      10.792  14.201  16.352  1.00 26.39           C
ATOM   4243  CG  LEU A 572      12.135  14.893  16.021  1.00 28.49           C
ATOM   4244  CD1 LEU A 572      13.073  14.905  17.235  1.00 31.22           C
ATOM   4245  CD2 LEU A 572      12.825  14.144  14.869  1.00 21.34           C
ATOM   4246  H   LEU A 572       8.173  14.063  16.432  1.00 30.28           H
ATOM   4247  HA  LEU A 572      10.319  14.698  18.374  1.00 28.31           H
ATOM   4248  HB2 LEU A 572      11.009  13.195  16.712  1.00 31.67           H
ATOM   4249  HB3 LEU A 572      10.229  14.086  15.431  1.00 31.67           H
ATOM   4250  HG  LEU A 572      11.944  15.916  15.700  1.00 34.18           H
ATOM   4251 HD11 LEU A 572      14.026  15.356  16.961  1.00 37.46           H
ATOM   4252 HD12 LEU A 572      12.629  15.483  18.045  1.00 37.46           H
ATOM   4253 HD13 LEU A 572      13.248  13.885  17.578  1.00 37.46           H
ATOM   4254 HD21 LEU A 572      13.805  14.568  14.667  1.00 25.61           H
ATOM   4255 HD22 LEU A 572      12.947  13.092  15.130  1.00 25.61           H
ATOM   4256 HD23 LEU A 572      12.217  14.226  13.969  1.00 25.61           H
ATOM   4257  N   GLU A 573      10.149  17.173  18.168  1.00 25.43           N
ATOM   4258  CA  GLU A 573      10.159  18.623  18.086  1.00 25.18           C
ATOM   4259  C   GLU A 573      11.611  19.115  17.903  1.00 36.71           C
ATOM   4260  O   GLU A 573      12.490  18.767  18.694  1.00 30.90           O
ATOM   4261  CB  GLU A 573       9.507  19.188  19.346  1.00 37.34           C
ATOM   4262  CG  GLU A 573       9.236  20.681  19.174  1.00 40.00           C
ATOM   4263  CD  GLU A 573       8.603  21.219  20.447  1.00 45.26           C
ATOM   4264  OE1 GLU A 573       9.352  21.876  21.201  1.00 53.75           O
ATOM   4265  OE2 GLU A 573       7.391  20.975  20.631  1.00 53.96           O1-
ATOM   4266  H   GLU A 573      10.512  16.761  19.016  1.00 30.52           H
ATOM   4267  HA  GLU A 573       9.552  18.934  17.245  1.00 30.22           H
ATOM   4268  HB2 GLU A 573       8.565  18.669  19.537  1.00 44.81           H
ATOM   4269  HB3 GLU A 573      10.166  19.034  20.203  1.00 44.81           H
ATOM   4270  HG2 GLU A 573      10.175  21.198  18.976  1.00 48.00           H
ATOM   4271  HG3 GLU A 573       8.530  20.790  18.349  1.00 48.00           H
ATOM   4272  N   ILE A 574      11.870  19.915  16.857  1.00 26.37           N
ATOM   4273  CA  ILE A 574      13.168  20.522  16.557  1.00 28.21           C
ATOM   4274  C   ILE A 574      12.895  21.961  16.107  1.00 35.36           C
ATOM   4275  O   ILE A 574      12.241  22.168  15.086  1.00 35.31           O
ATOM   4276  CB  ILE A 574      13.948  19.777  15.444  1.00 31.28           C
ATOM   4277  CG1 ILE A 574      14.213  18.278  15.720  1.00 27.33           C
ATOM   4278  CG2 ILE A 574      15.291  20.504  15.198  1.00 32.22           C
ATOM   4279  CD1 ILE A 574      14.590  17.496  14.454  1.00 24.24           C
ATOM   4280  H   ILE A 574      11.096  20.174  16.257  1.00 31.64           H
ATOM   4281  HA  ILE A 574      13.772  20.542  17.464  1.00 33.85           H
ATOM   4282  HB  ILE A 574      13.357  19.849  14.533  1.00 37.53           H
ATOM   4283 HG12 ILE A 574      15.009  18.172  16.457  1.00 32.79           H
ATOM   4284 HG13 ILE A 574      13.310  17.822  16.119  1.00 32.79           H
ATOM   4285 HG21 ILE A 574      15.879  19.998  14.435  1.00 38.66           H
ATOM   4286 HG22 ILE A 574      15.126  21.521  14.841  1.00 38.66           H
ATOM   4287 HG23 ILE A 574      15.869  20.533  16.120  1.00 38.66           H
ATOM   4288 HD11 ILE A 574      14.881  16.489  14.740  1.00 29.09           H
ATOM   4289 HD12 ILE A 574      13.734  17.442  13.781  1.00 29.09           H
ATOM   4290 HD13 ILE A 574      15.434  17.947  13.935  1.00 29.09           H
ATOM   4291  N   GLY A 575      13.433  22.945  16.836  1.00 39.20           N
ATOM   4292  CA  GLY A 575      13.331  24.365  16.500  1.00 38.97           C
ATOM   4293  C   GLY A 575      11.891  24.838  16.315  1.00 37.36           C
ATOM   4294  O   GLY A 575      11.626  25.657  15.433  1.00 39.21           O
ATOM   4295  H   GLY A 575      13.978  22.701  17.650  1.00 47.03           H
ATOM   4296  HA2 GLY A 575      13.781  24.960  17.291  1.00 46.77           H
ATOM   4297  HA3 GLY A 575      13.881  24.528  15.576  1.00 46.77           H
ATOM   4298  N   GLY A 576      10.979  24.316  17.142  1.00 31.96           N
ATOM   4299  CA  GLY A 576       9.546  24.584  17.110  1.00 38.38           C
ATOM   4300  C   GLY A 576       8.777  23.793  16.046  1.00 39.68           C
ATOM   4301  O   GLY A 576       7.551  23.730  16.118  1.00 38.25           O
ATOM   4302  H   GLY A 576      11.294  23.650  17.834  1.00 38.35           H
ATOM   4303  HA2 GLY A 576       9.138  24.308  18.083  1.00 46.05           H
ATOM   4304  HA3 GLY A 576       9.383  25.646  16.943  1.00 46.05           H
ATOM   4305  N   LEU A 577       9.466  23.188  15.072  1.00 30.26           N
ATOM   4306  CA  LEU A 577       8.840  22.326  14.068  1.00 30.43           C
ATOM   4307  C   LEU A 577       8.518  20.968  14.685  1.00 35.12           C
ATOM   4308  O   LEU A 577       9.266  20.476  15.526  1.00 34.18           O
ATOM   4309  CB  LEU A 577       9.760  22.172  12.845  1.00 36.04           C
ATOM   4310  CG  LEU A 577      10.204  23.498  12.203  1.00 32.69           C
ATOM   4311  CD1 LEU A 577      11.182  23.180  11.064  1.00 42.38           C
ATOM   4312  CD2 LEU A 577       9.002  24.318  11.709  1.00 34.77           C
ATOM   4313  H   LEU A 577      10.474  23.242  15.080  1.00 36.31           H
ATOM   4314  HA  LEU A 577       7.906  22.774  13.730  1.00 36.52           H
ATOM   4315  HB2 LEU A 577      10.643  21.606  13.139  1.00 43.25           H
ATOM   4316  HB3 LEU A 577       9.229  21.582  12.095  1.00 43.25           H
ATOM   4317  HG  LEU A 577      10.742  24.090  12.943  1.00 39.22           H
ATOM   4318 HD11 LEU A 577      11.586  24.103  10.650  1.00 50.86           H
ATOM   4319 HD12 LEU A 577      12.004  22.589  11.466  1.00 50.86           H
ATOM   4320 HD13 LEU A 577      10.686  22.613  10.278  1.00 50.86           H
ATOM   4321 HD21 LEU A 577       9.350  25.205  11.181  1.00 41.72           H
ATOM   4322 HD22 LEU A 577       8.388  23.719  11.038  1.00 41.72           H
ATOM   4323 HD23 LEU A 577       8.392  24.638  12.552  1.00 41.72           H
ATOM   4324  N   GLU A 578       7.395  20.384  14.271  1.00 33.74           N
ATOM   4325  CA  GLU A 578       6.796  19.199  14.868  1.00 30.12           C
ATOM   4326  C   GLU A 578       6.686  18.090  13.817  1.00 34.22           C
ATOM   4327  O   GLU A 578       5.956  18.199  12.836  1.00 30.05           O
ATOM   4328  CB  GLU A 578       5.398  19.542  15.407  1.00 33.60           C
ATOM   4329  CG  GLU A 578       5.420  20.575  16.545  1.00 43.35           C
ATOM   4330  CD  GLU A 578       4.034  20.711  17.169  1.00 44.11           C
ATOM   4331  OE1 GLU A 578       3.111  21.114  16.429  1.00 46.31           O
ATOM   4332  OE2 GLU A 578       3.898  20.390  18.368  1.00 55.22           O1-
ATOM   4333  H   GLU A 578       6.846  20.858  13.569  1.00 40.48           H
ATOM   4334  HA  GLU A 578       7.412  18.846  15.697  1.00 36.14           H
ATOM   4335  HB2 GLU A 578       4.793  19.937  14.591  1.00 40.32           H
ATOM   4336  HB3 GLU A 578       4.925  18.627  15.760  1.00 40.32           H
ATOM   4337  HG2 GLU A 578       6.154  20.289  17.300  1.00 52.02           H
ATOM   4338  HG3 GLU A 578       5.681  21.532  16.092  1.00 52.02           H
ATOM   4339  N   PHE A 579       7.402  16.998  14.032  1.00 31.93           N
ATOM   4340  CA  PHE A 579       7.409  15.830  13.177  1.00 26.65           C
ATOM   4341  C   PHE A 579       6.559  14.779  13.871  1.00 26.89           C
ATOM   4342  O   PHE A 579       7.011  14.084  14.782  1.00 32.93           O
ATOM   4343  CB  PHE A 579       8.848  15.399  12.944  1.00 23.28           C
ATOM   4344  CG  PHE A 579       9.703  16.456  12.274  1.00 26.54           C
ATOM   4345  CD1 PHE A 579      10.489  17.346  13.035  1.00 23.45           C
ATOM   4346  CD2 PHE A 579       9.689  16.581  10.876  1.00 29.70           C
ATOM   4347  CE1 PHE A 579      11.258  18.338  12.407  1.00 29.82           C
ATOM   4348  CE2 PHE A 579      10.484  17.547  10.244  1.00 24.51           C
ATOM   4349  CZ  PHE A 579      11.254  18.439  11.004  1.00 30.18           C
ATOM   4350  H   PHE A 579       7.967  16.956  14.868  1.00 38.31           H
ATOM   4351  HA  PHE A 579       6.965  16.078  12.212  1.00 31.98           H
ATOM   4352  HB2 PHE A 579       9.294  15.158  13.900  1.00 27.94           H
ATOM   4353  HB3 PHE A 579       8.843  14.498  12.331  1.00 27.94           H
ATOM   4354  HD1 PHE A 579      10.515  17.272  14.108  1.00 28.13           H
ATOM   4355  HD2 PHE A 579       9.069  15.930  10.288  1.00 35.64           H
ATOM   4356  HE1 PHE A 579      11.839  19.029  12.998  1.00 35.79           H
ATOM   4357  HE2 PHE A 579      10.476  17.624   9.167  1.00 29.41           H
ATOM   4358  HZ  PHE A 579      11.837  19.204  10.511  1.00 36.22           H
ATOM   4359  N   SER A 580       5.297  14.706  13.454  1.00 29.82           N
ATOM   4360  CA  SER A 580       4.293  13.819  14.016  1.00 23.98           C
ATOM   4361  C   SER A 580       4.499  12.337  13.663  1.00 28.70           C
ATOM   4362  O   SER A 580       3.926  11.483  14.330  1.00 29.77           O
ATOM   4363  CB  SER A 580       2.912  14.356  13.644  1.00 36.21           C
ATOM   4364  OG  SER A 580       2.831  14.659  12.267  1.00 36.48           O
ATOM   4365  H   SER A 580       5.001  15.314  12.704  1.00 35.79           H
ATOM   4366  HA  SER A 580       4.362  13.892  15.102  1.00 28.77           H
ATOM   4367  HB2 SER A 580       2.148  13.627  13.899  1.00 43.45           H
ATOM   4368  HB3 SER A 580       2.729  15.266  14.215  1.00 43.45           H
ATOM   4369  HG  SER A 580       2.748  13.830  11.784  1.00 43.78           H
ATOM   4370  N   ALA A 581       5.301  12.018  12.636  1.00 28.70           N
ATOM   4371  CA  ALA A 581       5.668  10.668  12.232  1.00 25.18           C
ATOM   4372  C   ALA A 581       7.188  10.625  12.112  1.00 23.35           C
ATOM   4373  O   ALA A 581       7.785  11.167  11.178  1.00 23.31           O
ATOM   4374  CB  ALA A 581       4.966  10.243  10.938  1.00 29.47           C
ATOM   4375  H   ALA A 581       5.732  12.776  12.124  1.00 34.44           H
ATOM   4376  HA  ALA A 581       5.362   9.963  12.999  1.00 30.22           H
ATOM   4377  HB1 ALA A 581       5.377   9.298  10.589  1.00 35.36           H
ATOM   4378  HB2 ALA A 581       3.911  10.097  11.134  1.00 35.36           H
ATOM   4379  HB3 ALA A 581       5.088  11.007  10.176  1.00 35.36           H
ATOM   4380  N   CYS A 582       7.805   9.959  13.087  1.00 25.35           N
ATOM   4381  CA  CYS A 582       9.241   9.955  13.282  1.00 23.20           C
ATOM   4382  C   CYS A 582       9.681   8.613  13.884  1.00 24.32           C
ATOM   4383  O   CYS A 582      10.440   8.626  14.858  1.00 26.95           O
ATOM   4384  CB  CYS A 582       9.652  11.165  14.140  1.00 24.61           C
ATOM   4385  SG  CYS A 582       9.062  11.025  15.861  1.00 24.94           S
ATOM   4386  H   CYS A 582       7.244   9.511  13.796  1.00 30.42           H
ATOM   4387  HA  CYS A 582       9.718  10.068  12.313  1.00 27.85           H
ATOM   4388  HB2 CYS A 582      10.741  11.225  14.139  1.00 29.53           H
ATOM   4389  HB3 CYS A 582       9.254  12.078  13.694  1.00 29.53           H
ATOM   4390  HG  CYS A 582       7.774  11.298  15.640  1.00 29.92           H
ATOM   4391  N   PRO A 583       9.243   7.453  13.347  1.00 25.29           N
ATOM   4392  CA  PRO A 583       9.594   6.173  13.936  1.00 20.78           C
ATOM   4393  C   PRO A 583      11.113   6.025  14.089  1.00 24.40           C
ATOM   4394  O   PRO A 583      11.882   6.333  13.176  1.00 21.65           O
ATOM   4395  CB  PRO A 583       9.047   5.124  12.955  1.00 26.13           C
ATOM   4396  CG  PRO A 583       9.036   5.855  11.617  1.00 22.38           C
ATOM   4397  CD  PRO A 583       8.581   7.246  12.054  1.00 28.76           C
ATOM   4398  HA  PRO A 583       9.080   6.043  14.880  1.00 24.93           H
ATOM   4399  HB2 PRO A 583       9.613   4.195  12.930  1.00 31.36           H
ATOM   4400  HB3 PRO A 583       8.014   4.927  13.243  1.00 31.36           H
ATOM   4401  HG2 PRO A 583      10.031   5.858  11.179  1.00 26.86           H
ATOM   4402  HG3 PRO A 583       8.301   5.426  10.937  1.00 26.86           H
ATOM   4403  HD2 PRO A 583       8.910   7.966  11.305  1.00 34.52           H
ATOM   4404  HD3 PRO A 583       7.495   7.270  12.177  1.00 34.52           H
ATOM   4405  N   PHE A 584      11.520   5.514  15.250  1.00 19.35           N
ATOM   4406  CA  PHE A 584      12.904   5.303  15.614  1.00 17.71           C
ATOM   4407  C   PHE A 584      13.028   3.924  16.301  1.00 22.37           C
ATOM   4408  O   PHE A 584      12.120   3.293  16.810  1.00 23.93           O
ATOM   4409  CB  PHE A 584      13.470   6.426  16.526  1.00 20.99           C
ATOM   4410  CG  PHE A 584      12.742   6.593  17.835  1.00 21.06           C
ATOM   4411  CD1 PHE A 584      13.106   5.836  18.955  1.00 24.16           C
ATOM   4412  CD2 PHE A 584      11.726   7.554  17.952  1.00 23.57           C
ATOM   4413  CE1 PHE A 584      12.501   6.083  20.195  1.00 23.94           C
ATOM   4414  CE2 PHE A 584      11.092   7.762  19.179  1.00 25.86           C
ATOM   4415  CZ  PHE A 584      11.499   7.048  20.309  1.00 20.99           C
ATOM   4416  H   PHE A 584      10.826   5.345  15.959  1.00 23.22           H
ATOM   4417  HA  PHE A 584      13.528   5.284  14.689  1.00 21.25           H
ATOM   4418  HB2 PHE A 584      14.553   6.265  16.718  1.00 25.18           H
ATOM   4419  HB3 PHE A 584      13.417   7.376  15.968  1.00 25.18           H
ATOM   4420  HD1 PHE A 584      13.890   5.082  18.884  1.00 29.00           H
ATOM   4421  HD2 PHE A 584      11.428   8.140  17.092  1.00 28.29           H
ATOM   4422  HE1 PHE A 584      12.810   5.510  21.086  1.00 28.72           H
ATOM   4423  HE2 PHE A 584      10.288   8.489  19.254  1.00 31.04           H
ATOM   4424  HZ  PHE A 584      11.013   7.208  21.275  1.00 25.19           H
ATOM   4425  N   SER A 585      14.301   3.347  16.195  1.00 18.32           N
ATOM   4426  CA  SER A 585      14.556   1.982  16.673  1.00 17.53           C
ATOM   4427  C   SER A 585      15.972   1.970  17.254  1.00 27.30           C
ATOM   4428  O   SER A 585      16.831   2.770  16.897  1.00 17.66           O
ATOM   4429  CB  SER A 585      14.402   0.931  15.547  1.00 20.23           C
ATOM   4430  OG  SER A 585      15.297   1.104  14.440  1.00 21.71           O
ATOM   4431  H   SER A 585      15.129   3.920  16.008  1.00 21.99           H
ATOM   4432  HA  SER A 585      13.783   1.697  17.466  1.00 21.04           H
ATOM   4433  HB2 SER A 585      14.616  -0.090  15.927  1.00 24.28           H
ATOM   4434  HB3 SER A 585      13.382   0.974  15.127  1.00 24.28           H
ATOM   4435  HG  SER A 585      15.584   2.028  14.344  1.00 26.05           H
ATOM   4436  N   GLY A 586      16.172   1.032  18.249  1.00 23.60           N
ATOM   4437  CA  GLY A 586      17.540   0.745  18.724  1.00 25.73           C
ATOM   4438  C   GLY A 586      17.652  -0.773  18.857  1.00 23.82           C
ATOM   4439  O   GLY A 586      17.521  -1.582  17.951  1.00 24.91           O
ATOM   4440  H   GLY A 586      15.442   0.339  18.474  1.00 28.32           H
ATOM   4441  HA2 GLY A 586      18.307   1.120  18.003  1.00 30.87           H
ATOM   4442  HA3 GLY A 586      17.735   1.295  19.677  1.00 30.87           H
ATOM   4443  N   TRP A 587      17.826  -1.187  20.161  1.00 22.52           N
ATOM   4444  CA  TRP A 587      17.805  -2.617  20.500  1.00 25.93           C
ATOM   4445  C   TRP A 587      17.250  -2.667  21.947  1.00 24.59           C
ATOM   4446  O   TRP A 587      17.179  -1.666  22.644  1.00 22.87           O
ATOM   4447  CB  TRP A 587      19.191  -3.272  20.418  1.00 22.17           C
ATOM   4448  CG  TRP A 587      20.265  -2.568  21.155  1.00 29.08           C
ATOM   4449  CD1 TRP A 587      20.625  -2.697  22.489  1.00 24.53           C
ATOM   4450  CD2 TRP A 587      21.216  -1.691  20.521  1.00 26.88           C
ATOM   4451  NE1 TRP A 587      21.801  -1.958  22.718  1.00 31.53           N
ATOM   4452  CE2 TRP A 587      22.168  -1.314  21.525  1.00 31.47           C
ATOM   4453  CE3 TRP A 587      21.379  -1.236  19.199  1.00 25.93           C
ATOM   4454  CZ2 TRP A 587      23.273  -0.492  21.220  1.00 36.75           C
ATOM   4455  CZ3 TRP A 587      22.475  -0.445  18.902  1.00 32.67           C
ATOM   4456  CH2 TRP A 587      23.419  -0.091  19.902  1.00 31.07           C
ATOM   4457  H   TRP A 587      18.012  -0.543  20.952  1.00 27.02           H
ATOM   4458  HA  TRP A 587      17.098  -3.151  19.802  1.00 31.11           H
ATOM   4459  HB2 TRP A 587      19.128  -4.326  20.758  1.00 26.60           H
ATOM   4460  HB3 TRP A 587      19.479  -3.306  19.343  1.00 26.60           H
ATOM   4461  HD1 TRP A 587      20.147  -3.262  23.277  1.00 29.43           H
ATOM   4462  HE1 TRP A 587      22.206  -1.766  23.623  1.00 37.83           H
ATOM   4463  HE3 TRP A 587      20.653  -1.512  18.437  1.00 31.12           H
ATOM   4464  HZ2 TRP A 587      23.975  -0.211  21.997  1.00 44.10           H
ATOM   4465  HZ3 TRP A 587      22.623  -0.079  17.889  1.00 39.21           H
ATOM   4466  HH2 TRP A 587      24.267   0.522  19.615  1.00 37.28           H
ATOM   4467  N   TYR A 588      16.855  -3.926  22.321  1.00 23.43           N
ATOM   4468  CA  TYR A 588      16.225  -4.213  23.622  1.00 25.25           C
ATOM   4469  C   TYR A 588      17.301  -4.324  24.692  1.00 22.51           C
ATOM   4470  O   TYR A 588      18.376  -4.852  24.515  1.00 31.10           O
ATOM   4471  CB  TYR A 588      15.461  -5.550  23.570  1.00 20.90           C
ATOM   4472  CG  TYR A 588      14.056  -5.363  23.086  1.00 23.07           C
ATOM   4473  CD1 TYR A 588      13.620  -5.898  21.877  1.00 25.67           C
ATOM   4474  CD2 TYR A 588      13.137  -4.731  23.959  1.00 23.60           C
ATOM   4475  CE1 TYR A 588      12.272  -5.804  21.500  1.00 23.06           C
ATOM   4476  CE2 TYR A 588      11.800  -4.665  23.637  1.00 28.60           C
ATOM   4477  CZ  TYR A 588      11.386  -5.179  22.384  1.00 25.38           C
ATOM   4478  OH  TYR A 588      10.078  -4.962  22.115  1.00 28.29           O
ATOM   4479  H   TYR A 588      16.964  -4.723  21.700  1.00 28.11           H
ATOM   4480  HA  TYR A 588      15.504  -3.372  23.886  1.00 30.30           H
ATOM   4481  HB2 TYR A 588      16.002  -6.311  22.980  1.00 25.08           H
ATOM   4482  HB3 TYR A 588      15.412  -6.000  24.590  1.00 25.08           H
ATOM   4483  HD1 TYR A 588      14.315  -6.405  21.216  1.00 30.80           H
ATOM   4484  HD2 TYR A 588      13.489  -4.305  24.905  1.00 28.32           H
ATOM   4485  HE1 TYR A 588      11.931  -6.188  20.551  1.00 27.67           H
ATOM   4486  HE2 TYR A 588      11.025  -4.279  24.334  1.00 34.32           H
ATOM   4487  HH  TYR A 588       9.797  -5.287  21.224  1.00 33.95           H
ATOM   4488  N   MET A 589      16.861  -3.846  25.873  1.00 31.74           N
ATOM   4489  CA  MET A 589      17.315  -4.287  27.178  1.00 21.24           C
ATOM   4490  C   MET A 589      16.437  -5.473  27.586  1.00 22.61           C
ATOM   4491  O   MET A 589      15.220  -5.439  27.412  1.00 21.77           O
ATOM   4492  CB  MET A 589      17.299  -3.128  28.193  1.00 22.66           C
ATOM   4493  CG  MET A 589      17.921  -3.521  29.543  1.00 22.38           C
ATOM   4494  SD  MET A 589      18.202  -2.135  30.689  1.00 22.82           S
ATOM   4495  CE  MET A 589      16.509  -1.713  31.142  1.00 24.98           C
ATOM   4496  H   MET A 589      15.986  -3.339  25.873  1.00 38.08           H
ATOM   4497  HA  MET A 589      18.342  -4.601  27.073  1.00 25.48           H
ATOM   4498  HB2 MET A 589      17.873  -2.298  27.779  1.00 27.20           H
ATOM   4499  HB3 MET A 589      16.275  -2.793  28.353  1.00 27.20           H
ATOM   4500  HG2 MET A 589      17.274  -4.255  30.025  1.00 26.85           H
ATOM   4501  HG3 MET A 589      18.884  -3.994  29.353  1.00 26.85           H
ATOM   4502  HE1 MET A 589      16.535  -0.890  31.842  1.00 29.98           H
ATOM   4503  HE2 MET A 589      15.935  -1.430  30.263  1.00 29.98           H
ATOM   4504  HE3 MET A 589      16.040  -2.556  31.632  1.00 29.98           H
ATOM   4505  N   GLY A 590      17.054  -6.542  28.097  1.00 26.30           N
ATOM   4506  CA  GLY A 590      16.396  -7.842  28.250  1.00 25.22           C
ATOM   4507  C   GLY A 590      15.180  -7.802  29.169  1.00 25.74           C
ATOM   4508  O   GLY A 590      14.204  -8.497  28.899  1.00 27.91           O
ATOM   4509  H   GLY A 590      18.055  -6.506  28.229  1.00 31.56           H
ATOM   4510  HA2 GLY A 590      16.035  -8.154  27.274  1.00 30.26           H
ATOM   4511  HA3 GLY A 590      17.110  -8.580  28.611  1.00 30.26           H
ATOM   4512  N   THR A 591      15.223  -6.996  30.235  1.00 26.26           N
ATOM   4513  CA  THR A 591      14.114  -6.871  31.179  1.00 23.87           C
ATOM   4514  C   THR A 591      12.846  -6.330  30.530  1.00 20.02           C
ATOM   4515  O   THR A 591      11.765  -6.606  31.034  1.00 26.93           O
ATOM   4516  CB  THR A 591      14.491  -5.981  32.386  1.00 26.27           C
ATOM   4517  OG1 THR A 591      14.977  -4.735  31.942  1.00 26.12           O
ATOM   4518  CG2 THR A 591      15.554  -6.594  33.293  1.00 23.30           C
ATOM   4519  H   THR A 591      16.051  -6.444  30.401  1.00 31.51           H
ATOM   4520  HA  THR A 591      13.894  -7.868  31.546  1.00 28.64           H
ATOM   4521  HB  THR A 591      13.590  -5.816  32.976  1.00 31.53           H
ATOM   4522  HG1 THR A 591      14.262  -4.246  31.518  1.00 31.35           H
ATOM   4523 HG21 THR A 591      15.738  -5.931  34.137  1.00 27.95           H
ATOM   4524 HG22 THR A 591      15.220  -7.565  33.656  1.00 27.95           H
ATOM   4525 HG23 THR A 591      16.482  -6.705  32.742  1.00 27.95           H
ATOM   4526  N   GLU A 592      12.934  -5.532  29.466  1.00 21.65           N
ATOM   4527  CA  GLU A 592      11.755  -4.946  28.815  1.00 21.99           C
ATOM   4528  C   GLU A 592      10.765  -6.051  28.358  1.00 24.86           C
ATOM   4529  O   GLU A 592       9.567  -5.919  28.491  1.00 25.58           O
ATOM   4530  CB  GLU A 592      12.134  -4.152  27.553  1.00 27.52           C
ATOM   4531  CG  GLU A 592      12.970  -2.914  27.881  1.00 30.02           C
ATOM   4532  CD  GLU A 592      13.267  -2.129  26.612  1.00 24.74           C
ATOM   4533  OE1 GLU A 592      12.304  -1.429  26.165  1.00 25.36           O
ATOM   4534  OE2 GLU A 592      14.398  -2.163  26.073  1.00 23.30           O1-
ATOM   4535  H   GLU A 592      13.830  -5.352  29.086  1.00 25.97           H
ATOM   4536  HA  GLU A 592      11.199  -4.275  29.530  1.00 26.38           H
ATOM   4537  HB2 GLU A 592      12.668  -4.799  26.832  1.00 33.03           H
ATOM   4538  HB3 GLU A 592      11.187  -3.841  27.029  1.00 33.03           H
ATOM   4539  HG2 GLU A 592      12.404  -2.246  28.563  1.00 36.02           H
ATOM   4540  HG3 GLU A 592      13.900  -3.176  28.411  1.00 36.02           H
ATOM   4541  N   ILE A 593      11.336  -7.156  27.851  1.00 25.06           N
ATOM   4542  CA  ILE A 593      10.602  -8.304  27.344  1.00 24.74           C
ATOM   4543  C   ILE A 593      10.329  -9.257  28.510  1.00 24.40           C
ATOM   4544  O   ILE A 593       9.189  -9.654  28.720  1.00 29.34           O
ATOM   4545  CB  ILE A 593      11.380  -9.021  26.220  1.00 26.09           C
ATOM   4546  CG1 ILE A 593      11.846  -8.092  25.072  1.00 24.07           C
ATOM   4547  CG2 ILE A 593      10.498 -10.178  25.703  1.00 32.36           C
ATOM   4548  CD1 ILE A 593      12.888  -8.764  24.163  1.00 30.14           C
ATOM   4549  H   ILE A 593      12.345  -7.192  27.801  1.00 30.07           H
ATOM   4550  HA  ILE A 593       9.654  -7.960  26.936  1.00 29.68           H
ATOM   4551  HB  ILE A 593      12.273  -9.456  26.666  1.00 31.31           H
ATOM   4552 HG12 ILE A 593      10.984  -7.764  24.493  1.00 28.88           H
ATOM   4553 HG13 ILE A 593      12.323  -7.206  25.490  1.00 28.88           H
ATOM   4554 HG21 ILE A 593      10.991 -10.708  24.893  1.00 38.83           H
ATOM   4555 HG22 ILE A 593      10.312 -10.904  26.493  1.00 38.83           H
ATOM   4556 HG23 ILE A 593       9.544  -9.785  25.350  1.00 38.83           H
ATOM   4557 HD11 ILE A 593      13.182  -8.072  23.379  1.00 36.17           H
ATOM   4558 HD12 ILE A 593      13.773  -9.032  24.742  1.00 36.17           H
ATOM   4559 HD13 ILE A 593      12.478  -9.654  23.691  1.00 36.17           H
ATOM   4560  N   GLY A 594      11.386  -9.675  29.220  1.00 23.01           N
ATOM   4561  CA  GLY A 594      11.317 -10.766  30.188  1.00 30.43           C
ATOM   4562  C   GLY A 594      10.587 -10.375  31.474  1.00 32.11           C
ATOM   4563  O   GLY A 594       9.933 -11.229  32.078  1.00 32.39           O
ATOM   4564  H   GLY A 594      12.297  -9.288  29.013  1.00 27.61           H
ATOM   4565  HA2 GLY A 594      10.774 -11.593  29.731  1.00 36.52           H
ATOM   4566  HA3 GLY A 594      12.324 -11.103  30.432  1.00 36.52           H
ATOM   4567  N   VAL A 595      10.714  -9.112  31.907  1.00 27.43           N
ATOM   4568  CA  VAL A 595      10.037  -8.594  33.103  1.00 27.69           C
ATOM   4569  C   VAL A 595       8.703  -7.961  32.717  1.00 26.32           C
ATOM   4570  O   VAL A 595       7.673  -8.396  33.210  1.00 32.02           O
ATOM   4571  CB  VAL A 595      10.909  -7.610  33.928  1.00 26.84           C
ATOM   4572  CG1 VAL A 595      10.165  -7.290  35.219  1.00 26.66           C
ATOM   4573  CG2 VAL A 595      12.302  -8.120  34.283  1.00 22.63           C
ATOM   4574  H   VAL A 595      11.265  -8.464  31.360  1.00 32.92           H
ATOM   4575  HA  VAL A 595       9.805  -9.440  33.746  1.00 33.23           H
ATOM   4576  HB  VAL A 595      11.010  -6.671  33.386  1.00 32.20           H
ATOM   4577 HG11 VAL A 595      10.799  -6.721  35.891  1.00 31.99           H
ATOM   4578 HG12 VAL A 595       9.282  -6.719  34.960  1.00 31.99           H
ATOM   4579 HG13 VAL A 595       9.854  -8.195  35.735  1.00 31.99           H
ATOM   4580 HG21 VAL A 595      12.848  -7.341  34.813  1.00 27.16           H
ATOM   4581 HG22 VAL A 595      12.235  -9.003  34.912  1.00 27.16           H
ATOM   4582 HG23 VAL A 595      12.851  -8.362  33.381  1.00 27.16           H
ATOM   4583  N   ARG A 596       8.693  -6.926  31.873  1.00 22.62           N
ATOM   4584  CA  ARG A 596       7.466  -6.191  31.591  1.00 29.68           C
ATOM   4585  C   ARG A 596       6.532  -6.931  30.635  1.00 34.42           C
ATOM   4586  O   ARG A 596       5.361  -7.106  30.952  1.00 28.48           O
ATOM   4587  CB  ARG A 596       7.770  -4.774  31.096  1.00 27.04           C
ATOM   4588  CG  ARG A 596       8.639  -3.931  32.047  1.00 24.19           C
ATOM   4589  CD  ARG A 596       8.054  -3.772  33.454  1.00 28.97           C
ATOM   4590  NE  ARG A 596       6.672  -3.291  33.420  1.00 22.55           N
ATOM   4591  CZ  ARG A 596       6.262  -2.074  33.049  1.00 28.66           C
ATOM   4592  NH1 ARG A 596       7.100  -1.063  32.873  1.00 26.86           N
ATOM   4593  NH2 ARG A 596       4.973  -1.857  32.849  1.00 25.05           N1+
ATOM   4594  H   ARG A 596       9.559  -6.597  31.466  1.00 27.14           H
ATOM   4595  HA  ARG A 596       6.915  -6.089  32.526  1.00 35.61           H
ATOM   4596  HB2 ARG A 596       8.277  -4.829  30.145  1.00 32.45           H
ATOM   4597  HB3 ARG A 596       6.826  -4.258  30.918  1.00 32.45           H
ATOM   4598  HG2 ARG A 596       9.631  -4.373  32.123  1.00 29.02           H
ATOM   4599  HG3 ARG A 596       8.741  -2.944  31.605  1.00 29.02           H
ATOM   4600  HD2 ARG A 596       8.062  -4.755  33.925  1.00 34.76           H
ATOM   4601  HD3 ARG A 596       8.661  -3.097  34.055  1.00 34.76           H
ATOM   4602  HE  ARG A 596       5.957  -4.004  33.502  1.00 27.06           H
ATOM   4603 HH11 ARG A 596       8.088  -1.205  33.018  1.00 32.23           H
ATOM   4604 HH12 ARG A 596       6.755  -0.161  32.582  1.00 32.23           H
ATOM   4605 HH21 ARG A 596       4.319  -2.620  32.967  1.00 30.06           H
ATOM   4606 HH22 ARG A 596       4.648  -0.943  32.569  1.00 30.06           H
ATOM   4607  N   ASP A 597       7.018  -7.339  29.463  1.00 30.44           N
ATOM   4608  CA  ASP A 597       6.066  -7.661  28.384  1.00 28.66           C
ATOM   4609  C   ASP A 597       5.456  -9.057  28.648  1.00 26.88           C
ATOM   4610  O   ASP A 597       4.315  -9.339  28.343  1.00 34.16           O
ATOM   4611  CB  ASP A 597       6.731  -7.692  27.011  1.00 31.31           C
ATOM   4612  CG  ASP A 597       7.327  -6.289  26.591  1.00 30.84           C
ATOM   4613  OD1 ASP A 597       6.887  -5.275  27.180  1.00 28.00           O
ATOM   4614  OD2 ASP A 597       8.148  -6.359  25.670  1.00 28.47           O1-
ATOM   4615  H   ASP A 597       7.939  -7.042  29.210  1.00 36.53           H
ATOM   4616  HA  ASP A 597       5.235  -6.900  28.344  1.00 34.39           H
ATOM   4617  HB2 ASP A 597       7.531  -8.436  26.933  1.00 37.57           H
ATOM   4618  HB3 ASP A 597       5.993  -7.939  26.232  1.00 37.57           H
ATOM   4619  N   TYR A 598       6.285  -9.922  29.265  1.00 25.42           N
ATOM   4620  CA  TYR A 598       5.998 -11.276  29.707  1.00 32.54           C
ATOM   4621  C   TYR A 598       5.375 -11.357  31.102  1.00 40.63           C
ATOM   4622  O   TYR A 598       4.440 -12.139  31.246  1.00 40.05           O
ATOM   4623  CB  TYR A 598       7.267 -12.136  29.594  1.00 31.49           C
ATOM   4624  CG  TYR A 598       7.694 -12.579  28.190  1.00 30.71           C
ATOM   4625  CD1 TYR A 598       8.923 -13.247  28.042  1.00 30.73           C
ATOM   4626  CD2 TYR A 598       6.856 -12.428  27.061  1.00 32.63           C
ATOM   4627  CE1 TYR A 598       9.322 -13.749  26.787  1.00 33.09           C
ATOM   4628  CE2 TYR A 598       7.237 -12.943  25.809  1.00 35.95           C
ATOM   4629  CZ  TYR A 598       8.488 -13.579  25.662  1.00 34.43           C
ATOM   4630  OH  TYR A 598       8.882 -14.048  24.445  1.00 42.91           O
ATOM   4631  H   TYR A 598       7.225  -9.595  29.445  1.00 30.50           H
ATOM   4632  HA  TYR A 598       5.260 -11.706  29.043  1.00 39.05           H
ATOM   4633  HB2 TYR A 598       8.093 -11.611  30.070  1.00 37.78           H
ATOM   4634  HB3 TYR A 598       7.112 -13.042  30.176  1.00 37.78           H
ATOM   4635  HD1 TYR A 598       9.563 -13.392  28.898  1.00 36.88           H
ATOM   4636  HD2 TYR A 598       5.908 -11.919  27.124  1.00 39.16           H
ATOM   4637  HE1 TYR A 598      10.266 -14.260  26.684  1.00 39.71           H
ATOM   4638  HE2 TYR A 598       6.581 -12.827  24.959  1.00 43.14           H
ATOM   4639  HH  TYR A 598       8.309 -13.749  23.734  1.00 51.49           H
ATOM   4640  N   CYS A 599       5.873 -10.629  32.120  1.00 40.75           N
ATOM   4641  CA  CYS A 599       5.459 -10.858  33.517  1.00 34.63           C
ATOM   4642  C   CYS A 599       4.518  -9.810  34.112  1.00 37.24           C
ATOM   4643  O   CYS A 599       3.988 -10.078  35.191  1.00 39.68           O
ATOM   4644  CB  CYS A 599       6.652 -11.112  34.444  1.00 30.54           C
ATOM   4645  SG  CYS A 599       7.555 -12.579  33.931  1.00 33.24           S
ATOM   4646  H   CYS A 599       6.633  -9.984  31.953  1.00 48.89           H
ATOM   4647  HA  CYS A 599       4.887 -11.784  33.546  1.00 41.55           H
ATOM   4648  HB2 CYS A 599       7.332 -10.272  34.478  1.00 36.64           H
ATOM   4649  HB3 CYS A 599       6.284 -11.272  35.457  1.00 36.64           H
ATOM   4650  HG  CYS A 599       8.157 -12.002  32.885  1.00 39.89           H
ATOM   4651  N   ASP A 600       4.289  -8.653  33.466  1.00 35.82           N
ATOM   4652  CA  ASP A 600       3.158  -7.804  33.835  1.00 39.43           C
ATOM   4653  C   ASP A 600       1.831  -8.554  33.799  1.00 46.52           C
ATOM   4654  O   ASP A 600       1.573  -9.326  32.870  1.00 42.99           O
ATOM   4655  CB  ASP A 600       3.012  -6.577  32.941  1.00 38.52           C
ATOM   4656  CG  ASP A 600       3.978  -5.435  33.197  1.00 31.60           C
ATOM   4657  OD1 ASP A 600       4.860  -5.558  34.071  1.00 32.15           O
ATOM   4658  OD2 ASP A 600       3.776  -4.397  32.540  1.00 27.85           O1-
ATOM   4659  H   ASP A 600       4.793  -8.434  32.619  1.00 42.98           H
ATOM   4660  HA  ASP A 600       3.322  -7.440  34.848  1.00 47.32           H
ATOM   4661  HB2 ASP A 600       3.099  -6.881  31.906  1.00 46.23           H
ATOM   4662  HB3 ASP A 600       2.000  -6.179  32.986  1.00 46.23           H
ATOM   4663  N   ASN A 601       0.983  -8.264  34.793  1.00 45.71           N
ATOM   4664  CA  ASN A 601      -0.373  -8.788  34.882  1.00 46.18           C
ATOM   4665  C   ASN A 601      -1.201  -8.394  33.655  1.00 43.54           C
ATOM   4666  O   ASN A 601      -1.998  -9.196  33.174  1.00 45.03           O
ATOM   4667  CB  ASN A 601      -1.035  -8.265  36.167  1.00 46.43           C
ATOM   4668  CG  ASN A 601      -2.202  -9.151  36.582  1.00 54.26           C
ATOM   4669  OD1 ASN A 601      -2.032 -10.339  36.851  1.00 57.99           O
ATOM   4670  ND2 ASN A 601      -3.397  -8.580  36.682  1.00 60.75           N
ATOM   4671  H   ASN A 601       1.277  -7.616  35.513  1.00 54.85           H
ATOM   4672  HA  ASN A 601      -0.312  -9.874  34.927  1.00 55.42           H
ATOM   4673  HB2 ASN A 601      -0.287  -8.303  36.958  1.00 55.72           H
ATOM   4674  HB3 ASN A 601      -1.368  -7.238  36.023  1.00 55.72           H
ATOM   4675 HD21 ASN A 601      -4.189  -9.135  36.961  1.00 72.90           H
ATOM   4676 HD22 ASN A 601      -3.518  -7.606  36.440  1.00 72.90           H
ATOM   4677  N   SER A 602      -1.019  -7.161  33.168  1.00 38.85           N
ATOM   4678  CA  SER A 602      -1.739  -6.602  32.032  1.00 38.91           C
ATOM   4679  C   SER A 602      -1.119  -6.975  30.685  1.00 39.35           C
ATOM   4680  O   SER A 602      -1.590  -6.472  29.671  1.00 46.25           O
ATOM   4681  CB  SER A 602      -1.807  -5.079  32.164  1.00 36.98           C
ATOM   4682  OG  SER A 602      -2.536  -4.742  33.321  1.00 57.33           O
ATOM   4683  H   SER A 602      -0.352  -6.555  33.626  1.00 46.62           H
ATOM   4684  HA  SER A 602      -2.761  -6.979  32.029  1.00 46.69           H
ATOM   4685  HB2 SER A 602      -0.798  -4.669  32.230  1.00 44.37           H
ATOM   4686  HB3 SER A 602      -2.311  -4.650  31.299  1.00 44.37           H
ATOM   4687  HG  SER A 602      -2.568  -3.785  33.394  1.00 68.80           H
ATOM   4688  N   ARG A 603      -0.062  -7.795  30.659  1.00 36.63           N
ATOM   4689  CA  ARG A 603       0.581  -8.240  29.427  1.00 43.14           C
ATOM   4690  C   ARG A 603       0.421  -9.758  29.284  1.00 39.94           C
ATOM   4691  O   ARG A 603      -0.662 -10.270  29.569  1.00 43.96           O
ATOM   4692  CB  ARG A 603       2.014  -7.702  29.325  1.00 32.63           C
ATOM   4693  CG  ARG A 603       2.138  -6.176  29.450  1.00 31.45           C
ATOM   4694  CD  ARG A 603       1.528  -5.397  28.282  1.00 39.45           C
ATOM   4695  NE  ARG A 603       2.205  -5.655  26.994  1.00 42.12           N
ATOM   4696  CZ  ARG A 603       3.431  -5.251  26.642  1.00 40.76           C
ATOM   4697  NH1 ARG A 603       4.180  -4.525  27.461  1.00 26.36           N
ATOM   4698  NH2 ARG A 603       3.931  -5.576  25.453  1.00 31.18           N1+
ATOM   4699  H   ARG A 603       0.280  -8.175  31.532  1.00 43.95           H
ATOM   4700  HA  ARG A 603       0.042  -7.815  28.586  1.00 51.77           H
ATOM   4701  HB2 ARG A 603       2.639  -8.176  30.082  1.00 39.16           H
ATOM   4702  HB3 ARG A 603       2.381  -7.968  28.337  1.00 39.16           H
ATOM   4703  HG2 ARG A 603       1.671  -5.834  30.373  1.00 37.74           H
ATOM   4704  HG3 ARG A 603       3.197  -5.933  29.520  1.00 37.74           H
ATOM   4705  HD2 ARG A 603       0.479  -5.674  28.183  1.00 47.34           H
ATOM   4706  HD3 ARG A 603       1.567  -4.330  28.506  1.00 47.34           H
ATOM   4707  HE  ARG A 603       1.700  -6.231  26.333  1.00 50.54           H
ATOM   4708 HH11 ARG A 603       3.836  -4.259  28.371  1.00 31.63           H
ATOM   4709 HH12 ARG A 603       5.118  -4.269  27.188  1.00 31.63           H
ATOM   4710 HH21 ARG A 603       3.379  -6.120  24.804  1.00 37.41           H
ATOM   4711 HH22 ARG A 603       4.860  -5.273  25.198  1.00 37.41           H
ATOM   4712  N   TYR A 604       1.453 -10.480  28.823  1.00 33.85           N
ATOM   4713  CA  TYR A 604       1.361 -11.923  28.585  1.00 39.44           C
ATOM   4714  C   TYR A 604       1.208 -12.732  29.880  1.00 47.34           C
ATOM   4715  O   TYR A 604       0.781 -13.890  29.835  1.00 37.34           O
ATOM   4716  CB  TYR A 604       2.539 -12.420  27.738  1.00 46.23           C
ATOM   4717  CG  TYR A 604       2.384 -12.142  26.254  1.00 40.74           C
ATOM   4718  CD1 TYR A 604       2.616 -10.855  25.735  1.00 43.16           C
ATOM   4719  CD2 TYR A 604       1.960 -13.174  25.393  1.00 44.81           C
ATOM   4720  CE1 TYR A 604       2.404 -10.591  24.371  1.00 36.93           C
ATOM   4721  CE2 TYR A 604       1.735 -12.916  24.031  1.00 48.44           C
ATOM   4722  CZ  TYR A 604       1.944 -11.617  23.514  1.00 45.86           C
ATOM   4723  OH  TYR A 604       1.699 -11.353  22.200  1.00 41.46           O
ATOM   4724  H   TYR A 604       2.332 -10.019  28.630  1.00 40.61           H
ATOM   4725  HA  TYR A 604       0.456 -12.090  28.004  1.00 47.32           H
ATOM   4726  HB2 TYR A 604       3.454 -11.963  28.100  1.00 55.47           H
ATOM   4727  HB3 TYR A 604       2.630 -13.498  27.864  1.00 55.47           H
ATOM   4728  HD1 TYR A 604       2.942 -10.054  26.380  1.00 51.79           H
ATOM   4729  HD2 TYR A 604       1.791 -14.163  25.784  1.00 53.77           H
ATOM   4730  HE1 TYR A 604       2.592  -9.603  23.983  1.00 44.32           H
ATOM   4731  HE2 TYR A 604       1.398 -13.708  23.384  1.00 58.13           H
ATOM   4732  HH  TYR A 604       1.427 -12.137  21.713  1.00 49.75           H
ATOM   4733  N   ASN A 605       1.553 -12.110  31.017  1.00 46.81           N
ATOM   4734  CA  ASN A 605       1.223 -12.550  32.364  1.00 37.01           C
ATOM   4735  C   ASN A 605       1.535 -14.036  32.550  1.00 39.69           C
ATOM   4736  O   ASN A 605       0.633 -14.824  32.830  1.00 44.57           O
ATOM   4737  CB  ASN A 605      -0.242 -12.170  32.652  1.00 40.72           C
ATOM   4738  CG  ASN A 605      -0.685 -12.547  34.070  1.00 49.41           C
ATOM   4739  OD1 ASN A 605       0.071 -12.437  35.032  1.00 45.16           O
ATOM   4740  ND2 ASN A 605      -1.940 -12.951  34.216  1.00 43.43           N
ATOM   4741  H   ASN A 605       1.948 -11.184  30.942  1.00 56.17           H
ATOM   4742  HA  ASN A 605       1.865 -11.992  33.045  1.00 44.42           H
ATOM   4743  HB2 ASN A 605      -0.297 -11.087  32.571  1.00 48.86           H
ATOM   4744  HB3 ASN A 605      -0.912 -12.603  31.908  1.00 48.86           H
ATOM   4745 HD21 ASN A 605      -2.268 -13.222  35.132  1.00 52.12           H
ATOM   4746 HD22 ASN A 605      -2.545 -13.017  33.413  1.00 52.12           H
ATOM   4747  N   ILE A 606       2.809 -14.416  32.364  1.00 37.08           N
ATOM   4748  CA  ILE A 606       3.222 -15.817  32.257  1.00 37.57           C
ATOM   4749  C   ILE A 606       3.729 -16.413  33.570  1.00 38.37           C
ATOM   4750  O   ILE A 606       4.032 -17.606  33.569  1.00 36.66           O
ATOM   4751  CB  ILE A 606       4.248 -16.043  31.121  1.00 40.46           C
ATOM   4752  CG1 ILE A 606       5.651 -15.485  31.461  1.00 39.37           C
ATOM   4753  CG2 ILE A 606       3.690 -15.522  29.790  1.00 34.40           C
ATOM   4754  CD1 ILE A 606       6.731 -15.886  30.449  1.00 34.78           C
ATOM   4755  H   ILE A 606       3.491 -13.707  32.132  1.00 44.50           H
ATOM   4756  HA  ILE A 606       2.345 -16.399  31.976  1.00 45.08           H
ATOM   4757  HB  ILE A 606       4.361 -17.122  31.001  1.00 48.55           H
ATOM   4758 HG12 ILE A 606       5.611 -14.400  31.529  1.00 47.24           H
ATOM   4759 HG13 ILE A 606       5.969 -15.867  32.429  1.00 47.24           H
ATOM   4760 HG21 ILE A 606       4.301 -15.870  28.958  1.00 41.28           H
ATOM   4761 HG22 ILE A 606       2.677 -15.901  29.647  1.00 41.28           H
ATOM   4762 HG23 ILE A 606       3.667 -14.433  29.789  1.00 41.28           H
ATOM   4763 HD11 ILE A 606       7.698 -15.500  30.765  1.00 41.74           H
ATOM   4764 HD12 ILE A 606       6.792 -16.972  30.390  1.00 41.74           H
ATOM   4765 HD13 ILE A 606       6.500 -15.473  29.468  1.00 41.74           H
ATOM   4766  N   LEU A 607       3.914 -15.616  34.644  1.00 35.99           N
ATOM   4767  CA  LEU A 607       4.599 -16.078  35.858  1.00 39.92           C
ATOM   4768  C   LEU A 607       4.024 -17.385  36.400  1.00 36.24           C
ATOM   4769  O   LEU A 607       4.809 -18.282  36.691  1.00 33.38           O
ATOM   4770  CB  LEU A 607       4.599 -15.029  36.992  1.00 35.68           C
ATOM   4771  CG  LEU A 607       5.721 -13.982  36.918  1.00 38.53           C
ATOM   4772  CD1 LEU A 607       5.482 -12.917  37.993  1.00 41.00           C
ATOM   4773  CD2 LEU A 607       7.111 -14.601  37.132  1.00 30.10           C
ATOM   4774  H   LEU A 607       3.635 -14.645  34.597  1.00 43.18           H
ATOM   4775  HA  LEU A 607       5.628 -16.287  35.570  1.00 47.90           H
ATOM   4776  HB2 LEU A 607       3.633 -14.524  36.988  1.00 42.81           H
ATOM   4777  HB3 LEU A 607       4.681 -15.544  37.951  1.00 42.81           H
ATOM   4778  HG  LEU A 607       5.676 -13.515  35.935  1.00 46.24           H
ATOM   4779 HD11 LEU A 607       6.330 -12.238  38.023  1.00 49.20           H
ATOM   4780 HD12 LEU A 607       4.589 -12.344  37.749  1.00 49.20           H
ATOM   4781 HD13 LEU A 607       5.364 -13.382  38.970  1.00 49.20           H
ATOM   4782 HD21 LEU A 607       7.867 -13.816  37.124  1.00 36.12           H
ATOM   4783 HD22 LEU A 607       7.148 -15.112  38.092  1.00 36.12           H
ATOM   4784 HD23 LEU A 607       7.353 -15.302  36.337  1.00 36.12           H
ATOM   4785  N   GLU A 608       2.697 -17.495  36.553  1.00 38.82           N
ATOM   4786  CA  GLU A 608       2.071 -18.704  37.089  1.00 45.41           C
ATOM   4787  C   GLU A 608       2.389 -19.955  36.253  1.00 48.26           C
ATOM   4788  O   GLU A 608       2.750 -20.980  36.831  1.00 48.79           O
ATOM   4789  CB  GLU A 608       0.551 -18.541  37.253  1.00 54.82           C
ATOM   4790  CG  GLU A 608       0.123 -17.747  38.498  1.00 67.78           C
ATOM   4791  CD  GLU A 608      -1.344 -18.062  38.810  1.00 70.12           C
ATOM   4792  OE1 GLU A 608      -2.204 -17.256  38.395  1.00 70.60           O
ATOM   4793  OE2 GLU A 608      -1.586 -19.123  39.432  1.00 72.61           O1-
ATOM   4794  H   GLU A 608       2.099 -16.721  36.297  1.00 46.58           H
ATOM   4795  HA  GLU A 608       2.493 -18.862  38.082  1.00 54.49           H
ATOM   4796  HB2 GLU A 608       0.148 -18.040  36.372  1.00 65.78           H
ATOM   4797  HB3 GLU A 608       0.102 -19.535  37.305  1.00 65.78           H
ATOM   4798  HG2 GLU A 608       0.738 -18.082  39.333  1.00 81.34           H
ATOM   4799  HG3 GLU A 608       0.255 -16.682  38.301  1.00 81.34           H
ATOM   4800  N   GLU A 609       2.278 -19.886  34.914  1.00 52.36           N
ATOM   4801  CA  GLU A 609       2.644 -20.992  34.025  1.00 52.21           C
ATOM   4802  C   GLU A 609       4.092 -21.448  34.252  1.00 53.67           C
ATOM   4803  O   GLU A 609       4.339 -22.640  34.444  1.00 54.01           O
ATOM   4804  CB  GLU A 609       2.445 -20.617  32.548  1.00 50.46           C
ATOM   4805  CG  GLU A 609       0.974 -20.454  32.145  1.00 61.53           C
ATOM   4806  CD  GLU A 609       0.890 -19.709  30.807  1.00 70.18           C
ATOM   4807  OE1 GLU A 609       0.882 -18.455  30.834  1.00 58.94           O
ATOM   4808  OE2 GLU A 609       0.850 -20.416  29.775  1.00 68.15           O1-
ATOM   4809  H   GLU A 609       1.984 -19.014  34.488  1.00 62.84           H
ATOM   4810  HA  GLU A 609       1.983 -21.830  34.248  1.00 62.65           H
ATOM   4811  HB2 GLU A 609       2.985 -19.696  32.329  1.00 60.55           H
ATOM   4812  HB3 GLU A 609       2.875 -21.408  31.931  1.00 60.55           H
ATOM   4813  HG2 GLU A 609       0.545 -21.452  32.046  1.00 73.84           H
ATOM   4814  HG3 GLU A 609       0.459 -19.887  32.917  1.00 73.84           H
ATOM   4815  N   VAL A 610       5.045 -20.505  34.228  1.00 45.02           N
ATOM   4816  CA  VAL A 610       6.466 -20.798  34.399  1.00 47.26           C
ATOM   4817  C   VAL A 610       6.715 -21.414  35.777  1.00 51.54           C
ATOM   4818  O   VAL A 610       7.493 -22.361  35.898  1.00 47.61           O
ATOM   4819  CB  VAL A 610       7.307 -19.525  34.173  1.00 44.60           C
ATOM   4820  CG1 VAL A 610       8.805 -19.793  34.390  1.00 34.20           C
ATOM   4821  CG2 VAL A 610       7.120 -19.012  32.734  1.00 47.66           C
ATOM   4822  H   VAL A 610       4.777 -19.538  34.088  1.00 54.03           H
ATOM   4823  HA  VAL A 610       6.753 -21.531  33.643  1.00 56.72           H
ATOM   4824  HB  VAL A 610       6.984 -18.745  34.865  1.00 53.52           H
ATOM   4825 HG11 VAL A 610       9.359 -18.864  34.293  1.00 41.04           H
ATOM   4826 HG12 VAL A 610       8.995 -20.183  35.388  1.00 41.04           H
ATOM   4827 HG13 VAL A 610       9.170 -20.493  33.642  1.00 41.04           H
ATOM   4828 HG21 VAL A 610       7.713 -18.116  32.572  1.00 57.20           H
ATOM   4829 HG22 VAL A 610       7.436 -19.774  32.025  1.00 57.20           H
ATOM   4830 HG23 VAL A 610       6.079 -18.764  32.539  1.00 57.20           H
ATOM   4831  N   ALA A 611       6.069 -20.864  36.812  1.00 47.30           N
ATOM   4832  CA  ALA A 611       6.260 -21.284  38.187  1.00 56.42           C
ATOM   4833  C   ALA A 611       5.784 -22.725  38.401  1.00 47.36           C
ATOM   4834  O   ALA A 611       6.495 -23.497  39.039  1.00 50.99           O
ATOM   4835  CB  ALA A 611       5.572 -20.294  39.129  1.00 46.79           C
ATOM   4836  H   ALA A 611       5.434 -20.096  36.640  1.00 56.76           H
ATOM   4837  HA  ALA A 611       7.330 -21.242  38.371  1.00 67.71           H
ATOM   4838  HB1 ALA A 611       5.710 -20.603  40.163  1.00 56.15           H
ATOM   4839  HB2 ALA A 611       6.007 -19.305  38.985  1.00 56.15           H
ATOM   4840  HB3 ALA A 611       4.505 -20.248  38.908  1.00 56.15           H
ATOM   4841  N   LYS A 612       4.622 -23.095  37.833  1.00 53.52           N
ATOM   4842  CA  LYS A 612       4.104 -24.468  37.835  1.00 52.35           C
ATOM   4843  C   LYS A 612       5.110 -25.453  37.237  1.00 57.63           C
ATOM   4844  O   LYS A 612       5.299 -26.526  37.805  1.00 63.11           O
ATOM   4845  CB  LYS A 612       2.775 -24.581  37.068  1.00 55.84           C
ATOM   4846  CG  LYS A 612       1.557 -23.971  37.784  1.00 55.63           C
[truncated: 784,856 more chars]
