# Supplementary material for: High-throughput quantum-mechanics/molecular-mechanics (ONIOM) macromolecular crystallographic refinement with PHENIX/DivCon: the impact of mixed Hamiltonian methods on ligand and protein structure
Source: Acta Crystallogr D Struct Biol. 2018 Oct 29;74(Pt 11):1063–77. doi: 10.1107/S2059798318012913 (PMC6213575; doi:10.1107/S2059798318012913)
Supplement: Supplementary file 2 [file d-74-01063-sup2.gz › results_ONIOM/1MMV-H.cif]

data_comp_list
_chem_comp.id	3AR
_chem_comp.three_letter_code	3AR
_chem_comp.name	1MMV.A
_chem_comp.group	non-polymer
_chem_comp.number_atoms_all	36
_chem_comp.number_atoms_nh	15
_chem_comp.desc_level	?
#
data_comp_3AR
#
loop_
_chem_comp_atom.comp_id
_chem_comp_atom.atom_id
_chem_comp_atom.type_symbol
_chem_comp_atom.type_energy
_chem_comp_atom.partial_charge
_chem_comp_atom.x
_chem_comp_atom.y
_chem_comp_atom.z
3AR	N	N	NT3	-0.853000195518983	9.4840	-1.1740	26.2020	
3AR	H1	H	H	0.449999804481018	10.3850	-1.5872	26.3961	
3AR	H2	H	H	0.449999804481018	8.8051	-1.5201	26.8649	
3AR	H3	H	H	0.449999804481018	9.5502	-0.1693	26.2814	
3AR	CA	C	CH1	0.316999804481018	9.0660	-1.5300	24.8440	
3AR	HA	H	HCH1	0.0799998044810176	8.0937	-1.0847	24.6331	
3AR	C	C	C	0.905999804481018	8.9150	-3.0400	24.7040	
3AR	O	O	O	-0.900000195518982	9.2860	-3.8170	25.5890	
3AR	CB	C	CH2	-0.160000195518982	10.1130	-0.9800	23.8360	
3AR	HB1	H	HCH2	0.0799998044810176	9.9216	-1.4407	22.8669	
3AR	HB2	H	HCH2	0.0799998044810176	11.1032	-1.2704	24.1871	
3AR	CG	C	CH2	-0.160000195518982	10.1050	0.5640	23.6440	
3AR	HG1	H	HCH2	0.0799998044810176	9.1526	0.9499	24.0076	
3AR	HG2	H	HCH2	0.0799998044810176	10.2010	0.7777	22.5795	
3AR	CD	C	CH2	0.167599804481018	11.2380	1.2920	24.3880	
3AR	HD1	H	HCH2	0.0799998044810176	10.9227	1.4973	25.4110	
3AR	HD2	H	HCH2	0.0799998044810176	11.4567	2.2312	23.8798	
3AR	NE	N	NH1	-0.844266862185649	12.4710	0.4450	24.4120	
3AR	HE	H	HNH1	0.449999804481018	12.4713	-0.3492	25.0360	
3AR	CZ	C	C	1.19999980448102	13.5700	0.6450	23.6830	
3AR	NH1	N	NS1	-0.844266862185649	13.7180	1.6440	22.8280	
3AR	HH1	H	H	0.449999804481018	13.3043	2.5456	23.0178	
3AR	NH2	N	NH2	-0.966666862185649	14.5420	-0.2090	23.8460	
3AR	HH21	H	HNH2	0.449999804481018	14.4388	-0.9731	24.4984	
3AR	HH22	H	HNH2	0.449999804481018	15.3980	-0.1063	23.3198	
3AR	C1	C	CH2	0.167599804481018	14.4990	1.4220	21.5880	
3AR	H11	H	HCH2	0.0799998044810176	14.2434	0.4493	21.1677	
3AR	H12	H	HCH2	0.0799998044810176	15.5636	1.4491	21.8202	
3AR	C2	C	CH2	-0.160000195518982	14.1680	2.5300	20.5600	
3AR	H21	H	HCH2	0.0799998044810176	14.9246	2.5317	19.7754	
3AR	H22	H	HCH2	0.0799998044810176	14.1628	3.4976	21.0618	
3AR	C3	C	CH3	-0.240000195518982	12.7880	2.2740	19.9350	
3AR	H31	H	HCH3	0.0799998044810176	12.7905	1.3068	19.4325	
3AR	H32	H	HCH3	0.0799998044810176	12.5655	3.0586	19.2118	
3AR	H33	H	HCH3	0.0799998044810176	12.0290	2.2750	20.7173	
3AR	OXT	O	O	-0.900000195518982	8.4060	-3.4460	23.6460	
#
#
loop_
_chem_comp_tree.comp_id
_chem_comp_tree.atom_id
_chem_comp_tree.atom_back
_chem_comp_tree.atom_forward
_chem_comp_tree.connect_type
3AR	N	?	H1	START	
3AR	H1	N	?	?	
3AR	H2	N	?	?	
3AR	H3	N	?	?	
3AR	CA	N	HA	?	
3AR	HA	CA	?	?	
3AR	CB	CA	HB1	?	
3AR	HB1	CB	?	?	
3AR	HB2	CB	?	?	
3AR	CG	CB	HG1	?	
3AR	HG1	CG	?	?	
3AR	HG2	CG	?	?	
3AR	CD	CG	HD1	?	
3AR	HD1	CD	?	?	
3AR	HD2	CD	?	?	
3AR	NE	CD	HE	?	
3AR	HE	NE	?	?	
3AR	CZ	NE	NH2	?	
3AR	NH2	CZ	HH21	?	
3AR	HH21	NH2	?	?	
3AR	HH22	NH2	?	?	
3AR	NH1	CZ	HH1	?	
3AR	HH1	NH1	?	?	
3AR	C1	NH1	H11	?	
3AR	H11	C1	?	?	
3AR	H12	C1	?	?	
3AR	C2	C1	H21	?	
3AR	H21	C2	?	?	
3AR	H22	C2	?	?	
3AR	C3	C2	H31	?	
3AR	H31	C3	?	?	
3AR	H32	C3	?	?	
3AR	H33	C3	?	?	
3AR	C	CA	O	?	
3AR	O	C	?	?	
3AR	OXT	C	?	END	
#
#
loop_
_chem_comp_bond.comp_id
_chem_comp_bond.atom_id_1
_chem_comp_bond.atom_id_2
_chem_comp_bond.type
_chem_comp_bond.value_dist
_chem_comp_bond.value_dist_esd
3AR	H1	N	single	1.029	0.020	
3AR	H2	N	single	1.029	0.020	
3AR	H3	N	single	1.028	0.020	
3AR	CA	N	single	1.488	0.020	
3AR	HA	CA	single	1.096	0.020	
3AR	CB	CA	single	1.534	0.020	
3AR	HB1	CB	single	1.099	0.020	
3AR	HB2	CB	single	1.097	0.020	
3AR	CG	CB	single	1.536	0.020	
3AR	HG1	CG	single	1.096	0.020	
3AR	HG2	CG	single	1.096	0.020	
3AR	CD	CG	single	1.527	0.020	
3AR	HD1	CD	single	1.093	0.020	
3AR	HD2	CD	single	1.095	0.020	
3AR	NE	CD	single	1.474	0.020	
3AR	HE	NE	single	1.018	0.020	
3AR	CZ	NE	single	1.400	0.020	
3AR	NH2	CZ	single	1.396	0.020	
3AR	HH21	NH2	single	1.017	0.020	
3AR	HH22	NH2	single	1.016	0.020	
3AR	NH1	CZ	double	1.401	0.020	
3AR	HH1	NH1	single	1.016	0.020	
3AR	C1	NH1	single	1.473	0.020	
3AR	H11	C1	single	1.095	0.020	
3AR	H12	C1	single	1.095	0.020	
3AR	C2	C1	single	1.526	0.020	
3AR	H21	C2	single	1.096	0.020	
3AR	H22	C2	single	1.096	0.020	
3AR	C3	C2	single	1.522	0.020	
3AR	H31	C3	single	1.095	0.020	
3AR	H32	C3	single	1.095	0.020	
3AR	H33	C3	single	1.094	0.020	
3AR	C	CA	single	1.534	0.020	
3AR	O	C	single	1.263	0.020	
3AR	OXT	C	double	1.264	0.020	
#
#
loop_
_chem_comp_angle.comp_id
_chem_comp_angle.atom_id_1
_chem_comp_angle.atom_id_2
_chem_comp_angle.atom_id_3
_chem_comp_angle.value_angle
_chem_comp_angle.value_angle_esd
3AR	H1	N	H2	107.31	3.000	
3AR	H1	N	H3	107.93	3.000	
3AR	H1	N	CA	111.81	3.000	
3AR	H2	N	H3	106.81	3.000	
3AR	H2	N	CA	110.98	3.000	
3AR	H3	N	CA	111.76	3.000	
3AR	HA	CA	CB	110.64	3.000	
3AR	HA	CA	C	109.54	3.000	
3AR	C	CA	CB	107.26	3.000	
3AR	N	CA	HA	105.57	3.000	
3AR	N	CA	CB	110.48	3.000	
3AR	N	CA	C	113.38	3.000	
3AR	CA	C	O	115.70	3.000	
3AR	CA	C	OXT	114.73	3.000	
3AR	O	C	OXT	129.56	3.000	
3AR	HB1	CB	HB2	105.45	3.000	
3AR	HB1	CB	CG	107.16	3.000	
3AR	HB2	CB	CG	110.68	3.000	
3AR	CA	CB	HB1	107.52	3.000	
3AR	CA	CB	HB2	110.68	3.000	
3AR	CA	CB	CG	114.80	3.000	
3AR	HG1	CG	HG2	106.35	3.000	
3AR	HG1	CG	CD	109.58	3.000	
3AR	HG2	CG	CD	108.54	3.000	
3AR	CB	CG	HG1	110.29	3.000	
3AR	CB	CG	HG2	107.70	3.000	
3AR	CB	CG	CD	114.06	3.000	
3AR	HD1	CD	HD2	106.11	3.000	
3AR	HD1	CD	NE	106.84	3.000	
3AR	HD2	CD	NE	108.33	3.000	
3AR	CG	CD	HD1	111.49	3.000	
3AR	CG	CD	HD2	111.17	3.000	
3AR	CG	CD	NE	112.59	3.000	
3AR	HE	NE	CZ	117.39	3.000	
3AR	CD	NE	HE	118.33	3.000	
3AR	CD	NE	CZ	124.16	3.000	
3AR	NE	CZ	NH2	118.02	3.000	
3AR	NE	CZ	NH1	121.25	3.000	
3AR	NH1	CZ	NH2	120.73	3.000	
3AR	HH1	NH1	C1	119.11	3.000	
3AR	CZ	NH1	HH1	118.65	3.000	
3AR	CZ	NH1	C1	122.24	3.000	
3AR	HH21	NH2	HH22	117.06	3.000	
3AR	CZ	NH2	HH21	120.88	3.000	
3AR	CZ	NH2	HH22	122.06	3.000	
3AR	H11	C1	H12	109.87	3.000	
3AR	H11	C1	C2	109.98	3.000	
3AR	H12	C1	C2	109.06	3.000	
3AR	NH1	C1	H11	108.71	3.000	
3AR	NH1	C1	H12	107.77	3.000	
3AR	NH1	C1	C2	111.41	3.000	
3AR	H21	C2	H22	107.42	3.000	
3AR	H21	C2	C3	108.83	3.000	
3AR	H22	C2	C3	109.20	3.000	
3AR	C1	C2	H21	109.03	3.000	
3AR	C1	C2	H22	109.84	3.000	
3AR	C1	C2	C3	112.39	3.000	
3AR	H31	C3	H32	108.02	3.000	
3AR	H31	C3	H33	108.28	3.000	
3AR	H32	C3	H33	107.89	3.000	
3AR	C2	C3	H31	110.97	3.000	
3AR	C2	C3	H32	110.13	3.000	
3AR	C2	C3	H33	111.43	3.000	
#
#
loop_
_chem_comp_tor.comp_id
_chem_comp_tor.id
_chem_comp_tor.atom_id_1
_chem_comp_tor.atom_id_2
_chem_comp_tor.atom_id_3
_chem_comp_tor.atom_id_4
_chem_comp_tor.value_angle
_chem_comp_tor.value_angle_esd
_chem_comp_tor.period
3AR	Var_1	H1	N	CA	HA	-173.40	0.0	0	
3AR	Var_2	HA	CA	CB	HB1	-65.19	0.0	0	
3AR	Var_3	HA	CA	C	O	-159.12	0.0	0	
3AR	Var_4	HB1	CB	CG	HG1	91.45	0.0	0	
3AR	Var_5	HG1	CG	CD	HD1	66.69	0.0	0	
3AR	Var_6	HD1	CD	NE	HE	14.27	0.0	0	
3AR	Var_7	HE	NE	CZ	NH2	4.28	0.0	0	
3AR	Var_8	NE	CZ	NH2	HH21	0.24	0.0	0	
3AR	Var_9	NE	CZ	NH1	HH1	1.36	0.0	0	
3AR	Var_10	HH1	NH1	C1	H11	-125.07	0.0	0	
3AR	Var_11	H11	C1	C2	H21	-67.46	0.0	0	
3AR	Var_12	H21	C2	C3	H31	62.12	0.0	0	
#
_chem_comp_chir.comp_id	3AR
_chem_comp_chir.id	chir_1
_chem_comp_chir.atom_id_centre	CA
_chem_comp_chir.atom_id_1	CB
_chem_comp_chir.atom_id_2	C
_chem_comp_chir.atom_id_3	N
_chem_comp_chir.volume_sign	negative
#
loop_
_chem_comp_plane_atom.comp_id
_chem_comp_plane_atom.plane_id
_chem_comp_plane_atom.atom_id
_chem_comp_plane_atom.dist_esd
3AR	plan-1	CA	0.020	
3AR	plan-1	C	0.020	
3AR	plan-1	O	0.020	
3AR	plan-1	OXT	0.020	
3AR	plan-2	CD	0.020	
3AR	plan-2	NE	0.020	
3AR	plan-2	CZ	0.020	
3AR	plan-2	NH1	0.020	
3AR	plan-2	NH2	0.020	
#
